# Supplementary material for: Immune response of human cultured cells towards macrocyclic Fe2PO and Fe2PC bioactive cyclophane complexes
Source: PeerJ. 2020 Apr 20;8:e8956. doi: 10.7717/peerj.8956 (PMC7179565; doi:10.7717/peerj.8956)
Supplement: Supplemental Information 1 — Raw data from the Roche LightCycler 480 using the RT2 ProfilerTM PCR Array Human Innate Adaptive Immune Responses (catalog PAHS-052Z, Qiagen-SABiosciences). [file peerj-08-8956-s001.zip]

Archive with 18 entries (18 files):
- Raw data RTqPCR Fe(III) Complexes/NC 24h.ixo
- Raw data RTqPCR Fe(III) Complexes/NC 24h.xml
- Raw data RTqPCR Fe(III) Complexes/NC 8h.xml
- Raw data RTqPCR Fe(III) Complexes/NC 8h.ixo
- Raw data RTqPCR Fe(III) Complexes/Fe2PO 24h.xml
- Raw data RTqPCR Fe(III) Complexes/Fe2PO 24h.ixo
- Raw data RTqPCR Fe(III) Complexes/Fe2PO 8h.xml
- Raw data RTqPCR Fe(III) Complexes/Fe2PO 8h.ixo
- Raw data RTqPCR Fe(III) Complexes/Fe2PC 24h.xml
- Raw data RTqPCR Fe(III) Complexes/Fe2PC 24h.ixo
- Raw data RTqPCR Fe(III) Complexes/Fe2PC 8h.xml
- Raw data RTqPCR Fe(III) Complexes/Fe2PO 8h.txt
- Raw data RTqPCR Fe(III) Complexes/Fe2PO 24h.txt
- Raw data RTqPCR Fe(III) Complexes/Fe2PC 24h.txt
- Raw data RTqPCR Fe(III) Complexes/NC 24h.txt
- Raw data RTqPCR Fe(III) Complexes/Fe2PC 8h .ixo
- Raw data RTqPCR Fe(III) Complexes/Fe2PC 8h.txt
- Raw data RTqPCR Fe(III) Complexes/NC 8h.txt
