# Supplementary material for: Immune response of human cultured cells towards macrocyclic Fe2PO and Fe2PC bioactive cyclophane complexes
Source: PeerJ. 2020 Apr 20;8:e8956. doi: 10.7717/peerj.8956 (PMC7179565; doi:10.7717/peerj.8956)
Supplement: Supplemental Information 1 — Raw data from the Roche LightCycler 480 using the RT2 ProfilerTM PCR Array Human Innate Adaptive Immune Responses (catalog PAHS-052Z, Qiagen-SABiosciences). [file peerj-08-8956-s001.zip › Raw data RTqPCR Fe(III) Complexes/NC 24h.ixo]

<objectstream signature="IXOS" version="1">
	<obj name="root" class="HTCExperiment" version="5">
		<prop name="name">Alex 24h NC 5-24-13</prop>
		<prop name="UID">40952A48B2484CE0A72487A3EF1CACE2</prop>
		<prop name="OwnerUID">C6C05626183A45218341EE89EA1A5F2A</prop>
		<prop name="Created">2013-05-25T00:46:08.437</prop>
		<prop name="CreatedBy">C6C05626183A45218341EE89EA1A5F2A</prop>
		<prop name="CreatedByName">System Admin</prop>
		<prop name="LastModified">2013-05-25T02:58:47.828</prop>
		<prop name="LastModifiedBy">C6C05626183A45218341EE89EA1A5F2A</prop>
		<prop name="LastModifiedByName">System Admin</prop>
		<list name="AppliedTemplates" count="1">
			<item>MikeRTProlifer1(8hrZH)01-07-10</item>
		</list>
		<list name="TemplateOwners" count="1">
			<item>System Admin</item>
		</list>
		<prop name="SWVersion">LCS480 1.5.0.39</prop>
		<obj name="AppProperty" class="TAppProperty" version="2">
			<prop name="Created">2013-05-25T00:46:08.437</prop>
			<prop name="LastModified">1899-12-30T00:00:00.000</prop>
		</obj>
		<obj name="ConProperty" class="TAppProperty" version="2">
			<prop name="Created">2013-05-25T00:46:08.437</prop>
			<prop name="LastModified">1899-12-30T00:00:00.000</prop>
		</obj>
		<obj name="run" class="HTCRun" version="7">
			<prop name="name">Run</prop>
			<prop name="Created">2013-05-25T00:46:08.421</prop>
			<prop name="LastModified">2013-05-25T02:58:40.890</prop>
			<obj name="AppProperty" class="TAppProperty" version="2">
				<prop name="Created">2013-05-25T00:46:08.421</prop>
				<prop name="LastModified">1899-12-30T00:00:00.000</prop>
			</obj>
			<obj name="ConProperty" class="TAppProperty" version="2">
				<prop name="Created">2013-05-25T00:46:08.421</prop>
				<prop name="LastModified">1899-12-30T00:00:00.000</prop>
				<prop name="HasProperties">1</prop>
				<obj name="_Properties" class="TAppProperties" version="1">
					<prop name="Created">2013-05-25T00:46:08.421</prop>
					<prop name="LastModified">1899-12-30T00:00:00.000</prop>
					<list name="emlist" count="4">
						<obj name="item" class="TAppProperty" version="2">
							<prop name="name">TopChart</prop>
							<prop name="Created">2013-05-25T00:46:30.609</prop>
							<prop name="LastModified">1899-12-30T00:00:00.000</prop>
						</obj>
						<obj name="item" class="TAppProperty" version="2">
							<prop name="name">LeftChart</prop>
							<prop name="Created">2013-05-25T00:46:30.609</prop>
							<prop name="LastModified">1899-12-30T00:00:00.000</prop>
						</obj>
						<obj name="item" class="TAppProperty" version="2">
							<prop name="name">RightChart</prop>
							<prop name="Created">2013-05-25T00:46:30.609</prop>
							<prop name="LastModified">1899-12-30T00:00:00.000</prop>
						</obj>
						<obj name="item" class="TAppProperty" version="2">
							<prop name="name">RunOverviewChart</prop>
							<prop name="Created">2013-05-25T00:46:30.609</prop>
							<prop name="LastModified">1899-12-30T00:00:00.000</prop>
						</obj>
					</list>
				</obj>
			</obj>
			<prop name="State">3</prop>
			<prop name="StartTime">2013-05-25T00:49:50.906</prop>
			<prop name="EndTime">2013-05-25T02:58:40.859</prop>
			<prop name="InstrumentID">1434</prop>
			<prop name="InstrumentVersion">HTC_VER_10</prop>
			<prop name="InstrumentName">Seabury Texas A&amp;M SN 1434</prop>
			<prop name="InstrCalibrationDate">1899.12.30 00:00:00:00</prop>
			<prop name="Technician">System Admin</prop>
			<prop name="AcqStoreClass">HTCAcquisitionStore</prop>
			<prop name="AcquisitionStore">eJzkvV3TosyWrvtXOmbsMw7kG4nonhFiJirKRyYkKGcoCAgoKir469fIent2zxUxe++Til1Va70HFVHx+CjyMq687pED6t9vx8u/XbOu+I+/PW634W//dmqz5/M//raOlovT/VU/66G+XcPh9ij+9m/v4vGEv/3H36S//f3f+8et/8/fXFbZ9Vq0y9vrOvzt79K/z/jP/rdXhFnXt8V/vsDU//GKtn4O/3iP6dQWT/h8/pr/+JuqwUf897FthqL7r2OLfrz2fz6c4HErH1n3PxxJUXbF/3SYf73x38V/cXz/dDb++yil/5eDhDNot7d/+rV/OmDlfz/gqO7gUw1VnGvivziqqOj6v/39/1FFFdlzTcLWX3/8q+P/63/EP32Df/rh5jqUj78+SjH/xc/jrK3zf31eaHGGn76KH0exnC+1ufiP//7VKT7BO11LOzvBZQNv+D+8DM5OcKuvw/Nvfz/dB5mIo5U2rlbqAxL6vCCzLqmx11/METVzKyWifvVZ8NDNHJUv70iUzzJq3PYp9aia+QoxTrMrc8f2TNExe13J11UOOGiOsoSimRUT9Xx4N8HetGxM7/FI9M3ijv0hVD10nrZ7Mp/dX2KAmW4hUqcxGbX22Lip7jrouOwCojhyjv2drdrobk6YmDfzjd3WPMconrSWfI2e4EBB2og+Dd0T1R4Y9syZPSIzKT3qWV7BgtnuqKGdeK6JnBdt49bGa0CWK2Eib8IlDrF3j9HRHXqiaO1GDIejaqHS0Ur4O3Jx9Dj6OZqp95oo56zA/iIlFXb2s5yIndHA+6F0RNXyhYkSvirRy8KNiWpNRNTKnYR5a/tEES2KlkjR/C76d/HpIXHjHMm0KDwx3Nm2idC8IGQ6jjXzWAHHK/vhQPQwu+DgYakUNeiukI8zvhq3sO4USWtJIWp5ujF/OEoVur7TLfl8mo55Rbvn7yf7ZDJXLfaYm/boLAkXopXbG3Plw9ZC/7g6ZlBM8Ccvu3/85VcxQPolDJibqi4ZfwQDTPHnMkDJR4XMdmUmeuf7VkKjAwzQi7AS/SfKR3RxxyMZ10tf9PHNpKgkfU4M0sY4WMexhHDSiUTYcAYEa6jJ6A4M+DTagfnS6WqhdFZBje+sN/bCx2hjtUolorvanbneTXXQrAYGaIfuxbyYpiYSl0NCjKE5NsFLmzuIcAbMfTdvgi1nAGZ3TD7vHbz+TN85ymtgwPwCDPDxupcQavoDMZw3a7xGkAa0FJ4etd173rhjbYzoJu/PZLpaLQsORjGg6tzaRHphS4yE691Dx7x9EMnhDHjONxbqH9aFAOuAASVnAHpnFRGz6AyMwYsevzKlIHK/bUSXrjUJWSixgXFyzXx1uploFmJMV8vzvvGvyjNFO35+lLdxF73BnedIOtITEWrXa6JtJnsoPmWEaLJzwf5tBgzoyuWH6LNvg73b9hCjVyrMyewTvUR/MWYpunIGwO/dGi/82AN6L02f6OOyE12s32z08ZcB+fY1fF8lSQf0DV4X8m0vN+yfHo75OzJA/iUMkER1rv4hEDB+MgSyhaaRSQMRCOw2G9HOzS9EdAlA4Mwh4JnOiWjnW9D4rz2IgPhpczJLzzELzIUEr590mcj38YqDZxV4KLskPZFO6oF5+5Nio+95OMBCHoIIoA1AwJcdhQiXGCAgchFY+smBqNR6Nd5Tz2xEUHogQt+dWJBocw9F00SIXFSw8Ho3uKi7RLDJp8Qv0c3bWYWmo3UjAiuI6H/bfkQL0UzJSAECQS3EPTJ00afAoDP2yxcUldMBBOZ7o22CsX2NKNoOsHBedpZI7xSK6hbQN5knAAH6MA8gIkbckPF9cBkxFCFFFwoL6fQlZ+Z5HAL3tZGTj79umZf2AIGFv3LIp9BgIbei1EJddsAUR9GBufnxlKNrJ/RkRuYP5r21eYuerxREwsReQ7NAttFCeoVEVvQaoMchcP4ABJQrQMB/v24xSrvJIHMGEHAdJ6vQIm7nZG4kt8btevi+K9EL4HiMrnF1+WYhqeAQyDkEThwCDUpaMiuMqxjoe/23FAHl10BAFmVZUf4ICMx/tglcW4nMwzJjsDqDCaR6X0IRAwS8djkMqBh+QMACE0hfZox6gdtrDBBwD0biobSdFKLHp2vjF7sgRe4XIDCdhBS7NYeA+6FHMg/cN3NLbgL6JleJunrcRfc8Bwj0j3pPPnMwgWAj3y2EI4CAHF9PjW+lAAGc6YRIW4BAsNlBUZZNB/Z+gDQQFPSco8ocezARjeK/IPBlWgoQ+cTYTwRJQs/w6dMgBgi479sDTOd9ORNFAQhAsfgSWuf5jpjmYYkj4buFIucQ+MyvDiZVfvPQ7CTdiLZkLqMSe6WIHcMLUda4xG7HITAO7zOs5A28n0d6E81P05ro2KgbV5FSGzWJaFMrAAh412ieIsohoLDzQ3TV1u3Ro6rORHsbHqND28XoUqxC8sH+hXkra24hBss6+R65CSyUQ4q23taEz5PBBL5wWhARBoB4zk0g2K0s9JArSubn9Ir9Tj/YaH7VKZGun5b5jENA6fQOoOlAGtCwbv+OEFB/DQQUTTP+kJbAz44DA5E0IssAAe/AIfAxvAr0/FCzYIVNDeXPOCPCTApEV9wBBMSvVRDpEsVioF5k0Nu3DxBotasIFRVA5K31G5lTMAvfPl1tpJfekZjf/bvxW94SYHf4vFm1foA5zKHIaqaDCUzfF3PR4W6jRzSk5EvbE/ZGDgEjkwkxhEfB/Oa1cVA4TJjoH/QSvcqAONDF5kDEhkOgXKcSurXmicy8KW58cQYRe1h9fLpqjTMEYno0URIABMR27MBkAkFCipkCBLrzEodZvAXd5xCY3TqAAOUQsOYV6PvCc1k0ChAHtKZuyHThECCvD8QBHIFZlHHbuOakmehtrzZQ5BwCz8RxkJUQTNc7+QBCUj8r5HIIzBccAuXlVKHAAmh9wy9AoH6sUpR0dURmeH9pXJVDID0UHyKMV4BAxk3gTZI5xKX3q3FrHgcutQNm8AATCEIT4tlWGUMyM5xO9B8CQLPr7oTMVLcVg+8dTGX1BRNQjrMbmN14/y0hoP0aCGiiqel/Rhwwf3JfkESmToztIsOehbYjkncAAenEauwr2JPQ1WgP5GOcAuaFPyDQ5mcizQACXhXAyuVKYALfxwNMQG0BArvLdCfGbZayYJ6vPTTNQM8/3wNA4MrjwIxRgailfxd90qkUpcvtnkgVxAGfchOYUHwALjVH0TvwnsB9Eigx1lYhel9uAlseB1S9BB2eRUGMrjmYgA4lxNz5U9NQaQMEVEeMRfcxszX0lgEC2x5MwIs4BGQZilY4Rx12cSNoSM/6LZmtt5ZIjjwOJO/hQ0zaQBxwOATkud2R8bh1MR24CVDWAQQ+3ln0y5SACXAIqF+lxd72lWpo8LIN+b5xDUX/1SyA4tOm6MtNoOQmECUcAusc4sDBf7YIvtORGKHrNeTzAwIvMAFBCMEELhcXzOgHBDLG+47cBKTkJZDRV3gc4hAgLcSBWbqEOCBSiBPrPUBASpcAgQ83geWnC8l3zU1g4iaQnV9gMjOAQOD9pnHgX+1d/P8AAV1XlD/EBH52T6DfWwb5TgCB4N3rEnq94xuZkqTGwfYyjOjqSQWZbgFpgpk4pEjfxhWshAAB12ngotXmoUxUE0zA2/RQlMKx6Ilp4wy7CYdAVA45ka0bGG55Hh1sW5pJJBcgEFy5CbyEECDDIRDs9a0NOj+cyEe7nkRvmc4pSjgE1PcCIGB84fWtFq7I15LfzC/bd4X8r/ck5viijdf1joTyhOZk7LkJbGeJjcLXzaN+npXMK0Bl0Pd8PhNjekBmXuiFhOx2DIh+GpYsWh10vjLnElFjiAM0KTYUvfxxgPPB48CXm0DgTB1RzLpkAUvJgK11UBKz+cJK25DURKccICB1EBCCxXQw0Wx5AwicDmBG137eopgkdzJW1RPOr39q0ajaR6IFEAfIikPAl8EEzDuHwAqfbORV00RUfG5EV5qpORpIOCOfSHhjP3cgDoCkzSD+cAgEHALN3WFECMAEvHN5gLi1qMEMsqwVvaSEuBR/XldipnuAgFZkzu8IAePXQGAuGdIfAoHFTzaBqzkqxMh4T0DicYA90wtRX1nNPJnHgZFDQDGOAXMvfHdgq5hw0d88KItZJzto/Uxkokmna+NN3AQSo+6hSFEqephD4LEACBgPHgcKHgd0z9GJuOU9gSPvCfyAgDAuXo23NHUHBY2VEZ02J+xuUzCBIgQIjG9uAjmPA0q5WhFJhDjgTjwOsAgg8JnaEAfixzERW8clGQclaYJsBhm5zmBJXrRBif2JAgRIc6zJ14EiCQxfMBFGlk80HVli9Jb1HJ0Xpkhmb94YJBwCS996ELAEtwlpJuQo/BQd0SoOgSeCOLBUAAJzv2mbIOE7nKrQbYluoFp016y30cUvMd1uVmBG75Xboqusw/l5Lx6idzGeA9IrMKuZhcAEekmu0O08MSLdqgvErdUTzsfWn4gh3wECRw6BTNNnZFaGL9G/5FsOpfuCfAOIA752SBwUG3FMpIFesXtsDhTt9zolpswhcOdxICw5BJLPjfnBLvN+RwjMfw0ETEM0/5DG4M+OAxcOAU1ZZJAR13cJVXnbEjHjJkC4CezzPCeaeiKiy3gc8Eibk7m8TERPMlaQ2UMZIOBwE5jWYAJSFPZkSm0wgQuHQL0wC6JWYALB/lHZWOYmoKXjvfFzWHHR9wUQMNY+mEDOTUCI+pRofXdq3DnfHUg5BMSlXDTeg0Pg7YAJiNwEPJ2bwM0bejKutlQM4mevoSbpC/Idx5hB0SQAgeTDG4P6GYqQQyA/vEuijp+OBUsOgdWtJUQfDktMJN4T+JDqS9QBTCDyc1hJayEF00B7l4U9h8AuWl3JNJ+Vov/iJiAou5IoT94TsJUM9P21dIgx4xB4cghYIcQBzwUIuA3vCbzN4ka+Je8JnHhj8EArgEAyeSx8GkmLpkKPiF53F9H1eRxAH30khgom4H+bTYVkbgLjInqJwXPcpmg8mCb55Peb6F2xDd+Pm8A84ibw5T0BnZvAZwdx4C8TMFl4I2PEewL9b9oTMH8JBGRJVo0/BAI/e3cA856AfCwzMch5HJgXw5XI3ASCvskltDXtE9FFiAMgxGaK1q5Uw8rLIbBRkxwpJ4gD5v5+bdwzh0DKtg+i5ou0Cc75mqKJemei7LkJCBwC1rkyIFPzOHDkcWBc31PQ1x5WNvUIJoBsGyCjtQCBSoM4sKkBAjqCOBCUGqzMQSNvyIcCBFzCTWBD8gfR6gZMQOcmcFu1BRGcb4L970yOEesAAn/FgTmHwLsyKjLTNlAkx+aloSWHgMYhEBkMTOBGUwnM5eZgsuAmEL8AAkZOAAIXDoEVh4CUchPAHAJ3830mZgcm4JYpFJWeCw5RA+eCvVfkQBFPAIEFWwMEThwCSQlx4DPyOCBqzxb1I4fAi3g4Kj5wPjUOAYM3Br0dh8Ca7w4YN4CAF3EToNwEpp3Ad0c4BD48Dmg73hh80M5G0hFMYOx5T+ByAgh81mACc8wbg4GRDujwIw50YALe7jfdHZB+zcCgLBtz7Q/JAz97e6DlTYFZcc7gqnAzDUUmqMBMjGrsxzwPZAOogDhfEuaeRaDAdBqBAs4mafxVCKH7M4EKqEJywy7he4Rzo+jJnOIMBy2ngFKmJ6LxpoC7zCioAC4WZHzyzuCadwZVrgJq076YO+d5QGrTghhVdxJdypsC9TEMiX7dnbG/IJAfyuN9TcQfFAivZ6gCTgFleNPGG3lTYLWiOZFaMcHujTcFck6BnRCeRX/PJwbPCe8MUlABv+cUiCPIA/MN/YcKrCtNJvqzAxXIi1uMBle6kVkMFCBsLGL0LCEPzHke8Dq8GLBzV+B4GahAICpbC819yAOQb0AFeq4CyfaAafCVDqK3Wp1a9OEUUA9cBTTeGSyFNIfQDipAPjwP/FAB9eBdmPdcQR6aHbIPkQ5O0/ipskmBMitQKYdvD8hpFv+lAtLOvIlB2MoUPZ5VQuRLesVewVWgV/ge4a3v4P8PcTS03dZX8t2BCrhScf8tmwLSrxkZlFVF/lNag4ufTIFIAQoIS6CAr3MX8ASng9QOLuBeOQX0l3Mm0kemLHDoAFXHKSD2a6CAECQxer+3CoFF94b99DPL0f6UgAtYCALBrdi3iI7w+0J7hUCw9qmD16t2xluRD+YrjZqi+z3LyGyQYW1bW1uKzl1aEVm65rDWas8YlUYRkc/+cRbdER/APaZsTb44fDdu5AcDuu7iN1F8IWSBFGc2OiptRb6xlDTeYdZRtOUU2FzLkrk2bw0qeF8TzQYXcPPL20KiQSlRDsOSkTVvDSYXRyPS+wFavREgVV+EcSBf1wMXEEY/RvYFXGA2ncvGv3EX+OwhEEjcBQJmgAt08d0h32F1wW7J9wfaosR0hQ/gRpi3BhMeCISN9WT+g7cG6/1YkfmdB4Jq0Q0oWCeMSPqnwcGxnoNLOMlIZgupxX64ObRIy9ECXMh+N17CW4NnToFvBBTw6LODQFZXJ2Iqhyuc/yUcv+RsIRAMAhzfLtCA8sXqRua222P/rG5/y66A9GuGBmVtrv8pvUH5ZyeCNafA5nxsAoHoJlrOzYbo96JufIcngrNvQlV9eoqD836A2Gz1LVFeViL6T06Br/RSiMnWNxzIyxms7ZwCZmuDWzzya4okohVkiiARBC2nQObdF0TfXR7YTVpY214KJALd5L3B4Xz3UCvGR2LY1xy7L54IvhFcxapRnRtX5S4Q7bgLvNM39j0+L/SUtIHoOiQC9x3CWrxtqyOZxikW/ZUgmciZTh5dRXGJ3QMfGozVd0nEm981nsiHBq1HSomaIEukXx0oUJaaSJR+2uLweIbjy87ei8yXxk6ExFCkyJJeNyKWVtkECacAVSAuzO6cAmYKFFJMSARKYtZN8Pr2FjLrm029OafAxHuDh07vyUj/KxGoTV8SgVXgAhF3gUQAF5gYHxVYtE8bmU44ggvwDQL2VFsULfgGgZe9sXfiieAYQCIQ30AB98tdoEiAutNpf2OB1UCiuadw/kYGLuD7nALqo7gTY/ftcbA/ZPlvSYFfMzUoG4ppzv+MvoD+kynwHByTqDdOgQOnQMFdQA75DkHKXcAVINerC04BkW8T1jPvArn1s+fNKzlFow0UGH1IBEF8m0EOv4Q9gWssw17PE8F+hN8Xd7wv8KM5WDWQCIRx9YDEoasx2uzqPTEu/QtyupVB1dsD5Oy2z8Xgqz0p0o0lrNUBJIJAPcLrV1jeAFWAAu4+mLWoUvsXkTOggLfgzUFR8UpY66eEed4s8RCpnz619kAB/8b7AjveHNSWfJvwxCngGDG8v8ebgymnQDO1Khmv2raJ5AJcRXo7L2IEjoujPXcB/ZRc4fsLpeiHeDHiO28OGo9lK/ptDolm2YVbMla7C/PvnAKD7IILDF7Ggn19qpB82f5wpWcTLIkLa7+u1UR/cRdobHlEx8M2JsqtvIjBje8Q9At5JDoGFwj85w0o4sgzMr35PVQrToEqSiwi2/0NEs+iaxFZmD0xNxK4wWcJFFgbL0ZGXelwcBGBAsuN/iTmPehFd21n1W9JgV8zNijPTeVP6Q5qP5kCtumZRFifM9H/8kSgFXZHlLKEXNvag4m6AtaWzxMo4K74DQT5c+RXLbiAt+QUuPEtgvkJXMCffEgEAXeBz7A7Yn/IlQqpFb/KZwMkApZZNu64C8w8oEDw4IlA5i5gFtOLecoFEsEssUrI+ZAI/GMKFNgaYUjml/IMxs0pMDt2a6J70hsSSvBuUdqCC2jhLGR+w7uDQZcXRNAmcJX5bAXusOQUSMKzGMwSMOyaGmDgWwTGfOZ9AUI0MHBGlzia9HuFUJirYOie2xBsqhSFBe8O8r4AHZVXir5PoMBsxRPBjy0C7XOtiCFRWGudOvNQIss7eL0DFHjEvYMU7gLoY0BC+njPHhn9607m/uwhBmMz71GkDBURvrrHoutWllBc1gmZv5qL6BmcAl0PLiAWfJ9wSTc9itGRJwIMiUA/6TmqLzomX2/bN/5J3ttIxHwfdvj2YiDacL6E3Z0Rtbc75sX3XkLOFd5vVr0eLJiH2/G3pMCvmRtURNX4U+YGf/bI0FO358QMgAJ/ucDA9wikgu8RrJE3oo3P1/INd4H6NUAVtumZyD/6Ag5PBLIbykT0tKsYxNtZioTofidavM4a98X7AkrVV0S/AAXcC58WKDrZIjNt9mCeoG1ydOLDw5LBNwqHM1RRlwBlZAso4NrpPEXFA1xARQ+o4kK4xUjkFJinuze4CN8obGOggLrOwsYTOAU2Sg5VRe8JDkah85DLKbCjWclchfcFhM2jJNOPkaELp8BqBy4g/biDwOEUKEJHJeJsCkTyKtQcvV7DQKaCuSwsPCFGjw24jvrIS9GbcRcwf1Ag4C6Q4ztF5fvlQuLBF+zev6mFjDe2qZUXWeNfuAvMSXgnalVCIjhxF9iNTku+OvFwSOzViIagZkTrhgZ7xHE99Na3E/mefriAqQ5oPjeAotYS3Gr83FOUfgpEhGx/x/59vTbRVw93RD7lT9F98vuP22qKiFIBBfyvCK4kJJ0GLnUfWKDPjr9nX+DXDA4qsigp/5+JYCnPbe2vP/4PSgQfTgH9CBRw029mIvVMb8Q4gQt4I+8LPIsKcnSKaOO3nAIGBlfQztKeeb66ylG3BBcwFtwFXs//ogBFGQ5ofoUqCp0LUOL7YW7Np4c3n+USXOP0aLySU0CylhkZ+biAm/FEgBO7JN/qlje+yLuDhx3vDs7ABfyRu4Cy3zrku5lDLj5yCkyb9kVmbzEU/fJ7t5C2kkqi5/2+8VbCiqIFHxdA0bNs3IZTYD87g9ts/K4JVN2XUMhdQMw5BaplNiB/WelE6/WkCT3zAFW2oBP5HI5uQ7P7i6Jr1cH3mwEF3Pr1GfCB30ek8L6Ap/JEQM7LHdH2iwv2UzG1kd3x+4gGFxKBw+YDestyT7SSdwcn3he4Z1JN1PfBw9TByYiEIGFEn3cN9sXWtdGHviYifjgFvulhQJvV2SKf3nrD9zlBrq/zDhO92UHCArqMiE3bG/nopxGoYR9i9NSzCBIIUMCdglRDc3+3It8Rj9i1M/f3pMCvmRxUFE37U7qDP/vZIveFNyPf9nzCQfbdmsgOtJ7IhFOgbz0N3d60JoIXUDFY8e5gw4ACs7Y/YN+TVgMqb51KjFV8w96HU6BuVg+gwPaIvVOxbmGtg0RgflWggMMpsF6BC0wNUMCfeZsWCfn2SMR1/wJj53sEgjzURJHuBfPKFCjQHoEC4yM+MxdXN0ggnrAhnw/fI1hxCjwPQAHxzF1gwV3gKAO1PjSBxCKYSY7E1cmjttmVjedpkAj2N3ABc15emZ9zCrQlUGAyJAuqvgEKlBEViPBeVk2kH285Opy1D5mJmdtEjVKk6GEWkOsnrWLB9VUO+Mr7AuYAicDVO50i+Zy5ZHwJFxaMoWYjzCng9Dm4QOGdeqRpQMn5Fj9FPzBOA7pm8H2N+Oax8OAlGpIPYUJmz0fD/Ph6ctAtAxcQNmKLveX9JiFzmiFisOsH+7cjUGAddx6R6xWs/XWx9dC1+xbkG10N7HUduJPMwpgYQ9U1XrrJbNQdH0DxWa3hwJT83/IeAunXjA4qmjg3/5BEoP5kF+h4d1CPZpDjea8eCWcJjHcDFPAFZEpo8jUw7JNEWZDx7qAwti0RqjBlHnYSCY31Egzzcb82nsz7AoVYP/+zL3DhLqBPfUvGlrtAxCmgriagQOg/savtYG0TB6CAVuI3czPeF3CTtCKSA4nAu/G+gP3tGJmv75AI5ArW5kIBF5D1FxjxoL1btDfiNxnPUii6BacAWVsXMj+pkFjuehejNZ8fXkdlyYIV7wtkB6CA8G470RP56KD1ckLy3QEFIq/MIHdXuUDM1BpYNKoHqLJz9SbTxnMZLbgLTH0GCWHPXaDk8wK+By4wb3lfYPvWU2TNti4Rbk+gwDZyHLTi9xQvfvQFKN8p3JWQCMZl/YTExRNBwSyg6qLwWDTgTkJYlqFqVXIRXevqOkgOuy8xpr4BSk4qGL2DlmTUbh8WGKmeI7a6R0TQYji/w8lzUO+WBcVNscL0jMAFJuMOCSOKIBEIe81EWzz36cIWMQ7NA7jM70iBXzM7qOi6/KfcVGz8ZBfYfsAFdLU4Nt5ZMSy0LvMHmeqibgLTzk0UvfsLUbQlJIIvd4ENhqtWS4sTXP+wECFdv8/JfHG5Mfcozio0zF9PolfgApAI9rAWf9MbERVwgUCcAwUOebeAtVgdsOfZsFYOcn0ihiaD4VPz7sDaOdZkbt5y0U95ItB3YLTTYVdCIuF9gZJTQFwBBTzSniuUchcwDZ4IdB8o0DA+i3fYggvEcuKB4c8DutR4X0B47TTkcArMinvX+JTfVHxYgAuM+60lhiEFCi6qJeRsli5YPJvABb5v+0U+cg2J4Jm9wA1MWJslnFXMbTgFxiu4gJjw2cHe2YK7eMKOKGF+adznp7fROKiIYu+dicHNc3vkLMDcleE6MG/i3cGDntbgYsjDRJ2tRpT6q5iIHYVEoHRAgZsWjkR7cheotdRD4QguoL+qD7jPLAPj7+qGyIqk4GC+rCgualumttQkDYlq3h0UwQUkToEAlVsL0aBd0s3BCHH4UC/a70gB+dfMDipzSf9TZgd/tgtY+GURxRJOzPd4ItBG60mEz7FuvKA1TeSTuCO65lPRM3/cUHgYb0R4LqAq9yfVQrG2XkJuXt1woIlg6LsGXEB3OAXS/Nqirex9idadR+Y7fI9gkOHzjJf6Yl4e9j16zZcFEUbpjf3uvk3RugNDVnOgQCCkJ6iq6BWTMejPfCweKOCugQKC932zIA6CFjGDvokx6oy5mqzbqBQrcIGvv8fBOHY5mu0WAd3ReYXd8vS0kSgGNYF1/Mq8hruAzxOBdnWAAtXWSBFKdYd8pa8rsvNObZHvtwNRTrknkmUkpCi+vQwiJAokAhHBWgpmfYYEBC7g4QdQwG87l3wi4wKJ45laKL3PbYpvKriAYD9b9CYryO/l8wVuxClglE4LuV4ACngzWUPnC3xfkW2aJih7cKH1FqgzFwSgwKPSJHT+PFZE04qx8RwfKKC6V5uIarLEVLx2Ht5ZgUW3ft8zUi+4Oy1eKVGp2YkuHbcOessFpVY2tA3FF/X3pMCvmR1UYC35U2YH5z/ZBeIxRETem2DwR06BgHcHFcx3CgnvC0zCUJGJAgX8jruA7o8XMgUeGCqebXpkfZFHvmp9Y8GzeA/I5hQw2k0muldOgeqkL4h4Mibs3TkFrt3dItpKHaEqk0xCtSM3RGuEVxNM+B6jcZ824BLXvAlkToFil0RE0zG/LZhTQFjzR3n1zlt08+6coo09DkApoIAvUFjrjJrvZOpsjz3j2UFVBwdCXetdigHTThYSbueSfGY8ETy4CzSCDYlgQZaY2OPTQpU3JcQQokOzn+zbgIJF+iVm2AU4alJwgdnF2BFTYxWs9XyP4MxdYJqVfELXA4qhU7cjWpBfmIvujoVuOsN0E68zFgw3oID51iFxVXsweNeARHA704ZIG+KxcHh3GhotPSG6EV7E4IzmHtJSfyQjnlrsHs27hE4b5BBzdv6yoM7vKfKV9YzMceNjUmyOFN9B4mh4eJsi2R82MVoxcC09Cq+NmzcZv9nrAfXfXAxwj+Pwe1Lg18wOqpKsSn/IvMDPdoGXDlU1y/ST6EfKw0LnCtY+Wa9r0Vs3noTQeWjI1zuE2M3zAdb6bd8TxZ2/mH85bG0UJApUnXrmz65y3ybai/pAxhxcwM/ydY+ahUCJNv+IopvxRDC8gQISOcqQQJzcQUNXDMR4b4ECxYY/62s/tGSK+wK7N06B0PAjYsZKiT3UqTlSFH7L3qN+i8GkzFp0Iu0ERuzE2GsYHI8d5g2ZS0Mi+su+qxAjh5iuQ1I1/r16Oug0e1zg84srcx3uAvGLUwAHSxz1TZ6jcyFAAiDbEidddRjQ+2N9ibBCIY4WgT+gxXMGient1jhA6DNiXeQuIJEO+x8COR17oUdkZw0U2G97B026yncKo6zxVld+91AcPolCQDXch/4ckEikjph66oohO4ILNAEkgrkoNMwNLq6HLDJBIpiRlrl3+gRKFFEIiaFQmF/22xxl002lW1GtMJnaT2xvv3OTplhymiSihxjFm/BM9PWrx0F903ukLRcvmpz3LkscHPb270iBXzM7qMqG8ad0B392X6CdZ4QI532OgyLeWWj3lnpifvY1842LNyJboBVRnjptXE8HFxgXdkvmhjpj/rs55chkzKbOWbiKwbFaOPg0rMCgbffIgvIEFHgHrwfRrxcVqlYeLXABHxKIv1ow4rVlj7vibZHvTX81XhNkFeoOVkc+OaeApLkULY7LiBiiXTbBq4OcfloDBUT78WaeJs4GdN/w2b7cS4AqQWYhy7IuRKDgAu54XUGOj08p3SykunGzo2uj+RhURLVnV+ymfI9gzymgnDxwAcUtLbyeLgURV/OaxbvFzUT07Yxk1rf7hty3Z37fQcOot63qxlfQR8Isf5+J6gVAATRBVZ53xQ4Sh35hnrhxbOT4J0zd3Mka32uBAgO+P8n389Ibb9DmA9ruvIYY1dIViYI6Ce1ycAEhewIF3ubcRqx8jUSZ9y2Gj1hQ/FofS/INJrPx1s8thePbutSab16Y4PFi2e5eyukpOhC2Ry81Rtis72T0zo/GXZa7GKGVOdBUPx3Z3rus8t+SAr9mdlBVFelP6Q7+7LuJNtdtRT7Hz7nxqGHYKP9oTyLdwQVc/zJIqDhD1U9DFzaBlXsVwnfzTr7xMxDJOQRVJeXnQ+1bCIngln1aPOXyG3L17sj8MFsP6GHOGiKvmkVDvA0kAr/yEZn30RbTY4RHfFgpVzIq+UsMQgXWqo9q9mRsH/xO4gO4QHVZgaHrQAE/dzYVmqZsR2Rt/GDfXkMCuZ+1kcxnCzDunEHuvcyqmgixtWeB0oALqE/S0LXNn9tptLC2io5SkfGUXpm3Dl4SMhYjI0IOiYAm2zDHL0JOdPVmF5G1Sy1FwyudiPBcVThSVkCdUrB86hRbMHbjRTQ8llc4f8GpwwE7bnvkN6FPxIVxEf1wAy4g3D9AyfZ+ZG7sQtXndgbOoLqYhQ3/u7oF9/naiYcjyd5bcJnVCZGyvgERm50clFnFROalCC6wDyIN99urCZTTV5hY3Z3fU/nO6Ob61UTa3mPbXu6tkRaVw9i+um0ouky6ScwlnC+vLucVop/ljiZ1X2NWPtXfkwK/ZnZQ1eba/62zg7NvNiOqMkJuFhi4wJumA+T4shaDYZlLaO1VkNvLeQjGfTPBKHXtQSR8aEVaDFKM7cwxqTd8b9gP9lWMrUSeiDTYWeNOCbjASmVX6sqfDYtOErjA0ckQ0T/uiZFZvrVxsyMx3VX8keLP6QFVk3ngEvReNG68f3rw921MJGksmZ9ubhXKteWWzNcDuMD3/paQqMT8eQD8zmH7rltofqpKMievPRh/JedoUR00ive8D2CTeQoUQUAJtO+AcpogoZhTYGre/ElD2wTStxh/qCUGLZRpf/eQfAIKKI/NvYmMmMDPyXSk62ABVY9eFrjDfQ1ucTx02P3s7/B9ddkjYy0CJdZrzUGb6cAfMtJkor+QoQo9v4MQsA0pVHH5HJHgjB0RXtTDYbu42uiU3WOiNzJU/ZS7DppRfyKauAUX8GLNw9vjM6Vo/w6bUP7eY3TwP0d6bhxL3M+PSWujLhVoZnYHnOx3Gz5f8QaXmxsaDjD1TeQca0ZPFbgG8zXN/i0p8GtmB1VDMZX/SylgJWuVyLENa+VLOlroVJsfyMnNBXtmBS6w2tGGqBaLcGBcgQL63nlArl3qYhil+oBPgmJR1+J3E9lkknBsJRqRHBuu+pWvDMh1fUTtqt3jyLyNNhaKbkkkgQ44lA1i26VO93RzF16iBzIyomM+qmQ0H2cw6ngeo82hgLX60pTMu4Zqjzr1vgVX4DuF7wNx8HwRf8kotC24w21rozDTWiKJxwMOviegQHVxSrp581m98gUUOGGlJKL34M/o9gQTfaIUKHPaLyGhJPcYz2k4pziK2yZ58imj06GCXP456WKE+tDCW+HRUif/PiABICvHdGZcyCetOxbE6n1AE5k8SFQtUGDbOx6qlhubrmf3rPHqad4i8zXNiXG6NCJhK1dCnzS9krl7gkSwFPY2Ol+2e6KaC/g+i+PcQa+z/iGyumhZ0PtFjMl19OhC/bSQI/bgAhcfjiF/Mlvcv2/73s6PMqaHODqyOEd8p3BzYHTVv7EYrtfWiD+ZfKS0K1qR1X1a/ZYU+DWzg+rclOd/yD2FP/tZQy1xYe371H3jv5SHjZ6YfskcX3muLXMNvTXtTtTNJ2L+9zhoqKzNB9Hml03D5nHZ2np28GhhNbfGPVTtiF/+ziYza3fC3g7tR9Rc9oRui/TGIuRUDu6rDGixzheYIQFJ9k0VWmovAqAAWZgUGWNtE4NJJQ6acM6fzA/1KWu7svHi5AZGrW635DMvIRH0lzLHQizJZP5iY+OtyruNvA7c5SMu96LnxHKPxk8S0XXcyY3r7E8mEuf7kozv+NoEtQcuQCMvJnNdXjbhJTMHrD3wiu6nW4dZpgYU2ZcWEkcurNmeBkzD5zU70DN8Kg70fW3jKfyC0c/cDnubma6h7zvziHJKL6IbrVNwGa3E1ArQEXt3HxJARN6EiGdbY9GbzEckDV5P9KR1Rf5EohwZOiQgpRKvLGiMp4PGfQ0UivjzAQr+ILfo2SXUVwO9oaqbpcic4pJGl8jB8agfHDvtsg09BLNcTFx0S5FNzIRujAVrIgfJNrbrsKKhJl9x8sxT6bekwK+ZHdREVTf+Zbn8n0+B4963KfY338Y7foECveiIZDbxCWKA44gCWXsR832LsPtiLw8VtfMks46SJm6VJrUhSsj0dKA35jahk+NW2eXE+MyO2NWlfY9mz0VMI1M0MX30loOD5WpFBL9wMDu5K8neHtwFTaPi1bibLbFwWUwxma3kUnTFwI0RW3Z8iiYBF/g2Bw21+nJH5iqfQnL4v29iU80kir9DjKp86sgLx4aI6+HAPH2z6tF+uabUmlTMqDcNAzJFVBG5aq+ie6p8DQk7+0Bm1xph+sk+uW1W5E7TW9Y1yTYFt5Fe1kS+DBHG3FBzsGdhkUbGDjWRaUUUC9vvg5jS1DU+IUegmC8HZFoG4ALFTquQMxwwXQwHcAFLOPXovbpMZETujsWz/XNAh6K9E21buGKkN9yd9GJPzPR8Z4G6AHe5vbOJzKsOEodkxKkd3L43urCUXcO0ZJsjrbYnSAAbt4kX9S23D52/o2kYljghl1uOVmEClFWWQOFTepeww7YtPaD7Vdwr/vb3TAS/ZnZQk0VR+0P+abKffTfRa1AIXb8zuKqN7c5Ga0nSiF5fLtgXjqaGUjH9kml24PvxHwFcQHHeRB5xLO6F+zq2g4tG6fH6ujHfQXmPv5vPii6wdmyCbw8uUOxVk8a42LFkKiqK0V52yIwOhCVxs/Fs77vR6SFdvYFEq7DH0T3TIceqdeM97s8YLTs5IXrsgxtc106KBnvlEXm4jsxVhmWKPb/eEEWJ9jjslcxDj7K9EvlL91CF39WANvMypqkYxyz6iEGM/Me5Ioa7vInB/vS20KBUe/LRbMxC9B01W3/FiLJy14kJoZsU41U1EVMcE7yn6jDgWWR7lG5eMabkaff4Mo8mYuSPrvHcryEhMQhDMj63DQtO715CD+9m080Ahu4ez08JxQHkevzeZJitticJVen4JqJNIBHU7sZDnS4fiICrdxOcMpeiZMe7ibsC3r80r7ldXDYfmr1XKRywqOeIvmyBpls9YPG5VntbkhJws0VXYRaMKkVXXRHo+mYITZTZn9jW6epGD/P21uw3t633O1JA+TWzg5qi8V2CP4ICP3tqKJo+KU1GL2Gkto8OSl8vTCT/VIsBO3pg0KiwyCdqYtFzNwsPv22ggFDbqQhX2S21s419oYV+vTHP7Cm1/a750vXpehTdrFJM9EX5gVIFqjAOHcjRpTEF5MNI3OzV+6G3DcG8U4pOb9GdqmuL+7Nhku9p3oou6oACbKenRAyHsvENuGqRthJ8Iu4uX+a+RWzi+LRMyHhlTxYFKlSFmgMF5q/xgF01VTyElh6mKe17HOZkdHCiBRWBz+pF10iAArrWnon8uK2aUAiRZzdr50AT49uJ+x7WZKydB5kY5TZjrH5Ukv1M05Yee/POyOmZWviN5ku68KUO+0b6NNHm5idk7q8aSDhiFqNpfsN0BxWNwVKAAu9jCjndflVigm9zCW02VCLK9wgUoP3BRLqxTcmHXDXRP0dzoEL/GuHzjRt8f1ON7SvqX7RYC2Wz3322LVLCEL7fmoR4TyxVsmk6+TQWKbz/JKo5JLrFSAliLkuyd9Tb7LsC12ndHifHMYt/Swr8mtlBTRPn4h/SF/jZDyJfzO0lPSjpo6H9/RGjTuJPqOrOF+b5hmCj9yKh5BtHKQ7Yy6pwVDgGUT0jx8kobiTbu2gfWoT5TfSiY+TZLu4wdU7OSXSD94Yi76Pd6d4YjpjddpaGv+tVTvTjNhUTdtuY9hDLS3rc3j848FZzD88bbNLlfvlo/Cs65eg2bQsiZduK/3vlR6gaVYiIyPYKc2eBKkG69WWiLVZLzFJra6LakAb+LJ2UBRcLDHv4tjUNvWjWROuj6OBjGFyIuGHPxps2sxR5rdcSKPqdGE5bMbbTUbpR8kaQm5MQqn6tphoxDzxnd0nT2vElNWhe75Zsf3udJLzbLEK6XSyv2Evds4deybIm+oF1TUDXjx4V4glcgM1PzNuwIQYK3Au63i4bFrdeTtFH5HdXGQqw6tluK1TnU07mxgaoZMmQiE67RCKziDwZZAZ+vj+yC0avXTAQRpfQYf1a0/1qwxqWR6ppF/aW0NCoaxbX06ZCO4EymmdA+TgKVrb9zacH/FzpWYKK+2+5U6j8mtlBTdelP6Y7+JMpYD+kjGb6d4n3Vmfk6IGKF5k3+0sTiCbYcRbdRyLYqxL7nwVUkWXrNpGb5izGCPWObYW5Rg/MvDVBYIqVvd5/dxRNvC9geIccVadRoqEaFCxerOoeX+NEJJqS5ixZnhzPLvT7hpJmNmI/aCoKFEkSauXwEcFUQi5Wt35H9GtW4cDa+QNKXSElUzGYjffGJw337+hGxrPjYYbfRoX2ifMgolYfoAoP/N888cc33ctrt9lr2WbEA7g2kbTPp3G3u/eA8kv1JcZnHzehTWNqHwoq0uMnvbL4fmgqe/v1TKDKs2TJOe1yGx22Ni1YGomx6Fie7d9OI/Xq45V5hVf1uN6sJCIdrrB2P55Dj+YuselyFx6xNzwHExnj40797NqK8eM1VPw+iS2s/XsPR5k6OOgkv0oy1YuDGK2eJw+Jx5VM5ov31ASPJZxvddIPkKC6RoxfwdFDpa47NF3skybZnXrLPgSQZNLgXYv7ZXBrwaW8K2X4dGyY8IEEpwXZkyZB1zeJmma/5R6B8mtmB7W5pBl/SCL477bAT5oauts9jb+W3+z7+tgibTpmRBTWFxZolSChz3XWky8TW+ZdwLHxs/IDIlmLUtybnx4MNbNntLgK/GmXozTY5F3uKW3rI/Nqz7HQW5IEMFStZExIGguX4bUmZiyWLFZT+P12Nrl0774n0Z9OrLKv2uNFF5ZmN2GSP3NUIl0iOlGrxrXsycHX7fJG5JlrN7BC09YeatzQDby9yO4IjDtb9AOZRAlcwIhuJgK1MOl+DJNmb85zG29scAE1URQxCDAknJmzXBNhohccpXJi2V8tFmhmkyvbU6uL7dVBQOSTH6omlur9YEukcOmpQRVLpli07PAGicbX7BsOzsiO8So87ok4sif2uxN/IllU2tSLlkcW0HzmoGkxL2jkRlccBwcf3GDU+Zw/dsXw5FUe/roZnG99+WQU1XMHfYraIF/6EFjQa3C+NqJeUpY9Ohxf3J2GmOzvaFEqBxb3Wmrb7lWnlHb+hSXv4NCjWLIlmgj3M2PJ9gDUfsoDJdTvxVi96u1vSYFfMzuombqp/SF7BOpPdoHVtZLoHqE9i7/G3EbC8nSk6968iEFyn42Ilu6T2mk/skA8nCp8v4Y9kdt11bDtV6tsu30taUqcHnvrRTfatiWt6TkQTk3w8u8UpQf4eVxLFd57ZiJhVz+VFPlh1ewpS3N7xAWhdKhl5m/q1WiXj8WdJsk1xSFWTz06HL6UTOvswnz/u0+xrwWYSJMVQi6fxZZ93koqXQT7tIltM6D8mcIfIiAlZZ5N7y2SBgFTao0nFu+PVWzb4hXcoXUQI9ftx8Td4XUhn7XzYdSFArEPxxrR4+wDFFg7+9Y2rWRLtOpSN8kLbWJ7fl5Sun8tG5G9FNmxA1e4Unfy7yywrczCzw/z6VpqRdG98/sMrahZUVd+HBvv9ihHTLPSoFFkXcVkW85a9Nnt4PtoF0+kC7yyMe4Lk3xmZNnEszMkgnW425FPpO8aggQ433UTXmkoBuAqL9eERBOsICHcilTcW0bq2M/vKqQH/Xlp9mqxgYT0khc0ic4VZspDrWxdTV40Uos7Tnoj+z0p8GtmB3VJhrXhz6DAz54auvuOSYkmn3Ds3E8aoqf0SXf5s8HB0lsMWF+Cca5jthSplkEV7TbHA9GHusZMbp3ezpUQ0/39fWPuM4Wq2eZaQ4+v6MT81/h00HJ4YZqP1wquUgJVMt5sha6PVd2wToGrencKQ0peL1MMyupg2WmVe/T4tQdMlyS3kNI2iO7ObQOuILgO1ulRIvOhbMTocNtXtnL3NbrVhBzvmyy0cL3qJyLdx7QJrMnMUaauHJodqxIzZF1Me+uhgSj4SRiJ/Ini7r1LiFyjGaOf496zb2Wyptnmem32iqtS++y/TkQ1bhfGRvPQ2tdmldCzsuga9vpeK/vpKRNFq8fQBCVQCE+jF9DVzVqyaG44NvaupzX1ld1JdB/Lr4V7zSLw+/mNxcOMWrg1VUgMTek3/J5AcIGNciZifaA4Gf0TvLP+hoSw6qomXFraYK/uwoOSPL7h/SYNTNCP2qfkbhxxUg6aZwc7oECqAMWTrebkqP/KNqXZVLP95rWR7FMZvmlONnccF/X9t7ybSPk1s4O6bBjSH0KBn/3EMT2vLZq38pkln1eRo5sZKnQ1lC32T0WdYmtcH6nTt7EYyjbT7NUWjN96izWLw5022h9rWtHDOriJXgYXtM3SWKEn8Qwu8PCIg61DsaL7mNSMiR8/xVm/w9Q7RJcm0UentSOyYjQ1v7ZIV/Yht19fs6KMZUtx7yKzR7MIZGDZlj3zPisa22H3fFDnlamYsPcttz2VLSiBJbqJDT7tv2lzk8g0y5h38GiFBQMSRxg9wF3oux3tRroqxGzXF5EmRSPhsVbBfc7nFY7ZQ+lt+1Nv6f45XJu4IJvevt86gxj6o8Fx+VIl2/hkGU3nT6hC/LxRuyTzmsb3g4j9tF+admTrFV2aBWmie51r+KMwh3q6k8PPjbWDoyO9UGo3N5Fp0yXGQtCDKxwYYVH7/uT2um0oRerl2OxZOaeIdOKK4t6TmmitOKOt2N2bJtP71uy1asrxkS0DmjwsoLh31KhdVEJE2efUsNgX9QqRdbeh+0qDhBBZjm07G/8NCRDfMau/2e9JgV8zO6irimj+IRTQf/ZO4RsMOE/UUkxkA9Z+dD2sKUHVlbnFFPfYSpqKHpXdA0fX+traa9e8QWK41mIcDqlkT2d9BWt3BIkAgm5qb5VpSRP/chKDeB1JePqu4Crcbuom1rWa2iQ4xfSc44YlgQQu0cX3mBbDOcTk/LoNdiraI43kb8CSgfkjElvBov+rujNpVpVptvAPYiCo2AxtSBRFIKGKZoY0IgUKbNmCv/5LZ3d0RyfinHdoCERZVq71LEhLMOK3bOlPuQBTGfe40dOj8I/LUIWhFjd085+bCH6UM2jX5engzPMVEfi+riNtWY42XpvtXWarzwFg3YeA5nlUZMz6cNDO82pEczc7M/ap51uonJOJbPg8BAuiuQo/LJCd9ywQggs52sI9lxIMnKyhXP4bvqDrcINB8v2N5HqtNKD/2iu00klFuX47GjA5Cgv1ps+YtZSvXLOqSMY4i+j8XTsrtPd6d8Xd0vMElq3H4ZcVF9yx+Y2xg7Li+8eS9Xi+TA+CqWiosI/uA2JP5/taNVW0ST+1KdEdiIWsVUQzpbQeejLSeMeXWe1HVz9jciyFFqBN759/sl/M123LAl9vX/+kCvyd3sGFupr/V3oH/3TX0CGQiBjFp5D9xPukmh+/34jnZSfs0DVe2tREE9Mx3jKeqeTVyfqkoqb2pRY0QaTCQTkdMYzTVrNF96xAD/sD5VQ1k21HNy6aua8NZBmpBrv6wEH1KhOD+1PIXGLRCyZO62P0sUrm1OfnGsYFgTJzzUDw19YptP7RksNNnpKw7M20gnq3N9DuhSd46dGqvmyOM8z1T8EY5BsDjnwROJ84vQpzWHWR9vN7d9B9hCVd7z1bw9uVfYSNqjP2niWVpl92E4Tfqy3zQptf4PdlXTBb9cQCOlklzMXzhRBXlebvV4YBy2Wco1MNjexHlrqFNG1cTDvJ1LzPZXYBjtqArm0sBArOAQr76ZNOsJuw+f1dwfLTbjHcHRvGnPd3V5Dz4Y3HsouY8/xRUujWiwTPbUHfx8L4Sffbd6OifVx5whdhs4ZnNH7Q5XYjuLHuUEsWCwfTu5fKjPkNh+nC99BPJSECVxCLtYN7QZz3QjDFbCJ4eKc3RummZYzHp39TBf5O7+BiOVv9Z3oH/zALJOFOR/ejUm6M4KBqt7Aw0cHNKFsyyypNbbcVOvb5IoJRP6rgukcHs+cvEWaiq2to3NbA9NdrZctLnwPYhn9Cr2pvwvRnEtfqandC34hLzR8pGYCyxPHbJVSxoJGMF8yWlLNj8/zRvOY3AoCFC5jnDyLc6kDEG1+7D8LzcZYx6oIClIV2wStzY8GTykjBO+ABIykrZDYa9woqv585UmHkmp1uNwN4euui+7YFVf0pJK+NN3PcTxJHZqk6bEGK5mdinZxUpfLp/WRq2Rjqq4fw1VtzgdLONDzKUAm2fBs0EmzvmClDy3j+phw+P6Yp5mN1k73IeqwhCDBAfjPOglltrcB+wSq8nCalZs0kbQsZTSNmVdgIZp8cA+pGe2DeHO6a5z+nAzzW5wFNaU/z5W3NZi/txwWegtuVVLdr6fy5q2CoTkiFuomTwvjsEZO2yYiNNsb3IUHsYV4zIbOTR4Smx3cLs/0gZH/+pvmaPuI3MunZkmbk/6YKzP9O7+BitZ7+V+4Ozv4wC5ynPiWA3abUWNQst9rxkCYYzjYb4S23VFXBjBI7Zysuc2dOuVImisT4+UO53m+MNZTnzMDgpneyjTERemP3RNQ6qYrtFETEt/P0hMlM0PUDP0Q4vSiB5Ke+koPOiQaYyn6AaX/eE2GvVANo0Z4wsqWccdWu1truSTmZ5VWhOebyCcDl40BVFuWab7ZNBUl9YejLzzvj3JMjME77jzMfpEJcTHk/gLQ6eRicC/JGsQkryOKtgsbZCTXO594AsDl+0Es9X/Zv1TyFXSk5GOtHYoEFI2/ddx8HjXRP442HiMPzdC8x/M1awc1WjUj1IoH+4zkKjI3wAnnNe/Sdc6j5t3GmQEGXRDiWD2Gto+kaHvbOQMyhEf4y3qWgGGtirbDvmLMNKHHh+O7QDd6lzIJx1ey7x8bAyGpzwbenBcDPp54iN7JW4/FYRnDtdUQ/POSMLU40ntvszjCUfoQc6EdKPGkkkaod1Yqx4hhV0LTZG8P7ihLB4MX/pgr8nd7BpTxfKP8RFvjT/1Z6r6wjXldJKdgKeq4pxavGq8os4Z52lHP9RSHh99k+Vf2nQVBcaDF/Xen46LjYQuPpVLXasRfmTKfcXCymFjoirTUzZALhdWvPmNXHkgW76bGCWT8l1RD7mvHJzRhg/5QC9DrnzPg6Iq9N1osLVdFQaCxRaLK9IKmIpx8fzSl5GIFSwAWTdUEJ4HenDrBVmhx9q7gLrnBlAPW2UtBsqopd5htQoOZUFZ4/J2+sdGKVXNffaO7GVPi1Ww1ghSpdTxYR85kUFvDaW+Str8tDsDSLIpgqLEHP0GtSsXOUflmgouNnHanIPSrAzl8tur3Q5MCZPRGCPJpg+M4ymUmTI8Jno87wfPd/5ctYkwom+/iC7BU3Mhv2nzV4F0OgNzcWGtpFCLAfI4bprSPvbtna2C/02wyDbV4wnqxigO7skwrk01bzH0VFqjmh8UZc5DINj1QgLltSxe8+hcH1YDZaqcYOMrsgFZC0poHbglQgqw/EMpPrv3lfYP53egeXynq9/o/sO/inWUDYPuX6wi9lvwbnBYapvtBrKce72/Msgp2922F0KK8s2JPvwXLOJSQjpeMfLyJUr6MEECoos0vSqQD+cedg4uc/wv7tqhQGZXfGON+UjD3W3w7YamHhFSa18LuRWCBOpG/jwAk1NokNDrGnO+gl8V3z69dL0dzzTUEevTXh7/i8grU13PGaS3cRWHWkwHGWPtDjn7vsH7qpAtPVaCOcy5cwu5S89+VKHN3Jh3K9/iBWudD3h950dpN56wYAB1nJyUz7q8Z++rCB5/7uov+SSQX2c6p62U9tvL6OpFpOT0T9q/o1hudnR4SuqhVYx+oX45tpEUssKVGIX0vHWG0KSlgxscdqqz9xVy4n4rLrjwOMvU/QlB+I6EWkGECj+WD8cUEOks2RQxWkHUabNSWm6rvLyyOqfGRZfycvj1oD+ok+owRzo1zf5HwNvIxdjJ3hpgW/gnK/P5cYxlOfVKDTNlt4KC19vGVUCd9UVVIBfSQWcBM6P5z9oyrwd3oHlzP1v/JvpVv4wyqwnCyOGDwnQguW2nZNCVz5kNfpMkO+fhoweCNgkCsJ44+IquI1TmmV9yci1lN3IhVA64zJo5TYJVKI6DUCVnT2nqpZEZsakG5qk1jBKAW3Z+oWNlFGQBzxWubKrBngZi4CDFdvJpjOyMtmQU+rOlOpys3ldgtLb9jhtd9Ygt95+IJto37wKg+kQh9XVSGeFy8M5YgSx498qEDoQY6XZrFidt0+BrifFhx5efreh3gQq9iaPKITfuj60XcLNKmvOmRJmsj89Zm/YC6dXMxWzUME2tQoYLcqfjH37zV56Ym8v3ycSHXcWcdYbhsvSNh2xGSxYTIrHGIV5yCZmHysu/BLQVX/qX5/8OAKi3nS2jBgk8Q0P86l1YLPr44wyBGxFmQmsdItTOGzRQWDn5oSSGjll71UD8Qe/Vhq/KCeDHDv+hy956oV/iOsiU1UUgH/rd0Yi2qavw0jFrguvyxw2wxU9W/fRXf7rmS/NCMarzp90+dBUgG3+EfvC/yd3sGlKi//K3cHlT+sAreOCN3/buDrS91dISJVVAycuabx7z5/YD70A7KfMBV8OFBVXB7ffeueKalGsWsppy7qM6bT1hDeTDEuwGyJVnnaHmRXHeoGlvxuoqdDKYJcigyAd0z6wtOHxvcH8vLC7UPM1l2gBfcVEbjCeyLa/k2rfpK7tGpXg4kZjFywnfVUQD3fN5j5shC+FRhreBuXEfMAS83fz4moH0wk6G7qs+yZzfMCrp756I9YieCuk0rNUwwwvsql8ItiHkEBa+XLAqnMbY1YZZXGHvJT9BBcMsjrFW3coJ992WW7IBWI7eyJcXrqhL8wiGX2N2OKbh6HMk/iZwTHb6JAT6HElMORxnc+Xmn8T8Fw46kpbI+th7jxv0QvDt9dQ047Iv6bTVUqPSvo9e+vlRYdJZCy3qia1PAXXguLVG/U4wvYr2xO86u2gnNeq2B1lovJG26kmgOxwK4eGalcUjGuvcotGCdim+xGiYabGiUwfX1/YzRdkgrg6f9ngf/74n9m9XpC</prop>
			<obj name="TemperatureLog" class="TemperatureLog" version="2">
				<prop name="Times">TEFSWgABGl0AAIEaWKEBAABSAwAA4gQAAIMGAAAjCAAAxAkAAGULAAAWDQAAtw4AAGgQAAAJEgAAuhMAAFsVAAD7FgAArRgAAE0aAAD/GwAAnx0AAFEfAADxIAAAkiIAADMkAADUJQAAYycAAAQpAAC1KgAAViwAAAcuAACoLwAAWTEAAPoyAACrNAAAOzYAANw3AAB9OQAAHTsAAL48AABfPgAAEEAAALFBAABRQwAAA0UAAKNGAABVSAAA9UkAAKdLAAA3TQAA104AAHhQAAAZUgAAuVMAAFpVAAALVwAArFgAAF1aAAD+WwAAr10AAFBfAADgYAAAgWIAACFkAADCZQAAY2cAABRpAAC1agAAZmwAAAduAACnbwAAWXEAAPlyAACrdAAAS3YAAP13AACdeQAAPnsAAN98AAB/fgAAD4AAALCBAABhgwAAAoUAALOGAABUiAAABYoAAKaLAABXjQAA+I4AAIiQAAApkgAAyZMAAGqVAAALlwAAvJgAAF2aAAAOnAAAr50AAE+fAAABoQAAoaIAAFOkAADzpQAApacAADWpAADVqgAAdqwAABeuAAC3rwAAWLEAAAmzAACqtAAAXLYAAPy3AACtuQAATrsAAP+8AACPvgAAMMAAANHBAABxwwAAEsUAALPGAABkyAAABcoAAKXLAABXzQAA984AAKnQAABJ0gAA+9MAAJzVAAA81wAA3dgAAH3aAAAN3AAArt0AAE/fAADf4AAAf+IAACDkAADR5QAAcucAACTpAADE6gAAdewAABbuAADH7wAAV/EAAPjyAACZ9AAAOfYAANr3AAB7+QAALPsAAM38AABt/gAAHwABAL8BAQBxAwEAEQUBAMMGAQBkCAEABAoBAKULAQBFDQEA1Q4BAHYQAQAXEgEAtxMBAEcVAQDoFgEAmRgBADoaAQDsGwEAjB0BAD0fAQDeIAEAjyIBADAkAQDhJQEAcScBABIpAQCzKgEAUywBAPQtAQCVLwEARjEBAOcyAQCYNAEAOTYBANk3AQCLOQEALDsBAN08AQB9PgEAL0ABAM9BAQCBQwEAEUUBALFGAQBSSAEA80kBAJNLAQA0TQEA5U4BAIZQAQA3UgEA2FMBAIlVAQAqVwEA21gBAGxaAQAMXAEArV0BAE1fAQDuYAEAj2IBAEBkAQDhZQEAgWcBADNpAQDTagEAhWwBACVuAQDXbwEAd3EBAClzAQDJdAEAanYBAAt4AQCseQEAO3sBANx8AQCNfgEALoABAN+BAQCAgwEAMYUBANKGAQCDiAEAE4oBALSLAQBVjQEA9Y4BAJaQAQA3kgEA6JMBAImVAQA6lwEA25gBAHuaAQAtnAEAzZ0BAH+fAQAfoQEA0aIBAHGkAQAjpgEAs6cBAFOpAQD0qgEAlawBADWuAQDWrwEAh7EBACizAQDZtAEAerYBACy4AQDMuQEAfbsBAA29AQCuvgEAT8ABAO/BAQCQwwEAMcUBAOLGAQCDyAEANMoBANXLAQB1zQEAJ88BAMfQAQB50gEAGdQBAMvVAQBs1wEADNkBAK3aAQBN3AEA3d0BAH7fAQAv4QEA0OIBAIHkAQAi5gEA0+cBAHTpAQAl6wEAxuwBAHfuAQAH8AEAqPEBAEnzAQDp9AEAivYBACv4AQDc+QEAffsBAC79AQDP/gEAgAACACECAgDSAwIAcwUCABMHAgDFCAIAZQoCABcMAgCnDQIARw8CAOgQAgCJEgIAKRQCAMoVAgB7FwIAHBkCAM0aAgBuHAIAHx4CAMAfAgBxIQIAASMCAKIkAgBDJgIA4ycCAIQpAgAlKwIA1iwCAHcuAgAoMAIAyTECAHozAgAbNQIAuzYCAG04AgANOgIAvzsCAF89AgAAPwIAoUACAEFCAgDRQwIAckUCABNHAgCjSAIAQ0oCAORLAgCVTQIANk8CAOdQAgCIUgIAOVQCANpVAgBqVwIAC1kCAKtaAgBMXAIA7V0CAJ5fAgA/YQIA8GICAJFkAgAxZgIA0mcCAHNpAgATawIAtGwCAFVuAgAGcAIAp3ECAEdzAgD5dAIAmXYCAEt4AgDreQIAjHsCAC19AgDNfgIAXYACAP6BAgCfgwIAP4UCAM+GAgBwiAIAIYoCAMKLAgBzjQIAFI8CAMWQAgBmkgIAF5QCAKeVAgBIlwIA6ZgCAImaAgAqnAIAy50CAHyfAgAdoQIAzqICAG+kAgAPpgIAwacCAHKpAgATqwIAs6wCAGWuAgAFsAIAt7ECAFezAgD4tAIAmbYCADm4AgDJuQIAarsCABu9AgC8vgIAbcACAA7CAgC/wwIAYMUCABHHAgCyyAIAY8oCAATMAgCUzQIANc8CANXQAgB20gIAF9QCAMjVAgBp1wIAGtkCALvaAgBs3AIADd4CAK3fAgBf4QIA/+ICALHkAgBR5gIAA+gCAJPpAgAz6wIA1OwCAHXuAgAV8AIAtvECAGfzAgAI9QIAufYCAFr4AgAL+gIArPsCAF39AgDt/gIAjgADAC8CAwDPAwMAcAUDABEHAwDCCAMAYwoDABQMAwC1DQMAVQ8DAAcRAwCnEgMAWRQDAOkVAwCJFwMAKhkDAMsaAwBrHAMADB4DAL0fAwBeIQMADyMDALAkAwBhJgMAAigDALMpAwBEKwMA5CwDAIUuAwAlMAMAxjEDAGczAwAYNQMAuTYDAGo4AwALOgMAvDsDAF09AwD9PgMAr0ADAE9CAwABRAMAkUUDADFHAwDSSAMAc0oDABNMAwC0TQMAZU8DAAZRAwC3UgMAWFQDAAlWAwCqVwMAW1kDAOtaAwCMXAMALV4DAM1fAwBuYQMAD2MDAMBkAwBhZgMAEmgDALNpAwBkawMABW0DAKVuAwBXcAMA93EDAKlzAwA5dQMA2XYDAHp4AwAbegMAu3sDAFx9AwANfwMAroADAF+CAwAAhAMAsYUDAFKHAwAEiQMAk4oDADSMAwDVjQMAdY8DABaRAwC3kgMAaJQDAAmWAwC6lwMAW5kDAPuaAwCtnAMATZ4DAP+fAwCPoQMAL6MDANCkAwBxpgMAEagDALKpAwBjqwMABK0DALWuAwBWsAMAB7IDAKizAwBZtQMA6bYDAIq4AwArugMAzLsDAGy9AwANvwMAvsADAF/CAwAQxAMAscUDAFHHAwADyQMAo8oDAFXMAwDlzQMAhc8DACbRAwDH0gMAZ9QDAAjWAwC51wMAWtkDAAzbAwCs3AMAXd4DAP7fAwCf4QMAL+MDAM/kAwBw5gMAEegDAMLpAwBj6wMAFO0DALXuAwBm8AMAB/IDALjzAwBZ9QMA+fYDAKv4AwBM+gMA/fsDAI39AwAt/wMAzgAEAG8CBAAPBAQAsAUEAGEHBAACCQQAswoEAFQMBAAFDgQApg8EAFcRBADnEgQAiBQEACkWBADJFwQAahkEAAsbBAC8HAQAXR4EAA4gBACvIQQAYCMEAAElBAChJgQAUygEAPMpBACUKwQANS0EANUuBABlMAQABjIEAKczBABHNQQA1zYEAHg4BAApOgQAyjsEAHs9BAAcPwQAzUAEAG5CBAAfRAQAr0UEAFBHBADxSAQAkUoEADJMBADTTQQAhE8EACVRBADWUgQAd1QEAChWBADJVwQAaVkEABtbBAC7XAQAbV4EAA1gBAC/YQQAT2MEAO9kBACQZgQAMWgEANFpBAByawQAI20EAMRuBAB1cAQAFnIEAMdzBABodQQACXcEAJl4BAA5egQA2nsEAGp9BAALfwQAq4AEAEyCBADtgwQAnoUEAD+HBADwiAQAkYoEAEKMBADjjQQAlI8EADWRBADVkgQAh5QEACeWBADZlwQAaZkEAAmbBACqnAQAS54EAOufBACMoQQAPaMEAN6kBACPpgQAMKgEAOGpBACCqwQAM60EANSuBACFsAQAJrIEAMezBABXtQQA97YEAJi4BAA5ugQA6rsEAIu9BAA8vwQA3cAEAI7CBAAvxAQAz8UEAIHHBAAhyQQAwsoEAGPMBAADzgQAk88EADTRBADl0gQAhtQEADfWBADY1wQAidkEACrbBADc3AQAfN4EAC3gBAC94QQAXuMEAP/kBACf5gQAQOgEAOHpBACS6wQAM+0EAOTuBACF8AQANvIEANfzBAB39QQAKfcEAMn4BABq+gQAC/wEAKv9BAA7/wQA3AAFAI0CBQAuBAUA3wUFAIAHBQAxCQUA0goFAIMMBQAkDgUA1Q8FAGURBQAGEwUApxQFAEcWBQDoFwUAiRkFADobBQDbHAUAjB4FAC0gBQDeIQUAfyMFAB8lBQDRJgUAYSgFAAEqBQCiKwUAQy0FAOQuBQCEMAUANTIFANYzBQCHNQUAKDcFANk4BQB6OgUAKzwFAMw9BQBtPwUA/UAFAJ1CBQA+RAUA30UFAJBHBQAxSQUA4koFAINMBQA0TgUA1U8FAIZRBQAnUwUA2FQFAHlWBQAZWAUAy1kFAGtbBQAMXQUArV4FAE1gBQDdYQUAfmMFAC9lBQDQZgUAgWgFACJqBQDTawUAdG0FACVvBQDGcAUAd3IFABh0BQC5dQUASXcFAOl4BQCKegUAK3wFANx9BQB9fwUALoEFAM+CBQCAhAUAIYYFANKHBQBziQUAE4sFAMWMBQBVjgUA9Y8FAJaRBQA3kwUA15QFAHiWBQApmAUAypkFAHubBQAcnQUAzZ4FAG6gBQAfogUAr6MFAFClBQDxpgUAkagFADKqBQDTqwUAhK0FACWvBQDWsAUAd7IFACi0BQDJtQUAercFABu5BQDMugUAbbwFAA2+BQC/vwUAX8EFAADDBQChxAUAQcYFANHHBQByyQUAJMsFAMTMBQB1zgUAFtAFAMfRBQBo0wUAGdUFALrWBQBr2AUADNoFAK3bBQA93QUA3d4FAH7gBQAf4gUA0OMFAHHlBQAi5wUAw+gFAHTqBQAV7AUAxu0FAGfvBQAY8QUAufIFAFn0BQAL9gUAm/cFADv5BQDc+gUAffwFAB3+BQC+/wUAbwEGABADBgDBBAYAYgYGABMIBgC0CQYAZQsGAPUMBgCWDgYANxAGANcRBgB4EwYAGRUGAMoWBgBrGAYAHBoGAL0bBgBuHQYADx8GAMAgBgBhIgYAASQGAKIlBgBDJwYA5CgGAHMqBgAULAYAxS0GAGYvBgAXMQYAuDIGAGk0BgAKNgYAuzcGAFw5BgANOwYArjwGAE8+BgDfPwYAf0EGACBDBgDBRAYAckYGABNIBgDESQYAZUsGABZNBgC3TgYAaFAGAAlSBgCpUwYASlUGAOtWBgCLWAYAG1oGALxbBgBtXQYADl8GAL9gBgBgYgYAEWQGALJlBgBkZwYABGkGALVqBgBWbAYAB24GAKhvBgBZcQYA+nIGAKt0BgBMdgYA7XcGAH15BgAdewYAvnwGAF9+BgAQgAYAsYEGAGKDBgADhQYAtIYGAFWIBgAGigYAp4sGAFiNBgD5jgYAqpAGAEuSBgD8kwYAnZUGAC2XBgDNmAYAbpoGAA+cBgCvnQYAUJ8GAAGhBgCiogYAU6QGAPSlBgClpwYARqkGAPeqBgCHrAYAKK4GAMmvBgBpsQYACrMGAKu0BgBctgYA/bcGAK65BgBPuwYAAL0GAKG+BgBBwAYA88EGAIPDBgAkxQYAxMYGAGXIBgAFygYApssGAFfNBgD4zgYAqdAGAErSBgD70wYAnNUGAE3XBgDu2AYAj9oGAB/cBgC/3QYAYN8GAAHhBgCy4gYAU+QGAATmBgCl5wYAVukGAPfqBgCo7AYASe4GAOnvBgCb8QYAK/MGAMv0BgBs9gYADfgGAK35BgBO+wYA//wGAKD+BgBRAAcA8gEHAKQDBwBEBQcA9QYHAJYIBwA3CgcAxwsHAGcNBwAIDwcAqRAHADkSBwDZEwcAehUHABsXBwDMGAcAbRoHAB4cBwC/HQcAcB8HABEhBwDCIgcAYyQHABQmBwC1JwcARSkHAOUqBwCGLAcAJy4HAMcvBwBoMQcAGTMHALo0BwBsNgcADDgHAL05BwBeOwcADz0HALA+BwBRQAcA4UEHAIFDBwAiRQcAw0YHAHRIBwAVSgcAxksHAGdNBwAYTwcAuVAHAGpSBwALVAcAvFUHAF1XBwDtWAcAjVoHAC5cBwDPXQcAb18HABBhBwDBYgcAYmQHABNmBwC0ZwcAZWkHAAZrBwC3bAcAR24HAOhvBwCJcQcAKXMHAMp0BwBrdgcAHHgHAL15BwBuewcAD30HAMB+BwBhgAcAEoIHALODBwBDhQcA44YHAISIBwAligcAxYsHAGaNBwAXjwcAuJAHAGmSBwAKlAcAu5UHAFyXBwD9mAcAjZoHAC2cBwDOnQcAb58HACChBwDBogcAcqQHABOmBwDEpwcAZakHABarBwC3rAcAaK4HAAmwBwC6sQcAW7MHAAy1BwCttgcAXrgHAP+5BwCwuwcAUb0HAAK/BwCjwAcAM8IHANPDBwB0xQcAFccHALXIBwBWygcAB8wHAKjNBwBZzwcA+tAHAKzSBwBM1AcA/dUHAI3XBwAu2QcAz9oHAG/cBwAQ3gcAsd8HAGLhBwAD4wcAtOQHAFXmBwAG6AcAp+kHAFjrBwD57AcAme4HADrwBwDb8QcAe/MHAAv1BwCs9gcAXfgHAP75BwCv+wcAUP0HAAH/BwCiAAgAUwIIAPQDCACVBQgAJQcIAMUICABmCggABwwIALgNCABZDwgAChEIAKsSCABcFAgA/RUIAK4XCABPGQgAABsIAKEcCABSHggA8x8IAIMhCAAjIwgAxCQIAGUmCAAFKAgApikIAFcrCAD4LAgAqS4IAEowCAD7MQgAnDMIAE01CADdNggAfjgIAB86CAC/OwgAYD0IAAE/CACyQAgAU0IIAARECAClRQgAVkcIAPdICACoSggASUwIANlNCAB5TwgAGlEIALtSCABbVAgA/FUIAK1XCABOWQgA/1oIAKBcCABRXggA8l8IAKNhCAA0YwgA1GQIAHVmCAAVaAgAtmkIAFdrCAAIbQgAqW4IAFpwCAD7cQgArHMIAE11CAD+dggAn3gIAD96CADgewgAgX0IACF/CACxgAgAUoIIAAOECACkhQgAVYcIAPaICACniggASIwIAPmNCACajwgAO5EIAMuSCABrlAgADJYIAK2XCABemQgA/5oIALCcCABRnggAAqAIAKOhCABUowgA9aQIAKamCABHqAgA16kIAHerCAAYrQgAua4IAFmwCAD6sQgAq7MIAEy1CAD9tggAnrgIAE+6CADwuwgAkb0IACG/CADBwAgAYsIIAAPECAC0xQgAVccIAAbJCACnyggAWMwIAPnNCACqzwgAS9EIAPzSCACd1AgATtYIAN7XCAB/2QgAH9sIAK/cCABQ3ggAAeAIAKLhCABT4wgA9OQIAKXmCABG6AgA9+kIAJjrCABJ7QgA2e4IAHrwCAAb8ggAvPMIAFz1CAD99ggArvgIAE/6CAAA/AgAof0IAFL/CADzAAkApAIJAEUECQD2BQkAlwcJACcJCQDHCgkAaAwJAAkOCQCpDwkAShEJAPwSCQCcFAkATRYJAO4XCQCfGQkAQBsJAOEcCQBxHgkAESAJALIhCQBTIwkABCUJAKUmCQBWKAkA9ykJAJcrCQA4LQkA2S4JAHkwCQAaMgkAuzMJAGw1CQANNwkAvjgJAF86CQAQPAkAsT0JAGI/CQADQQkAtEIJAERECQDlRQkAhUcJABVJCQC2SgkAZ0wJAAhOCQC5TwkAWlEJAAtTCQCsVAkAXVYJAP5XCQCvWQkAP1sJAOBcCQCBXgkAIWAJAMJhCQBjYwkAFGUJALVmCQBmaAkAB2oJALhrCQBZbQkACm8JAKtwCQA7cgkA23MJAHx1CQAddwkAvXgJAF56CQD/ewkAsH0JAFF/CQACgQkAo4IJAFSECQD1hQkApocJAEeJCQD4igkAiIwJACmOCQDJjwkAWZEJAPqSCQCrlAkATJYJAP2XCQCemQkAT5sJAPCcCQChngkAQqAJAPOhCQCUowkANaUJAMWmCQBlqAkABqoJAKerCQBHrQkA6K4JAJmwCQA6sgkA67MJAIy1CQA9twkA3rgJAH+6CQAPvAkAr70JAFC/CQDxwAkAosIJAEPECQD0xQkAlccJAEbJCQDnygkAmMwJACjOCQDJzwkAadEJAPnSCQCa1AkATNYJAOzXCQCd2QkAPtsJAO/cCQCQ3gkAQeAJAOLhCQCD4wkAE+UJALPmCQBU6AkA9ekJAKbrCQBH7QkA+O4JAJnwCQBK8gkA6/MJAJz1CQA99wkAzfgJAG36CQAO/AkAr/0JAE//CQDwAAoAoQIKAEIECgDzBQoAlAcKAEUJCgDmCgoAhwwKABcOCgC3DwoAWBEKAPkSCgCqFAoASxYKAPwXCgCdGQoAThsKAO8cCgCgHgoAQSAKANEhCgBxIwoAEiUKALMmCgBUKAoA9CkKAKUrCgBGLQoA9y4KAJgwCgBJMgoA6jMKAJs1CgA8NwoA3TgKAG06CgANPAoArj0KAE8/CgAAQQoAoUIKAFJECgDzRQoApEcKAEVJCgD2SgoAl0wKAEhOCgDYTwoAeVEKABlTCgCpVAoASlYKAPtXCgCcWQoATVsKAO5cCgCfXgoAQGAKAPFhCgCBYwoAImUKAMNmCgBjaAoABGoKAKVrCgBWbQoA924KAKhwCgBJcgoA+nMKAJt1CgBMdwoA7XgKAH16CgAdfAoAvn0KAF9/CgD/gAoAoIIKAFGECgDyhQoAo4cKAESJCgD1igoAhYwKACaOCgDHjwoAZ5EKAAiTCgCplAoAWpYKAPuXCgCsmQoATZsKAP6cCgCfngoAUKAKAPGhCgCBowoAIaUKAMKmCgBjqAoAA6oKAKSrCgBVrQoA9q4KAKewCgBIsgoA+bMKAJq1CgA7twoAy7gKAGu6CgAMvAoArb0KAF6/CgD/wAoAsMIKAFHECgACxgoAo8cKAFTJCgD1ygoApswKAEfOCgD4zwoAiNEKACnTCgDJ1AoAWdYKAPrXCgCr2QoATNsKAP3cCgCe3goAT+AKAPDhCgCh4woAMeUKANLmCgBz6AoAE+oKALTrCgBV7QoABu8KAKfwCgBY8goA+fMKAKr1CgBL9woA2/gKAHv6CgAc/AoAvf0KAF3/CgD+AAsArwILAFAECwABBgsAogcLAFMJCwD0CgsAlQwLACUOCwDFDwsAZhELAAcTCwC4FAsAWRYLAAoYCwCrGQsAXBsLAP0cCwCuHgsATyALAAAiCwCQIwsAMSULANEmCwBhKAsAAioLALMrCwBULQsABS8LAKYwCwBHMgsA5zMLAHc1CwAYNwsAuTgLAFk6CwDpOwsAij0LACs/CwDcQAsAfUILAB1ECwC+RQsAX0cLABBJCwCxSgsAYkwLAANOCwCjTwsARFELANRSCwB1VAsAFVYLALZXCwBnWQsACFsLALlcCwBaXgsAC2ALAJthCwA8YwsA3WQLAH1mCwAeaAsAv2kLAHBrCwARbQsAwm4LAGNwCwAUcgsAtXMLAEV1CwDldgsAhngLACd6CwDHewsAaH0LABl/CwC6gAsAa4ILAAyECwC9hQsATYcLAO6ICwCPigsAL4wLANCNCwBxjwsAIpELAMOSCwB0lAsAFZYLAMaXCwBWmQsA95oLAJecCwAnngsAyJ8LAHmhCwAaowsAy6QLAGymCwAdqAsAvqkLAG+rCwD/rAsAoK4LAEGwCwDhsQsAgrMLACO1CwDUtgsAdbgLACa6CwDHuwsAeL0LABm/CwCpwAsAScILAOrDCwCLxQsAK8cLAMzICwB9ygsAHswLAM/NCwBwzwsAEdELAKHSCwBB1AsA4tULAIPXCwA02QsA1doLAIbcCwAn3gsA2N8LAHnhCwAq4wsAy+QLAFvmCwD75wsAnOkLAD3rCwDd7AsAfu4LAC/wCwDQ8QsAgfMLABH1CwCy9gsAU/gLAPP5CwCU+wsANf0LAOb+CwCHAAwAOAIMAMgDDABpBQwACQcMAJkIDAA6CgwA6wsMAIwNDAA9DwwA3hAMAI8SDAAwFAwA4RUMAIIXDAAzGQwAwxoMAGQcDAAFHgwApR8MAEYhDAD3IgwAhyQMACgmDADZJwwAeikMABsrDACrLAwASy4MAOwvDACNMQwAPjMMAN80DACQNgwAMTgMAOI5DACDOwwAND0MAMQ+DABlQAwABUIMAJVDDAA2RQwA50YMAIhIDAA5SgwA2ksMAItNDAAsTwwA3VAMAH5SDAAfVAwAr1UMAE9XDADwWAwAkVoMAEJcDADjXQwAlF8MADVhDADmYgwAh2QMADhmDADZZwwAaWkMAAlrDACqbAwAS24MAOtvDACMcQwAPXMMAN50DACPdgwAMHgMANF5DABhewwAAX0MAKJ+DABDgAwA04EMAHODDAAUhQwAtYYMAGaIDAAHigwAuIsMAFmNDAAKjwwAq5AMAFySDAD9kwwAjZUMAC2XDADOmAwAb5oMAA+cDACwnQwAYZ8MAAKhDACzogwAVKQMAAWmDACVpwwANqkMANeqDAB3rAwAGK4MALmvDABqsQwAC7MMALy0DABdtgwADrgMAK+5DABguwwA8LwMAJG+DAAxwAwAwcEMAGLDDAATxQwAtMYMAGXIDAAGygwAt8sMAFjNDAAJzwwAqtAMAFvSDAD80wwArdUMAE7XDADv2AwAf9oMAB/cDADA3QwAYd8MABLhDACz4gwAZOQMAAXmDAC25wwAV+kMAAjrDACp7AwAOe4MANnvDAB68QwAG/MMALv0DABc9gwADfgMAK75DABf+wwAAP0MALH+DABBAA0A4gENAIMDDQAjBQ0AxAYNAGUIDQAWCg0AtwsNAGgNDQAJDw0AuhANAFsSDQAMFA0AnBUNAD0XDQDdGA0AbRoNAA4cDQC/HQ0AYB8NABEhDQCyIg0AYyQNAAQmDQClJw0ANSkNANUqDQB2LA0AFy4NAMgvDQBpMQ0AGjMNALs0DQBsNg0ADTgNAL45DQBfOw0AED0NALE+DQBBQA0A4UENAIJDDQAjRQ0Aw0YNAGRIDQAVSg0AtksNAGdNDQAITw0AuVANAElSDQDqUw0Ai1UNACtXDQDMWA0AbVoNAB5cDQC/XQ0AcF8NABFhDQDCYg0AUmQNAPNlDQCTZw0AI2kNAMRqDQB1bA0AFm4NAMdvDQBocQ0AGXMNALp0DQBrdg0ADHgNAK15DQA9ew0A3XwNAH5+DQAfgA0A0IENAHGDDQAihQ0Aw4YNAHSIDQAVig0AxosNAGeNDQAYjw0AqJANAEmSDQDpkw0AeZUNABqXDQDLmA0AbJoNAB2cDQC+nQ0Ab58NABChDQDBog0AUaQNAPKlDQCTpw0ARKkNAOWqDQCFrA0AJq4NAMevDQBnsQ0ACLMNALm0DQBatg0AC7gNAKy5DQBduw0A/rwNAJ++DQAvwA0Az8ENAHDDDQARxQ0AwsYNAGPIDQAUyg0AtcsNAGbNDQAHzw0AuNANAEjSDQDp0w0AidUNABnXDQC62A0Aa9oNAAzcDQC93Q0AXt8NAA/hDQCw4g0AUeQNAOHlDQCB5w0AIukNAMPqDQB07A0AFe4NAMbvDQBn8Q0AGPMNALn0DQBq9g0AC/gNAJv5DQA7+w0A3PwNAH3+DQAdAA4AvgEOAG8DDgAQBQ4AwQYOAGIIDgADCg4AkwsOADMNDgDUDg4AhRAOACYSDgDHEw4AVxUOAPcWDgCYGA4AORoOAOobDgCLHQ4APB8OAN0gDgCOIg4ALyQOAL8lDgBfJw4AACkOAKEqDgBBLA4A4i0OAJQvDgA0MQ4A5TIOAIY0DgAnNg4AtzcOAFc5DgD4Og4AmTwOAEo+DgDrPw4AnEEOAD1DDgDuRA4AfkYOAB9IDgC/SQ4AT0sOAPBMDgChTg4AQlAOAPNRDgCUUw4ARVUOANVWDgB2WA4AF1oOALdbDgBYXQ4A+V4OAKpgDgBLYg4A/GMOAJ1lDgAtZw4AzWgOAG5qDgAPbA4Ar20OAFBvDgABcQ4AonIOAFN0DgD0dQ4AlXcOACV5DgDFeg4AZnwOAAd+DgCnfw4ASIEOAPmCDgCahA4AO4YOAMuHDgBsiQ4ADIsOAK2MDgBejg4A/48OALCRDgBRkw4AApUOAKOWDgAzmA4A05kOAHSbDgAVnQ4AtZ4OAFagDgAHog4AqKMOAFmlDgD6pg4Am6gOACuqDgDLqw4AbK0OAA2vDgC+sA4AX7IOABC0DgCxtQ4AYrcOAAO5DgCTug4ANLwOANS9DgB1vw4AFcEOALbCDgBnxA4ACMYOALnHDgBayQ4A+8oOAIvMDgArzg4AzM8OAG3RDgAe0w4Av9QOAHDWDgAR2A4AwtkOAFLbDgDz3A4Ak94OACPgDgDE4Q4AdeMOABblDgDH5g4AaOgOABnqDgCp6w4ASu0OAOvuDgCL8A4ALPIOAM3zDgB+9Q4AH/cOAND4DgBx+g4AAfwOAKH9DgBC/w4A4wAPAIQCDwAkBA8A1QUPAHYHDwAnCQ8AyAoPAGkMDwD5DQ8AmQ8PADoRDwDbEg8AjBQPAC0WDwDeFw8AfxkPADAbDwDRHA8AYR4PAAEgDwCiIQ8AQyMPAOMkDwCEJg8ANSgPANYpDwCHKw8AKC0PAMkuDwBZMA8A+TEPAJozDwA7NQ8A7DYPAI04DwA+Og8A3zsPAJA9DwAxPw8AwUAPAGFCDwACRA8Ao0UPAENHDwDkSA8AlUoPADZMDwDnTQ8Ad08PABhRDwC5Ug8AWVQPAPpVDwCbVw8ATFkPAO1aDwCeXA8AP14PAM9fDwBvYQ8AEGMPALFkDwBRZg8A8mcPAKNpDwBEaw8A9WwPAJZuDwA3cA8Ax3EPAGdzDwAIdQ8AqXYPAFp4DwD7eQ8ArHsPAE19DwD+fg8An4APAC+CDwDPgw8AcIUPABGHDwCxiA8AUooPAAOMDwCkjQ8AVY8PAOWQDwCGkg8AJ5QPAMeVDwBolw8ACZkPALqaDwBbnA8ADJ4PAK2fDwA9oQ8A3aIPAH6kDwAfpg8Av6cPAGCpDwARqw8AsqwPAGSuDwDzrw8AlLEPADWzDwDVtA8AdrYPABe4DwDIuQ8AabsPABq9DwCqvg8AS8APAOzBDwB7ww8AHMUPAL3GDwBdyA8A/skPAJ/LDwA/zQ8A4M4PAJHQDwAy0g8A49MPAITVDwA11w8A1tgPAHfaDwAH3A8Ap90PAEjfDwDp4A8AmuIPADvkDwDs5Q8AjecPAD7pDwDf6g8AkOwPADHuDwDB7w8AYfEPAALzDwCj9A8AQ/YPAOT3DwCV+Q8ANvsPAOf8DwCI/g8AKQAQAMkBEABZAxAA+gQQAJsGEABMCBAA7QkQAJ4LEAA/DRAA8A4QAIAQEAAhEhAAwRMQAGIVEADyFhAAoxgQAEQaEAD1GxAAlh0QAEcfEADoIBAAiSIQABkkEAC5JRAAWicQAPsoEACsKhAATSwQAP4tEACfLxAAUDEQAPEyEACBNBAAITYQAMI3EABjORAABDsQAKQ8EABVPhAA9j8QAKdBEABIQxAA6UQQAHlGEAAZSBAAukkQAFtLEAAMTRAArU4QAF5QEAD/URAAsFMQAFFVEAACVxAAklgQADNaEADTWxAAY10QAARfEAC1YBAAVmIQAAdkEACoZRAASWcQANloEAB5ahAAGmwQALttEABsbxAADXEQAL5yEABfdBAAEHYQALF3EABieRAA8noQAJN8EAAzfhAAw38QAGSBEAAVgxAAtoQQAGeGEAAIiBAAuYkQAEmLEADqjBAAi44QACuQEADMkRAAbZMQAB6VEAC/lhAAcJgQABGaEAChmxAAQZ0QAOKeEACDoBAAI6IQAMSjEAB1pRAAFqcQAMeoEABXqhAA+KsQAJmtEAA5rxAA2rAQAHuyEAAstBAAzbUQAH63EAAfuRAA0LoQAGC8EAABvhAAob8QAELBEADSwhAAg8QQACTGEADVxxAAdskQACfLEAC3zBAAWM4QAPnPEACZ0RAAOtMQANvUEAB71hAAHNgQAL3ZEABd2xAA7dwQAI7eEAAv4BAA4OEQAIHjEAAy5RAA0+YQAIToEAAl6hAA1usQAHftEAAH7xAAp/AQAEjyEADp8xAAifUQACr3EADb+BAAfPoQAC38EADO/RAAf/8QAA8BEQCwAhEAUQQRAPEFEQCSBxEAMwkRAOQKEQCFDBEANg4RANcPEQBnEREABxMRAKgUEQBJFhEA6RcRAIoZEQA7GxEA3BwRAI0eEQAuIBEAzyERAF8jEQD/JBEAoCYRAFEoEQDyKREAoysRADQtEQDULhEAdTARABUyEQC2MxEAVzURAAg3EQCpOBEAWjoRAPs7EQCsPREAPD8RAN1AEQB9QhEAHkQRAK5FEQBfRxEAAEkRALFKEQBSTBEAA04RAKRPEQBVUREA9lIRAJdUEQAnVhEAx1cRAGhZEQAJWxEAulwRAFteEQAMYBEArWERAF5jEQD/ZBEAj2YRAC9oEQDQaREAcWsRABFtEQCybhEAY3ARAARyEQC1cxEAVnURAPd2EQCHeBEAJ3oRAMh7EQBpfREAGn8RALuAEQBsghEADYQRAL6FEQBfhxEAEIkRALGKEQBBjBEA4Y0RAIKPEQAjkREAxJIRAGSUEQAVlhEAtpcRAGeZEQAImxEAuZwRAFqeEQALoBEArKERAE2jEQDdpBEAfaYRAB6oEQC/qREAcKsRABGtEQDCrhEAY7ARABSyEQC1sxEAZrURAAe3EQCXuBEAN7oRANi7EQB5vREAGb8RALrAEQBrwhEADMQRAL3FEQBexxEA/8gRAJ/KEQAvzBEA0M0RAHHPEQAi0REAw9IRAHTUEQAV1hEAxtcRAGfZEQAY2xEAqNwRAEneEQDp3xEAiuERABrjEQDM5BEAbOYRAB3oEQC+6REAb+sRABDtEQCx7hEAUfARAOHxEQCC8xEAI/URANT2EQB1+BEAJvoRAMf7EQB4/REAGf8RAMoAEgBrAhIA+wMSAJsFEgA8BxIA3QgSAH0KEgAeDBIAzw0SAHAPEgAhERIAwhISAHMUEgADFhIApBcSAEUZEgDlGhIAhhwSACceEgC3HxIAVyESAPgiEgCZJBIASiYSAOsnEgCcKRIAPSsSAO4sEgCPLhIAHzASAL8xEgBgMxIAATUSAKE2EgBCOBIA8zkSAJQ7EgBFPRIA5j4SAJdAEgAnQhIAyEMSAGlFEgAJRxIAqkgSAEtKEgD8SxIAnU0SAE5PEgDvUBIAf1ISAB9UEgDAVRIAYVcSAAFZEgCRWhIAMlwSAORdEgBzXxIAFGESALViEgBmZBIAB2YSALhnEgBZaRIACmsSAKtsEgBcbhIA/W8SAI1xEgAtcxIAznQSAG92EgAPeBIAsHkSAGF7EgACfRIAs34SAFSAEgAFghIAlYMSADaFEgDXhhIAd4gSABiKEgC5ixIAao0SAAuPEgC8kBIAXZISAA6UEgCvlRIAP5cSAN+YEgCAmhIAIZwSAMGdEgBinxIAE6ESALSiEgBlpBIABqYSAKenEgBHqRIA6KoSAHisEgAprhIAyq8SAHuxEgAcsxIAzbQSAG62EgAfuBIAr7kSAFC7EgDxvBIAkb4SADLAEgDTwRIAhMMSACXFEgDWxhIAd8gSACjKEgDJyxIAes0SAArPEgCr0BIAS9ISAOzTEgB81RIALdcSAM7YEgB/2hIAINwSANHdEgBy3xIAI+ESALTiEgBU5BIA9eUSAJXnEgA26RIA1+oSAIjsEgAp7hIA2u8SAHvxEgAs8xIAzfQSAF32EgD99xIAnvkSAD/7EgDf/BIAgP4SADEAEwDSARMAgwMTACQFEwDVBhMAZQgTAAYKEwCnCxMARw0TAOgOEwCJEBMAOhITANsTEwCMFRMALRcTAL0YEwBdGhMA/hsTAJ8dEwAvHxMAzyATAHAiEwARJBMAsSUTAFInEwAEKRMApCoTAFUsEwD2LRMAly8TADcxEwDYMhMAiTQTACo2EwDbNxMAfDkTAC07EwDOPBMAfz4TACBAEwDRQRMAYUMTAAJFEwCjRhMAREgTAORJEwCFSxMANk0TANdOEwCIUBMAKVITANpTEwBqVRMAC1cTAKtYEwBMWhMA3FsTAI1dEwAuXxMA32ATAIBiEwAxZBMA0mUTAHNnEwATaRMAo2oTAERsEwDlbRMAlm8TADdxEwDochMAiXQTADp2EwDbdxMAa3kTAAx7EwCsfBMATX4TAO1/EwCOgRMAP4MTAOCEEwCRhhMAMogTAOOJEwCEixMANY0TANaOEwB3kBMAF5ITAKeTEwBIlRMA6ZYTAJqYEwA7mhMA7JsTAI2dEwA+nxMA36ATAJCiEwAxpBMA4qUTAIOnEwA0qRMAxKoTAGWsEwAFrhMApq8TADaxEwDnshMAiLQTAOa1EwCHtxMAF7kTALe6EwBYvBMA+b0TAJm/EwA6wRMA28ITAIzEEwAtxhMA3scTAH/JEwAwyxMA0cwTAILOEwAj0BMAw9ETAGTTEwD01BMAldYTADXYEwDn2RMAh9sTADndEwDZ3hMAi+ATACviEwDd4xMAfeUTAA3nEwCu6BMAT+oTAO/rEwCh7RMAQe8TAPPwEwCT8hMAJPQTAMT1EwBl9xMABfkTAKb6EwBX/BMA+P0TAJn/EwBKARQA6wIUAJwEFAA9BhQA7gcUAI8JFAAvCxQA0AwUAGAOFAABEBQAoREUAFMTFADzFBQApRYUAEUYFAD3GRQAlxsUAEkdFADpHhQAmyAUACsiFADLIxQAbCUUAA0nFACtKBQATioUAP8rFACgLRQAQS8UAPIwFACTMhQARDQUAOU1FACWNxQANzkUANc6FAB4PBQAGT4UAKk/FABJQRQA6kIUAHpEFAAbRhQAu0cUAG1JFAANSxQAv0wUAF9OFAARUBQAsVEUAEFTFADiVBQAg1YUACNYFADEWRQAdVsUABZdFADHXhQAaGAUABliFAC6YxQAW2UUAAxnFACtaBQAXmoUAP9rFACwbRQAUW8UAAJxFACSchQAM3QUANN1FAB0dxQAFXkUALV6FABnfBQAB34UALl/FABZgRQAC4MUAJuEFAA7hhQA3IcUAH2JFAAdixQAvowUAF+OFAAQkBQAsZEUAGKTFAADlRQAtJYUAFWYFAAGmhQAp5sUAEedFADonhQAiaAUABmiFAC5oxQAa6UUAAunFAC9qBQAXaoUAA+sFACvrRQAYa8UAAGxFACishQAU7QUAPS1FACVtxQARrkUAOe6FACYvBQAOb4UAOq/FACLwRQAPMMUAN3EFACOxhQAL8gUAODJFACByxQAMs0UAMLOFABj0BQAA9IUAKTTFABF1RQA5dYUAJfYFAA32hQA6dsUAIndFAA73xQA2+AUAI3iFAAd5BQAveUUAF7nFAD/6BQAn+oUAEDsFADx7RQAku8UADPxFADk8hQAhfQUADb2FADX9xQAiPkUACn7FADa/BQAe/4UACwAFQC8ARUAXQMVAP0EFQCeBhUAPwgVAN8JFQCRCxUAMQ0VAOMOFQCDEBUANRIVANUTFQCHFRUAFxcVALcYFQBYGhUA+RsVAJkdFQA6HxUA7CAVAIwiFQAtJBUA3iUVAH8nFQAwKRUA0SoVAIIsFQAjLhUA1C8VAHUxFQAmMxUAtjQVAFc2FQD3NxUAmDkVADk7FQDZPBUAiz4VACxAFQDdQRUAfUMVAC9FFQDPRhUAgUgVACFKFQDTSxUAY00VAANPFQCkUBUARVIVAOVTFQCGVRUAN1cVANhYFQB5WhUAKlwVANtdFQB8XxUAHWEVAM5iFQBvZBUAIGYVAMFnFQByaRUAE2sVAMRsFQBUbhUA9W8VAJVxFQA2cxUA13QVAHd2FQApeBUAyXkVAHt7FQAbfRUAzX4VAG2AFQD9gRUAnoMVAD+FFQDfhhUAgIgVACGKFQDBixUAc40VABOPFQCjkBUARJIVAOWTFQCFlRUAJpcVANeYFQB4mhUAKZwVAMqdFQB7nxUAHKEVAL2iFQBupBUAD6YVAMCnFQBhqRUAEqsVAKKsFQBDrhUA468VAISxFQAlsxUAxbQVAHe2FQAXuBUAybkVAGm7FQAbvRUAu74VAEvAFQDswRUAjcMVAC3FFQDOxhUAf8gVACDKFQDByxUAYc0VAALPFQCj0BUAQ9IVAOTTFQCV1RUANtcVAOfYFQCI2hUAKdwVANrdFQB73xUALOEVAM3iFQB+5BUADuYVAK/nFQBP6RUA8OoVAJHsFQAx7hUA4+8VAIPxFQA18xUA1fQVAIf2FQAX+BUAt/kVAFj7FQD5/BUAif4VACkAFgDKARYAawMWAAsFFgCsBhYAXQgWAP4JFgCvCxYAUA0WAPEOFgCiEBYAQxIWAPQTFgCVFRYARhcWAOcYFgCHGhYAKBwWAMkdFgBZHxYA+SAWAKsiFgBLJBYA/SUWAJ0nFgBPKRYA7yoWAKEsFgAxLhYA0S8WAHIxFgATMxYAszQWAFQ2FgAFOBYApjkWAFc7FgD4PBYAmT4WAEpAFgDrQRYAnEMWAD1FFgDuRhYAfkgWAB9KFgC/SxYAYE0WAAFPFgChUBYAU1IWAPNTFgClVRYARVcWAPdYFgCHWhYAJ1wWAMhdFgBpXxYACWEWAKpiFgBbZBYA/GUWAK1nFgBOaRYA72oWAKBsFgBBbhYA8m8WAJNxFgBEcxYA1HQWAHV2FgAVeBYAtnkWAFd7FgD3fBYAqX4WAEmAFgD7gRYAm4MWAE2FFgDthhYAn4gWAC+KFgDPixYAcI0WABGPFgCxkBYAUpIWAASUFgCklRYARZcWAPaYFgCXmhYASJwWAOmdFgCanxYAKqEWAMuiFgBrpBYADKYWAK2nFgBNqRYA/6oWAJ+sFgBRrhYA8a8WAKOxFgBEsxYA9bQWAIW2FgAluBYAxrkWAGe7FgAHvRYAqL4WAFnAFgD6wRYAq8MWAEzFFgDtxhYAnsgWAD/KFgDwyxYAkc0WAELPFgDS0BYAc9IWABPUFgC01RYAVdcWAPXYFgCn2hYAR9wWAPndFgCZ3xYAS+EWAOviFgB75BYAHOYWAL3nFgBd6RYA/uoWAK/sFgBQ7hYA8e8WAKLxFgBD8xYA9PQWAJX2FgBG+BYA5/kWAJj7FgA5/RYA6v4WAHoAFwAbAhcAuwMXAFwFFwD9BhcAnQgXAD4KFwDfCxcAfw0XACAPFwDBEBcAYRIXAAIUFwCzFRcAVBcXAAUZFwCmGhcAVxwXAPgdFwCZHxcASiEXAOsiFwCcJBcAPSYXAO4nFwB+KRcAHysXAL8sFwBgLhcAATAXAKExFwBTMxcA8zQXAKU2FwBFOBcA1TkXAHY7FwAXPRcAtz4XAFhAFwAJQhcAqkMXAFtFFwD8RhcAnUgXAE5KFwDvSxcAoE0XADBPFwDRUBcAcVIXABJUFwCzVRcAVFcXAAVZFwClWhcAV1wXAPddFwCpXxcASWEXANliFwB6ZBcAG2YXALtnFwBcaRcADWsXAK5sFwBfbhcAAHAXAKFxFwBScxcA83QXAKR2FwBFeBcA9nkXAJd7FwA3fRcA2H4XAHmAFwAJghcAqYMXAFuFFwD7hhcArYgXAE2KFwD/ixcAn40XAFGPFwDxkBcAkpIXACKUFwDDlRcAY5cXAASZFwC1mhcAVpwXAAeeFwConxcASaEXAPqiFwCbpBcATKYXAO2nFwCeqRcALqsXAM+sFwBvrhcAELAXALGxFwBRsxcAA7UXAKO2FwBVuBcA9bkXAKe7FwBHvRcA174XAHjAFwAZwhcAucMXAFrFFwALxxcArMgXAF3KFwD+yxcAr80XAFDPFwDx0BcAotIXAEPUFwDj1RcAhNcXACXZFwC12hcAVdwXAAfeFwCn3xcASOEXAOniFwCa5BcAO+YXAOznFwCN6RcAPusXAN/sFwB/7hcAIPAXAMHxFwBR8xcA8fQXAKP2FwBD+BcA9fkXAJX7FwBH/RcA5/4XAJkAGAA5AhgA6wMYAHsFGAAcBxgAvAgYAF0KGAD9CxgAng0YAE8PGADwEBgAoRIYAEIUGADzFRgAlBcYADUZGADmGhgAhxwYADgeGADZHxgAiiEYABojGAC7JBgAXCYYAPwnGACdKRgAPSsYAO8sGACPLhgAQTAYAOExGACTMxgAMzUYAOU2GACFOBgAFToYALY7GABXPRgA9z4YAJhAGABJQhgA6kMYAJxFGAA8RxgA3UgYAI5KGAAvTBgA4E0YAIFPGAAyURgA01IYAIRUGAAUVhgAtVcYAFVZGAD2WhgAl1wYADdeGADpXxgAiWEYADtjGADcZBgAjWYYAC1oGADfaRgAb2sYAA9tGACwbhgAUXAYAPFxGACScxgAQ3UYAOR2GACVeBgANnoYAOd7GACIfRgAKX8YANqAGAB7ghgALIQYAM2FGAB+hxgAH4kYAL+KGABgjBgAAY4YAJGPGAAxkRgA45IYAIOUGAA1lhgA1ZcYAIeZGAAnmxgA2ZwYAHmeGAAroBgAy6EYAGyjGAD8pBgAnaYYAD2oGADeqRgAj6sYADCtGADhrhgAgrAYADOyGADUsxgAdbUYACa3GADHuBgAeLoYABm8GADKvRgAa78YABzBGACswhgATcQYAO3FGACOxxgAL8kYAM/KGACBzBgAIc4YANPPGABz0RgAJdMYAMXUGABm1hgA9tcYAJfZGAA32xgA2NwYAIneGAAq4BgA3OEYAHzjGAAt5RgAzuYYAH/oGAAg6hgAwesYAHLtGAAT7xgAxPAYAFTyGAD18xgAlfUYADb3GADX+BgAd/oYACn8GADJ/RgAe/8YABwBGQDNAhkAbQQZAA4GGQCeBxkAPwkZAN8KGQCADBkAMQ4ZANIPGQCDERkAJBMZANUUGQB2FhkAJxgZAMgZGQBpGxkAGh0ZALseGQBsIBkADSIZAL4jGQBfJRkA/yYZAKAoGQBBKhkA0SsZAHEtGQAjLxkAwzAZAHUyGQAVNBkAxzUZAGc3GQAZORkAuToZAFo8GQDqPRkAiz8ZACtBGQDMQhkAfUQZAB5GGQDPRxkAcEkZACFLGQDCTBkAc04ZABRQGQDFURkAZlMZABdVGQC4VhkAWVgZAApaGQCrWxkAXF0ZAP1eGQCuYBkAT2IZAN9jGQB/ZRkAIGcZAMFoGQBhahkAE2wZALNtGQBUbxkA5HAZAIVyGQAldBkAxnUZAHd3GQAYeRkAyXoZAGp8GQAcfhkAvH8ZAF2BGQAOgxkAr4QZAGCGGQABiBkAsokZAEKLGQDjjBkAg44ZACSQGQDFkRkAZZMZABeVGQC3lhkAaZgZAAmaGQC7mxkAXJ0ZAPyeGQCMoBkALaIZAM2jGQBupRkAH6cZAMCoGQBxqhkAEqwZAMOtGQBkrxkAFbEZALayGQBntBkACLYZAKm3GQBauRkA+7oZAKy8GQBNvhkA/r8ZAI7BGQAvwxkAz8QZAHDGGQARyBkAsckZAGPLGQADzRkAtc4ZAFXQGQAH0hkAl9MZADfVGQDY1hkAedgZABnaGQC62xkAa90ZAAzfGQC94BkAXuIZAA/kGQCw5RkAUecZAALpGQCj6hkAVOwZAPXtGQCm7xkANvEZANfyGQB39BkAGPYZALn3GQBZ+RkAC/sZAKv8GQBd/hkA/f8ZAK8BGgA/AxoA3wQaAIAGGgAhCBoAwQkaAGILGgATDRoAtA4aAGUQGgAGEhoAtxMaAFgVGgD5FhoAqhgaAEsaGgD8GxoAjB0aAC0fGgDNIBoAbiIaAA8kGgCvJRoAYScaAAEpGgCzKhoAUywaAAUuGgCVLxoANTEaANYyGgB3NBoAFzYaALg3GgBZORoA+ToaAKs8GgBLPhoA7D8aAHxBGgAdQxoAvUQaAF5GGgAPSBoAsEkaAEBLGgDhTBoAgU4aACJQGgDTURoAdFMaACVVGgDGVhoAd1gaABhaGgDJWxoAal0aABtfGgC8YBoAbWIaAA5kGgCvZRoAYGcaAAFpGgCyahoAQmwaAONtGgCDbxoAJHEaAMVyGgBldBoAF3YaALd3GgBpeRoACXsaALt8GgBbfhoA/H8aAIyBGgAtgxoAzYQaAG6GGgAfiBoAwIkaAHGLGgASjRoAw44aAGSQGgAVkhoAtpMaAGeVGgAIlxoAqZgaAFqaGgD7mxoArJ0aADyfGgDdoBoAfaIaAB6kGgC/pRoAX6caABGpGgCxqhoAY6waAAOuGgC1rxoAVbEaAPayGgCGtBoAJ7YaAMe3GgBouRoAGbsaALq8GgBsvhoADMAaAL3BGgBewxoAD8UaALDGGgBhyBoAAsoaAKPLGgBUzRoA5M4aAIXQGgAl0hoAxtMaAGfVGgAH1xoAudgaAFnaGgAL3BoArN0aAF3fGgD94BoAr+IaAD/kGgDf5RoAgOcaACHpGgDB6hoAYuwaABPuGgC07xoAZfEaAAbzGgC39BoAWPYaAAn4GgCq+RoAW/saAPz8GgCt/hoATgAbAP8BGwCgAxsAQQUbAPIGGwCCCBsAIwobAMMLGwBkDRsABQ8bAKUQGwBXEhsA9xMbAKkVGwBJFxsA+xgbAJsaGwBNHBsA7R0bAI4fGwAeIRsAvyIbAF8kGwAAJhsAsScbAFIpGwADKxsApCwbAFUuGwD2LxsApzEbAEgzGwD5NBsAmjYbAEs4GwDsORsAjTsbAD49GwDOPhsAb0AbAA9CGwCwQxsAUUUbAPFGGwCjSBsAQ0obAPVLGwCVTRsAR08bAOdQGwCIUhsAGFQbALlVGwBZVxsA+lgbAKxaGwBMXBsA/V0bAJ5fGwBPYRsA8GIbAKFkGwBCZhsA82cbAJRpGwA1axsA5mwbAIduGwA4cBsAyHEbAGlzGwAJdRsAqnYbAEt4GwDseRsAnXsbAD19GwDvfhsAj4AbAEGCGwDRgxsAcYUbABKHGwCziBsAU4obAPSLGwCljRsARo8bAPeQGwCYkhsASZQbAOqVGwCblxsAPJkbAO2aGwCOnBsAL54bAOCfGwBwoRsAEaMbALGkGwBSphsA86cbAJOpGwBFqxsA5awbAJeuGwA3sBsA6bEbAImzGwA7tRsA27YbAHy4GwAduhsAvbsbAF69GwD/vhsAn8AbAEDCGwDxwxsAksUbAEPHGwDkyBsAhcobADbMGwDGzRsAZ88bAAfRGwCo0hsASdQbAOnVGwCb1xsAO9kbAO3aGwCN3BsAP94bAN/fGwCA4RsAEOMbALHkGwBR5hsA8ucbAKPpGwBE6xsA9ewbAJbuGwBH8BsA6PEbAJnzGwA69RsA7PYbAIz4GwA9+hsA3vsbAI/9GwAw/xsA4QAcAIICHAAjBBwAwwUcAGQHHAAFCRwAlQocADUMHADnDRwAhw8cADkRHADZEhwAixQcACwWHADdFxwAfRkcAB4bHACuHBwATx4cAO8fHACQIRwAQSMcAOIkHACTJhwANCgcAOUpHACGKxwANy0cANguHACJMBwAKjIcAMszHAB8NRwADDccAK04HABNOhwA7jscAI89HAAvPxwA4UAcAIFCHAAzRBwA00UcAIVHHAAVSRwAtUocAFZMHAD3TRwAl08cADhRHADpUhwAilQcADtWHADcVxwAjVkcAC5bHADfXBwAgF4cACFgHADSYRwAYmMcAANlHACjZhwARGgcAOVpHACFaxwAN20cANduHACJcBwAKXIcANtzHAB7dRwALXccAM14HABuehwA/nscAJ99HAA/fxwA4IAcAJGCHAAyhBwA44UcAISHHAA1iRwA1oocAIeMHAAojhwAyY8cAGmRHAAKkxwAu5QcAFyWHAANmBwArpkcAF+bHAAAnRwAsZ4cAFKgHAADohwApKMcAFWlHAD2phwAp6gcAEiqHADpqxwAmq0cACqvHADLsBwAbLIcAAy0HACttRwATbccAP+4HACfuhwAUbwcAPG9HACjvxwAQ8EcAOTCHAB0xBwAFcYcALXHHABWyRwAB8scAKjMHABZzhwA+s8cAKzRHABM0xwA/dQcAJ7WHABP2BwA8NkcAKHbHABC3RwA494cAIPgHAAk4hwAxeMcAFXlHAD15hwAp+gcAEfqHAD56xwAme0cAEvvHADs8BwAnfIcAD30HADv9RwAf/ccAB/5HADA+hwAYfwcAAH+HACi/xwAUwEdAPQCHQClBB0ARgYdAPcHHQCYCR0ASQsdAOoMHQCbDh0APBAdAMwRHQBtEx0ADRUdAK4WHQBPGB0A7xkdAKEbHQBBHR0A8x4dAJMgHQBFIh0A5SMdAIYlHQAWJx0AtygdAFcqHQD4Kx0AqS0dAEovHQD7MB0AnDIdAE00HQDuNR0AnzcdAEA5HQDxOh0AkjwdAEM+HQDkPx0AdEEdABVDHQC1RB0AVkYdAPdHHQCXSR0ASUsdAOlMHQCbTh0AO1AdAO1RHQCNUx0ALlUdAL5WHQBfWB0A/1kdAKBbHQBRXR0A8l4dAKNgHQBEYh0A9WMdAJZlHQBHZx0A6GgdAJlqHQA6bB0A7G0dAIxvHQAccR0AvXIdAF10HQD+dR0An3cdAD95HQDxeh0AkXwdAEN+HQDjfx0AlYEdACWDHQDFhB0AZoYdAAeIHQCniR0ASIsdAPmMHQCajh0AS5AdAOyRHQCdkx0APpUdAO+WHQCQmB0AIJodAMGbHQBhnR0AAp8dAKOgHQBDoh0A9aMdAJWlHQBHpx0A56gdAJmqHQAprB0Aya0dAGqvHQALsR0Aq7IdAEy0HQD9tR0AnrcdAE+5HQDwuh0AobwdAEK+HQD0vx0AlMEdAEXDHQDmxB0Al8YdADjIHQDIyR0AacsdAAnNHQCqzh0AS9AdAOvRHQCd0x0APdUdAO/WHQCP2B0AQdodANHbHQBx3R0AEt8dALPgHQBT4h0A9OMdAKXlHQBG5x0A9+gdAJjqHQBJ7B0A6u0dAJvvHQA88R0A7fIdAI70HQA/9h0A4PcdAHD5HQAR+x0AsfwdAFL+HQADAB4ApAEeADQDHgDVBB4AdQYeABYIHgC3CR4AVwseAAkNHgCpDh4AWxAeAPwRHgCcEx4APRUeAN0WHgB+GB4AHxoeAL8bHgBgHR4AER8eALIgHgBjIh4ABCQeALUlHgBWJx4ABykeAKgqHgBZLB4A+i0eAKsvHgBMMR4A3DIeAH00HgAdNh4AvjceAF85HgD/Oh4AsTweAFE+HgADQB4Ao0EeAFVDHgD1RB4Ap0YeADdIHgDXSR4AeEseABlNHgC5Th4AWlAeAAtSHgCsUx4AXVUeAP5WHgCvWB4AUFoeAAFcHgCiXR4AU18eAONgHgCEYh4AJWQeALVlHgBVZx4AB2keAKdqHgBZbB4A+W0eAKtvHgBLcR4A/XIeAJ10HgBPdh4A33ceAH95HgAgex4AwXweAGF+HgACgB4Ao4EeAESDHgDkhB4AhYYeACWIHgDGiR4Ad4seABiNHgDJjh4AapAeABuSHgC8kx4AbZUeAA6XHgCemB4AP5oeAN+bHgCAnR4AIZ8eAMGgHgBzoh4AE6QeAMWlHgBlpx4AF6keALeqHgBYrB4A6K0eAImvHgApsR4AyrIeAHu0HgActh4AzbceAG65HgAfux4AwLweAHG+HgASwB4AxMEeAGTDHgD0xB4AlcYeADXIHgDWyR4Ad8seABfNHgDJzh4AadAeABvSHgC70x4AbdUeAA3XHgC/2B4AT9oeAO/bHgCQ3R4AMd8eANHgHgBy4h4AI+QeAMTlHgB15x4AFukeALfqHgBX7B4A+O0eAIjvHgAp8R4AyfIeAGr0HgAb9h4AvPceAG35HgAO+x4Av/weAGD+HgARAB8AsgEfAGMDHwAEBR8AlAYfADUIHwDVCR8AdgsfABcNHwC3Dh8AaRAfAAkSHwC7Ex8AWxUfAA0XHwCdGB8APRofAN4bHwB/HR8AHx8fAMAgHwBxIh8AEiQfAMMlHwBkJx8AFSkfALYqHwBnLB8ACC4fAJgvHwA5MR8A2TIfAHo0HwAbNh8AuzcfAG05HwANOx8AvzwfAF8+HwARQB8AoUEfAEFDHwDiRB8Ag0YfACNIHwDESR8AdUsfABZNHwDHTh8AaFAfABlSHwC6Ux8Aa1UfAPtWHwCcWB8APVofAM1bHwBtXR8AH18fAL9gHwBxYh8AEWQfAMNlHwBjZx8AFWkfALVqHwBWbB8A5m0fAIdvHwAncR8AyHIfAHl0HwAadh8Ay3cfAGx5HwAdex8AvnwfAG9+HwAQgB8AwYEfAGKDHwDyhB8Ak4YfADOIHwDUiR8AdYsfABWNHwDHjh8AZ5AfABmSHwC5kx8Aa5UfAPuWHwCcmB8APJofAN2bHwB9nR8AHp8fAM+gHwBwoh8AIaQfAMKlHwBzpx8AFKkfAKSqHwBFrB8A5a0fAIavHwAnsR8Ax7IfAHm0HwAZth8Ay7cfAGu5HwAdux8AvbwfAG++HwAPwB8AwcEfAGHDHwATxR8As8YfAGXIHwAFyh8At8sfAEfNHwDnzh8AiNAfACnSHwDJ0x8AatUfABzXHwC82B8AbdofAA7cHwC/3R8AYN8fABHhHwCy4h8AY+QfAATmHwC15x8AVukfAObqHwCH7B8AJ+4fAMjvHwBp8R8ACfMfALv0HwBc9h8ADfgfAK35HwBf+x8A//wfALH+HwBBACAA4QEgAIIDIAAjBSAAwwYgAGQIIAAVCiAAtgsgAGcNIAAIDyAAuRAgAFoSIAALFCAArBUgADwXIADdGCAAfRogAB4cIAC/HSAAXx8gABEhIACxIiAAYyQgAAMmIAC1JyAAVSkgAPYqIACGLCAAJy4gAMcvIABoMSAAGTMgALo0IABrNiAADDggAL05IABeOyAADz0gALA+IABhQCAA8UEgAJJDIAAzRSAAw0YgAGRIIAAVSiAAtUsgAGdNIAAHTyAAuVAgAFlSIAALVCAAq1UgAExXIADcWCAAfVogAB1cIAC+XSAAb18gABBhIADBYiAAYmQgABNmIAC0ZyAAZWkgAAZrIACnbCAAR24gAOhvIACJcSAAGXMgALl0IABrdiAAC3ggAL15IABdeyAAD30gAJ9+IAA/gCAA4IEgAIGDIAAhhSAA04YgAHOIIAAUiiAApIsgAEWNIADljiAAhpAgADeSIADYkyAAiZUgACqXIADbmCAAfJogAC2cIADOnSAAf58gACChIACwoiAAUaQgAPGlIACSpyAAM6kgANOqIACFrCAAJa4gANevIAB3sSAAKbMgAMm0IAB7tiAAC7ggAKy5IABMuyAA7bwgAI2+IAAuwCAA38EgAIDDIAAxxSAA0sYgAIPIIAAkyiAA1csgAHbNIAAGzyAAp9AgAEfSIADo0yAAidUgACnXIADb2CAAe9ogAC3cIADN3SAAf98gAA/hIACv4iAAUOQgAPHlIACR5yAAMukgAOPqIACE7CAANe4gANbvIACH8SAAKPMgANn0IAB69iAACvggAKv5IABL+yAA7PwgAI3+IAAtACEA3wEhAH8DIQAxBSEA0QYhAHIIIQATCiEAowshAEMNIQD1DiEAlRAhAEcSIQDnEyEAmRUhACkXIQDJGCEAahohAAscIQCrHSEATB8hAP0gIQCeIiEATyQhAPAlIQChJyEAQikhAPQqIQCULCEARS4hAOYvIQB2MSEAFzMhALc0IQBYNiEA+TchAJk5IQBLOyEA6zwhAJ0+IQA9QCEA70EhAI9DIQAfRSEAwEYhAGFIIQDxSSEAkUshAENNIQDjTiEAlVAhADVSIQDnUyEAh1UhADlXIQDZWCEAi1ohABtcIQC8XSEAXF8hAP1gIQCdYiEAPmQhAO9lIQCQZyEAQWkhAOJqIQCTbCEANG4hAOVvIQCGcSEAFnMhALd0IQBXdiEA+HchAJl5IQA5eyEA63whAIt+IQA9gCEA3YEhAI+DIQAvhSEA0IYhAGCIIQABiiEAoYshAEKNIQDzjiEAlJAhAEWSIQDmkyEAl5UhADiXIQDpmCEAipohADycIQDcnSEAjZ8hAC6hIQC+oiEAX6QhAP+lIQCgpyEAQakhAOGqIQCTrCEAM64hAOWvIQCFsSEAN7MhANe0IQCJtiEAGbghALm5IQBauyEA+7whAJu+IQA8wCEA7cEhAI7DIQA/xSEA4MYhAJHIIQAyyiEA48shAITNIQA1zyEA1tAhAGbSIQAH1CEAp9UhAEjXIQDp2CEAidohADvcIQDb3SEAjd8hAC3hIQDf4iEAf+QhACDmIQCw5yEAUekhAPHqIQCS7CEARO4hAOTvIQCV8SEANvMhAOf0IQCI9iEAOfghANr5IQCL+yEALP0hALz+IQBdACIA/QEiAJ4DIgA/BSIA3wYiAJEIIgAxCiIA4wsiAIQNIgA1DyIA1RAiAIcSIgAXFCIAtxUiAFgXIgD5GCIAmRoiADocIgDrHSIAjB8iAD0hIgDeIiIAjyQiADAmIgDhJyIAgikiADMrIgDULCIAZC4iAAUwIgClMSIARjMiAOc0IgCHNiIAOTgiANk5IgCLOyIAKz0iAN0+IgB9QCIAL0IiAL9DIgBfRSIAAEciAKFIIgBBSiIA4ksiAJNNIgA0TyIA5VAiAIZSIgA3VCIA2FUiAIlXIgAqWSIA21oiAGtcIgAMXiIArV8iAD1hIgDdYiIAj2QiAC9mIgDhZyIAgWkiADNrIgDTbCIAhW4iACVwIgDXcSIAZ3MiAAd1IgCodiIASXgiAOl5IgCKeyIAO30iANx+IgCNgCIALoIiAN+DIgCAhSIAMYciANKIIgBiiiIAA4wiAKONIgBEjyIA5ZAiAIWSIgA3lCIA15UiAImXIgApmSIA25oiAHucIgAcniIArJ8iAE2hIgDtoiIAjqQiAD+mIgDgpyIAkakiADKrIgDjrCIAhK4iADWwIgDWsSIAh7MiACi1IgDZtiIAergiAAq6IgCruyIATL0iAOy+IgCNwCIALcIiAN/DIgB/xSIAIMciAMHIIgBhyiIAAswiAKPNIgBDzyIA5NAiAJXSIgA21CIA59UiAIjXIgA52SIA2toiAIzcIgAb3iIAvN8iAF3hIgDt4iIAjeQiAD/mIgDf5yIAkekiADHrIgDj7CIAg+4iADXwIgDV8SIAh/MiABf1IgC39iIAWPgiAPn5IgCZ+yIAOv0iAOv+IgCMACMAPQIjAN4DIwCPBSMAMAcjAOEIIwCCCiMAEgwjALMNIwBUDyMA9BAjAJUSIwA1FCMA5xUjAIcXIwA5GSMA2RojAIscIwArHiMAzB8jAFwhIwD9IiMAnSQjAD4mIwDvJyMAkCkjAEErIwDiLCMAlC4jADQwIwDlMSMAhjMjADc1IwDYNiMAaDgjAAk6IwCpOyMASj0jAOs+IwCLQCMAPUIjAN1DIwCPRSMAL0cjAOFIIwBxSiMAEUwjALJNIwBTTyMA81AjAJRSIwBFVCMA5lUjAJdXIwA4WSMA6VojAIpcIwA7XiMA3F8jAI1hIwAuYyMAvmQjAF9mIwD/ZyMAoGkjAEFrIwDhbCMAk24jADNwIwDlcSMAhXMjADd1IwDXdiMAeHgjAAh6IwCpeyMASX0jAOp+IwCcgCMAPIIjAO2DIwCOhSMAP4cjAOCIIwCRiiMAMowjAOONIwBzjyMAFJEjALWSIwBVlCMA5ZUjAJeXIwA3mSMA6ZojAImcIwAqniMA3J8jAHyhIwAMoyMAraQjAE2mIwDupyMAj6kjAC+rIwDhrCMAga4jADOwIwDTsSMAhbMjABW1IwC1tiMAVrgjAPe5IwCXuyMAOL0jAOm+IwCKwCMAO8IjANzDIwCNxSMALscjAN/IIwBvyiMAEMwjALHNIwBRzyMA4dAjAJPSIwAz1CMA5dUjAIXXIwA32SMA19ojAIncIwAp3iMAyt8jAFrhIwD74iMAm+QjADzmIwDt5yMAjukjAD/rIwDg7CMAke4jADLwIwDk8SMAc/MjABT1IwC19iMAVfgjAOX5IwCX+yMAN/0jAOn+IwCJACQAOwIkANsDJACNBSQALQckAM4IJABeCiQA/wskAJ8NJABADyQA8RAkAJISJABDFCQA5BUkAJUXJAA2GSQA5xokAIgcJAA5HiQA2h8kAIshJAAbIyQAvCQkAF0mJADtJyQAjSkkAD8rJADfLCQAkS4kADEwJADjMSQAgzMkADU1JADFNiQAZTgkAAY6JACnOyQARz0kAOg+JACZQCQAOkIkAOxDJACMRSQAPUckAN5IJABuSiQAD0wkAK9NJABQTyQA8VAkAJFSJABDVCQA41UkAJVXJAA1WSQA1lokAGZcJAAHXiQAp18kAEhhJAD5YiQAmmQkAEtmJADsZyQAnWkkAD5rJADvbCQAkG4kAEFwJADicSQAcnMkABN1JAC0diQAVHgkAPV5JACVeyQAR30kAOd+JACZgCQAOYIkAOuDJAB7hSQAG4ckALyIJABdiiQA/YskAJ6NJABPjyQA8JAkAKGSJABClCQA9JUkAJSXJABFmSQA5pokAJecJAA4niQAyJ8kAGmhJAAJoyQAqqQkAEumJADrpyQAnakkAD2rJADvrCQAj64kAEGwJADRsSQAcbMkABK1JACztiQAU7gkAPS5JACluyQARr0kAPe+JACYwCQAScIkAOrDJAB6xSQAG8ckALzIJABcyiQA/cskAJ3NJABPzyQA79AkAKHSJABB1CQA89UkAJPXJABF2SQA5dokAJfcJAA33iQA2N8kAGjhJAAJ4yQAqeQkAErmJAD85yQAnOkkAE3rJADu7CQAn+4kAEDwJADx8SQAkvMkACL1JADD9iQAY/gkAAT6JACl+yQARf0kAPf+JACXACUASQIlAOkDJQCbBSUAPAclANwIJQBsCiUADQwlAK0NJQBODyUA/xAlAKASJQBRFCUA8hUlAKMXJQBEGSUA9RolAJYcJQA3HiUA1x8lAHghJQAZIyUAuSQlAGsmJQALKCUAvSklAF0rJQAPLSUAny4lAD8wJQDgMSUAgTMlACE1JQDCNiUAczglABQ6JQDFOyUAZj0lABc/JQC4QCUAaUIlAApEJQC8RSUAS0clAOxIJQCNSiUALUwlAL1NJQBvTyUAD1ElAMFSJQBhVCUAE1YlALNXJQBlWSUABVslALdcJQBXXiUA+F8lAIhhJQApYyUAyWQlAGpmJQD6ZyUAm2klADtrJQDcbCUAjW4lAC5wJQDfcSUAgHMlADF1JQDSdiUAhHglACR6JQDVeyUAdn0lACd/JQDIgCUAeYIlABqEJQDLhSUAbIclAPyIJQCdiiUAPYwlAN6NJQB/jyUAH5ElANGSJQBxlCUAI5YlAMSXJQB1mSUAFZslAMecJQBnniUACKAlAJihJQA5oyUA2aQlAHqmJQArqCUAzKklAH2rJQAerSUAz64lAHCwJQAhsiUAwrMlAHO1JQAUtyUApLglAEW6JQDluyUAhr0lACe/JQDHwCUAecIlABnEJQDLxSUAa8clAB3JJQC9yiUAb8wlAA/OJQCwzyUAQNElAOHSJQCB1CUAItYlANPXJQB02SUAJdslAMbcJQB33iUAGOAlAMnhJQBq4yUAG+UlALzmJQBt6CUADuolAJ7rJQA/7SUA3+4lAIDwJQAh8iUAwfMlAGL1JQAT9yUAtPglAGX6JQAG/CUAlv0lADf/JQDXACYAeAImABkEJgC5BSYAawcmAAwJJgC9CiYAXQwmAA8OJgCfDyYAPxEmAOASJgCBFCYAIRYmAMIXJgBzGSYAFBsmAMUcJgBmHiYAFyAmALghJgBIIyYA6SQmAIkmJgAqKCYAyykmAGsrJgAdLSYAvS4mAG8wJgAPMiYAwTMmAFE1JgDxNiYAkjgmADM6JgDUOyYAdD0mACU/JgDGQCYAd0ImABhEJgDJRSYAakcmAPpIJgCbSiYAO0wmANxNJgB9TyYAHVEmAM9SJgBvVCYAIVYmAMFXJgBzWSYAFFsmALRcJgBEXiYA5V8mAIVhJgA3YyYA12QmAIlmJgApaCYAymkmAFprJgD7bCYAnG4mADxwJgDtcSYAjnMmAD91JgDgdiYAkXgmADJ6JgDjeyYAc30mABR/JgC1gCYAVYImAOWDJgCXhSYAN4cmAOmIJgCJiiYAO4wmANyNJgCNjyYALZEmAN+SJgBvlCYAD5YmALCXJgBRmSYA8ZomAJKcJgBDniYA5J8mAJWhJgA2oyYA56QmAIimJgAYqCYAuakmAFmrJgD6rCYAm64mADuwJgDtsSYAjbMmAD+1JgDftiYAkbgmACG6JgDBuyYAYr0mAAO/JgCkwCYARMImAPXDJgCWxSYAR8cmAOjIJgCZyiYAOswmAOvNJgB7zyYAHNEmAL3SJgBd1CYA7dUmAJ/XJgA/2SYA8domAJHcJgBD3iYA5N8mAJXhJgA14yYA1uQmAGbmJgAH6CYAp+kmAEjrJgD57CYAmu4mAEvwJgDs8SYAnfMmAD71JgDv9iYAkPgmACD6JgDB+yYAYf0mAAL/JgCjACcAQwInAPUDJwCVBScARwcnAOcIJwCZCicAKQwnAMkNJwBqDycACxEnAKwSJwBMFCcA/RUnAJ4XJwBPGScA8BonAKEcJwBCHicA8x8nAIMhJwAkIycAxSQnAGUmJwD1JycApyknAEcrJwD5LCcAmS4nAEswJwDsMScAnTMnAD01JwDeNicAbjgnAA86JwCvOycAUD0nAAE/JwCiQCcAU0InAPRDJwClRScARkcnAPdIJwCHSicAKEwnAMlNJwBpTycA+VAnAKtSJwBLVCcA/VUnAJ1XJwBPWScA71onAKFcJwBBXicA818nAJNhJwBFYycA5WQnAJdmJwA3aCcA6WknAHlrJwAZbScAum4nAFtwJwD7cScAnHMnAE11JwDudicAj3gnAC96JwDQeycAcX0nABF/JwChgCcAU4InAPSDJwClhScARYcnAPeIJwCXiicASYwnAOmNJwCbjycAO5EnAO2SJwB9lCcAHZYnAL6XJwBfmScA/5onAKCcJwBRnicA8p8nAKOhJwBEoycA9aQnAJamJwBHqCcA16knAHirJwAZrScAua4nAEmwJwD7sScAm7MnAE21JwDtticAn7gnAD+6JwDxuycAkb0nAEO/JwDTwCcAdMInABTEJwC1xScAVccnAPbIJwCnyicASMwnAPnNJwCazycAS9EnAOzSJwB81CcAHdYnAL3XJwBe2ScA/9onAJ/cJwBR3icA8d8nAKPhJwBD4ycA9eQnAJXmJwBH6CcA1+knAHfrJwAY7ScAue4nAFnwJwD68ScAq/MnAEz1JwD99icAnvgnAE/6JwDw+ycAof0nAEL/JwDSACgAcwIoABMEKAC0BSgAVQcoAPUIKACnCigARwwoAPkNKACZDygASxEoAOsSKACdFCgALRYoAM0XKABuGSgADxsoAK8cKABQHigAASAoAKIhKABTIygA9CQoAKUmKABGKCgA9ykoAJgrKAAoLSgAyS4oAGkwKAAKMigAqzMoAEs1KAD9NigAnTgoAE86KADvOygAoT0oAEE/KADzQCgAg0IoACNEKADERSgAZUcoAAVJKACmSigAR0woAOdNKACZTygAOVEoANpSKAB7VCgAC1YoAKtXKABMWSgA/VooAJ5cKABPXigA8F8oAKFhKABCYygA82QoAIRmKAAkaCgAxWkoAGVrKAD1bCgAp24oAEdwKAD5cSgAmXMoAEt1KADrdigAnXgoAC16KADNeygAbn0oAA9/KACvgCgAYYIoAAGEKACihSgAQ4coANOIKABziigAFIwoAKSNKABFjygA5ZAoAIaSKAA3lCgA2JUoAImXKAAqmSgA25ooAHycKAAMnigArZ8oAE2hKADuoigAj6QoAC+mKADhpygAgakoADOrKADUrCgAha4oABWwKAC1sSgAVrMoAPe0KACXtigAOLgoAOm5KACKuygAO70oANy+KACNwCgALsIoAL7DKABfxSgA/8YoAKDIKABByigA4csoAJPNKAAzzygA5dAoAIXSKAA31CgA19UoAHjXKAAZ2SgAqdooAEncKADq3SgAnN8oADzhKADt4igAjuQoAD/mKADg5ygAkekoADLrKADC7CgAY+4oAAPwKACk8SgARfMoAOX0KACX9igAN/goAOn5KACJ+ygAO/0oANz+KAB8ACkAHQIpAK0DKQBNBSkA7gYpAI8IKQAvCikA0AspAHENKQARDykAshApAGQSKQAEFCkAtRUpAFYXKQAHGSkAlxopADgcKQDZHSkAeR8pAAkhKQC7IikAWyQpAA0mKQCtJykAXykpAP8qKQCxLCkAUS4pAPIvKQCTMSkAIzMpAMM0KQBkNikAFTgpALY5KQBnOykACD0pALk+KQBaQCkAC0IpAJtDKQA8RSkA3UYpAH1IKQANSikAv0spAF9NKQARTykAsVApAGNSKQADVCkAtVUpAFVXKQAHWSkAl1opADdcKQDYXSkAeV8pABlhKQC6YikAbGQpAAxmKQC9ZykAXmkpAA9rKQCfbCkAQG4pAOFvKQCBcSkAEXMpAMN0KQBjdikAFXgpALV5KQBneykAB30pALl+KQBZgCkAC4IpAJuDKQA7hSkA3IYpAH2IKQAdiikAvospAG+NKQAQjykAwZApAGKSKQDykykAk5UpADSXKQDUmCkAdZopABWcKQDHnSkAZ58pABmhKQC5oikAa6QpAAumKQCspykATakpAN2qKQB9rCkAHq4pAM+vKQBwsSkAIbMpAMK0KQB0tikAFLgpAMW5KQBmuykA9rwpAJe+KQA3wCkA2MEpAHnDKQAZxSkAy8YpAGvIKQAdyikAvcspAG/NKQD/zikAn9ApAFHSKQDx0ykAktUpADPXKQDT2CkAdNopACXcKQDG3SkAd98pABjhKQDJ4ikAauQpABvmKQC85ykATOkpAO3qKQCN7CkALu4pAM/vKQBv8SkAIfMpAMH0KQBz9ikAE/gpAMX5KQBl+ykAF/0pALf+KQBpACoACQIqAKoDKgBLBSoA2wYqAHwIKgAcCioAzQsqAG4NKgAfDyoAwBAqAHESKgASFCoAwxUqAGQXKgD0GCoAlRoqADUcKgDWHSoAdx8qABchKgDJIioAaSQqABsmKgC8JyoAbSkqAA0rKgC/LCoAXy4qABEwKgCxMSoAYzMqAAM1KgC1NioARTgqAOU5KgCGOyoAJz0qAMc+KgBoQCoAGUIqALpDKgBrRSoADEcqAL1IKgBeSioA7ksqAI9NKgAvTyoA0FAqAHFSKgARVCoAw1UqAGNXKgAVWSoAtVoqAGdcKgAHXioAqF8qAElhKgDZYioAeWQqABpmKgDLZyoAbGkqAB1rKgC+bCoAb24qABBwKgDBcSoAYnMqABN1KgC0dioARHgqAOV5KgCFeyoAJn0qAMd+KgBngCoAGYIqALmDKgBrhSoAC4cqAL2IKgBdiioAD4wqAJ+NKgA/jyoA4JAqAIGSKgAhlCoAwpUqAHOXKgAUmSoAxZoqAGacKgAXnioAp58qAEihKgDpoioAeaQqABmmKgC6pyoAa6kqAAyrKgC9rCoAXq4qAA+wKgCfsSoAQLMqAOG0KgCBtioAEbgqAMO5KgBjuyoAFb0qALW+KgBnwCoAB8IqALnDKgBZxSoAC8cqAKvIKgBMyioA7csqAH3NKgAdzyoAvtAqAG/SKgAQ1CoAwdUqAGLXKgAT2SoAtNoqAGXcKgAG3ioAt98qAEfhKgDo4ioAieQqACnmKgC55yoAa+kqAAzrKgC97CoAXe4qAA/wKgCv8SoAYfMqAAH1KgCz9ioAQ/gqAOP5KgCE+yoAJf0qAMX+KgB3ACsABwIrAKcDKwBIBSsA6QYrAIkIKwAqCisA2wsrAHwNKwAtDysAzhArAH8SKwAgFCsAsBUrAFEXKwDxGCsAkhorADMcKwDUHSsAhR8rACUhKwDXIisAdyQrACkmKwDJJysAaikrAAsrKwCbLCsAOy4rANwvKwCNMSsALjMrAN80KwCANisAMTgrANI5KwCDOysAFD0rALQ+KwBVQCsA9UErAIVDKwA3RSsA10YrAIlIKwApSisA20srAHtNKwAtTysAzVArAH9SKwAPVCsAr1UrAFBXKwDxWCsAkVorADJcKwDjXSsAhF8rADVhKwDWYisAh2QrAChmKwDZZysAaWkrAAprKwCrbCsAS24rANxvKwCNcSsALXMrAN90KwB/disAMXgrANF5KwCDeysAI30rAMR+KwBlgCsA9YErAJWDKwA2hSsA54YrAIiIKwA5iisA2osrAIuNKwAsjysA3ZArAH6SKwAOlCsAr5UrAE+XKwDwmCsAkZorADGcKwDjnSsAg58rADWhKwDVoisAh6QrACemKwDZpysAeakrABqrKwC7rCsAS64rAOuvKwCMsSsAPbMrAN60KwCPtisAMLgrAOG5KwCCuysAM70rAMO+KwBkwCsABcIrAKXDKwA1xSsA58YrAIfIKwAoyisAycsrAGnNKwD5zisAmtArADvSKwDb0ysAbNUrAB3XKwC92CsAb9orAA/cKwDB3SsAYd8rABPhKwCz4isAVOQrAPXlKwCF5ysAJekrAMbqKwB37CsAGO4rAMnvKwBq8SsAG/MrALz0KwBt9isADvgrAL/5KwBg+ysAEf0rALL+KwBkACwABAIsALUDLABWBSwABwcsAJcILAA4CiwA2QssAHkNLAAJDywAuxAsAFsSLAANFCwArRUsAF8XLAD/GCwAsRosAFEcLADyHSwAkx8sACMhLADDIiwAZCQsABUmLAC2JywAVyksAPcqLACYLCwAOS4sANkvLABpMSwACjMsAKs0LABLNiwA2zcsAI05LAAtOywA3zwsAH8+LAAxQCwA0UEsAINDLAAjRSwAxEYsAGVILAD1SSwAlUssADZNLADXTiwAZ1AsAAdSLACoUywAWVUsAPpWLACrWCwATFosAP1bLACeXSwAT18sAN9gLACAYiwAIWQsAMFlLABRZywAA2ksAKNqLABVbCwA9W0sAKdvLABHcSwA+XIsAJl0LABLdiwA23csAHx5LAAceywAvXwsAF1+LAD+fywAr4EsAFCDLAABhSwAooYsAFOILAD0iSwAhIssACWNLADFjiwAZpAsAAeSLACnkywAWZUsAPmWLACrmCwAS5osAP2bLACdnSwAT58sAO+gLAChoiwAQaQsAOKlLACDpywAE6ksALOqLABUrCwABa4sAKavLABXsSwA+LIsAKm0LABKtiwA/LcsAJy5LAAsuywAzbwsAG2+LAAOwCwAr8EsAE/DLAABxSwAocYsAFPILADzySwApcssAEXNLAD3ziwAh9AsACfSLADI0ywAadUsAAnXLACq2CwAW9osAPzbLACt3SwATt8sAP/gLACg4iwAUeQsAPLlLACj5ywAROksANTqLAB17CwAFe4sALbvLABX8SwA9/IsAKn0LABJ9iwA+/csAJv5LABN+ywA7fwsAI7+LAAvAC0AzwEtAIEDLQAhBS0A0wYtAHMILQAlCi0AxQstAHcNLQAXDy0AyRAtAGkSLQAKFC0AqxUtADsXLQDbGC0AfBotAC0cLQDOHS0Afx8tACAhLQDRIi0AciQtACMmLQDEJy0AVCktAPUqLQCVLC0ANi4tANcvLQB3MS0AKTMtAMk0LQB7Ni0AGzgtAM05LQBtOy0AHz0tAL8+LQBxQC0AAUItAKFDLQBCRS0A40YtAIRILQAkSi0A1UstAHZNLQAnTy0AyFAtAHlSLQAaVC0AqlUtAEtXLQDrWC0AjFotAC1cLQDNXS0Af18tAB9hLQDRYi0AcWQtACNmLQDEZy0AZGktAAVrLQCVbC0ANW4tANZvLQB3cS0AB3MtAKd0LQBIdi0A+XctAJp5LQBMey0A7HwtAJ1+LQA+gC0A74EtAH+DLQAghS0AwYYtAGGILQDxiS0Ao4stAEONLQD1ji0AlZAtAEeSLQDnky0AmZUtADmXLQDrmC0AjJotACycLQDNnS0AXZ8tAP2gLQCeoi0AT6QtAPClLQChpy0AQqktAPOqLQCUrC0ARa4tAOavLQB2sS0AF7MtALe0LQBYti0A+bctAJm5LQBLuy0A67wtAJ2+LQA9wC0A78EtAI/DLQAwxS0A0cYtAGHILQAByi0AosstAFTNLQD0zi0ApdAtAEbSLQD30y0AmNUtAEnXLQDq2C0AetotABvcLQC73S0AXN8tAP3gLQCd4i0AT+QtAO/lLQCh5y0AQektAPPqLQCD7C0AI+4tAMTvLQBl8S0ABfMtAKb0LQBX9i0A+PctAKn5LQBK+y0A+/wtAJz+LQAsAC4AzQEuAG0DLgAOBS4ArwYuAE8ILgABCi4AoQsuAFMNLgDzDi4ApRAuAEUSLgD3Ey4AlxUuAEkXLgDZGC4AeRouABocLgC7HS4AXB8uAPwgLgCtIi4ATiQuAP8lLgCgJy4AUSkuAPIqLgCCLC4AIy4uAMMvLgBkMS4ABTMuAKU0LgBXNi4A9zcuAKk5LgBJOy4A+zwuAJw+LgBNQC4A7UEuAI5DLgAvRS4Av0YuAF9ILgAASi4AsUsuAFJNLgADTy4ApFAuAFVSLgD2Uy4Ap1UuAEhXLgDYWC4AeVouABlcLgC6XS4AW18uAPtgLgCtYi4ATWQuAP9lLgCfZy4AUWkuAPFqLgCjbC4AQ24uAPVvLgCVcS4ANnMuANd0LgBndi4AB3guAKh5LgBZey4A+nwuAKt+LgBMgC4A7YEuAI2DLgAuhS4Az4YuAG+ILgD/iS4AsYsuAFGNLgADjy4Ak5AuADOSLgDUky4AdZUuABWXLgC2mC4AZ5ouAAicLgC5nS4AWp8uAAuhLgCsoi4AXaQuAO2lLgCOpy4AL6kuAM+qLgBfrC4AEa4uALGvLgBjsS4AA7MuALW0LgBVti4AB7guAKe5LgBIuy4A6bwuAHm+LgAZwC4AusEuAFvDLgDrxC4Ai8YuACzILgDdyS4AfssuAC/NLgDQzi4AgdAuACLSLgCy0y4AU9UuAPTWLgCU2C4ANdouANXbLgCH3S4AJ98uANngLgB54i4AK+QuAMvlLgBs5y4ADekuAJ3qLgA97C4A3u0uAI/vLgAw8S4A4fIuAIL0LgA09i4A1PcuAIX5LgAm+y4A1/wuAGf+LgAIAC8AqQEvAEkDLwDZBC8AiwYvACsILwDdCS8AfQsvAC8NLwDPDi8AgRAvACESLwDTEy8AdBUvACUXLwC1GC8AVRovAPYbLwCXHS8ANx8vANggLwCJIi8AKiQvANslLwB8Jy8ALSkvAM4qLwBeLC8A/y0vAJ8vLwBAMS8A4TIvAIE0LwAzNi8A0zcvAIU5LwAlOy8A1zwvAHc+LwAYQC8AuUEvAElDLwDpRC8AikYvADxILwDcSS8AjUsvAC5NLwDfTi8AgFAvADFSLwDSUy8AYlUvAANXLwCjWC8ARFovAOVbLwCFXS8AJl8vANdgLwB4Yi8AKWQvAMplLwB8Zy8AC2kvAKxqLwBNbC8A7W0vAH1vLwAvcS8Az3IvAIF0LwAhdi8A03cvAHN5LwAley8AxXwvAHd+LwAHgC8Ap4EvAEiDLwDphC8AiYYvACqILwDbiS8AfIsvAC2NLwDOji8Af5AvAA+SLwCwky8AUZUvAPGWLwCBmC8AM5ovANObLwCFnS8AJZ8vANegLwB3oi8AKaQvAMmlLwB7py8AG6kvALyqLwBdrC8A7a0vAI2vLwAusS8A37IvAIC0LwAxti8A0rcvAIS5LwAkuy8A1bwvAHa+LwAnwC8At8EvAFjDLwD5xC8AmcYvACnILwDbyS8Ae8svAC3NLwDNzi8Af9AvAB/SLwDR0y8AcdUvACPXLwDE2C8AZNovAAXcLwCV3S8ANd8vANbgLwCH4i8AKOQvANnlLwB65y8AK+kvAMzqLwB97C8AHu4vAM/vLwBf8S8AAPMvAKH0LwBB9i8A0fcvAIP5LwAj+y8A1fwvAHX+LwAnADAAxwEwAHkDMAAZBTAAywYwAGsIMAAdCjAArQswAE0NMADuDjAAjxAwAC8SMADQEzAAgRUwACIXMADTGDAAdBowACUcMADGHTAAdx8wAAchMACoIjAASSQwAOklMAB5JzAAKykwAMwqMAB9LDAAHS4wAM8vMABvMTAAITMwAME0MABzNjAAAzgwAKM5MABEOzAA5TwwAIU+MAAmQDAA10EwAHhDMAApRTAAykYwAHtIMAAcSjAArEswAE1NMADtTjAAjlAwAC9SMADPUzAAgVUwACFXMADTWDAAc1owACVcMADFXTAAd18wABdhMADJYjAAWWQwAPllMACaZzAAO2kwANtqMAB8bDAALW4wAM5vMAB/cTAAIHMwANF0MABydjAAAngwAKN5MABDezAA5HwwAIV+MAAlgDAA14EwAHeDMAAphTAAyYYwAHuIMAAbijAAzYswAG2NMAAOjzAAr5AwAD+SMADfkzAAgJUwADGXMADSmDAAg5owACScMADVnTAAdp8wACehMAC3ojAAWKQwAPmlMACZpzAAKakwANuqMAB7rDAALa4wAM2vMAB/sTAAH7MwANG0MABxtjAAI7gwALO5MABUuzAA9LwwAJW+MAA1wDAA1sEwAIfDMAAoxTAA2cYwAHrIMAAryjAAzMswAH3NMAAezzAArtAwAE/SMADv0zAAkNUwADHXMADR2DAAg9owACPcMACz3TAAVN8wAPXgMACV4jAANuQwAMblMABn5zAAB+kwAKjqMABJ7DAA6e0wAJvvMAA78TAA7fIwAI30MAA/9jAA3/cwAID5MAAh+zAAsfwwAFH+MADy/zAAkwExACMDMQDDBDEAZAYxABUIMQC2CTEAZwsxAAgNMQC5DjEAWhAxAAsSMQCsEzEAPBUxAN0WMQB9GDEAHhoxAL8bMQBfHTEAER8xALEgMQBjIjEAAyQxALUlMQBVJzEABykxAKcqMQBZLDEA+S0xAKsvMQBLMTEA7DIxAI00MQAdNjEAvTcxAF45MQD/OjEAjzwxAC8+MQDQPzEAgUExACJDMQDTRDEAdEYxACVIMQDGSTEAd0sxABhNMQDJTjEAWVAxAPpRMQCbUzEAO1UxAMtWMQB9WDEAHVoxAM9bMQBvXTEAIV8xAMFgMQBzYjEAE2QxAMVlMQBlZzEAF2kxALdqMQBpbDEACW4xAKpvMQBLcTEA23IxAHt0MQAcdjEAzXcxAG55MQAfezEAwHwxAHF+MQASgDEAw4ExAGSDMQAVhTEApYYxAEaIMQDniTEAh4sxABeNMQDJjjEAaZAxABuSMQC7kzEAbZUxAA2XMQC/mDEAX5oxABGcMQCxnTEAY58xAPOgMQCTojEANKQxANWlMQB1pzEAFqkxAMeqMQBorDEAGa4xALqvMQBbsTEA67IxAIu0MQAstjEAzbcxAG25MQAOuzEAv7wxAGC+MQARwDEAssExAGPDMQAExTEAlMYxADXIMQDVyTEAdssxABfNMQC3zjEAadAxAAnSMQC70zEAW9UxAA3XMQCt2DEAX9oxAP/bMQCx3TEAQd8xAOHgMQCC4jEAI+QxAMPlMQBk5zEAFekxALbqMQBn7DEACO4xALnvMQBa8TEA6vIxAIv0MQAr9jEAzPcxAG35MQAN+zEAv/wxAF/+MQARADIAsQEyAGMDMgADBTIAtQYyAFUIMgD2CTIAlwsyACcNMgDHDjIAaBAyABkSMgC6EzIAaxUyAAwXMgC9GDIAXhoyAA8cMgCwHTIAQB8yAOEgMgCBIjIAIiQyAMMlMgBjJzIAFSkyALUqMgBnLDIABy4yALkvMgBZMTIACzMyAKs0MgBMNjIA7TcyAH05MgAdOzIAvjwyAF8+MgDvPzIAj0EyADBDMgDhRDIAgkYyADNIMgDUSTIAhUsyACZNMgDXTjIAeFAyAClSMgC5UzIAWlUyAPtWMgCbWDIAK1oyAN1bMgB9XTIAL18yAM9gMgCBYjIAIWQyANNlMgBzZzIAFGkyALVqMgBFbDIA5W0yAIZvMgA3cTIA2HIyAIl0MgAqdjIA23cyAHx5MgAtezIAznwyAH9+MgAggDIA0YEyAGGDMgAChTIAo4YyAESIMgDTiTIAhYsyACWNMgDXjjIAd5AyACmSMgDJkzIAe5UyABuXMgDNmDIAbZoyAA6cMgCvnTIAP58yAN+gMgCAojIAMaQyANKlMgCEpzIAJKkyANWqMgB2rDIAJ64yAMivMgBYsTIA+bIyAJm0MgA6tjIA27cyAHu5MgAtuzIAzbwyAH++MgAfwDIA0cEyAHHDMgAjxTIAxMYyAGTIMgAFyjIAlcsyADXNMgDWzjIAh9AyACjSMgDZ0zIAetUyACvXMgDM2DIAfdoyAB7cMgDP3TIAcN8yAADhMgCh4jIAQeQyAOLlMgCD5zIAI+kyANXqMgB17DIAJ+4yAMfvMgB58TIAGfMyAMv0MgBr9jIAHfgyAL35MgBe+zIA//wyAI/+MgAvADMA0AEzAIEDMwAiBTMA0wYzAHQIMwAlCjMAxgszAHcNMwAHDzMAqBAzAEkSMwDpEzMAeRUzACsXMwDMGDMAfRozAB0cMwDPHTMAbx8zACEhMwDBIjMAcyQzABMmMwC0JzMAVSkzAOUqMwCFLDMAJi4zANcvMwB4MTMAGTMzALk0MwBaNjMA+zczAJs5MwA8OzMA7TwzAI4+MwAeQDMAv0EzAF9DMwAARTMAoUYzAEFIMwDzSTMAlEszAEVNMwDlTjMAl1AzADdSMwDpUzMAiVUzACpXMwDLWDMAW1ozAPtbMwCcXTMATV8zAO5gMwCfYjMAQGQzAPFlMwCSZzMAQ2kzAORqMwB0bDMAFW4zALVvMwBWcTMA93IzAJd0MwBJdjMA6XczAJt5MwA7ezMA7XwzAI1+MwA/gDMA34EzAJGDMwAxhTMA0oYzAHOIMwAUijMAo4szAESNMwDljjMAdZAzABWSMwC2kzMAZ5UzAAiXMwC5mDMAWpozAAucMwCsnTMAXZ8zAO2gMwCOojMAL6QzAM+lMwBfpzMAEakzALGqMwBjrDMAA64zALWvMwBVsTMAB7MzAKe0MwBZtjMA6bczAIm5MwAquzMAy7wzAGu+MwAMwDMAvcEzAF7DMwAPxTMAsMYzAGHIMwACyjMAksszADPNMwDTzjMAdNAzABXSMwC10zMAZ9UzAAfXMwC52DMAWdozAAvcMwCr3TMAXd8zAO3gMwCN4jMALuQzAM/lMwBv5zMAEOkzAMHqMwBi7DMAE+4zALTvMwBl8TMABvMzALf0MwBH9jMA6PczAIn5MwAp+zMAyvwzAGv+MwALADQAvQE0AF0DNAAPBTQArwY0AGEINAABCjQAogs0AEMNNAD0DjQAlRA0ADUSNADnEzQAhxU0ADkXNADZGDQAixo0ACscNADdHTQAbR80AA0hNACuIjQATyQ0AO8lNACQJzQAQSk0AOIqNACTLDQANC40AOUvNACGMTQANzM0AMc0NABoNjQACTg0AKk5NABKOzQA6zw0AIs+NAA9QDQA3UE0AI9DNAAvRTQA4UY0AIFINAAiSjQAw0s0AGRNNADzTjQApVA0AEVSNAD3UzQAl1U0AElXNADZWDQAeVo0ABpcNAC7XTQAW180APxgNACtYjQATmQ0AP9lNACgZzQAUWk0APJqNACCbDQAI240AMNvNABkcTQABXM0AKV0NABXdjQA93c0AKl5NABJezQA+3w0AJt+NABNgDQA7YE0AJ+DNAAvhTQAz4Y0AHCINAARijQAsYs0AFKNNAADjzQApJA0AFWSNAD2kzQAp5U0AEiXNADYmDQAeZo0ABmcNAC6nTQAW580APugNACtojQATaQ0AP+lNACfpzQAUak0APGqNACjrDQAQ640AOSvNACFsTQAFbM0ALW0NABWtjQAB7g0AKi5NABZuzQA+rw0AKy+NABMwDQA/cE0AJ7DNAAuxTQAz8Y0AG/INAAQyjQAscs0AFHNNAADzzQAo9A0AFXSNAD10zQAp9U0AEfXNAD52DQAido0ACncNADK3TQAa980AAvhNACs4jQAXeQ0AP7lNACv5zQAUOk0AAHrNACi7DQAMu40ANPvNAB08TQAFPM0ALX0NABm9jQAB/g0AKf5NABZ+zQA+fw0AKv+NABLADUA/QE1AJ0DNQBPBTUA3wY1AH8INQAgCjUAwQs1AGENNQACDzUAtBA1AFQSNQAFFDUAphU1AFcXNQDnGDUAiBo1ACkcNQDJHTUAah81AAshNQCrIjUAXSQ1AP0lNQCvJzUATyk1AAErNQChLDUAUy41APQvNQClMTUANTM1ANU0NQB2NjUAFzg1ALc5NQBYOzUACT01AKo+NQBbQDUA/EE1AK1DNQBORTUA/0Y1AI9INQAwSjUA0Us1AHFNNQASTzUAs1A1AFNSNQAFVDUApVU1AFdXNQD3WDUAqVo1AElcNQD7XTUAm181AE1hNQDdYjUAfWQ1AB5mNQC/ZzUAX2k1AABrNQCxbDUAUm41AANwNQCkcTUAVXM1APZ0NQCndjUASHg1APl5NQCaezUAS301AOx+NQCdgDUAPoI1AM6DNQBvhTUAD4c1ALCINQBRijUA8Ys1AJKNNQAzjzUA05A1AHSSNQAVlDUApZU1AEWXNQDmmDUAh5o1ACecNQDInTUAeZ81ABqhNQDLojUAbKQ1AB2mNQCtpzUATqk1AO+qNQCPrDUAMK41ANGvNQBxsTUAI7M1AMS0NQB1tjUAFbg1AMe5NQBXuzUA97w1AJi+NQA5wDUA2cE1AHrDNQArxTUAzMY1AH3INQAeyjUAz8s1AF/NNQAAzzUAodA1AEHSNQDi0zUAg9U1ACPXNQDV2DUAddo1ACfcNQDH3TUAed81ABnhNQDL4jUAW+Q1APvlNQCc5zUAPek1AN3qNQB+7DUAL+41ANDvNQCB8TUAIvM1ANP0NQBj9jUABPg1AKX5NQBF+zUA5vw1AIf+NQA4ADYAyAE2AGkDNgAJBTYAqgY2AEsINgD8CTYAnQs2AE4NNgDvDjYAjxA2AEESNgDhEzYAkxU2ADMXNgDlGDYAhRo2ADccNgDHHTYAZx82AAghNgCpIjYASSQ2AOolNgCbJzYAPCk2AO0qNgCOLDYAPy42AM8vNgBwMTYAETM2ALE0NgBSNjYA8zc2AKQ5NgBFOzYA5Tw2AJc+NgA3QDYA6UE2AIlDNgA7RTYAy0Y2AGtINgAMSjYArUs2AE1NNgDuTjYAn1A2AEBSNgDxUzYAklU2AENXNgDkWDYAdFo2ABVcNgC1XTYAVl82APdgNgCXYjYAOGQ2AOllNgCKZzYAO2k2AMtqNgBsbDYADW42AK1vNgBOcTYA73I2AKB0NgBBdjYA4Xc2AJN5NgAzezYA5Xw2AIV+NgA3gDYAx4E2AGeDNgAIhTYAqYY2AEmINgDqiTYAnIs2ADyNNgDtjjYAjpA2AD+SNgDgkzYAkZU2ACGXNgDCmDYAY5o2AAOcNgCknTYARZ82APagNgCXojYAN6Q2AOmlNgCJpzYAO6k2ANyqNgB8rDYAHa42AL2vNgBNsTYA7rI2AJ+0NgBAtjYA8bc2AJK5NgBDuzYA5Lw2AJW+NgA2wDYA58E2AHfDNgAYxTYAucY2AFnINgD6yTYAm8s2ADvNNgDtzjYAjdA2AD/SNgDf0zYAkdU2ADHXNgDj2DYAg9o2ADXcNgDV3TYAdt82ABfhNgCn4jYAR+Q2AOjlNgCZ5zYAOuk2AOvqNgCM7DYAPe42AN7vNgBu8TYAD/M2AK/0NgBQ9jYA8fc2AKL5NgBD+zYA5Pw2AJX+NgA1ADcA5wE3AIcDNwA5BTcA2QY3AHoINwAbCjcAuws3AEsNNwDsDjcAnRA3AD4SNwDvEzcAkBU3AEEXNwDiGDcAkxo3ACQcNwDEHTcAZR83AAUhNwCmIjcARyQ3APglNwCZJzcAOSk3AOsqNwCLLDcAPS43AN0vNwB+MTcAHzM3AL80NwBPNjcA8Dc3AKE5NwBCOzcA8zw3AJQ+NwBFQDcA5kE3AJdDNwA4RTcAyEY3AGlINwAJSjcAqks3AEtNNwD8TjcAnVA3AD1SNwDvUzcAj1U3AEFXNwDhWDcAk1o3ACNcNwDDXTcAZF83AAVhNwClYjcARmQ3APdlNwCYZzcASWk3AOpqNwCbbDcAPG43AMxvNwBtcTcADXM3AK50NwBPdjcAAHg3AKF5NwBSezcA83w3AJN+NwBFgDcA5YE3AJeDNwA3hTcA2IY3AHmINwAZijcAqYs3AEqNNwD7jjcAnJA3AE2SNwDukzcAn5U3AECXNwDxmDcAkpo3AEOcNwDTnTcAdJ83ABWhNwC1ojcAVqQ3APelNwCXpzcASak3AOmqNwCbrDcAO643AO2vNwB9sTcAHbM3AL60NwBftjcA/7c3AKC5NwBRuzcA8rw3AKO+NwBEwDcA9cE3AJbDNwAmxTcAx8Y3AGfINwAIyjcAqcs3AFrNNwD7zjcArNA3AE3SNwDt0zcAn9U3AD/XNwDx2DcAkdo3AEPcNwDT3TcAdN83ABThNwC14jcAReQ3AOXlNwCG5zcAJ+k3AMfqNwBo7DcA+O03AJnvNwA58TcA2vI3AHv0NwAs9jcAzfc3AH75NwAf+zcA0Pw3AHH+NwARADgAwwE4AGMDOAAVBTgAtQY4AGcIOAD3CTgAlws4ADgNOADZDjgAeRA4ABoSOADLEzgAbBU4AB0XOAC+GDgAbxo4ABAcOACgHTgAQR84AOEgOACCIjgAIyQ4ANQlOAB1JzgAJik4AMcqOAB4LDgAGS44ALkvOABrMTgACzM4AL00OABdNjgADzg4AJ85OAA/OzgA4Dw4AIE+OAAhQDgAwkE4AHNDOAAURTgAxUY4AGZIOAAXSjgAuEs4AGlNOAD5TjgAmlA4ADtSOADbUzgAfFU4AB1XOADOWDgAb1o4ACBcOADBXTgAYV84ABNhOACzYjgAZWQ4AAVmOAC3ZzgAR2k4AOdqOACIbDgAKW44AMlvOABqcTgAG3M4ALx0OABtdjgADng4AL95OABgezgAEX04AKF+OABCgDgA44E4AISDOAAkhTgAxYY4AHaIOAAXijgAyIs4AGmNOAAJjzgAu5A4AFuSOAANlDgArZU4AF+XOADvmDgAj5o4ADCcOADRnTgAcZ84ABKhOADEojgAZKQ4ABWmOAC2pzgAZ6k4AAirOACYrDgAOa44ANmvOAB6sTgAG7M4AMy0OABttjgAHrg4AL+5OABfuzgAAL04ALG+OABSwDgA4sE4AIPDOAAjxTgAxMY4AGXIOAAWyjgAt8s4AGjNOAAJzzgAqdA4AFvSOAD70zgArdU4AE3XOADu2DgAj9o4AC/cOAC/3TgAYN84ABHhOACy4jgAY+Q4AATmOAC15zgAVuk4AObqOACH7DgAJ+44AMjvOABp8TgAGvM4ALv0OABb9jgADfg4AK35OABf+zgA//w4AKD+OABBADkA4QE5AHEDOQASBTkAwwY5AGQIOQAVCjkAtgs5AGcNOQAIDzkAuRA5AFoSOQDqEzkAixU5ACsXOQDMGDkAbRo5AB4cOQC/HTkAXx85ABEhOQCxIjkAYyQ5AAMmOQC1JzkARSk5AOUqOQCGLDkAJy45AMcvOQBoMTkAGTM5ALo0OQBrNjkADDg5AL05OQBeOzkA7jw5AI8+OQAvQDkA0EE5AHFDOQAiRTkAw0Y5AGNIOQAVSjkAtUs5AGdNOQAHTzkAqFA5AElSOQDpUzkAeVU5ACtXOQC7WDkAXFo5APxbOQCdXTkAPV85AN5gOQCPYjkAMGQ5AOFlOQCCZzkAM2k5AMNqOQBkbDkABW45AKVvOQBGcTkA53I5AJh0OQA5djkA2Xc5AIt5OQArezkA3Xw5AG1+OQANgDkAroE5AE+DOQDvhDkAkIY5AEGIOQDiiTkAk4s5ADSNOQDljjkAdZA5ABaSOQC3kzkAV5U5APiWOQCZmDkASpo5AOubOQCLnTkAPZ85AN2gOQCPojkAH6Q5AL+lOQBgpzkAAak5AKGqOQBCrDkA8605AJSvOQBFsTkA5rI5AJe0OQAntjkAyLc5AGm5OQAJuzkAqrw5AEu+OQD8vzkAncE5AD3DOQDvxDkAj8Y5AEHIOQDRyTkAccs5ABLNOQCzzjkAU9A5AAXSOQCV0zkANdU5ANbWOQB32DkAF9o5ALjbOQBp3TkACt85ALvgOQBc4jkADeQ5AJ3lOQA+5zkA3+g5AH/qOQAg7DkAwe05AHLvOQAT8TkAtPI5AGX0OQAF9jkAt/c5AEf5OQDn+jkAiPw5ACn+OQDJ/zkAagE6ABsDOgC8BDoAbQY6AA4IOgCeCToAPws6AN8MOgCADjoAIRA6ANIROgBzEzoAJBU6AMUWOgBlGDoAFxo6ALcbOgBpHToACR86AKogOgBLIjoA6yM6AHwlOgAcJzoAzSg6AG4qOgAfLDoAwC06AHEvOgASMToAojI6AEM0OgDjNToAhDc6ACU5OgDWOjoAdzw6ABc+OgC4PzoAWUE6APlCOgCJRDoAKkY6AMtHOgBrSToA+0o6AJxMOgBNTjoA7k86AJ9ROgBAUzoA8VQ6AJJWOgBEWDoA5Fk6AIVbOgAVXToAtV46AFZgOgDmYToAh2M6ACdlOgDIZjoAaWg6ABpqOgC7azoAbG06AA1vOgCtcDoAX3I6AP9zOgCxdToAUXc6AAN5OgCTejoAM3w6ANR9OgB1fzoAFYE6ALaCOgBnhDoACIY6ALmHOgBaiToADIs6AKyMOgBdjjoA7Y86AI6ROgAvkzoAz5Q6AHCWOgARmDoAwpk6AGObOgAUnToAtZ46AGagOgAHojoAp6M6AFmlOgD5pjoAq6g6ADuqOgDbqzoAfK06AB2vOgC9sDoAXrI6AA+0OgCwtToAYbc6AAK5OgCzujoAVLw6AAW+OgCmvzoAV8E6AOfCOgCIxDoAKcY6AMnHOgBqyToAC8s6ALzMOgBdzjoADtA6AK/ROgBg0zoAAdU6AKHWOgBT2DoA89k6AKXbOgBW3ToA9946AKjgOgBJ4joA6eM6AJvlOgA75zoA7eg6AH3qOgAd7DoAvu06AF/vOgD/8DoAoPI6AFH0OgDy9ToAo/c6AET5OgD1+joAlvw6AEf+OgDo/zoAeAE7ABkDOwC5BDsAWgY7APsHOwCsCTsATQs7AP4MOwCfDjsAUBA7APEROwCREzsAIRU7AMIWOwBjGDsAAxo7AKQbOwBFHTsA9h47AJcgOwBIIjsA6SM7AJolOwA7JzsA2yg7AI0qOwAtLDsA3y07AG8vOwAPMTsAsDI7AFE0OwDxNTsAkjc7AEM5OwDkOjsAlTw7ADY+OwDnPzsAiEE7ADlDOwDJRDsAakY7AAtIOwCrSTsAO0s7ANxMOwB9TjsAHVA7AL5ROwBfUzsAEFU7ALFWOwBiWDsAA1o7AKNbOwBVXTsA9V47AKdgOwBHYjsA+WM7AIllOwApZzsAymg7AGtqOwALbDsArG07AF1vOwD+cDsAr3I7AFB0OwABdjsAonc7AFR5OwD0ejsAlXw7ACV+OwDFfzsAZoE7AAeDOwC4hDsAWYY7AAqIOwCriTsAXIs7AP2MOwCujjsAT5A7AO+ROwChkzsAQZU7APOWOwCDmDsAI5o7AMSbOwBlnTsA9Z47AJWgOwA2ojsA16M7AHelOwAYpzsAyag7AGqqOwAcrDsAvK07AG2vOwAOsTsAv7I7AGC0OwARtjsAsrc7AFO5OwDjujsAg7w7ACS+OwDFvzsAdsE7ABfDOwDIxDsAacY7ABrIOwC7yTsAXMs7AA3NOwCtzjsAX9A7AO/ROwCP0zsAMNU7ANHWOwBh2DsAAdo7AKLbOwBD3TsA5N47AITgOwA14jsA1uM7AIflOwAo5zsA2eg7AHrqOwAr7DsAzO07AH3vOwAe8TsAz/I7AF/0OwAA9jsAofc7AEH5OwDi+jsAg/w7ADT+OwDV/zsAhgE8ACcDPADYBDwAeQY8ABkIPADLCTwAaws8AB0NPACtDjwATRA8AO4RPACPEzwALxU8ANAWPABxGDwAERo8AKEbPABCHTwA8x48AJQgPABFIjwA5iM8AJclPAA4JzwA6Sg8AIoqPAA7LDwAyy08AGwvPAANMTwArTI8AE40PADvNTwAoDc8AEE5PADyOjwAkzw8AEQ+PADlPzwAlkE8ADdDPADoRDwAiUY8AClIPADbSTwAe0s8AC1NPAC9TjwAXVA8AP5RPACfUzwAP1U8AOBWPACRWDwAMlo8AORbPACEXTwANV88ANZgPACHYjwAKGQ8AMllPABZZzwA+Wg8AJpqPAAqbDwAy208AGxvPAAMcTwArXI8AF50PAD/dTwAsHc8AFF5PAACezwAo3w8AEN+PAD1fzwAlYE8AEeDPADXhDwAd4Y8ABiIPAC5iTwAWYs8APqMPACsjjwATJA8AP2RPACekzwAT5U8APCWPACRmDwAIZo8AMGbPABinTwAA588ALSgPABVojwA9aM8AKelPAA3pzwA16g8AHiqPAAZrDwAua08AFqvPAALsTwArLI8AF20PAD+tTwAr7c8AFC5PAABuzwAkbw8ADK+PADTvzwAdME8ABTDPAC1xDwAZsY8AAfIPAC4yTwAWcs8AArNPACrzjwAS9A8AP3RPACN0zwALdU8AM7WPABv2DwAD9o8ALDbPABh3TwAAt88ALTgPABU4jwABeQ8AKblPABX5zwA+Og8AKnqPAA57DwA2u08AHvvPAAb8TwAvPI8AF30PAAO9jwAr/c8AGD5PAAB+zwAsvw8AFP+PAD0/zwApQE9ADUDPQDVBD0AdgY9ABcIPQC3CT0AWAs9AAkNPQCqDj0AWxA9APwRPQCtEz0AThU9AP8WPQCPGD0AMBo9ANEbPQBxHT0AEh89ALMgPQBkIj0ABSQ9ALYlPQBXJz0ACCk9AKkqPQBaLD0A+y09AJsvPQBNMT0A3TI9AH00PQAeNj0Avzc9AF85PQAAOz0AsTw9AFI+PQADQD0ApEE9AFVDPQD2RD0Ap0Y9ADdIPQDYST0AeUs9ABlNPQC6Tj0AW1A9AAxSPQCtUz0AXlU9AP9WPQCwWD0AUVo9AAJcPQCjXT0AVF89APVgPQCmYj0AR2Q9AOdlPQCZZz0AKWk9ANpqPQB7bD0ALG49AM1vPQB+cT0AH3M9ANB0PQBxdj0AEXg9AMN5PQBTez0A9Hw9AJR+PQA1gD0A1YE9AHaDPQAnhT0AyIY9AHmIPQAaij0Ay4s9AGyNPQANjz0AnZA9AD2SPQDekz0Af5U9AA+XPQCvmD0AUJo9AAGcPQCinT0AU589AOOgPQCEoj0AJaQ9AMWlPQBmpz0AB6k9ALiqPQBZrD0ACq49AKuvPQBcsT0A/bI9AJ20PQA+tj0A37c9AH+5PQAPuz0AsLw9AGG+PQACwD0As8E9AFTDPQAFxT0ApsY9AFfIPQDnyT0AiMs9ACnNPQDJzj0AatA9AAvSPQC80z0AXdU9AA7XPQCv2D0AYNo9AAHcPQCh3T0AU989AOPgPQCE4j0AJOQ9AMXlPQBl5z0ABuk9ALfqPQBY7D0ACe49AKrvPQBb8T0A6/I9AIz0PQAt9j0Azfc9AG75PQAP+z0AwPw9AGH+PQASAD4AswE+AGQDPgAFBT4ApQY+AFcIPgDnCT4Ahws+ACgNPgDJDj4AaRA+AAoSPgC7Ez4AXBU+AA0XPgCuGD4AXxo+AAAcPgChHT4AMR8+ANEgPgByIj4AEyQ+AMQlPgBlJz4AFik+ALcqPgBoLD4ACS4+AJkvPgA5MT4A2jI+AHs0PgAsNj4AzTc+AH45PgAfOz4A0Dw+AHE+PgAiQD4Aw0E+AGNDPgAVRT4ApUY+AEVIPgDmST4Ah0s+ACdNPgDITj4AeVA+ABpSPgDMUz4AbFU+AB1XPgC+WD4AX1o+AO9bPgCPXT4AMF8+AOFgPgCCYj4AM2Q+AMNlPgBkZz4ABWk+AKVqPgBGbD4A520+AJhvPgA5cT4A6nI+AIt0PgA8dj4A3Xc+AI55PgAvez4Av3w+AF9+PgAAgD4AoYE+AEGDPgDihD4AlIY+ADSIPgDliT4Ahos+ADeNPgDYjj4AeZA+AAmSPgCpkz4ASpU+AOuWPgB7mD4AHJo+ALybPgBdnT4ADp8+AK+gPgBgoj4AAaQ+ALKlPgBTpz4A86g+AJSqPgA1rD4A1a0+AGWvPgAGsT4At7I+AFi0PgAJtj4Aqrc+AFy5PgD8uj4Arbw+AE6+PgDvvz4Af8E+AB/DPgDAxD4AYcY+ABLIPgCzyT4AZMs+AAXNPgC2zj4AV9A+APfRPgCp0z4AOdU+ANnWPgB62D4AG9o+ALvbPgBc3T4ADd8+AK7gPgBf4j4AAOQ+ALHlPgBS5z4AA+k+AKTqPgBF7D4A5e0+AIbvPgA38T4A2PI+AHn0PgAZ9j4Auvc+AFv5PgAM+z4Arfw+AF7+PgD//z4AsAE/AFEDPwDxBD8AkgY/ADMIPwDTCT8AZAs/AAQNPwC1Dj8AVhA/AAcSPwCoEz8AWRU/APoWPwCrGD8ATBo/AO0bPwB9HT8AHR8/AL4gPwBfIj8A7yM/AI8lPwAwJz8A0Sg/AIIqPwAjLD8A1C0/AHUvPwAmMT8AxzI/AGc0PwAINj8AqTc/AEk5PwDZOj8Aejw/ABs+PwC7Pz8AS0E/AOxCPwCdRD8APkY/AO9HPwCQST8AQUs/AOJMPwCTTj8AI1A/AMRRPwBlUz8ABVU/AKZWPwBHWD8A+Fk/AJlbPwBKXT8A614/AJxgPwA9Yj8A3WM/AH5lPwAfZz8Av2g/AE9qPwDwaz8AoW0/AEJvPwD0cD8AlHI/AEV0PwDmdT8Al3c/ADh5PwDpej8AeXw/ABp+PwC7fz8AW4E/APyCPwCdhD8AToY/AO+HPwCgiT8AQYs/APKMPwCTjj8ANJA/AOWRPwB1kz8AFZU/ALaWPwBXmD8A95k/AJibPwBJnT8A6p4/AJugPwA8oj8A7aM/AI6lPwAvpz8Av6g/AF+qPwAArD8Aoa0/AFKvPwDzsD8ApLI/AEW0PwD2tT8Al7c/AEi5PwDpuj8Amrw/ADu+PwDbvz8AfME/AC3DPwDOxD8Ab8Y/ACDIPwDByT8Acss/ABPNPwDEzj8AZdA/ABbSPwC30z8AV9U/APjWPwCZ2D8AOdo/AMnbPwBq3T8AG98/ALzgPwBt4j8ADuQ/AL/lPwBg5z8AEek/ALLqPwBT7D8A4+0/AIPvPwAk8T8AxfI/AHb0PwAX9j8AyPc/AGn5PwAa+z8Au/w/AEv+PwDr/z8AjAFAAC0DQADeBEAAfwZAADAIQADRCUAAcQtAABINQACzDkAAUxBAAOMRQACEE0AANRVAANYWQACHGEAAKBpAANkbQAB6HUAAKx9AAMwgQABtIkAA/SNAAJ0lQAA+J0AA3yhAAJAqQAAxLEAA4i1AAIMvQAA0MUAA1TJAAIY0QAAnNkAA2DdAAHk5QAAZO0AAujxAAFs+QAD8P0AAi0FAACxDQADdREAAfkZAAC9IQADQSUAAgUtAACJNQADTTkAAY1BAAARSQAClU0AARVVAAOZWQACHWEAAOFpAANlbQACKXUAAK19AANxgQAB9YkAADWRAAK1lQABOZ0AA72hAAI9qQAAwbEAA4W1AAIJvQAAzcUAA1HJAAIV0QAAVdkAAtndAAFd5QAD3ekAAmHxAADl+QADqf0AAi4FAADyDQADdhEAAjoZAAC+IQADgiUAAgYtAABGNQACxjkAAUpBAAPORQACTk0AANJVAAOWWQACGmEAAN5pAAMebQABonUAACZ9AAKmgQABKokAA66NAAJylQAA9p0AA7qhAAI+qQABArEAA4a1AAHGvQAARsUAAsrJAAFO0QADztUAAlLdAAEW5QADmukAAl7xAADi+QADpv0AAecFAABrDQAC7xEAAW8ZAAPzHQACdyUAATstAAO/MQACgzkAAQdBAAPLRQACT00AARNVAAOXWQAB12EAAFdpAALbbQABX3UAA995AAJjgQABJ4kAA6uNAAJvlQAA850AA7ehAAH3qQAAe7EAAv+1AAF/vQAAA8UAAofJAAFL0QADz9UAApPdAAEX5QAD2+kAAl/xAACf+QADH/0AAaAFBAAkDQQCpBEEASgZBAPsHQQCcCUEATQtBAO4MQQCfDkEAQBBBAOERQQBxE0EAERVBALIWQQBTGEEABBpBAKUbQQBWHUEA9x5BAJcgQQA4IkEA2SNBAHklQQAaJ0EAuyhBAGwqQQANLEEAvi1BAF8vQQAQMUEAsTJBAEE0QQDhNUEAgjdBACM5QQDDOkEAZDxBABU+QQC2P0EAZ0FBAAhDQQC5REEAa0ZBAAtIQQCsSUEATUtBAO1MQQCOTkEAP1BBAOBRQQCRU0EAMlVBAONWQQCEWEEANVpBANZbQQB3XUEAB19BAKdgQQBIYkEA6WNBAJplQQA7Z0EA7GhBAI1qQQA+bEEA321BAJBvQQAxcUEA4nJBAHJ0QQATdkEAs3dBAEN5QQDkekEAlXxBADZ+QQDnf0EAiIFBADmDQQDahEEAi4ZBACyIQQDNiUEAXYtBAP2MQQCejkEAP5BBAPCRQQCRk0EAQpVBAOOWQQCUmEEANZpBAOabQQCHnUEAOJ9BANmgQQBpokEACaRBAKqlQQBLp0EA66hBAIyqQQA9rEEA3q1BAI+vQQAwsUEA4bJBAIK0QQAztkEAw7dBAGS5QQAFu0EApbxBAEa+QQDnv0EAmMFBADnDQQDqxEEAi8ZBADzIQQDdyUEAjstBAC/NQQC/zkEAX9BBAADSQQCh00EAQdVBAOLWQQCT2EEANNpBAOXbQQCG3UEAN99BANjgQQB54kEACeRBAKnlQQBK50EA6+hBAJzqQQA97EEA7u1BAI/vQQBA8UEA4fJBAJL0QQAz9kEA5PdBAHT5QQAV+0EAtfxBAEX+QQDm/0EAlwFCADgDQgDpBEIAigZCADsIQgDcCUIAjQtCAC4NQgDfDkIAbxBCABASQgCxE0IAURVCAPIWQgCTGEIAIxpCAMMbQgBkHUIABR9CAKUgQgBGIkIA9yNCAJglQgBJJ0IA2ShCAHoqQgAbLEIAuy1CAFwvQgD9MEIArjJCAE80QgAANkIAoTdCAFI5QgDzOkIApDxCAEU+QgDVP0IAdUFCABZDQgC3REIAV0ZCAPhHQgCpSUIASktCAPtMQgCcTkIATVBCAN1RQgB+U0IAH1VCAL9WQgBgWEIAAVpCALJbQgBTXUIA415CAINgQgAkYkIAxWNCAHZlQgAXZ0IAyGhCAGlqQgAabEIAu21CAGxvQgANcUIAnXJCAD10QgDedUIAf3dCAB95QgDAekIAcXxCABJ+QgDDf0IAZIFCABWDQgC2hEIAV4ZCAOeHQgCHiUIAKItCAMmMQgB6jkIAG5BCAMyRQgBtk0IAHpVCAL+WQgBwmEIAEZpCAMKbQgBSnUIA855CAJOgQgAjokIAxKNCAHWlQgAWp0IAx6hCAGiqQgAZrEIAuq1CAGuvQgAMsUIAvbJCAE20QgDutUIAj7dCAC+5QgDQukIAcbxCACK+QgDDv0IAdMFCABXDQgDGxEIAZ8ZCABjIQgCoyUIASctCAOnMQgB5zkIAGtBCAMvRQgBs00IAHdVCAL7WQgBv2EIAENpCAMHbQgBi3UIAA99CAJPgQgAz4kIA1ONCAIXlQgAm50IA1+hCAHjqQgAZ7EIAqe1CAEnvQgDq8EIAi/JCADz0QgDd9UIAjvdCAC/5QgDg+kIAgfxCADL+QgDT/0IAhAFDACUDQwC1BEMAVQZDAPYHQwCXCUMANwtDANgMQwCJDkMAKhBDANsRQwB8E0MALRVDAM4WQwBvGEMA/xlDAJ8bQwBAHUMA4R5DAJIgQwAzIkMA5CNDAIUlQwA2J0MA1yhDAGcqQwAHLEMAqC1DAEkvQwD6MEMAmzJDAEw0QwDtNUMAnjdDAD85QwDwOkMAkTxDACE+QwDBP0MAYkFDAANDQwCjREMAREZDAPVHQwCWSUMAR0tDAOhMQwCZTkMAOlBDAOtRQwB7U0MAHFVDAL1WQwBdWEMA/llDAJ9bQwBQXUMA8V5DAKJgQwBDYkMA9GNDAJVlQwBGZ0MA1mhDAHdqQwAXbEMAp21DAEhvQwD5cEMAmnJDAEx0QwDsdUMAnXdDAD55QwDvekMAkHxDADF+QwDBf0MAYYFDAAKDQwCjhEMAVIZDAPWHQwCmiUMAR4tDAPiMQwCZjkMASpBDAOuRQwCck0MAPZVDAO6WQwCPmEMAQJpDAOGbQwCSnUMAM59DANOgQwB0okMAJaRDAMalQwB3p0MAGKlDAMmqQwBqrEMAG65DALyvQwBdsUMA7bJDAI20QwAutkMAz7dDAIC5QwAhu0MA0rxDAHO+QwAkwEMAxcFDAHbDQwAXxUMAyMZDAFjIQwD5yUMAmctDACnNQwDKzkMAe9BDABzSQwDN00MAbtVDAB/XQwDA2EMAcdpDABLcQwCz3UMAQ99DAOPgQwCE4kMAJeRDANblQwB350MAKOlDAMnqQwB67EMAG+5DAMzvQwBt8UMAHvNDAL/0QwBP9kMA7/dDAJD5QwAx+0MA0fxDAHL+QwAjAEQAxAFEAHUDRAAWBUQAxwZEAGgIRAAZCkQAugtEAFsNRADrDkQAjBBEACwSRADNE0QAfhVEAB8XRADQGEQAcRpEACIcRADDHUQAdB9EABUhRADGIkQAZyREABgmRACoJ0QASSlEAOkqRAB5LEQAGi5EAMwvRABsMUQAHTNEAL40RABvNkQAEDhEAME5RABiO0QAAz1EAJM+RAAzQEQA1EFEAHVDRAAmRUQAx0ZEAHhIRAAZSkQAyktEAGtNRAAcT0QAvVBEAG5SRAD+U0QAn1VEAD9XRADPWEQAcFpEACFcRADCXUQAc19EABRhRADFYkQAZmREABdmRAC4Z0QAWWlEAOlqRACJbEQAKm5EAMtvRAB8cUQAHXNEAL10RABedkQAD3hEALB5RABhe0QA8XxEAJJ+RAAzgEQA1IFEAHSDRAAVhUQAxoZEAGeIRAAYikQAuYtEAGqNRAALj0QAvJBEAF2SRAAOlEQAr5VEAD+XRADfmEQAgJpEACGcRADBnUQAYp9EABShRAC0okQAZaREAAamRAC3p0QAWKlEAPmqRACJrEQAKa5EAMqvRABrsUQAHLNEAL20RAButkQAD7hEAMC5RABhu0QAEr1EALO+RABkwEQABcJEALbDRABGxUQA58ZEAIfIRAAXykQAuMtEAGnNRAAKz0QAu9BEAFzSRAAN1EQArtVEAF/XRADv2EQAkNpEADHcRADR3UQAct9EABPhRADE4kQAZeREABbmRAC350QAaOlEAAnrRACZ7EQAOe5EANrvRAB78UQAHPNEALz0RABt9kQADvhEAL/5RABg+0QAEf1EAKH+RABCAEUA4wFFAIMDRQAkBUUAxQZFAHYIRQAXCkUAyAtFAGkNRQAaD0UAuxBFAEsSRQDrE0UAjBVFAC0XRQDNGEUAbhpFAB8cRQDAHUUAcR9FABIhRQDDIkUAZCRFABUmRQC2J0UAVylFAOcqRQCHLEUAKC5FAMkvRQB6MUUAGzNFAMw0RQBtNkUAHjhFAL85RQBwO0UAAD1FAKE+RQBBQEUA0UFFAHJDRQAkRUUAxEZFAHVIRQAWSkUAx0tFAGhNRQAZT0UAulBFAFtSRQDrU0UAi1VFACxXRQDNWEUAflpFAB9cRQDQXUUAcV9FACJhRQDDYkUAdGRFABVmRQClZ0UARWlFAOZqRQCHbEUAJ25FAMhvRQB5cUUAGnNFAMt0RQBsdkUAHXhFAL55RQBfe0UA73xFAI9+RQAwgEUA0YFFAIKDRQAjhUUA1IZFAHWIRQAmikUAx4tFAHiNRQAZj0UAqZBFAEmSRQDqk0UAi5VFACyXRQDMmEUAfZpFAB6cRQDPnUUAcJ9FACGhRQCxokUAUqRFAPOlRQCTp0UANKlFANWqRQCGrEUAJ65FANivRQB5sUUAKrNFAMu0RQBbtkUA+7dFAJy5RQA9u0UA3bxFAH6+RQAvwEUA0MFFAIHDRQAixUUA08ZFAHTIRQAlykUAxstFAHfNRQAHz0UAqNBFAEnSRQDp00UAitVFACvXRQDc2EUAfdpFAC7cRQDP3UUAgN9FACHhRQCx4kUAUeRFAPLlRQCT50UANOlFANTqRQCF7EUAJu5FANfvRQB48UUAKfNFAMr0RQBr9kUAC/hFAKz5RQBN+0UA7fxFAI7+RQAvAEYAvwFGAF8DRgAABUYAoQZGAEEIRgDiCUYAkwtGADQNRgDlDkYAhhBGACcSRgC3E0YAVxVGAPgWRgCZGEYAShpGAOsbRgCcHUYAPR9GAO4gRgCPIkYAQCRGAOElRgBxJ0YAESlGALIqRgBTLEYA8y1GAJQvRgBFMUYA5jJGAJc0RgA4NkYA6TdGAHk5RgAaO0YAuzxGAFs+RgD8P0YAnUFGAE5DRgDvREYAoEZGAEFIRgDySUYAk0tGACNNRgDETkYAZFBGAAVSRgClU0YARlVGAPdWRgCYWEYASVpGAOpbRgCbXUYAPF9GAO1gRgCOYkYAP2RGAOBlRgCBZ0YAEWlGALFqRgBSbEYA821GAKRvRgBFcUYA9nJGAJd0RgBIdkYA6XdGAJp5RgA7e0YA7HxGAHx+RgAdgEYAvYFGAE2DRgDuhEYAn4ZGAECIRgDxiUYAkotGAESNRgDkjkYAlZBGACWSRgDGk0YAZ5VGAAeXRgComEYASZpGAPqbRgCbnUYATJ9GAO2gRgCeokYAP6RGAPClRgCAp0YAIalGAMGqRgBirEYA8q1GAKOvRgBEsUYA9bJGAJa0RgBHtkYA6LdGAJm5RgA6u0YA27xGAGu+RgAMwEYArMFGAE3DRgD+xEYAn8ZGAFDIRgDxyUYAostGAEPNRgDjzkYAhNBGADXSRgDW00YAd9VGAAfXRgCn2EYASNpGAOnbRgCa3UYAO99GAOzgRgCN4kYAPuRGAN/lRgCQ50YAIOlGAMHqRgBh7EYA8e1GAJLvRgBD8UYA5PJGAJX0RgA29kYA5/dGAIj5RgAp+0YAufxGAFn+RgD6/0YAmwFHAEwDRwDtBEcAngZHAD8IRwDwCUcAkQtHAEINRwDjDkcAlBBHADUSRwDFE0cAZRVHAAYXRwCnGEcARxpHAOgbRwCZHUcAOh9HAOsgRwCMIkcAPSRHAM0lRwBuJ0cADylHAK8qRwBQLEcA8S1HAKIvRwBDMUcA0zJHAHM0RwAUNkcAtTdHAGY5RwAHO0cAuDxHAFk+RwAKQEcAq0FHAFxDRwD9REcAjUZHAC1IRwDOSUcAb0tHAA9NRwCwTkcAYVBHAAJSRwCzU0cAVFVHAAVXRwCmWEcAR1pHANdbRwB3XUcAGF9HALlgRwBqYkcAC2RHALxlRwBdZ0cADmlHAK9qRwBgbEcAAW5HALJvRwBTcUcA43JHAIN0RwAkdkcAxXdHAGV5RwAGe0cAt3xHAFh+RwAJgEcAqoFHAFyDRwDrhEcAjIZHAC2IRwDNiUcAbotHAA+NRwDAjkcAYZBHABKSRwCzk0cAZJVHAAWXRwC2mEcARppHAOebRwCHnUcAF59HALigRwBpokcACqRHALulRwBcp0cADalHAK6qRwBfrEcA761HAJCvRwAxsUcA0bJHAHK0RwATtkcAxLdHAGW5RwAWu0cAt7xHAGi+RwD4v0cAmcFHADnDRwDJxEcAasZHABvIRwC8yUcAbctHAA7NRwC/zkcAYNBHABHSRwCy00cAZNVHAATXRwCl2EcANdpHANXbRwB23UcAF99HAMjgRwBp4kcAGuRHALvlRwBs50cADelHAL7qRwBf7EcAEO5HALHvRwBB8UcA4fJHAIL0RwAj9kcAw/dHAGT5RwAV+0cAtvxHAGf+RwAIAEgAuQFIAFoDSAD7BEgAiwZIACwISADMCUgAbQtIAB4NSAC/DkgAcBBIABESSADCE0gAYxVIABQXSAC1GEgARRpIAOUbSACGHUgAJx9IAMcgSABoIkgAGSRIALolSABsJ0gADClIAL0qSABeLEgA/y1IAI8vSAAvMUgA0DJIAHE0SAAiNkgAwzdIAHQ5SAAVO0gAxjxIAGc+SAAYQEgAuUFIAElDSADpREgAikZIACtISADLSUgAbEtIAB1NSAC+TkgAb1BIABBSSACxU0gAUVVIAPJWSACTWEgANFpIANRbSAB1XUgAJl9IAMdgSAB4YkgAGWRIAMplSABaZ0gA+2hIAJtqSAA8bEgAzG1IAH1vSAAecUgAz3JIAHB0SAAhdkgAwndIAHR5SAAUe0gAtXxIAEV+SADlf0gAhoFIACeDSADYhEgAeYZIACqISADLiUgAfItIAB2NSADOjkgAb5BIAP+RSACfk0gAQJVIAOGWSACBmEgAIppIANObSAB0nUgAJZ9IAMagSAB3okgAGKRIAMmlSABqp0gAG6lIALyqSABtrEgADq5IAL+vSABgsUgAAbNIAJG0SAAxtkgA0rdIAHO5SAAku0gAxbxIAHa+SAAXwEgAyMFIAGnDSAAaxUgAu8ZIAGzISAD8yUgAnctIAD3NSADezkgAbtBIAB/SSADA00gAcdVIABLXSADD2EgAZNpIABXcSAC23UgAV99IAOfgSACH4kgAKORIAMnlSAB650gAG+lIAMzqSABt7EgAHu5IAL/vSABw8UgAAPNIAKH0SABB9kgA4vdIAHL5SAAj+0gAxPxIAHX+SAAWAEkAxwFJAGgDSQAZBUkAugZJAGsISQAMCkkAvQtJAE0NSQDuDkkAjxBJAC8SSQDQE0kAcRVJACIXSQDDGEkAdBpJABUcSQDGHUkAZx9JAPcgSQCXIkkAOCRJANklSQB5J0kAGilJALsqSQBsLEkADS5JAL4vSQBfMUkA7zJJAI80SQAwNkkA0TdJAHE5SQASO0kAxDxJAGQ+SQAVQEkAtkFJAGdDSQAIRUkAuUZJAElISQDqSUkAi0tJACtNSQDMTkkAbVBJAB5SSQC/U0kAcFVJABFXSQDCWEkAY1pJABRcSQCkXUkARV9JAOVgSQCGYkkAFmRJAMdlSQBoZ0kAGWlJALpqSQBrbEkADG5JAL1vSQBecUkA/3JJAI90SQAvdkkA0HdJAHF5SQAie0kAw3xJAHR+SQAVgEkAxoFJAGeDSQAYhUkAuYZJAGqISQALikkAm4tJADuNSQDcjkkAfZBJAB2SSQC+k0kAb5VJABCXSQDBmEkAYppJABOcSQCjnUkARJ9JAOWgSQCFokkAJqRJAMelSQB4p0kAGalJAMqqSQBrrEkAHK5JAL2vSQBusUkA/rJJAJ+0SQA/tkkA4LdJAHC5SQAhu0kAwrxJAHO+SQAUwEkAxcFJAGbDSQAXxUkAuMZJAFnISQD5yUkAictJACrNSQDLzkkAfNBJAB3SSQDO00kAb9VJACDXSQDB2EkActpJABPcSQDE3UkAZd9JAPXgSQCV4kkANuRJANflSQB350kAGOlJAMnqSQBq7EkAG+5JALzvSQBt8UkA/fJJAJ70SQA/9kkA3/dJAID5SQAh+0kA0vxJAHP+SQAkAEoAxQFKAHYDSgAXBUoApwZKAEcISgDoCUoAiQtKACkNSgDKDkoAexBKABwSSgDNE0oAbhVKAB8XSgDAGEoAYRpKAPEbSgCRHUoAMh9KANMgSgBjIkoAAyRKAKQlSgBFJ0oA9ihKAJcqSgBILEoA6S1KAJovSgA7MUoA7DJKAHw0SgAdNkoAvTdKAF45SgDuOkoAnzxKAEA+SgDxP0oAkkFKAENDSgDkREoAlUZKADZISgDXSUoAZ0tKAAdNSgCoTkoASVBKAPpRSgCbU0oATFVKAO1WSgCeWEoAP1pKAPBbSgCRXUoAIV9KAMFgSgBiYkoAA2RKALRlSgBVZ0oABmlKAKdqSgA3bEoA121KAHhvSgAZcUoAuXJKAFp0SgALdkoArHdKAF15SgD+ekoAr3xKAFB+SgDxf0oAgYFKACGDSgDChEoAY4ZKABSISgC1iUoAZotKAAeNSgC4jkoAWZBKAAqSSgCrk0oAXJVKAOyWSgCNmEoALZpKAM6bSgBenUoAD59KALCgSgBhokoAAqRKAKmkSgBapkoA+6dKAKypSgBNq0oA7axKAI6uSgAvsEoAz7FKAIGzSgAhtUoA07ZKAHO4SgAlukoAtbtKAFW9SgD2vkoAl8BKADfCSgDYw0oAicVKACrHSgDbyEoAfMpKAB3MSgDOzUoAb89KACDRSgDB0koActRKABPWSgDE10oAZdlKABbbSgC33EoAV95KAPjfSgCI4UoAKeNKAMnkSgB75koAG+hKAM3pSgBt60oAH+1KAL/uSgBx8EoAEfJKAMPzSgBT9UoA8/ZKAJT4SgA1+koA1ftKAHb9SgAn/0oAyABLAGkCSwAaBEsAuwVLAFsHSwD8CEsAnQpLAD0MSwDeDUsAjw9LADARSwDREksAghRLACMWSwDUF0sAdRlLACYbSwDHHEsAeB5LABkgSwDKIUsAayNLABwlSwC9JksAbihLAA8qSwDAK0sAUC1LAPEuSwCRMEsAMjJLANMzSwBzNUsAJTdLAMU4SwB3OksAFzxLAMk9SwBpP0sA+UBLAJpCSwA7REsA20VLAHxHSwAtSUsAzkpLAH9MSwAgTksAwU9LAHJRSwATU0sAxFRLAGVWSwAWWEsAt1lLAGhbSwD4XEsAmV5LADlgSwDaYUsAe2NLABtlSwDNZksAbWhLAB9qSwC/a0sAcW1LABFvSwChcEsAQnJLAONzSwCDdUsAJHdLANV4SwB2eksAJ3xLAMh9SwBpf0sACYFLALuCSwBLhEsA64VLAIyHSwAtiUsAzYpLAG6MSwAPjksAwI9LAGGRSwASk0sAs5RLAGSWSwAFmEsAtplLAFebSwD3nEsAmJ5LACigSwDJoUsAaaNLABulSwC7pksAbahLAA2qSwC/q0sAX61LABGvSwCxsEsAY7JLAPOzSwCUtUsANLdLANW4SwB1uksAFrxLAMe9SwBov0sACcFLALrCSwBbxEsADMZLAK3HSwBeyUsA/8pLALDMSwBRzksAAtBLAKPRSwBD00sA5NRLAHTWSwAV2EsAtdlLAGfbSwAH3UsAud5LAFngSwAL4ksAq+NLAF3lSwDt5ksAjehLAC7qSwDP60sAb+1LABDvSwCx8EsAYvJLAAP0SwC09UsAVfdLAAb5SwCn+ksAWPxLAPn9SwCq/0sAOgFMANsCTAB7BEwAHAZMAL0HTABdCUwADwtMAK8MTABhDkwAARBMALMRTABUE0wA4xRMAIQWTAAlGEwAxRlMAGYbTAAXHUwAuB5MAFkgTAAKIkwAqyNMAFwlTAD9JkwArihMAE8qTAAALEwAoS1MAFIvTADzMEwApDJMADQ0TADVNUwAdTdMABY5TAC3OkwAVzxMAAk+TACpP0wAW0FMAPtCTACtREwATUZMAN1HTAB+SUwAH0tMAL9MTABgTkwAEVBMALJRTABTU0wABFVMAKVWTABWWEwA91lMAKhbTABJXUwA+l5MAIpgTAArYkwAy2NMAGxlTAANZ0wArWhMAF9qTAD/a0wAsW1MAFFvTAADcUwAo3JMADN0TADUdUwAdXdMABV5TAC2ekwAZ3xMAAh+TACpf0wAWoFMAPuCTACshEwATYZMAP6HTACfiUwAUItMAOCMTACBjkwAIZBMAMKRTABjk0wAA5VMALWWTABVmEwAB5pMAKebTABZnUwA+Z5MAKugTAA7okwA3KNMAHylTAAdp0wAvahMAF6qTAD/q0wAn61MAECvTADhsEwAgbJMACK0TADTtUwAdLdMACW5TADGukwAd7xMABi+TAC5v0wAasFMAAvDTAC8xEwAXcZMAA7ITACvyUwAYMtMAAHNTACyzkwAU9BMAPPRTACU00wAJNVMAMXWTABl2EwAF9pMALfbTABp3UwACd9MALvgTABc4kwADeRMAK3lTAA950wA3uhMAH/qTAAf7EwAwO1MAHHvTAAS8UwAw/JMAGT0TAAV9kwAtvdMAFf5TAAI+0wAqfxMAFr+TAD7/0wArAFNAE0DTQDtBE0AjgZNAC8ITQC/CU0AXwtNAAANTQChDk0AMRBNANERTQCDE00AJBVNANUWTQB1GE0AJxpNAMcbTQB5HU0AGR9NAMsgTQBbIk0A+yNNAJwlTQA9J00A3ShNAH4qTQAvLE0A0C1NAHEvTQAiMU0AwzJNAHQ0TQAVNk0AxjdNAGc5TQAYO00AuTxNAGo+TQD6P00Am0FNADtDTQDcRE0AfUZNAB1ITQDPSU0Ab0tNACFNTQDBTk0Ac1BNAANSTQCkU00ARFVNAOVWTQCFWE0AJlpNANdbTQB4XU0AGV9NAMpgTQBrYk0AHGRNAL1lTQBuZ00AD2lNAMBqTQBQbE0A8W1NAJFvTQAycU0A03JNAHN0TQAldk0AxXdNAHd5TQAXe00AyXxNAGl+TQD5f00AmoFNADuDTQDbhE0AfIZNAC2ITQDOiU0Af4tNACCNTQDBjk0AcpBNABOSTQDEk00AZZVNABaXTQC3mE0AV5pNAPibTQCZnU0AKZ9NAMmgTQB7ok0AG6RNAM2lTQBtp00AH6lNAL+qTQBxrE0AEa5NAMOvTQBTsU0A87JNAJS0TQA1tk0A1bdNAHa5TQAnu00AyLxNAHm+TQAawE0Ay8FNAGzDTQANxU0AvsZNAF/ITQAQyk0AsctNAGLNTQADz00AtNBNAETSTQDl000AhdVNACbXTQDH2E0AV9pNAAjcTQCp3U0AWt9NAPvgTQCs4k0ATeRNAP7lTQCO500AL+lNAM/qTQBw7E0AEe5NALHvTQBj8U0AA/NNALX0TQBV9k0AB/hNAKf5TQBZ+00A+fxNAKv+TQA7AE4A2wFOAHwDTgAdBU4AvQZOAF4ITgAPCk4AsAtOAFENTgACD04AoxBOAFQSTgD1E04AphVOAEcXTgD4GE4AiBpOACkcTgDJHU4Aah9OAAshTgCsIk4AXSROAP0lTgCvJ04ATylOAAErTgCRLE4AMS5OANIvTgBzMU4AEzNOALQ0TgBVNk4ABjhOAKc5TgBYO04A+TxOAKo+TgBLQE4A/EFOAJ1DTgBORU4A/0ZOAKBITgBRSk4A8ktOAKRNTgBET04A5VBOAJZSTgA3VE4A6FVOAIlXTgA6WU4AylpOAGtcTgALXk4ArF9OAE1hTgDtYk4An2ROAD9mTgDxZ04AkWlOAENrTgDTbE4Ac25OABRwTgC1cU4AVXNOAPZ0TgCndk4ASHhOAOl5TgCae04AO31OAOx+TgCNgE4APoJOAM6DTgBvhU4AD4dOALCITgBRik4A8YtOAKONTgBDj04A9ZBOAJWSTgAllE4AxpVOAGeXTgAHmU4AqJpOAFmcTgD6nU4ArJ9OAEyhTgD9ok4AnqROAE+mTgDwp04AkalOAEKrTgDjrE4AlK5OADWwTgDmsU4AdrNOABe1TgC3tk4AWLhOAPm5TgCZu04AS71OAOy+TgCdwE4APcJOAM3DTgBuxU4AD8dOAK/ITgBQyk4AAcxOAKLNTgBTz04A9NBOAKXSTgBG1E4A59VOAJjXTgA52U4A6tpOAIvcTgA83k4AzN9OAG3hTgAN404AruROAE/mTgDv504AoelOAEHrTgDz7E4Ak+5OAEXwTgDV8U4AdfNOABb1TgC39k4AV/hOAPj5TgCp+04ASv1OAOv+TgCcAE8APQJPAO4DTwCPBU8AQAdPAOEITwCSCk8AMwxPANMNTwB0D08AFRFPAKUSTwBFFE8A9xVPAJcXTwBJGU8A6RpPAJscTwA7Hk8A7R9PAH0hTwAdI08AviRPAF8mTwD/J08AoClPAFErTwDyLE8Aoy5PAEQwTwD1MU8AljNPADc1TwDoNk8AiThPADo6TwDsO08AjD1PAC0/TwDeQE8Af0JPADBETwDRRU8AgkdPABJJTwCzSk8AU0xPAPRNTwCVT08ANVFPAOdSTwCHVE8AOVZPANlXTwBpWU8AG1tPALtcTwBcXk8A/V9PAJ1hTwA+Y08AzmRPAG9mTwAPaE8AsGlPAFFrTwDxbE8Ao25PAENwTwD1cU8AlXNPAEd1TwDXdk8Ad3hPABh6TwC5e08AWX1PAPp+TwCrgE8ATIJPAP2DTwCehU8AT4dPAPCITwCRik8AQoxPAOONTwCUj08ANZFPAOaSTwCHlE8AOJZPAMiXTwBpmU8ACZtPAKqcTwBLnk8A659PAJ2hTwA9o08A76RPAI+mTwBBqE8A4alPAJOrTwA0rU8A5a5PAHWwTwAVsk8AtrNPAFe1TwD3tk8AmLhPAEm6TwDqu08Am71PADy/TwDtwE8AjsJPAD/ETwDgxU8AgcdPADLJTwDTyk8AhMxPABTOTwC1z08AVdFPAPbSTwCX1E8AN9ZPAOnXTwCJ2U8AO9tPANvcTwCN3k8ALeBPAN/hTwBv408AD+VPALDmTwBR6E8A8elPAJLrTwBD7U8A5O5PAJXwTwA28k8A5/NPAIj1TwAp908A2vhPAHv6TwAs/E8Azf1PAH7/TwAfAVAA0AJQAGAEUAABBlAAoQdQAEIJUADjClAAgwxQADUOUADVD1AAhxFQACcTUADZFFAAeRZQAAkYUACqGVAASxtQAOscUACMHlAAPSBQAN4hUACPI1AAMCVQANEmUACCKFAAIypQANQrUAB1LVAAJi9QAMcwUABnMlAACDRQALk1UABaN1AACzlQAKw6UABNPFAA/j1QAJ8/UABQQVAA8UJQAKJEUABDRlAA9EdQAJVJUABGS1AA1kxQAHdOUAAXUFAAuFFQAFlTUAD5VFAAq1ZQAEtYUAD9WVAAnVtQAE9dUADvXlAAoWBQADFiUADRY1AAcmVQABNnUAC0aFAAVGpQAAVsUACmbVAAV29QAPhwUACpclAASnRQAOt1UACcd1AAPXlQAO56UACPfFAAQH5QANB/UABxgVAAEYNQALKEUABThlAA9IdQAKWJUABFi1AA94xQAJeOUABJkFAA6ZFQAIqTUAAalVAAu5ZQAFuYUAD8mVAArZtQAE6dUAD/nlAAoKBQAFGiUADyo1AAk6VQAESnUADlqFAAlqpQADesUADorVAAeK9QABmxUAC5slAAWrRQAPu1UACbt1AATblQAO26UACfvFAAP75QAPG/UACRwVAAMsNQAMLEUABjxlAAA8hQAKTJUABVy1AA9sxQAKfOUABI0FAA+dFQAJrTUABL1VAA7NZQAI3YUAA+2lAA39tQAJDdUAAg31AAweBQAGHiUAAC5FAAo+VQAEPnUAD16FAAlepQAEfsUADn7VAAme9QADnxUADr8lAAe/RQABv2UAC891AAXflQAP36UACe/FAAT/5QAPD/UAChAVEAQgNRAPQEUQCUBlEANQhRAOYJUQCXC1EAOA1RAOkOUQCKEFEAKxJRANwTUQB9FVEALhdRAM8YUQBvGlEAEBxRALEdUQBBH1EA4SBRAIIiUQAjJFEAsyVRAFMnUQAFKVEApSpRAFcsUQD3LVEAqS9RAEkxUQDqMlEAejRRABs2UQC8N1EAXDlRAA07UQCuPFEAXz5RAABAUQCxQVEAUkNRAANFUQCkRlEAVUhRAPZJUQCnS1EASE1RAOlOUQCaUFEAO1JRANtTUQB8VVEAHVdRAK1YUQBNWlEA/1tRAJ9dUQBRX1EA8WBRAKNiUQBDZFEA9WVRAJVnUQBHaVEA52pRAIhsUQAYblEAuW9RAFlxUQD6clEAq3RRAEx2UQD9d1EAnnlRAE97UQDwfFEAkX5RAEKAUQDjgVEAlINRACSFUQDFhlEAZYhRAAaKUQCni1EAR41RAPmOUQCZkFEAS5JRAOuTUQCdlVEAPZdRAN6YUQBumlEAD5xRAK+dUQBQn1EAAaFRAKKiUQBTpFEA9KVRAKWnUQBGqVEA56pRAJisUQA5rlEA6q9RAIuxUQArs1EAzLRRAG22UQANuFEArrlRAE+7UQDvvFEAkL5RACDAUQDBwVEAYcNRAALFUQCSxlEAM8hRANPJUQB0y1EAJc1RAMbOUQB30FEAGNJRAMnTUQBq1VEAC9dRALzYUQBd2lEADtxRAJ7dUQA/31EA3+BRAIDiUQAh5FEAweVRAHPnUQAT6VEAxepRAGXsUQAX7lEAp+9RAEfxUQDo8lEAifRRACn2UQDK91EAe/lRABz7UQDN/FEAbv5RAB8AUgDAAVIAcQNSABIFUgDEBlIAZAhSAAUKUgC2C1IAVw1SAAgPUgCYEFIAORJSANkTUgB6FVIAGxdSALsYUgBtGlIADRxSAL8dUgBfH1IAESFSALEiUgBSJFIA4iVSAIMnUgAjKVIAxCpSAHUsUgAWLlIAxy9SAGgxUgAZM1IAujRSAGs2UgAMOFIAvTlSAF47UgD/PFIAsD5SAFFAUgACQlIAkkNSADNFUgDTRlIAdEhSABVKUgC1S1IAZ01SAAdPUgC5UFIAWVJSAAtUUgCbVVIAO1dSANxYUgB9WlIAHVxSAL5dUgBvX1IAEGFSAMFiUgBiZFIAE2ZSALRnUgBVaVIABmtSAKdsUgBYblIA6G9SAIlxUgApc1IAynRSAGt2UgAMeFIAvXlSAF17UgAPfVIAr35SAGGAUgABglIAooNSADKFUgDThlIAhIhSABSKUgC1i1IAVY1SAAePUgCnkFIAWZJSAPmTUgCalVIAKpdSAMuYUgBrmlIADJxSAL2dUgBen1IAD6FSALCiUgBhpFIAAqZSALOnUgBUqVIA9apSAKasUgBHrlIA+K9SAIixUgAps1IAybRSAGq2UgALuFIAq7lSAF27UgD9vFIAr75SAE/AUgABwlIAocNSAELFUgDSxlIAc8hSABTKUgC0y1IAZc1SAAbPUgC30FIAWNJSAAnUUgCq1VIAW9dSAPzYUgCd2lIATtxSAO/dUgCP31IAMOFSANHiUgBh5FIAAeZSAKLnUgBD6VIA0+pSAHPsUgAl7lIAxe9SAHfxUgAX81IAyfRSAGn2UgAb+FIAq/lSAEv7UgDs/FIAjf5SAC0AUwDOAVMAfwNTACAFUwDRBlMAcghTACMKUwDEC1MAZQ1TABYPUwCmEFMARxJTAOcTUwCIFVMAKRdTAMkYUwB7GlMAHBxTAM0dUwBtH1MAHyFTAL8iUwBxJFMAASZTAKEnUwBCKVMA4ypTAIMsUwAkLlMA1S9TAHYxUwAnM1MAyDRTAHk2UwAaOFMAyzlTAGw7UwANPVMAvj5TAF9AUwD/QVMAoENTAEFFUwDRRlMAcUhTACNKUwDDS1MAdU1TABVPUwDHUFMAZ1JTABlUUwC5VVMAa1dTAPtYUwCcWlMAPFxTAN1dUwB9X1MAHmFTAM9iUwBwZFMAIWZTAMJnUwBzaVMAFGtTAMVsUwBmblMAB3BTALhxUwBIc1MA6XRTAIl2UwAqeFMAy3lTAGt7UwAdfVMAvX5TAG+AUwAPglMAwYNTAGGFUwATh1MAo4hTAEOKUwDki1MAhY1TACWPUwDGkFMAd5JTABiUUwDJlVMAapdTAByZUwC8mlMAXZxTAA6eUwCen1MAP6FTAN+iUwCApFMAIaZTAMGnUwBzqVMAE6tTAMWsUwBlrlMAF7BTALexUwBYs1MA6LRTAIm2UwApuFMAyrlTAHu7UwAcvVMAzb5TAG7AUwAfwlMAwMNTAHHFUwASx1MAw8hTAGTKUwAFzFMAts1TAEbPUwDn0FMAh9JTACjUUwDJ1VMAaddTABvZUwC72lMAbdxTAA3eUwC/31MAX+FTAADjUwCQ5FMAMeZTANHnUwBy6VMAJOtTAMTsUwB17lMAFvBTAMfxUwBo81MAGfVTALr2UwBr+FMADPpTAL37UwBe/VMAD/9TALAAVABhAlQAAgRUALMFVABUB1QABQlUAKYKVABHDFQA5w1UAIgPVAAYEVQAuRJUAFkUVAALFlQAqxdUAF0ZVAD9GlQArxxUAE8eVADwH1QAgCFUACEjVADBJFQAYiZUABMoVAC0KVQAZStUAAYtVAC3LlQAWDBUAAkyVACqM1QAXDVUAPw2VACtOFQATjpUAP87VACgPVQAQT9UAPJAVACCQlQAI0RUAMNFVABkR1QABUlUAKVKVABXTFQA901UAKlPVABJUVQA+1JUAJxUVABNVlQA3VdUAH1ZVAAeW1QAv1xUAF9eVAAAYFQAsWFUAFJjVAADZVQApGZUAFVoVAD2aVQAp2tUAEhtVAD5blQAmnBUAEtyVADsc1QAnXVUAD53VADveFQAkHpUADF8VADifVQAcn9UABOBVACzglQAVIRUAPWFVACVh1QAR4lUAOeKVACZjFQAOY5UAOuPVACLkVQALJNUALyUVABdllQA/ZdUAJ6ZVABPm1QA8JxUAKGeVABCoFQA86FUAJSjVABFpVQA5qZUAJeoVAA4qlQA2atUAIqtVAAar1QAu7BUAFyyVAD8s1QAnbVUAD23VADvuFQAj7pUAEG8VADhvVQAk79UACPBVADDwlQAZMRUAAXGVAClx1QARslUANbKVAB3zFQAF85UALjPVABI0VQA6dJUAInUVAAq1lQA29dUAHzZVAAt21QAztxUAH/eVAAg4FQAweFUAGHjVAAC5VQAs+ZUAFToVAAF6lQAputUAFftVAD47lQAqfBUAEryVAD781QAnPVUAE33VADu+FQAj/pUAED8VADQ/VQAcf9UABEBVQCyAlUAUwRVAPMFVQClB1UARQlVAPcKVQCXDFUAOA5VAMgPVQBpEVUACRNVAKoUVQBbFlUA/BdVAK0ZVQBOG1UA/xxVAKAeVQBRIFUA8iFVAJMjVQBEJVUA5SZVAJYoVQA3KlUA1ytVAHgtVQAZL1UAqTBVAEkyVQD7M1UAmzVVAE03VQDtOFUAnzpVAD88VQDxPVUAgT9VACFBVQDCQlUAY0RVAANGVQCkR1UAVUlVAPZKVQCnTFUASE5VAPlPVQCaUVUAS1NVAOxUVQCdVlUAPlhVAO9ZVQCQW1UAIF1VAMFeVQBhYFUAAmJVAKNjVQBDZVUA9WZVAJVoVQBHalUA52tVAJltVQA5b1UA2nBVAGpyVQALdFUArHVVAEx3VQD9eFUAnnpVAE98VQDwfVUAoX9VAEKBVQDzglUAlIRVAEWGVQDmh1UAl4lVADiLVQDpjFUAio5VACuQVQDckVUAbJNVAA2VVQCtllUATphVAO+ZVQCPm1UAQZ1VAOGeVQCToFUAM6JVANSjVQBkpVUABadVAKWoVQBGqlUA96tVAJitVQBJr1UA6rBVAJuyVQA8tFUA7bVVAI63VQA/uVUA4LpVAIG8VQAyvlUAwr9VAGPBVQADw1UApMRVAEXGVQDlx1UAl8lVADfLVQDpzFUAic5VADvQVQDL0VUAbNNVAAzVVQCt1lUATdhVAO7ZVQCf21UAQN1VAPHeVQCS4FUAQ+JVAOTjVQCV5VUANudVAOfoVQCI6lUAGOxVALntVQBZ71UA+vBVAJvyVQA79FUA7fVVAI33VQA/+VUA3/pVAJH8VQAx/lUA0v9VAGIBVgADA1YAowRWAEQGVgD1B1YAlglWAEcLVgDoDFYAmQ5WADoQVgDsEVYAjBNWAD0VVgDeFlYAjxhWADAaVgDhG1YAgh1WACMfVgDDIFYAZCJWAAUkVgCVJVYANSdWAOcoVgCHKlYAOSxWANktVgCLL1YALDFWAN0yVgB9NFYAHjZWAK43VgBPOVYA7zpWAJA8VgBBPlYA4j9WAJNBVgA0Q1YA5URWAIZGVgA3SFYA2ElWAIlLVgAqTVYA205WAHxQVgAMUlYArVNWAE1VVgDuVlYAj1hWAC9aVgDhW1YAgV1WADNfVgDTYFYAhWJWABVkVgC1ZVYAVmdWAOZoVgCXalYAOGxWAOltVgCKb1YAO3FWANxyVgCNdFYALnZWAN93VgCAeVYAMXtWANJ8VgCDflYAJIBWAMWBVgB2g1YABoVWAKeGVgBHiFYA6IlWAImLVgApjVYA245WAHuQVgAtklYAzZNWAH+VVgAfl1YA0ZhWAGGaVgABnFYAop1WAEOfVgDjoFYAhKJWADWkVgDWpVYAh6dWACipVgDZqlYAeqxWACyuVgDMr1YAfbFWAB6zVgDPtFYAcLZWACG4VgDCuVYAUrtWAPO8VgCTvlYANMBWANXBVgB1w1YAJ8VWAMfGVgB5yFYAGcpWAMvLVgBszVYAHc9WAK3QVgBN0lYA7tNWAI/VVgAv11YA0NhWAIHaVgAi3FYA091WAHTfVgAl4VYAxuJWAHfkVgAY5lYAyedWAGrpVgAb61YAvOxWAG3uVgAO8FYAv/FWAGDzVgDw9FYAkfZWADH4VgDS+VYAc/tWABP9VgDF/lYAZQBXABcCVwC3A1cAaQVXAAkHVwC7CFcAWwpXAPwLVwCMDVcALQ9XAM0QVwBuElcAHxRXAMAVVwBxF1cAEhlXAMMaVwBkHFcAFR5XALYfVwBnIVcACCNXALkkVwBaJlcACyhXAKwpVwBdK1cA/ixXAK8uVwBQMFcAATJXAKIzVwBTNVcA9DZXAKU4VwBGOlcA5ztXAHc9VwAXP1cAuEBXAFlCVwD5Q1cAmkVXAEtHVwDsSFcAnUpXAD5MVwDvTVcAkE9XACBRVwDBUlcAYVRXAAJWVwCjV1cAQ1lXAPVaVwCVXFcAR15XAOdfVwCZYVcAOWNXANpkVwBqZlcAC2hXAKxpVwBMa1cA/WxXAJ5uVwBPcFcA8HFXAKFzVwBCdVcA83ZXAJR4VwBFelcA5ntXAJd9VwA4f1cAyIBXAGmCVwAJhFcAqoVXAEuHVwDsiFcAnYpXAD2MVwDvjVcAj49XAEGRVwDRklcAcZRXABKWVwCzl1cAU5lXAPSaVwClnFcARp5XAPefVwCYoVcASaNXAOqkVwCbplcAPKhXAMypVwBtq1cADa1XAK6uVwBfsFcAALJXAJCzVwAxtVcA0bZXAHK4VwATulcAtLtXAGW9VwAFv1cAt8BXAFfCVwAJxFcAqcVXAFvHVwDryFcAi8pXACzMVwDNzVcAbc9XAA7RVwC/0lcAYNRXABHWVwCy11cAY9lXAATbVwC13FcAVt5XAAfgVwCX4VcAOONXANnkVwB55lcAGuhXAMvpVwBs61cAHe1XAL7uVwBv8FcAEPJXAKDzVwBB9VcA4fZXAIL4VwAj+lcAw/tXAHX9VwAV/1cAxwBYAGcCWAAZBFgAqQVYAEkHWADqCFgAiwpYABsMWAC8DVgAXA9YAP0QWACdElgAPhRYAO8VWACQF1gAQRlYAOIaWACTHFgANB5YAOUfWACGIVgANyNYAMckWABoJlgACShYAJkpWAA5K1gA6yxYAIsuWAA9MFgA3TFYAI8zWAAvNVgA4TZYAIE4WAAiOlgAsjtYAFM9WADzPlgAlEBYAEVCWADmQ1gAl0VYADhHWADpSFgAikpYADxMWADcTVgAjU9YAC5RWADfUlgAgFRYABBWWACxV1gAUVlYAPJaWACTXFgAM15YAOVfWACFYVgAN2NYANdkWACJZlgAGWhYALlpWABaa1gA+2xYAJtuWAA8cFgA7XFYAI5zWAA/dVgA4HZYAJF4WAAyelgA43tYAIR9WAA1f1gA1oBYAGaCWAAHhFgAp4VYAEiHWADpiFgAiYpYADuMWADbjVgAjY9YAC2RWADfklgAf5RYACCWWACwl1gAUZlYAPGaWACSnFgARJ5YAOSfWACVoVgANqNYAOekWACIplgAOahYANqpWACLq1gALK1YAN2uWAB+sFgADrJYAK+zWABPtVgA8LZYAJG4WAAxulgA47tYAIS9WAAkv1gAxcBYAGXCWAAGxFgAp8VYAEfHWADoyFgAmcpYADrMWADrzVgAjM9YAD3RWADe0lgAj9RYAB/WWADA11gAYdlYAPHaWACR3FgAQ95YAOPfWACV4VgANeNYAOfkWACH5lgAOehYANnpWAB661gACu1YAKvuWABM8FgA7PFYAJ3zWAA+9VgA7/ZYAJD4WABB+lgA4vtYAJP9WAA0/1gA5QBZAIYCWQAWBFkAtwVZAFcHWQD4CFkAmQpZADkMWQDrDVkAjA9ZAD0RWQDdElkAjxRZAC8WWQDhF1kAgRlZADMbWQDTHFkAdB5ZAAQgWQClIVkARSNZAOYkWQCXJlkAOChZAOkpWQCKK1kAOy1ZANwuWQCNMFkALjJZAN8zWQCANVkAEDdZALE4WQBROlkA8jtZAJM9WQAzP1kA5UBZAIVCWQA3RFkA10VZAIlHWQApSVkAykpZAFpMWQD7TVkAm09ZADxRWQDtUlkAjlRZAD9WWQDgV1kAkVlZADJbWQDjXFkAhF5ZADVgWQDWYVkAZmNZAAdlWQCnZlkASGhZAOlpWQCJa1kAO21ZANtuWQCNcFkALXJZAN9zWQB/dVkAIHdZALB4WQBRelkA8XtZAJJ9WQBDf1kA5IBZAJWCWQA2hFkA54VZAIiHWQA5iVkA2opZAIyMWQAsjlkAvI9ZAF2RWQD9klkAnpRZAD+WWQDfl1kAgJlZADGbWQDSnFkAg55ZACSgWQC0oVkAVaNZAPWkWQCWplkAN6hZANepWQCJq1kAKa1ZANuuWQB7sFkALbJZAM2zWQButVkA/rZZAJ+4WQA/ulkA4LtZAJG9WQAyv1kA48BZAITCWQA1xFkA1sVZAIfHWQAoyVkA2cpZAHrMWQArzlkAu89ZAFzRWQD90lkAjdRZAC3WWQDO11kAb9lZAP/aWQCf3FkAUd5ZAPHfWQCj4VkAQ+NZAPXkWQCV5lkANuhZAMbpWQBn61kAB+1ZAKjuWQBZ8FkA+vFZAKvzWQBM9VkA/fZZAJ74WQBP+lkA8PtZAKH9WQBC/1kA0gBaAHMCWgATBFoAtAVaAFUHWgD1CFoApwpaAEcMWgD5DVoAmQ9aAEsRWgDbEloAexRaABwWWgC9F1oAXRlaAP4aWgCvHFoAUB5aAAEgWgCiIVoAUyNaAPQkWgClJloARihaANYpWgB3K1oAFy1aALguWgBZMFoA+TFaAKszWgBLNVoA/TZaAJ04WgBPOloA7ztaAJA9WgAgP1oAwUBaAGFCWgACRFoAs0VaAFRHWgAFSVoApkpaAFdMWgD4TVoAqU9aAEpRWgD7UloAnFRaAE1WWgDuV1oAfllaAB9bWgC/XFoAYF5aAAFgWgChYVoAU2NaAPNkWgClZloARWhaAPdpWgCXa1oAOG1aAMhuWgBpcFoACXJaAKpzWgBbdVoA/HZaAK14WgBOeloA/3taAKB9WgBRf1oA8oBaAKSCWgBEhFoA9YVaAJaHWgBHiVoA6IpaAHiMWgAZjloAuY9aAFqRWgD7kloAm5RaAE2WWgDtl1oAn5laAD+bWgDxnFoAgZ5aACGgWgDCoVoAY6NaAAOlWgCkploAVahaAPapWgCnq1oASK1aAPmuWgCasFoAS7JaAOyzWgB8tVoAHbdaAL24WgBeuloA/7taAJ+9WgBRv1oA8cBaAKPCWgBDxFoA9cVaAJXHWgA2yVoAxspaAGfMWgAHzloAqM9aAFnRWgD60loArNRaAEzWWgD911oAntlaAE/bWgDw3FoAod5aAELgWgDz4VoAlONaAEXlWgDm5loAl+haADjqWgDp61oAiu1aABrvWgC78FoAW/JaAPzzWgCd9VoAPfdaAO/4WgCP+loAQfxaAOH9WgCT/1oAMwFbAOUCWwB1BFsAFQZbALYHWwBXCVsA9wpbAJgMWwBJDlsA6g9bAJsRWwA8E1sA7RRbAI4WWwAvGFsAzxlbAF8bWwAAHVsAoR5bAEEgWwDzIVsAkyNbAEUlWwDlJlsAhihbABYqWwC3K1sAVy1bAPguWwCpMFsASjJbAPszWwCcNVsATTdbAO44WwCfOlsAQDxbAPE9WwCSP1sAQ0FbAORCWwB0RFsAFUZbALVHWwBWSVsA90pbAJdMWwBJTlsA6U9bAJtRWwA7U1sA7VRbAI1WWwAuWFsAvllbAF9bWwD/XFsAoF5bADBgWwDRYVsAcWNbABJlWwDDZlsAZGhbABVqWwC2a1sAZ21bAAhvWwC5cFsAWnJbAAt0WwCbdVsAPHdbAN14WwBtelsADXxbAL99WwBff1sAEYFbALGCWwBjhFsAA4ZbALWHWwBViVsAB4tbAKeMWwBIjlsA2I9bAHmRWwAZk1sAupRbAGuWWwAMmFsAvZlbAF6bWwAPnVsAsJ5bAGGgWwAColsAtKNbAFSlWwDkplsAhahbACWqWwDGq1sAZ61bAAevWwC5sFsAWbJbAAu0WwCrtVsAXbdbAP24WwCeulsALrxbAM+9WwBvv1sAEMFbAMHCWwBixFsAE8ZbALTHWwBlyVsABstbALfMWwBYzlsACdBbAKrRWwA601sA29RbAHzWWwAc2FsAvdlbAF3bWwAP3VsAr95bAGHgWwAB4lsAs+NbAFPlWwAF51sApehbAFfqWwD361sAmO1bADnvWwDZ8FsAi/JbACv0WwDd9VsAffdbAC/5WwDP+lsAcPxbAAD+WwCh/1sAQQFcAOICXACTBFwANAZcAOUHXACGCVwANwtcANgMXACJDlwAKhBcANsRXAB8E1wALRVcAM4WXAB/GFwAIBpcALAbXABRHVwA8R5cAJIgXAAzIlwA0yNcAIUlXAAlJ1wA1yhcAHcqXAApLFwAyS1cAHsvXAALMVwAqzJcAEw0XADtNVwAjTdcAC45XADfOlwAgDxcADE+XADSP1wAg0FcACRDXADVRFwAdkZcAAZIXACnSVwAR0tcAOhMXACJTlwAKVBcANtRXAB8U1wALVVcAM1WXAB/WFwAD1pcAK9bXABQXVwA8V5cAJFgXAAyYlwA42NcAIRlXAA1Z1wA1mhcAIdqXAAobFwA2W1cAGlvXAAKcVwAq3JcADt0XADbdVwAjXdcAC15XADfelwAf3xcADF+XADRf1wAcoFcAAKDXACjhFwARIZcAOSHXACViVwANotcAOeMXACIjlwAOZBcANqRXACLk1wAG5VcALyWXABdmFwA7ZlcAI2bXAA/nVwA355cAJGgXAAxolwA46NcAISlXAA1p1wAxahcAGWqXAAGrFwAp61cAEevXADosFwAmbJcADq0XADrtVwAjLdcAD25XADeulwAbrxcAA++XACvv1wAUMFcAPHCXACRxFwAQ8ZcAOPHXACVyVwANctcAOfMXAB3zlwAF9BcALjRXABZ01wA+dRcAJrWXABM2FwA7NlcAJ3bXAA+3VwA795cAJDgXAAg4lwAweNcAGHlXAAC51wAo+hcAEPqXAD161wAle1cAEfvXADn8FwAmfJcADn0XADr9VwAjPdcAD35XADN+lwAbfxcAA7+XACv/1wATwFdAPACXQChBF0AQgZdAPMHXQCUCV0ARQtdAOYMXQB2Dl0AFxBdALcRXQBYE10A+RRdAJkWXQBLGF0A6xldAJ0bXQA9HV0A7x5dAH8gXQAfIl0AwCNdAGElXQABJ10AoihdAFQqXQD0K10ApS1dAEYvXQD3MF0AmDJdACg0XQDJNV0AaTddAAo5XQCrOl0ASzxdAP09XQCdP10AT0FdAO9CXQChRF0AMUZdANFHXQBySV0AE0tdALNMXQBUTl0ABVBdAKZRXQBXU10A+FRdAKlWXQBKWF0A2lldAHtbXQAcXV0AvF5dAF1gXQD9YV0Ar2NdAE9lXQABZ10AoWhdAFNqXQDja10Ag21dACRvXQDVcF0AdnJdABd0XQC3dV0AWHddAAl5XQCqel0AOnxdANt9XQB7f10AHIFdAL2CXQBdhF0AD4ZdAK+HXQBhiV0AAYtdALOMXQBTjl0ABZBdAKWRXQBGk10A1pRdAHeWXQAXmF0AuJldAGmbXQAKnV0Au55dAFygXQANol0ArqNdAF+lXQAAp10AsahdAFKqXQADrF0ApK1dADSvXQDVsF0AdbJdABa0XQC3tV0AV7ddAAm5XQCpul0AW7xdAPu9XQCtv10ATcFdAP/CXQCfxF0AUcZdAOHHXQCByV0AIstdAMPMXQBkzl0ABNBdALXRXQBW010AB9VdAKjWXQBZ2F0A+tldAKvbXQBM3V0A3N5dAH3gXQAd4l0AvuNdAF/lXQD/5l0AsehdAFHqXQAD7F0ApO1dAFXvXQDl8F0AhfJdACb0XQDH9V0AZ/ddAAj5XQC5+l0AWvxdAAv+XQCs/10AXQFeAP4CXgCvBF4AUAZeAAEIXgCiCV4AMgteANMMXgBzDl4AFBBeALURXgBVE14ABxVeAKcWXgBZGF4A+RleAKsbXgBLHV4A/R5eAI0gXgAtIl4AziNeAG8lXgAPJ14AsCheAGEqXgACLF4Asy1eAFQvXgAFMV4ApjJeAFc0XgD4NV4AiDdeACk5XgDJOl4AajxeAAs+XgCsP14AXUFeAP1CXgCvRF4AT0ZeAPBHXgChSV4AMUteANJMXgBzTl4AE1BeAKNRXgBVU14A9VReAKdWXgBHWF4A+VleAJlbXgBLXV4A7F5eAIxgXgAcYl4AvWNeAF1lXgD+Zl4Ar2heAFBqXgABbF4Aom1eADJvXgDTcF4AdHJeABR0XgDFdV4AZndeABd5XgC4el4AaXxeAAp+XgC7f14AXIFeAOyCXgCNhF4ALYZeAM6HXgBviV4AD4teAMGMXgBhjl4AE5BeALSRXgBlk14ABZVeALeWXgBXmF4ACZpeAJmbXgA5nV4A2p5eAHugXgAbol4AvKNeAG2lXgAOp14Av6heAGCqXgARrF4Asq1eAGOvXgD0sF4AlLJeADW0XgDVtV4AZbdeABe5XgC3ul4AabxeAAm+XgC7v14AW8FeAA3DXgCtxF4AX8ZeAO/HXgCPyV4AMMteANHMXgBxzl4AEtBeAMPRXgBk014AFdVeALbWXgBn2F4ACNpeALnbXgBa3V4A6t5eAIvgXgAr4l4AzONeAG3lXgAN514Av+heAF/qXgAR7F4Ase1eAGPvXgAD8V4ApPJeADT0XgDV9V4AdfdeABb5XgDH+l4AaPxeABn+XgC6/14AawFfAAwDXwC9BF8AXgZfAA8IXwCwCV8AQAtfAOEMXwCBDl8AIhBfAMMRXwBjE18AFRVfALUWXwBnGF8ABxpfALkbXwBJHV8A6R5fAIogXwArIl8AyyNfAGwlXwAdJ18AvihfAG8qXwAQLF8AwS1fAGIvXwDyMF8AkzJfADM0XwDUNV8AdTdfABU5XwC2Ol8AVzxfAPc9XwCHP18AOUFfANlCXwCLRF8AK0ZfAN1HXwB9SV8AL0tfAM9MXwCBTl8AIVBfAMJRXwBSU18A81RfAJNWXwA0WF8A5VlfAIZbXwA3XV8A2F5fAIlgXwAqYl8A22NfAHxlXwAMZ18ArWhfAE1qXwDua18Aj21fAC9vXwDhcF8AgXJfADN0XwDTdV8AhXdfACV5XwDGel8AVnxfAPd9XwCXf18ASYFfANmCXwB5hF8AGoZfALuHXwBbiV8A/IpfAK2MXwBOjl8A/49fAKCRXwBRk18A8pRfAKOWXwAzmF8A1JlfAHWbXwAVnV8ApZ5fAFegXwD3oV8AqaNfAEmlXwD7pl8Am6hfAE2qXwDtq18An61fAC+vXwDPsF8AcLJfABG0XwCxtV8AY7dfAPO4XwCUul8ANLxfANW9XwB1v18AFsFfAMfCXwBoxF8AGcZfALrHXwBbyV8A+8pfAJzMXwA9zl8A3c9fAG3RXwAf018Av9RfAHHWXwAR2F8Aw9lfAGPbXwAV3V8Atd5fAFbgXwDm4V8Ah+NfACflXwDI5l8AeehfABrqXwDL618AbO1fAB3vXwC+8F8Ab/JfAP/zXwCg9V8AQfdfAOH4XwBx+l8AI/xfAMP9XwB1/18AFQFgAMcCYABnBGAAGQZgALkHYABrCWAACwtgAKwMYAA8DmAA3Q9gAH0RYAAeE2AAzxRgAHAWYAAhGGAAwhlgAHMbYAAUHWAAxR5gAGYgYAAXImAApyNgAEglYADpJmAAiShgABkqYADLK2AAay1gAB0vYAC9MGAAbzJgAA80YADBNWAAYTdgABM5YACzOmAAZTxgAAU+YAC3P2AAV0FgAAlDYACpRGAASkZgANpHYAB7SWAAHEtgALxMYABtTmAADlBgAL9RYABgU2AAEVVgALJWYABjWGAABFpgAJRbYAA1XWAA1V5gAHZgYAAXYmAAt2NgAGllYAAJZ2AAu2hgAFxqYAANbGAArW1gAE5vYADvcGAAf3JgAB90YADAdWAAcXdgABJ5YADDemAAZHxgABV+YAC2f2AAZ4FgAAiDYACYhGAAOYZgANmHYAB6iWAACotgAKuMYABLjmAA7I9gAI2RYAAtk2AA35RgAH+WYAAxmGAA0ZlgAIObYAAknWAAxJ5gAGWgYAAFomAAt6NgAFelYAAJp2AAqahgAFuqYAD7q2AAra1gAD2vYADdsGAAfrJgAB+0YAC/tWAAYLdgABG5YACyumAAZLxgAAS+YAC1v2AAVsFgAAfDYACXxGAAOMZgANnHYAB5yWAACctgALvMYABbzmAADdBgAK3RYABf02AA/9RgALHWYABR2GAA8tlgAJPbYAAj3WAAw95gAGTgYAAV4mAAtuNgAGflYAAI52AAuehgAFrqYAAL7GAAm+1gADzvYADd8GAAffJgAA30YAC/9WAAX/dgABH5YACx+mAAY/xgAAP+YAC1/2AAVQFhAPYCYQCXBGEAJwZhAMcHYQBoCWEAGQthALoMYQBsDmEADBBhAL0RYQBeE2EADxVhALAWYQBAGGEA4RlhAIEbYQAiHWEAwx5hAGMgYQAVImEAtSNhAGclYQAHJ2EAuShhAFkqYQD6K2EAmy1hACsvYQDLMGEAbDJhAB00YQC+NWEAbzdhABA5YQDBOmEAYjxhABM+YQCjP2EAREFhAOVCYQCFRGEAFUZhAMdHYQBnSWEAGUthALlMYQBrTmEAC1BhAL1RYQBdU2EAD1VhAJ9WYQA/WGEA4FlhAIFbYQAhXWEAwl5hAHRgYQAUYmEAxWNhAGZlYQAXZ2EAuGhhAGlqYQAKbGEAmm1hADtvYQDbcGEAfHJhAB10YQC9dWEAb3dhAA95YQDBemEAYXxhABN+YQC0f2EAVIFhAPWCYQCFhGEAJYZhAMaHYQB3iWEAGIthAMmMYQBqjmEAG5BhALyRYQBtk2EADpVhAL+WYQBPmGEA8JlhAJGbYQAxnWEAwZ5hAHOgYQATomEAxaNhAGWlYQAXp2EAt6hhAGmqYQAJrGEAu61hAEuvYQDrsGEAjLJhAC20YQDNtWEAbrdhAB+5YQDAumEAcbxhABK+YQDDv2EAZMFhABXDYQC2xGEARsZhAOfHYQCHyWEAKMthAMnMYQBpzmEAG9BhALzRYQBt02EADdVhAL/WYQBP2GEA79lhAJDbYQAx3WEA0d5hAHLgYQAj4mEAxONhAHXlYQAW52EAx+hhAFfqYQD462EAme1hADnvYQDJ8GEAe/JhABv0YQDN9WEAbfdhAB/5YQC/+mEAcfxhABH+YQCy/2EAUwFiAOMCYgCEBGIAJAZiANUHYgB2CWIAJwtiAMgMYgB5DmIAGhBiAMsRYgBsE2IA/BRiAJ0WYgA9GGIA3hliAH8bYgAfHWIA0R5iAHEgYgASImIAsyNiAFMlYgD0JmIAlShiADUqYgDWK2IAhy1iACgvYgDZMGIAejJiACs0YgC7NWIAXDdiAP04YgCdOmIALTxiAN89YgB/P2IAMUFiANFCYgCDRGIAI0ZiANVHYgB1SWIAJ0tiAMdMYgBoTmIACVBiAJlRYgA5U2IA2lRiAHtWYgALWGIAq1liAExbYgD9XGIAnl5iAE9gYgDwYWIAoWNiAEJlYgDzZmIAg2hiACRqYgDFa2IAZW1iAPVuYgCWcGIAN3JiANdzYgBndWIAGXdiALl4YgBremIAC3xiAL19YgBdf2IAD4FiAK+CYgBhhGIAAYZiALOHYgBUiWIABYtiAKWMYgBXjmIA949iAKmRYgBJk2IA+5RiAIuWYgArmGIAzJliAG2bYgANnWIArp5iAF+gYgAAomIAsaNiAFKlYgADp2IApKhiADSqYgDVq2IAda1iABavYgC3sGIAV7JiAAm0YgCptWIAW7diAPu4YgCtumIATbxiAO69YgCPv2IAH8FiAL/CYgBgxGIAEcZiALLHYgBjyWIABMtiALXMYgBWzmIAB9BiAKjRYgA402IA2dRiAHnWYgAa2GIAu9liAFzbYgAN3WIArd5iAF/gYgD/4WIAseNiAFHlYgAD52IAo+hiAETqYgDl62IAde1iABXvYgDH8GIAZ/JiABn0YgC59WIAa/diAAv5YgCc+mIATfxiAO39YgCf/2IAPwFjAPECYwCRBGMAQwZjAOMHYwCECWMAJQtjALUMYwBVDmMA9g9jAKcRYwBIE2MA+RRjAJoWYwBLGGMA7BljAJ0bYwA+HWMA7x5jAH8gYwAgImMAwSNjAGElYwDxJmMAoyhjAEMqYwD1K2MAlS1jAEcvYwDnMGMAmTJjADk0YwDrNWMAezdjABw5YwC8OmMAXTxjAP09YwCvP2MAT0FjAPBCYwCRRGMAIUZjAMFHYwBiSWMAA0tjAJNMYwAzTmMA1E9jAIVRYwAmU2MA11RjAHhWYwApWGMAylljAFpbYwD7XGMAm15jADxgYwDdYWMAfWNjAC9lYwDPZmMAgWhjACFqYwDTa2MAc21jACVvYwC1cGMAVXJjAPZzYwCXdWMAN3djANh4YwCJemMAKnxjANt9YwB8f2MALYFjAM6CYwB/hGMAD4ZjALCHYwBRiWMA8YpjAIGMYwAzjmMA049jAIWRYwAlk2MA15RjAHeWYwApmGMAyZljAHubYwALnWMArJ5jAEygYwDtoWMAjaNjAC6lYwDfpmMAgKhjADGqYwDSq2MAg61jACSvYwC0sGMAVbJjAPWzYwCWtWMAN7djANe4YwCJumMAKbxjANu9YwB7v2MALcFjAM3CYwB/xGMAD8ZjAK/HYwBQyWMA8cpjAJHMYwAyzmMA489jAITRYwA102MA1tRjAIfWYwAo2GMA2dljAHrbYwAs3WMAzN5jAFzgYwD94WMAneNjAD7lYwDf5mMAf+hjADHqYwDR62MAg+1jACPvYwDV8GMAdfJjACf0YwDH9WMAaPdjAAn5YwCZ+mMAOfxjANr9YwCL/2MALAFkAN0CZAB+BGQALwZkANAHZACBCWQAIgtkANMMZABjDmQABBBkAKURZABFE2QA1RRkAIcWZAAnGGQA2RlkAHkbZAArHWQAyx5kAH0gZAAdImQAviNkAF8lZADvJmQAjyhkADAqZADhK2QAgi1kADQvZADUMGQAhTJkACY0ZADXNWQAeDdkAAg5ZACpOmQASTxkAOo9ZACLP2QAK0FkAN1CZAB9RGQAL0ZkAM9HZACBSWQAIUtkANNMZAB0TmQAFFBkALVRZABFU2QA5VRkAIZWZAA3WGQA2FlkAIlbZAAqXWQA215kAHxgZAAtYmQAzmNkAH9lZAAPZ2QAsGhkAFFqZADxa2QAgW1kADNvZADTcGQAhXJkACV0ZADXdWQAd3dkACl5ZAC5emQAWXxkAAt+ZACrf2QATIFkAO2CZAB9hGQAHYZkAL6HZABfiWQA/4pkAKCMZABRjmQA8o9kAKORZABEk2QA9ZRkAJaWZAAmmGQAx5lkAGebZAAInWQAqZ5kAEmgZAD7oWQAm6NkAE2lZADtpmQAn6hkAD+qZADxq2QAga1kACGvZADCsGQAY7JkAAS0ZACktWQAVbdkAPa4ZACnumQASLxkAPm9ZACav2QAKsFkAMvCZABrxGQADMZkAK3HZABNyWQA/8pkAJ/MZABRzmQA8c9kAKPRZABE02QA9dRkAJXWZABH2GQA59lkAIjbZAAp3WQAud5kAFngZAD64WQAm+NkACvlZADM5mQAbOhkAB3qZAC+62QAb+1kABDvZADB8GQAYvJkAPLzZACT9WQAM/dkANT4ZAB1+mQAFfxkAMf9ZABn/2QAGQFlALkCZQBrBGUADAZlAL0HZQBdCWUA/gplAJ8MZQAvDmUAzw9lAHARZQAhE2UAwhRlAHMWZQAUGGUAxRllAGYbZQAXHWUAuB5lAGkgZQD5IWUAmiNlADslZQDbJmUAayhlAB0qZQC9K2UAby1lAA8vZQDBMGUAYTJlABM0ZQCzNWUAZTdlAAU5ZQC3OmUARzxlAOc9ZQCIP2UAKUFlAMlCZQBqRGUAG0ZlALxHZQBtSWUADktlAL9MZQBgTmUAAVBlAKFRZQBCU2UA41RlAHNWZQAUWGUAtFllAGVbZQAGXWUAt15lAFhgZQAJYmUAqmNlAFtlZQDrZmUAjGhlAC1qZQDNa2UAXW1lAA9vZQCvcGUAYXJlAAF0ZQCzdWUAVHdlAAV5ZQClemUAV3xlAOd9ZQCHf2UAKIFlAMmCZQBphGUACoZlALuHZQBciWUADYtlAK6MZQBfjmUAAJBlAJCRZQAxk2UA0ZRlAHKWZQATmGUAs5llAGWbZQAFnWUAt55lAFegZQAJomUAqaNlAFulZQDrpmUAi6hlACyqZQDNq2UAba1lAA6vZQC/sGUAYLJlABG0ZQCytWUAY7dlAAS5ZQCUumUANbxlANW9ZQB2v2UAF8FlALfCZQBpxGUACcZlALvHZQBcyWUADctlAK3MZQBfzmUA/89lAKDRZQBB02UA0dRlAHHWZQAS2GUAw9llAGTbZQAV3WUAtt5lAGfgZQAI4mUAueNlAFrlZQAL52UAnOhlADzqZQDd62UAfe1lAA3vZQC/8GUAX/JlABH0ZQCx9WUAY/dlAAP5ZQC1+mUAVfxlAAf+ZQCn/2UASAFmAOkCZgB5BGYAGQZmALoHZgBrCWYADAtmAL0MZgBeDmYADxBmALARZgBhE2YAAhVmAJIWZgAzGGYA0xlmAHQbZgAVHWYAtR5mAGcgZgAHImYAuSNmAFklZgALJ2YAqyhmAF0qZgDtK2YAjS1mAC4vZgDPMGYAbzJmABA0ZgDBNWYAYjdmABM5ZgC0OmYAZTxmAAY+ZgCWP2YAN0FmANdCZgB4RGYAGUZmALlHZgBrSWYAC0tmAL1MZgBdTmYAD1BmAK9RZgBhU2YA8VRmAJFWZgAyWGYA01lmAHNbZgAUXWYAxV5mAGZgZgAXYmYAuGNmAGllZgAKZ2YAmmhmADtqZgDba2YAfG1mAB1vZgC9cGYAb3JmAA90ZgDBdWYAYXdmABN5ZgCzemYAZXxmAPV9ZgCVf2YANoFmANeCZgB3hGYAGIZmAMmHZgBqiWYAG4tmALyMZgBtjmYADpBmAL+RZgBPk2YA8JRmAJGWZgAxmGYAwZlmAHObZgATnWYAxZ5mAGWgZgAXomYAt6NmAGmlZgAJp2YAu6hmAFuqZgANrGYAna1mAD2vZgDesGYAf7JmAB+0ZgDAtWYAcbdmABK5ZgDDumYAZLxmABW+ZgC2v2YAZ8FmAPfCZgCYxGYAOcZmANnHZgBpyWYAG8tmALvMZgBtzmYADdBmAL/RZgBf02YAANVmAKHWZgBB2GYA4tlmAIPbZgAj3WYAxN5mAHXgZgAW4mYAx+NmAGjlZgAZ52YAuuhmAGzqZgAM7GYAnO1mAD3vZgDd8GYAfvJmAB/0ZgC/9WYAcfdmABH5ZgDD+mYAY/xmABX+ZgC1/2YAZwFnAAcDZwCoBGcASQZnANkHZwB5CWcAGgtnAMsMZwBsDmcAHRBnAL4RZwBvE2cAEBVnAMEWZwBRGGcA8hlnAJMbZwA0HWcAwx5nAHUgZwAVImcAxyNnAGclZwAZJ2cAuShnAGsqZwALLGcArC1nAE0vZwDdMGcAfTJnAB40ZwDPNWcAcDdnACE5ZwDCOmcAdDxnABQ+ZwDFP2cAZkFnABdDZwC4RGcAaUZnAPlHZwCaSWcAO0tnANtMZwBrTmcAHVBnAL1RZwBvU2cAD1VnAMFWZwBhWGcAE1pnALRbZwBlXWcA9V5nAJVgZwA2YmcA12NnAHdlZwApZ2cAyWhnAHtqZwALbGcAq21nAExvZwDtcGcAjXJnAC50ZwDfdWcAgHdnADF5ZwDSemcAg3xnACR+ZwC0f2cAVYFnAPWCZwCWhGcAN4ZnANeHZwCJiWcAKYtnANuMZwB8jmcALZBnAM2RZwB/k2cAH5VnANGWZwBhmGcAAZpnAKKbZwBDnWcA455nAISgZwA1omcA1qNnAIelZwAop2cAyahnAGmqZwAKrGcAvK1nAFyvZwANsWcArrJnAF+0ZwAAtmcAsbdnAFK5ZwDiumcAg7xnACO+ZwDEv2cAZcFnAAXDZwC3xGcAV8ZnAAnIZwCpyWcAW8tnAPzMZwCczmcAPdBnAM3RZwBt02cADtVnAL/WZwBg2GcAEdpnALLbZwBj3WcABN9nALXgZwBF4mcA5uNnAIflZwAn52cAt+hnAGnqZwAJ7GcAu+1nAFvvZwAN8WcArfJnAF/0ZwD/9WcAoPdnAEH5ZwDR+mcAcfxnABL+ZwDE/2cAZAFoABUDaAC2BGgAZwZoAAgIaAC5CWgAWgtoAAsNaACbDmgAPBBoAN0RaAB9E2gADRVoAL8WaABfGGgAERpoALEbaABjHWgABB9oALUgaABVImgA9iNoAJclaAAnJ2gAxyhoAGgqaAAZLGgAui1oAGsvaAAMMWgAvTJoAF40aAAPNmgAsDdoAEA5aADhOmgAgTxoACI+aADDP2gAY0FoABVDaAC1RGgAZ0ZoAAdIaAC5SWgAWUtoAPpMaACbTmgAK1BoAMxRaABsU2gAHVVoAL5WaABvWGgAEFpoAMFbaABiXWgAE19oALRgaABEYmgA5WNoAIVlaAAmZ2gAx2hoAGdqaAAZbGgAuW1oAGtvaAAMcWgAvXJoAF10aAD+dWgAn3doAC95aADPemgAcHxoACF+aADCf2gAc4FoABSDaADFhGgAZoZoABeIaAC4iWgASItoAOmMaACJjmgAKpBoAMuRaABrk2gAHZVoAL2WaABvmGgAD5poAMGbaABhnWgAE59oAKOgaABDomgA5KNoAIWlaAAlp2gAxqhoAHeqaAAYrGgAya1oAGqvaAAbsWgAvLJoAG20aAD9tWgAnrdoAD+5aADfumgAb7xoACG+aADBv2gAc8FoABTDaADFxGgAZcZoAAbIaACnyWgAN8toANfMaAB4zmgAKdBoAMrRaAB702gAHNVoAM3WaABu2GgAH9poAK/baABQ3WgA8d5oAJHgaAAh4mgA0+NoAHPlaAAl52gAxehoAHfqaAAX7GgAye1oAGnvaAAb8WgAq/JoAEv0aADs9WgAjfdoAC35aADO+mgAf/xoACD+aADR/2gAcgFpACMDaQCzBGkAVAZpAPUHaQCVCWkAJQtpANcMaQB3DmkAKRBpAMkRaQB7E2kAHBVpAM0WaQBtGGkAHxppAL8baQBxHWkAER9pALIgaQBTImkA4yNpAIMlaQAkJ2kA1ShpAHYqaQAXLGkAty1pAFgvaQD5MGkAmTJpADo0aQDKNWkAazdpAAs5aQCsOmkATTxpAO09aQCfP2kAP0FpAPFCaQCRRGkAQ0ZpAORHaQCVSWkANUtpANZMaQB3TmkAB1BpAKdRaQBIU2kA+VRpAJpWaQBLWGkA7FlpAJ1baQA+XWkA715pAH9gaQAgYmkAwWNpAGFlaQDxZmkAo2hpAENqaQD1a2kAlW1pAEdvaQDncGkAmXJpADl0aQDrdWkAi3dpAD15aQDNemkAbXxpAA5+aQCvf2kAT4FpAPCCaQChhGkAQoZpAPOHaQCUiWkARYtpANWMaQB2jmkAF5BpALeRaQBHk2kA+ZRpAJmWaQBLmGkA7JlpAJ2baQA9nWkA755pAI+gaQBBomkA4aNpAIKlaQAjp2kAs6hpAFOqaQD0q2kApa1pAEavaQD3sGkAmLJpAEm0aQDqtWkAm7dpACy5aQDMumkAbbxpAA2+aQCdv2kAT8FpAO/CaQChxGkAQcZpAPPHaQCTyWkARctpAOXMaQCXzmkAJ9BpAMfRaQBo02kACdVpAKnWaQBK2GkA+9lpAJzbaQBN3WkA7t5pAJ/gaQBA4mkA0ONpAHHlaQAR52kAsuhpAFPqaQD062kApe1pAEXvaQD38GkAl/JpAEn0aQDp9WkAm/dpACv5aQDL+mkAbPxpAA3+aQCt/2kATgFqAO8CagCPBGoAQQZqANEHagBxCWoAEgtqALMMagBTDmoA9A9qAKURagBGE2oA9xRqAJgWagBJGGoA6hlqAHobagAbHWoAvB5qAFwgagD9IWoAnSNqAE8lagDvJmoAoShqAEEqagDzK2oAky1qAEUvagDlMGoAhjJqACc0agC3NWoAVzdqAPg4agCpOmoASjxqAPw9agCcP2oATUFqAO5CagCfRGoAL0ZqANBHagBxSWoAEUtqALJMagBjTmoABFBqALVRagBWU2oA5lRqAIdWagAnWGoAyFlqAGlbagAJXWoAu15qAFtgagANYmoArWNqAF9lagD/ZmoAsWhqAFFqagADbGoAo21qAFVvagDlcGoAhXJqACZ0agDHdWoAZ3dqAAh5agC5emoAWnxqAAt+agCsf2oAXYFqAO2CagCOhGoAL4ZqAM+HagBfiWoAEYtqALGMagBjjmoABJBqALWRagBVk2oAB5VqAKeWagBZmGoA+ZlqAKubagA7nWoA255qAHygagAdomoAvaNqAF6lagAPp2oAsKhqAGGqagACrGoAkq1qADOvagDTsGoAdLJqABW0agC1tWoAZ7dqAAe5agC5umoAWbxqAAu+agCrv2oAXcFqAP3CagCexGoAP8ZqAM/HagBvyWoAEMtqAMHMagBizmoAE9BqALTRagBl02oABtVqALfWagBH2GoA6NlqAInbagAp3WoAud5qAGvgagAM4moAveNqAF3lagAP52oAr+hqAGHqagAB7GoAs+1qAFPvagAF8WoApfJqAEb0agDn9WoAd/dqABf5agC4+moAafxqAAr+agC7/2oAXAFrAA0DawCuBGsAPgZrAN8HawB/CWsAIAtrAMEMawBhDmsAExBrALMRawBlE2sABRVrALcWawBXGGsACRprAKkbawBKHWsA6x5rAHsgawAbImsAvCNrAG0lawAOJ2sAvyhrAGAqawARLGsAsi1rAGMvawDzMGsAlDJrADU0awDVNWsAZTdrABc5awC3OmsAaTxrAAk+awC7P2sAW0FrAA1DawCtRGsAX0ZrAO9HawCPSWsAMEtrANFMawBxTmsAElBrAMNRawBkU2sAFVVrALZWawBnWGsA91lrAJhbawA5XWsA2V5rAGlgawAbYmsAu2NrAG1lawANZ2sAv2hrAF9qawARbGsAsW1rAFJvawDzcGsAg3JrACN0awDEdWsAdXdrABZ5awDHemsAaHxrABl+awC6f2sAa4FrAAyDawCthGsATYZrAO6HawCPiWsAL4trAL+MawBxjmsAEZBrALKRawBTk2sA45RrAIOWawAkmGsA1ZlrAHabawAnnWsAyJ5rAHmgawAaomsAy6NrAFylawD8pmsAnahrAD2qawDNq2sAf61rAB+vawDRsGsAcbJrACO0awDDtWsAdbdrABW5awC2umsAV7xrAOe9awCHv2sAKMFrANnCawB6xGsAK8ZrAMzHawB9yWsAHstrAM/MawBwzmsAIdBrALHRawBS02sA89RrAJPWawAk2GsA1dlrAHXbawAn3WsAx95rAHngawAZ4msAy+NrAGvlawAM52sArehrAD3qawDd62sAfu1rAC/vawDQ8GsAgfJrACL0awDT9WsAdPdrACX5awDG+msAd/xrABj+awDJ/2sAagFsABwDbAC8BGwAbQZsAP0HbACeCWwAPwtsAN8MbABvDmwAIRBsAMERbABzE2wAExVsAMUWbABlGGwAFxpsALcbbABpHWwA+R5sAJkgbAA6ImwA2yNsAHslbAAcJ2wAzShsAG4qbAAfLGwAwC1sAHEvbAASMWwAojJsAEM0bADkNWwAhDdsACU5bADFOmwAdzxsABc+bADJP2wAaUFsABtDbAC7RGwAbUZsAP1HbACdSWwAPktsAN9MbAB/TmwAMVBsANFRbAByU2wAE1VsAKNWbABDWGwA5FlsAIVbbAAlXWwA115sAHdgbAApYmwAyWNsAHtlbAAbZ2wAvGhsAF1qbADta2wAjW1sAC5vbADPcGwAX3JsAP9zbACgdWwAUXdsAPJ4bACjemwARHxsAPV9bACWf2wAR4FsAOiCbAB4hGwAGYZsALmHbABaiWwA+4psAJuMbABNjmwA7Y9sAJ+RbAA/k2wA8ZRsAJGWbABDmGwA45lsAISbbAAlnWwAtZ5sAFWgbAD2oWwAp6NsAEilbAD5pmwAmqhsAEuqbADsq2wAna1sAD6vbADvsGwAf7JsACC0bADBtWwAYbdsAAK5bACjumwAQ7xsAPW9bACVv2wAR8FsAOfCbACZxGwASsZsAOvHbACLyWwAPctsAN3MbACPzmwAL9BsAOHRbACB02wAM9VsANPWbAB02GwAFdpsAKXbbABF3WwA5t5sAJfgbAA44mwA6eNsAIrlbAA752wA3OhsAI3qbAAu7GwA3+1sAIDvbAAx8WwAwfJsAGL0bAAD9mwAo/dsAET5bADl+mwAhfxsADf+bADX/2wAiQFtACkDbQDbBG0AewZtAC0IbQDNCW0AbgttAA8NbQCfDm0APxBtAOARbQCRE20AMhVtAOMWbQCEGG0ANRptANYbbQCHHW0AKB9tANkgbQBpIm0ACiRtAKslbQBLJ20A7ChtAI0qbQAtLG0A3y1tAH8vbQAxMW0A0TJtAIM0bQAjNm0A1TdtAGU5bQAFO20ApjxtAEc+bQDnP20AiEFtADlDbQDaRG0Ai0ZtACxIbQDdSW0AfkttAC9NbQC/Tm0AYFBtAAFSbQChU20AQlVtAONWbQCDWG0ANVptANVbbQCHXW0AJ19tANlgbQB5Ym0AK2RtAMtlbQB9Z20ADWltAK1qbQBObG0A721tAI9vbQAwcW0A4XJtAIJ0bQA0dm0A1HdtAIV5bQAme20AtnxtAFd+bQD3f20AmIFtADmDbQDqhG0Ai4ZtACuIbQDdiW0AfYttAC+NbQDPjm0AgZBtACGSbQDTk20AdJVtACWXbQDFmG0Ad5ptABecbQDJnW0AaZ9tABuhbQC7om0AbaRtAP2lbQCdp20APqltAN+qbQB/rG0AIK5tANGvbQBysW0AI7NtAMS0bQB1tm0AFrhtAMe5bQBou20AGb1tALq+bQBKwG0A68FtAIvDbQAsxW0AzcZtAH7IbQAfym0Av8ttAHHNbQARz20Aw9BtAGPSbQAV1G0AtdVtAGfXbQAH2W0AudptAGrcbQAL3m0Am99tAF3hbQD94m0AnuRtAE/mbQDf520AgOltACHrbQDB7G0AYu5tAAPwbQCj8W0AVfNtAPX0bQCn9m0AR/htAPn5bQCZ+20AS/1tANv+bQB7AG4AHAJuAL0DbgBdBW4A/gZuAK8IbgBQCm4AAQxuAKINbgBTD24A9BBuAKUSbgA1FG4A1hVuAHcXbgAXGW4AuBpuAFkcbgD5HW4Aqx9uAEshbgD9Im4AnSRuAE8mbgDvJ24AkCluADErbgDBLG4AYS5uAAIwbgC0MW4AVDNuAAU1bgCmNm4AVzhuAPg5bgCpO24ASj1uANo+bgB7QG4AG0JuALxDbgBdRW4A/UZuAK9IbgBPSm4AAUxuAKFNbgBTT24A9FBuAKVSbgBFVG4A91VuAIdXbgAnWW4AyFpuAGlcbgAJXm4Aql9uAFthbgD8Ym4ArWRuAE5mbgD/Z24AoGluAFFrbgDhbG4Agm5uACNwbgDDcW4AZHNuAAV1bgCldm4AV3huAPd5bgCpe24ASX1uAPt+bgCbgG4APIJuAN2DbgBthW4ADYduAK6IbgBfim4AAIxuALGNbgBSj24AA5FuAKSSbgBVlG4A9pVuAKeXbgA3mW4A2JpuAHmcbgAZnm4Aup9uAFuhbgAMo24AraRuAE2mbgD/p24An6luAFGrbgDxrG4Ao65uAEOwbgDksW4AhbNuADa1bgDXtm4AiLhuACm6bgDJu24Ae71uABu/bgDNwG4AbcJuAB/EbgCvxW4AT8duAPDIbgCRym4AMcxuANLNbgCDz24AJNFuANXSbgB21G4AJ9ZuAMjXbgBY2W4A+dpuAJncbgA63m4A299uAHzhbgAt424A3uRuAH/mbgAf6G4A0eluAHHrbgAj7W4Aw+5uAHXwbgAF8m4ApfNuAEb1bgDn9m4Ah/huACj6bgDZ+24Aev1uACv/bgDMAG8AfQJvAB4EbwCuBW8ATwdvAO8IbwCQCm8AMQxvAOINbwCDD28AIxFvANUSbwB1FG8AJxZvAMcXbwB5GW8AGRtvALocbwBbHm8A6x9vAIshbwAsI28A3SRvAH4mbwAvKG8A0ClvAIErbwAiLW8A0y5vAGMwbwAEMm8ApTNvAEU1bwDmNm8AhzhvACc6bwDZO28AeT1vACs/bwDLQG8AfUJvAA1EbwCtRW8ATkdvAO9IbwCPSm8AMExvAOFNbwCCT28AM1FvANRSbwCFVG8AJlZvALZXbwBXWW8A91pvAJhcbwA5Xm8A6l9vAIthbwArY28A3WRvAH1mbwAvaG8Az2lvAIFrbwAhbW8Awm5vAGNwbwAEcm8Ak3NvADR1bwDldm8AhnhvADd6bwDYe28AiX1vACp/bwDbgG8Aa4JvAAyEbwCthW8ATYdvAO6IbwCPim8AL4xvAOGNbwCBj28AM5FvANOSbwCFlG8AJZZvAMaXbwBnmW8A95pvAJecbwA4nm8A6Z9vAIqhbwA7o28A3KRvAI2mbwAuqG8A36lvAICrbwAxrW8Awa5vAGKwbwADsm8Ao7NvAES1bwDltm8AlrhvADe6bwDXu28Aib1vACm/bwDbwG8Ae8JvAC3EbwDNxW8AbsdvAA/JbwCvym8AP8xvAODNbwCRz28AMtFvAOPSbwCE1G8ANdZvANbXbwCH2W8AF9tvALjcbwBZ3m8A+d9vAJrhbwA7428A7ORvAI3mbwAt6G8A3+lvAH/rbwAx7W8A0e5vAIPwbwAT8m8As/NvAFT1bwD19m8AlfhvADb6bwDn+28AiP1vADn/bwDaAHAAagJwAAsEcACrBXAATAdwAO0IcACeCnAAPwxwAN8NcACRD3AAQhFwAOMScACDFHAANRZwANUXcACHGXAAFxtwALcccABYHnAA+R9wAJkhcAA6I3AA6yRwAIwmcAA9KHAA3ilwAI8rcAAwLXAAwC5wAGEwcAABMnAAojNwAEM1cADjNnAAczhwACU6cADFO3AAVT1wAPY+cACXQHAAJ0JwAMdDcABoRXAAGUdwALpIcABrSnAADExwAL1NcABNT3AA7lBwAI9ScAAvVHAA0FVwAHFXcAAiWXAAw1pwAGRccAAVXnAAtV9wAGdhcAAHY3AAuWRwAElmcADpZ3AAimlwACtrcADLbHAAbG5wAB1wcAC+cXAAb3NwABB1cADBdnAAUXhwAPJ5cACTe3AAM31wANR+cAB1gHAAJoJwAMeDcABnhXAAGYdwALmIcABrinAAC4xwAL2NcABNj3AA7ZBwAI6ScAAvlHAAz5VwAHCXcAAhmXAAwppwAHOccAAUnnAAxZ9wAGahcAD2onAAl6RwADemcADYp3AAealwACqrcADLrHAAfK5wAB2wcAC9sXAAb7NwAA+1cADBtnAAYbhwAAK6cACju3AAQ71wANO+cAB0wHAAJcJwAMbDcAB3xXAAGMdwAMnIcABqynAAG8xwAKzNcABMz3AA7dBwAI3ScAAu1HAAz9VwAIDXcAAh2XAAwdpwAHPccAAT3nAAxd9wAFXhcAD14nAAluRwADfmcADX53AAeOlwACnrcADK7HAAe+5wABzwcADN8XAAXfNwAP70cACf9nAAP/hwAOD5cACB+3AAMv1wANP+cAB0AHEAJQJxAMUDcQB3BXEAFwdxAMkIcQBZCnEACgxxAKsNcQBcD3EA/RBxAK4ScQBPFHEA7xVxAKEXcQBBGXEA8xpxAIMccQAjHnEAxB9xAGUhcQAFI3EApiRxAFcmcQD4J3EAqSlxAEorcQD7LHEAnC5xAE0wcQDdMXEAfjNxAB81cQC/NnEAYDhxAAE6cQCyO3EAUz1xAPQ+cQClQHEARUJxAPdDcQCXRXEAOEdxANlIcQB5SnEACUxxAKpNcQBbT3EA/FBxAK1ScQBOVHEA/1VxAKBXcQBRWXEA4VpxAIJccQAjXnEAw19xAGRhcQAFY3EAtmRxAFdmcQD3Z3EAqWlxAElrcQD7bHEAi25xACtwcQDMcXEAbXNxAA11cQCudnEAX3hxAAB6cQCxe3EAUn1xAAN/cQCTgHEANIJxANWDcQB1hXEAFodxALeIcQBoinEACYxxAKmNcQBbj3EA/JBxAK2ScQA9lHEA3ZVxAH6XcQAfmXEAv5pxAGCccQARnnEAsp9xAGOhcQAEo3EAtaRxAEWmcQDmp3EAh6lxACercQDIrHEAaa5xABqwcQC7sXEAW7NxAA21cQCttnEATrhxAO+5cQCPu3EAH71xAMC+cQBxwHEAEsJxAMTDcQBkxXEAFcdxALbIcQBGynEA58txAIfNcQAoz3EAydBxAHrScQAb1HEAzNVxAG3XcQAN2XEAv9pxAF/ccQAR3nEAod9xAEHhcQDi4nEAg+RxACPmcQDE53EAdelxABbrcQDH7HEAaO5xABnwcQCp8XEASvNxAOv0cQCM9nEALPhxAM35cQB++3EAH/1xAL/+cQBxAHIAEQJyAMMDcgBTBXIA8wZyAJQIcgA1CnIA1QtyAHYNcgAnD3IAyBByAHkScgAaFHIAzBVyAFsXcgD8GHIAnRpyAD0ccgDeHXIAfx9yADAhcgDRInIAgiRyACMmcgDDJ3IAdSlyABUrcgC2LHIAVy5yAPcvcgCHMXIAKDNyAMk0cgBpNnIA+TdyAKs5cgBLO3IA/TxyAI0+cgAtQHIAzkFyAG9DcgAPRXIAsEZyAGFIcgACSnIAs0tyAFRNcgAFT3IAlVByADZScgDXU3IAd1VyABhXcgC5WHIAalpyAAtccgC8XXIAXV9yAP1gcgCvYnIAT2RyAAFmcgChZ3IAQmlyAONqcgCDbHIAE25yALRvcgBlcXIABnNyALd0cgBYdnIACXhyAKp5cgBce3IA63xyAIx+cgAtgHIAzYFyAG6DcgAPhXIAwIZyAGGIcgABinIAs4tyAFONcgAFj3IApZByADWScgDWk3IAd5VyABeXcgC4mHIAaZpyAAqccgCrnXIAO59yANugcgB8onIAHaRyAM6lcgBvp3IAIKlyAMGqcgByrHIAE65yAMSvcgBlsXIABbNyALe0cgBXtnIA+LdyAJm5cgA5u3IAybxyAGq+cgAbwHIAvMFyAG3DcgAOxXIAv8ZyAGDIcgARynIAsstyAGTNcgDzznIAlNByAEXScgDm03IAl9VyADjXcgDp2HIAitpyADvccgDL3XIAbN9yAA3hcgCt4nIATuRyAO/lcgCg53IAQelyAPLqcgCT7HIAM+5yAOXvcgCF8XIAN/NyAMf0cgBn9nIACPhyAKn5cgBJ+3IA6vxyAJv+cgA8AHMA7QFzAI4DcwA/BXMAzwZzAHAIcwARCnMAsQtzAEENcwDiDnMAgxBzACMScwC0E3MAVBVzAAUXcwCmGHMAVxpzAPgbcwCpHXMAOR9zANogcwB7InMAGyRzALwlcwBdJ3MADilzAK8qcwBgLHMAAS5zAKEvcwBTMXMA9DJzAKU0cwA1NnMA1TdzAHY5cwAXO3MAtzxzAFg+cwAJQHMAqkFzAFtDcwD8RHMArUZzAE5IcwDvSXMAf0tzAB9NcwDATnMAYVBzABJScwCzU3MAZFVzAAVXcwC2WHMAV1pzAPdbcwCpXXMASV9zAPtgcwCLYnMAK2RzAMxlcwBtZ3MADWlzAK5qcwBfbHMAAG5zALFvcwBScXMAA3NzAKR0cwBFdnMA1XdzAHV5cwAWe3MAt3xzAGh+cwAJgHMAuoFzAFuDcwAMhXMArYZzAF6IcwD/iXMAn4tzAFGNcwDxjnMAkpBzADOScwDTk3MAY5VzAASXcwC1mHMAVppzAAeccwConXMAWZ9zAPqgcwCronMATKRzAO2lcwB9p3MAHalzAL6qcwBfrHMAEK5zALGvcwBisXMAA7NzALS0cwBVtnMABrhzAKe5cwBYu3MA+bxzAJm+cwBLwHMA28FzAHzDcwAcxXMAvcZzAF3IcwD+yXMAr8tzAFDNcwABz3MAotBzAFPScwD003MApdVzAEbXcwDn2HMAd9pzABfccwAA</prop>
				<prop name="Temps">REFSWgAAh8ICAICHvf8fhetRuD5AQL7v8R5FQEAz/vFT90BA7PjwhetAQP9cj8L1KNxBQH+kcD0K18NC9fP/pUNACtejcD3bykQNA7xFFQOjRv9ArkfhehSOR949A65IQBQ+AZRJ/0DD9Shcj4JKq0BmXgJLVQRMJQNqu01ADwFcT05NAzTvT0CamYcAKVBAfXtOAZpQQM3MlwC7DFF1A39RQEgBR2/xUUBSCAFhUq0D2/FSFQNjUxUD01O2XQNGVKUD0VStA0G9VRUDs1VA9lgAwtslVvXzlVb98wNX7pUDjFdAJwEK91fepQNhWEApDgHIWPZ1Ax9ZlQMsWUBxtjgBAFkFA8tYpQOR7VgVA0NY7QMFWECuOAFw3Vf989MUFNErV0Du8s4EFMx0H44fhIATjgLKrBceE7wfDhLHRNQfTgLE7BfmHVYCwgwvRB4tNhLANC9GLe7yvlwvAG4veCMuA4wnhi+oL7ovzC8Eji0mArr0J+4v+C8KOSY/YAg/Uj9kPxY1CAFRuIQ3AHY/kD+yP6Q/pj/YP/I/hD8A5j8YTwJPNE9WT3hPik8kTwCWT7BPok/MT/ZPCF8aXyxfAM5P6E9iX0xfbl+YX3pftF8Apl/IX9pfBG/uXxBvIm9MbwA+b2BvUm90b55vsG+Sb7xvANZv6G8KfyR/Nn8AfyJ/bH8ADn9gf6J/tH/Gf9h/6n+MfwD2fwCPEo9Ej1aPKI/iT3SPAGaPmI+yj8SP1o/4j+qPFJ8ALp8InyqfZJ9Gn1ifgp+cnwC+n9Cf4p+snwavGK8qr/SfADavQK9Sr4Svlq+or7qvfI8Avq/wrwK/FL/Or+Cvcq9cvwBuv4C/kr+kv7a/yL/av1S/AP6/EM8izzTPRs9Yz2rPfM8Ajs+gz7LP9L/Wz8jP4s/szwD2zxDfKt9U32bfeN+K3zzfAJbfwN/S3+Tfrt8I7/rfJO8A/t9A7xLvdO+G75jvqu+87wBW78jv8u8c3/bv2O8i/0z/ACb/OP9y/5T/hv+g/8r/3P8Atv8I//r/JA82DwgPGg9sDwB+D5APog9cD8YP2A/qD7QPAP4PWA/6DxwfPh9oH3ofVB8Anh+QH7IfxB/GH9gfCi8cLwAuL/gfOi9kL3YviC+aL6wvAL4v0C/iL/QvTi8YPyo/PD8ABj9IP3I/hD9WP5A/uj+cPwDOP+A/Ak/0P/Y/EE8yT1xPAG5PSE96T4xPtk+gT7JP7E8A/k/YTwpfNF9GXxBfIl9sXwCOX6Bfgl/EX9Zf6F+yX/xfAAZvGG8ib0RvTm9gb4pvnG8Adm+ob7pvzG/eb/BvAn8sfwAWfzh/Ik9Uf4Z/mH+qf7x/AG5/yH/yfwSP3n8ojxqPPI8ALo9wj4KPlI9ej7iPyo/cjwCmj+iPEp8knzafSJ9an2yfAPaPiJ96n7Sflp/An8qf7J8ADq8gr/qfNK8mr0ivKh+MrwCer7Cvwq/Ur06v4K/yrxy/AA6/KL9Sv2S/Pr+Iv5q/rL8Avr94v8q/9L8Gz9C/4r88zwBOzyjPWs+Ez27PqM+az8zPAL7P2M8C3xTfJt843+LPTN8AVt9o33LflN+238jf2t+k3wD+3xDvIu8070bvWO9q7+zfAHbvoO+C77Tvvu/Q7/rv3O8ABv8Q/yL/VP9m/0D/cv+c/wCu/8D/0v/k/3b/iP8aDywPAD4PUA9iDwwPhg+YD3oPvA8Azg+wD9oPBB/uDygfGh9MHwBeH0Afeh+UH6YfuB+KH9wfAO4fAC8SLyQvNi9IL8of1B8Afi+QL6IvtC/GL9gv0h/8LwD2Lwg/Gj80PzY/QD9iP4w/AJ4/sD/CP3w/5j/YP/I/HE8A/j84T2ovLE92T4hPmk+sTwBGT7hP4k/0T75P0E8qXzxfAE5fYF8aX3RfZl+QX6JfzF8A3l/wX6pfBG8mbxBvMm88bwBWb4Bvkm9sb7ZvyG/ab6RvAOZv8G8CfzR/Hn9Af2p/TH8Adn+gf4J/tH/Wf+h/+n8MjwC2f2BPIo9Uj2aPeI+Kj5yPAK6PwI/Sj+SPPo8InxqfLJ8A/o9QnzqfZJ+Gn5ifqp+8nwBun8if8p8Er86f4J86r0yvAF6vcK8ir4Svpq+4r8qv3K8A7q8Av5KvJL82vxi/Qr9MvwBmv5C/or90v66/wL/Sv/y/AN6/CM8yz0TPVs9ozxrPjM8Ads+Iz7LP1M++z1BP0s8M3wAu30DfUt9k33bfIN+C36zfAL7f0N/i3/TfBu8Y7yrvlN8APu8w73LvhO+W76jvWu/M7/je77jvyul7FK5H4d+aV0CamR/waVf7QGYm8UZXQEjhv3oUridXQPDhHu8FV0DsOPCF61bdQC/xR9FWLfO3VvdAcT3G4KBWQCl/XI/C9YhWQGDwvyhcb1ZAUu7iVtrt4zhs9CFWFfMKVr7F4+pVQKRwV/DTtVU987uU9KNVXfRV3UBf8ShsVUXzUVXeFfM6VUAzzvEjVdrt4wjE9OpUZfPPVLbN87NUNfOVVB3zedVUVfNg/PRJ5PQvVLZF8xFULfP3U2Xz3+9TQPYoX/DFU0Bux+EKp1M984tTNfNbdVNd81hTxfRTffT2XAQKUy3z51JAzbXMfwFSNfO1UmXzn61SNQOFUi3zZ4QERfdSQACuATBSQMO2aPCPEnwE/FHF49q7UUAX8XrEUe3jqLtRQM8BFI5RJfN2rVEV81pRRfNB9AQhbVE9AwdRfQPsUC3zW9dQNQO1UI0EUJXzM4NQHfQ0FElQrQQUFG0XNBT5T7UDwk9V89uQT83zU0/t4xhP9m3z8U5F88FOQB+28OF+Ti3zR05t8xFtTq0D4E0986tNzfNrc03F9E3F4wpN7eOr2Ex9FEytA2DMFPjRTZ0W5hWW8uO0FNNNBOX0rBTLFC8eJQ4lBiUGJRI+AtdMJxby2lwvphV2LwCoE/4Vli12A6wvtiUOE6wUIevML94l7i1W8vD8LxY/FCg/Oj9NzQP0VDdOPU4/AIA/kj+kP7Y/WDPmFeYVzj8A8D/iOeY/AE8aTyxPPk9oTwB6T4xPnk9QT6pP1E/mT/hPIApfvE8uXxhbtvL8RF9mXwB4X1JfnF+uX8Bf0l/kX/ZfAAhvGm+MXyZvUG9ibzxvbm8AgG+qb7xvlm/Ib9pvBH8u8q0HlBQnTu0ETmXzj21OzQPUTn0DDE+VFG1PtfN8T80DtE/dA3HuTHRTEJbyM1BAV/HDcE00Fy4VPgMkFL9Qtj3z21Al8/ZQdRRRtK0EDBRMBBRnUbUDglVRPfObDBS8BBTX9ARt8ewEClK18yxSPQO1R6wEYASEfFLNA5S2rASwUu3jyFI99FJWzfMDU90DHnQENzwES1dTRfNxRAc2AqUsBA2/dATXU1UUZAQjAD7yaytU7eNIpIRoVG3ztYGchJv09LVU3QPOLVRd8+hUBRRVffTE97aGAlVVrQNwVY0TjrVVLfOnvPTBVd0D3jbE9PpVPQMXVq0EdPTbSFbN82NWPfN7VtJ9c51M90b650SUA1daffRXfQM8V12EV/2EtVdd9FdF86FXzQRX2n1z3ayU9FdV8xBY1t0DLlgNhFhl8z9Y1s0DFFht8+EU9MpXLF0UxJTAV40TvgyvHq8IMK86obbyvESvVq9oq26vAICrfq3G5cblrq2mr8Cvuq9EDP9m8l+El06DjJQHPPekBiNMlLtUl87yg0yUa21WlfNTViXzNlaNE8seVjX0VmV01PTYVUod87nkhKGs927ycaz0FVis9Dj8hCAslOOAjhKh7syHxoX29VZzVM0DZIr8tEzchDccDy4FXvLIQHSHRg9YA1aFzvN0BAdExLRDgG7y0QyEt1LF45pWrASAUpXzYwSETJQEsTW0D+6T5ATGUbXzrLVRlfOT3HR7UX1zXabsxD1RLfTUdBLMBPS1ULUD0qR0u1DN86OsLBcm8mZQDcRQbfMxWEwXJpNkdM5PfQOMVHRbXE+V8yNPNQP1nBRTsU7VdDR0T/QUGER0WOMg7uO8JIdNtQNCBDQLEE21lEzNFm7TZCeeGgEAlBS7IE4lDi8Y7zIpNi0ATi9gL3IvfO+WL6Avui/kJwDO7d4v8C8CP0Q/Jv9IP1o/AEz/Vv9o/5L/pP8WX7D/yv8AvP/u/xAP+v8kDyYPOA9aDwB8D2YPeA+iD8QP1g/oD/oPAAwfHh8wH/JvRB9mH3gfih8AnB+uH8Af0h/kH/YfCC8aLwAsLz4vUC9iL3QvVhXu1W7SWzxOlXN3Tj3DtYTUZfEkdU811HTUo099s2veT4VzCUzUJ1CN46tAUP2jWkzUd4R0mVZE1LFQfbPOhHTpVNStCtzEI1HdlFGFc1mmDNR0UfW0NDSv3HTL1tzE41GNs/68dCBSWoVzOZzEU1J9c22sxE2FjMSqUhWUHITcDITb91J9sw5TFbMqU2b9o0pTBcRMhH5TDbNtmOQ0uFPdw9NT5eRtU3WzBlTFkyBUfTS21IRYVN3Dc1R9c41mJMSnVM3EDETgVCWUqgTEFASULgyUR5S0aDYUlIFV5XOcVa0kHJS1zpy06RSUAVblhFZahZRWPcNVVh2zb7xEU49WlXRElMOsRNyEtFX1NJQQLLQuFLRKpJS1YTy0ewS0nFd1s7ZapJTRDLToV0WEWG3TbRzUlDdYrbNIWJ2ECkxU+DRU06yX/pU2r0CvAIqpjl+gX7JfvF+erwBv2q9A/K/OryBvWm9sb1YzVy3U2pyUWJSUMFc9wxVXVI2EfLTehLTFrESshLTVlYS0dVSUXXS0RlZSBYRWxZTMRPf8hOAMlM3H/ISwVY3EnLR5VTLFk2BkR8aSMFUF1Ky0i/hU1SRU1UQ0R8ZDVGo9w3XEhFVUdD5UBdMVIqSECKSE6PQ3nrPMNFOaU5XEzDRq5DRI/DQVLAREFizE/6w3foOcN1YG0pJSrbN4LIRgtMSbQlKFsyVSJTT0dO9VUZW0Ua2zuOTEm8zEa4ZRxXRRfbNOUa3E2szEFtTE/FClI+dQasWT0FTUquwkkFB1dKoU1GKkhEUc1CtE1BHWFNTiT0UztGzUfE+aldRP/aMKT5W0jNSiJU5lw3OcJx7SCxSUI+DS5jNNNdTs1DG81AJNkjXETD2WFrJ6vAfnkg4AnNS7AI7lRuUO75CfMulG5QBG71Dvcu/sn57vEK+y7+znAMbv2O/67xT/hq+Yr6qvdP8Atq+o//KvBL8Wvyi/6v9EvwCuD0C/Yr9sv46/uL+iv9y/AM6/6L8Sz/y/Ns9Iz1rPbM8Afs+Qz6LPtM/Gz9jP6s+ELwD2zyDfMt9E31bfaN9634zfAJ7fsN/C39Tf5t/42xaVNlKpMwSXnjNOTTPlDJQcNU+lI1fUhJRPjUTUhNsEUOWDH1DtMzhQMg2TXKSHNpKRUMVkhIRRxxw3NlM0NB88hDhENFVUbDRudDSQPISoRDSlxHyE3Gw35iIXhDQzrVKNQ05S5SNnFISArVI1U6NSTaO7JITViqQ08QyECMw0yzA2UkMtU70zXlP9JFMFhMQ0tar8NMzUNORT9WMAUhREGRRHNlJTLERtPESthgxEoFTFY7xMRNqmdHT1VGWUTHQoBHRAlkR0YlUNVFVF5IxErpZMdMhVFaRVNVSsRBxq5GQ2pERR3GRtVg2DTYjURKNWHfT8ZNfERLHv7EfmI3RUQlfFY1ykDFfOkpeEZ0aTVzWT4Yr8RPqMBBdEX0ZVljIFIVhlVo7jdFf2YsDMXwYfABgfKh88H95fUB9yH4QfRm+AMG8qb7wf3h9AYx5V9mKQqoRkX2xUNGwEFwxU+1VWFaRWVZPK9GSwzGcUDlMsJGNMBEvsZ7YD3GSF/Qx054xHhkUedeaCf1BsR+aDPHfuMhicJP88RCvmVA2TzHx0tSxHJkWaPmJaPERGVFVU1CQMpVQ1k/H0Nx7zU5UzpalTLUQERGa8dFCsdDmpUz1UxDT6lDTl/OTOpvTks1JF5Kw0fLw0Xqp8NETsdCwEhBIMhPiQ3Oc+E8znDpKMvOeO8lltUS1DPVF1QyFRnea2VpLqULXj1FBlg64tUB0jl1B1RFAtlJTkaUm8h+5DUI1D7k9Vk8u6TyV0TzV01IQUT1Qt5v7zTmWDfhyUSxSXlM6VjmKjzJR3NJdmgv4VTI2ETC3kTD3kzJdmlQAuxXadlp8AUw5zpJ+2n9CfAOKR3p9gXwKvhF8uraZfSKMAbqW+XdZfgKt+rwhvGm/crwDGrTa/YG9yb4Rvbr+ob5pvAMRv1m8gz/JvBH8Wfyh/On8ATH9uf4B/kn+kf7Z/yH8K3wDsf/5/EI8ijzSPRo9Yj2qPAHyPjo+gj7KPxI/Wj1h/an8ADJ8en+B/Kp9Unz6dPpUO74Qg6x5C4TTn5vNE565C0WlPFQR05CU8REBQ9SRYdO+G5T4SzlDFA+ic56o2Mh2k5D/8NFq05HSCvOSOzO/e5cYj7O9mIkxVUp30UlUDhyz0oRz/JC71fvIQPPduQkVM9/7iK35TxTOYXPSybP9+9Yo+Eh689DqU/+YlHiKnLVQdQ8FUxQPYxP8+EgUufCRH5P/29Y4lhiWW47QUB65CIRwEPFYdI1eoNA9GBRYCwzQk2kQk9bRkB2YCMKwESlcdQ2G0hA82Mq30tNFXxTPohVcVBFhVNLwPBjPEBPgAJMTjDz0fd8+Jz5vPZR9fHwCZH+PP9c8H36Efwx/lHzffKFHaDsXuIoOcBFjkt+4irRNsBPdWpcPeXAS/akQkpXQkjUQkdVbdNFY8JEBWxTMoPCQQVASl99z04AQHhgKrXLSSsoS0eVy3rkJBVV0zKqpctBLU9Pj8pN7MJMaVVHUDojy0hZz3bkJVBIz3hgIbrPSD8B7DHDeO8lW5PPSaZPR67KRkzKQ1Tkz0Lkz0DlPt1KQ01eKkNMI09KikNJJSViVTb1L9I1akNEKEpLUnjKQBlKTrUR00UVZVA7dRRSRR9VOAPPTTZVHFBDykLlSkHFHadVMA5DTdUNWzxVBSXTOq9JceQnEMpFhERNU+FEQnBEQEFKTTT2o9k5zElHHE9DxPdSTZTgUElESXTh0jZ06iJVMv5Ec+IzRUc7REPqzcRfSE2EwFREztkzUMPFeuQhFObfT09NNQPlUAJlUOXwBbJlUmXzhbTl1WXwBwX4pRdl+QX7JfzF8m8zwXAN5f6F8qb3wfjh8wb0pvxB8Avh/oH/ofDC/ujyAvom88LwBOLzAvYi+ML44voC/SL+QvAPYvCD8aPyw/Pj9QP2I/dD8Ahj+YP6o/vD/OP+A/8j8ETwAWTyhPOk9MT7YvyC+CT3SfoI5PuE/KT5xPjrITlJRTbU4F84ZOrbO9Ts3TkfmslNvw7pNP7eS0lOKqxJQRBKQurPRHtPRktVBdo3+U9KFQlaRQMmUEUPVU/JQMUdWUVPcqjrJjHKR9NPSXNPfGk5ocpO1U9AhSlbQk9DtZUi2khKR3UqXDjnSkzazkVMpS7aR8pP1StlXTGlNlozdTDbRTaqVDbNTkh9Tkp1MttFac5NlTPbRTXaMPjOS1KFTkQlTkYlSlQ3w2bOSVVPUDsFSdBAS01eoMtAN8tB58tD5VamUDVyTkcfzUiFVtoxOjVQ1UfLTexGTz0DbjtVa1pFaFA0tWbaNjarzUfczUmaS0t1YVxKoMdOvE1AUMxB2sxD5WhNxwV/2TjCTEo6zHbO5jXMT3V7XzFFjN060pNMRHWJXzQTTEF0lY7aTstMpkx/aiwKzPAM7N5n/Iz8LPHI8uj1CPYo+AXN9+j2Dfqo+8j5aFBvK2ovx0jvS3VnWWs1ddpFaq7ZPlnLTM1NSwDHSbojR0gRR3DnWWsjGctByKnLT8VLTnfLd2tdajVVRdVHSUaHyUT8RkN3SUVRh8lP9M5OaEZMwMtNWzDLSTDLRzNLRYVGq180R85CsctA1UbaOl87yk1Zzn3mNThQOLrVMF82ZT9QNQnOQ5qjRkHGRk/yT1UuWkUgyVZAT0llLNpORX1tMcZJkqrKX85O9RLQRE9MBanFSjZPSMUZWDakT0JVAs9DNk90ZzUaVkhFRDzFCd5GRXLpOk9F6M9NVB7KQpXFQPpPTuT7bNs7pP1bOFT8VkT2yVdDS05U5lo65O3XMVfhxVToUDC+z0awD28rOnTbWkTAQxTQ3zAjakFNBM3XP+TK3kdEcAJgMEB/YFrgWGDea/kAumDwBoA7YPyA/aDwQfBh8gH4rPAFwfPh9YH2If5M/2zwjfsh8AJN8OL1DfYt9039ZPaC+K3wCs36bfuN/K3+Tf9t8I7zrvAEzvXu9w74LvlO+m77jvyu8A3O/u7wD/Ev8k/zb/EO8y7wBs/37/kP+i/7T/xv/Y/+r/QPz/nk8QDyIPRA9WwgAcVLUcbLRLVLSOTk2zxW1O7YMBT3WTOE+FZGZEtLRPJbZWwhBQxaS1UBVjTeykaVCtY4NqXFSfXFS/bFTbUK2TTfZ8VBBR5ZS0VEe0VNVnvKSA/ASb1KS1UbQ1dCwU8dykClJNsyUodKfWk/xUfAxklFSndpJbyFIVU+lShQRTtWQ2XGQ1U9VTUVO1pAykUYMMp05lTlLXnBTxDKTZE+SXH6JGVA3TYFRqlYN65JSbjGS1VGWUZtSU6FSFBMxkIVUtw1s6VU2zVVVldFX1VK1VFVOpVU1kVTUD3FosJPr0ZBdWVcMwBHRVSjR0YQx0eyx0l0R0CbU0d34TVq1k/IcuI4x0qVdkdz7Ciox0p5R0xGpMdN2UdPTMdBJYZaNbLlglU0VYnWM/vHQKm3XZXHTI7CfWffZ/YD8AAo98P44/SI+6P8w/3j94j0CajwRPxo/Qj+KBDtKQ7I9QNqMEnwZjhESqRHSVjCcgnlM8n06dDpNcJMxsn36fhJCTDtIwnJcWY6yf7oKxkvQUisyXHkJa5Bf+YiJK3JQE9BTq/JfmQrgkpAGgrBeGk5wXxqOkFCNgzlKl+ISk4EynZsKzhKSQjOxXbnJcUnVkRBducgxaZBT01KTVUW00UfUjq51R/WOCrKRsHGRSVMSnplNRzWMB1KTl5KfabnKsDLSRUJ3Dd1Cq/WNiBLQ+bGQnvAQN1uwE5k9dZE+tI3lP1p3DR0+tUwiMBNhO1q2Tpk7NlE4Fwy9O0F0G9rXmQ1TEYIS0Kk0WrSP5TE2kTJW2rrVeBQaWwgdOzcYmxQbF7r/4vwAKwQbNHs8wz0LPtH9mz3DPAJLPrM/+f8DP2s9Ehz6PYI8Aco80346PeN+ij8yPHu/gjwDyj0wPFp8on0KfTJ9en3CfAHqflJ+2n8if2p/sn/6fEK8AIq80r0avWK+in3yvjq+grwByr8Sv1q/oryoP/K8evzC/AAq/VL9Gv2C/ir+cv66/uLOirkIL1GfOZR5CqoQE4dJkBU/NJLRkiKQEzk+stSTUBB9QjQRQdbNcLVAVM3VQxXOQXGduMtPOUBUkzAQDFGQdUWyNBDwUWlG9o3RRPcRqbMSofMTEJGTcUX1jq/5R9XMXxFQzXBRMtVL1I23UVIdStSOjVVJdc7vUVNeEFPG0VGsQU5VzKmxURVOtM7VejBR+pBSaUy1jstlTVWQs1OxTlWMGVGatMx5UxSQUJFhUNcStVPUjjVT1c6csVMGq7BTgTNT6XFQURCQuZVWtZFV1ZFQkgVXdU8ucVcVUVQ0kxNTuVaq1ZFbVcyO8RDx8RFVZVsXEhCSRVq1TqIQk1cG8RNysRPt8RBVXLA00xCRKV8UEV60U9DTRnExHTsOsNO4cRApY1oUjIVjFJFitU0hYov0EWC2EXOeOcscENMIAdD++79Dvej/k7/bvsD8q/wA8/07/KE8iT3z/lv+I+9bDqVdtZBz0TsT0JyzkDoq89PME5NgM5+YjhESKWrREcawkWVblVFblQ5UoHAQS3NTzXCfWcsOlVV1zq0QnTlJ2RCReqrzUQ2wkJ8TUDtxE9dZM1NpU3VO8VFSiVEqtFFT1RFT9RDxUM1zUrRWUBPxTvaPkDNTOVHRXLmKSxBR3zBRhPNTVRswUIfzECmxU9VKWHfPeUu1Dv9THFjKFaiwUb2wUUHwUOVKtxkimxX5DFGTNjMeWQ1GNJKYUZF1RHTRsFCV0xAplUXWEUC00jGS9UOUkqiTEiIxkbVzEU2xkN0q8FBlMxP4Mx+ZDT5VjtWasZCekZPlObVPFDU6Nc5dODdT0tSx0+3CqvqK0FISH3HRDfIQQFU31JEy9ZEz1ZqZ1llKBEfS0e7DWdX51Rn32cscAXH9uf4Bzfn+Qe7Z/ID/KfwBEP+5/+HMmhXY9Fo2WP1iLAK4/WI/aP8SP/j8QTyJPNE8ADp8In8KvZE9+T4hPek+0TwDGT9BP4k8MXx5fMF9CX1RfAGZfeF+KX5xfrl/AX9Jf5F8A9l8IbxpvLG8+b1BvYm90vwCGb3hrfm+4b8pv3G/ubwB/yBJ/9Ec2MgBEJ47iS05SZROOLCef0gEMJDgMxLNuT1UkDMTuTzUzEFpExCw0xEVQpdRQReTaHMSfvBS5UFXj1lCy/URQ9cSMFCtRBTNH0pwUX4wXjuKbhBS1UVZ149FRvRPprBVSLSOtJfTEQFJ1xFKF83q1Uv1DlEwUsFINI8hqVBTp1MQDFNQeU6UTazVT/bRTdeNxU2XUpmyEpVMtFPQE1/wE8U1TRTMTVI3krARIfNRrYFQ1M4C0hJtU/XS1VA3EVFXj5lQFMwfWpNQiVU3UVS0jVVWyNTNwVAc+4qlVDQPBWDwHhtMMlBVWNTMwJASrSFaNM2f09IH01J1m7NS1VrUkFATpVl3EZVcNFFfl1KTkV1cVlLVX5TOQpOSnV5XEV7R1JMSU9LSUEFhNlFislXSU5DxYjdRYvRRXElXDyKzn5jLAFP8ur0CvAAr/VK8e/3ivWv+M/7avsK8Awq/Ur6b/YKNW5baVVtNU5G02/KQcV0UT/1YlFKlWLSQEBKpctJVctHVW9NRdVgUUVq1jLFS0VQ789PcUlOCc1McUlBWwpNSSJJR5pNee1eYyqzBVDSMY1NT4RNTeVtyExVQllFTlo4q8BFFzVNcmg3zUIIzUBOyFovwE0eQHHtWuYnw81GaqHNRK3AQuJNQSdIT3aVLt9OzEwYzEqFLNAymMRBcOElGkxDwch9bTWVKFNJwUz1Ht87h0FNmdjBdH0mVRzQNMUVJNlFGN1HwU+MQU3cwUW8dQZROuUA0Dkax0q29QDZRQrWM8lHQl2sR0BMwU109FM6NPtqUTdU9FEy9PdSP9pU7NA8w0J16TToXUTqpFMwM8JL7kJI8ENFdtTVXjJk3t8+hMldQJTPUUBDSXTDS70LbVXjUABjW2Lb4v2C/qL/wvDjUOPwCI7zo/rO9eP2g/ejGeNXY9AJ4/qD/qPzT/7j8AU/Y/YPsAZv+Q/6L/tP+mT/hP4v/8/wD2/yAPEg9ED1YPOA9iD4wPAJ4PsA/CD9QP5g/4DwofHB8ALh9AH1IfZB92H4gfmh+sHwC+H3hvyh/0H94fAC8SLzwvQE4vKC9aL2QvbiW2ggus11Sm1X7imlR05Tx1T13jm1NPjcOIT0XE1CQDpqx0H1BldFTUXJR0daQ8177CrCzXXuLjVNT8aiTUHRzUOBTUVFFtI1VsDNSQHNSoFNTEVDTb3FF9c/5R1eMXUjat4zNSbSNMUl2URIRVgFyEo9TEuxyE1ZTEtfEkhBBUxCpT3YNFynTEXmSEflTH/oKyU1qV1FN1A+RTRfMABMSzGVQFlBTEU1Rtk2027ISGVNXjp1SVxBzEq9hUXdP17IQWHJQuqNS3zrXuc1U9hFV1lFWs5YQklOlVXXRW7eMcaoS0NnSUVXy0bVbdJKpklKGMlMO0RNxctPW2TJQQV9XjJ1d940pNV11zYVftdLyUl0y0ba8MVMpXVZPoV42U2Vg9dPyUNFiNw0hYTLWEXFT4V700vJTHFKcARq+YX2qvjK+2X8Bf2l8EbwAWbyhvAr8Uv1ZvUGtObW6S1a0EVHf0VE6slDBXiq2EV7Vz+VS3loNctKUyfJSPdLfO4ldWJYSEtK0m9GQQVqWEVWVj2kCsRDOQJpW+v9CztsJBBJSFKix0Euy3VkUeo1xEpagMx0bT3IRVBMQ5tIQbQvS0/mTEQ8A2UwxEtFzEFZy0dHq0dFrcN05zBERVDNw09SSE4DyExJTE1aGMxIhchHPExFVSNG2EtMQhxMQFUoWU3M9YbrP0z7aCS1ElcykU11ZmYvpQJePbRNS/LNRrp1ANxFAdc3FQHcRCNNQ+XNfuJW7VnuKg5CRhcYTflt1mw7TUI051Bmqu4sNc5JNsJFxN7daqxiNMDaRMfeMadAS0FtTkB06d4wAM7x7vmJ8AQu9U727v4J+C77Tvtu/Q7wA6r+zv/u9wryL/lKd+r5CvAFr/zP++r8j/Cr8cv2YP6P8AMr8kv06/gL+CL6y/vr/QvwDiv/S/Bs8YzyrPjL82z2DPAHLPhM+Wz6jPus9Mz97PyM8A2s8U34YvcC9K31zfbt+A3wCS36TfLt9A39rf7N/O3aYlKl7iMwyUdxSUpsQnRjILGE99RE+NROQv9i1mYiFaDD8ePzAz1oNRPT9PNEIG0nRcP241FqNMhP+EPyCWP6g/uj/MP86SQ+Q/RjIRmPw/Dk2mUh4kTzZFzkKBjURP9pNcR4aDbEcugkVAfE+OT6BPskEek+xEPMRPoNZNHnPsT/5Fh4IuPFRIUrRkYxxfvkK2FFTRPF8UTlUmMjfEBEdkX86TfFcAbnPMXwYfGB/SXywf9l9gHwByH4Qflh9Ab2pvzB/eH1BraNZjnGe2QkysFCxXRXMlEZxk91wHPgK91G/mbRJGEj78Z0YSDgx/RnIjfwQ1drZCXER/VnUOc2R/dnWUPkVGMmiEdE+Ud7aiIEr0JAj0JOi0d4eCrmT3FO41voNTHXNB5HdmQ/R3shZzUs1kFISoUt2Dh6p0NG/85FMM9DdEhBlqHPQDLITljITKUc2TZbP05Jdkhz4CXVHNBFR8j+7TUD0D3Zzkw7yEGaisj65CUVCdNGTn1o9Q6IMWk/SPVpNODQOODJRRVxyfZpUWooO8lE9ElzZWkuhMtaPQTC2E/MQJuBTnFqIDfJ+Onwhfqp8AxJ/Wn1Bf+p8Er4ZfKK+qXwBcr06trq3mX7CvEm8kb+6vAOCvSm9sb35vkG+ib/zPtm8ACN/ab+xvvm/4bwp/NH/u3wBof3p/jH+ef7B/wn/Uf+Z/APh/Co8cjy6PQI9Sj2SPdo8AiI+aj6yPvo/Qj+KP9I/23wDQ3yqfPJ9On2CfSnneRX5SWUAk574Sqk698+HsRKknROdm808NBE+VIwlWfOQlUI2UUB2TXDREGXeE70YSzlAVBKTvZkKlP+w0WcTvZkKv1DTLBOTndgL+9O+WNT4DhDce9ZS+8wT03IQ09zz/vhJKEnz0ZFz/NmKwdPfeU1w0EQaM/0YzzPR1rP++/WZSmfrU/65SR1X1JBwEgdKsJJwEB24i1gwE7lXCfTMIJA82BY4zTASRVkb1Q6dWDURcB95C+1wkSxdXfVMwfAceAmGMB8IekpycBwajrAe+EgpYZr3zIViV9NwESFhl5CFY3VQUx+4F7vLCTB92zwCIz1IfpM9WH8DPqh/EH/bPAAjfKt8c3+4fYNse8wwnVnJVRIQEIzTUDKQE8UQEYdhUB761RgW2InFWLaTVVm3zQpS8DJS081VanaRVjVPDVT0Drawk1Yx8tHbc9F781ENVCvVDJwwEDgQE0/DG9X4ypbj8pJ7sJ44zVIVEVKotBFQlUxt05PxM9OOqVPTOfPS0TDSRRDR4lVO1I2FkNEVE92ZSChVTZUPvfDTYlKcmsxT3Vh6SbFK1I1Ek9DsM9E0bdDT/UbU2LlNRvfNRseQ00zDu8oI09GHENEtDUd1TLPQ37vLyBEdUvvNMRKfklIw8RG8MRLVTHEQ6JEQhUFVzBLFQxZa+lUbSak9VczTJT30kpJTBfEdmUlpOghUzGOxHnk+wQ/6jPGVMIgVETGUk1Ec2404dlu5PBABbrlLHHF8mX0BbRl9gXwByX3xf9g+gXxof3FfGXcZdAN5dBm8AbzpvXG+eH1hvqm8A5B/2HwgvGi9Mf1Z/SH9KLwA8L14vUC+SL7wvzi/gL/IvAAQ/Fj8oPzo/TD9eP6gvui8AlD+mP4A/sj/cP+4/AE8STwAkTzZPSE9aT2xPfk+QT6JPALRPDp8gn8IxTgUm45SXNuLbrk690+hOlQMrTxb1o2ZPBcRPpQTU9Lvw1K719pJBvPReDKR5UFr9A5NkVLNQlRPQDKeq/6IFJPQlNPRBXPRcIVEV5DynnpOkVMYk9y6y2wFSzdMZUtWTNVKqveNVHPRv3OSI3FSllVJlxFLdw96kp7aSElLspCy85+4CYDRkgLSk0Zqc55bl9qLmtKQKVKJF8yJ05+ZTJLR3ZOSPTVTN06lUxbRsZOJ85G37XOQWVZUTMFUdBFVVzfRVxbODTLSeVLRrt1Xd89HMZOpVzeRYlLc+A9y0V1a943XEtKuTVs0Dqhx0xZS041KstP/cv2YSTIzUYwzEYYZcdAvARgP0tNFXlRRqlNVYxbMjTMQ8WGUDCUcsx5bC7oR3Xs+Yz6LPAOx/Do/wfzLfRI8uj2iPUt/AfI9+j7CPwo+ch/+ipVeKzdNp1HRCjN/W47S00VZMdLdWlROgvLSHrLcIFnWm88TUIbzUk7De8/zUK9NVlQO7/NSjDOc2o1pstFxstDxVveMl9NSVDPzU85xk00znvtKYqVTNpFzkZmTkT5RkOaoUtBX8pP6c5OSs5MhVU720U0XzkrzkdeyksVy85yZlHhIHU32j7UqEpNcc9L+Mp8bSgezkqWcE93bjUrVkUj20UWr9BFF1880s9K9RveMTlVH9tCz0X1T3HlNc9DMMUZUUhPTXUG2UnPTVo6T0ilxUaZT0T1CyHRM3rP+egspPlROQzU9F82JPHVZ28v1OgnXzvez/jtMEDxYNzgIaNU0VVExlE8xM3VR8twL2SgP8RAMQZg+ID/K/nA8Apg+4C94PSM/qD2zPHh8oHwA6GWYdrs+IH4If9M8G39AfAMofLN8eL2Dfct/EP74/yE8Amt/E377f4N/y3xTvht8Y7wBK71zvbu+A75LvNO+278jvANrv7O+e77DvIv80/0b/WP8Aav98/47/oP/aT8T/vv/o/4D6/wwPzv/g/0IPDPcGwgutTrWTM04lVE61VE5WNXPlTjUDHDRUUzxUaZQ0V55iAwy0H1Blw61A/KRaUN1TdUxUkaZUVK5QBaTkBOhMVAG2nKQdUU0DOFHlk1lRUYWUrFdOAqi0VMqUp2pGc1FNdFJtwzNSNQNBTGynLpNcp26T5FTV5FQr9VIN0xBkZCosZxbyo2RTzZREZw7SsCSkzBT8l04CCPSUHuSXlgPslGt1VJ2jjYRkp1TFc1PBVDXE7JT1zJQO3GRNLuRkR1U9tGyUe/xk25pV3VO1VQ1TzlWifVRVVZtTkHZjVt1TVag0l/ZTLJSnJHTDfCTc2hx09YQkFVcNUy5XGjXDSsR0YVe1pHSEe3BYTmPEd04C6FetBFiNBGVYNcM6rHfmkilY9VMl+FyEzsx/DtLAJI9ePwBwP/p/hD9ej7g/yj/cP+4/gHiPio8cTw5P4IuGY6w0TqhUd74lllLxVJTYNJS/ihx0pTSUjzSfDnVuciZUVJ8eQtrsZMFslKs8JEWSZCR5jJdOU/xkKrxkqRCsl47C13RkvGxkoolU/aS0lHPsF+aVBsIbCmxkAhQk6lRnZsLDEJ4D1VM1A3xcZGZkZEpTFA1UVGQOBKT4DGdWrTbCVYrEVG+EpFYMZD5cpKsjUmVkUkWkUcV0UUrVs7cMZKG0p55iY9SkLUwcFDBRtWRRNQQMtLPfUDV05ASoUG3Dk1octHHkpFdQNQM8zASrJVCdow3kpU9lw6CtT+1jcU+FZE9VlE82TQPYTtWzl06lRMxkqTfEtzbCuvy0izQEXFVNvURNXZRMBaRM5ZMFGRzEk3TEy7BmBY7F1r8ECMOOwsf8vw7FDs8gzzLJADbPuH9qz9x/js+Yz8LJDo0ALo/QzxLfTI92jxjfSt+kjwC+j9CP4o8M/xb/AJ/6jzyfABafMJ9Kn3yflp+on7qfzJ8A3p/wnwKvFK8mrzivSq9crwCGn2ivkq+kr7avyK/arywPAOav8K8CvzS/Rr9Yvxq/bL+gjr+gv7K/dKfOcgA8dCfWzGRXTq0TjoQExU5WRYMMT91zQ7RkfJwEm7RPrXP6T0UUbGQztpRkTVBVU2lQpQOD2lRkn1Rkv1BVc9tQhpVT9lAVVDxnNmXOYmdVUWVTgixkozRkvBRkRdcMZPEsFANgfrIsZBRrR1LNc2D8VHpShVSafBS1zMTQUmUk9FQDWpwUJcQUPFN9ZFN1ZDVT9WRTjWOlU41ENNRb31NVU/lT3UMRXFRrK1RVFFS9s2hU3UO1gVxUm2xUulTdc9PW3BTuVEVzB2wkKFWsvQRMJFpVlVN2LCSOqjQkpzQkxxxU4/xE/LVVRXMXvEQ2Vs1zULasRGdW9SOBVv0TnWlWdRSURNWkRO9WVVMzCVd1JMwkOlf9RHREbXVMNJBXVVOpV+UEajTk4cwk+jw0F1jFJDQcN95jWP1zB1hdxMwkAcpEN3Y/yO+aP9zv5u+wPwAS/zT/Rv8oT1L/RE9e/4D/pKL5dgK2VOfGQljE9DamXOQZVz0UtETelETFVVatc6qURJUU5HukJA1jFORLVr3EnCTr0N7V0o5i5czX3gNVvbOYVUqlQ38UVGA0J4aCMFwELRhkBP9UlVPmDCfecqWjXNSM9Bd+Y1SFg0CJVAXUPFQKbFce40TUuai0F27TjFRsTNRRdFQuVtQUGFP9E/3cxOTcxJXEVBSs5FSW1MeeElUJUn0kxMQn/FeuxcZjFGdsDuNEZIZRxUNoUYWDpVB8FDhEZ57y+pxk5w1QRYPMUAUEbGf2Q4RkVVxsZENcxCtUZA9kxBHmFMcOxXYDT9UExGfmUg2mzGR3TqXUTCTbsH51lF4DBHRmDHQxDHfecsMGHHT5TEUkLH+Gha51Tn0AVn9wf4J5ln2ef6h/wn/kfwDmfwCPcjkehYY9Po9Ij4qPAMw/3j/wP7qPBE8mTzhPSk8AXE92n3Cfgk+cT36voE/CvwDsT/5PEF8iXzRfRl9YX2pfAHxfjl+gX7JfxF/WX+hf+l8ADG8ebzBvQm90v05vWG9qYQBmb6Bvsm+Ub9ZvwG+Sbwx/YB5/yL/asYYDpCRLTo3EtPS3ngIBNCQ4T23TcVYExKNPhePufHQRzBQLLFAt00U8x04yS8juA9ZkxNZQjdRQnRMIUWxV1KTER1EFI19R5RSpUQ0EBIS1rMTR5HTrWgSEBeTEJVLFBFKt1FrkxHVcFIxSnROodBQxwSwX3tNEFBZTdcQMF5QGFS7ShRQUnjTXbjLXKkzU8SQUDZQEJsQHbgM21AR6VPUjk1RVBOyEa85UnRPonAQBVQVzWxxV1UM0VTXEVZ3zbWrk1IdVbdOhVRXkarTU1kQE9bzUDlYtc4soVtVDRBwMGwBuMpem9PSuVmXkLOTpHAQDTVc1wx1XFZRU5FCklC1tdOSKV50DoXT3NsK13ayU9FTkEFjl8ymtWJ0DQVildFgFIx8hWG3rs+A2E1TkwPzvPq8AAP/y73Svhq8w/yL/rK/Or0Co//KvBL8Wv6DzLnK4dOSFmuz0XzznppWelZ4C4VYEBMpW9TOwLOSZFAdQTjIjCBaTPAQcDOT9RAcU9oNEBLVsBKBkB2bTjARFT+TUN4QPlgUGcszkhC2zzASVVG0zd7wHjsJTQlT1lITUE4TU8+QHoBbjLNeWhWbTfIRQRNQ5qkzUITTU/zSE4NTEysVSbdOx3MdGI+zEYFKUNcRsFCrMxBJ0H7bjUSb1I6NRrQSkFHCkF57yVToUhCH8xAMEhOXMF1o+MrD8FJtQBeRQ1UNlZMR0SfwXPjIQUH0kbU8lM7pPnROITyUEVhQkFE811E5VBE71IxNzTvUUrNQORCQTMKYDaAw0myCOoj7k1P5MzRQJTDXUlCRX/DemJdZFPjUA9iXGLT7v4C/yLxw/Jj+Y7wA6P7zvbj/g74I/BP+mP7g/ADr/TP9e/yBLHk+A/3JPtP8Axv/YT9JP1P/m/xAPIg9EDwA2D2APcg+MD54PsA/CD9QPAOYPgA/yDxwfLh9AH1IfZB8A/g9wH5ofrB++H9Af4h/8bwDuHwgvEi8sL04vYC86L4QvIJYvQHsOk1R/3tK3bHcWkyx8f15y4k+tcwls1+biW0dQ9cNiUK2zfbx/soYS1NR3juIKUb3jIwjsf/595rKvFIeWkySHxtKJHjSH3nJYRI9WjX4i3Gxsj47CMVMls0pTjbQYlI82s7SE0VMl9LyPzoVarjNUbcN1VK2zjeyHWp4iyNSE4FSN4/oMxEQTkMaCNhyX3rVW01U9tAw8n7bi8FXddFyXNsOstBNdVrU05ESVhJ9mtT6SLft8lBdXxdMutJeucxVXfXOB3KSc3KfO07ykBe4ktAr0n77TDKcm87ykAc4kr46vsF/CX9yvzl+4rwDiXwxvLm9Ab+qp5q9wbyq52GZtNr0+kmtXxYNGV6bl4ydXddTclO1slNOqlLS7bJSj5ESFlLRrqoy0U6S0PIy0I6S0DNKMtPNEl1ayvcS0pVVUvTS8RHAslFe8tD4slFUnLJQHVJTuRMTT/ITTuFSdhATEhmREaFRU5bQsxDckxBckxPekhFPfU42UzHSopISPzHSVeLSEYaSEP4zHxkNTqm3j87Q01bQ0tdQ0nNVSbcRS5eNnpMRKUla94zNSZdMZ3DVR5eTa7MTIHNSqUe0zkVHUJTRsNFl8hD1chCdRisXUUY3j6jw3NjXOk1CslXQkNG1QbeNTfNQxWhQ0F0w0+k+9tE+9NNVPfSNc9CQj7CTxTkDFtMwn5rO8Jyb1hhK03NesvtNs9BBN3ZRM/UPoMUwFlIznjsIRTq0rK+gEXuXm4sesl07vYO9y4W7tAHbvkO8Sr8Tvxu/o7/rvbK8AHv+QrzL/tK/Gr3D/mv/8rwD2ryC/Mr9Ev3YfWL8CD3y/AI6/cL96v8S/5r/4v8q/DM8ALs9Az1LPZM92z4jPms+szwAez9DP4s/EzwbfGN8q3zzfAE7fYN9yL3Tflt+o37rffN/Axt/Y3+rf9N+GlSaiQE5CbeNz1CcWlcZj/CRi5CSxlPSHBjUGQiVQNeRQqAWUJDdOopfchLFENM6pUG2U1IQDfIQdZDQ/VqSEWlH9w3SchI5khFOoUb2UVDTjZDT/XITbF1KtQztS7TNRUprNhFL1k4dS7WQU9LvUFIdfUvekNBD0NCpT0u1DRfw3XnJ+9DSaU1LVo7AcTzZCBox0HjxHMoZiWkxPTqKnVM00dERp2nRH/sIUdHQuVRU0sVUdNJxHnqKcVSVzs0JcdM68T/5zDHdOolfcRFNtVt10/ESo3GTDHHSl3OxE9RRXJqIwpGRILVe9g2FXJXODPFc2QmW2nATRVF/WgiNYBaOjOlhdNHxfnqLMTFTHAJxfFh8oHzofTG9OH+hfah8AlG+OH6Afuh/UH+4fAC+KYaKWMqW0Z9ZDpAQjLFQJTVfFc+9W9ZQUVLf0RNWeTCSHXARvPARRVrKFYzo8BzYK8VWFY9qinETBPH/e40R0XER0PJlV1QScJApVFZTU9NFQhH+Wdc6DXEROVEQttHca1qIA7PTkU8001Hde4o2SDIRzU9Xk9HfOQ1PGTaMHU22kFIemcr9SVvWDnlIlo4DUNGwc91COAzSEE/C+ggEc9OFkh9L+0qx0hzZCdnyEXVFm/UNIUX3k/DQIUdWktVCtQ9t85LVQxXOfRVAN44jMh6ZzfOQ1zIRZHeyHhmLKT9WjkFzn0iaiIBSXtoNOhWOKTgo980uMlBhU5FOghvM8pNWD5JRTBKQa9MTYTAKthExNRESXnoM0lAPgNqUAnp3GlbafyJ/an/SfZl8IrwAir5xfRq/AX8pRnqVur4CvAAJv3K8mbzhv4q8Mv0a/gG8Akm+kb7ZvqL/Cb9Rv7s8AfwASfzR/5m84f0J/bH+Of6B/ALJ/dH++f+h/+n8Mjx6PMI8AQo9Uj2aPGO8C75yPho+wjwDCj+SPxo/YjxqfLJ8+n1CfQGKfdJ8e7zDvQuGe8qZM7wRe5X6SmGznvuN877bz7JQbdVA9I5lQHQSs777lLDYj9DQ9UT0jWdznllKNkMzkr1FlRPznJgL+tlSkIFI9IzlS/eNTpCT/DgKhPPcOktxE9PVEVP8GIkps/9aTbDS43KQR05T/pv32Ili8/87/4PMiPvL77P/+9QYiagwPJkMWLATQVT0j6TQHNiNEB4IuslVUD2YPeANWs7y0FSSMB35SSpwHPvJ7rA8eoyKUBOjMD94NPiIp9AcuxQrWcsQsJMJ8H47PoM+CHwC0z8bPiB/6zwzfBi0e3zDfoAovZN8OLyAjxlJ3/ARMEDQvRi9YI0ZioGQvdi+IL8iaKT7zHASjtCde4nJVRmXzVVXdBNQvDmNUTVTS3PS6/CeeM1R9k2hULEVEXOQzVP3jE+T1VDSN40Q0yFOVU4vwDrKWomT0dVw/bjUOYgzU5O8gRPeOQ5Q3dvO8NGesNz7yaztSDbMWjDT/UcVUFVEtVFF9U6pUp06l9j1gNqUORcYDHEf2Mr1QHSRK7JSFHERrREfGUjcMpNkZXE/WcpRPDZNcT5il1IRPJgKOTs3krJQTMKxH7kW+Ra7CPk09xNRHEkZi0ORPrqIL/E8OXyBfADJfTF9WXV5fgF/yD6xfrl8AyF/SX+xXRh0Ob0hrdh+YHwCqH2xvzh9oa8YfAC8SLyQvAM5/QC/Kf1wvXi9wL5IvLC8Afi/YL6ov/C8OPyA/Mj9EPwDuL1A/Wj98P54/iJ8Sn9Q/AOY/+D8KT8Q/Lk9AT1JPZE8Adk+IT5pPrE++T9BP4k8cT2SelSZCPKyXdtKqTg3DgeHEn9adrtPsn/6dnpKRonxUsRyvLqW28h9cpD+IRK8GA3SkrmSvdqU2EheijKQzjK+epY7io6SkwWS0pz/C98SvjuJDU+3DKV7krz5SsgS0zAS/FrVIPuMkvyZCjDy/1rLYnOUEXLe2EjBst37jfL+OvTYTIuxkAay3PuPE1Ffc1+YCJYrctKPct+YDVr2kBOQrEVfdky40xEgMzx7PEDDPQs9Uz9ay+GzPfsW2EgHA5M8GjxiP6s8sjz6NDt8AcI+Cj0Tfno1O38iP2o+E36SW1SaCTvy33pIOfHTxKtS02My0v7zUp8y3xuNoLHc2A7y0JVyUDlYFE1Xw5GTY7GTBnLSpPORRiiznzuOUtEA85CrUZNUQlLTwrGTXFLS+VKot46KU5INUtGtEtFFUjGduEhzclAJctORMZFHOZGe+5SZCfLTkYHxkIUbc58al9vOcpNespz6zlVLVs4g09G8c977zUioFEyAMZAecpOBE97byta909JM89HdRZcNc1VF9c0E89Cdc9BRRZO1ElPTdlP/mgopQfXOrcVDVA1dsVDq09B/anFVQlXPGT7UTkE+2lXNmT4UDL0/Fs/1SLFTBBA+eo07lG7AsB2q2803F9E2N0+VMjTMR1FQPZgUWEgPctHsIng0Alg+oC64PyA/aD+QP/g8YHwAqH5zPpsVWFU4dvs1uH7gfAALfFN/2HfYf6B9C32zfft8AwC+6L6Tffj+437Lf/N/23wAg7+rfLO9W72jvEu+M73bvAIjvqu/E7+bv+O8K/yRPLv8AQP9S/2T/dv8g/4L/rP++/wDQ/4r/5P8GDxgPKg88D04PkGAP0uHWtV6zTlW0fLSatoy01E51YwxPLcNTVU/9g4U8VMJUVPlktKsdUGUDOAy0VTS0b1R8V+bCrCS0x5xU45xXtM4D9KQ4vFRUUfXzbKr0pIj0pKi8VMQsFNxRUdV07F/28kyUpGecpK2AJGScUv2DtYwU1VgcZGOgfqIIU/2DJURvlAaTZGSSVKSwbGeWcuayVKQAhGdWUjlUrQRUWjV0VJVzhlQd06C0Z6xew5xk9VQdlFVdgy5a/GRFnJRiVYV0VS2kKVXNVGwkzoyU6RR3BqOFVtXjNCx/DmNEf+bC3IRcd3bCEBSXdn+Ic69yl1FXvaScf55TWPXzHLx3Fn6iSFhtoyvUd+6z/CQBx+x3Jo9wP4I/lD9Oj2CPALo/zD+Gj6iPwo8MTx5PSE9UWkkWY1d1VFdVc0r8NNMsV2V2prLvPJTXVpQFtFx0paREjUyfHtJACGSfdpVWQtqEn06znJ9mcilBtJcOohIcVPG8Z/ZzIpxkpRQnVrM8JE78Fx7SKyBUrXRUpXRT/QRUZIWuPGSaVGd+s7QX5sIs2VPtpLQU81J1s95SoO10dK+Grcaz1FQejBQFspSk57SntnKzUf2DlTVRbVN5LGRjUQ2UtKSRK+yn9vM0tN8Etz6TUEilZBy/drI+NL9ew099w1mjVLce0jBPFXRP3RRpTv0k5GRX3LQjTmUG1J4zJMSP9PRcXMQaTZbtU+hM3RRMrbZmArgA1L++xV7FJsX+vQbPGM8qyQA+z1DPYs90z+5/kM8Sj8zPAM7P4M/qz2SPfo+Qj1rfTN8Ajt/Yj+qP/I8+7zjv2u80nwAmn1CfWp98n4afoJ8in7SfAOaf0J/ynxyvLq9Ar1KvZK8Adq+Ir5qv9P++r9Cv4q/0rwAGv7CvEr88v06/YL9yv4S/QJa/qL+6v8y/1rXmcgD8ZG0YVHRLTtVTjk6tQ1PFTtVmliNP1VNuHMRNtCTE7k/VJPQELHRkq01QbVNpDBSDpGSftlTEuVBlI9ZQ7TPuZVCdgxBUZ65CRVGVc2VfJGR7NGeWYrdRhSNF0Txk6TRkG2CuE1LNRFrsVFiMFHVSBaOU1FRrrlLVs8j0xORSVYNr/FJlIxbEFDdT/VS1Uy0UU/Vzg1NNVFNqlXO/xBTXLNTxUxUTVQ0UJCaEVEgcJGB8VK16BCSTVOVzsDwkzsyEVSQkAVUlNCRUOlVa3QRV5XNwVa0kVeVUEBxU+0BOE0wk9UQk40DWsmsoVlVDSrQkY1b1JGqcJJfMJLWkJM9WfSRZVoUkjEQhV1WDPPwkq1dXFRNtfESK7CShrPw3FhLdVwWkV4XEWNYVgydYTSRYlXM/WFpdZFiNQ+FX7VPIXDcARlOkP+bv+O+qPwz/5j/4PwBS/2T/Bk+A/zpPnP++/8jzVC7DlOSQBDRfPPQ+dPStHAQ0/1b1dFYtI8rKzESwzCSVHOcW6ktWVIVEzCQVFAT6TCTl3NSxx2wnZiUXcn9V1bNoqVVNxARUMIQEGHwE/2oUJOYUJMY8JK5UtUS1VPVzc3xUWlQFo0Sq3AQkFCQGLCTqrBTVKmTUvSzUoYxUhzTXxtOpU21UpFQeTNT/BGTlqvTExIQUrNzEkIQUfKlSvRTcVEJkFCzcxBBtUoUj8VHVs9hRVYOtvLzEoVEVJFHF82qUTGf2cjOUFBhkZ65C5aZExMxQldRUxJmkZH8WnGReUB1UUD007BRDwDSuA8xksDzEgE/tZNxkbQwsxNROdROiTr0jjXNcJDNO7bZudSaynLVNtRRNjUMxTXUTAlhchDNwBvL+TLVjegSnBqZSDk6dhuZ1pnVufYZ9AI5/oHumfcZ/2H9KP/x//n8AGI8ij6Q/Po9gj3KP7D/+PwDIiw5PwI8Sn1RPZk94T4pPAPyfXp+YT/qf3E/WT8hP2r8ALF/+TxhfYl9UX4ZfmF+qXwC8X85f4F/yXwRvJr8obzpvAExvXm9wb4JvlG+mb7hvym8A3G8Wb+hvEn8kfzZ/4L/yscL+8049JATPFsVuMkNPCGUULM+u4g9Ez1bFPtNkx5RO0xQk23TE9oTPPiJHVrTEZ1EFQ4CMxJu0z2SOFTYyCtTPXjJgUoXUEPTHltME3x4yAzQXJt2u0stxUx3ji0TfruLfU4xVBCzUEVSNxHTfDiKBBtyEm1Qt5JzX5sKr0D4ipQfk1CG8335SdPzUjsVVLROp5N/21T4iF1ayndMuDO+u0oFWZdOdUVZF0zPoruLvPOQJTOcQvtNc727lPiKnzOeG7ebCYxhYdZSk744yB1gtEwHZxOdOE9TvTq9gr3KvPP8APv+or5qvzK92/8j/sv8Mv8Amv9D/4vE+08yXdhIyV7aNMxdXJQP1Vs0z3Kos5MUUBKqUlI0s5HUWlJRdVnUDRkQP9tVeM1RkD3YSkkyUeZQEYNS0UUeUD6YFBkLgrNTBzARbo1T9Y4xUjTN3HJQlV3zUQGzX/mIM9IRj0GgmMwQXXjKgtISFU3UDNWZ8xFA81DNTnQTMhSoM3MxchKpsFI5chw4iVWFkhETcxCEU1Ax0FG3yxBTTUcXjuFHVdKVRJQOFtBd2ElK0FDplUWXTHdQXPiLnUBUEjOwXhsKVUD3EBC+GwiVCbNQHJCeedZZ1/rNPNbMrCk+VFE7Fo55cL/5lDOYlRnKYTY3EjC/G46QvBAZFJqNOzTYmNQY13i/wLwACORY/KDMmPzA/Uj9cP9bvAIA/+u/MN8Y/GPse/+g/Wv8AbP9+/yhPwkmW/8BP0v/k/wAGX/j/Cg8sD25fKA9iD1QPAIYPeA+SD5wPvg/QD/IP3A8A/g8IHxofTB9eH3Afgh+UHwCmH7gfyh/cH/5v6B/6HxQvADYvSC9aL2wvJi94L6IvtC+0XnUOw07dg0tOBTOPRHx/PhI0lH+mdc7iELR/EMZ1fuLTeLaSueR3PhP0f0JG8kwMjx6PMIO2kuk8jxROhQaiWLQ0dczHbo+4yBP8Uo2GhsI1nIcm04THhMbTpMS4lIRzwGbFdsINUFTHTsXuhdbDVIWTkwyU0a4Mn4ZzXJQcPJQ0VTK9dFUl1GyUh1UtxEyUZblklNVkl36iDla1I0soVmWzQqS33oJ7nLRrlVbFo66MtMpW3eSqhJQD5KQc/JQ0RKRQJVfN43Dcl4ZyoTy3luNqxKTuRKQQLKQpWIVzrUEUrB9Y/dPh3JTKADyvfq/IX4qvvK/eX/BfEm8ANG9GbxC/Um9kb/6vkG+yaZau4ppXdeNfxJc+01dQJVYeVRZVjvKwtJSZ/EckhpXeI1b91Hy0HCRVnJRV5VyUzGSUtUSUnhTEVX8MxGgUxE9slDfMtFEgFMeW0zTEzGxEswSUoZU8z+5D3Ife4hMsxPOgbMe+hS7DrIceom+MhE4qlIwhpIQBtITl5Dfe4o2zXISaUqXU3Me30kdq/DQuzMQO5MT0Ub3UqVElZJw0oTTUiizUctVRjcNWPNQ9RNQcURL90wGkNVw01FzXxmNENK1/XDRkUN3jQ1Q0K8JENA901Bsw/lMcNIBPbG10vNQYTx3T5U7dtK1OleN3Ts3jQNwkC4DM1IPg7tUm0/zXFuW+w0wKLZRMjSNctPdOlT4VzuUAfuVm7VbvcO+C6YbvmOvG7QAWr9Dv6u9cr26tPv0+/6CvAEr/xKe+r7j/qv/sr/6t5v8AOL9Kv1y/Ph8YD3q/lL+WvwC4v8q/3L/+vxDPIs80z+a/AEDPUs98z27PiM+yz8TP1s8A6M/6z4wvBt8Y30LfVN9m3wB434rfLN+W38Df0t/k3/bfYAjvGu+k39YtloKCTk10bPQnJuI4T22TcU/tdEoMlN505BEkN45TUJWDlWIsNH00NJlMN56C1slQbVTUhApsN84yRVFUzWSkNHmUNJfk5LWcPwrOMgXcNCC8P84/4D/yOVZuohdTPaMwFERKFE8QJk84T0pJJuJIXE9uRU7zYox0xoRPlkWegjZVPfNtVXx0cFU184hVbZMroVX1I8FEdNzUT05DaOxP/kVuopcsdKxWNfOFyAR06SRX3mUOA2RUVwREX/aSo3RnZlWew3RfhlUWllI/WJ3DFJxfrl8AbwA6H0wfJm1eH3BvIm+kH7YfAIBv0h+0b+4fEC8aIZ7zxGdqxnJrpARGtAQgVx301VeNC9N0BLf8ZKBWqvUjgXQEZyR0UeREONIkdCE0d67S7LxE01WyxXO7VHc+8oVVdUNuVBQHtqI8FAQlFAQF5CRT7FTllKR0tbR0l3xE035U5YSUdEwENC9UMo3kVNVEtPTdU4UEVDTVqLT0jRyEcVQ0WFNS1WRTtTRUNAi09O1M9EXQbPS3PIceMzSEYzyEZUpM9DBs9fw0/lE9pNqchMashKxRdUOOUWqdw3S8hFkM9EFRRaMbI1G1owxR3aTEh77lapZSn8TkhqzkbVDlY8tTUG2UUG301IT6T0zt9CyUhU+tBHzkI3TkW/FO9UO9Tp0TfkznRvaSE05tpp7zDKR3dJRrPk01kw6UxNhM9fQRTK0EDKeO406t1m6l9pUA5pXGn9if6pHmnwCrLqV+XwAwr0KvtF9ur9hf4lGOre5dAA5vIG/ar0RvBr8Yv2JvdG8AZr+wb8Jv1G+uv+Bv8m8MfwAef5DPQn9kf3Z/iH+af1R/AL5/0H/if/R/Bo+wfxKPPI8ATo9gjzLvdI+Wj6iPuo/MjwDej/CPAp8UnyafOJ96j0yfMG6fgJ+Sn6RUAE5F71fkQj7yxWTvdu+I4+4CCZTvAKbtRkW+79Dj5gPc7+7lbgMCVKSVBP8W/e4jLP8+/1D7Eqbi4mT3RiIWdPeOI4T/BJb17uK/pP+29U6jxP/W9VRuoxw0rhw0zuz05vz3RhYiGlV9NBQPBlKHtCQhozQPRgXmA5QkKFwHZlIpY2wPVhKufCTRjA+eBQDmI6wHVkO8DwYlTjPcD+4FIgZSR/wPDh2m4sIkH24fALDPws/Uz5YfkB/6zxzfLt+AyB8CKUbfGC/6HywntqNXpO3kDNQ+TCcGUgc8JOuqfATMBMSzZASdBMSDqvy0aWQETVQENuy0HmlWVSR0BOccBNBVbSTavLSgpLSBVZWTaFWqXVNPlLQ3HAQglLQHMCQE+/BetQZSt1Tl1NT3UtbCXjS3ZgItBDQPRDdW7uLfU5UDw/ykpVQ0VYjE5HPE5FP8pDV09BsgU7VTA1PNplb1tlJVs7Q0nrykgLykYKSkK0hSXZMszKQS3DfuQ0lRDdRU9Kj8N6aiaAREW1RRfdM6UZ0EUZUE2ISlNKeeIrFQTaObUIR9JDSkZgynBqU+M2RE8Tb0lL5PLWOMT03k3JRrGE9t5E79o7VO1UQtTqVTQE7lRE6VVt5SraeUVHpN7eRNRSMGFnxk0EwtZEwt9ByHDlUAppqjUGZVNl0+X1BfYl90VwB2XZ5dnl+4Xyof5F9OHf5VAP5VJm+AHzpvpB+2H8gfom8A3B/eHxAvIi80LzZ/GI9aLwBsL04veC+iL7Qv1i/oL/ovAAw/zi8wP0I/VD9mP3g/Gj8AjD+uP1CfYp/kP/Y/CE8aTwAsTz5P0D9KT3RPhk+YT6pPgLxPzk/gT/JPXE9eRV5CHDVOTeROBeOGTi2kFARt9byUK0/9o3VPPQS1T82kT02jC1BNEyfWdFRHUJ0zZCSkf1Cm9QOaUBX0RKTQRKTwVgSkDFH9oyV8pEF8pK1hjPR9UX3jl3yksapMpMu8VOV09Ai8pCA1Uk2jO6ykVVIdBLSnqn7SqsykwrSk3qSk+NrEpBgctDFTLQNOUzTF9PTkgPTkoFMtpPzkJdMEtO4kt8azVM20jOSrWlRNE3es5I9stLFqNLTIpGTiLLT7VF3rkFvgTuX2o3y0ipy3/tK9akTk2Fzk8Hy0Cla9VE1WnTNEVq3UFOR19LRbkVbNE7BWhcRWLRRW/NT9Vi0DHpzUOJTErVDM1GtXLRODFMScVAzXXsLZlMTwZNQMXMeyLhJDZMd+oiFYPaRXBH2kTMTElM8OjyCPMo9EjwAG32Dfeo+Mj56PaN+K38SPwMaP2I/qgZZTlHcG4kZXAnVUVxXktHQDwPa1LuNcdEOgVtXk9Nfuo8S0OGyUtSEExVblg+pV3fPRRVVNo7uctwZ1duJuhLfUFsOEtCWEtAXElOxUitUEVPUDuoTnJvNktGaqLLRL5JQztGQXlOT+ViS03VOltFN946cE9CmS3Oemo1N9tFOVpFykNQoktO28pNBSLeQ89KmcJPf+omUsZEqUpDBqDGQbFGQFFPTjUZXE1oT0qlHd85F89HRRto0TXFG9k0VRdVRRLC10XPTuULV0UBV0jFRVn8z0hRS0aYxUT9z0tTHM9BWUVPpP5YPKzU+dM5RPtZRcVCdPaOX0PFfmgopMVEtOJVZYLhVeczQUg0211E0tBAacNNRMXQZOBZ7TxLWctABjQC4V1gXOBZ4Ntg/ID9oPAPQHXs/4DxoflM8+H7jPYhkAjhVmH4gfmh8U1wbfMN/6HwCUL1bfeN+K35zfli+QL7rfANzfnj/43wrvHO8+71DvYu8AdO+G75jvKu+8787v4O/y7wAE/xb/sO8i/0z/Xk9w/1r/AIT/jv+g/8r/3P+m/7j/Eg+AJA82DwAPQg9sD34NVmIRZpy0PE5NpIy0qk69k5PlTnW2pmJiZLeWk09shZRMtCVQ7bM+UFUD1VxMtHVEtJFEtLFQtmWDzlBFY+hQhZRRKp3DI9RUPQS0WuSntpIrjlF9A6jkpMQsFMugaraS/vykF8SkM1JtlLVSPcNvHGSHUs1ToWqcFMGMpNwcZPdSNdOrEFPlgypMpEOEZGM2XGR+U30DmFNddIRntP7D5BQIJKQeVDXTQGVUVaRUVVT0lI1U7bPVrgSkxhQk4OyU+lQ2NfMUVWWDLlV9VBx0q2hVzVOBxJScpJSzNVU1U9a0lO5V/VR8l4qmY1ZNU1tMd75jXJSoYkSUwWx33mM0dBVXraTEjHe+wmecd46j/HS0V5BVxGSE83Dmggrkd8aTWKpFY0g8POxkhM4kNMcABI9+P1iPij+cP8Y/uD9qjwD8P7aP+Iv+j0BPUk9kT25Fmr6SpSyUd1elZJx0I5a0dAlXPcPvRJ/OMp6pVpUUdHRtTJRXjJQ6kHyXLnV+s6SU05yf/sKMiVXlpMSUXMSfNjOUlPGiHCTY7J/eE1QkZJxkSFbEZDFUhbMZ1GQC5JSV41SkyFykqkSvPhNT2j3DP+QUKFO9wwdTpOXEFGTVhKe2kp6EFIFqjKRslKRQnKQ1Uo1UGPxUcxCeouVRPcRUF4bCq5BRtaN7NBRd1KQ6tCwXhsIQ5KT0UL3D19Qct/aTUH0DiBy0bVCWhVNRUK2kULWkFBT+JFy3NtKQxAc+si98txZzLIy3PqJXTn0DGLwEw8DUrr1GwlM81BAs9NhMAM223rUeM+y/vsVWxQ7PIM8AKs9Ez1bFVs94z+p/pMeGzwCwz8rPLIf+zebPKNtujyjfAJqPrI9e38CP4o/0jwafGJ8A2t8snyb/UJ9in4Sffp+onwC6n8yf3p/wnwKvFK+WnyivADqvXK8+n1Cvkq+kr7avyK8A2q/sr0YPWA8ivzS/Rr8IvwAav3y/jr+gv7K/bL/Wv+i/DEqhvmILTuVkpA+2Bc6ySRzED1ciztwHzlIfnGRLOFBtQ1r8D/7CrBQfKqYiATxkHzxkPzwfTmVKzlKvZGTKZBfOUv90H0YWglNS1USUF7ZyoyRkMbmsH74dbkJKU3VU3B9KllKy/BTM/BeOIgYMJ7LecjocL86yjFQlg6fChFTBVFxTL2UmbkJqVba1c4NV3XOaVR1jtQQEVw6C8JwnLhOsL74tzjIVrswkyLRE4eQndhMcNKk0/C8GY1d9JFc9I7ZoJD82NbZyI1Q0QVgVgwNDWFXEXD9eE3Q/7u8A/wAS/yT/vj84//I/bP8uTyhLYCZPOE/C/9T/7rK4V+3U1Ve9Y2uM5EaMRCdXml10V4VT8Va1dCTku6q0RKHMJIgk5GvcJFNY9ETrSA8iBVbNs+yMJ9SOY2Qkp8zUjgTkcFW0BXSUJD6cBCdVzbMMVszU7lT1FFR9g7yUVJWixASDPCRmfFeWYi2qpNQXFCQAhFThvFTDWKxXPsPMVG9TBXRTteSUxBceYgXMVO/sX9bymgwEZx5iZVJNNOzHvmOEFI34TGTgUT0kRGcWgpPUtMeOUllcZD00ZCVRKp0kUX2EUEV0UBXUrGS1oWzEhZxkaFDNs0xpUO3E/BQZbMT1T130tU8dVE8Ng2BPDXRPWo3ETnXDsU6VU4IMxGlPDHc+iqfMdHdNlUSsXHW0hNBMjcRMzbNcBNx3XgIRDHRLoA6FtnWGfwCYf6p5rn/Ae9Z93n9YPxKPAByPjj+gO1aNNo1OjYaPsI8AAk8UT86PyI86T1xPbk+ATwCCr5RPnk/AT9JP3E+GrwBfAPK/NF9GX1hfal98X45foF8Asl/EX9Zf6F/6XwxvHm8wbwDKv1RvTm94b4pvnG9eb3BvANJv5G/Gb/BvAn8sfz5/UH/K2iYAfCxLbCdmAsVO2jUDAVQkOE91w3FPqn0zo0TE7kwkEHzELJpsxEX8FGlQ5dRUxJ9Y/Bd2A4TE7lAt1FEFw2srUQXTR8TEX1FtJLYMhJtRZQO1UTUD0ao8hPGsxApcFCUs1ECZUk0kbBR6UiUUZISwtVJVc8h0hORS3TP8tmSEIFOdMzdTdcNRVjTUalP9w41MFKVUFNW/pITXrITxvIQNVLQNhOQERgQUYFRthFSWLSOZVDWEVEXE7ATozVQF0wdVXQTs1DpVomUDVZQHjgUuIqk0lMFqtATc9NT1vAQOVqUj0y5WPdQ0BGEk5HtWqv3DnSzktTTkz1zk56okBAOs9ByE5DyU5FdpV5UE9PSKlOSnV20jq8JX/cPdZOT0lOQXzVhtMzBYzXTE5D9YGsXUWHXD4VdF5PyX5u8AYK9yr6z/Tv+Ar6qvjK/erwDwr7L/DL8mvzi/qvmO5RZClZAcBGGM5DbMl97DVqrdE+Us5MVUBKos5JVUnJcmMmMk5EtcBDEs5FUVVAT69NTltATMpAQ1rnQElnwEfVUVJNTXqhZCMATEGHwE/eQE5qrsBMiU1KX0BI2k1HeqHJReBBRAxNQk7AQIlVQF5FP91FMV1EzUntZ8xINTHXNsTNROU1TN1CQUFLyE/XwU5YSHVoYSqFJtI5IE1HeUhJtcUs2jPlKt5OTEBzVS1RPttBTYUc2k1BRVnTSEheQUaCSEUrwUbTO0FBhRPbP6UGUDzeXcdMNQHRTMdJVQWp2UULXTWFB940HEd1Tmg2zU2kwkoLR0bpx3aibDTkWkTuXDl0515KZ0JC9ObXYWOo80NFdqnCQizCTxtCTITC0kMiw0k2x3njIHThVGTjUAHjXuLwA/CjEmPS49Nj9QPwDC72w/hj/47wr/1DeuPTb/AOA/Sv9s/37/IE+yT0RPrv8A2P/q/xxfBg8ADyIPNA9GDwAgX2oPjA+eD7APwg/UD+YPAPgPCh+EDy4fQB8iH2Qfdh8AiB+aH6wfvh/QHxJ/5B8GLwAYL/IfPC82L2AvUi+EL5YvEHgvoi9UFwYyC+TX3tW24tuaTl0T1E5N8wxPto3jU09Fo4hP/ZRPNiXj+U/Ngx9QnXRc1NtVUEWDcVA9s4pQNPWUVDTH3HTjULUkNDQ0U9Cec1FdE1RRncRM1FWITNSohDTEjDTcTNRb+FEN8xdSRdRSpcRpUt3UZISA/MSjUnXjzbtUhNVSRYTUxAhTzFWEDERFU+3EpIR3U9TdxCxEshxEzLTE5FO2jfMAVM2jHlQ9lFTUDTRExG0sxIb8hKBUakWDwVxE2jzE9VS1I2UMVJQuDMeGcmJVnZRVVU3znHSUtey0zlyUq+lVlXRW5eMjnLQ6mryUV7SUb1YVNMSUo9bElMNWTfPclLT1VhS9dOSUMOyUSmy3npP0lLWXhLSvzKTOVyWUV6rFlFjNlFg9lFhFo0gJWA2ElFT4bFdeM0yvdq8A2F/Kr/Rfzq8gbxJvRG9Wb4AQv2JvRL9Gv5BvomFGkqVpV03EXLRG1GQnV+2ztQ5stPGUlNFWhcRWqn1EVuXDhwR0acS0UUlWnXQ0VCDElYyU6mSUTdG8RLtVrXQ8lIq0RKlyRJfWk1X9xFWdYwpaxETshETRVEWjuFRETZ6cRHxUtUTshEsUlLU1PMQVXET6U3Xj29bEhMVT1cRTRYORU6qN43P0dFiExDkEhCNa/HQBpITnUk10UoXE1VK1I5xEhHzExGVSBI2UfIQw1DTDMOZDzMQb0Kz+k1TUqlHd45A81HJqvDRXJNQ9RNQjUe1ktVGN9FBtc9JQDfO3tVBlU580NIhQXRNkzVAl40lQHaTUhBdQlu2z7k+147oUN7YiXFqs1CAUNOhOzUROPWONftzUR04dxAQ0K/WnmqTkdwzkQk3tZFz0zAVMXdRMBeae5e5j7Nfe5QCO5XbtZu944/ba+9CW76DvALLptu/Y7+rp5u8Q/3qpduIB61z3jq1e/5D/yq/cr+6vAMj7xv8Qv/r/RL9Wv1gPUg8AzC9WH5i/wr+kv86/4L/yvwAczy7PQM9Sz2TPBs+Iz5rPAKzPds+4z+LP9M8G3xjfKt8AtC9O3zjfSt+E33bddtV23wDA35rf5N/23wjvGu8s767aaxxOxXRObXOCTj0za8VO5URPzcM0TyVza3FPXXRPPWPeT3WjWwdQTfMsUNVzReyH0m5CfdyHPoNQdUPWULY9Y+5Q9aMQUZ1UUdZtk0dRZVNf5OR7UVo9M5X05K9R/WRR3URaBPQF3DQgUvWjQARErVj0NHVSPWOOXISqVvw0wVJFRFK1o/x8hGsYUyVzMXz0UVOdY61q7HSFU610U2VTv7YshNdTXaPzU21DDdbEdCtULeNIVEReVGqdY3pkRJPMdLVU1URqzPTonHQBjHQaVXVDmTZ0d0aicFUVdEx0oaZcdMNVrTTMRPWkRA5mLHQoVnWUHFRjVlVUVvxEl1Y9Y64EVM8EdDXpPHVXbUMdV310XFS1V6QEbURUilc9g6lkvFfmc1fNxMRUEFjlZG1Y/WNBWGVTP1jNw6sUWCVz4URUyuQExADEXzYfSB9aHzxvdh9Ab6IfALQfxh/YH4pv9B+mbwgrLuKluJQUjkxXZhI+PFQgpsxkBVddpPREyhxUs6p0BJv8ZIH8RGd0BEtJVnXkJFQcPHfWcuXUR7TORa5zVWVTf1Ut42hq1CRPLAQ31EQeVW1Dtf10RObM9MhURaOwiVRdVPT0ftT3zvUecimKnEVUtaRTFaSk99ZypUpUNIe89G2E98YzU/Ukoux0BSyHDjPcNLBchJqpUm2UbPRcBERIXIQqakz0Djz0+AT01VG1o6u8URVUUd3TjJSEcNikhwYTrIQdUSVzAVHaLaPq7ITUUCVzsVBCfSRQhSTsh06TREQxRETZEQyXbpK3T81zhU+0xXR05BSMROVODZOuaU4FhKyUQFTkC04tpiRmlQaDTU0kdJQChJc2kwCUl/alppXOxbafyJs+X+ibAP6V/p8YrzKpLq9Ir7pffK8Afq+Qo95Vpq8QbyJv/K9GbwAAv2q/ZG9mb6Bvsm/Eb4a/AMjPws8Efy7vGH86f1R/Zn8ASH9yf5x/rn/Af9J/5H92fwCIfxqPLI8+j1CPYo90jwaPAICPqo/c386P4I+6j/SP/o8AEJ86nxyfRp9wn4KflJ9eldbGUgNOxVMjzERaTloN848cVNRONWMMhORrQ09dk3x05LRPlQOb+U+VMxVQhTS05E22xORpUA0jilC1A6davOS/TETbUF2UUHX0agxEMPQ0TAREbFGVk5GI/Df2NUYDUeU2ZgISVVJdkyxE9EUs9GCcpLV8nKScRPS1Ur0kUmyVBDz0CFNdIyVTrQS2VDRXUz3zeFNlA5LVU51TqlQ0x1w031NU/ZQktBnk9DNENEwENK1mBDSGVFVjoEw0vGbk9NNUTQT09A5VPfNtKCQEQFVlA2JVdQRKFASW9CSuvCce81UFBJSkJxYDVq1TUIwnPvKIWnQko3QEu1Z9VFZdI0311LQQV/UE1ARCpARtXdwEe1c985hXDfSmNMTIVxUWngNYTeRYSu0kWM00WMX0bMT4VMQF07QEx9QHZh+oz3IfjB8Avs+QH/rPFN8m3zjf8h9U31Bu34Dfktl2Mq1kJIO0B1QWA2QkExTE94QE3gTE1cUExKWMBI8ExHVWUiXEVjX0zLQmBOQQ/LRV9yQE4DQEwbS0qYy0pZK0tHmMt2ZDVZ1TKqqMtBJ8tPhUtOAENMZVVMVTo2y0hcT0a+T0tVNMNDzE9BtUlYMEqVQ1RJz0zow0roz0mplT7ZSc9F5T/QQMtCpVUwUzFlQ095yk3GT0s8RS1US8NIdS7dNvarw0V9w0PtSkGVKdBK1SdTPtUYUj0fw0syoURJckRH3sNGVcp1altP7jbKT4NKTfUHUjw2qs9KNEpIwMpHNQbcO1WGREN1REIVCVNFCanVRPrVOgT420lEQrWU/9JNyUzE4dNE6NtFC8l5aF3sNMVIvkVEeUhDMUTaVE/ETITC20fFQBlxRXtpU2Za5VXlVGX7APAFpfbF9+X4hfqlmuXygf0l8ATB/2VTZl9lVmHYYfOG+qHwC8H15v2G/yH9wfFi8oLzovAIyPXi9IL4qPlC+GL1Avoi8A3C/uLwA/Ej8kPzY/SD9aPwBsP34/kD+iP7Q/xj/YP+o/ANQvDk8gT1qfRE9WT2hPek8APE+eT5BPqk+8T+ZP+E8KX61NTcMRTt1DPBwEd21OfeOmTk3D8U4VxEz89w5SmE/V1PyUCeT0SyVQhbRQjbQUpH0cpJuZUE3DsVDF5Byk6dacVAFRvZRR7dM/UVa1s1lRBUN0fPSVxFSrr1GN08q8VON89AVarKQg1KQ5UjUTU1T0WW0k927CqFLt48EM97AG9f7lVqPU5EpTNRNjWVON5OTknlMNU7hkZKvTU0VUUyXDDXzkJmVUHcRUzfRstHVUJcOljXS0rnznZuLivOT6tVSN0xqctDZVFaRVpo3TalUl9CzkoZS0u2qctNastO58tAhWDVMTKFYdxPS0W/TXbvPU1K2u5LTIVu3j4ey0A7IkxB28184SUFcdE3CWNMSIV+3joUzXXgLV2VcFRIx0EFi1sylYLOWUZMRHWN30WE3GBhIVyrx0xIx0wOTPFo8A3wAqjzSPTo9gj4KPlI+mj1DfoGLf3I/Oj+iDDuK2jHSQSjzEX/R0Onx3DgNWNRSpVvV0BOSwBMSV9LR7Wuy0Y/S0S1ZNwzEc5C0X/NT9VeXz5ay35vJrtVV1ZFXt039VDVNVaKyUTwR0N7SUGKyUtf985OY8tMxUxaRUKh0EVO3jcfSUV6RnznNovGSbYDYS8+Sk1VP1tKJUZKBsZ0azVGRQJLQ5KtTkGuyk/BT05MynHhIlsExklrSn5uNSHcQM9KssUuWDCjRk8exU2qlRlcRk9KOc9IjsVGpazKRS9FQzUV3EUbVWUl4DUBUExPSz1PSX1PSrd1AFQ2TU9EcUtCxWjFQNUCV0T02UT5WkWU+9lGS0HE9dBE6ltBFOLfQsV8YCCxwE6wBeU2lNTaQkVDE8BP5MFQQBTF0GNlPUF561BkUeFd4FALYPGM/KD9wP7g8IH3LPHB8ANh9QH1ofzM9+H/DPohmeHwAg3zLfDC9O3xAvet+M357fANAvAk/E38Yv0N8K7xzv3t8AMO9C71Tvdu+I75rvrO++7wDQ7+Lv9O9e73DvKv88/07/AGD/cv+E/85P4E+i/7z/3v8AwP/S/xQPJg84D0oPXA9uD0x4A47CAE7NlJy0S4S0245O7ZPFTuVzAU8yHfM0ZLce8rRPVbaOwksQUC3DKzy3blJpHLSrg1Ctk5+sVLk0tNStUA2T9lDFdFHlBFFU3XQ0FGfMpIIsFJv8VGu1UeVz0cxU6VFlw6y7oLZyJVI900AsZFiklKce8pSEp3YCyAxk6VVSdXRTJXMebGQ1jGRlUVxkamxnRqKlU62Ti79TtcPXZGQroJ7CE7VU5QRUdQNIVD3TYBVUjWOBDCSb7JfmlS5ytej0lAcMdCFVJZRVZu2TVVWVdKSUjlW1w0unVTVkVT1kXCT6BHSMg5B+oi5WXWRkl+ZygaaElJ1WnZRsdNFUdOcgdHe+UySXBqN8dG0Ul7eiE6dXzaR8dN28f6Yj3HdaxlNYHfMUWC3D25x0Acj8fx6PiD9Cj5w/to/QPwByj/Q/Bk8YT8qP7I9OT2BPWAqfHJ+2whdXLcP7PJdA7lNMn16VZmNsl74DVhXTBRzsRPyMn56VXlOsn76d0AZj1J/mleZyseRkilRa1aNz5GRaVB3zRJxnlh5SD1SNw/CEZ/ZivSDkFyYjTK9epQZjU7UENKQp63ynDnKxlByAnK+upSzGc4yk9lGNxFHtNFwUbaH8pIxRHfN0UY10tVHFFFEdUx9RFdMMlVFFJFBldFBddAwUmRYEFH9Q1WNiPLfmBd4FVg5y8U9lw7rcBIBstyjOk3y/RhNOjcNAnLdmxQh+I7S/7qIC/MTTsMa13r8A8LuexU7FHs+IfzLPrH9WzwBgz4LPjM+ez7jPws/kzyaFAPbPGN96j4yPno9I37LZvo8A4I/yjwSfFp/43/LfPJ9OnwAg/1qffJ+mn7ifyp/cn+6fAACvcp8krxavMK9ar2yvfq8AkK+ir7Svxq/Yr+qv/K8OvwAADxq/RL9Wvyi/Yr90v4a/gJi/wr/Uv7a9jgXuIxR0WhSkD3ZjTw2DQ8QP1gWOUxbEZDFQBTNN9AduUgMQqq4CpQQUv1zE3RQU9ClQ5WQ0ZDB0ZEw8H0ZlkPZiQ2DGc1wU8WwfrgJFApwUYIwfNiPsV64V3lXWVVImgjfMF95ScaRUjeQfFPYV9gL5zBQRDC++UyQvIDYl7lMUJEsoFmIiXC9uLRb2AqlVDYPDjC+eL7ArIG7DxCc2I9Qv9gIJ7Cduggk8/CcOgnOER+7THD/2QwIUNBc8P041puVeP3A/mj8A/O+uPyD/Cv8U/x5PaP96/wBsT579Lk+Q/9L/fEd2I9Tk1Vh8RDaE9ByMRP9WtlXz3lZFM8dW3XOqNMRPjkNWfUNGVh1kNARRFfRH/nN8JMfc1LAUV2r2AnnE1GLs1ElVrYNtMMTUElWFY/hUHQSGXFTBVO3UZFd240wkV6lUzdQcJCA8JAy01VNqVfPOvFS2DBSeU40UaswUYdQUSgQkM1PlZFVTtQRS1fPalBTE/MRtrAxkjlIdU29S/fRqDGQ+9FQh5MQFUgUzte1sZM+sxLdRLSRRFjUjhVHV82qkx57F1vLVGsTE/pxk32zEw1BqLQRQZWOVtGR7UAVTq15QtbM8BCQllGQJqqRk4tRkoETEbjTEPM1PhWMITz10FHSaThYlg2dOHVMvBHQDwJ51tBZTxHRXNHQiTWVj9VVMhWRM3XMaxHSXDIQNA2wkB06thv51vnWmdQCOf6B7pn/Ae8Z/2H/yfwyPAA6PKI8yj6w/Po9gj3KP9D8ABk8YT9qJ1o9IT1pPbE9GrwBAr5pPpE/Wv8BP0k/8T95PAAhfMl8UXz5fSF9aX4xfnl8AsF/CX9Rf5l/ov/JfHG8ubwBAb1JvZG92b4hvmm+sb75vANBv4m/0bwZ/GH8qfzx/Tn9M+LuWMidO5QR0JI8cx4om009VczhEJz7NZjIQhVDlMyxcz34yc8B2Ep+ofM+OxR5CELQUK6zER0Ssz7YatczP3sXG4idUhGFH9M8G1X4DZITQUsU0LVIl4wNTrdMeNN9G1ZKe0otU3+4TUwXkPBQThHzXFsJOjN+e37DTLvLuUoTUCMTfDsNV7fN25NcCljKn9Nd+MwTvFu8o4ybSEYE070bldhLvVOeOE2TviN7TfOfG4qfc55btriIYDKzvxuI3WM0kzO/e7zD/AGqvfK+Or6CvWv+0r9av6K8A+q/E/w6/2P9Cv+z37ppz4NZ+UjRXlTMXBKT9Vix9NCwEylYdQ7A0D34yhCvgDpJLhJd+lRYDdATnUmwE0HwHZiNVnZRVxRTFVXUTT6QHlsMMxP9UWn1T5PwEzFQl47PUB6h2E+QHxtJCLMQkTMQPVtwE81MN09W8hLss1JWgxISFRBRorIeeAjm0nIeGs1IlI+VSVXPIZhTUrlJ95FQUelLlMxVc3MRAlBQlVBRTgEaFslYTUc2kRIShUe3zhm1RBWNsUR1DUFE9FFo01BzUFABRJePj/BSrylB9BFCVM5d01HcUFCd+MkMMJCts1MNw7vKz5k+dtDwkgE8NxE9sBdRMJNxOlQOiTiXjk3NOHSSEJAuEL/6DTVIFkzGkJ14jTM2j/rQkAXrEJ+7VflV+NeYv+C8CPwAcPy4/SD9aP8zvdj+IPwL/AMQ/zj84/+o/XP9u/4D/Qk8AlP+2/8j/2v/s/35PeF9yXwAsDx4PWA8yD3wPjg+gD7IPAHQP1g/ID+IPDB8eHzAfQh8AVB9mH3gfih+cH64f+F8KbwDkH/Yf0B8CLxQvPi8oLzovAHQvZi+AL5IvvC/GJTblTtNa9NRL1NSCTtVzuZR/lgaScU/t46O0dwaSEazEdwbyR1Bdw2L0dH1pUCXU1HS5pNTWUCWUqASPFoUOwl98NHs0hJVaHIS3RITRUdVz6TSEpQVkhCD0xxaiWPzEdaLsxIx8h87FNpLi7MT8QVJ9tKSPBsOUx6ainsyHKgby16yE8bzEDeyHxiLVSCSUXkTEehSUlVRY7bQclxai6FSVdFVN1NZMlDZVNYNV5LRwVVYVo4hVBZOhzETBpEQT3FUV5FSUDoSflpWutVCmn7iTtjOUlAMktBzUn5YGom1XteOK9Jc2ksLYBKf2A1SkEFjd4zBYtpXDRVgNwz9Y9QMUCoxU4FxUykyvpq/YX+pfAPxfDm/Qr8qpJm9Qb2JvLL8gLr+Yb4pvvG/2s1eNNFxUKzpXnYRXvTRXjbYe4yqUlLO8tJsUVH20v3azNVZFYx6ktAVW3bYekwrctLcUxKD8t57DDMcuoyrktCC0RAVMlOY0z5aCq5NU1XN5RMRaLMREVVSFsy2cRBGERPBER0TOhc5DU8VEtIeWglPEhDM1U03UxIQFU/02blPY1Mf+09TEflIFk2FSTCWk1MQuUu1E/DTyFNfaxlNR9QOkUcUjiFFaXcNypIRSUR2EUYWzbR2ENAdRtePqUPUDWdRs167CmVANw3/UhFFkjN8uNU5DT7XjuszUq3xPvbRPpVRPpbPlbU4VM7FORWN+Tt3jMUDs17blBvKnTQXEDOdaXsICjPTQTJVETK0jAVyM9z7t3uVW73DvgumG7QCe7abvuO8yr+zv7u8I/3qpAE71Lv+gr0r/xK/Wr+ivkv8ADL8evzC/Qr9Uv0YPQA/6DwB8v5a/wL+qv+S/hr/ov/K/ABzPPs9Qz2LPdM+Gz5jPqs8AvM/Oz+DP8s8E3xbfKN863wBM317fcN+C35Tfri+438rfANzf7t8A7xLvrN8e7zDj5i9U+C8KP09tlE/9NE9t40EJND/2hU415oUOUrtkPyImogp8P449xoKXpD+2PyzIM27iOVJdo1PcP75iiao8hy7C5ARPfpMkRErRU/WELE9u41Ndo9NTWr2kUzXjCFT1oyDM9K1AlERYVC1DddR0jViER/YzzPTgVCWj+nREmRqsR3ZSTVUlRIR0h8jMR87jrETW5E824ihWqoWTQhRUXUR0dUx0lyoEdKz8RMokVOE0V76DWrxUNMRUUFd1o2dcV6L+kqN0ZxajRGTuxGQKrVht4ylYdeNBlFwfBVgVM+G0X8ZfQB9SH2QfAC5vcB+KGX4fqB/KH7Rv3h+QqG8CLyQvNuK41GcOUmuyLBRE7G8uWtNW9aOwVBR3/pKDLFRpJHRTNH8ARnUmM0wHXn02Bb5FfnXGQgk4jHc2U1Vt9KR3hkUO86qMRH5kRGi8dElkRChpVA2UvHT5rPTZU83kapz0pfR0jxSEc1O1RKZURD1TxTRURP0MROdqXITRPPS5bPSUUiWUSgxEZ1z0SmyHDkNSnVPV/5yE2KSEwsyEqlFWRaOQUS3jbCT0WfzkrT+0hCVRRYMOpITyqqzk16zkt+yEn/yEg1YElGtQLeNMDJQxrOTFF+Tk+hyXxkMklFxPVl2jI0/lRE51U71k50xe5TbiGE51pl6io/yUrXMcpDpNNURNdVRMENWEnJf+lTZDTi3mXqXGnwDYn+qf/Jf+nR6tJq+gX0qvAMRfdq+Ar7Kp5lWWr7iv+qkALm9QbwK/ZG8Gv5hvqm+8bwDOb3i/6m/8bzbvKH86fxR/AF5/SH9af5R/dn+If8p/3H8APu8w7/p/FI82j0iPWo8kjwAmj2iPio+cj66P2I/Cj/yPAA6fIJ8yn0SfVp9on3qf7I9Qjp9Q6KOQTjNO7SROHQNRhmznrkXu408dA2aM5xJmEt6c5+ZSJ6zvvu2G4pWx3OTOxOTp5OemQ1EwjTQcRwb9D1KvUZUEJP8kNvUG8jtE9/5CbVT/duKFwcQ03LykozDOQ5Q0MIiM/y4z/KSarP++9R4CBkVUHQMm1P/m9X4ClSw0Ia78/w4FVuMMNDQkD3biK4FVdfOcVAS1TAe+JYqWQgicJCNsD34FdjNWqpVDqKQEw4wE3OS0/U1W5fMVV/WkPCRIbCSzaVddRPQUnFcdA7ZY5A/2BXZSI1jtRFiVQyFIFBfuBUajVMTHNBc2HwC4z8rP3M+GH/DPwh8k3zbfAPgfKi9U31bfkN86L0wvLkMWTNQMV3Xj8XQnbuOcBJWh/LSIhCRrnCdGYjyI1Lfm45wk80wHtkNUBKWqrLSMDDR0NARXxLQ+zVV9AyVV1dSstOxUlDVUTLS4TLSYLDf2k1S0xUSE5DOs5BtUdfRTSlXEU9WkU/20lPSUhDRRdYQ3JkOENCWc9AWcNKPtUlXEtDfeMp6sNIGovKd+w6w0MbQ0Gdw0/qlRHRR0pMsURKxk9JEVUeVTd2SkXWSnXqVGYgMMUX1kREe2s1RHjiNkR8p2UlMcpDd8R97C/k+WLTPOT4WTmJxPTvLxRNyXltKKxE/mVb5ytMxUA4NN3bT0TwZVXuMUX56VAOZVllVeXU5fYF9yX3xfll8AEB+6X9RfRh/wXyJvFG8mbwCAb7IfxB+Ob3hr1m8ILxovACwvPi8If1ovbC9+L5Avip8ApC+2L8gv4i8EP/4vKD86PwBMPx4/cD+qn4Q/lj+4P6I/AMw/3j8ATxJPJE82T/A/Qk8AbE9+T5BPok+0T8ZP2E9ST2D8Tw5f8EvGlSYSQE5VwxF33J/uld6yYvyfDq0+U0gkrzalNhKzRKdOsuhUrwr+41EFE1p0p16zhKdu9Yg2E5yvNqI5tK/Grd6ywgTcp8bjUu309K8GvQYDhGQhuCS/Nr9Is5bSWlS3PuIrjVQlE7Ck5MZ0v2YysRSMv569TvKhVXWju7VVlWRVJRPwVc0TEIVWFVMo3L/uvwDDTrLIovTU4RTH7vNMxDasxFAUNMc281fdA6Oc11bNDqO1WNXjIdx0QVjN00UAhM+Wz7DPIo80j0aPWI8C3wAM33aPoI+yj4Tfvo+I3/qPIAyftt/I256jLJTr5N92ohWbBMSD7NRpDO8e7ca1KDbvSOP2Aoc0dHBc54aTVGzn1uIBVOTkhLTMXLSVtcxkndRkgKTnNqJJTVT1cy9UNVRUtPUctFPZUwXEnGSs1OSR7OdsTrMU9D1TTfMhU1UTyQcU94YDUv2UzKSaUirN04WkpGUc9EfUpFPwaj7iHbykATxk2lFlM1nEdPcmEpBRTXNy3FcQlvVuw6T/zhLQvPcGo6xUlNP4VhJHtFQu7P8GErqhT/3UDA8eBT7jTpWDfrQ0D1Yap+QEc02Vgz4MZAcWUthMvVR8D44NNhUA9rW2D8gP0g/kD/YPCB+CzwA0Hz4fuM9iH3wfjh8A36IfACTfNt9I3/ofXN9+35Dfot8AtN9eP9Dbvt9YP/LfHO8u7wBA71LvZO8W74jvcu+c777vANDv4u/0T/bvCP8a/yT/Pv8AUP9y/2T/Zv+o/7r/zP/e/wDw/wIPFA8mDzgPgv9MD24PUIAPKl88Xz5jTl2j5awEqSBkV4ZjT03ET63jBIiEX36zTLR3pF+2VaZy6ZVQTcMD9FQf1F+u4nQs7KfWsq5RDZPKBGfWUhP/UV20JGQzJG++k4ykq6NSJXRSfWPetKT3FVI9dFN1wypsb35lnqNYjG+eZYYCCFSVgx7sZKM6VGWkxG9uU1SFA8go5G/2ZVazVU20VWVUFHdqFtKctJS1NHTQVZ2WRmbCB1Z1pISX5lJbXH8qZsKnbJTDhJTchHcusrMVV2VkJJRKV8XDZ7Ssd14CnJR0tldVo9GVV4UD6BSUCtx3JiNYFmWjSFh9Yy78fw6FRmMAjI+WP6g/uj/kj84/4D/ijwAUTyZP8I/ajzxPbk+AS16iLaUUNHdXnWNMPJdeAlUMNDTxbHTYZHS/3CcUdrNkdG90lFlMd46dpsJT81VNZLSUxSR0q/xk1ZSklHbUlFwsdENVVNUUFFQMLHTzLCTYXCS1uiwkmCykgVRFtFQyTcNTJCfmUhtUVWREpDXj1BTK1BSqU2V0fKTVd3SkYaRkRoRkKFOszRZGEu9SdaPRXGS3qKwXpqUWM1KVw1BUZDxqJGQgjKQDtBTrUSXEpkQUr1EVFEQUfxS0XGlRtaRcZClkFA5RbTQZUF3ERLS7UJVENBRDsGyeE6RkVVCFAzhQ9XQpUO0G1rLO7ASU1AdO0mMwTzWklLfWso5O/aRFToW0Tq3mvjOkxIMkxJtLTT2jGU3ltq7i1JVMLbM1pOS4/LeWwgAAtLdmxR7PMM+qf1TPZs94zwDyf5TPrs/Iwx6PQIvuz2CPAHKPVNcW36CPso8M78aP6I8A+o8Mnw7voO8qn0SfVp9onwB6n5yfrp/Anzqf1J/2nwivABqvLK8+r1CvYq90r4avmK8Aqq9cD86vwK/arwS/Fr8ovwA6v0y/3q/wr4K/lL9uv6C/wMq/3L+mv7iztrWGUgtOYk3DM7QPxgW2shxPzXNLV0/dRE/9VOQEA8xnUn5COgQfpgKR3GSulGTFxzQU4zQfxmNUFFRRUrWzbFwX7rKoVBTExMRR3HwfjhW2skwcbICsH2LWc1K9RMwfvmJFU/0zqV7sH/ZCslTUzuQU5AbsVABURXQkJ45VnhNMJEmIRCeGIsFkV/5jVG10iGwvfiWGUnssV5Yl3mNVtC0UhCQB/Ew6Vj2DV1b0JG1WhSOR3ESoRORpwewnhlL7NOQXV2U0TAw3FoJjV/XUfDSXLD9QPjU+Y0w/dmNYfWRYdYQIdD+GNbaCwMQ/Dv8g/zL/APw/9j9YT3r/jP+e/2hLZk+QSE/K//T3PiKtnE+2sixCHDQRvE/OTUblpgJx7E+05lPkJBPcRPhVpQPhwkRUwyRf9tU+XZaCLFXU7VSEBPGMVNOkVLxUNhWDo1S1s4xU5USMV1rWcjdUJCBUneMGZCQ0g9B+M1MNg7BTJTRc16oOgmCsVEMMJCxs1BJCrFTzvBcGcxzX5nKKDGRpcyRnhlI7dBQdUr1jtQV0FO2sxM9RhSOxVFxnPiJ9xBRhbGRMhGQrLlFdFFGd4/acx77TqKRnrtOkxHMMJFF8xDcWDCQhUF1jCdxv7mWGUlsrT11j+U5dY7ksxCWKJMRXHH/mkrQ0d67CCU9Ed+6y2FR3VjOcJxbFALa1FoXWdcZ1jn2uf8B7xn0A3n3mf2A/Eo80j5Y/qDuWhQBWj9A/io/kPwZPGE/iid6PADhPIp9sT35PkJ/an6xPpk8AyE/qT9xP9k8IXzJfRF9WXwAYXypfjF+eX7Bfel/UX+ZfAPhf+r8Mbw5vIG86b1RvVm8AaG+Cb5xvvm/Qb+Jv9G+eb4Cwbyp/PH9Of2B/ylF2MgBaPMVOnRNLTp3jhnQnaq4TTx1zPFTEcU/lBJpcJOJUxBFQ3dR8xEdNUM1TZFClJGTEn0Qka7lQnePW1HTuUFUzSwpRZSRRzeSsxF8chFV7HISbJIS3xBTRzBTT6VEVhCzUJzzUQFJaTcNYrBR1UtUzjHSEm6hSZXPIUn3UhIT8VpSEGFM1JFNVw1E0FGtsUwXjhVTUnlM9BFq0hNe8hPFTtRMNFBS1JqzUSAwUYFTt83pWnNSTVE3TtdTUzsTUrei81AFVPcRVneM2bVW1E01VdTNwVT0zVYeMBKOUBLtElNwE5FH1xAVsB+7ySnQEY2TkrXs05JdWZfOunJTKqlwE6XQEAwQEHZzkNqbs5FdXXZR85IosBKGpV93EBATdDKT0/OQQbNTn3hJBWAXjRVjNUxMUWIUEFATMDKf+73CvAIKvlK+mr2j/Wv+8r+6vAL9A6v8Mv+7/SL9auWZyuGSkVZAsBGFkpEAkBCEsBGsBVwXj5VzkzFYllCC0l9YTJOSrkFaTVk2UvJSlHjwE/xTndjLQ5NS3bVVVM5pVZcN/VWVzVWgMxE9klDcUxBgExFX63ATcJJTF1NSuBBS1l8zUdcTUWFRlBFTMZSTsBAxU7YZO0tVTYCXU1IfOhRbDLBRQU80TBTlc1B5UFKuApjOUh07DVVJdI5J0hHiEhFws1K1HlBQwUuWjDpyE9FlRvST0FMJRzVOkJNSriFFFw2X0FFIk1DipUYV0XNT8FCTlFITKhgyErlA9hAQk83BGE1DSVQNB1HeGMhMEhOZPatUzrKx0fGQkS0+thG1P3RPhTl0jok6NFIVOdTNAjHTjID41ZnKYbU2d42ZNVQMxTV0jTQL0NMxMJeY+MnckRwY+Eg5OdXtzMD41Bj0OPwAoPzI/TD9WP3A/gj+MPwb/ABDzxjUm/8g/+j/sPx5PgP8AKk+c/1ZPyP/a/+z/lk/IWwAOD9BfMg9ED1YPIA9qf5wPAIYPwA/SD+QPdg+4DxofLB8APh+wD0ofdB8Wf4Afqh+8HwCOH8gf8h8ELxYvKC/SHzwvAE4vcC+CL2Qvpi+4L5IvVBda9uID9NQgTh3ETlWzK4pOFaO9nHT5hHSzcEBew7zXttWu1Q7T/HRJBIS1ZvR0f3TUmlClw7XW3HTXUI30UEXzDFG2DfMnUXWDSFGllFE0vbREhJeUNLhRtXNTgJrOsu2UNAhSjbSEhDza/Mx3FNSOUlWzqlKqddRSnbRSFaP9/DQatVP14zPExE5TFeRTFGWUvIShvMS5jMeGk9yEpQ8ElChsxzbiYnzEfGpExJU8lLEUlMpUnYQGHJQDVcXETJcexbZzBMTRimyXDjMUxNj0tPBV1IU0nJQq1LRGzLRdVkQ95MyUmbyXdtPEtOOstLMFV8XEbLQ4V03UV1q9w2nklIZXHZOj5KeUruNkpPBcVBIsp/biQxlYBdQ0pCFYDYRUp67iAcdkr95f8F8Cb+Svzq8YbwAqb1xvbm84u35vIL+ab8RvVM5lBsNXdcNrDKRE9JSjIFdFVj7z1JTT1JSzqsy0ndSUg6yUa8S0U1KktDzct6ZzVsXD7kyUCdb8t47yoGSXXpUezfYjaVVFVPxE7ByU01TF44m6jEe+wnkMl04zzHQpaVT1hvbi8/SE3VMdk1nDnMd2gohTNaNxzMSNXNyEP1MdRtaT9ITtqgzU0NQ0sZSEmPw0eqlSxbT8NErkxC6chBRKBET6XNTcLNfG4qo815pHom6khFpRNaScNCMqzDVR7bRQLdPSbDcGo6CM11Y1TjUe44TUG/SEAVZ81L5PFYRP7ZRP9STVT4XETk3ETkVjfk6aDfNHVOQYTsXmDvKnqDznbsNM5U0VpEyVM+gRTO2UrOee0hFU5w71xuUApuVu74Dvku+s777v0O/a7wBcr/7vgK8i/6SvRv9w/2L/ANyvlv+4/wIPNL9Gv1i/ar8AVB9OH5C/sr/Ev5a/qL/qvwAMzx7PMM9Cz1TPZs8Az3LPAJzPrs/Az9LP5M/2zwjfGt8ALN+eL1DfYt903zbfSN+q3wC8387fmN/a3+zfFu8I7yLvAEzvLu9Y72LvbO+m77jvyu8AjO/W7wD/Ev8k/zb/SP9a/2zs5x6SS04tc1NPzYRqdDSXRDQQxIShUTVDbRYERIpSjXP/Ui1zC3NTXfPoTETTcK51JoMWtETOVXVEVv2URHVkVNWphFQXnFSZrFT3WDaNcx9ZfUMCWWV0LATbn1g1Q1ZYNaMaWCpVpFeVM8hcVMJsB9ZVoG4NbgUOBYZzTFQuZFTpNhxUp1YlM2VWbURcdKne3EfOYmp0dDDUROpqrESznER6pEREVGVGSh6jU1WjoCSHVkIlLITV7+w0t8T1Uh2TO1JkBXQURM2sh/6iUFEdRNVRjUPlhDSsbDR1UNQlREw0+Sw0jDw0I09iDYROlXSE9OOVb03NY60KbKSjTKVUTPWUS6rVFEu9lEsddEr9cz21SoUUSR2Ti0kVlEm2haPHSP2jcEjt4xy1SDUkRzWjekdthEdq9YRHhYRIFZORSDWkFUglBEgFdEnNNJQvjiUkjiVWogC8J+7jSMUu3i8A8C8COYYlBj+IIxY9Fj9APwBaP2Q/bj9oP5o/tD+mP7A/ANo/BE/mP9A/Gk8kT1ZPSE8GUk9IQA</prop>
			</obj>
			<obj name="Protocol" class="HTCProtocol" version="1">
				<prop name="Created">2013-05-25T00:46:08.421</prop>
				<prop name="LastModified">2013-05-25T00:47:16.328</prop>
				<obj name="Programs" class="HTCRunProgramList" version="5">
					<list name="emlist" count="4">
						<obj name="item" class="HTCRunProgram" version="1">
							<prop name="name">Heat Activation</prop>
							<prop name="Cycles">1</prop>
							<prop name="AnalysisMode">None</prop>
							<obj name="Segments" class="TEMRunSegmentList" version="1">
								<list name="emlist" count="1">
									<obj name="item" class="HTCRunSegment" version="2">
										<prop name="Hold">600</prop>
										<prop name="Slope">4.4</prop>
										<prop name="StepDelay">0</prop>
										<prop name="StepSize">0</prop>
										<prop name="Target">95</prop>
										<prop name="Target2">0</prop>
										<prop name="AcquisitionMode">0</prop>
										<prop name="AcqPerDegree">5</prop>
									</obj>
								</list>
							</obj>
						</obj>
						<obj name="item" class="HTCRunProgram" version="1">
							<prop name="name">Quantification</prop>
							<prop name="Cycles">45</prop>
							<prop name="AnalysisMode">Quantification</prop>
							<obj name="Segments" class="TEMRunSegmentList" version="1">
								<list name="emlist" count="2">
									<obj name="item" class="HTCRunSegment" version="2">
										<prop name="Hold">15</prop>
										<prop name="Slope">1</prop>
										<prop name="StepDelay">0</prop>
										<prop name="StepSize">0</prop>
										<prop name="Target">95</prop>
										<prop name="Target2">0</prop>
										<prop name="AcquisitionMode">0</prop>
										<prop name="AcqPerDegree">5</prop>
									</obj>
									<obj name="item" class="HTCRunSegment" version="2">
										<prop name="Hold">60</prop>
										<prop name="Slope">1</prop>
										<prop name="StepDelay">0</prop>
										<prop name="StepSize">0</prop>
										<prop name="Target">60</prop>
										<prop name="Target2">0</prop>
										<prop name="AcquisitionMode">1</prop>
										<prop name="AcqPerDegree">5</prop>
									</obj>
								</list>
							</obj>
						</obj>
						<obj name="item" class="HTCRunProgram" version="1">
							<prop name="name">Melt Curve</prop>
							<prop name="Cycles">1</prop>
							<prop name="AnalysisMode">Melting Curves</prop>
							<obj name="Segments" class="TEMRunSegmentList" version="1">
								<list name="emlist" count="2">
									<obj name="item" class="HTCRunSegment" version="2">
										<prop name="Hold">15</prop>
										<prop name="Slope">4.4</prop>
										<prop name="StepDelay">0</prop>
										<prop name="StepSize">0</prop>
										<prop name="Target">60</prop>
										<prop name="Target2">0</prop>
										<prop name="AcquisitionMode">0</prop>
										<prop name="AcqPerDegree">5</prop>
									</obj>
									<obj name="item" class="HTCRunSegment" version="2">
										<prop name="Hold">3</prop>
										<prop name="Slope">4.4</prop>
										<prop name="StepDelay">0</prop>
										<prop name="StepSize">0</prop>
										<prop name="Target">95</prop>
										<prop name="Target2">0</prop>
										<prop name="AcquisitionMode">0</prop>
										<prop name="AcqPerDegree">20</prop>
									</obj>
								</list>
							</obj>
						</obj>
						<obj name="item" class="HTCRunProgram" version="1">
							<prop name="name">Cooling</prop>
							<prop name="Cycles">1</prop>
							<prop name="AnalysisMode">None</prop>
							<obj name="Segments" class="TEMRunSegmentList" version="1">
								<list name="emlist" count="1">
									<obj name="item" class="HTCRunSegment" version="2">
										<prop name="Hold">30</prop>
										<prop name="Slope">2.2</prop>
										<prop name="StepDelay">0</prop>
										<prop name="StepSize">0</prop>
										<prop name="Target">50</prop>
										<prop name="Target2">0</prop>
										<prop name="AcquisitionMode">0</prop>
										<prop name="AcqPerDegree">5</prop>
									</obj>
								</list>
							</obj>
						</obj>
					</list>
					<list name="AnalysisModes" count="4">
						<item>None</item>
						<item>Quantification</item>
						<item>Melting Curves</item>
						<item>Color Compensation</item>
					</list>
					<prop name="ChannelCount">1</prop>
					<prop name="InstrumentSubclass">HTC_VER_10</prop>
					<obj name="Container" class="HTCBlockType" version="1">
						<prop name="Id">bt96TC5</prop>
						<prop name="RowCount">8</prop>
						<prop name="ColCount">12</prop>
						<prop name="OvershootDnDelay">10</prop>
						<prop name="OvershootUpDelay">10</prop>
						<prop name="RampRateMaxDn">2.2</prop>
						<prop name="RampRateMaxUp">4.4</prop>
						<prop name="ReactionVolMin">10</prop>
						<prop name="ReactionVolMax">100</prop>
						<prop name="ReactionVolDefault">20</prop>
						<prop name="HorVertCrosstalkCoefficient">0.0003</prop>
						<prop name="DiagCrosstalkCoefficent">0.0001</prop>
					</obj>
					<prop name="MaxPositionsToSeek">96</prop>
					<obj name="DetectionFormats" class="DetectionFormats" version="2">
						<list name="emlist" count="1">
							<obj name="item" class="HTCDetectionFormat" version="1">
								<list name="emlist" count="1">
									<obj name="item" class="HTCChannel" version="2">
										<prop name="name">SYBR Green I / HRM Dye</prop>
										<prop name="Active">1</prop>
										<prop name="EmissionWL">533</prop>
										<prop name="ExcitationWL">483</prop>
										<prop name="IntgrTime">250</prop>
										<prop name="MaxIntgrTime">1000</prop>
										<prop name="MeltFactor">1.2</prop>
										<prop name="QuantFactor">30</prop>
									</obj>
								</list>
								<prop name="name">SYBR Green I / HRM Dye</prop>
								<prop name="Active">1</prop>
								<prop name="DefChannelNdx">0</prop>
								<prop name="DenominatorNdx">-1</prop>
								<prop name="ReadOnly">0</prop>
								<list name="EmissionWLAvail" count="6">
									<item>500</item>
									<item>533</item>
									<item>568</item>
									<item>610</item>
									<item>640</item>
									<item>670</item>
								</list>
								<list name="ExcitationWLAvail" count="5">
									<item>450</item>
									<item>483</item>
									<item>523</item>
									<item>558</item>
									<item>615</item>
								</list>
								<prop name="MeasuringMode">hmmDynamic</prop>
							</obj>
						</list>
						<prop name="DefFormatName">SYBR Green I / HRM Dye</prop>
					</obj>
					<list name="AcquisitionModes" count="4">
						<item>None</item>
						<item>Single</item>
						<item>Continuous</item>
						<item>Step</item>
					</list>
					<prop name="SeekTemp">30</prop>
					<prop name="SampleVolume">25</prop>
				</obj>
			</obj>
			<prop name="CompletedProgramNo">5</prop>
			<prop name="StopPoint">3</prop>
			<prop name="CarouselConstMoved">0</prop>
		</obj>
		<obj name="AnlsAndSampleInfo" class="AnlsAndSampleInfo" version="1">
			<obj name="AnlsPropTypes" class="PropertyTypeList" version="1">
				<list name="emlist" count="3">
					<obj name="item" class="SamplePropType" version="1">
						<prop name="name">Units</prop>
						<prop name="PropClass">QuantUnitsProp</prop>
						<prop name="IsChannelProperty">0</prop>
						<prop name="SelectorOrder">0</prop>
						<prop name="ShowInSelector">0</prop>
						<prop name="ShowInTable">0</prop>
						<prop name="TableOrder">0</prop>
					</obj>
					<obj name="item" class="SamplePropType" version="1">
						<prop name="name">ExtRef</prop>
						<prop name="PropClass">RQExtRefProp</prop>
						<prop name="IsChannelProperty">0</prop>
						<prop name="SelectorOrder">0</prop>
						<prop name="ShowInSelector">0</prop>
						<prop name="ShowInTable">0</prop>
						<prop name="TableOrder">0</prop>
					</obj>
					<obj name="item" class="SamplePropType" version="1">
						<prop name="name">Endpt External Experiment</prop>
						<prop name="PropClass">EndptGenoExtExp</prop>
						<prop name="IsChannelProperty">0</prop>
						<prop name="SelectorOrder">0</prop>
						<prop name="ShowInSelector">0</prop>
						<prop name="ShowInTable">0</prop>
						<prop name="TableOrder">0</prop>
					</obj>
				</list>
			</obj>
			<obj name="SamplePropTypes" class="PropertyTypeList" version="1">
				<list name="emlist" count="26">
					<obj name="item" class="SamplePosPropType" version="1">
						<prop name="name">Position</prop>
						<prop name="PropClass">GenSampleEditPosition</prop>
						<prop name="AnalysisClass">General</prop>
						<prop name="IsChannelProperty">0</prop>
						<prop name="SelectorOrder">0</prop>
						<prop name="ShowInSelector">0</prop>
						<prop name="ShowInTable">1</prop>
						<prop name="TableOrder">0</prop>
					</obj>
					<obj name="item" class="SamplePropType" version="1">
						<prop name="name">Color</prop>
						<prop name="PropClass">SamplePrefColor</prop>
						<prop name="AnalysisClass">General</prop>
						<prop name="IsChannelProperty">0</prop>
						<prop name="SelectorOrder">1</prop>
						<prop name="ShowInSelector">0</prop>
						<prop name="ShowInTable">1</prop>
						<prop name="TableOrder">1</prop>
					</obj>
					<obj name="item" class="SamplePropType" version="1">
						<prop name="name">Replicate of</prop>
						<prop name="PropClass">GenSampleEditReplicate</prop>
						<prop name="AnalysisClass">General</prop>
						<prop name="IsChannelProperty">0</prop>
						<prop name="SelectorOrder">2</prop>
						<prop name="ShowInSelector">0</prop>
						<prop name="ShowInTable">1</prop>
						<prop name="TableOrder">2</prop>
					</obj>
					<obj name="item" class="SamplePropType" version="1">
						<prop name="name">Sample Name</prop>
						<prop name="PropClass">GenSampleEditName</prop>
						<prop name="AnalysisClass">General</prop>
						<prop name="IsChannelProperty">0</prop>
						<prop name="SelectorOrder">3</prop>
						<prop name="ShowInSelector">1</prop>
						<prop name="ShowInTable">1</prop>
						<prop name="TableOrder">3</prop>
					</obj>
					<obj name="item" class="SamplePropType" version="1">
						<prop name="name">Subsets</prop>
						<prop name="PropClass">GenSampleEditSubset</prop>
						<prop name="AnalysisClass">General</prop>
						<prop name="IsChannelProperty">0</prop>
						<prop name="SelectorOrder">4</prop>
						<prop name="ShowInSelector">0</prop>
						<prop name="ShowInTable">0</prop>
						<prop name="TableOrder">4</prop>
					</obj>
					<obj name="item" class="SamplePropType" version="1">
						<prop name="name">Notes</prop>
						<prop name="PropClass">GenSampleEditNotes</prop>
						<prop name="AnalysisClass">General</prop>
						<prop name="IsChannelProperty">0</prop>
						<prop name="SelectorOrder">5</prop>
						<prop name="ShowInSelector">0</prop>
						<prop name="ShowInTable">0</prop>
						<prop name="TableOrder">5</prop>
					</obj>
					<obj name="item" class="SamplePropType" version="1">
						<prop name="name">Sample ID</prop>
						<prop name="PropClass">HTCSampleID</prop>
						<prop name="AnalysisClass">General</prop>
						<prop name="IsChannelProperty">0</prop>
						<prop name="SelectorOrder">6</prop>
						<prop name="ShowInSelector">0</prop>
						<prop name="ShowInTable">0</prop>
						<prop name="TableOrder">6</prop>
					</obj>
					<obj name="item" class="SamplePropType" version="1">
						<prop name="name">Sample Prep Notes</prop>
						<prop name="PropClass">HTCSamplePrepNotes</prop>
						<prop name="AnalysisClass">General</prop>
						<prop name="IsChannelProperty">0</prop>
						<prop name="SelectorOrder">7</prop>
						<prop name="ShowInSelector">0</prop>
						<prop name="ShowInTable">0</prop>
						<prop name="TableOrder">7</prop>
					</obj>
					<obj name="item" class="SamplePrefWidthType" version="1">
						<prop name="name">Width</prop>
						<prop name="PropClass">SamplePrefWidth</prop>
						<prop name="AnalysisClass">Sample preferences</prop>
						<prop name="IsChannelProperty">0</prop>
						<prop name="SelectorOrder">8</prop>
						<prop name="ShowInSelector">0</prop>
						<prop name="ShowInTable">0</prop>
						<prop name="TableOrder">8</prop>
					</obj>
					<obj name="item" class="SamplePrefLineStyleType" version="1">
						<prop name="name">Line Style</prop>
						<prop name="PropClass">SamplePrefLineStyle</prop>
						<prop name="AnalysisClass">Sample preferences</prop>
						<prop name="IsChannelProperty">0</prop>
						<prop name="SelectorOrder">9</prop>
						<prop name="ShowInSelector">0</prop>
						<prop name="ShowInTable">0</prop>
						<prop name="TableOrder">9</prop>
					</obj>
					<obj name="item" class="SamplePrefPointStyleType" version="1">
						<prop name="name">Point Style</prop>
						<prop name="PropClass">SamplePrefPointStyle</prop>
						<prop name="AnalysisClass">Sample preferences</prop>
						<prop name="IsChannelProperty">0</prop>
						<prop name="SelectorOrder">10</prop>
						<prop name="ShowInSelector">0</prop>
						<prop name="ShowInTable">0</prop>
						<prop name="TableOrder">10</prop>
					</obj>
					<obj name="item" class="SamplePropType" version="1">
						<prop name="name">Dominant Channel</prop>
						<prop name="PropClass">DominantChannelProp</prop>
						<prop name="AnalysisClass">Color Compensation Analysis</prop>
						<prop name="IsChannelProperty">0</prop>
						<prop name="SelectorOrder">11</prop>
						<prop name="ShowInSelector">0</prop>
						<prop name="ShowInTable">0</prop>
						<prop name="TableOrder">11</prop>
					</obj>
					<obj name="item" class="EndPtSampleTypePropertyType" version="1">
						<prop name="name">EndPt Sample Type</prop>
						<prop name="PropClass">GroupingSample</prop>
						<prop name="AnalysisClass">EndPtGenotyping</prop>
						<prop name="IsChannelProperty">0</prop>
						<prop name="SelectorOrder">12</prop>
						<prop name="ShowInSelector">0</prop>
						<prop name="ShowInTable">0</prop>
						<prop name="TableOrder">12</prop>
					</obj>
					<obj name="item" class="SamplePropType" version="1">
						<prop name="name">EndPt Genotype</prop>
						<prop name="PropClass">Genotype</prop>
						<prop name="AnalysisClass">EndPtGenotyping</prop>
						<prop name="IsChannelProperty">0</prop>
						<prop name="SelectorOrder">13</prop>
						<prop name="ShowInSelector">0</prop>
						<prop name="ShowInTable">0</prop>
						<prop name="TableOrder">13</prop>
					</obj>
					<obj name="item" class="SamplePropType" version="1">
						<prop name="name">Target Name</prop>
						<prop name="PropClass">TargetName</prop>
						<prop name="AnalysisClass">General</prop>
						<prop name="IsChannelProperty">1</prop>
						<prop name="SelectorOrder">14</prop>
						<prop name="ShowInSelector">0</prop>
						<prop name="ShowInTable">0</prop>
						<prop name="TableOrder">14</prop>
					</obj>
					<obj name="item" class="QuantSampleTypePropertyType" version="1">
						<prop name="name">Quantification Sample Type</prop>
						<prop name="PropClass">QuantSampleTypeProperty</prop>
						<prop name="AnalysisClass">Quantification Analysis</prop>
						<prop name="IsChannelProperty">1</prop>
						<prop name="SelectorOrder">15</prop>
						<prop name="ShowInSelector">0</prop>
						<prop name="ShowInTable">0</prop>
						<prop name="TableOrder">15</prop>
					</obj>
					<obj name="item" class="SamplePropType" version="1">
						<prop name="name">Concentration</prop>
						<prop name="PropClass">QuantConcProperty</prop>
						<prop name="AnalysisClass">Quantification Analysis</prop>
						<prop name="IsChannelProperty">1</prop>
						<prop name="SelectorOrder">16</prop>
						<prop name="ShowInSelector">0</prop>
						<prop name="ShowInTable">0</prop>
						<prop name="TableOrder">16</prop>
					</obj>
					<obj name="item" class="QuantCpType" version="1">
						<prop name="name">Cp Low</prop>
						<prop name="PropClass">QuantCpLowProp</prop>
						<prop name="AnalysisClass">Quantification Analysis</prop>
						<prop name="IsChannelProperty">1</prop>
						<prop name="SelectorOrder">17</prop>
						<prop name="ShowInSelector">0</prop>
						<prop name="ShowInTable">0</prop>
						<prop name="TableOrder">17</prop>
					</obj>
					<obj name="item" class="QuantCpType" version="1">
						<prop name="name">Cp High</prop>
						<prop name="PropClass">QuantCpHighProp</prop>
						<prop name="AnalysisClass">Quantification Analysis</prop>
						<prop name="IsChannelProperty">1</prop>
						<prop name="SelectorOrder">18</prop>
						<prop name="ShowInSelector">0</prop>
						<prop name="ShowInTable">0</prop>
						<prop name="TableOrder">18</prop>
					</obj>
					<obj name="item" class="GroupSampleTypePropertyType" version="1">
						<prop name="name">Melt Geno Sample Type</prop>
						<prop name="PropClass">GroupChannelTypeProp</prop>
						<prop name="AnalysisClass">Melt Geno</prop>
						<prop name="IsChannelProperty">1</prop>
						<prop name="SelectorOrder">19</prop>
						<prop name="ShowInSelector">0</prop>
						<prop name="ShowInTable">0</prop>
						<prop name="TableOrder">19</prop>
					</obj>
					<obj name="item" class="SamplePropType" version="1">
						<prop name="name">Melt Geno Genotype</prop>
						<prop name="PropClass">ChannelGenotype</prop>
						<prop name="AnalysisClass">Melt Geno</prop>
						<prop name="IsChannelProperty">1</prop>
						<prop name="SelectorOrder">20</prop>
						<prop name="ShowInSelector">0</prop>
						<prop name="ShowInTable">0</prop>
						<prop name="TableOrder">20</prop>
					</obj>
					<obj name="item" class="RQTargetPropertyType" version="1">
						<prop name="name">Target Type</prop>
						<prop name="PropClass">RQTargetProperty</prop>
						<prop name="AnalysisClass">Relative Quantification</prop>
						<prop name="IsChannelProperty">1</prop>
						<prop name="SelectorOrder">21</prop>
						<prop name="ShowInSelector">0</prop>
						<prop name="ShowInTable">0</prop>
						<prop name="TableOrder">21</prop>
					</obj>
					<obj name="item" class="RQSampleTargetPropertyType" version="1">
						<prop name="name">Combined Sample and Target Type</prop>
						<prop name="PropClass">RQSampleTargetProperty</prop>
						<prop name="AnalysisClass">Relative Quantification</prop>
						<prop name="IsChannelProperty">1</prop>
						<prop name="SelectorOrder">22</prop>
						<prop name="ShowInSelector">0</prop>
						<prop name="ShowInTable">0</prop>
						<prop name="TableOrder">22</prop>
					</obj>
					<obj name="item" class="SamplePropType" version="1">
						<prop name="name">Efficiency</prop>
						<prop name="PropClass">RQEffProp</prop>
						<prop name="AnalysisClass">Relative Quantification</prop>
						<prop name="IsChannelProperty">1</prop>
						<prop name="SelectorOrder">23</prop>
						<prop name="ShowInSelector">0</prop>
						<prop name="ShowInTable">0</prop>
						<prop name="TableOrder">23</prop>
					</obj>
					<obj name="item" class="GroupSampleTypePropertyTypeNoPos" version="1">
						<prop name="name">Scanning Sample Type</prop>
						<prop name="PropClass">GroupChannelTypeProp</prop>
						<prop name="AnalysisClass">Scanning</prop>
						<prop name="IsChannelProperty">1</prop>
						<prop name="SelectorOrder">24</prop>
						<prop name="ShowInSelector">0</prop>
						<prop name="ShowInTable">0</prop>
						<prop name="TableOrder">24</prop>
					</obj>
					<obj name="item" class="SamplePropType" version="1">
						<prop name="name">Scanning Genotype</prop>
						<prop name="PropClass">ChannelGenotype</prop>
						<prop name="AnalysisClass">Scanning</prop>
						<prop name="IsChannelProperty">1</prop>
						<prop name="SelectorOrder">25</prop>
						<prop name="ShowInSelector">0</prop>
						<prop name="ShowInTable">0</prop>
						<prop name="TableOrder">25</prop>
					</obj>
				</list>
			</obj>
			<obj name="SelectedChannels" class="TEMIntegerSet" version="1">
				<list name="Items" count="1">
					<prop name="Item">0</prop>
				</list>
			</obj>
			<obj name="AnalysisProperties" class="ExpPropList" version="1">
				<list name="emlist" count="3">
					<obj name="PropertyObject" class="EndptGenoExtExp" version="3">
						<prop name="PropertyTypeName">Endpt External Experiment</prop>
					</obj>
					<obj name="PropertyObject" class="RQExtRefProp" version="3">
						<prop name="PropertyTypeName">ExtRef</prop>
						<prop name="RefExpProg">-1</prop>
					</obj>
					<obj name="PropertyObject" class="QuantUnitsProp" version="3">
						<prop name="PropertyTypeName">Units</prop>
					</obj>
				</list>
			</obj>
			<obj name="SampleInfoList" class="SamplePropInfoList" version="1">
				<list name="emlist" count="96">
					<obj name="item" class="SamplePropInfo" version="1">
						<obj name="ChannelProperties" class="ChanPropList" version="2">
							<obj name="ChannelProperties" class="EMList" version="1">
								<list name="emlist" count="1">
									<obj name="item" class="PropertyList" version="1">
										<list name="emlist" count="12">
											<obj name="PropertyObject" class="RQSampleTargetProperty" version="4">
												<prop name="PropertyTypeName">Combined Sample and Target Type</prop>
												<prop name="Position">0</prop>
												<prop name="IsDefault">0</prop>
												<obj name="ChannelProp" class="ChannelProperty" version="1">
													<prop name="ChannelIdx">0</prop>
												</obj>
											</obj>
											<obj name="PropertyObject" class="QuantConcProperty" version="4">
												<prop name="PropertyTypeName">Concentration</prop>
												<prop name="Position">0</prop>
												<prop name="IsDefault">1</prop>
												<prop name="Concentration">0</prop>
												<obj name="ChannelProp" class="ChannelProperty" version="1">
													<prop name="ChannelIdx">0</prop>
												</obj>
												<prop name="ReadOnly">1</prop>
											</obj>
											<obj name="PropertyObject" class="QuantCpHighProp" version="4">
												<prop name="PropertyTypeName">Cp High</prop>
												<prop name="Position">0</prop>
												<prop name="IsDefault">1</prop>
												<prop name="CpRangeHigh">0</prop>
												<obj name="ChannelProp" class="ChannelProperty" version="1">
													<prop name="ChannelIdx">0</prop>
												</obj>
												<prop name="ReadOnly">1</prop>
											</obj>
											<obj name="PropertyObject" class="QuantCpLowProp" version="4">
												<prop name="PropertyTypeName">Cp Low</prop>
												<prop name="Position">0</prop>
												<prop name="IsDefault">1</prop>
												<prop name="CpRangeLow">0</prop>
												<obj name="ChannelProp" class="ChannelProperty" version="1">
													<prop name="ChannelIdx">0</prop>
												</obj>
												<prop name="ReadOnly">1</prop>
											</obj>
											<obj name="PropertyObject" class="RQEffProp" version="4">
												<prop name="PropertyTypeName">Efficiency</prop>
												<prop name="Position">0</prop>
												<prop name="IsDefault">1</prop>
												<prop name="Efficiency">2</prop>
												<obj name="ChannelProp" class="ChannelProperty" version="1">
													<prop name="ChannelIdx">0</prop>
												</obj>
											</obj>
											<obj name="PropertyObject" class="ChannelGenotype" version="4">
												<prop name="PropertyTypeName">Melt Geno Genotype</prop>
												<prop name="Position">0</prop>
												<prop name="IsDefault">1</prop>
												<prop name="ReadOnly">1</prop>
												<obj name="ChannelProp" class="ChannelProperty" version="1">
													<prop name="ChannelIdx">0</prop>
												</obj>
											</obj>
											<obj name="PropertyObject" class="GroupChannelTypeProp" version="4">
												<prop name="PropertyTypeName">Melt Geno Sample Type</prop>
												<prop name="Position">0</prop>
												<prop name="IsDefault">0</prop>
												<prop name="GroupSampleType">mstUnknown</prop>
												<obj name="ChannelProp" class="ChannelProperty" version="1">
													<prop name="ChannelIdx">0</prop>
												</obj>
											</obj>
											<obj name="PropertyObject" class="QuantSampleTypeProperty" version="4">
												<prop name="PropertyTypeName">Quantification Sample Type</prop>
												<prop name="Position">0</prop>
												<prop name="IsDefault">0</prop>
												<prop name="SampleType">qsUnknown</prop>
												<obj name="ChannelProp" class="ChannelProperty" version="1">
													<prop name="ChannelIdx">0</prop>
												</obj>
											</obj>
											<obj name="PropertyObject" class="ChannelGenotype" version="4">
												<prop name="PropertyTypeName">Scanning Genotype</prop>
												<prop name="Position">0</prop>
												<prop name="IsDefault">1</prop>
												<prop name="ReadOnly">1</prop>
												<obj name="ChannelProp" class="ChannelProperty" version="1">
													<prop name="ChannelIdx">0</prop>
												</obj>
											</obj>
											<obj name="PropertyObject" class="GroupChannelTypeProp" version="4">
												<prop name="PropertyTypeName">Scanning Sample Type</prop>
												<prop name="Position">0</prop>
												<prop name="IsDefault">0</prop>
												<prop name="GroupSampleType">mstUnknown</prop>
												<obj name="ChannelProp" class="ChannelProperty" version="1">
													<prop name="ChannelIdx">0</prop>
												</obj>
											</obj>
											<obj name="PropertyObject" class="TargetName" version="4">
												<prop name="PropertyTypeName">Target Name</prop>
												<prop name="Position">0</prop>
												<prop name="IsDefault">1</prop>
												<obj name="ChannelProp" class="ChannelProperty" version="1">
													<prop name="ChannelIdx">0</prop>
												</obj>
											</obj>
											<obj name="PropertyObject" class="RQTargetProperty" version="4">
												<prop name="PropertyTypeName">Target Type</prop>
												<prop name="Position">0</prop>
												<prop name="IsDefault">0</prop>
												<prop name="TargetType">dtNone</prop>
												<obj name="ChannelProp" class="ChannelProperty" version="1">
													<prop name="ChannelIdx">0</prop>
												</obj>
											</obj>
										</list>
									</obj>
								</list>
							</obj>
						</obj>
						<prop name="ChannelPropertyCount">1</prop>
						<prop name="ContainerPosition">0</prop>
						<prop name="HasSampleProperties">1</prop>
						<obj name="SampleProperties" class="PropertyList" version="1">
							<list name="emlist" count="14">
								<obj name="PropertyObject" class="SamplePrefColor" version="4">
									<prop name="PropertyTypeName">Color</prop>
									<prop name="Position">0</prop>
									<prop name="IsDefault">0</prop>
									<prop name="Color">$00FF8000</prop>
								</obj>
								<obj name="PropertyObject" class="DominantChannelProp" version="4">
									<prop name="PropertyTypeName">Dominant Channel</prop>
									<prop name="Position">0</prop>
									<prop name="IsDefault">0</prop>
									<prop name="DominantChannel">0</prop>
								</obj>
								<obj name="PropertyObject" class="Genotype" version="4">
									<prop name="PropertyTypeName">EndPt Genotype</prop>
									<prop name="Position">0</prop>
									<prop name="IsDefault">1</prop>
									<prop name="ReadOnly">1</prop>
								</obj>
								<obj name="PropertyObject" class="GroupingSample" version="4">
									<prop name="PropertyTypeName">EndPt Sample Type</prop>
									<prop name="Position">0</prop>
									<prop name="IsDefault">0</prop>
									<prop name="GroupSampleType">mstUnknown</prop>
								</obj>
								<obj name="PropertyObject" class="SamplePrefLineStyle" version="4">
									<prop name="PropertyTypeName">Line Style</prop>
									<prop name="Position">0</prop>
									<prop name="IsDefault">0</prop>
									<prop name="LineStyle">psSolid</prop>
								</obj>
								<obj name="PropertyObject" class="GenSampleEditNotes" version="4">
									<prop name="PropertyTypeName">Notes</prop>
									<prop name="Position">0</prop>
									<prop name="IsDefault">1</prop>
								</obj>
								<obj name="PropertyObject" class="SamplePrefPointStyle" version="4">
									<prop name="PropertyTypeName">Point Style</prop>
									<prop name="Position">0</prop>
									<prop name="IsDefault">0</prop>
									<prop name="PointStyle">psNothing</prop>
								</obj>
								<obj name="PropertyObject" class="GenSampleEditPosition" version="4">
									<prop name="PropertyTypeName">Position</prop>
									<prop name="Position">0</prop>
									<prop name="IsDefault">1</prop>
								</obj>
								<obj name="PropertyObject" class="GenSampleEditReplicate" version="4">
									<prop name="PropertyTypeName">Replicate of</prop>
									<prop name="Position">0</prop>
									<prop name="IsDefault">1</prop>
									<prop name="ReplicateOf">-1</prop>
								</obj>
								<obj name="PropertyObject" class="HTCSampleID" version="4">
									<prop name="PropertyTypeName">Sample ID</prop>
									<prop name="Position">0</prop>
									<prop name="IsDefault">1</prop>
								</obj>
								<obj name="PropertyObject" class="GenSampleEditName" version="4">
									<prop name="PropertyTypeName">Sample Name</prop>
									<prop name="Position">0</prop>
									<prop name="IsDefault">1</prop>
									<prop name="name">Sample 1</prop>
								</obj>
								<obj name="PropertyObject" class="HTCSamplePrepNotes" version="4">
									<prop name="PropertyTypeName">Sample Prep Notes</prop>
									<prop name="Position">0</prop>
									<prop name="IsDefault">1</prop>
								</obj>
								<obj name="PropertyObject" class="GenSampleEditSubset" version="4">
									<prop name="PropertyTypeName">Subsets</prop>
									<prop name="Position">0</prop>
									<prop name="IsDefault">1</prop>
								</obj>
								<obj name="PropertyObject" class="SamplePrefWidth" version="5">
									<prop name="PropertyTypeName">Width</prop>
									<prop name="Position">0</prop>
									<prop name="IsDefault">1</prop>
									<prop name="Width">1</prop>
								</obj>
							</list>
						</obj>
					</obj>
					<obj name="item" class="SamplePropInfo" version="1">
						<obj name="ChannelProperties" class="ChanPropList" version="2">
							<obj name="ChannelProperties" class="EMList" version="1">
								<list name="emlist" count="1">
									<obj name="item" class="PropertyList" version="1">
										<list name="emlist" count="12">
											<obj name="PropertyObject" class="RQSampleTargetProperty" version="4">
												<prop name="PropertyTypeName">Combined Sample and Target Type</prop>
												<prop name="Position">1</prop>
												<prop name="IsDefault">0</prop>
												<obj name="ChannelProp" class="ChannelProperty" version="1">
													<prop name="ChannelIdx">0</prop>
												</obj>
											</obj>
											<obj name="PropertyObject" class="QuantConcProperty" version="4">
												<prop name="PropertyTypeName">Concentration</prop>
												<prop name="Position">1</prop>
												<prop name="IsDefault">1</prop>
												<prop name="Concentration">0</prop>
												<obj name="ChannelProp" class="ChannelProperty" version="1">
													<prop name="ChannelIdx">0</prop>
												</obj>
												<prop name="ReadOnly">1</prop>
											</obj>
											<obj name="PropertyObject" class="QuantCpHighProp" version="4">
												<prop name="PropertyTypeName">Cp High</prop>
												<prop name="Position">1</prop>
												<prop name="IsDefault">1</prop>
												<prop name="CpRangeHigh">0</prop>
												<obj name="ChannelProp" class="ChannelProperty" version="1">
													<prop name="ChannelIdx">0</prop>
												</obj>
												<prop name="ReadOnly">1</prop>
											</obj>
											<obj name="PropertyObject" class="QuantCpLowProp" version="4">
												<prop name="PropertyTypeName">Cp Low</prop>
												<prop name="Position">1</prop>
												<prop name="IsDefault">1</prop>
												<prop name="CpRangeLow">0</prop>
												<obj name="ChannelProp" class="ChannelProperty" version="1">
													<prop name="ChannelIdx">0</prop>
												</obj>
												<prop name="ReadOnly">1</prop>
											</obj>
											<obj name="PropertyObject" class="RQEffProp" version="4">
												<prop name="PropertyTypeName">Efficiency</prop>
												<prop name="Position">1</prop>
												<prop name="IsDefault">1</prop>
												<prop name="Efficiency">2</prop>
												<obj name="ChannelProp" class="ChannelProperty" version="1">
													<prop name="ChannelIdx">0</prop>
												</obj>
											</obj>
											<obj name="PropertyObject" class="ChannelGenotype" version="4">
												<prop name="PropertyTypeName">Melt Geno Genotype</prop>
												<prop name="Position">1</prop>
												<prop name="IsDefault">1</prop>
												<prop name="ReadOnly">1</prop>
												<obj name="ChannelProp" class="ChannelProperty" version="1">
													<prop name="ChannelIdx">0</prop>
												</obj>
											</obj>
											<obj name="PropertyObject" class="GroupChannelTypeProp" version="4">
												<prop name="PropertyTypeName">Melt Geno Sample Type</prop>
												<prop name="Position">1</prop>
												<prop name="IsDefault">0</prop>
												<prop name="GroupSampleType">mstUnknown</prop>
												<obj name="ChannelProp" class="ChannelProperty" version="1">
													<prop name="ChannelIdx">0</prop>
												</obj>
											</obj>
											<obj name="PropertyObject" class="QuantSampleTypeProperty" version="4">
												<prop name="PropertyTypeName">Quantification Sample Type</prop>
												<prop name="Position">1</prop>
												<prop name="IsDefault">0</prop>
												<prop name="SampleType">qsUnknown</prop>
												<obj name="ChannelProp" class="ChannelProperty" version="1">
													<prop name="ChannelIdx">0</prop>
												</obj>
											</obj>
											<obj name="PropertyObject" class="ChannelGenotype" version="4">
												<prop name="PropertyTypeName">Scanning Genotype</prop>
												<prop name="Position">1</prop>
												<prop name="IsDefault">1</prop>
												<prop name="ReadOnly">1</prop>
												<obj name="ChannelProp" class="ChannelProperty" version="1">
													<prop name="ChannelIdx">0</prop>
												</obj>
											</obj>
											<obj name="PropertyObject" class="GroupChannelTypeProp" version="4">
												<prop name="PropertyTypeName">Scanning Sample Type</prop>
												<prop name="Position">1</prop>
												<prop name="IsDefault">0</prop>
												<prop name="GroupSampleType">mstUnknown</prop>
												<obj name="ChannelProp" class="ChannelProperty" version="1">
													<prop name="ChannelIdx">0</prop>
												</obj>
											</obj>
											<obj name="PropertyObject" class="TargetName" version="4">
												<prop name="PropertyTypeName">Target Name</prop>
												<prop name="Position">1</prop>
												<prop name="IsDefault">1</prop>
												<obj name="ChannelProp" class="ChannelProperty" version="1">
													<prop name="ChannelIdx">0</prop>
												</obj>
											</obj>
											<obj name="PropertyObject" class="RQTargetProperty" version="4">
												<prop name="PropertyTypeName">Target Type</prop>
												<prop name="Position">1</prop>
												<prop name="IsDefault">0</prop>
												<prop name="TargetType">dtNone</prop>
												<obj name="ChannelProp" class="ChannelProperty" version="1">
													<prop name="ChannelIdx">0</prop>
												</obj>
											</obj>
										</list>
									</obj>
								</list>
							</obj>
						</obj>
						<prop name="ChannelPropertyCount">1</prop>
						<prop name="ContainerPosition">1</prop>
						<prop name="HasSampleProperties">1</prop>
						<obj name="SampleProperties" class="PropertyList" version="1">
							<list name="emlist" count="14">
								<obj name="PropertyObject" class="SamplePrefColor" version="4">
									<prop name="PropertyTypeName">Color</prop>
									<prop name="Position">1</prop>
									<prop name="IsDefault">0</prop>
									<prop name="Color">clRed</prop>
								</obj>
								<obj name="PropertyObject" class="DominantChannelProp" version="4">
									<prop name="PropertyTypeName">Dominant Channel</prop>
									<prop name="Position">1</prop>
									<prop name="IsDefault">0</prop>
									<prop name="DominantChannel">0</prop>
								</obj>
								<obj name="PropertyObject" class="Genotype" version="4">
									<prop name="PropertyTypeName">EndPt Genotype</prop>
									<prop name="Position">1</prop>
									<prop name="IsDefault">1</prop>
									<prop name="ReadOnly">1</prop>
								</obj>
								<obj name="PropertyObject" class="GroupingSample" version="4">
									<prop name="PropertyTypeName">EndPt Sample Type</prop>
									<prop name="Position">1</prop>
									<prop name="IsDefault">0</prop>
									<prop name="GroupSampleType">mstUnknown</prop>
								</obj>
								<obj name="PropertyObject" class="SamplePrefLineStyle" version="4">
									<prop name="PropertyTypeName">Line Style</prop>
									<prop name="Position">1</prop>
									<prop name="IsDefault">0</prop>
									<prop name="LineStyle">psSolid</prop>
								</obj>
								<obj name="PropertyObject" class="GenSampleEditNotes" version="4">
									<prop name="PropertyTypeName">Notes</prop>
									<prop name="Position">1</prop>
									<prop name="IsDefault">1</prop>
								</obj>
								<obj name="PropertyObject" class="SamplePrefPointStyle" version="4">
									<prop name="PropertyTypeName">Point Style</prop>
									<prop name="Position">1</prop>
									<prop name="IsDefault">0</prop>
									<prop name="PointStyle">psNothing</prop>
								</obj>
								<obj name="PropertyObject" class="GenSampleEditPosition" version="4">
									<prop name="PropertyTypeName">Position</prop>
									<prop name="Position">1</prop>
									<prop name="IsDefault">1</prop>
								</obj>
								<obj name="PropertyObject" class="GenSampleEditReplicate" version="4">
									<prop name="PropertyTypeName">Replicate of</prop>
									<prop name="Position">1</prop>
									<prop name="IsDefault">1</prop>
									<prop name="ReplicateOf">-1</prop>
								</obj>
								<obj name="PropertyObject" class="HTCSampleID" version="4">
									<prop name="PropertyTypeName">Sample ID</prop>
									<prop name="Position">1</prop>
									<prop name="IsDefault">1</prop>
								</obj>
								<obj name="PropertyObject" class="GenSampleEditName" version="4">
									<prop name="PropertyTypeName">Sample Name</prop>
									<prop name="Position">1</prop>
									<prop name="IsDefault">1</prop>
									<prop name="name">Sample 2</prop>
								</obj>
								<obj name="PropertyObject" class="HTCSamplePrepNotes" version="4">
									<prop name="PropertyTypeName">Sample Prep Notes</prop>
									<prop name="Position">1</prop>
									<prop name="IsDefault">1</prop>
								</obj>
								<obj name="PropertyObject" class="GenSampleEditSubset" version="4">
									<prop name="PropertyTypeName">Subsets</prop>
									<prop name="Position">1</prop>
									<prop name="IsDefault">1</prop>
								</obj>
								<obj name="PropertyObject" class="SamplePrefWidth" version="5">
									<prop name="PropertyTypeName">Width</prop>
									<prop name="Position">1</prop>
									<prop name="IsDefault">1</prop>
									<prop name="Width">1</prop>
								</obj>
							</list>
						</obj>
					</obj>
					<obj name="item" class="SamplePropInfo" version="1">
						<obj name="ChannelProperties" class="ChanPropList" version="2">
							<obj name="ChannelProperties" class="EMList" version="1">
								<list name="emlist" count="1">
									<obj name="item" class="PropertyList" version="1">
										<list name="emlist" count="12">
											<obj name="PropertyObject" class="RQSampleTargetProperty" version="4">
												<prop name="PropertyTypeName">Combined Sample and Target Type</prop>
												<prop name="Position">2</prop>
												<prop name="IsDefault">0</prop>
												<obj name="ChannelProp" class="ChannelProperty" version="1">
													<prop name="ChannelIdx">0</prop>
												</obj>
											</obj>
											<obj name="PropertyObject" class="QuantConcProperty" version="4">
												<prop name="PropertyTypeName">Concentration</prop>
												<prop name="Position">2</prop>
												<prop name="IsDefault">1</prop>
												<prop name="Concentration">0</prop>
												<obj name="ChannelProp" class="ChannelProperty" version="1">
													<prop name="ChannelIdx">0</prop>
												</obj>
												<prop name="ReadOnly">1</prop>
											</obj>
											<obj name="PropertyObject" class="QuantCpHighProp" version="4">
												<prop name="PropertyTypeName">Cp High</prop>
												<prop name="Position">2</prop>
												<prop name="IsDefault">1</prop>
												<prop name="CpRangeHigh">0</prop>
												<obj name="ChannelProp" class="ChannelProperty" version="1">
													<prop name="ChannelIdx">0</prop>
												</obj>
												<prop name="ReadOnly">1</prop>
											</obj>
											<obj name="PropertyObject" class="QuantCpLowProp" version="4">
												<prop name="PropertyTypeName">Cp Low</prop>
												<prop name="Position">2</prop>
												<prop name="IsDefault">1</prop>
												<prop name="CpRangeLow">0</prop>
												<obj name="ChannelProp" class="ChannelProperty" version="1">
													<prop name="ChannelIdx">0</prop>
												</obj>
												<prop name="ReadOnly">1</prop>
											</obj>
											<obj name="PropertyObject" class="RQEffProp" version="4">
												<prop name="PropertyTypeName">Efficiency</prop>
												<prop name="Position">2</prop>
												<prop name="IsDefault">1</prop>
												<prop name="Efficiency">2</prop>
												<obj name="ChannelProp" class="ChannelProperty" version="1">
													<prop name="ChannelIdx">0</prop>
												</obj>
											</obj>
											<obj name="PropertyObject" class="ChannelGenotype" version="4">
												<prop name="PropertyTypeName">Melt Geno Genotype</prop>
												<prop name="Position">2</prop>
												<prop name="IsDefault">1</prop>
												<prop name="ReadOnly">1</prop>
												<obj name="ChannelProp" class="ChannelProperty" version="1">
													<prop name="ChannelIdx">0</prop>
												</obj>
											</obj>
											<obj name="PropertyObject" class="GroupChannelTypeProp" version="4">
												<prop name="PropertyTypeName">Melt Geno Sample Type</prop>
												<prop name="Position">2</prop>
												<prop name="IsDefault">0</prop>
												<prop name="GroupSampleType">mstUnknown</prop>
												<obj name="ChannelProp" class="ChannelProperty" version="1">
													<prop name="ChannelIdx">0</prop>
												</obj>
											</obj>
											<obj name="PropertyObject" class="QuantSampleTypeProperty" version="4">
												<prop name="PropertyTypeName">Quantification Sample Type</prop>
												<prop name="Position">2</prop>
												<prop name="IsDefault">0</prop>
												<prop name="SampleType">qsUnknown</prop>
												<obj name="ChannelProp" class="ChannelProperty" version="1">
													<prop name="ChannelIdx">0</prop>
												</obj>
											</obj>
											<obj name="PropertyObject" class="ChannelGenotype" version="4">
												<prop name="PropertyTypeName">Scanning Genotype</prop>
												<prop name="Position">2</prop>
												<prop name="IsDefault">1</prop>
												<prop name="ReadOnly">1</prop>
												<obj name="ChannelProp" class="ChannelProperty" version="1">
													<prop name="ChannelIdx">0</prop>
												</obj>
											</obj>
											<obj name="PropertyObject" class="GroupChannelTypeProp" version="4">
												<prop name="PropertyTypeName">Scanning Sample Type</prop>
												<prop name="Position">2</prop>
												<prop name="IsDefault">0</prop>
												<prop name="GroupSampleType">mstUnknown</prop>
												<obj name="ChannelProp" class="ChannelProperty" version="1">
													<prop name="ChannelIdx">0</prop>
												</obj>
											</obj>
											<obj name="PropertyObject" class="TargetName" version="4">
												<prop name="PropertyTypeName">Target Name</prop>
												<prop name="Position">2</prop>
												<prop name="IsDefault">1</prop>
												<obj name="ChannelProp" class="ChannelProperty" version="1">
													<prop name="ChannelIdx">0</prop>
												</obj>
											</obj>
											<obj name="PropertyObject" class="RQTargetProperty" version="4">
												<prop name="PropertyTypeName">Target Type</prop>
												<prop name="Position">2</prop>
												<prop name="IsDefault">0</prop>
												<prop name="TargetType">dtNone</prop>
												<obj name="ChannelProp" class="ChannelProperty" version="1">
													<prop name="ChannelIdx">0</prop>
												</obj>
											</obj>
										</list>
									</obj>
								</list>
							</obj>
						</obj>
						<prop name="ChannelPropertyCount">1</prop>
						<prop name="ContainerPosition">2</prop>
						<prop name="HasSampleProperties">1</prop>
						<obj name="SampleProperties" class="PropertyList" version="1">
							<list name="emlist" count="14">
								<obj name="PropertyObject" class="SamplePrefColor" version="4">
									<prop name="PropertyTypeName">Color</prop>
									<prop name="Position">2</prop>
									<prop name="IsDefault">0</prop>
									<prop name="Color">$0030D700</prop>
								</obj>
								<obj name="PropertyObject" class="DominantChannelProp" version="4">
									<prop name="PropertyTypeName">Dominant Channel</prop>
									<prop name="Position">2</prop>
									<prop name="IsDefault">0</prop>
									<prop name="DominantChannel">0</prop>
								</obj>
								<obj name="PropertyObject" class="Genotype" version="4">
									<prop name="PropertyTypeName">EndPt Genotype</prop>
									<prop name="Position">2</prop>
									<prop name="IsDefault">1</prop>
									<prop name="ReadOnly">1</prop>
								</obj>
								<obj name="PropertyObject" class="GroupingSample" version="4">
									<prop name="PropertyTypeName">EndPt Sample Type</prop>
									<prop name="Position">2</prop>
									<prop name="IsDefault">0</prop>
									<prop name="GroupSampleType">mstUnknown</prop>
								</obj>
								<obj name="PropertyObject" class="SamplePrefLineStyle" version="4">
									<prop name="PropertyTypeName">Line Style</prop>
									<prop name="Position">2</prop>
									<prop name="IsDefault">0</prop>
									<prop name="LineStyle">psSolid</prop>
								</obj>
								<obj name="PropertyObject" class="GenSampleEditNotes" version="4">
									<prop name="PropertyTypeName">Notes</prop>
									<prop name="Position">2</prop>
									<prop name="IsDefault">1</prop>
								</obj>
								<obj name="PropertyObject" class="SamplePrefPointStyle" version="4">
									<prop name="PropertyTypeName">Point Style</prop>
									<prop name="Position">2</prop>
									<prop name="IsDefault">0</prop>
									<prop name="PointStyle">psNothing</prop>
								</obj>
								<obj name="PropertyObject" class="GenSampleEditPosition" version="4">
									<prop name="PropertyTypeName">Position</prop>
									<prop name="Position">2</prop>
									<prop name="IsDefault">1</prop>
								</obj>
								<obj name="PropertyObject" class="GenSampleEditReplicate" version="4">
									<prop name="PropertyTypeName">Replicate of</prop>
									<prop name="Position">2</prop>
									<prop name="IsDefault">1</prop>
									<prop name="ReplicateOf">-1</prop>
								</obj>
								<obj name="PropertyObject" class="HTCSampleID" version="4">
									<prop name="PropertyTypeName">Sample ID</prop>
									<prop name="Position">2</prop>
									<prop name="IsDefault">1</prop>
								</obj>
								<obj name="PropertyObject" class="GenSampleEditName" version="4">
									<prop name="PropertyTypeName">Sample Name</prop>
									<prop name="Position">2</prop>
									<prop name="IsDefault">1</prop>
									<prop name="name">Sample 3</prop>
								</obj>
								<obj name="PropertyObject" class="HTCSamplePrepNotes" version="4">
									<prop name="PropertyTypeName">Sample Prep Notes</prop>
									<prop name="Position">2</prop>
									<prop name="IsDefault">1</prop>
								</obj>
								<obj name="PropertyObject" class="GenSampleEditSubset" version="4">
									<prop name="PropertyTypeName">Subsets</prop>
									<prop name="Position">2</prop>
									<prop name="IsDefault">1</prop>
								</obj>
								<obj name="PropertyObject" class="SamplePrefWidth" version="5">
									<prop name="PropertyTypeName">Width</prop>
									<prop name="Position">2</prop>
									<prop name="IsDefault">1</prop>
									<prop name="Width">1</prop>
								</obj>
							</list>
						</obj>
					</obj>
					<obj name="item" class="SamplePropInfo" version="1">
						<obj name="ChannelProperties" class="ChanPropList" version="2">
							<obj name="ChannelProperties" class="EMList" version="1">
								<list name="emlist" count="1">
									<obj name="item" class="PropertyList" version="1">
										<list name="emlist" count="12">
											<obj name="PropertyObject" class="RQSampleTargetProperty" version="4">
												<prop name="PropertyTypeName">Combined Sample and Target Type</prop>
												<prop name="Position">3</prop>
												<prop name="IsDefault">0</prop>
												<obj name="ChannelProp" class="ChannelProperty" version="1">
													<prop name="ChannelIdx">0</prop>
												</obj>
											</obj>
											<obj name="PropertyObject" class="QuantConcProperty" version="4">
												<prop name="PropertyTypeName">Concentration</prop>
												<prop name="Position">3</prop>
												<prop name="IsDefault">1</prop>
												<prop name="Concentration">0</prop>
												<obj name="ChannelProp" class="ChannelProperty" version="1">
													<prop name="ChannelIdx">0</prop>
												</obj>
												<prop name="ReadOnly">1</prop>
											</obj>
											<obj name="PropertyObject" class="QuantCpHighProp" version="4">
												<prop name="PropertyTypeName">Cp High</prop>
												<prop name="Position">3</prop>
												<prop name="IsDefault">1</prop>
												<prop name="CpRangeHigh">0</prop>
												<obj name="ChannelProp" class="ChannelProperty" version="1">
													<prop name="ChannelIdx">0</prop>
												</obj>
												<prop name="ReadOnly">1</prop>
											</obj>
											<obj name="PropertyObject" class="QuantCpLowProp" version="4">
												<prop name="PropertyTypeName">Cp Low</prop>
												<prop name="Position">3</prop>
												<prop name="IsDefault">1</prop>
												<prop name="CpRangeLow">0</prop>
												<obj name="ChannelProp" class="ChannelProperty" version="1">
													<prop name="ChannelIdx">0</prop>
												</obj>
												<prop name="ReadOnly">1</prop>
											</obj>
											<obj name="PropertyObject" class="RQEffProp" version="4">
												<prop name="PropertyTypeName">Efficiency</prop>
												<prop name="Position">3</prop>
												<prop name="IsDefault">1</prop>
												<prop name="Efficiency">2</prop>
												<obj name="ChannelProp" class="ChannelProperty" version="1">
													<prop name="ChannelIdx">0</prop>
												</obj>
											</obj>
											<obj name="PropertyObject" class="ChannelGenotype" version="4">
												<prop name="PropertyTypeName">Melt Geno Genotype</prop>
												<prop name="Position">3</prop>
												<prop name="IsDefault">1</prop>
												<prop name="ReadOnly">1</prop>
												<obj name="ChannelProp" class="ChannelProperty" version="1">
													<prop name="ChannelIdx">0</prop>
												</obj>
											</obj>
											<obj name="PropertyObject" class="GroupChannelTypeProp" version="4">
												<prop name="PropertyTypeName">Melt Geno Sample Type</prop>
												<prop name="Position">3</prop>
												<prop name="IsDefault">0</prop>
												<prop name="GroupSampleType">mstUnknown</prop>
												<obj name="ChannelProp" class="ChannelProperty" version="1">
													<prop name="ChannelIdx">0</prop>
												</obj>
											</obj>
											<obj name="PropertyObject" class="QuantSampleTypeProperty" version="4">
												<prop name="PropertyTypeName">Quantification Sample Type</prop>
												<prop name="Position">3</prop>
												<prop name="IsDefault">0</prop>
												<prop name="SampleType">qsUnknown</prop>
												<obj name="ChannelProp" class="ChannelProperty" version="1">
													<prop name="ChannelIdx">0</prop>
												</obj>
											</obj>
											<obj name="PropertyObject" class="ChannelGenotype" version="4">
												<prop name="PropertyTypeName">Scanning Genotype</prop>
												<prop name="Position">3</prop>
												<prop name="IsDefault">1</prop>
												<prop name="ReadOnly">1</prop>
												<obj name="ChannelProp" class="ChannelProperty" version="1">
													<prop name="ChannelIdx">0</prop>
												</obj>
											</obj>
											<obj name="PropertyObject" class="GroupChannelTypeProp" version="4">
												<prop name="PropertyTypeName">Scanning Sample Type</prop>
												<prop name="Position">3</prop>
												<prop name="IsDefault">0</prop>
												<prop name="GroupSampleType">mstUnknown</prop>
												<obj name="ChannelProp" class="ChannelProperty" version="1">
													<prop name="ChannelIdx">0</prop>
												</obj>
											</obj>
											<obj name="PropertyObject" class="TargetName" version="4">
												<prop name="PropertyTypeName">Target Name</prop>
												<prop name="Position">3</prop>
												<prop name="IsDefault">1</prop>
												<obj name="ChannelProp" class="ChannelProperty" version="1">
													<prop name="ChannelIdx">0</prop>
												</obj>
											</obj>
											<obj name="PropertyObject" class="RQTargetProperty" version="4">
												<prop name="PropertyTypeName">Target Type</prop>
												<prop name="Position">3</prop>
												<prop name="IsDefault">0</prop>
												<prop name="TargetType">dtNone</prop>
												<obj name="ChannelProp" class="ChannelProperty" version="1">
													<prop name="ChannelIdx">0</prop>
												</obj>
											</obj>
										</list>
									</obj>
								</list>
							</obj>
						</obj>
						<prop name="ChannelPropertyCount">1</prop>
						<prop name="ContainerPosition">3</prop>
						<prop name="HasSampleProperties">1</prop>
						<obj name="SampleProperties" class="PropertyList" version="1">
							<list name="emlist" count="14">
								<obj name="PropertyObject" class="SamplePrefColor" version="4">
									<prop name="PropertyTypeName">Color</prop>
									<prop name="Position">3</prop>
									<prop name="IsDefault">0</prop>
									<prop name="Color">clFuchsia</prop>
								</obj>
								<obj name="PropertyObject" class="DominantChannelProp" version="4">
									<prop name="PropertyTypeName">Dominant Channel</prop>
									<prop name="Position">3</prop>
									<prop name="IsDefault">0</prop>
									<prop name="DominantChannel">0</prop>
								</obj>
								<obj name="PropertyObject" class="Genotype" version="4">
									<prop name="PropertyTypeName">EndPt Genotype</prop>
									<prop name="Position">3</prop>
									<prop name="IsDefault">1</prop>
									<prop name="ReadOnly">1</prop>
								</obj>
								<obj name="PropertyObject" class="GroupingSample" version="4">
									<prop name="PropertyTypeName">EndPt Sample Type</prop>
									<prop name="Position">3</prop>
									<prop name="IsDefault">0</prop>
									<prop name="GroupSampleType">mstUnknown</prop>
								</obj>
								<obj name="PropertyObject" class="SamplePrefLineStyle" version="4">
									<prop name="PropertyTypeName">Line Style</prop>
									<prop name="Position">3</prop>
									<prop name="IsDefault">0</prop>
									<prop name="LineStyle">psSolid</prop>
								</obj>
								<obj name="PropertyObject" class="GenSampleEditNotes" version="4">
									<prop name="PropertyTypeName">Notes</prop>
									<prop name="Position">3</prop>
									<prop name="IsDefault">1</prop>
								</obj>
								<obj name="PropertyObject" class="SamplePrefPointStyle" version="4">
									<prop name="PropertyTypeName">Point Style</prop>
									<prop name="Position">3</prop>
									<prop name="IsDefault">0</prop>
									<prop name="PointStyle">psNothing</prop>
								</obj>
								<obj name="PropertyObject" class="GenSampleEditPosition" version="4">
									<prop name="PropertyTypeName">Position</prop>
									<prop name="Position">3</prop>
									<prop name="IsDefault">1</prop>
								</obj>
								<obj name="PropertyObject" class="GenSampleEditReplicate" version="4">
									<prop name="PropertyTypeName">Replicate of</prop>
									<prop name="Position">3</prop>
									<prop name="IsDefault">1</prop>
									<prop name="ReplicateOf">-1</prop>
								</obj>
								<obj name="PropertyObject" class="HTCSampleID" version="4">
									<prop name="PropertyTypeName">Sample ID</prop>
									<prop name="Position">3</prop>
									<prop name="IsDefault">1</prop>
								</obj>
								<obj name="PropertyObject" class="GenSampleEditName" version="4">
									<prop name="PropertyTypeName">Sample Name</prop>
									<prop name="Position">3</prop>
									<prop name="IsDefault">1</prop>
									<prop name="name">Sample 4</prop>
								</obj>
								<obj name="PropertyObject" class="HTCSamplePrepNotes" version="4">
									<prop name="PropertyTypeName">Sample Prep Notes</prop>
									<prop name="Position">3</prop>
									<prop name="IsDefault">1</prop>
								</obj>
								<obj name="PropertyObject" class="GenSampleEditSubset" version="4">
									<prop name="PropertyTypeName">Subsets</prop>
									<prop name="Position">3</prop>
									<prop name="IsDefault">1</prop>
								</obj>
								<obj name="PropertyObject" class="SamplePrefWidth" version="5">
									<prop name="PropertyTypeName">Width</prop>
									<prop name="Position">3</prop>
									<prop name="IsDefault">1</prop>
									<prop name="Width">1</prop>
								</obj>
							</list>
						</obj>
					</obj>
					<obj name="item" class="SamplePropInfo" version="1">
						<obj name="ChannelProperties" class="ChanPropList" version="2">
							<obj name="ChannelProperties" class="EMList" version="1">
								<list name="emlist" count="1">
									<obj name="item" class="PropertyList" version="1">
										<list name="emlist" count="12">
											<obj name="PropertyObject" class="RQSampleTargetProperty" version="4">
												<prop name="PropertyTypeName">Combined Sample and Target Type</prop>
												<prop name="Position">4</prop>
												<prop name="IsDefault">0</prop>
												<obj name="ChannelProp" class="ChannelProperty" version="1">
													<prop name="ChannelIdx">0</prop>
												</obj>
											</obj>
											<obj name="PropertyObject" class="QuantConcProperty" version="4">
												<prop name="PropertyTypeName">Concentration</prop>
												<prop name="Position">4</prop>
												<prop name="IsDefault">1</prop>
												<prop name="Concentration">0</prop>
												<obj name="ChannelProp" class="ChannelProperty" version="1">
													<prop name="ChannelIdx">0</prop>
												</obj>
												<prop name="ReadOnly">1</prop>
											</obj>
											<obj name="PropertyObject" class="QuantCpHighProp" version="4">
												<prop name="PropertyTypeName">Cp High</prop>
												<prop name="Position">4</prop>
												<prop name="IsDefault">1</prop>
												<prop name="CpRangeHigh">0</prop>
												<obj name="ChannelProp" class="ChannelProperty" version="1">
													<prop name="ChannelIdx">0</prop>
												</obj>
												<prop name="ReadOnly">1</prop>
											</obj>
											<obj name="PropertyObject" class="QuantCpLowProp" version="4">
												<prop name="PropertyTypeName">Cp Low</prop>
												<prop name="Position">4</prop>
												<prop name="IsDefault">1</prop>
												<prop name="CpRangeLow">0</prop>
												<obj name="ChannelProp" class="ChannelProperty" version="1">
													<prop name="ChannelIdx">0</prop>
												</obj>
												<prop name="ReadOnly">1</prop>
											</obj>
											<obj name="PropertyObject" class="RQEffProp" version="4">
												<prop name="PropertyTypeName">Efficiency</prop>
												<prop name="Position">4</prop>
												<prop name="IsDefault">1</prop>
												<prop name="Efficiency">2</prop>
												<obj name="ChannelProp" class="ChannelProperty" version="1">
													<prop name="ChannelIdx">0</prop>
												</obj>
											</obj>
											<obj name="PropertyObject" class="ChannelGenotype" version="4">
												<prop name="PropertyTypeName">Melt Geno Genotype</prop>
												<prop name="Position">4</prop>
												<prop name="IsDefault">1</prop>
												<prop name="ReadOnly">1</prop>
												<obj name="ChannelProp" class="ChannelProperty" version="1">
													<prop name="ChannelIdx">0</prop>
												</obj>
											</obj>
											<obj name="PropertyObject" class="GroupChannelTypeProp" version="4">
												<prop name="PropertyTypeName">Melt Geno Sample Type</prop>
												<prop name="Position">4</prop>
												<prop name="IsDefault">0</prop>
												<prop name="GroupSampleType">mstUnknown</prop>
												<obj name="ChannelProp" class="ChannelProperty" version="1">
													<prop name="ChannelIdx">0</prop>
												</obj>
											</obj>
											<obj name="PropertyObject" class="QuantSampleTypeProperty" version="4">
												<prop name="PropertyTypeName">Quantification Sample Type</prop>
												<prop name="Position">4</prop>
												<prop name="IsDefault">0</prop>
												<prop name="SampleType">qsUnknown</prop>
												<obj name="ChannelProp" class="ChannelProperty" version="1">
													<prop name="ChannelIdx">0</prop>
												</obj>
											</obj>
											<obj name="PropertyObject" class="ChannelGenotype" version="4">
												<prop name="PropertyTypeName">Scanning Genotype</prop>
												<prop name="Position">4</prop>
												<prop name="IsDefault">1</prop>
												<prop name="ReadOnly">1</prop>
												<obj name="ChannelProp" class="ChannelProperty" version="1">
													<prop name="ChannelIdx">0</prop>
												</obj>
											</obj>
											<obj name="PropertyObject" class="GroupChannelTypeProp" version="4">
												<prop name="PropertyTypeName">Scanning Sample Type</prop>
												<prop name="Position">4</prop>
												<prop name="IsDefault">0</prop>
												<prop name="GroupSampleType">mstUnknown</prop>
												<obj name="ChannelProp" class="ChannelProperty" version="1">
													<prop name="ChannelIdx">0</prop>
												</obj>
											</obj>
											<obj name="PropertyObject" class="TargetName" version="4">
												<prop name="PropertyTypeName">Target Name</prop>
												<prop name="Position">4</prop>
												<prop name="IsDefault">1</prop>
												<obj name="ChannelProp" class="ChannelProperty" version="1">
													<prop name="ChannelIdx">0</prop>
												</obj>
											</obj>
											<obj name="PropertyObject" class="RQTargetProperty" version="4">
												<prop name="PropertyTypeName">Target Type</prop>
												<prop name="Position">4</prop>
												<prop name="IsDefault">0</prop>
												<prop name="TargetType">dtNone</prop>
												<obj name="ChannelProp" class="ChannelProperty" version="1">
													<prop name="ChannelIdx">0</prop>
												</obj>
											</obj>
										</list>
									</obj>
								</list>
							</obj>
						</obj>
						<prop name="ChannelPropertyCount">1</prop>
						<prop name="ContainerPosition">4</prop>
						<prop name="HasSampleProperties">1</prop>
						<obj name="SampleProperties" class="PropertyList" version="1">
							<list name="emlist" count="14">
								<obj name="PropertyObject" class="SamplePrefColor" version="4">
									<prop name="PropertyTypeName">Color</prop>
									<prop name="Position">4</prop>
									<prop name="IsDefault">0</prop>
									<prop name="Color">clGray</prop>
								</obj>
								<obj name="PropertyObject" class="DominantChannelProp" version="4">
									<prop name="PropertyTypeName">Dominant Channel</prop>
									<prop name="Position">4</prop>
									<prop name="IsDefault">0</prop>
									<prop name="DominantChannel">0</prop>
								</obj>
								<obj name="PropertyObject" class="Genotype" version="4">
									<prop name="PropertyTypeName">EndPt Genotype</prop>
									<prop name="Position">4</prop>
									<prop name="IsDefault">1</prop>
									<prop name="ReadOnly">1</prop>
								</obj>
								<obj name="PropertyObject" class="GroupingSample" version="4">
									<prop name="PropertyTypeName">EndPt Sample Type</prop>
									<prop name="Position">4</prop>
									<prop name="IsDefault">0</prop>
									<prop name="GroupSampleType">mstUnknown</prop>
								</obj>
								<obj name="PropertyObject" class="SamplePrefLineStyle" version="4">
									<prop name="PropertyTypeName">Line Style</prop>
									<prop name="Position">4</prop>
									<prop name="IsDefault">0</prop>
									<prop name="LineStyle">psSolid</prop>
								</obj>
								<obj name="PropertyObject" class="GenSampleEditNotes" version="4">
									<prop name="PropertyTypeName">Notes</prop>
									<prop name="Position">4</prop>
									<prop name="IsDefault">1</prop>
								</obj>
								<obj name="PropertyObject" class="SamplePrefPointStyle" version="4">
									<prop name="PropertyTypeName">Point Style</prop>
									<prop name="Position">4</prop>
									<prop name="IsDefault">0</prop>
									<prop name="PointStyle">psNothing</prop>
								</obj>
								<obj name="PropertyObject" class="GenSampleEditPosition" version="4">
									<prop name="PropertyTypeName">Position</prop>
									<prop name="Position">4</prop>
									<prop name="IsDefault">1</prop>
								</obj>
								<obj name="PropertyObject" class="GenSampleEditReplicate" version="4">
									<prop name="PropertyTypeName">Replicate of</prop>
									<prop name="Position">4</prop>
									<prop name="IsDefault">1</prop>
									<prop name="ReplicateOf">-1</prop>
								</obj>
								<obj name="PropertyObject" class="HTCSampleID" version="4">
									<prop name="PropertyTypeName">Sample ID</prop>
									<prop name="Position">4</prop>
									<prop name="IsDefault">1</prop>
								</obj>
								<obj name="PropertyObject" class="GenSampleEditName" version="4">
									<prop name="PropertyTypeName">Sample Name</prop>
									<prop name="Position">4</prop>
									<prop name="IsDefault">1</prop>
									<prop name="name">Sample 5</prop>
								</obj>
								<obj name="PropertyObject" class="HTCSamplePrepNotes" version="4">
									<prop name="PropertyTypeName">Sample Prep Notes</prop>
									<prop name="Position">4</prop>
									<prop name="IsDefault">1</prop>
								</obj>
								<obj name="PropertyObject" class="GenSampleEditSubset" version="4">
									<prop name="PropertyTypeName">Subsets</prop>
									<prop name="Position">4</prop>
									<prop name="IsDefault">1</prop>
								</obj>
								<obj name="PropertyObject" class="SamplePrefWidth" version="5">
									<prop name="PropertyTypeName">Width</prop>
									<prop name="Position">4</prop>
									<prop name="IsDefault">1</prop>
									<prop name="Width">1</prop>
								</obj>
							</list>
						</obj>
					</obj>
					<obj name="item" class="SamplePropInfo" version="1">
						<obj name="ChannelProperties" class="ChanPropList" version="2">
							<obj name="ChannelProperties" class="EMList" version="1">
								<list name="emlist" count="1">
									<obj name="item" class="PropertyList" version="1">
										<list name="emlist" count="12">
											<obj name="PropertyObject" class="RQSampleTargetProperty" version="4">
												<prop name="PropertyTypeName">Combined Sample and Target Type</prop>
												<prop name="Position">5</prop>
												<prop name="IsDefault">0</prop>
												<obj name="ChannelProp" class="ChannelProperty" version="1">
													<prop name="ChannelIdx">0</prop>
												</obj>
											</obj>
											<obj name="PropertyObject" class="QuantConcProperty" version="4">
												<prop name="PropertyTypeName">Concentration</prop>
												<prop name="Position">5</prop>
												<prop name="IsDefault">1</prop>
												<prop name="Concentration">0</prop>
												<obj name="ChannelProp" class="ChannelProperty" version="1">
													<prop name="ChannelIdx">0</prop>
												</obj>
												<prop name="ReadOnly">1</prop>
											</obj>
											<obj name="PropertyObject" class="QuantCpHighProp" version="4">
												<prop name="PropertyTypeName">Cp High</prop>
												<prop name="Position">5</prop>
												<prop name="IsDefault">1</prop>
												<prop name="CpRangeHigh">0</prop>
												<obj name="ChannelProp" class="ChannelProperty" version="1">
													<prop name="ChannelIdx">0</prop>
												</obj>
												<prop name="ReadOnly">1</prop>
											</obj>
											<obj name="PropertyObject" class="QuantCpLowProp" version="4">
												<prop name="PropertyTypeName">Cp Low</prop>
												<prop name="Position">5</prop>
												<prop name="IsDefault">1</prop>
												<prop name="CpRangeLow">0</prop>
												<obj name="ChannelProp" class="ChannelProperty" version="1">
													<prop name="ChannelIdx">0</prop>
												</obj>
												<prop name="ReadOnly">1</prop>
											</obj>
											<obj name="PropertyObject" class="RQEffProp" version="4">
												<prop name="PropertyTypeName">Efficiency</prop>
												<prop name="Position">5</prop>
												<prop name="IsDefault">1</prop>
												<prop name="Efficiency">2</prop>
												<obj name="ChannelProp" class="ChannelProperty" version="1">
													<prop name="ChannelIdx">0</prop>
												</obj>
											</obj>
											<obj name="PropertyObject" class="ChannelGenotype" version="4">
												<prop name="PropertyTypeName">Melt Geno Genotype</prop>
												<prop name="Position">5</prop>
												<prop name="IsDefault">1</prop>
												<prop name="ReadOnly">1</prop>
												<obj name="ChannelProp" class="ChannelProperty" version="1">
													<prop name="ChannelIdx">0</prop>
												</obj>
											</obj>
											<obj name="PropertyObject" class="GroupChannelTypeProp" version="4">
												<prop name="PropertyTypeName">Melt Geno Sample Type</prop>
												<prop name="Position">5</prop>
												<prop name="IsDefault">0</prop>
												<prop name="GroupSampleType">mstUnknown</prop>
												<obj name="ChannelProp" class="ChannelProperty" version="1">
													<prop name="ChannelIdx">0</prop>
												</obj>
											</obj>
											<obj name="PropertyObject" class="QuantSampleTypeProperty" version="4">
												<prop name="PropertyTypeName">Quantification Sample Type</prop>
												<prop name="Position">5</prop>
												<prop name="IsDefault">0</prop>
												<prop name="SampleType">qsUnknown</prop>
												<obj name="ChannelProp" class="ChannelProperty" version="1">
													<prop name="ChannelIdx">0</prop>
												</obj>
											</obj>
											<obj name="PropertyObject" class="ChannelGenotype" version="4">
												<prop name="PropertyTypeName">Scanning Genotype</prop>
												<prop name="Position">5</prop>
												<prop name="IsDefault">1</prop>
												<prop name="ReadOnly">1</prop>
												<obj name="ChannelProp" class="ChannelProperty" version="1">
													<prop name="ChannelIdx">0</prop>
												</obj>
											</obj>
											<obj name="PropertyObject" class="GroupChannelTypeProp" version="4">
												<prop name="PropertyTypeName">Scanning Sample Type</prop>
												<prop name="Position">5</prop>
												<prop name="IsDefault">0</prop>
												<prop name="GroupSampleType">mstUnknown</prop>
												<obj name="ChannelProp" class="ChannelProperty" version="1">
													<prop name="ChannelIdx">0</prop>
												</obj>
											</obj>
											<obj name="PropertyObject" class="TargetName" version="4">
												<prop name="PropertyTypeName">Target Name</prop>
												<prop name="Position">5</prop>
												<prop name="IsDefault">1</prop>
												<obj name="ChannelProp" class="ChannelProperty" version="1">
													<prop name="ChannelIdx">0</prop>
												</obj>
											</obj>
											<obj name="PropertyObject" class="RQTargetProperty" version="4">
												<prop name="PropertyTypeName">Target Type</prop>
												<prop name="Position">5</prop>
												<prop name="IsDefault">0</prop>
												<prop name="TargetType">dtNone</prop>
												<obj name="ChannelProp" class="ChannelProperty" version="1">
													<prop name="ChannelIdx">0</prop>
												</obj>
											</obj>
										</list>
									</obj>
								</list>
							</obj>
						</obj>
						<prop name="ChannelPropertyCount">1</prop>
						<prop name="ContainerPosition">5</prop>
						<prop name="HasSampleProperties">1</prop>
						<obj name="SampleProperties" class="PropertyList" version="1">
							<list name="emlist" count="14">
								<obj name="PropertyObject" class="SamplePrefColor" version="4">
									<prop name="PropertyTypeName">Color</prop>
									<prop name="Position">5</prop>
									<prop name="IsDefault">0</prop>
									<prop name="Color">$0012D7FA</prop>
								</obj>
								<obj name="PropertyObject" class="DominantChannelProp" version="4">
									<prop name="PropertyTypeName">Dominant Channel</prop>
									<prop name="Position">5</prop>
									<prop name="IsDefault">0</prop>
									<prop name="DominantChannel">0</prop>
								</obj>
								<obj name="PropertyObject" class="Genotype" version="4">
									<prop name="PropertyTypeName">EndPt Genotype</prop>
									<prop name="Position">5</prop>
									<prop name="IsDefault">1</prop>
									<prop name="ReadOnly">1</prop>
								</obj>
								<obj name="PropertyObject" class="GroupingSample" version="4">
									<prop name="PropertyTypeName">EndPt Sample Type</prop>
									<prop name="Position">5</prop>
									<prop name="IsDefault">0</prop>
									<prop name="GroupSampleType">mstUnknown</prop>
								</obj>
								<obj name="PropertyObject" class="SamplePrefLineStyle" version="4">
									<prop name="PropertyTypeName">Line Style</prop>
									<prop name="Position">5</prop>
									<prop name="IsDefault">0</prop>
									<prop name="LineStyle">psSolid</prop>
								</obj>
								<obj name="PropertyObject" class="GenSampleEditNotes" version="4">
									<prop name="PropertyTypeName">Notes</prop>
									<prop name="Position">5</prop>
									<prop name="IsDefault">1</prop>
								</obj>
								<obj name="PropertyObject" class="SamplePrefPointStyle" version="4">
									<prop name="PropertyTypeName">Point Style</prop>
									<prop name="Position">5</prop>
									<prop name="IsDefault">0</prop>
									<prop name="PointStyle">psNothing</prop>
								</obj>
								<obj name="PropertyObject" class="GenSampleEditPosition" version="4">
									<prop name="PropertyTypeName">Position</prop>
									<prop name="Position">5</prop>
									<prop name="IsDefault">1</prop>
								</obj>
								<obj name="PropertyObject" class="GenSampleEditReplicate" version="4">
									<prop name="PropertyTypeName">Replicate of</prop>
									<prop name="Position">5</prop>
									<prop name="IsDefault">1</prop>
									<prop name="ReplicateOf">-1</prop>
								</obj>
								<obj name="PropertyObject" class="HTCSampleID" version="4">
									<prop name="PropertyTypeName">Sample ID</prop>
									<prop name="Position">5</prop>
									<prop name="IsDefault">1</prop>
								</obj>
								<obj name="PropertyObject" class="GenSampleEditName" version="4">
									<prop name="PropertyTypeName">Sample Name</prop>
									<prop name="Position">5</prop>
									<prop name="IsDefault">1</prop>
									<prop name="name">Sample 6</prop>
								</obj>
								<obj name="PropertyObject" class="HTCSamplePrepNotes" version="4">
									<prop name="PropertyTypeName">Sample Prep Notes</prop>
									<prop name="Position">5</prop>
									<prop name="IsDefault">1</prop>
								</obj>
								<obj name="PropertyObject" class="GenSampleEditSubset" version="4">
									<prop name="PropertyTypeName">Subsets</prop>
									<prop name="Position">5</prop>
									<prop name="IsDefault">1</prop>
								</obj>
								<obj name="PropertyObject" class="SamplePrefWidth" version="5">
									<prop name="PropertyTypeName">Width</prop>
									<prop name="Position">5</prop>
									<prop name="IsDefault">1</prop>
									<prop name="Width">1</prop>
								</obj>
							</list>
						</obj>
					</obj>
					<obj name="item" class="SamplePropInfo" version="1">
						<obj name="ChannelProperties" class="ChanPropList" version="2">
							<obj name="ChannelProperties" class="EMList" version="1">
								<list name="emlist" count="1">
									<obj name="item" class="PropertyList" version="1">
										<list name="emlist" count="12">
											<obj name="PropertyObject" class="RQSampleTargetProperty" version="4">
												<prop name="PropertyTypeName">Combined Sample and Target Type</prop>
												<prop name="Position">6</prop>
												<prop name="IsDefault">0</prop>
												<obj name="ChannelProp" class="ChannelProperty" version="1">
													<prop name="ChannelIdx">0</prop>
												</obj>
											</obj>
											<obj name="PropertyObject" class="QuantConcProperty" version="4">
												<prop name="PropertyTypeName">Concentration</prop>
												<prop name="Position">6</prop>
												<prop name="IsDefault">1</prop>
												<prop name="Concentration">0</prop>
												<obj name="ChannelProp" class="ChannelProperty" version="1">
													<prop name="ChannelIdx">0</prop>
												</obj>
												<prop name="ReadOnly">1</prop>
											</obj>
											<obj name="PropertyObject" class="QuantCpHighProp" version="4">
												<prop name="PropertyTypeName">Cp High</prop>
												<prop name="Position">6</prop>
												<prop name="IsDefault">1</prop>
												<prop name="CpRangeHigh">0</prop>
												<obj name="ChannelProp" class="ChannelProperty" version="1">
													<prop name="ChannelIdx">0</prop>
												</obj>
												<prop name="ReadOnly">1</prop>
											</obj>
											<obj name="PropertyObject" class="QuantCpLowProp" version="4">
												<prop name="PropertyTypeName">Cp Low</prop>
												<prop name="Position">6</prop>
												<prop name="IsDefault">1</prop>
												<prop name="CpRangeLow">0</prop>
												<obj name="ChannelProp" class="ChannelProperty" version="1">
													<prop name="ChannelIdx">0</prop>
												</obj>
												<prop name="ReadOnly">1</prop>
											</obj>
											<obj name="PropertyObject" class="RQEffProp" version="4">
												<prop name="PropertyTypeName">Efficiency</prop>
												<prop name="Position">6</prop>
												<prop name="IsDefault">1</prop>
												<prop name="Efficiency">2</prop>
												<obj name="ChannelProp" class="ChannelProperty" version="1">
													<prop name="ChannelIdx">0</prop>
												</obj>
											</obj>
											<obj name="PropertyObject" class="ChannelGenotype" version="4">
												<prop name="PropertyTypeName">Melt Geno Genotype</prop>
												<prop name="Position">6</prop>
												<prop name="IsDefault">1</prop>
												<prop name="ReadOnly">1</prop>
												<obj name="ChannelProp" class="ChannelProperty" version="1">
													<prop name="ChannelIdx">0</prop>
												</obj>
											</obj>
											<obj name="PropertyObject" class="GroupChannelTypeProp" version="4">
												<prop name="PropertyTypeName">Melt Geno Sample Type</prop>
												<prop name="Position">6</prop>
												<prop name="IsDefault">0</prop>
												<prop name="GroupSampleType">mstUnknown</prop>
												<obj name="ChannelProp" class="ChannelProperty" version="1">
													<prop name="ChannelIdx">0</prop>
												</obj>
											</obj>
											<obj name="PropertyObject" class="QuantSampleTypeProperty" version="4">
												<prop name="PropertyTypeName">Quantification Sample Type</prop>
												<prop name="Position">6</prop>
												<prop name="IsDefault">0</prop>
												<prop name="SampleType">qsUnknown</prop>
												<obj name="ChannelProp" class="ChannelProperty" version="1">
													<prop name="ChannelIdx">0</prop>
												</obj>
											</obj>
											<obj name="PropertyObject" class="ChannelGenotype" version="4">
												<prop name="PropertyTypeName">Scanning Genotype</prop>
												<prop name="Position">6</prop>
												<prop name="IsDefault">1</prop>
												<prop name="ReadOnly">1</prop>
												<obj name="ChannelProp" class="ChannelProperty" version="1">
													<prop name="ChannelIdx">0</prop>
												</obj>
											</obj>
											<obj name="PropertyObject" class="GroupChannelTypeProp" version="4">
												<prop name="PropertyTypeName">Scanning Sample Type</prop>
												<prop name="Position">6</prop>
												<prop name="IsDefault">0</prop>
												<prop name="GroupSampleType">mstUnknown</prop>
												<obj name="ChannelProp" class="ChannelProperty" version="1">
													<prop name="ChannelIdx">0</prop>
												</obj>
											</obj>
											<obj name="PropertyObject" class="TargetName" version="4">
												<prop name="PropertyTypeName">Target Name</prop>
												<prop name="Position">6</prop>
												<prop name="IsDefault">1</prop>
												<obj name="ChannelProp" class="ChannelProperty" version="1">
													<prop name="ChannelIdx">0</prop>
												</obj>
											</obj>
											<obj name="PropertyObject" class="RQTargetProperty" version="4">
												<prop name="PropertyTypeName">Target Type</prop>
												<prop name="Position">6</prop>
												<prop name="IsDefault">0</prop>
												<prop name="TargetType">dtNone</prop>
												<obj name="ChannelProp" class="ChannelProperty" version="1">
													<prop name="ChannelIdx">0</prop>
												</obj>
											</obj>
										</list>
									</obj>
								</list>
							</obj>
						</obj>
						<prop name="ChannelPropertyCount">1</prop>
						<prop name="ContainerPosition">6</prop>
						<prop name="HasSampleProperties">1</prop>
						<obj name="SampleProperties" class="PropertyList" version="1">
							<list name="emlist" count="14">
								<obj name="PropertyObject" class="SamplePrefColor" version="4">
									<prop name="PropertyTypeName">Color</prop>
									<prop name="Position">6</prop>
									<prop name="IsDefault">0</prop>
									<prop name="Color">$00000097</prop>
								</obj>
								<obj name="PropertyObject" class="DominantChannelProp" version="4">
									<prop name="PropertyTypeName">Dominant Channel</prop>
									<prop name="Position">6</prop>
									<prop name="IsDefault">0</prop>
									<prop name="DominantChannel">0</prop>
								</obj>
								<obj name="PropertyObject" class="Genotype" version="4">
									<prop name="PropertyTypeName">EndPt Genotype</prop>
									<prop name="Position">6</prop>
									<prop name="IsDefault">1</prop>
									<prop name="ReadOnly">1</prop>
								</obj>
								<obj name="PropertyObject" class="GroupingSample" version="4">
									<prop name="PropertyTypeName">EndPt Sample Type</prop>
									<prop name="Position">6</prop>
									<prop name="IsDefault">0</prop>
									<prop name="GroupSampleType">mstUnknown</prop>
								</obj>
								<obj name="PropertyObject" class="SamplePrefLineStyle" version="4">
									<prop name="PropertyTypeName">Line Style</prop>
									<prop name="Position">6</prop>
									<prop name="IsDefault">0</prop>
									<prop name="LineStyle">psSolid</prop>
								</obj>
								<obj name="PropertyObject" class="GenSampleEditNotes" version="4">
									<prop name="PropertyTypeName">Notes</prop>
									<prop name="Position">6</prop>
									<prop name="IsDefault">1</prop>
								</obj>
								<obj name="PropertyObject" class="SamplePrefPointStyle" version="4">
									<prop name="PropertyTypeName">Point Style</prop>
									<prop name="Position">6</prop>
									<prop name="IsDefault">0</prop>
									<prop name="PointStyle">psNothing</prop>
								</obj>
								<obj name="PropertyObject" class="GenSampleEditPosition" version="4">
									<prop name="PropertyTypeName">Position</prop>
									<prop name="Position">6</prop>
									<prop name="IsDefault">1</prop>
								</obj>
								<obj name="PropertyObject" class="GenSampleEditReplicate" version="4">
									<prop name="PropertyTypeName">Replicate of</prop>
									<prop name="Position">6</prop>
									<prop name="IsDefault">1</prop>
									<prop name="ReplicateOf">-1</prop>
								</obj>
								<obj name="PropertyObject" class="HTCSampleID" version="4">
									<prop name="PropertyTypeName">Sample ID</prop>
									<prop name="Position">6</prop>
									<prop name="IsDefault">1</prop>
								</obj>
								<obj name="PropertyObject" class="GenSampleEditName" version="4">
									<prop name="PropertyTypeName">Sample Name</prop>
									<prop name="Position">6</prop>
									<prop name="IsDefault">1</prop>
									<prop name="name">Sample 7</prop>
								</obj>
								<obj name="PropertyObject" class="HTCSamplePrepNotes" version="4">
									<prop name="PropertyTypeName">Sample Prep Notes</prop>
									<prop name="Position">6</prop>
									<prop name="IsDefault">1</prop>
								</obj>
								<obj name="PropertyObject" class="GenSampleEditSubset" version="4">
									<prop name="PropertyTypeName">Subsets</prop>
									<prop name="Position">6</prop>
									<prop name="IsDefault">1</prop>
								</obj>
								<obj name="PropertyObject" class="SamplePrefWidth" version="5">
									<prop name="PropertyTypeName">Width</prop>
									<prop name="Position">6</prop>
									<prop name="IsDefault">1</prop>
									<prop name="Width">1</prop>
								</obj>
							</list>
						</obj>
					</obj>
					<obj name="item" class="SamplePropInfo" version="1">
						<obj name="ChannelProperties" class="ChanPropList" version="2">
							<obj name="ChannelProperties" class="EMList" version="1">
								<list name="emlist" count="1">
									<obj name="item" class="PropertyList" version="1">
										<list name="emlist" count="12">
											<obj name="PropertyObject" class="RQSampleTargetProperty" version="4">
												<prop name="PropertyTypeName">Combined Sample and Target Type</prop>
												<prop name="Position">7</prop>
												<prop name="IsDefault">0</prop>
												<obj name="ChannelProp" class="ChannelProperty" version="1">
													<prop name="ChannelIdx">0</prop>
												</obj>
											</obj>
											<obj name="PropertyObject" class="QuantConcProperty" version="4">
												<prop name="PropertyTypeName">Concentration</prop>
												<prop name="Position">7</prop>
												<prop name="IsDefault">1</prop>
												<prop name="Concentration">0</prop>
												<obj name="ChannelProp" class="ChannelProperty" version="1">
													<prop name="ChannelIdx">0</prop>
												</obj>
												<prop name="ReadOnly">1</prop>
											</obj>
											<obj name="PropertyObject" class="QuantCpHighProp" version="4">
												<prop name="PropertyTypeName">Cp High</prop>
												<prop name="Position">7</prop>
												<prop name="IsDefault">1</prop>
												<prop name="CpRangeHigh">0</prop>
												<obj name="ChannelProp" class="ChannelProperty" version="1">
													<prop name="ChannelIdx">0</prop>
												</obj>
												<prop name="ReadOnly">1</prop>
											</obj>
											<obj name="PropertyObject" class="QuantCpLowProp" version="4">
												<prop name="PropertyTypeName">Cp Low</prop>
												<prop name="Position">7</prop>
												<prop name="IsDefault">1</prop>
												<prop name="CpRangeLow">0</prop>
												<obj name="ChannelProp" class="ChannelProperty" version="1">
													<prop name="ChannelIdx">0</prop>
												</obj>
												<prop name="ReadOnly">1</prop>
											</obj>
											<obj name="PropertyObject" class="RQEffProp" version="4">
												<prop name="PropertyTypeName">Efficiency</prop>
												<prop name="Position">7</prop>
												<prop name="IsDefault">1</prop>
												<prop name="Efficiency">2</prop>
												<obj name="ChannelProp" class="ChannelProperty" version="1">
													<prop name="ChannelIdx">0</prop>
												</obj>
											</obj>
											<obj name="PropertyObject" class="ChannelGenotype" version="4">
												<prop name="PropertyTypeName">Melt Geno Genotype</prop>
												<prop name="Position">7</prop>
												<prop name="IsDefault">1</prop>
												<prop name="ReadOnly">1</prop>
												<obj name="ChannelProp" class="ChannelProperty" version="1">
													<prop name="ChannelIdx">0</prop>
												</obj>
											</obj>
											<obj name="PropertyObject" class="GroupChannelTypeProp" version="4">
												<prop name="PropertyTypeName">Melt Geno Sample Type</prop>
												<prop name="Position">7</prop>
												<prop name="IsDefault">0</prop>
												<prop name="GroupSampleType">mstUnknown</prop>
												<obj name="ChannelProp" class="ChannelProperty" version="1">
													<prop name="ChannelIdx">0</prop>
												</obj>
											</obj>
											<obj name="PropertyObject" class="QuantSampleTypeProperty" version="4">
												<prop name="PropertyTypeName">Quantification Sample Type</prop>
												<prop name="Position">7</prop>
												<prop name="IsDefault">0</prop>
												<prop name="SampleType">qsUnknown</prop>
												<obj name="ChannelProp" class="ChannelProperty" version="1">
													<prop name="ChannelIdx">0</prop>
												</obj>
											</obj>
											<obj name="PropertyObject" class="ChannelGenotype" version="4">
												<prop name="PropertyTypeName">Scanning Genotype</prop>
												<prop name="Position">7</prop>
												<prop name="IsDefault">1</prop>
												<prop name="ReadOnly">1</prop>
												<obj name="ChannelProp" class="ChannelProperty" version="1">
													<prop name="ChannelIdx">0</prop>
												</obj>
											</obj>
											<obj name="PropertyObject" class="GroupChannelTypeProp" version="4">
												<prop name="PropertyTypeName">Scanning Sample Type</prop>
												<prop name="Position">7</prop>
												<prop name="IsDefault">0</prop>
												<prop name="GroupSampleType">mstUnknown</prop>
												<obj name="ChannelProp" class="ChannelProperty" version="1">
													<prop name="ChannelIdx">0</prop>
												</obj>
											</obj>
											<obj name="PropertyObject" class="TargetName" version="4">
												<prop name="PropertyTypeName">Target Name</prop>
												<prop name="Position">7</prop>
												<prop name="IsDefault">1</prop>
												<obj name="ChannelProp" class="ChannelProperty" version="1">
													<prop name="ChannelIdx">0</prop>
												</obj>
											</obj>
											<obj name="PropertyObject" class="RQTargetProperty" version="4">
												<prop name="PropertyTypeName">Target Type</prop>
												<prop name="Position">7</prop>
												<prop name="IsDefault">0</prop>
												<prop name="TargetType">dtNone</prop>
												<obj name="ChannelProp" class="ChannelProperty" version="1">
													<prop name="ChannelIdx">0</prop>
												</obj>
											</obj>
										</list>
									</obj>
								</list>
							</obj>
						</obj>
						<prop name="ChannelPropertyCount">1</prop>
						<prop name="ContainerPosition">7</prop>
						<prop name="HasSampleProperties">1</prop>
						<obj name="SampleProperties" class="PropertyList" version="1">
							<list name="emlist" count="14">
								<obj name="PropertyObject" class="SamplePrefColor" version="4">
									<prop name="PropertyTypeName">Color</prop>
									<prop name="Position">7</prop>
									<prop name="IsDefault">0</prop>
									<prop name="Color">$00FFFF0F</prop>
								</obj>
								<obj name="PropertyObject" class="DominantChannelProp" version="4">
									<prop name="PropertyTypeName">Dominant Channel</prop>
									<prop name="Position">7</prop>
									<prop name="IsDefault">0</prop>
									<prop name="DominantChannel">0</prop>
								</obj>
								<obj name="PropertyObject" class="Genotype" version="4">
									<prop name="PropertyTypeName">EndPt Genotype</prop>
									<prop name="Position">7</prop>
									<prop name="IsDefault">1</prop>
									<prop name="ReadOnly">1</prop>
								</obj>
								<obj name="PropertyObject" class="GroupingSample" version="4">
									<prop name="PropertyTypeName">EndPt Sample Type</prop>
									<prop name="Position">7</prop>
									<prop name="IsDefault">0</prop>
									<prop name="GroupSampleType">mstUnknown</prop>
								</obj>
								<obj name="PropertyObject" class="SamplePrefLineStyle" version="4">
									<prop name="PropertyTypeName">Line Style</prop>
									<prop name="Position">7</prop>
									<prop name="IsDefault">0</prop>
									<prop name="LineStyle">psSolid</prop>
								</obj>
								<obj name="PropertyObject" class="GenSampleEditNotes" version="4">
									<prop name="PropertyTypeName">Notes</prop>
									<prop name="Position">7</prop>
									<prop name="IsDefault">1</prop>
								</obj>
								<obj name="PropertyObject" class="SamplePrefPointStyle" version="4">
									<prop name="PropertyTypeName">Point Style</prop>
									<prop name="Position">7</prop>
									<prop name="IsDefault">0</prop>
									<prop name="PointStyle">psNothing</prop>
								</obj>
								<obj name="PropertyObject" class="GenSampleEditPosition" version="4">
									<prop name="PropertyTypeName">Position</prop>
									<prop name="Position">7</prop>
									<prop name="IsDefault">1</prop>
								</obj>
								<obj name="PropertyObject" class="GenSampleEditReplicate" version="4">
									<prop name="PropertyTypeName">Replicate of</prop>
									<prop name="Position">7</prop>
									<prop name="IsDefault">1</prop>
									<prop name="ReplicateOf">-1</prop>
								</obj>
								<obj name="PropertyObject" class="HTCSampleID" version="4">
									<prop name="PropertyTypeName">Sample ID</prop>
									<prop name="Position">7</prop>
									<prop name="IsDefault">1</prop>
								</obj>
								<obj name="PropertyObject" class="GenSampleEditName" version="4">
									<prop name="PropertyTypeName">Sample Name</prop>
									<prop name="Position">7</prop>
									<prop name="IsDefault">1</prop>
									<prop name="name">Sample 8</prop>
								</obj>
								<obj name="PropertyObject" class="HTCSamplePrepNotes" version="4">
									<prop name="PropertyTypeName">Sample Prep Notes</prop>
									<prop name="Position">7</prop>
									<prop name="IsDefault">1</prop>
								</obj>
								<obj name="PropertyObject" class="GenSampleEditSubset" version="4">
									<prop name="PropertyTypeName">Subsets</prop>
									<prop name="Position">7</prop>
									<prop name="IsDefault">1</prop>
								</obj>
								<obj name="PropertyObject" class="SamplePrefWidth" version="5">
									<prop name="PropertyTypeName">Width</prop>
									<prop name="Position">7</prop>
									<prop name="IsDefault">1</prop>
									<prop name="Width">1</prop>
								</obj>
							</list>
						</obj>
					</obj>
					<obj name="item" class="SamplePropInfo" version="1">
						<obj name="ChannelProperties" class="ChanPropList" version="2">
							<obj name="ChannelProperties" class="EMList" version="1">
								<list name="emlist" count="1">
									<obj name="item" class="PropertyList" version="1">
										<list name="emlist" count="12">
											<obj name="PropertyObject" class="RQSampleTargetProperty" version="4">
												<prop name="PropertyTypeName">Combined Sample and Target Type</prop>
												<prop name="Position">8</prop>
												<prop name="IsDefault">0</prop>
												<obj name="ChannelProp" class="ChannelProperty" version="1">
													<prop name="ChannelIdx">0</prop>
												</obj>
											</obj>
											<obj name="PropertyObject" class="QuantConcProperty" version="4">
												<prop name="PropertyTypeName">Concentration</prop>
												<prop name="Position">8</prop>
												<prop name="IsDefault">1</prop>
												<prop name="Concentration">0</prop>
												<obj name="ChannelProp" class="ChannelProperty" version="1">
													<prop name="ChannelIdx">0</prop>
												</obj>
												<prop name="ReadOnly">1</prop>
											</obj>
											<obj name="PropertyObject" class="QuantCpHighProp" version="4">
												<prop name="PropertyTypeName">Cp High</prop>
												<prop name="Position">8</prop>
												<prop name="IsDefault">1</prop>
												<prop name="CpRangeHigh">0</prop>
												<obj name="ChannelProp" class="ChannelProperty" version="1">
													<prop name="ChannelIdx">0</prop>
												</obj>
												<prop name="ReadOnly">1</prop>
											</obj>
											<obj name="PropertyObject" class="QuantCpLowProp" version="4">
												<prop name="PropertyTypeName">Cp Low</prop>
												<prop name="Position">8</prop>
												<prop name="IsDefault">1</prop>
												<prop name="CpRangeLow">0</prop>
												<obj name="ChannelProp" class="ChannelProperty" version="1">
													<prop name="ChannelIdx">0</prop>
												</obj>
												<prop name="ReadOnly">1</prop>
											</obj>
											<obj name="PropertyObject" class="RQEffProp" version="4">
												<prop name="PropertyTypeName">Efficiency</prop>
												<prop name="Position">8</prop>
												<prop name="IsDefault">1</prop>
												<prop name="Efficiency">2</prop>
												<obj name="ChannelProp" class="ChannelProperty" version="1">
													<prop name="ChannelIdx">0</prop>
												</obj>
											</obj>
											<obj name="PropertyObject" class="ChannelGenotype" version="4">
												<prop name="PropertyTypeName">Melt Geno Genotype</prop>
												<prop name="Position">8</prop>
												<prop name="IsDefault">1</prop>
												<prop name="ReadOnly">1</prop>
												<obj name="ChannelProp" class="ChannelProperty" version="1">
													<prop name="ChannelIdx">0</prop>
												</obj>
											</obj>
											<obj name="PropertyObject" class="GroupChannelTypeProp" version="4">
												<prop name="PropertyTypeName">Melt Geno Sample Type</prop>
												<prop name="Position">8</prop>
												<prop name="IsDefault">0</prop>
												<prop name="GroupSampleType">mstUnknown</prop>
												<obj name="ChannelProp" class="ChannelProperty" version="1">
													<prop name="ChannelIdx">0</prop>
												</obj>
											</obj>
											<obj name="PropertyObject" class="QuantSampleTypeProperty" version="4">
												<prop name="PropertyTypeName">Quantification Sample Type</prop>
												<prop name="Position">8</prop>
												<prop name="IsDefault">0</prop>
												<prop name="SampleType">qsUnknown</prop>
												<obj name="ChannelProp" class="ChannelProperty" version="1">
													<prop name="ChannelIdx">0</prop>
												</obj>
											</obj>
											<obj name="PropertyObject" class="ChannelGenotype" version="4">
												<prop name="PropertyTypeName">Scanning Genotype</prop>
												<prop name="Position">8</prop>
												<prop name="IsDefault">1</prop>
												<prop name="ReadOnly">1</prop>
												<obj name="ChannelProp" class="ChannelProperty" version="1">
													<prop name="ChannelIdx">0</prop>
												</obj>
											</obj>
											<obj name="PropertyObject" class="GroupChannelTypeProp" version="4">
												<prop name="PropertyTypeName">Scanning Sample Type</prop>
												<prop name="Position">8</prop>
												<prop name="IsDefault">0</prop>
												<prop name="GroupSampleType">mstUnknown</prop>
												<obj name="ChannelProp" class="ChannelProperty" version="1">
													<prop name="ChannelIdx">0</prop>
												</obj>
											</obj>
											<obj name="PropertyObject" class="TargetName" version="4">
												<prop name="PropertyTypeName">Target Name</prop>
												<prop name="Position">8</prop>
												<prop name="IsDefault">1</prop>
												<obj name="ChannelProp" class="ChannelProperty" version="1">
													<prop name="ChannelIdx">0</prop>
												</obj>
											</obj>
											<obj name="PropertyObject" class="RQTargetProperty" version="4">
												<prop name="PropertyTypeName">Target Type</prop>
												<prop name="Position">8</prop>
												<prop name="IsDefault">0</prop>
												<prop name="TargetType">dtNone</prop>
												<obj name="ChannelProp" class="ChannelProperty" version="1">
													<prop name="ChannelIdx">0</prop>
												</obj>
											</obj>
										</list>
									</obj>
								</list>
							</obj>
						</obj>
						<prop name="ChannelPropertyCount">1</prop>
						<prop name="ContainerPosition">8</prop>
						<prop name="HasSampleProperties">1</prop>
						<obj name="SampleProperties" class="PropertyList" version="1">
							<list name="emlist" count="14">
								<obj name="PropertyObject" class="SamplePrefColor" version="4">
									<prop name="PropertyTypeName">Color</prop>
									<prop name="Position">8</prop>
									<prop name="IsDefault">0</prop>
									<prop name="Color">$00404000</prop>
								</obj>
								<obj name="PropertyObject" class="DominantChannelProp" version="4">
									<prop name="PropertyTypeName">Dominant Channel</prop>
									<prop name="Position">8</prop>
									<prop name="IsDefault">0</prop>
									<prop name="DominantChannel">0</prop>
								</obj>
								<obj name="PropertyObject" class="Genotype" version="4">
									<prop name="PropertyTypeName">EndPt Genotype</prop>
									<prop name="Position">8</prop>
									<prop name="IsDefault">1</prop>
									<prop name="ReadOnly">1</prop>
								</obj>
								<obj name="PropertyObject" class="GroupingSample" version="4">
									<prop name="PropertyTypeName">EndPt Sample Type</prop>
									<prop name="Position">8</prop>
									<prop name="IsDefault">0</prop>
									<prop name="GroupSampleType">mstUnknown</prop>
								</obj>
								<obj name="PropertyObject" class="SamplePrefLineStyle" version="4">
									<prop name="PropertyTypeName">Line Style</prop>
									<prop name="Position">8</prop>
									<prop name="IsDefault">0</prop>
									<prop name="LineStyle">psSolid</prop>
								</obj>
								<obj name="PropertyObject" class="GenSampleEditNotes" version="4">
									<prop name="PropertyTypeName">Notes</prop>
									<prop name="Position">8</prop>
									<prop name="IsDefault">1</prop>
								</obj>
								<obj name="PropertyObject" class="SamplePrefPointStyle" version="4">
									<prop name="PropertyTypeName">Point Style</prop>
									<prop name="Position">8</prop>
									<prop name="IsDefault">0</prop>
									<prop name="PointStyle">psNothing</prop>
								</obj>
								<obj name="PropertyObject" class="GenSampleEditPosition" version="4">
									<prop name="PropertyTypeName">Position</prop>
									<prop name="Position">8</prop>
									<prop name="IsDefault">1</prop>
								</obj>
								<obj name="PropertyObject" class="GenSampleEditReplicate" version="4">
									<prop name="PropertyTypeName">Replicate of</prop>
									<prop name="Position">8</prop>
									<prop name="IsDefault">1</prop>
									<prop name="ReplicateOf">-1</prop>
								</obj>
								<obj name="PropertyObject" class="HTCSampleID" version="4">
									<prop name="PropertyTypeName">Sample ID</prop>
									<prop name="Position">8</prop>
									<prop name="IsDefault">1</prop>
								</obj>
								<obj name="PropertyObject" class="GenSampleEditName" version="4">
									<prop name="PropertyTypeName">Sample Name</prop>
									<prop name="Position">8</prop>
									<prop name="IsDefault">1</prop>
									<prop name="name">Sample 9</prop>
								</obj>
								<obj name="PropertyObject" class="HTCSamplePrepNotes" version="4">
									<prop name="PropertyTypeName">Sample Prep Notes</prop>
									<prop name="Position">8</prop>
									<prop name="IsDefault">1</prop>
								</obj>
								<obj name="PropertyObject" class="GenSampleEditSubset" version="4">
									<prop name="PropertyTypeName">Subsets</prop>
									<prop name="Position">8</prop>
									<prop name="IsDefault">1</prop>
								</obj>
								<obj name="PropertyObject" class="SamplePrefWidth" version="5">
									<prop name="PropertyTypeName">Width</prop>
									<prop name="Position">8</prop>
									<prop name="IsDefault">1</prop>
									<prop name="Width">1</prop>
								</obj>
							</list>
						</obj>
					</obj>
					<obj name="item" class="SamplePropInfo" version="1">
						<obj name="ChannelProperties" class="ChanPropList" version="2">
							<obj name="ChannelProperties" class="EMList" version="1">
								<list name="emlist" count="1">
									<obj name="item" class="PropertyList" version="1">
										<list name="emlist" count="12">
											<obj name="PropertyObject" class="RQSampleTargetProperty" version="4">
												<prop name="PropertyTypeName">Combined Sample and Target Type</prop>
												<prop name="Position">9</prop>
												<prop name="IsDefault">0</prop>
												<obj name="ChannelProp" class="ChannelProperty" version="1">
													<prop name="ChannelIdx">0</prop>
												</obj>
											</obj>
											<obj name="PropertyObject" class="QuantConcProperty" version="4">
												<prop name="PropertyTypeName">Concentration</prop>
												<prop name="Position">9</prop>
												<prop name="IsDefault">1</prop>
												<prop name="Concentration">0</prop>
												<obj name="ChannelProp" class="ChannelProperty" version="1">
													<prop name="ChannelIdx">0</prop>
												</obj>
												<prop name="ReadOnly">1</prop>
											</obj>
											<obj name="PropertyObject" class="QuantCpHighProp" version="4">
												<prop name="PropertyTypeName">Cp High</prop>
												<prop name="Position">9</prop>
												<prop name="IsDefault">1</prop>
												<prop name="CpRangeHigh">0</prop>
												<obj name="ChannelProp" class="ChannelProperty" version="1">
													<prop name="ChannelIdx">0</prop>
												</obj>
												<prop name="ReadOnly">1</prop>
											</obj>
											<obj name="PropertyObject" class="QuantCpLowProp" version="4">
												<prop name="PropertyTypeName">Cp Low</prop>
												<prop name="Position">9</prop>
												<prop name="IsDefault">1</prop>
												<prop name="CpRangeLow">0</prop>
												<obj name="ChannelProp" class="ChannelProperty" version="1">
													<prop name="ChannelIdx">0</prop>
												</obj>
												<prop name="ReadOnly">1</prop>
											</obj>
											<obj name="PropertyObject" class="RQEffProp" version="4">
												<prop name="PropertyTypeName">Efficiency</prop>
												<prop name="Position">9</prop>
												<prop name="IsDefault">1</prop>
												<prop name="Efficiency">2</prop>
												<obj name="ChannelProp" class="ChannelProperty" version="1">
													<prop name="ChannelIdx">0</prop>
												</obj>
											</obj>
											<obj name="PropertyObject" class="ChannelGenotype" version="4">
												<prop name="PropertyTypeName">Melt Geno Genotype</prop>
												<prop name="Position">9</prop>
												<prop name="IsDefault">1</prop>
												<prop name="ReadOnly">1</prop>
												<obj name="ChannelProp" class="ChannelProperty" version="1">
													<prop name="ChannelIdx">0</prop>
												</obj>
											</obj>
											<obj name="PropertyObject" class="GroupChannelTypeProp" version="4">
												<prop name="PropertyTypeName">Melt Geno Sample Type</prop>
												<prop name="Position">9</prop>
												<prop name="IsDefault">0</prop>
												<prop name="GroupSampleType">mstUnknown</prop>
												<obj name="ChannelProp" class="ChannelProperty" version="1">
													<prop name="ChannelIdx">0</prop>
												</obj>
											</obj>
											<obj name="PropertyObject" class="QuantSampleTypeProperty" version="4">
												<prop name="PropertyTypeName">Quantification Sample Type</prop>
												<prop name="Position">9</prop>
												<prop name="IsDefault">0</prop>
												<prop name="SampleType">qsUnknown</prop>
												<obj name="ChannelProp" class="ChannelProperty" version="1">
													<prop name="ChannelIdx">0</prop>
												</obj>
											</obj>
											<obj name="PropertyObject" class="ChannelGenotype" version="4">
												<prop name="PropertyTypeName">Scanning Genotype</prop>
												<prop name="Position">9</prop>
												<prop name="IsDefault">1</prop>
												<prop name="ReadOnly">1</prop>
												<obj name="ChannelProp" class="ChannelProperty" version="1">
													<prop name="ChannelIdx">0</prop>
												</obj>
											</obj>
											<obj name="PropertyObject" class="GroupChannelTypeProp" version="4">
												<prop name="PropertyTypeName">Scanning Sample Type</prop>
												<prop name="Position">9</prop>
												<prop name="IsDefault">0</prop>
												<prop name="GroupSampleType">mstUnknown</prop>
												<obj name="ChannelProp" class="ChannelProperty" version="1">
													<prop name="ChannelIdx">0</prop>
												</obj>
											</obj>
											<obj name="PropertyObject" class="TargetName" version="4">
												<prop name="PropertyTypeName">Target Name</prop>
												<prop name="Position">9</prop>
												<prop name="IsDefault">1</prop>
												<obj name="ChannelProp" class="ChannelProperty" version="1">
													<prop name="ChannelIdx">0</prop>
												</obj>
											</obj>
											<obj name="PropertyObject" class="RQTargetProperty" version="4">
												<prop name="PropertyTypeName">Target Type</prop>
												<prop name="Position">9</prop>
												<prop name="IsDefault">0</prop>
												<prop name="TargetType">dtNone</prop>
												<obj name="ChannelProp" class="ChannelProperty" version="1">
													<prop name="ChannelIdx">0</prop>
												</obj>
											</obj>
										</list>
									</obj>
								</list>
							</obj>
						</obj>
						<prop name="ChannelPropertyCount">1</prop>
						<prop name="ContainerPosition">9</prop>
						<prop name="HasSampleProperties">1</prop>
						<obj name="SampleProperties" class="PropertyList" version="1">
							<list name="emlist" count="14">
								<obj name="PropertyObject" class="SamplePrefColor" version="4">
									<prop name="PropertyTypeName">Color</prop>
									<prop name="Position">9</prop>
									<prop name="IsDefault">0</prop>
									<prop name="Color">$004080FF</prop>
								</obj>
								<obj name="PropertyObject" class="DominantChannelProp" version="4">
									<prop name="PropertyTypeName">Dominant Channel</prop>
									<prop name="Position">9</prop>
									<prop name="IsDefault">0</prop>
									<prop name="DominantChannel">0</prop>
								</obj>
								<obj name="PropertyObject" class="Genotype" version="4">
									<prop name="PropertyTypeName">EndPt Genotype</prop>
									<prop name="Position">9</prop>
									<prop name="IsDefault">1</prop>
									<prop name="ReadOnly">1</prop>
								</obj>
								<obj name="PropertyObject" class="GroupingSample" version="4">
									<prop name="PropertyTypeName">EndPt Sample Type</prop>
									<prop name="Position">9</prop>
									<prop name="IsDefault">0</prop>
									<prop name="GroupSampleType">mstUnknown</prop>
								</obj>
								<obj name="PropertyObject" class="SamplePrefLineStyle" version="4">
									<prop name="PropertyTypeName">Line Style</prop>
									<prop name="Position">9</prop>
									<prop name="IsDefault">0</prop>
									<prop name="LineStyle">psSolid</prop>
								</obj>
								<obj name="PropertyObject" class="GenSampleEditNotes" version="4">
									<prop name="PropertyTypeName">Notes</prop>
									<prop name="Position">9</prop>
									<prop name="IsDefault">1</prop>
								</obj>
								<obj name="PropertyObject" class="SamplePrefPointStyle" version="4">
									<prop name="PropertyTypeName">Point Style</prop>
									<prop name="Position">9</prop>
									<prop name="IsDefault">0</prop>
									<prop name="PointStyle">psNothing</prop>
								</obj>
								<obj name="PropertyObject" class="GenSampleEditPosition" version="4">
									<prop name="PropertyTypeName">Position</prop>
									<prop name="Position">9</prop>
									<prop name="IsDefault">1</prop>
								</obj>
								<obj name="PropertyObject" class="GenSampleEditReplicate" version="4">
									<prop name="PropertyTypeName">Replicate of</prop>
									<prop name="Position">9</prop>
									<prop name="IsDefault">1</prop>
									<prop name="ReplicateOf">-1</prop>
								</obj>
								<obj name="PropertyObject" class="HTCSampleID" version="4">
									<prop name="PropertyTypeName">Sample ID</prop>
									<prop name="Position">9</prop>
									<prop name="IsDefault">1</prop>
								</obj>
								<obj name="PropertyObject" class="GenSampleEditName" version="4">
									<prop name="PropertyTypeName">Sample Name</prop>
									<prop name="Position">9</prop>
									<prop name="IsDefault">1</prop>
									<prop name="name">Sample 10</prop>
								</obj>
								<obj name="PropertyObject" class="HTCSamplePrepNotes" version="4">
									<prop name="PropertyTypeName">Sample Prep Notes</prop>
									<prop name="Position">9</prop>
									<prop name="IsDefault">1</prop>
								</obj>
								<obj name="PropertyObject" class="GenSampleEditSubset" version="4">
									<prop name="PropertyTypeName">Subsets</prop>
									<prop name="Position">9</prop>
									<prop name="IsDefault">1</prop>
								</obj>
								<obj name="PropertyObject" class="SamplePrefWidth" version="5">
									<prop name="PropertyTypeName">Width</prop>
									<prop name="Position">9</prop>
									<prop name="IsDefault">1</prop>
									<prop name="Width">1</prop>
								</obj>
							</list>
						</obj>
					</obj>
					<obj name="item" class="SamplePropInfo" version="1">
						<obj name="ChannelProperties" class="ChanPropList" version="2">
							<obj name="ChannelProperties" class="EMList" version="1">
								<list name="emlist" count="1">
									<obj name="item" class="PropertyList" version="1">
										<list name="emlist" count="12">
											<obj name="PropertyObject" class="RQSampleTargetProperty" version="4">
												<prop name="PropertyTypeName">Combined Sample and Target Type</prop>
												<prop name="Position">10</prop>
												<prop name="IsDefault">0</prop>
												<obj name="ChannelProp" class="ChannelProperty" version="1">
													<prop name="ChannelIdx">0</prop>
												</obj>
											</obj>
											<obj name="PropertyObject" class="QuantConcProperty" version="4">
												<prop name="PropertyTypeName">Concentration</prop>
												<prop name="Position">10</prop>
												<prop name="IsDefault">1</prop>
												<prop name="Concentration">0</prop>
												<obj name="ChannelProp" class="ChannelProperty" version="1">
													<prop name="ChannelIdx">0</prop>
												</obj>
												<prop name="ReadOnly">1</prop>
											</obj>
											<obj name="PropertyObject" class="QuantCpHighProp" version="4">
												<prop name="PropertyTypeName">Cp High</prop>
												<prop name="Position">10</prop>
												<prop name="IsDefault">1</prop>
												<prop name="CpRangeHigh">0</prop>
												<obj name="ChannelProp" class="ChannelProperty" version="1">
													<prop name="ChannelIdx">0</prop>
												</obj>
												<prop name="ReadOnly">1</prop>
											</obj>
											<obj name="PropertyObject" class="QuantCpLowProp" version="4">
												<prop name="PropertyTypeName">Cp Low</prop>
												<prop name="Position">10</prop>
												<prop name="IsDefault">1</prop>
												<prop name="CpRangeLow">0</prop>
												<obj name="ChannelProp" class="ChannelProperty" version="1">
													<prop name="ChannelIdx">0</prop>
												</obj>
												<prop name="ReadOnly">1</prop>
											</obj>
											<obj name="PropertyObject" class="RQEffProp" version="4">
												<prop name="PropertyTypeName">Efficiency</prop>
												<prop name="Position">10</prop>
												<prop name="IsDefault">1</prop>
												<prop name="Efficiency">2</prop>
												<obj name="ChannelProp" class="ChannelProperty" version="1">
													<prop name="ChannelIdx">0</prop>
												</obj>
											</obj>
											<obj name="PropertyObject" class="ChannelGenotype" version="4">
												<prop name="PropertyTypeName">Melt Geno Genotype</prop>
												<prop name="Position">10</prop>
												<prop name="IsDefault">1</prop>
												<prop name="ReadOnly">1</prop>
												<obj name="ChannelProp" class="ChannelProperty" version="1">
													<prop name="ChannelIdx">0</prop>
												</obj>
											</obj>
											<obj name="PropertyObject" class="GroupChannelTypeProp" version="4">
												<prop name="PropertyTypeName">Melt Geno Sample Type</prop>
												<prop name="Position">10</prop>
												<prop name="IsDefault">0</prop>
												<prop name="GroupSampleType">mstUnknown</prop>
												<obj name="ChannelProp" class="ChannelProperty" version="1">
													<prop name="ChannelIdx">0</prop>
												</obj>
											</obj>
											<obj name="PropertyObject" class="QuantSampleTypeProperty" version="4">
												<prop name="PropertyTypeName">Quantification Sample Type</prop>
												<prop name="Position">10</prop>
												<prop name="IsDefault">0</prop>
												<prop name="SampleType">qsUnknown</prop>
												<obj name="ChannelProp" class="ChannelProperty" version="1">
													<prop name="ChannelIdx">0</prop>
												</obj>
											</obj>
											<obj name="PropertyObject" class="ChannelGenotype" version="4">
												<prop name="PropertyTypeName">Scanning Genotype</prop>
												<prop name="Position">10</prop>
												<prop name="IsDefault">1</prop>
												<prop name="ReadOnly">1</prop>
												<obj name="ChannelProp" class="ChannelProperty" version="1">
													<prop name="ChannelIdx">0</prop>
												</obj>
											</obj>
											<obj name="PropertyObject" class="GroupChannelTypeProp" version="4">
												<prop name="PropertyTypeName">Scanning Sample Type</prop>
												<prop name="Position">10</prop>
												<prop name="IsDefault">0</prop>
												<prop name="GroupSampleType">mstUnknown</prop>
												<obj name="ChannelProp" class="ChannelProperty" version="1">
													<prop name="ChannelIdx">0</prop>
												</obj>
											</obj>
											<obj name="PropertyObject" class="TargetName" version="4">
												<prop name="PropertyTypeName">Target Name</prop>
												<prop name="Position">10</prop>
												<prop name="IsDefault">1</prop>
												<obj name="ChannelProp" class="ChannelProperty" version="1">
													<prop name="ChannelIdx">0</prop>
												</obj>
											</obj>
											<obj name="PropertyObject" class="RQTargetProperty" version="4">
												<prop name="PropertyTypeName">Target Type</prop>
												<prop name="Position">10</prop>
												<prop name="IsDefault">0</prop>
												<prop name="TargetType">dtNone</prop>
												<obj name="ChannelProp" class="ChannelProperty" version="1">
													<prop name="ChannelIdx">0</prop>
												</obj>
											</obj>
										</list>
									</obj>
								</list>
							</obj>
						</obj>
						<prop name="ChannelPropertyCount">1</prop>
						<prop name="ContainerPosition">10</prop>
						<prop name="HasSampleProperties">1</prop>
						<obj name="SampleProperties" class="PropertyList" version="1">
							<list name="emlist" count="14">
								<obj name="PropertyObject" class="SamplePrefColor" version="4">
									<prop name="PropertyTypeName">Color</prop>
									<prop name="Position">10</prop>
									<prop name="IsDefault">0</prop>
									<prop name="Color">$00FD0299</prop>
								</obj>
								<obj name="PropertyObject" class="DominantChannelProp" version="4">
									<prop name="PropertyTypeName">Dominant Channel</prop>
									<prop name="Position">10</prop>
									<prop name="IsDefault">0</prop>
									<prop name="DominantChannel">0</prop>
								</obj>
								<obj name="PropertyObject" class="Genotype" version="4">
									<prop name="PropertyTypeName">EndPt Genotype</prop>
									<prop name="Position">10</prop>
									<prop name="IsDefault">1</prop>
									<prop name="ReadOnly">1</prop>
								</obj>
								<obj name="PropertyObject" class="GroupingSample" version="4">
									<prop name="PropertyTypeName">EndPt Sample Type</prop>
									<prop name="Position">10</prop>
									<prop name="IsDefault">0</prop>
									<prop name="GroupSampleType">mstUnknown</prop>
								</obj>
								<obj name="PropertyObject" class="SamplePrefLineStyle" version="4">
									<prop name="PropertyTypeName">Line Style</prop>
									<prop name="Position">10</prop>
									<prop name="IsDefault">0</prop>
									<prop name="LineStyle">psSolid</prop>
								</obj>
								<obj name="PropertyObject" class="GenSampleEditNotes" version="4">
									<prop name="PropertyTypeName">Notes</prop>
									<prop name="Position">10</prop>
									<prop name="IsDefault">1</prop>
								</obj>
								<obj name="PropertyObject" class="SamplePrefPointStyle" version="4">
									<prop name="PropertyTypeName">Point Style</prop>
									<prop name="Position">10</prop>
									<prop name="IsDefault">0</prop>
									<prop name="PointStyle">psNothing</prop>
								</obj>
								<obj name="PropertyObject" class="GenSampleEditPosition" version="4">
									<prop name="PropertyTypeName">Position</prop>
									<prop name="Position">10</prop>
									<prop name="IsDefault">1</prop>
								</obj>
								<obj name="PropertyObject" class="GenSampleEditReplicate" version="4">
									<prop name="PropertyTypeName">Replicate of</prop>
									<prop name="Position">10</prop>
									<prop name="IsDefault">1</prop>
									<prop name="ReplicateOf">-1</prop>
								</obj>
								<obj name="PropertyObject" class="HTCSampleID" version="4">
									<prop name="PropertyTypeName">Sample ID</prop>
									<prop name="Position">10</prop>
									<prop name="IsDefault">1</prop>
								</obj>
								<obj name="PropertyObject" class="GenSampleEditName" version="4">
									<prop name="PropertyTypeName">Sample Name</prop>
									<prop name="Position">10</prop>
									<prop name="IsDefault">1</prop>
									<prop name="name">Sample 11</prop>
								</obj>
								<obj name="PropertyObject" class="HTCSamplePrepNotes" version="4">
									<prop name="PropertyTypeName">Sample Prep Notes</prop>
									<prop name="Position">10</prop>
									<prop name="IsDefault">1</prop>
								</obj>
								<obj name="PropertyObject" class="GenSampleEditSubset" version="4">
									<prop name="PropertyTypeName">Subsets</prop>
									<prop name="Position">10</prop>
									<prop name="IsDefault">1</prop>
								</obj>
								<obj name="PropertyObject" class="SamplePrefWidth" version="5">
									<prop name="PropertyTypeName">Width</prop>
									<prop name="Position">10</prop>
									<prop name="IsDefault">1</prop>
									<prop name="Width">1</prop>
								</obj>
							</list>
						</obj>
					</obj>
					<obj name="item" class="SamplePropInfo" version="1">
						<obj name="ChannelProperties" class="ChanPropList" version="2">
							<obj name="ChannelProperties" class="EMList" version="1">
								<list name="emlist" count="1">
									<obj name="item" class="PropertyList" version="1">
										<list name="emlist" count="12">
											<obj name="PropertyObject" class="RQSampleTargetProperty" version="4">
												<prop name="PropertyTypeName">Combined Sample and Target Type</prop>
												<prop name="Position">11</prop>
												<prop name="IsDefault">0</prop>
												<obj name="ChannelProp" class="ChannelProperty" version="1">
													<prop name="ChannelIdx">0</prop>
												</obj>
											</obj>
											<obj name="PropertyObject" class="QuantConcProperty" version="4">
												<prop name="PropertyTypeName">Concentration</prop>
												<prop name="Position">11</prop>
												<prop name="IsDefault">1</prop>
												<prop name="Concentration">0</prop>
												<obj name="ChannelProp" class="ChannelProperty" version="1">
													<prop name="ChannelIdx">0</prop>
												</obj>
												<prop name="ReadOnly">1</prop>
											</obj>
											<obj name="PropertyObject" class="QuantCpHighProp" version="4">
												<prop name="PropertyTypeName">Cp High</prop>
												<prop name="Position">11</prop>
												<prop name="IsDefault">1</prop>
												<prop name="CpRangeHigh">0</prop>
												<obj name="ChannelProp" class="ChannelProperty" version="1">
													<prop name="ChannelIdx">0</prop>
												</obj>
												<prop name="ReadOnly">1</prop>
											</obj>
											<obj name="PropertyObject" class="QuantCpLowProp" version="4">
												<prop name="PropertyTypeName">Cp Low</prop>
												<prop name="Position">11</prop>
												<prop name="IsDefault">1</prop>
												<prop name="CpRangeLow">0</prop>
												<obj name="ChannelProp" class="ChannelProperty" version="1">
													<prop name="ChannelIdx">0</prop>
												</obj>
												<prop name="ReadOnly">1</prop>
											</obj>
											<obj name="PropertyObject" class="RQEffProp" version="4">
												<prop name="PropertyTypeName">Efficiency</prop>
												<prop name="Position">11</prop>
												<prop name="IsDefault">1</prop>
												<prop name="Efficiency">2</prop>
												<obj name="ChannelProp" class="ChannelProperty" version="1">
													<prop name="ChannelIdx">0</prop>
												</obj>
											</obj>
											<obj name="PropertyObject" class="ChannelGenotype" version="4">
												<prop name="PropertyTypeName">Melt Geno Genotype</prop>
												<prop name="Position">11</prop>
												<prop name="IsDefault">1</prop>
												<prop name="ReadOnly">1</prop>
												<obj name="ChannelProp" class="ChannelProperty" version="1">
													<prop name="ChannelIdx">0</prop>
												</obj>
											</obj>
											<obj name="PropertyObject" class="GroupChannelTypeProp" version="4">
												<prop name="PropertyTypeName">Melt Geno Sample Type</prop>
												<prop name="Position">11</prop>
												<prop name="IsDefault">0</prop>
												<prop name="GroupSampleType">mstUnknown</prop>
												<obj name="ChannelProp" class="ChannelProperty" version="1">
													<prop name="ChannelIdx">0</prop>
												</obj>
											</obj>
											<obj name="PropertyObject" class="QuantSampleTypeProperty" version="4">
												<prop name="PropertyTypeName">Quantification Sample Type</prop>
												<prop name="Position">11</prop>
												<prop name="IsDefault">0</prop>
												<prop name="SampleType">qsUnknown</prop>
												<obj name="ChannelProp" class="ChannelProperty" version="1">
													<prop name="ChannelIdx">0</prop>
												</obj>
											</obj>
											<obj name="PropertyObject" class="ChannelGenotype" version="4">
												<prop name="PropertyTypeName">Scanning Genotype</prop>
												<prop name="Position">11</prop>
												<prop name="IsDefault">1</prop>
												<prop name="ReadOnly">1</prop>
												<obj name="ChannelProp" class="ChannelProperty" version="1">
													<prop name="ChannelIdx">0</prop>
												</obj>
											</obj>
											<obj name="PropertyObject" class="GroupChannelTypeProp" version="4">
												<prop name="PropertyTypeName">Scanning Sample Type</prop>
												<prop name="Position">11</prop>
												<prop name="IsDefault">0</prop>
												<prop name="GroupSampleType">mstUnknown</prop>
												<obj name="ChannelProp" class="ChannelProperty" version="1">
													<prop name="ChannelIdx">0</prop>
												</obj>
											</obj>
											<obj name="PropertyObject" class="TargetName" version="4">
												<prop name="PropertyTypeName">Target Name</prop>
												<prop name="Position">11</prop>
												<prop name="IsDefault">1</prop>
												<obj name="ChannelProp" class="ChannelProperty" version="1">
													<prop name="ChannelIdx">0</prop>
												</obj>
											</obj>
											<obj name="PropertyObject" class="RQTargetProperty" version="4">
												<prop name="PropertyTypeName">Target Type</prop>
												<prop name="Position">11</prop>
												<prop name="IsDefault">0</prop>
												<prop name="TargetType">dtNone</prop>
												<obj name="ChannelProp" class="ChannelProperty" version="1">
													<prop name="ChannelIdx">0</prop>
												</obj>
											</obj>
										</list>
									</obj>
								</list>
							</obj>
						</obj>
						<prop name="ChannelPropertyCount">1</prop>
						<prop name="ContainerPosition">11</prop>
						<prop name="HasSampleProperties">1</prop>
						<obj name="SampleProperties" class="PropertyList" version="1">
							<list name="emlist" count="14">
								<obj name="PropertyObject" class="SamplePrefColor" version="4">
									<prop name="PropertyTypeName">Color</prop>
									<prop name="Position">11</prop>
									<prop name="IsDefault">0</prop>
									<prop name="Color">$0026C4B8</prop>
								</obj>
								<obj name="PropertyObject" class="DominantChannelProp" version="4">
									<prop name="PropertyTypeName">Dominant Channel</prop>
									<prop name="Position">11</prop>
									<prop name="IsDefault">0</prop>
									<prop name="DominantChannel">0</prop>
								</obj>
								<obj name="PropertyObject" class="Genotype" version="4">
									<prop name="PropertyTypeName">EndPt Genotype</prop>
									<prop name="Position">11</prop>
									<prop name="IsDefault">1</prop>
									<prop name="ReadOnly">1</prop>
								</obj>
								<obj name="PropertyObject" class="GroupingSample" version="4">
									<prop name="PropertyTypeName">EndPt Sample Type</prop>
									<prop name="Position">11</prop>
									<prop name="IsDefault">0</prop>
									<prop name="GroupSampleType">mstUnknown</prop>
								</obj>
								<obj name="PropertyObject" class="SamplePrefLineStyle" version="4">
									<prop name="PropertyTypeName">Line Style</prop>
									<prop name="Position">11</prop>
									<prop name="IsDefault">0</prop>
									<prop name="LineStyle">psSolid</prop>
								</obj>
								<obj name="PropertyObject" class="GenSampleEditNotes" version="4">
									<prop name="PropertyTypeName">Notes</prop>
									<prop name="Position">11</prop>
									<prop name="IsDefault">1</prop>
								</obj>
								<obj name="PropertyObject" class="SamplePrefPointStyle" version="4">
									<prop name="PropertyTypeName">Point Style</prop>
									<prop name="Position">11</prop>
									<prop name="IsDefault">0</prop>
									<prop name="PointStyle">psNothing</prop>
								</obj>
								<obj name="PropertyObject" class="GenSampleEditPosition" version="4">
									<prop name="PropertyTypeName">Position</prop>
									<prop name="Position">11</prop>
									<prop name="IsDefault">1</prop>
								</obj>
								<obj name="PropertyObject" class="GenSampleEditReplicate" version="4">
									<prop name="PropertyTypeName">Replicate of</prop>
									<prop name="Position">11</prop>
									<prop name="IsDefault">1</prop>
									<prop name="ReplicateOf">-1</prop>
								</obj>
								<obj name="PropertyObject" class="HTCSampleID" version="4">
									<prop name="PropertyTypeName">Sample ID</prop>
									<prop name="Position">11</prop>
									<prop name="IsDefault">1</prop>
								</obj>
								<obj name="PropertyObject" class="GenSampleEditName" version="4">
									<prop name="PropertyTypeName">Sample Name</prop>
									<prop name="Position">11</prop>
									<prop name="IsDefault">1</prop>
									<prop name="name">Sample 12</prop>
								</obj>
								<obj name="PropertyObject" class="HTCSamplePrepNotes" version="4">
									<prop name="PropertyTypeName">Sample Prep Notes</prop>
									<prop name="Position">11</prop>
									<prop name="IsDefault">1</prop>
								</obj>
								<obj name="PropertyObject" class="GenSampleEditSubset" version="4">
									<prop name="PropertyTypeName">Subsets</prop>
									<prop name="Position">11</prop>
									<prop name="IsDefault">1</prop>
								</obj>
								<obj name="PropertyObject" class="SamplePrefWidth" version="5">
									<prop name="PropertyTypeName">Width</prop>
									<prop name="Position">11</prop>
									<prop name="IsDefault">1</prop>
									<prop name="Width">1</prop>
								</obj>
							</list>
						</obj>
					</obj>
					<obj name="item" class="SamplePropInfo" version="1">
						<obj name="ChannelProperties" class="ChanPropList" version="2">
							<obj name="ChannelProperties" class="EMList" version="1">
								<list name="emlist" count="1">
									<obj name="item" class="PropertyList" version="1">
										<list name="emlist" count="12">
											<obj name="PropertyObject" class="RQSampleTargetProperty" version="4">
												<prop name="PropertyTypeName">Combined Sample and Target Type</prop>
												<prop name="Position">12</prop>
												<prop name="IsDefault">0</prop>
												<obj name="ChannelProp" class="ChannelProperty" version="1">
													<prop name="ChannelIdx">0</prop>
												</obj>
											</obj>
											<obj name="PropertyObject" class="QuantConcProperty" version="4">
												<prop name="PropertyTypeName">Concentration</prop>
												<prop name="Position">12</prop>
												<prop name="IsDefault">1</prop>
												<prop name="Concentration">0</prop>
												<obj name="ChannelProp" class="ChannelProperty" version="1">
													<prop name="ChannelIdx">0</prop>
												</obj>
												<prop name="ReadOnly">1</prop>
											</obj>
											<obj name="PropertyObject" class="QuantCpHighProp" version="4">
												<prop name="PropertyTypeName">Cp High</prop>
												<prop name="Position">12</prop>
												<prop name="IsDefault">1</prop>
												<prop name="CpRangeHigh">0</prop>
												<obj name="ChannelProp" class="ChannelProperty" version="1">
													<prop name="ChannelIdx">0</prop>
												</obj>
												<prop name="ReadOnly">1</prop>
											</obj>
											<obj name="PropertyObject" class="QuantCpLowProp" version="4">
												<prop name="PropertyTypeName">Cp Low</prop>
												<prop name="Position">12</prop>
												<prop name="IsDefault">1</prop>
												<prop name="CpRangeLow">0</prop>
												<obj name="ChannelProp" class="ChannelProperty" version="1">
													<prop name="ChannelIdx">0</prop>
												</obj>
												<prop name="ReadOnly">1</prop>
											</obj>
											<obj name="PropertyObject" class="RQEffProp" version="4">
												<prop name="PropertyTypeName">Efficiency</prop>
												<prop name="Position">12</prop>
												<prop name="IsDefault">1</prop>
												<prop name="Efficiency">2</prop>
												<obj name="ChannelProp" class="ChannelProperty" version="1">
													<prop name="ChannelIdx">0</prop>
												</obj>
											</obj>
											<obj name="PropertyObject" class="ChannelGenotype" version="4">
												<prop name="PropertyTypeName">Melt Geno Genotype</prop>
												<prop name="Position">12</prop>
												<prop name="IsDefault">1</prop>
												<prop name="ReadOnly">1</prop>
												<obj name="ChannelProp" class="ChannelProperty" version="1">
													<prop name="ChannelIdx">0</prop>
												</obj>
											</obj>
											<obj name="PropertyObject" class="GroupChannelTypeProp" version="4">
												<prop name="PropertyTypeName">Melt Geno Sample Type</prop>
												<prop name="Position">12</prop>
												<prop name="IsDefault">0</prop>
												<prop name="GroupSampleType">mstUnknown</prop>
												<obj name="ChannelProp" class="ChannelProperty" version="1">
													<prop name="ChannelIdx">0</prop>
												</obj>
											</obj>
											<obj name="PropertyObject" class="QuantSampleTypeProperty" version="4">
												<prop name="PropertyTypeName">Quantification Sample Type</prop>
												<prop name="Position">12</prop>
												<prop name="IsDefault">0</prop>
												<prop name="SampleType">qsUnknown</prop>
												<obj name="ChannelProp" class="ChannelProperty" version="1">
													<prop name="ChannelIdx">0</prop>
												</obj>
											</obj>
											<obj name="PropertyObject" class="ChannelGenotype" version="4">
												<prop name="PropertyTypeName">Scanning Genotype</prop>
												<prop name="Position">12</prop>
												<prop name="IsDefault">1</prop>
												<prop name="ReadOnly">1</prop>
												<obj name="ChannelProp" class="ChannelProperty" version="1">
													<prop name="ChannelIdx">0</prop>
												</obj>
											</obj>
											<obj name="PropertyObject" class="GroupChannelTypeProp" version="4">
												<prop name="PropertyTypeName">Scanning Sample Type</prop>
												<prop name="Position">12</prop>
												<prop name="IsDefault">0</prop>
												<prop name="GroupSampleType">mstUnknown</prop>
												<obj name="ChannelProp" class="ChannelProperty" version="1">
													<prop name="ChannelIdx">0</prop>
												</obj>
											</obj>
											<obj name="PropertyObject" class="TargetName" version="4">
												<prop name="PropertyTypeName">Target Name</prop>
												<prop name="Position">12</prop>
												<prop name="IsDefault">1</prop>
												<obj name="ChannelProp" class="ChannelProperty" version="1">
													<prop name="ChannelIdx">0</prop>
												</obj>
											</obj>
											<obj name="PropertyObject" class="RQTargetProperty" version="4">
												<prop name="PropertyTypeName">Target Type</prop>
												<prop name="Position">12</prop>
												<prop name="IsDefault">0</prop>
												<prop name="TargetType">dtNone</prop>
												<obj name="ChannelProp" class="ChannelProperty" version="1">
													<prop name="ChannelIdx">0</prop>
												</obj>
											</obj>
										</list>
									</obj>
								</list>
							</obj>
						</obj>
						<prop name="ChannelPropertyCount">1</prop>
						<prop name="ContainerPosition">12</prop>
						<prop name="HasSampleProperties">1</prop>
						<obj name="SampleProperties" class="PropertyList" version="1">
							<list name="emlist" count="14">
								<obj name="PropertyObject" class="SamplePrefColor" version="4">
									<prop name="PropertyTypeName">Color</prop>
									<prop name="Position">12</prop>
									<prop name="IsDefault">0</prop>
									<prop name="Color">$00FF8000</prop>
								</obj>
								<obj name="PropertyObject" class="DominantChannelProp" version="4">
									<prop name="PropertyTypeName">Dominant Channel</prop>
									<prop name="Position">12</prop>
									<prop name="IsDefault">0</prop>
									<prop name="DominantChannel">0</prop>
								</obj>
								<obj name="PropertyObject" class="Genotype" version="4">
									<prop name="PropertyTypeName">EndPt Genotype</prop>
									<prop name="Position">12</prop>
									<prop name="IsDefault">1</prop>
									<prop name="ReadOnly">1</prop>
								</obj>
								<obj name="PropertyObject" class="GroupingSample" version="4">
									<prop name="PropertyTypeName">EndPt Sample Type</prop>
									<prop name="Position">12</prop>
									<prop name="IsDefault">0</prop>
									<prop name="GroupSampleType">mstUnknown</prop>
								</obj>
								<obj name="PropertyObject" class="SamplePrefLineStyle" version="4">
									<prop name="PropertyTypeName">Line Style</prop>
									<prop name="Position">12</prop>
									<prop name="IsDefault">0</prop>
									<prop name="LineStyle">psSolid</prop>
								</obj>
								<obj name="PropertyObject" class="GenSampleEditNotes" version="4">
									<prop name="PropertyTypeName">Notes</prop>
									<prop name="Position">12</prop>
									<prop name="IsDefault">1</prop>
								</obj>
								<obj name="PropertyObject" class="SamplePrefPointStyle" version="4">
									<prop name="PropertyTypeName">Point Style</prop>
									<prop name="Position">12</prop>
									<prop name="IsDefault">0</prop>
									<prop name="PointStyle">psNothing</prop>
								</obj>
								<obj name="PropertyObject" class="GenSampleEditPosition" version="4">
									<prop name="PropertyTypeName">Position</prop>
									<prop name="Position">12</prop>
									<prop name="IsDefault">1</prop>
								</obj>
								<obj name="PropertyObject" class="GenSampleEditReplicate" version="4">
									<prop name="PropertyTypeName">Replicate of</prop>
									<prop name="Position">12</prop>
									<prop name="IsDefault">1</prop>
									<prop name="ReplicateOf">-1</prop>
								</obj>
								<obj name="PropertyObject" class="HTCSampleID" version="4">
									<prop name="PropertyTypeName">Sample ID</prop>
									<prop name="Position">12</prop>
									<prop name="IsDefault">1</prop>
								</obj>
								<obj name="PropertyObject" class="GenSampleEditName" version="4">
									<prop name="PropertyTypeName">Sample Name</prop>
									<prop name="Position">12</prop>
									<prop name="IsDefault">1</prop>
									<prop name="name">Sample 13</prop>
								</obj>
								<obj name="PropertyObject" class="HTCSamplePrepNotes" version="4">
									<prop name="PropertyTypeName">Sample Prep Notes</prop>
									<prop name="Position">12</prop>
									<prop name="IsDefault">1</prop>
								</obj>
								<obj name="PropertyObject" class="GenSampleEditSubset" version="4">
									<prop name="PropertyTypeName">Subsets</prop>
									<prop name="Position">12</prop>
									<prop name="IsDefault">1</prop>
								</obj>
								<obj name="PropertyObject" class="SamplePrefWidth" version="5">
									<prop name="PropertyTypeName">Width</prop>
									<prop name="Position">12</prop>
									<prop name="IsDefault">1</prop>
									<prop name="Width">1</prop>
								</obj>
							</list>
						</obj>
					</obj>
					<obj name="item" class="SamplePropInfo" version="1">
						<obj name="ChannelProperties" class="ChanPropList" version="2">
							<obj name="ChannelProperties" class="EMList" version="1">
								<list name="emlist" count="1">
									<obj name="item" class="PropertyList" version="1">
										<list name="emlist" count="12">
											<obj name="PropertyObject" class="RQSampleTargetProperty" version="4">
												<prop name="PropertyTypeName">Combined Sample and Target Type</prop>
												<prop name="Position">13</prop>
												<prop name="IsDefault">0</prop>
												<obj name="ChannelProp" class="ChannelProperty" version="1">
													<prop name="ChannelIdx">0</prop>
												</obj>
											</obj>
											<obj name="PropertyObject" class="QuantConcProperty" version="4">
												<prop name="PropertyTypeName">Concentration</prop>
												<prop name="Position">13</prop>
												<prop name="IsDefault">1</prop>
												<prop name="Concentration">0</prop>
												<obj name="ChannelProp" class="ChannelProperty" version="1">
													<prop name="ChannelIdx">0</prop>
												</obj>
												<prop name="ReadOnly">1</prop>
											</obj>
											<obj name="PropertyObject" class="QuantCpHighProp" version="4">
												<prop name="PropertyTypeName">Cp High</prop>
												<prop name="Position">13</prop>
												<prop name="IsDefault">1</prop>
												<prop name="CpRangeHigh">0</prop>
												<obj name="ChannelProp" class="ChannelProperty" version="1">
													<prop name="ChannelIdx">0</prop>
												</obj>
												<prop name="ReadOnly">1</prop>
											</obj>
											<obj name="PropertyObject" class="QuantCpLowProp" version="4">
												<prop name="PropertyTypeName">Cp Low</prop>
												<prop name="Position">13</prop>
												<prop name="IsDefault">1</prop>
												<prop name="CpRangeLow">0</prop>
												<obj name="ChannelProp" class="ChannelProperty" version="1">
													<prop name="ChannelIdx">0</prop>
												</obj>
												<prop name="ReadOnly">1</prop>
											</obj>
											<obj name="PropertyObject" class="RQEffProp" version="4">
												<prop name="PropertyTypeName">Efficiency</prop>
												<prop name="Position">13</prop>
												<prop name="IsDefault">1</prop>
												<prop name="Efficiency">2</prop>
												<obj name="ChannelProp" class="ChannelProperty" version="1">
													<prop name="ChannelIdx">0</prop>
												</obj>
											</obj>
											<obj name="PropertyObject" class="ChannelGenotype" version="4">
												<prop name="PropertyTypeName">Melt Geno Genotype</prop>
												<prop name="Position">13</prop>
												<prop name="IsDefault">1</prop>
												<prop name="ReadOnly">1</prop>
												<obj name="ChannelProp" class="ChannelProperty" version="1">
													<prop name="ChannelIdx">0</prop>
												</obj>
											</obj>
											<obj name="PropertyObject" class="GroupChannelTypeProp" version="4">
												<prop name="PropertyTypeName">Melt Geno Sample Type</prop>
												<prop name="Position">13</prop>
												<prop name="IsDefault">0</prop>
												<prop name="GroupSampleType">mstUnknown</prop>
												<obj name="ChannelProp" class="ChannelProperty" version="1">
													<prop name="ChannelIdx">0</prop>
												</obj>
											</obj>
											<obj name="PropertyObject" class="QuantSampleTypeProperty" version="4">
												<prop name="PropertyTypeName">Quantification Sample Type</prop>
												<prop name="Position">13</prop>
												<prop name="IsDefault">0</prop>
												<prop name="SampleType">qsUnknown</prop>
												<obj name="ChannelProp" class="ChannelProperty" version="1">
													<prop name="ChannelIdx">0</prop>
												</obj>
											</obj>
											<obj name="PropertyObject" class="ChannelGenotype" version="4">
												<prop name="PropertyTypeName">Scanning Genotype</prop>
												<prop name="Position">13</prop>
												<prop name="IsDefault">1</prop>
												<prop name="ReadOnly">1</prop>
												<obj name="ChannelProp" class="ChannelProperty" version="1">
													<prop name="ChannelIdx">0</prop>
												</obj>
											</obj>
											<obj name="PropertyObject" class="GroupChannelTypeProp" version="4">
												<prop name="PropertyTypeName">Scanning Sample Type</prop>
												<prop name="Position">13</prop>
												<prop name="IsDefault">0</prop>
												<prop name="GroupSampleType">mstUnknown</prop>
												<obj name="ChannelProp" class="ChannelProperty" version="1">
													<prop name="ChannelIdx">0</prop>
												</obj>
											</obj>
											<obj name="PropertyObject" class="TargetName" version="4">
												<prop name="PropertyTypeName">Target Name</prop>
												<prop name="Position">13</prop>
												<prop name="IsDefault">1</prop>
												<obj name="ChannelProp" class="ChannelProperty" version="1">
													<prop name="ChannelIdx">0</prop>
												</obj>
											</obj>
											<obj name="PropertyObject" class="RQTargetProperty" version="4">
												<prop name="PropertyTypeName">Target Type</prop>
												<prop name="Position">13</prop>
												<prop name="IsDefault">0</prop>
												<prop name="TargetType">dtNone</prop>
												<obj name="ChannelProp" class="ChannelProperty" version="1">
													<prop name="ChannelIdx">0</prop>
												</obj>
											</obj>
										</list>
									</obj>
								</list>
							</obj>
						</obj>
						<prop name="ChannelPropertyCount">1</prop>
						<prop name="ContainerPosition">13</prop>
						<prop name="HasSampleProperties">1</prop>
						<obj name="SampleProperties" class="PropertyList" version="1">
							<list name="emlist" count="14">
								<obj name="PropertyObject" class="SamplePrefColor" version="4">
									<prop name="PropertyTypeName">Color</prop>
									<prop name="Position">13</prop>
									<prop name="IsDefault">0</prop>
									<prop name="Color">clRed</prop>
								</obj>
								<obj name="PropertyObject" class="DominantChannelProp" version="4">
									<prop name="PropertyTypeName">Dominant Channel</prop>
									<prop name="Position">13</prop>
									<prop name="IsDefault">0</prop>
									<prop name="DominantChannel">0</prop>
								</obj>
								<obj name="PropertyObject" class="Genotype" version="4">
									<prop name="PropertyTypeName">EndPt Genotype</prop>
									<prop name="Position">13</prop>
									<prop name="IsDefault">1</prop>
									<prop name="ReadOnly">1</prop>
								</obj>
								<obj name="PropertyObject" class="GroupingSample" version="4">
									<prop name="PropertyTypeName">EndPt Sample Type</prop>
									<prop name="Position">13</prop>
									<prop name="IsDefault">0</prop>
									<prop name="GroupSampleType">mstUnknown</prop>
								</obj>
								<obj name="PropertyObject" class="SamplePrefLineStyle" version="4">
									<prop name="PropertyTypeName">Line Style</prop>
									<prop name="Position">13</prop>
									<prop name="IsDefault">0</prop>
									<prop name="LineStyle">psSolid</prop>
								</obj>
								<obj name="PropertyObject" class="GenSampleEditNotes" version="4">
									<prop name="PropertyTypeName">Notes</prop>
									<prop name="Position">13</prop>
									<prop name="IsDefault">1</prop>
								</obj>
								<obj name="PropertyObject" class="SamplePrefPointStyle" version="4">
									<prop name="PropertyTypeName">Point Style</prop>
									<prop name="Position">13</prop>
									<prop name="IsDefault">0</prop>
									<prop name="PointStyle">psNothing</prop>
								</obj>
								<obj name="PropertyObject" class="GenSampleEditPosition" version="4">
									<prop name="PropertyTypeName">Position</prop>
									<prop name="Position">13</prop>
									<prop name="IsDefault">1</prop>
								</obj>
								<obj name="PropertyObject" class="GenSampleEditReplicate" version="4">
									<prop name="PropertyTypeName">Replicate of</prop>
									<prop name="Position">13</prop>
									<prop name="IsDefault">1</prop>
									<prop name="ReplicateOf">-1</prop>
								</obj>
								<obj name="PropertyObject" class="HTCSampleID" version="4">
									<prop name="PropertyTypeName">Sample ID</prop>
									<prop name="Position">13</prop>
									<prop name="IsDefault">1</prop>
								</obj>
								<obj name="PropertyObject" class="GenSampleEditName" version="4">
									<prop name="PropertyTypeName">Sample Name</prop>
									<prop name="Position">13</prop>
									<prop name="IsDefault">1</prop>
									<prop name="name">Sample 14</prop>
								</obj>
								<obj name="PropertyObject" class="HTCSamplePrepNotes" version="4">
									<prop name="PropertyTypeName">Sample Prep Notes</prop>
									<prop name="Position">13</prop>
									<prop name="IsDefault">1</prop>
								</obj>
								<obj name="PropertyObject" class="GenSampleEditSubset" version="4">
									<prop name="PropertyTypeName">Subsets</prop>
									<prop name="Position">13</prop>
									<prop name="IsDefault">1</prop>
								</obj>
								<obj name="PropertyObject" class="SamplePrefWidth" version="5">
									<prop name="PropertyTypeName">Width</prop>
									<prop name="Position">13</prop>
									<prop name="IsDefault">1</prop>
									<prop name="Width">1</prop>
								</obj>
							</list>
						</obj>
					</obj>
					<obj name="item" class="SamplePropInfo" version="1">
						<obj name="ChannelProperties" class="ChanPropList" version="2">
							<obj name="ChannelProperties" class="EMList" version="1">
								<list name="emlist" count="1">
									<obj name="item" class="PropertyList" version="1">
										<list name="emlist" count="12">
											<obj name="PropertyObject" class="RQSampleTargetProperty" version="4">
												<prop name="PropertyTypeName">Combined Sample and Target Type</prop>
												<prop name="Position">14</prop>
												<prop name="IsDefault">0</prop>
												<obj name="ChannelProp" class="ChannelProperty" version="1">
													<prop name="ChannelIdx">0</prop>
												</obj>
											</obj>
											<obj name="PropertyObject" class="QuantConcProperty" version="4">
												<prop name="PropertyTypeName">Concentration</prop>
												<prop name="Position">14</prop>
												<prop name="IsDefault">1</prop>
												<prop name="Concentration">0</prop>
												<obj name="ChannelProp" class="ChannelProperty" version="1">
													<prop name="ChannelIdx">0</prop>
												</obj>
												<prop name="ReadOnly">1</prop>
											</obj>
											<obj name="PropertyObject" class="QuantCpHighProp" version="4">
												<prop name="PropertyTypeName">Cp High</prop>
												<prop name="Position">14</prop>
												<prop name="IsDefault">1</prop>
												<prop name="CpRangeHigh">0</prop>
												<obj name="ChannelProp" class="ChannelProperty" version="1">
													<prop name="ChannelIdx">0</prop>
												</obj>
												<prop name="ReadOnly">1</prop>
											</obj>
											<obj name="PropertyObject" class="QuantCpLowProp" version="4">
												<prop name="PropertyTypeName">Cp Low</prop>
												<prop name="Position">14</prop>
												<prop name="IsDefault">1</prop>
												<prop name="CpRangeLow">0</prop>
												<obj name="ChannelProp" class="ChannelProperty" version="1">
													<prop name="ChannelIdx">0</prop>
												</obj>
												<prop name="ReadOnly">1</prop>
											</obj>
											<obj name="PropertyObject" class="RQEffProp" version="4">
												<prop name="PropertyTypeName">Efficiency</prop>
												<prop name="Position">14</prop>
												<prop name="IsDefault">1</prop>
												<prop name="Efficiency">2</prop>
												<obj name="ChannelProp" class="ChannelProperty" version="1">
													<prop name="ChannelIdx">0</prop>
												</obj>
											</obj>
											<obj name="PropertyObject" class="ChannelGenotype" version="4">
												<prop name="PropertyTypeName">Melt Geno Genotype</prop>
												<prop name="Position">14</prop>
												<prop name="IsDefault">1</prop>
												<prop name="ReadOnly">1</prop>
												<obj name="ChannelProp" class="ChannelProperty" version="1">
													<prop name="ChannelIdx">0</prop>
												</obj>
											</obj>
											<obj name="PropertyObject" class="GroupChannelTypeProp" version="4">
												<prop name="PropertyTypeName">Melt Geno Sample Type</prop>
												<prop name="Position">14</prop>
												<prop name="IsDefault">0</prop>
												<prop name="GroupSampleType">mstUnknown</prop>
												<obj name="ChannelProp" class="ChannelProperty" version="1">
													<prop name="ChannelIdx">0</prop>
												</obj>
											</obj>
											<obj name="PropertyObject" class="QuantSampleTypeProperty" version="4">
												<prop name="PropertyTypeName">Quantification Sample Type</prop>
												<prop name="Position">14</prop>
												<prop name="IsDefault">0</prop>
												<prop name="SampleType">qsUnknown</prop>
												<obj name="ChannelProp" class="ChannelProperty" version="1">
													<prop name="ChannelIdx">0</prop>
												</obj>
											</obj>
											<obj name="PropertyObject" class="ChannelGenotype" version="4">
												<prop name="PropertyTypeName">Scanning Genotype</prop>
												<prop name="Position">14</prop>
												<prop name="IsDefault">1</prop>
												<prop name="ReadOnly">1</prop>
												<obj name="ChannelProp" class="ChannelProperty" version="1">
													<prop name="ChannelIdx">0</prop>
												</obj>
											</obj>
											<obj name="PropertyObject" class="GroupChannelTypeProp" version="4">
												<prop name="PropertyTypeName">Scanning Sample Type</prop>
												<prop name="Position">14</prop>
												<prop name="IsDefault">0</prop>
												<prop name="GroupSampleType">mstUnknown</prop>
												<obj name="ChannelProp" class="ChannelProperty" version="1">
													<prop name="ChannelIdx">0</prop>
												</obj>
											</obj>
											<obj name="PropertyObject" class="TargetName" version="4">
												<prop name="PropertyTypeName">Target Name</prop>
												<prop name="Position">14</prop>
												<prop name="IsDefault">1</prop>
												<obj name="ChannelProp" class="ChannelProperty" version="1">
													<prop name="ChannelIdx">0</prop>
												</obj>
											</obj>
											<obj name="PropertyObject" class="RQTargetProperty" version="4">
												<prop name="PropertyTypeName">Target Type</prop>
												<prop name="Position">14</prop>
												<prop name="IsDefault">0</prop>
												<prop name="TargetType">dtNone</prop>
												<obj name="ChannelProp" class="ChannelProperty" version="1">
													<prop name="ChannelIdx">0</prop>
												</obj>
											</obj>
										</list>
									</obj>
								</list>
							</obj>
						</obj>
						<prop name="ChannelPropertyCount">1</prop>
						<prop name="ContainerPosition">14</prop>
						<prop name="HasSampleProperties">1</prop>
						<obj name="SampleProperties" class="PropertyList" version="1">
							<list name="emlist" count="14">
								<obj name="PropertyObject" class="SamplePrefColor" version="4">
									<prop name="PropertyTypeName">Color</prop>
									<prop name="Position">14</prop>
									<prop name="IsDefault">0</prop>
									<prop name="Color">$0030D700</prop>
								</obj>
								<obj name="PropertyObject" class="DominantChannelProp" version="4">
									<prop name="PropertyTypeName">Dominant Channel</prop>
									<prop name="Position">14</prop>
									<prop name="IsDefault">0</prop>
									<prop name="DominantChannel">0</prop>
								</obj>
								<obj name="PropertyObject" class="Genotype" version="4">
									<prop name="PropertyTypeName">EndPt Genotype</prop>
									<prop name="Position">14</prop>
									<prop name="IsDefault">1</prop>
									<prop name="ReadOnly">1</prop>
								</obj>
								<obj name="PropertyObject" class="GroupingSample" version="4">
									<prop name="PropertyTypeName">EndPt Sample Type</prop>
									<prop name="Position">14</prop>
									<prop name="IsDefault">0</prop>
									<prop name="GroupSampleType">mstUnknown</prop>
								</obj>
								<obj name="PropertyObject" class="SamplePrefLineStyle" version="4">
									<prop name="PropertyTypeName">Line Style</prop>
									<prop name="Position">14</prop>
									<prop name="IsDefault">0</prop>
									<prop name="LineStyle">psSolid</prop>
								</obj>
								<obj name="PropertyObject" class="GenSampleEditNotes" version="4">
									<prop name="PropertyTypeName">Notes</prop>
									<prop name="Position">14</prop>
									<prop name="IsDefault">1</prop>
								</obj>
								<obj name="PropertyObject" class="SamplePrefPointStyle" version="4">
									<prop name="PropertyTypeName">Point Style</prop>
									<prop name="Position">14</prop>
									<prop name="IsDefault">0</prop>
									<prop name="PointStyle">psNothing</prop>
								</obj>
								<obj name="PropertyObject" class="GenSampleEditPosition" version="4">
									<prop name="PropertyTypeName">Position</prop>
									<prop name="Position">14</prop>
									<prop name="IsDefault">1</prop>
								</obj>
								<obj name="PropertyObject" class="GenSampleEditReplicate" version="4">
									<prop name="PropertyTypeName">Replicate of</prop>
									<prop name="Position">14</prop>
									<prop name="IsDefault">1</prop>
									<prop name="ReplicateOf">-1</prop>
								</obj>
								<obj name="PropertyObject" class="HTCSampleID" version="4">
									<prop name="PropertyTypeName">Sample ID</prop>
									<prop name="Position">14</prop>
									<prop name="IsDefault">1</prop>
								</obj>
								<obj name="PropertyObject" class="GenSampleEditName" version="4">
									<prop name="PropertyTypeName">Sample Name</prop>
									<prop name="Position">14</prop>
									<prop name="IsDefault">1</prop>
									<prop name="name">Sample 15</prop>
								</obj>
								<obj name="PropertyObject" class="HTCSamplePrepNotes" version="4">
									<prop name="PropertyTypeName">Sample Prep Notes</prop>
									<prop name="Position">14</prop>
									<prop name="IsDefault">1</prop>
								</obj>
								<obj name="PropertyObject" class="GenSampleEditSubset" version="4">
									<prop name="PropertyTypeName">Subsets</prop>
									<prop name="Position">14</prop>
									<prop name="IsDefault">1</prop>
								</obj>
								<obj name="PropertyObject" class="SamplePrefWidth" version="5">
									<prop name="PropertyTypeName">Width</prop>
									<prop name="Position">14</prop>
									<prop name="IsDefault">1</prop>
									<prop name="Width">1</prop>
								</obj>
							</list>
						</obj>
					</obj>
					<obj name="item" class="SamplePropInfo" version="1">
						<obj name="ChannelProperties" class="ChanPropList" version="2">
							<obj name="ChannelProperties" class="EMList" version="1">
								<list name="emlist" count="1">
									<obj name="item" class="PropertyList" version="1">
										<list name="emlist" count="12">
											<obj name="PropertyObject" class="RQSampleTargetProperty" version="4">
												<prop name="PropertyTypeName">Combined Sample and Target Type</prop>
												<prop name="Position">15</prop>
												<prop name="IsDefault">0</prop>
												<obj name="ChannelProp" class="ChannelProperty" version="1">
													<prop name="ChannelIdx">0</prop>
												</obj>
											</obj>
											<obj name="PropertyObject" class="QuantConcProperty" version="4">
												<prop name="PropertyTypeName">Concentration</prop>
												<prop name="Position">15</prop>
												<prop name="IsDefault">1</prop>
												<prop name="Concentration">0</prop>
												<obj name="ChannelProp" class="ChannelProperty" version="1">
													<prop name="ChannelIdx">0</prop>
												</obj>
												<prop name="ReadOnly">1</prop>
											</obj>
											<obj name="PropertyObject" class="QuantCpHighProp" version="4">
												<prop name="PropertyTypeName">Cp High</prop>
												<prop name="Position">15</prop>
												<prop name="IsDefault">1</prop>
												<prop name="CpRangeHigh">0</prop>
												<obj name="ChannelProp" class="ChannelProperty" version="1">
													<prop name="ChannelIdx">0</prop>
												</obj>
												<prop name="ReadOnly">1</prop>
											</obj>
											<obj name="PropertyObject" class="QuantCpLowProp" version="4">
												<prop name="PropertyTypeName">Cp Low</prop>
												<prop name="Position">15</prop>
												<prop name="IsDefault">1</prop>
												<prop name="CpRangeLow">0</prop>
												<obj name="ChannelProp" class="ChannelProperty" version="1">
													<prop name="ChannelIdx">0</prop>
												</obj>
												<prop name="ReadOnly">1</prop>
											</obj>
											<obj name="PropertyObject" class="RQEffProp" version="4">
												<prop name="PropertyTypeName">Efficiency</prop>
												<prop name="Position">15</prop>
												<prop name="IsDefault">1</prop>
												<prop name="Efficiency">2</prop>
												<obj name="ChannelProp" class="ChannelProperty" version="1">
													<prop name="ChannelIdx">0</prop>
												</obj>
											</obj>
											<obj name="PropertyObject" class="ChannelGenotype" version="4">
												<prop name="PropertyTypeName">Melt Geno Genotype</prop>
												<prop name="Position">15</prop>
												<prop name="IsDefault">1</prop>
												<prop name="ReadOnly">1</prop>
												<obj name="ChannelProp" class="ChannelProperty" version="1">
													<prop name="ChannelIdx">0</prop>
												</obj>
											</obj>
											<obj name="PropertyObject" class="GroupChannelTypeProp" version="4">
												<prop name="PropertyTypeName">Melt Geno Sample Type</prop>
												<prop name="Position">15</prop>
												<prop name="IsDefault">0</prop>
												<prop name="GroupSampleType">mstUnknown</prop>
												<obj name="ChannelProp" class="ChannelProperty" version="1">
													<prop name="ChannelIdx">0</prop>
												</obj>
											</obj>
											<obj name="PropertyObject" class="QuantSampleTypeProperty" version="4">
												<prop name="PropertyTypeName">Quantification Sample Type</prop>
												<prop name="Position">15</prop>
												<prop name="IsDefault">0</prop>
												<prop name="SampleType">qsUnknown</prop>
												<obj name="ChannelProp" class="ChannelProperty" version="1">
													<prop name="ChannelIdx">0</prop>
												</obj>
											</obj>
											<obj name="PropertyObject" class="ChannelGenotype" version="4">
												<prop name="PropertyTypeName">Scanning Genotype</prop>
												<prop name="Position">15</prop>
												<prop name="IsDefault">1</prop>
												<prop name="ReadOnly">1</prop>
												<obj name="ChannelProp" class="ChannelProperty" version="1">
													<prop name="ChannelIdx">0</prop>
												</obj>
											</obj>
											<obj name="PropertyObject" class="GroupChannelTypeProp" version="4">
												<prop name="PropertyTypeName">Scanning Sample Type</prop>
												<prop name="Position">15</prop>
												<prop name="IsDefault">0</prop>
												<prop name="GroupSampleType">mstUnknown</prop>
												<obj name="ChannelProp" class="ChannelProperty" version="1">
													<prop name="ChannelIdx">0</prop>
												</obj>
											</obj>
											<obj name="PropertyObject" class="TargetName" version="4">
												<prop name="PropertyTypeName">Target Name</prop>
												<prop name="Position">15</prop>
												<prop name="IsDefault">1</prop>
												<obj name="ChannelProp" class="ChannelProperty" version="1">
													<prop name="ChannelIdx">0</prop>
												</obj>
											</obj>
											<obj name="PropertyObject" class="RQTargetProperty" version="4">
												<prop name="PropertyTypeName">Target Type</prop>
												<prop name="Position">15</prop>
												<prop name="IsDefault">0</prop>
												<prop name="TargetType">dtNone</prop>
												<obj name="ChannelProp" class="ChannelProperty" version="1">
													<prop name="ChannelIdx">0</prop>
												</obj>
											</obj>
										</list>
									</obj>
								</list>
							</obj>
						</obj>
						<prop name="ChannelPropertyCount">1</prop>
						<prop name="ContainerPosition">15</prop>
						<prop name="HasSampleProperties">1</prop>
						<obj name="SampleProperties" class="PropertyList" version="1">
							<list name="emlist" count="14">
								<obj name="PropertyObject" class="SamplePrefColor" version="4">
									<prop name="PropertyTypeName">Color</prop>
									<prop name="Position">15</prop>
									<prop name="IsDefault">0</prop>
									<prop name="Color">clFuchsia</prop>
								</obj>
								<obj name="PropertyObject" class="DominantChannelProp" version="4">
									<prop name="PropertyTypeName">Dominant Channel</prop>
									<prop name="Position">15</prop>
									<prop name="IsDefault">0</prop>
									<prop name="DominantChannel">0</prop>
								</obj>
								<obj name="PropertyObject" class="Genotype" version="4">
									<prop name="PropertyTypeName">EndPt Genotype</prop>
									<prop name="Position">15</prop>
									<prop name="IsDefault">1</prop>
									<prop name="ReadOnly">1</prop>
								</obj>
								<obj name="PropertyObject" class="GroupingSample" version="4">
									<prop name="PropertyTypeName">EndPt Sample Type</prop>
									<prop name="Position">15</prop>
									<prop name="IsDefault">0</prop>
									<prop name="GroupSampleType">mstUnknown</prop>
								</obj>
								<obj name="PropertyObject" class="SamplePrefLineStyle" version="4">
									<prop name="PropertyTypeName">Line Style</prop>
									<prop name="Position">15</prop>
									<prop name="IsDefault">0</prop>
									<prop name="LineStyle">psSolid</prop>
								</obj>
								<obj name="PropertyObject" class="GenSampleEditNotes" version="4">
									<prop name="PropertyTypeName">Notes</prop>
									<prop name="Position">15</prop>
									<prop name="IsDefault">1</prop>
								</obj>
								<obj name="PropertyObject" class="SamplePrefPointStyle" version="4">
									<prop name="PropertyTypeName">Point Style</prop>
									<prop name="Position">15</prop>
									<prop name="IsDefault">0</prop>
									<prop name="PointStyle">psNothing</prop>
								</obj>
								<obj name="PropertyObject" class="GenSampleEditPosition" version="4">
									<prop name="PropertyTypeName">Position</prop>
									<prop name="Position">15</prop>
									<prop name="IsDefault">1</prop>
								</obj>
								<obj name="PropertyObject" class="GenSampleEditReplicate" version="4">
									<prop name="PropertyTypeName">Replicate of</prop>
									<prop name="Position">15</prop>
									<prop name="IsDefault">1</prop>
									<prop name="ReplicateOf">-1</prop>
								</obj>
								<obj name="PropertyObject" class="HTCSampleID" version="4">
									<prop name="PropertyTypeName">Sample ID</prop>
									<prop name="Position">15</prop>
									<prop name="IsDefault">1</prop>
								</obj>
								<obj name="PropertyObject" class="GenSampleEditName" version="4">
									<prop name="PropertyTypeName">Sample Name</prop>
									<prop name="Position">15</prop>
									<prop name="IsDefault">1</prop>
									<prop name="name">Sample 16</prop>
								</obj>
								<obj name="PropertyObject" class="HTCSamplePrepNotes" version="4">
									<prop name="PropertyTypeName">Sample Prep Notes</prop>
									<prop name="Position">15</prop>
									<prop name="IsDefault">1</prop>
								</obj>
								<obj name="PropertyObject" class="GenSampleEditSubset" version="4">
									<prop name="PropertyTypeName">Subsets</prop>
									<prop name="Position">15</prop>
									<prop name="IsDefault">1</prop>
								</obj>
								<obj name="PropertyObject" class="SamplePrefWidth" version="5">
									<prop name="PropertyTypeName">Width</prop>
									<prop name="Position">15</prop>
									<prop name="IsDefault">1</prop>
									<prop name="Width">1</prop>
								</obj>
							</list>
						</obj>
					</obj>
					<obj name="item" class="SamplePropInfo" version="1">
						<obj name="ChannelProperties" class="ChanPropList" version="2">
							<obj name="ChannelProperties" class="EMList" version="1">
								<list name="emlist" count="1">
									<obj name="item" class="PropertyList" version="1">
										<list name="emlist" count="12">
											<obj name="PropertyObject" class="RQSampleTargetProperty" version="4">
												<prop name="PropertyTypeName">Combined Sample and Target Type</prop>
												<prop name="Position">16</prop>
												<prop name="IsDefault">0</prop>
												<obj name="ChannelProp" class="ChannelProperty" version="1">
													<prop name="ChannelIdx">0</prop>
												</obj>
											</obj>
											<obj name="PropertyObject" class="QuantConcProperty" version="4">
												<prop name="PropertyTypeName">Concentration</prop>
												<prop name="Position">16</prop>
												<prop name="IsDefault">1</prop>
												<prop name="Concentration">0</prop>
												<obj name="ChannelProp" class="ChannelProperty" version="1">
													<prop name="ChannelIdx">0</prop>
												</obj>
												<prop name="ReadOnly">1</prop>
											</obj>
											<obj name="PropertyObject" class="QuantCpHighProp" version="4">
												<prop name="PropertyTypeName">Cp High</prop>
												<prop name="Position">16</prop>
												<prop name="IsDefault">1</prop>
												<prop name="CpRangeHigh">0</prop>
												<obj name="ChannelProp" class="ChannelProperty" version="1">
													<prop name="ChannelIdx">0</prop>
												</obj>
												<prop name="ReadOnly">1</prop>
											</obj>
											<obj name="PropertyObject" class="QuantCpLowProp" version="4">
												<prop name="PropertyTypeName">Cp Low</prop>
												<prop name="Position">16</prop>
												<prop name="IsDefault">1</prop>
												<prop name="CpRangeLow">0</prop>
												<obj name="ChannelProp" class="ChannelProperty" version="1">
													<prop name="ChannelIdx">0</prop>
												</obj>
												<prop name="ReadOnly">1</prop>
											</obj>
											<obj name="PropertyObject" class="RQEffProp" version="4">
												<prop name="PropertyTypeName">Efficiency</prop>
												<prop name="Position">16</prop>
												<prop name="IsDefault">1</prop>
												<prop name="Efficiency">2</prop>
												<obj name="ChannelProp" class="ChannelProperty" version="1">
													<prop name="ChannelIdx">0</prop>
												</obj>
											</obj>
											<obj name="PropertyObject" class="ChannelGenotype" version="4">
												<prop name="PropertyTypeName">Melt Geno Genotype</prop>
												<prop name="Position">16</prop>
												<prop name="IsDefault">1</prop>
												<prop name="ReadOnly">1</prop>
												<obj name="ChannelProp" class="ChannelProperty" version="1">
													<prop name="ChannelIdx">0</prop>
												</obj>
											</obj>
											<obj name="PropertyObject" class="GroupChannelTypeProp" version="4">
												<prop name="PropertyTypeName">Melt Geno Sample Type</prop>
												<prop name="Position">16</prop>
												<prop name="IsDefault">0</prop>
												<prop name="GroupSampleType">mstUnknown</prop>
												<obj name="ChannelProp" class="ChannelProperty" version="1">
													<prop name="ChannelIdx">0</prop>
												</obj>
											</obj>
											<obj name="PropertyObject" class="QuantSampleTypeProperty" version="4">
												<prop name="PropertyTypeName">Quantification Sample Type</prop>
												<prop name="Position">16</prop>
												<prop name="IsDefault">0</prop>
												<prop name="SampleType">qsUnknown</prop>
												<obj name="ChannelProp" class="ChannelProperty" version="1">
													<prop name="ChannelIdx">0</prop>
												</obj>
											</obj>
											<obj name="PropertyObject" class="ChannelGenotype" version="4">
												<prop name="PropertyTypeName">Scanning Genotype</prop>
												<prop name="Position">16</prop>
												<prop name="IsDefault">1</prop>
												<prop name="ReadOnly">1</prop>
												<obj name="ChannelProp" class="ChannelProperty" version="1">
													<prop name="ChannelIdx">0</prop>
												</obj>
											</obj>
											<obj name="PropertyObject" class="GroupChannelTypeProp" version="4">
												<prop name="PropertyTypeName">Scanning Sample Type</prop>
												<prop name="Position">16</prop>
												<prop name="IsDefault">0</prop>
												<prop name="GroupSampleType">mstUnknown</prop>
												<obj name="ChannelProp" class="ChannelProperty" version="1">
													<prop name="ChannelIdx">0</prop>
												</obj>
											</obj>
											<obj name="PropertyObject" class="TargetName" version="4">
												<prop name="PropertyTypeName">Target Name</prop>
												<prop name="Position">16</prop>
												<prop name="IsDefault">1</prop>
												<obj name="ChannelProp" class="ChannelProperty" version="1">
													<prop name="ChannelIdx">0</prop>
												</obj>
											</obj>
											<obj name="PropertyObject" class="RQTargetProperty" version="4">
												<prop name="PropertyTypeName">Target Type</prop>
												<prop name="Position">16</prop>
												<prop name="IsDefault">0</prop>
												<prop name="TargetType">dtNone</prop>
												<obj name="ChannelProp" class="ChannelProperty" version="1">
													<prop name="ChannelIdx">0</prop>
												</obj>
											</obj>
										</list>
									</obj>
								</list>
							</obj>
						</obj>
						<prop name="ChannelPropertyCount">1</prop>
						<prop name="ContainerPosition">16</prop>
						<prop name="HasSampleProperties">1</prop>
						<obj name="SampleProperties" class="PropertyList" version="1">
							<list name="emlist" count="14">
								<obj name="PropertyObject" class="SamplePrefColor" version="4">
									<prop name="PropertyTypeName">Color</prop>
									<prop name="Position">16</prop>
									<prop name="IsDefault">0</prop>
									<prop name="Color">clGray</prop>
								</obj>
								<obj name="PropertyObject" class="DominantChannelProp" version="4">
									<prop name="PropertyTypeName">Dominant Channel</prop>
									<prop name="Position">16</prop>
									<prop name="IsDefault">0</prop>
									<prop name="DominantChannel">0</prop>
								</obj>
								<obj name="PropertyObject" class="Genotype" version="4">
									<prop name="PropertyTypeName">EndPt Genotype</prop>
									<prop name="Position">16</prop>
									<prop name="IsDefault">1</prop>
									<prop name="ReadOnly">1</prop>
								</obj>
								<obj name="PropertyObject" class="GroupingSample" version="4">
									<prop name="PropertyTypeName">EndPt Sample Type</prop>
									<prop name="Position">16</prop>
									<prop name="IsDefault">0</prop>
									<prop name="GroupSampleType">mstUnknown</prop>
								</obj>
								<obj name="PropertyObject" class="SamplePrefLineStyle" version="4">
									<prop name="PropertyTypeName">Line Style</prop>
									<prop name="Position">16</prop>
									<prop name="IsDefault">0</prop>
									<prop name="LineStyle">psSolid</prop>
								</obj>
								<obj name="PropertyObject" class="GenSampleEditNotes" version="4">
									<prop name="PropertyTypeName">Notes</prop>
									<prop name="Position">16</prop>
									<prop name="IsDefault">1</prop>
								</obj>
								<obj name="PropertyObject" class="SamplePrefPointStyle" version="4">
									<prop name="PropertyTypeName">Point Style</prop>
									<prop name="Position">16</prop>
									<prop name="IsDefault">0</prop>
									<prop name="PointStyle">psNothing</prop>
								</obj>
								<obj name="PropertyObject" class="GenSampleEditPosition" version="4">
									<prop name="PropertyTypeName">Position</prop>
									<prop name="Position">16</prop>
									<prop name="IsDefault">1</prop>
								</obj>
								<obj name="PropertyObject" class="GenSampleEditReplicate" version="4">
									<prop name="PropertyTypeName">Replicate of</prop>
									<prop name="Position">16</prop>
									<prop name="IsDefault">1</prop>
									<prop name="ReplicateOf">-1</prop>
								</obj>
								<obj name="PropertyObject" class="HTCSampleID" version="4">
									<prop name="PropertyTypeName">Sample ID</prop>
									<prop name="Position">16</prop>
									<prop name="IsDefault">1</prop>
								</obj>
								<obj name="PropertyObject" class="GenSampleEditName" version="4">
									<prop name="PropertyTypeName">Sample Name</prop>
									<prop name="Position">16</prop>
									<prop name="IsDefault">1</prop>
									<prop name="name">Sample 17</prop>
								</obj>
								<obj name="PropertyObject" class="HTCSamplePrepNotes" version="4">
									<prop name="PropertyTypeName">Sample Prep Notes</prop>
									<prop name="Position">16</prop>
									<prop name="IsDefault">1</prop>
								</obj>
								<obj name="PropertyObject" class="GenSampleEditSubset" version="4">
									<prop name="PropertyTypeName">Subsets</prop>
									<prop name="Position">16</prop>
									<prop name="IsDefault">1</prop>
								</obj>
								<obj name="PropertyObject" class="SamplePrefWidth" version="5">
									<prop name="PropertyTypeName">Width</prop>
									<prop name="Position">16</prop>
									<prop name="IsDefault">1</prop>
									<prop name="Width">1</prop>
								</obj>
							</list>
						</obj>
					</obj>
					<obj name="item" class="SamplePropInfo" version="1">
						<obj name="ChannelProperties" class="ChanPropList" version="2">
							<obj name="ChannelProperties" class="EMList" version="1">
								<list name="emlist" count="1">
									<obj name="item" class="PropertyList" version="1">
										<list name="emlist" count="12">
											<obj name="PropertyObject" class="RQSampleTargetProperty" version="4">
												<prop name="PropertyTypeName">Combined Sample and Target Type</prop>
												<prop name="Position">17</prop>
												<prop name="IsDefault">0</prop>
												<obj name="ChannelProp" class="ChannelProperty" version="1">
													<prop name="ChannelIdx">0</prop>
												</obj>
											</obj>
											<obj name="PropertyObject" class="QuantConcProperty" version="4">
												<prop name="PropertyTypeName">Concentration</prop>
												<prop name="Position">17</prop>
												<prop name="IsDefault">1</prop>
												<prop name="Concentration">0</prop>
												<obj name="ChannelProp" class="ChannelProperty" version="1">
													<prop name="ChannelIdx">0</prop>
												</obj>
												<prop name="ReadOnly">1</prop>
											</obj>
											<obj name="PropertyObject" class="QuantCpHighProp" version="4">
												<prop name="PropertyTypeName">Cp High</prop>
												<prop name="Position">17</prop>
												<prop name="IsDefault">1</prop>
												<prop name="CpRangeHigh">0</prop>
												<obj name="ChannelProp" class="ChannelProperty" version="1">
													<prop name="ChannelIdx">0</prop>
												</obj>
												<prop name="ReadOnly">1</prop>
											</obj>
											<obj name="PropertyObject" class="QuantCpLowProp" version="4">
												<prop name="PropertyTypeName">Cp Low</prop>
												<prop name="Position">17</prop>
												<prop name="IsDefault">1</prop>
												<prop name="CpRangeLow">0</prop>
												<obj name="ChannelProp" class="ChannelProperty" version="1">
													<prop name="ChannelIdx">0</prop>
												</obj>
												<prop name="ReadOnly">1</prop>
											</obj>
											<obj name="PropertyObject" class="RQEffProp" version="4">
												<prop name="PropertyTypeName">Efficiency</prop>
												<prop name="Position">17</prop>
												<prop name="IsDefault">1</prop>
												<prop name="Efficiency">2</prop>
												<obj name="ChannelProp" class="ChannelProperty" version="1">
													<prop name="ChannelIdx">0</prop>
												</obj>
											</obj>
											<obj name="PropertyObject" class="ChannelGenotype" version="4">
												<prop name="PropertyTypeName">Melt Geno Genotype</prop>
												<prop name="Position">17</prop>
												<prop name="IsDefault">1</prop>
												<prop name="ReadOnly">1</prop>
												<obj name="ChannelProp" class="ChannelProperty" version="1">
													<prop name="ChannelIdx">0</prop>
												</obj>
											</obj>
											<obj name="PropertyObject" class="GroupChannelTypeProp" version="4">
												<prop name="PropertyTypeName">Melt Geno Sample Type</prop>
												<prop name="Position">17</prop>
												<prop name="IsDefault">0</prop>
												<prop name="GroupSampleType">mstUnknown</prop>
												<obj name="ChannelProp" class="ChannelProperty" version="1">
													<prop name="ChannelIdx">0</prop>
												</obj>
											</obj>
											<obj name="PropertyObject" class="QuantSampleTypeProperty" version="4">
												<prop name="PropertyTypeName">Quantification Sample Type</prop>
												<prop name="Position">17</prop>
												<prop name="IsDefault">0</prop>
												<prop name="SampleType">qsUnknown</prop>
												<obj name="ChannelProp" class="ChannelProperty" version="1">
													<prop name="ChannelIdx">0</prop>
												</obj>
											</obj>
											<obj name="PropertyObject" class="ChannelGenotype" version="4">
												<prop name="PropertyTypeName">Scanning Genotype</prop>
												<prop name="Position">17</prop>
												<prop name="IsDefault">1</prop>
												<prop name="ReadOnly">1</prop>
												<obj name="ChannelProp" class="ChannelProperty" version="1">
													<prop name="ChannelIdx">0</prop>
												</obj>
											</obj>
											<obj name="PropertyObject" class="GroupChannelTypeProp" version="4">
												<prop name="PropertyTypeName">Scanning Sample Type</prop>
												<prop name="Position">17</prop>
												<prop name="IsDefault">0</prop>
												<prop name="GroupSampleType">mstUnknown</prop>
												<obj name="ChannelProp" class="ChannelProperty" version="1">
													<prop name="ChannelIdx">0</prop>
												</obj>
											</obj>
											<obj name="PropertyObject" class="TargetName" version="4">
												<prop name="PropertyTypeName">Target Name</prop>
												<prop name="Position">17</prop>
												<prop name="IsDefault">1</prop>
												<obj name="ChannelProp" class="ChannelProperty" version="1">
													<prop name="ChannelIdx">0</prop>
												</obj>
											</obj>
											<obj name="PropertyObject" class="RQTargetProperty" version="4">
												<prop name="PropertyTypeName">Target Type</prop>
												<prop name="Position">17</prop>
												<prop name="IsDefault">0</prop>
												<prop name="TargetType">dtNone</prop>
												<obj name="ChannelProp" class="ChannelProperty" version="1">
													<prop name="ChannelIdx">0</prop>
												</obj>
											</obj>
										</list>
									</obj>
								</list>
							</obj>
						</obj>
						<prop name="ChannelPropertyCount">1</prop>
						<prop name="ContainerPosition">17</prop>
						<prop name="HasSampleProperties">1</prop>
						<obj name="SampleProperties" class="PropertyList" version="1">
							<list name="emlist" count="14">
								<obj name="PropertyObject" class="SamplePrefColor" version="4">
									<prop name="PropertyTypeName">Color</prop>
									<prop name="Position">17</prop>
									<prop name="IsDefault">0</prop>
									<prop name="Color">$0012D7FA</prop>
								</obj>
								<obj name="PropertyObject" class="DominantChannelProp" version="4">
									<prop name="PropertyTypeName">Dominant Channel</prop>
									<prop name="Position">17</prop>
									<prop name="IsDefault">0</prop>
									<prop name="DominantChannel">0</prop>
								</obj>
								<obj name="PropertyObject" class="Genotype" version="4">
									<prop name="PropertyTypeName">EndPt Genotype</prop>
									<prop name="Position">17</prop>
									<prop name="IsDefault">1</prop>
									<prop name="ReadOnly">1</prop>
								</obj>
								<obj name="PropertyObject" class="GroupingSample" version="4">
									<prop name="PropertyTypeName">EndPt Sample Type</prop>
									<prop name="Position">17</prop>
									<prop name="IsDefault">0</prop>
									<prop name="GroupSampleType">mstUnknown</prop>
								</obj>
								<obj name="PropertyObject" class="SamplePrefLineStyle" version="4">
									<prop name="PropertyTypeName">Line Style</prop>
									<prop name="Position">17</prop>
									<prop name="IsDefault">0</prop>
									<prop name="LineStyle">psSolid</prop>
								</obj>
								<obj name="PropertyObject" class="GenSampleEditNotes" version="4">
									<prop name="PropertyTypeName">Notes</prop>
									<prop name="Position">17</prop>
									<prop name="IsDefault">1</prop>
								</obj>
								<obj name="PropertyObject" class="SamplePrefPointStyle" version="4">
									<prop name="PropertyTypeName">Point Style</prop>
									<prop name="Position">17</prop>
									<prop name="IsDefault">0</prop>
									<prop name="PointStyle">psNothing</prop>
								</obj>
								<obj name="PropertyObject" class="GenSampleEditPosition" version="4">
									<prop name="PropertyTypeName">Position</prop>
									<prop name="Position">17</prop>
									<prop name="IsDefault">1</prop>
								</obj>
								<obj name="PropertyObject" class="GenSampleEditReplicate" version="4">
									<prop name="PropertyTypeName">Replicate of</prop>
									<prop name="Position">17</prop>
									<prop name="IsDefault">1</prop>
									<prop name="ReplicateOf">-1</prop>
								</obj>
								<obj name="PropertyObject" class="HTCSampleID" version="4">
									<prop name="PropertyTypeName">Sample ID</prop>
									<prop name="Position">17</prop>
									<prop name="IsDefault">1</prop>
								</obj>
								<obj name="PropertyObject" class="GenSampleEditName" version="4">
									<prop name="PropertyTypeName">Sample Name</prop>
									<prop name="Position">17</prop>
									<prop name="IsDefault">1</prop>
									<prop name="name">Sample 18</prop>
								</obj>
								<obj name="PropertyObject" class="HTCSamplePrepNotes" version="4">
									<prop name="PropertyTypeName">Sample Prep Notes</prop>
									<prop name="Position">17</prop>
									<prop name="IsDefault">1</prop>
								</obj>
								<obj name="PropertyObject" class="GenSampleEditSubset" version="4">
									<prop name="PropertyTypeName">Subsets</prop>
									<prop name="Position">17</prop>
									<prop name="IsDefault">1</prop>
								</obj>
								<obj name="PropertyObject" class="SamplePrefWidth" version="5">
									<prop name="PropertyTypeName">Width</prop>
									<prop name="Position">17</prop>
									<prop name="IsDefault">1</prop>
									<prop name="Width">1</prop>
								</obj>
							</list>
						</obj>
					</obj>
					<obj name="item" class="SamplePropInfo" version="1">
						<obj name="ChannelProperties" class="ChanPropList" version="2">
							<obj name="ChannelProperties" class="EMList" version="1">
								<list name="emlist" count="1">
									<obj name="item" class="PropertyList" version="1">
										<list name="emlist" count="12">
											<obj name="PropertyObject" class="RQSampleTargetProperty" version="4">
												<prop name="PropertyTypeName">Combined Sample and Target Type</prop>
												<prop name="Position">18</prop>
												<prop name="IsDefault">0</prop>
												<obj name="ChannelProp" class="ChannelProperty" version="1">
													<prop name="ChannelIdx">0</prop>
												</obj>
											</obj>
											<obj name="PropertyObject" class="QuantConcProperty" version="4">
												<prop name="PropertyTypeName">Concentration</prop>
												<prop name="Position">18</prop>
												<prop name="IsDefault">1</prop>
												<prop name="Concentration">0</prop>
												<obj name="ChannelProp" class="ChannelProperty" version="1">
													<prop name="ChannelIdx">0</prop>
												</obj>
												<prop name="ReadOnly">1</prop>
											</obj>
											<obj name="PropertyObject" class="QuantCpHighProp" version="4">
												<prop name="PropertyTypeName">Cp High</prop>
												<prop name="Position">18</prop>
												<prop name="IsDefault">1</prop>
												<prop name="CpRangeHigh">0</prop>
												<obj name="ChannelProp" class="ChannelProperty" version="1">
													<prop name="ChannelIdx">0</prop>
												</obj>
												<prop name="ReadOnly">1</prop>
											</obj>
											<obj name="PropertyObject" class="QuantCpLowProp" version="4">
												<prop name="PropertyTypeName">Cp Low</prop>
												<prop name="Position">18</prop>
												<prop name="IsDefault">1</prop>
												<prop name="CpRangeLow">0</prop>
												<obj name="ChannelProp" class="ChannelProperty" version="1">
													<prop name="ChannelIdx">0</prop>
												</obj>
												<prop name="ReadOnly">1</prop>
											</obj>
											<obj name="PropertyObject" class="RQEffProp" version="4">
												<prop name="PropertyTypeName">Efficiency</prop>
												<prop name="Position">18</prop>
												<prop name="IsDefault">1</prop>
												<prop name="Efficiency">2</prop>
												<obj name="ChannelProp" class="ChannelProperty" version="1">
													<prop name="ChannelIdx">0</prop>
												</obj>
											</obj>
											<obj name="PropertyObject" class="ChannelGenotype" version="4">
												<prop name="PropertyTypeName">Melt Geno Genotype</prop>
												<prop name="Position">18</prop>
												<prop name="IsDefault">1</prop>
												<prop name="ReadOnly">1</prop>
												<obj name="ChannelProp" class="ChannelProperty" version="1">
													<prop name="ChannelIdx">0</prop>
												</obj>
											</obj>
											<obj name="PropertyObject" class="GroupChannelTypeProp" version="4">
												<prop name="PropertyTypeName">Melt Geno Sample Type</prop>
												<prop name="Position">18</prop>
												<prop name="IsDefault">0</prop>
												<prop name="GroupSampleType">mstUnknown</prop>
												<obj name="ChannelProp" class="ChannelProperty" version="1">
													<prop name="ChannelIdx">0</prop>
												</obj>
											</obj>
											<obj name="PropertyObject" class="QuantSampleTypeProperty" version="4">
												<prop name="PropertyTypeName">Quantification Sample Type</prop>
												<prop name="Position">18</prop>
												<prop name="IsDefault">0</prop>
												<prop name="SampleType">qsUnknown</prop>
												<obj name="ChannelProp" class="ChannelProperty" version="1">
													<prop name="ChannelIdx">0</prop>
												</obj>
											</obj>
											<obj name="PropertyObject" class="ChannelGenotype" version="4">
												<prop name="PropertyTypeName">Scanning Genotype</prop>
												<prop name="Position">18</prop>
												<prop name="IsDefault">1</prop>
												<prop name="ReadOnly">1</prop>
												<obj name="ChannelProp" class="ChannelProperty" version="1">
													<prop name="ChannelIdx">0</prop>
												</obj>
											</obj>
											<obj name="PropertyObject" class="GroupChannelTypeProp" version="4">
												<prop name="PropertyTypeName">Scanning Sample Type</prop>
												<prop name="Position">18</prop>
												<prop name="IsDefault">0</prop>
												<prop name="GroupSampleType">mstUnknown</prop>
												<obj name="ChannelProp" class="ChannelProperty" version="1">
													<prop name="ChannelIdx">0</prop>
												</obj>
											</obj>
											<obj name="PropertyObject" class="TargetName" version="4">
												<prop name="PropertyTypeName">Target Name</prop>
												<prop name="Position">18</prop>
												<prop name="IsDefault">1</prop>
												<obj name="ChannelProp" class="ChannelProperty" version="1">
													<prop name="ChannelIdx">0</prop>
												</obj>
											</obj>
											<obj name="PropertyObject" class="RQTargetProperty" version="4">
												<prop name="PropertyTypeName">Target Type</prop>
												<prop name="Position">18</prop>
												<prop name="IsDefault">0</prop>
												<prop name="TargetType">dtNone</prop>
												<obj name="ChannelProp" class="ChannelProperty" version="1">
													<prop name="ChannelIdx">0</prop>
												</obj>
											</obj>
										</list>
									</obj>
								</list>
							</obj>
						</obj>
						<prop name="ChannelPropertyCount">1</prop>
						<prop name="ContainerPosition">18</prop>
						<prop name="HasSampleProperties">1</prop>
						<obj name="SampleProperties" class="PropertyList" version="1">
							<list name="emlist" count="14">
								<obj name="PropertyObject" class="SamplePrefColor" version="4">
									<prop name="PropertyTypeName">Color</prop>
									<prop name="Position">18</prop>
									<prop name="IsDefault">0</prop>
									<prop name="Color">$00000097</prop>
								</obj>
								<obj name="PropertyObject" class="DominantChannelProp" version="4">
									<prop name="PropertyTypeName">Dominant Channel</prop>
									<prop name="Position">18</prop>
									<prop name="IsDefault">0</prop>
									<prop name="DominantChannel">0</prop>
								</obj>
								<obj name="PropertyObject" class="Genotype" version="4">
									<prop name="PropertyTypeName">EndPt Genotype</prop>
									<prop name="Position">18</prop>
									<prop name="IsDefault">1</prop>
									<prop name="ReadOnly">1</prop>
								</obj>
								<obj name="PropertyObject" class="GroupingSample" version="4">
									<prop name="PropertyTypeName">EndPt Sample Type</prop>
									<prop name="Position">18</prop>
									<prop name="IsDefault">0</prop>
									<prop name="GroupSampleType">mstUnknown</prop>
								</obj>
								<obj name="PropertyObject" class="SamplePrefLineStyle" version="4">
									<prop name="PropertyTypeName">Line Style</prop>
									<prop name="Position">18</prop>
									<prop name="IsDefault">0</prop>
									<prop name="LineStyle">psSolid</prop>
								</obj>
								<obj name="PropertyObject" class="GenSampleEditNotes" version="4">
									<prop name="PropertyTypeName">Notes</prop>
									<prop name="Position">18</prop>
									<prop name="IsDefault">1</prop>
								</obj>
								<obj name="PropertyObject" class="SamplePrefPointStyle" version="4">
									<prop name="PropertyTypeName">Point Style</prop>
									<prop name="Position">18</prop>
									<prop name="IsDefault">0</prop>
									<prop name="PointStyle">psNothing</prop>
								</obj>
								<obj name="PropertyObject" class="GenSampleEditPosition" version="4">
									<prop name="PropertyTypeName">Position</prop>
									<prop name="Position">18</prop>
									<prop name="IsDefault">1</prop>
								</obj>
								<obj name="PropertyObject" class="GenSampleEditReplicate" version="4">
									<prop name="PropertyTypeName">Replicate of</prop>
									<prop name="Position">18</prop>
									<prop name="IsDefault">1</prop>
									<prop name="ReplicateOf">-1</prop>
								</obj>
								<obj name="PropertyObject" class="HTCSampleID" version="4">
									<prop name="PropertyTypeName">Sample ID</prop>
									<prop name="Position">18</prop>
									<prop name="IsDefault">1</prop>
								</obj>
								<obj name="PropertyObject" class="GenSampleEditName" version="4">
									<prop name="PropertyTypeName">Sample Name</prop>
									<prop name="Position">18</prop>
									<prop name="IsDefault">1</prop>
									<prop name="name">Sample 19</prop>
								</obj>
								<obj name="PropertyObject" class="HTCSamplePrepNotes" version="4">
									<prop name="PropertyTypeName">Sample Prep Notes</prop>
									<prop name="Position">18</prop>
									<prop name="IsDefault">1</prop>
								</obj>
								<obj name="PropertyObject" class="GenSampleEditSubset" version="4">
									<prop name="PropertyTypeName">Subsets</prop>
									<prop name="Position">18</prop>
									<prop name="IsDefault">1</prop>
								</obj>
								<obj name="PropertyObject" class="SamplePrefWidth" version="5">
									<prop name="PropertyTypeName">Width</prop>
									<prop name="Position">18</prop>
									<prop name="IsDefault">1</prop>
									<prop name="Width">1</prop>
								</obj>
							</list>
						</obj>
					</obj>
					<obj name="item" class="SamplePropInfo" version="1">
						<obj name="ChannelProperties" class="ChanPropList" version="2">
							<obj name="ChannelProperties" class="EMList" version="1">
								<list name="emlist" count="1">
									<obj name="item" class="PropertyList" version="1">
										<list name="emlist" count="12">
											<obj name="PropertyObject" class="RQSampleTargetProperty" version="4">
												<prop name="PropertyTypeName">Combined Sample and Target Type</prop>
												<prop name="Position">19</prop>
												<prop name="IsDefault">0</prop>
												<obj name="ChannelProp" class="ChannelProperty" version="1">
													<prop name="ChannelIdx">0</prop>
												</obj>
											</obj>
											<obj name="PropertyObject" class="QuantConcProperty" version="4">
												<prop name="PropertyTypeName">Concentration</prop>
												<prop name="Position">19</prop>
												<prop name="IsDefault">1</prop>
												<prop name="Concentration">0</prop>
												<obj name="ChannelProp" class="ChannelProperty" version="1">
													<prop name="ChannelIdx">0</prop>
												</obj>
												<prop name="ReadOnly">1</prop>
											</obj>
											<obj name="PropertyObject" class="QuantCpHighProp" version="4">
												<prop name="PropertyTypeName">Cp High</prop>
												<prop name="Position">19</prop>
												<prop name="IsDefault">1</prop>
												<prop name="CpRangeHigh">0</prop>
												<obj name="ChannelProp" class="ChannelProperty" version="1">
													<prop name="ChannelIdx">0</prop>
												</obj>
												<prop name="ReadOnly">1</prop>
											</obj>
											<obj name="PropertyObject" class="QuantCpLowProp" version="4">
												<prop name="PropertyTypeName">Cp Low</prop>
												<prop name="Position">19</prop>
												<prop name="IsDefault">1</prop>
												<prop name="CpRangeLow">0</prop>
												<obj name="ChannelProp" class="ChannelProperty" version="1">
													<prop name="ChannelIdx">0</prop>
												</obj>
												<prop name="ReadOnly">1</prop>
											</obj>
											<obj name="PropertyObject" class="RQEffProp" version="4">
												<prop name="PropertyTypeName">Efficiency</prop>
												<prop name="Position">19</prop>
												<prop name="IsDefault">1</prop>
												<prop name="Efficiency">2</prop>
												<obj name="ChannelProp" class="ChannelProperty" version="1">
													<prop name="ChannelIdx">0</prop>
												</obj>
											</obj>
											<obj name="PropertyObject" class="ChannelGenotype" version="4">
												<prop name="PropertyTypeName">Melt Geno Genotype</prop>
												<prop name="Position">19</prop>
												<prop name="IsDefault">1</prop>
												<prop name="ReadOnly">1</prop>
												<obj name="ChannelProp" class="ChannelProperty" version="1">
													<prop name="ChannelIdx">0</prop>
												</obj>
											</obj>
											<obj name="PropertyObject" class="GroupChannelTypeProp" version="4">
												<prop name="PropertyTypeName">Melt Geno Sample Type</prop>
												<prop name="Position">19</prop>
												<prop name="IsDefault">0</prop>
												<prop name="GroupSampleType">mstUnknown</prop>
												<obj name="ChannelProp" class="ChannelProperty" version="1">
													<prop name="ChannelIdx">0</prop>
												</obj>
											</obj>
											<obj name="PropertyObject" class="QuantSampleTypeProperty" version="4">
												<prop name="PropertyTypeName">Quantification Sample Type</prop>
												<prop name="Position">19</prop>
												<prop name="IsDefault">0</prop>
												<prop name="SampleType">qsUnknown</prop>
												<obj name="ChannelProp" class="ChannelProperty" version="1">
													<prop name="ChannelIdx">0</prop>
												</obj>
											</obj>
											<obj name="PropertyObject" class="ChannelGenotype" version="4">
												<prop name="PropertyTypeName">Scanning Genotype</prop>
												<prop name="Position">19</prop>
												<prop name="IsDefault">1</prop>
												<prop name="ReadOnly">1</prop>
												<obj name="ChannelProp" class="ChannelProperty" version="1">
													<prop name="ChannelIdx">0</prop>
												</obj>
											</obj>
											<obj name="PropertyObject" class="GroupChannelTypeProp" version="4">
												<prop name="PropertyTypeName">Scanning Sample Type</prop>
												<prop name="Position">19</prop>
												<prop name="IsDefault">0</prop>
												<prop name="GroupSampleType">mstUnknown</prop>
												<obj name="ChannelProp" class="ChannelProperty" version="1">
													<prop name="ChannelIdx">0</prop>
												</obj>
											</obj>
											<obj name="PropertyObject" class="TargetName" version="4">
												<prop name="PropertyTypeName">Target Name</prop>
												<prop name="Position">19</prop>
												<prop name="IsDefault">1</prop>
												<obj name="ChannelProp" class="ChannelProperty" version="1">
													<prop name="ChannelIdx">0</prop>
												</obj>
											</obj>
											<obj name="PropertyObject" class="RQTargetProperty" version="4">
												<prop name="PropertyTypeName">Target Type</prop>
												<prop name="Position">19</prop>
												<prop name="IsDefault">0</prop>
												<prop name="TargetType">dtNone</prop>
												<obj name="ChannelProp" class="ChannelProperty" version="1">
													<prop name="ChannelIdx">0</prop>
												</obj>
											</obj>
										</list>
									</obj>
								</list>
							</obj>
						</obj>
						<prop name="ChannelPropertyCount">1</prop>
						<prop name="ContainerPosition">19</prop>
						<prop name="HasSampleProperties">1</prop>
						<obj name="SampleProperties" class="PropertyList" version="1">
							<list name="emlist" count="14">
								<obj name="PropertyObject" class="SamplePrefColor" version="4">
									<prop name="PropertyTypeName">Color</prop>
									<prop name="Position">19</prop>
									<prop name="IsDefault">0</prop>
									<prop name="Color">$00FFFF0F</prop>
								</obj>
								<obj name="PropertyObject" class="DominantChannelProp" version="4">
									<prop name="PropertyTypeName">Dominant Channel</prop>
									<prop name="Position">19</prop>
									<prop name="IsDefault">0</prop>
									<prop name="DominantChannel">0</prop>
								</obj>
								<obj name="PropertyObject" class="Genotype" version="4">
									<prop name="PropertyTypeName">EndPt Genotype</prop>
									<prop name="Position">19</prop>
									<prop name="IsDefault">1</prop>
									<prop name="ReadOnly">1</prop>
								</obj>
								<obj name="PropertyObject" class="GroupingSample" version="4">
									<prop name="PropertyTypeName">EndPt Sample Type</prop>
									<prop name="Position">19</prop>
									<prop name="IsDefault">0</prop>
									<prop name="GroupSampleType">mstUnknown</prop>
								</obj>
								<obj name="PropertyObject" class="SamplePrefLineStyle" version="4">
									<prop name="PropertyTypeName">Line Style</prop>
									<prop name="Position">19</prop>
									<prop name="IsDefault">0</prop>
									<prop name="LineStyle">psSolid</prop>
								</obj>
								<obj name="PropertyObject" class="GenSampleEditNotes" version="4">
									<prop name="PropertyTypeName">Notes</prop>
									<prop name="Position">19</prop>
									<prop name="IsDefault">1</prop>
								</obj>
								<obj name="PropertyObject" class="SamplePrefPointStyle" version="4">
									<prop name="PropertyTypeName">Point Style</prop>
									<prop name="Position">19</prop>
									<prop name="IsDefault">0</prop>
									<prop name="PointStyle">psNothing</prop>
								</obj>
								<obj name="PropertyObject" class="GenSampleEditPosition" version="4">
									<prop name="PropertyTypeName">Position</prop>
									<prop name="Position">19</prop>
									<prop name="IsDefault">1</prop>
								</obj>
								<obj name="PropertyObject" class="GenSampleEditReplicate" version="4">
									<prop name="PropertyTypeName">Replicate of</prop>
									<prop name="Position">19</prop>
									<prop name="IsDefault">1</prop>
									<prop name="ReplicateOf">-1</prop>
								</obj>
								<obj name="PropertyObject" class="HTCSampleID" version="4">
									<prop name="PropertyTypeName">Sample ID</prop>
									<prop name="Position">19</prop>
									<prop name="IsDefault">1</prop>
								</obj>
								<obj name="PropertyObject" class="GenSampleEditName" version="4">
									<prop name="PropertyTypeName">Sample Name</prop>
									<prop name="Position">19</prop>
									<prop name="IsDefault">1</prop>
									<prop name="name">Sample 20</prop>
								</obj>
								<obj name="PropertyObject" class="HTCSamplePrepNotes" version="4">
									<prop name="PropertyTypeName">Sample Prep Notes</prop>
									<prop name="Position">19</prop>
									<prop name="IsDefault">1</prop>
								</obj>
								<obj name="PropertyObject" class="GenSampleEditSubset" version="4">
									<prop name="PropertyTypeName">Subsets</prop>
									<prop name="Position">19</prop>
									<prop name="IsDefault">1</prop>
								</obj>
								<obj name="PropertyObject" class="SamplePrefWidth" version="5">
									<prop name="PropertyTypeName">Width</prop>
									<prop name="Position">19</prop>
									<prop name="IsDefault">1</prop>
									<prop name="Width">1</prop>
								</obj>
							</list>
						</obj>
					</obj>
					<obj name="item" class="SamplePropInfo" version="1">
						<obj name="ChannelProperties" class="ChanPropList" version="2">
							<obj name="ChannelProperties" class="EMList" version="1">
								<list name="emlist" count="1">
									<obj name="item" class="PropertyList" version="1">
										<list name="emlist" count="12">
											<obj name="PropertyObject" class="RQSampleTargetProperty" version="4">
												<prop name="PropertyTypeName">Combined Sample and Target Type</prop>
												<prop name="Position">20</prop>
												<prop name="IsDefault">0</prop>
												<obj name="ChannelProp" class="ChannelProperty" version="1">
													<prop name="ChannelIdx">0</prop>
												</obj>
											</obj>
											<obj name="PropertyObject" class="QuantConcProperty" version="4">
												<prop name="PropertyTypeName">Concentration</prop>
												<prop name="Position">20</prop>
												<prop name="IsDefault">1</prop>
												<prop name="Concentration">0</prop>
												<obj name="ChannelProp" class="ChannelProperty" version="1">
													<prop name="ChannelIdx">0</prop>
												</obj>
												<prop name="ReadOnly">1</prop>
											</obj>
											<obj name="PropertyObject" class="QuantCpHighProp" version="4">
												<prop name="PropertyTypeName">Cp High</prop>
												<prop name="Position">20</prop>
												<prop name="IsDefault">1</prop>
												<prop name="CpRangeHigh">0</prop>
												<obj name="ChannelProp" class="ChannelProperty" version="1">
													<prop name="ChannelIdx">0</prop>
												</obj>
												<prop name="ReadOnly">1</prop>
											</obj>
											<obj name="PropertyObject" class="QuantCpLowProp" version="4">
												<prop name="PropertyTypeName">Cp Low</prop>
												<prop name="Position">20</prop>
												<prop name="IsDefault">1</prop>
												<prop name="CpRangeLow">0</prop>
												<obj name="ChannelProp" class="ChannelProperty" version="1">
													<prop name="ChannelIdx">0</prop>
												</obj>
												<prop name="ReadOnly">1</prop>
											</obj>
											<obj name="PropertyObject" class="RQEffProp" version="4">
												<prop name="PropertyTypeName">Efficiency</prop>
												<prop name="Position">20</prop>
												<prop name="IsDefault">1</prop>
												<prop name="Efficiency">2</prop>
												<obj name="ChannelProp" class="ChannelProperty" version="1">
													<prop name="ChannelIdx">0</prop>
												</obj>
											</obj>
											<obj name="PropertyObject" class="ChannelGenotype" version="4">
												<prop name="PropertyTypeName">Melt Geno Genotype</prop>
												<prop name="Position">20</prop>
												<prop name="IsDefault">1</prop>
												<prop name="ReadOnly">1</prop>
												<obj name="ChannelProp" class="ChannelProperty" version="1">
													<prop name="ChannelIdx">0</prop>
												</obj>
											</obj>
											<obj name="PropertyObject" class="GroupChannelTypeProp" version="4">
												<prop name="PropertyTypeName">Melt Geno Sample Type</prop>
												<prop name="Position">20</prop>
												<prop name="IsDefault">0</prop>
												<prop name="GroupSampleType">mstUnknown</prop>
												<obj name="ChannelProp" class="ChannelProperty" version="1">
													<prop name="ChannelIdx">0</prop>
												</obj>
											</obj>
											<obj name="PropertyObject" class="QuantSampleTypeProperty" version="4">
												<prop name="PropertyTypeName">Quantification Sample Type</prop>
												<prop name="Position">20</prop>
												<prop name="IsDefault">0</prop>
												<prop name="SampleType">qsUnknown</prop>
												<obj name="ChannelProp" class="ChannelProperty" version="1">
													<prop name="ChannelIdx">0</prop>
												</obj>
											</obj>
											<obj name="PropertyObject" class="ChannelGenotype" version="4">
												<prop name="PropertyTypeName">Scanning Genotype</prop>
												<prop name="Position">20</prop>
												<prop name="IsDefault">1</prop>
												<prop name="ReadOnly">1</prop>
												<obj name="ChannelProp" class="ChannelProperty" version="1">
													<prop name="ChannelIdx">0</prop>
												</obj>
											</obj>
											<obj name="PropertyObject" class="GroupChannelTypeProp" version="4">
												<prop name="PropertyTypeName">Scanning Sample Type</prop>
												<prop name="Position">20</prop>
												<prop name="IsDefault">0</prop>
												<prop name="GroupSampleType">mstUnknown</prop>
												<obj name="ChannelProp" class="ChannelProperty" version="1">
													<prop name="ChannelIdx">0</prop>
												</obj>
											</obj>
											<obj name="PropertyObject" class="TargetName" version="4">
												<prop name="PropertyTypeName">Target Name</prop>
												<prop name="Position">20</prop>
												<prop name="IsDefault">1</prop>
												<obj name="ChannelProp" class="ChannelProperty" version="1">
													<prop name="ChannelIdx">0</prop>
												</obj>
											</obj>
											<obj name="PropertyObject" class="RQTargetProperty" version="4">
												<prop name="PropertyTypeName">Target Type</prop>
												<prop name="Position">20</prop>
												<prop name="IsDefault">0</prop>
												<prop name="TargetType">dtNone</prop>
												<obj name="ChannelProp" class="ChannelProperty" version="1">
													<prop name="ChannelIdx">0</prop>
												</obj>
											</obj>
										</list>
									</obj>
								</list>
							</obj>
						</obj>
						<prop name="ChannelPropertyCount">1</prop>
						<prop name="ContainerPosition">20</prop>
						<prop name="HasSampleProperties">1</prop>
						<obj name="SampleProperties" class="PropertyList" version="1">
							<list name="emlist" count="14">
								<obj name="PropertyObject" class="SamplePrefColor" version="4">
									<prop name="PropertyTypeName">Color</prop>
									<prop name="Position">20</prop>
									<prop name="IsDefault">0</prop>
									<prop name="Color">$00404000</prop>
								</obj>
								<obj name="PropertyObject" class="DominantChannelProp" version="4">
									<prop name="PropertyTypeName">Dominant Channel</prop>
									<prop name="Position">20</prop>
									<prop name="IsDefault">0</prop>
									<prop name="DominantChannel">0</prop>
								</obj>
								<obj name="PropertyObject" class="Genotype" version="4">
									<prop name="PropertyTypeName">EndPt Genotype</prop>
									<prop name="Position">20</prop>
									<prop name="IsDefault">1</prop>
									<prop name="ReadOnly">1</prop>
								</obj>
								<obj name="PropertyObject" class="GroupingSample" version="4">
									<prop name="PropertyTypeName">EndPt Sample Type</prop>
									<prop name="Position">20</prop>
									<prop name="IsDefault">0</prop>
									<prop name="GroupSampleType">mstUnknown</prop>
								</obj>
								<obj name="PropertyObject" class="SamplePrefLineStyle" version="4">
									<prop name="PropertyTypeName">Line Style</prop>
									<prop name="Position">20</prop>
									<prop name="IsDefault">0</prop>
									<prop name="LineStyle">psSolid</prop>
								</obj>
								<obj name="PropertyObject" class="GenSampleEditNotes" version="4">
									<prop name="PropertyTypeName">Notes</prop>
									<prop name="Position">20</prop>
									<prop name="IsDefault">1</prop>
								</obj>
								<obj name="PropertyObject" class="SamplePrefPointStyle" version="4">
									<prop name="PropertyTypeName">Point Style</prop>
									<prop name="Position">20</prop>
									<prop name="IsDefault">0</prop>
									<prop name="PointStyle">psNothing</prop>
								</obj>
								<obj name="PropertyObject" class="GenSampleEditPosition" version="4">
									<prop name="PropertyTypeName">Position</prop>
									<prop name="Position">20</prop>
									<prop name="IsDefault">1</prop>
								</obj>
								<obj name="PropertyObject" class="GenSampleEditReplicate" version="4">
									<prop name="PropertyTypeName">Replicate of</prop>
									<prop name="Position">20</prop>
									<prop name="IsDefault">1</prop>
									<prop name="ReplicateOf">-1</prop>
								</obj>
								<obj name="PropertyObject" class="HTCSampleID" version="4">
									<prop name="PropertyTypeName">Sample ID</prop>
									<prop name="Position">20</prop>
									<prop name="IsDefault">1</prop>
								</obj>
								<obj name="PropertyObject" class="GenSampleEditName" version="4">
									<prop name="PropertyTypeName">Sample Name</prop>
									<prop name="Position">20</prop>
									<prop name="IsDefault">1</prop>
									<prop name="name">Sample 21</prop>
								</obj>
								<obj name="PropertyObject" class="HTCSamplePrepNotes" version="4">
									<prop name="PropertyTypeName">Sample Prep Notes</prop>
									<prop name="Position">20</prop>
									<prop name="IsDefault">1</prop>
								</obj>
								<obj name="PropertyObject" class="GenSampleEditSubset" version="4">
									<prop name="PropertyTypeName">Subsets</prop>
									<prop name="Position">20</prop>
									<prop name="IsDefault">1</prop>
								</obj>
								<obj name="PropertyObject" class="SamplePrefWidth" version="5">
									<prop name="PropertyTypeName">Width</prop>
									<prop name="Position">20</prop>
									<prop name="IsDefault">1</prop>
									<prop name="Width">1</prop>
								</obj>
							</list>
						</obj>
					</obj>
					<obj name="item" class="SamplePropInfo" version="1">
						<obj name="ChannelProperties" class="ChanPropList" version="2">
							<obj name="ChannelProperties" class="EMList" version="1">
								<list name="emlist" count="1">
									<obj name="item" class="PropertyList" version="1">
										<list name="emlist" count="12">
											<obj name="PropertyObject" class="RQSampleTargetProperty" version="4">
												<prop name="PropertyTypeName">Combined Sample and Target Type</prop>
												<prop name="Position">21</prop>
												<prop name="IsDefault">0</prop>
												<obj name="ChannelProp" class="ChannelProperty" version="1">
													<prop name="ChannelIdx">0</prop>
												</obj>
											</obj>
											<obj name="PropertyObject" class="QuantConcProperty" version="4">
												<prop name="PropertyTypeName">Concentration</prop>
												<prop name="Position">21</prop>
												<prop name="IsDefault">1</prop>
												<prop name="Concentration">0</prop>
												<obj name="ChannelProp" class="ChannelProperty" version="1">
													<prop name="ChannelIdx">0</prop>
												</obj>
												<prop name="ReadOnly">1</prop>
											</obj>
											<obj name="PropertyObject" class="QuantCpHighProp" version="4">
												<prop name="PropertyTypeName">Cp High</prop>
												<prop name="Position">21</prop>
												<prop name="IsDefault">1</prop>
												<prop name="CpRangeHigh">0</prop>
												<obj name="ChannelProp" class="ChannelProperty" version="1">
													<prop name="ChannelIdx">0</prop>
												</obj>
												<prop name="ReadOnly">1</prop>
											</obj>
											<obj name="PropertyObject" class="QuantCpLowProp" version="4">
												<prop name="PropertyTypeName">Cp Low</prop>
												<prop name="Position">21</prop>
												<prop name="IsDefault">1</prop>
												<prop name="CpRangeLow">0</prop>
												<obj name="ChannelProp" class="ChannelProperty" version="1">
													<prop name="ChannelIdx">0</prop>
												</obj>
												<prop name="ReadOnly">1</prop>
											</obj>
											<obj name="PropertyObject" class="RQEffProp" version="4">
												<prop name="PropertyTypeName">Efficiency</prop>
												<prop name="Position">21</prop>
												<prop name="IsDefault">1</prop>
												<prop name="Efficiency">2</prop>
												<obj name="ChannelProp" class="ChannelProperty" version="1">
													<prop name="ChannelIdx">0</prop>
												</obj>
											</obj>
											<obj name="PropertyObject" class="ChannelGenotype" version="4">
												<prop name="PropertyTypeName">Melt Geno Genotype</prop>
												<prop name="Position">21</prop>
												<prop name="IsDefault">1</prop>
												<prop name="ReadOnly">1</prop>
												<obj name="ChannelProp" class="ChannelProperty" version="1">
													<prop name="ChannelIdx">0</prop>
												</obj>
											</obj>
											<obj name="PropertyObject" class="GroupChannelTypeProp" version="4">
												<prop name="PropertyTypeName">Melt Geno Sample Type</prop>
												<prop name="Position">21</prop>
												<prop name="IsDefault">0</prop>
												<prop name="GroupSampleType">mstUnknown</prop>
												<obj name="ChannelProp" class="ChannelProperty" version="1">
													<prop name="ChannelIdx">0</prop>
												</obj>
											</obj>
											<obj name="PropertyObject" class="QuantSampleTypeProperty" version="4">
												<prop name="PropertyTypeName">Quantification Sample Type</prop>
												<prop name="Position">21</prop>
												<prop name="IsDefault">0</prop>
												<prop name="SampleType">qsUnknown</prop>
												<obj name="ChannelProp" class="ChannelProperty" version="1">
													<prop name="ChannelIdx">0</prop>
												</obj>
											</obj>
											<obj name="PropertyObject" class="ChannelGenotype" version="4">
												<prop name="PropertyTypeName">Scanning Genotype</prop>
												<prop name="Position">21</prop>
												<prop name="IsDefault">1</prop>
												<prop name="ReadOnly">1</prop>
												<obj name="ChannelProp" class="ChannelProperty" version="1">
													<prop name="ChannelIdx">0</prop>
												</obj>
											</obj>
											<obj name="PropertyObject" class="GroupChannelTypeProp" version="4">
												<prop name="PropertyTypeName">Scanning Sample Type</prop>
												<prop name="Position">21</prop>
												<prop name="IsDefault">0</prop>
												<prop name="GroupSampleType">mstUnknown</prop>
												<obj name="ChannelProp" class="ChannelProperty" version="1">
													<prop name="ChannelIdx">0</prop>
												</obj>
											</obj>
											<obj name="PropertyObject" class="TargetName" version="4">
												<prop name="PropertyTypeName">Target Name</prop>
												<prop name="Position">21</prop>
												<prop name="IsDefault">1</prop>
												<obj name="ChannelProp" class="ChannelProperty" version="1">
													<prop name="ChannelIdx">0</prop>
												</obj>
											</obj>
											<obj name="PropertyObject" class="RQTargetProperty" version="4">
												<prop name="PropertyTypeName">Target Type</prop>
												<prop name="Position">21</prop>
												<prop name="IsDefault">0</prop>
												<prop name="TargetType">dtNone</prop>
												<obj name="ChannelProp" class="ChannelProperty" version="1">
													<prop name="ChannelIdx">0</prop>
												</obj>
											</obj>
										</list>
									</obj>
								</list>
							</obj>
						</obj>
						<prop name="ChannelPropertyCount">1</prop>
						<prop name="ContainerPosition">21</prop>
						<prop name="HasSampleProperties">1</prop>
						<obj name="SampleProperties" class="PropertyList" version="1">
							<list name="emlist" count="14">
								<obj name="PropertyObject" class="SamplePrefColor" version="4">
									<prop name="PropertyTypeName">Color</prop>
									<prop name="Position">21</prop>
									<prop name="IsDefault">0</prop>
									<prop name="Color">$004080FF</prop>
								</obj>
								<obj name="PropertyObject" class="DominantChannelProp" version="4">
									<prop name="PropertyTypeName">Dominant Channel</prop>
									<prop name="Position">21</prop>
									<prop name="IsDefault">0</prop>
									<prop name="DominantChannel">0</prop>
								</obj>
								<obj name="PropertyObject" class="Genotype" version="4">
									<prop name="PropertyTypeName">EndPt Genotype</prop>
									<prop name="Position">21</prop>
									<prop name="IsDefault">1</prop>
									<prop name="ReadOnly">1</prop>
								</obj>
								<obj name="PropertyObject" class="GroupingSample" version="4">
									<prop name="PropertyTypeName">EndPt Sample Type</prop>
									<prop name="Position">21</prop>
									<prop name="IsDefault">0</prop>
									<prop name="GroupSampleType">mstUnknown</prop>
								</obj>
								<obj name="PropertyObject" class="SamplePrefLineStyle" version="4">
									<prop name="PropertyTypeName">Line Style</prop>
									<prop name="Position">21</prop>
									<prop name="IsDefault">0</prop>
									<prop name="LineStyle">psSolid</prop>
								</obj>
								<obj name="PropertyObject" class="GenSampleEditNotes" version="4">
									<prop name="PropertyTypeName">Notes</prop>
									<prop name="Position">21</prop>
									<prop name="IsDefault">1</prop>
								</obj>
								<obj name="PropertyObject" class="SamplePrefPointStyle" version="4">
									<prop name="PropertyTypeName">Point Style</prop>
									<prop name="Position">21</prop>
									<prop name="IsDefault">0</prop>
									<prop name="PointStyle">psNothing</prop>
								</obj>
								<obj name="PropertyObject" class="GenSampleEditPosition" version="4">
									<prop name="PropertyTypeName">Position</prop>
									<prop name="Position">21</prop>
									<prop name="IsDefault">1</prop>
								</obj>
								<obj name="PropertyObject" class="GenSampleEditReplicate" version="4">
									<prop name="PropertyTypeName">Replicate of</prop>
									<prop name="Position">21</prop>
									<prop name="IsDefault">1</prop>
									<prop name="ReplicateOf">-1</prop>
								</obj>
								<obj name="PropertyObject" class="HTCSampleID" version="4">
									<prop name="PropertyTypeName">Sample ID</prop>
									<prop name="Position">21</prop>
[truncated: 748,592 more chars]
