# Supplementary material for: Immune response of human cultured cells towards macrocyclic Fe2PO and Fe2PC bioactive cyclophane complexes
Source: PeerJ. 2020 Apr 20;8:e8956. doi: 10.7717/peerj.8956 (PMC7179565; doi:10.7717/peerj.8956)
Supplement: Supplemental Information 1 — Raw data from the Roche LightCycler 480 using the RT2 ProfilerTM PCR Array Human Innate Adaptive Immune Responses (catalog PAHS-052Z, Qiagen-SABiosciences). [file peerj-08-8956-s001.zip › Raw data RTqPCR Fe(III) Complexes/NC 24h.xml]

<Experiment><prop name="name">Alex 24h NC 5-24-13</prop>
	<prop name="Created">2013-05-25T00:46:08.437</prop>
	<prop name="CreatedByName">System Admin</prop>
	<prop name="LastModified">2013-05-25T02:58:47.828</prop>
	<prop name="LastModifiedByName">System Admin</prop>
	<list name="AppliedTemplates" count="1">
		<item>MikeRTProlifer1(8hrZH)01-07-10</item>
	</list>
	<list name="TemplateOwners" count="1">
		<item>System Admin</item>
	</list>
	<prop name="SWVersion">LCS480 1.5.0.39</prop>
	<prop name="RevsComplete">1</prop>
	<run>
		<prop name="name">Run</prop>
		<prop name="Created">2013-05-25T00:46:08.421</prop>
		<prop name="CreatedByName">unknown</prop>
		<prop name="LastModified">2013-05-25T02:58:40.890</prop>
		<prop name="State">rsCompleted</prop>
		<prop name="StartTime">2013-05-25T00:49:50.906</prop>
		<prop name="EndTime">2013-05-25T02:58:40.859</prop>
		<prop name="InstrumentID">1434</prop>
		<prop name="InstrumentVersion">HTC_VER_10</prop>
		<prop name="InstrumentName">Seabury Texas A&amp;M SN 1434</prop>
		<prop name="InstrCalibrationDate">1899.12.30 00:00:00:00</prop>
		<prop name="Technician">System Admin</prop>
		<obj name="Protocol" class="HTCProtocol" version="1">
			<prop name="Created">2013-05-25T00:46:08.421</prop>
			<prop name="LastModified">2013-05-25T00:47:16.328</prop>
			<obj name="Programs" class="HTCRunProgramList" version="5">
				<list name="emlist" count="4">
					<obj name="item" class="HTCRunProgram" version="1">
						<prop name="name">Heat Activation</prop>
						<prop name="Cycles">1</prop>
						<prop name="AnalysisMode">None</prop>
						<obj name="Segments" class="TEMRunSegmentList" version="1">
							<list name="emlist" count="1">
								<obj name="item" class="HTCRunSegment" version="2">
									<prop name="Hold">600</prop>
									<prop name="Slope">4.4</prop>
									<prop name="StepDelay">0</prop>
									<prop name="StepSize">0</prop>
									<prop name="Target">95</prop>
									<prop name="Target2">0</prop>
									<prop name="AcquisitionMode">0</prop>
									<prop name="AcqPerDegree">5</prop>
								</obj>
							</list>
						</obj>
					</obj>
					<obj name="item" class="HTCRunProgram" version="1">
						<prop name="name">Quantification</prop>
						<prop name="Cycles">45</prop>
						<prop name="AnalysisMode">Quantification</prop>
						<obj name="Segments" class="TEMRunSegmentList" version="1">
							<list name="emlist" count="2">
								<obj name="item" class="HTCRunSegment" version="2">
									<prop name="Hold">15</prop>
									<prop name="Slope">1</prop>
									<prop name="StepDelay">0</prop>
									<prop name="StepSize">0</prop>
									<prop name="Target">95</prop>
									<prop name="Target2">0</prop>
									<prop name="AcquisitionMode">0</prop>
									<prop name="AcqPerDegree">5</prop>
								</obj>
								<obj name="item" class="HTCRunSegment" version="2">
									<prop name="Hold">60</prop>
									<prop name="Slope">1</prop>
									<prop name="StepDelay">0</prop>
									<prop name="StepSize">0</prop>
									<prop name="Target">60</prop>
									<prop name="Target2">0</prop>
									<prop name="AcquisitionMode">1</prop>
									<prop name="AcqPerDegree">5</prop>
								</obj>
							</list>
						</obj>
					</obj>
					<obj name="item" class="HTCRunProgram" version="1">
						<prop name="name">Melt Curve</prop>
						<prop name="Cycles">1</prop>
						<prop name="AnalysisMode">Melting Curves</prop>
						<obj name="Segments" class="TEMRunSegmentList" version="1">
							<list name="emlist" count="2">
								<obj name="item" class="HTCRunSegment" version="2">
									<prop name="Hold">15</prop>
									<prop name="Slope">4.4</prop>
									<prop name="StepDelay">0</prop>
									<prop name="StepSize">0</prop>
									<prop name="Target">60</prop>
									<prop name="Target2">0</prop>
									<prop name="AcquisitionMode">0</prop>
									<prop name="AcqPerDegree">5</prop>
								</obj>
								<obj name="item" class="HTCRunSegment" version="2">
									<prop name="Hold">3</prop>
									<prop name="Slope">4.4</prop>
									<prop name="StepDelay">0</prop>
									<prop name="StepSize">0</prop>
									<prop name="Target">95</prop>
									<prop name="Target2">0</prop>
									<prop name="AcquisitionMode">0</prop>
									<prop name="AcqPerDegree">20</prop>
								</obj>
							</list>
						</obj>
					</obj>
					<obj name="item" class="HTCRunProgram" version="1">
						<prop name="name">Cooling</prop>
						<prop name="Cycles">1</prop>
						<prop name="AnalysisMode">None</prop>
						<obj name="Segments" class="TEMRunSegmentList" version="1">
							<list name="emlist" count="1">
								<obj name="item" class="HTCRunSegment" version="2">
									<prop name="Hold">30</prop>
									<prop name="Slope">2.2</prop>
									<prop name="StepDelay">0</prop>
									<prop name="StepSize">0</prop>
									<prop name="Target">50</prop>
									<prop name="Target2">0</prop>
									<prop name="AcquisitionMode">0</prop>
									<prop name="AcqPerDegree">5</prop>
								</obj>
							</list>
						</obj>
					</obj>
				</list>
				<list name="AnalysisModes" count="4">
					<item>None</item>
					<item>Quantification</item>
					<item>Melting Curves</item>
					<item>Color Compensation</item>
				</list>
				<prop name="ChannelCount">1</prop>
				<prop name="InstrumentSubclass">HTC_VER_10</prop>
				<obj name="Container" class="HTCBlockType" version="1">
					<prop name="Id">bt96TC5</prop>
					<prop name="RowCount">8</prop>
					<prop name="ColCount">12</prop>
					<prop name="OvershootDnDelay">10</prop>
					<prop name="OvershootUpDelay">10</prop>
					<prop name="RampRateMaxDn">2.2</prop>
					<prop name="RampRateMaxUp">4.4</prop>
					<prop name="ReactionVolMin">10</prop>
					<prop name="ReactionVolMax">100</prop>
					<prop name="ReactionVolDefault">20</prop>
					<prop name="HorVertCrosstalkCoefficient">0.0003</prop>
					<prop name="DiagCrosstalkCoefficent">0.0001</prop>
				</obj>
				<prop name="MaxPositionsToSeek">96</prop>
				<obj name="DetectionFormats" class="DetectionFormats" version="2">
					<list name="emlist" count="1">
						<obj name="item" class="HTCDetectionFormat" version="1">
							<list name="emlist" count="1">
								<obj name="item" class="HTCChannel" version="2">
									<prop name="name">SYBR Green I / HRM Dye</prop>
									<prop name="Active">1</prop>
									<prop name="EmissionWL">533</prop>
									<prop name="ExcitationWL">483</prop>
									<prop name="IntgrTime">250</prop>
									<prop name="MaxIntgrTime">1000</prop>
									<prop name="MeltFactor">1.2</prop>
									<prop name="QuantFactor">30</prop>
								</obj>
							</list>
							<prop name="name">SYBR Green I / HRM Dye</prop>
							<prop name="Active">1</prop>
							<prop name="DefChannelNdx">0</prop>
							<prop name="DenominatorNdx">-1</prop>
							<prop name="ReadOnly">0</prop>
							<list name="EmissionWLAvail" count="6">
								<item>500</item>
								<item>533</item>
								<item>568</item>
								<item>610</item>
								<item>640</item>
								<item>670</item>
							</list>
							<list name="ExcitationWLAvail" count="5">
								<item>450</item>
								<item>483</item>
								<item>523</item>
								<item>558</item>
								<item>615</item>
							</list>
							<prop name="MeasuringMode">hmmDynamic</prop>
						</obj>
					</list>
					<prop name="DefFormatName">SYBR Green I / HRM Dye</prop>
				</obj>
				<list name="AcquisitionModes" count="4">
					<item>None</item>
					<item>Single</item>
					<item>Continuous</item>
					<item>Step</item>
				</list>
				<prop name="SeekTemp">30</prop>
				<prop name="SampleVolume">25</prop>
			</obj>
		</obj>
		<Acquisitions>
			<Sample Number="1">
				<Acq Number="1">
					<Chan Number="0">
						<prop name="Fluor">4.98688347721568</prop>
						<prop name="Temp">59.94</prop>
						<prop name="Time">740850</prop>
					</Chan>
				</Acq>
				<Acq Number="2">
					<Chan Number="0">
						<prop name="Fluor">5.0082388149842</prop>
						<prop name="Temp">59.94</prop>
						<prop name="Time">894617</prop>
					</Chan>
				</Acq>
				<Acq Number="3">
					<Chan Number="0">
						<prop name="Fluor">5.03394160358607</prop>
						<prop name="Temp">59.94</prop>
						<prop name="Time">1048417</prop>
					</Chan>
				</Acq>
				<Acq Number="4">
					<Chan Number="0">
						<prop name="Fluor">4.96079565794395</prop>
						<prop name="Temp">59.94</prop>
						<prop name="Time">1202233</prop>
					</Chan>
				</Acq>
				<Acq Number="5">
					<Chan Number="0">
						<prop name="Fluor">5.03229967248228</prop>
						<prop name="Temp">59.94</prop>
						<prop name="Time">1355750</prop>
					</Chan>
				</Acq>
				<Acq Number="6">
					<Chan Number="0">
						<prop name="Fluor">5.05601760123344</prop>
						<prop name="Temp">59.94</prop>
						<prop name="Time">1509567</prop>
					</Chan>
				</Acq>
				<Acq Number="7">
					<Chan Number="0">
						<prop name="Fluor">5.08212197779493</prop>
						<prop name="Temp">59.94</prop>
						<prop name="Time">1663350</prop>
					</Chan>
				</Acq>
				<Acq Number="8">
					<Chan Number="0">
						<prop name="Fluor">5.00703600303541</prop>
						<prop name="Temp">59.94</prop>
						<prop name="Time">1817150</prop>
					</Chan>
				</Acq>
				<Acq Number="9">
					<Chan Number="0">
						<prop name="Fluor">5.00782013918274</prop>
						<prop name="Temp">59.94</prop>
						<prop name="Time">1970933</prop>
					</Chan>
				</Acq>
				<Acq Number="10">
					<Chan Number="0">
						<prop name="Fluor">5.05719826424754</prop>
						<prop name="Temp">59.94</prop>
						<prop name="Time">2124733</prop>
					</Chan>
				</Acq>
				<Acq Number="11">
					<Chan Number="0">
						<prop name="Fluor">5.08051511506274</prop>
						<prop name="Temp">59.94</prop>
						<prop name="Time">2278550</prop>
					</Chan>
				</Acq>
				<Acq Number="12">
					<Chan Number="0">
						<prop name="Fluor">5.07969295102782</prop>
						<prop name="Temp">59.94</prop>
						<prop name="Time">2432350</prop>
					</Chan>
				</Acq>
				<Acq Number="13">
					<Chan Number="0">
						<prop name="Fluor">5.08608523558805</prop>
						<prop name="Temp">59.94</prop>
						<prop name="Time">2586150</prop>
					</Chan>
				</Acq>
				<Acq Number="14">
					<Chan Number="0">
						<prop name="Fluor">5.13109648667922</prop>
						<prop name="Temp">59.94</prop>
						<prop name="Time">2739983</prop>
					</Chan>
				</Acq>
				<Acq Number="15">
					<Chan Number="0">
						<prop name="Fluor">5.13193683965864</prop>
						<prop name="Temp">59.94</prop>
						<prop name="Time">2893733</prop>
					</Chan>
				</Acq>
				<Acq Number="16">
					<Chan Number="0">
						<prop name="Fluor">5.10620707610736</prop>
						<prop name="Temp">59.94</prop>
						<prop name="Time">3047567</prop>
					</Chan>
				</Acq>
				<Acq Number="17">
					<Chan Number="0">
						<prop name="Fluor">5.10701715292165</prop>
						<prop name="Temp">59.97</prop>
						<prop name="Time">3201383</prop>
					</Chan>
				</Acq>
				<Acq Number="18">
					<Chan Number="0">
						<prop name="Fluor">5.15558444326976</prop>
						<prop name="Temp">59.94</prop>
						<prop name="Time">3355150</prop>
					</Chan>
				</Acq>
				<Acq Number="19">
					<Chan Number="0">
						<prop name="Fluor">5.13270772372231</prop>
						<prop name="Temp">59.94</prop>
						<prop name="Time">3508967</prop>
					</Chan>
				</Acq>
				<Acq Number="20">
					<Chan Number="0">
						<prop name="Fluor">5.15392042486312</prop>
						<prop name="Temp">59.94</prop>
						<prop name="Time">3662750</prop>
					</Chan>
				</Acq>
				<Acq Number="21">
					<Chan Number="0">
						<prop name="Fluor">5.22903137527931</prop>
						<prop name="Temp">59.94</prop>
						<prop name="Time">3816550</prop>
					</Chan>
				</Acq>
				<Acq Number="22">
					<Chan Number="0">
						<prop name="Fluor">5.29752006137553</prop>
						<prop name="Temp">59.94</prop>
						<prop name="Time">3970350</prop>
					</Chan>
				</Acq>
				<Acq Number="23">
					<Chan Number="0">
						<prop name="Fluor">5.56627677924269</prop>
						<prop name="Temp">59.94</prop>
						<prop name="Time">4124133</prop>
					</Chan>
				</Acq>
				<Acq Number="24">
					<Chan Number="0">
						<prop name="Fluor">5.85197210054097</prop>
						<prop name="Temp">59.94</prop>
						<prop name="Time">4277967</prop>
					</Chan>
				</Acq>
				<Acq Number="25">
					<Chan Number="0">
						<prop name="Fluor">6.52322202957761</prop>
						<prop name="Temp">59.94</prop>
						<prop name="Time">4431750</prop>
					</Chan>
				</Acq>
				<Acq Number="26">
					<Chan Number="0">
						<prop name="Fluor">7.7296930794379</prop>
						<prop name="Temp">59.94</prop>
						<prop name="Time">4585567</prop>
					</Chan>
				</Acq>
				<Acq Number="27">
					<Chan Number="0">
						<prop name="Fluor">10.0405042725858</prop>
						<prop name="Temp">59.94</prop>
						<prop name="Time">4739367</prop>
					</Chan>
				</Acq>
				<Acq Number="28">
					<Chan Number="0">
						<prop name="Fluor">14.2281818726008</prop>
						<prop name="Temp">59.94</prop>
						<prop name="Time">4892883</prop>
					</Chan>
				</Acq>
				<Acq Number="29">
					<Chan Number="0">
						<prop name="Fluor">21.575141778706</prop>
						<prop name="Temp">59.94</prop>
						<prop name="Time">5046700</prop>
					</Chan>
				</Acq>
				<Acq Number="30">
					<Chan Number="0">
						<prop name="Fluor">33.7782499065676</prop>
						<prop name="Temp">59.94</prop>
						<prop name="Time">5200517</prop>
					</Chan>
				</Acq>
				<Acq Number="31">
					<Chan Number="0">
						<prop name="Fluor">49.523396746008</prop>
						<prop name="Temp">59.94</prop>
						<prop name="Time">5354317</prop>
					</Chan>
				</Acq>
				<Acq Number="32">
					<Chan Number="0">
						<prop name="Fluor">62.9572588776192</prop>
						<prop name="Temp">59.94</prop>
						<prop name="Time">5508083</prop>
					</Chan>
				</Acq>
				<Acq Number="33">
					<Chan Number="0">
						<prop name="Fluor">70.7218218706239</prop>
						<prop name="Temp">59.94</prop>
						<prop name="Time">5661883</prop>
					</Chan>
				</Acq>
				<Acq Number="34">
					<Chan Number="0">
						<prop name="Fluor">75.6376019971601</prop>
						<prop name="Temp">59.94</prop>
						<prop name="Time">5815717</prop>
					</Chan>
				</Acq>
				<Acq Number="35">
					<Chan Number="0">
						<prop name="Fluor">79.414313512771</prop>
						<prop name="Temp">59.94</prop>
						<prop name="Time">5969500</prop>
					</Chan>
				</Acq>
				<Acq Number="36">
					<Chan Number="0">
						<prop name="Fluor">82.1047634910481</prop>
						<prop name="Temp">59.94</prop>
						<prop name="Time">6123300</prop>
					</Chan>
				</Acq>
				<Acq Number="37">
					<Chan Number="0">
						<prop name="Fluor">84.0032947298979</prop>
						<prop name="Temp">59.94</prop>
						<prop name="Time">6277100</prop>
					</Chan>
				</Acq>
				<Acq Number="38">
					<Chan Number="0">
						<prop name="Fluor">85.363049148247</prop>
						<prop name="Temp">59.94</prop>
						<prop name="Time">6430900</prop>
					</Chan>
				</Acq>
				<Acq Number="39">
					<Chan Number="0">
						<prop name="Fluor">86.3573159028586</prop>
						<prop name="Temp">59.94</prop>
						<prop name="Time">6584700</prop>
					</Chan>
				</Acq>
				<Acq Number="40">
					<Chan Number="0">
						<prop name="Fluor">87.0007009243959</prop>
						<prop name="Temp">59.94</prop>
						<prop name="Time">6738517</prop>
					</Chan>
				</Acq>
				<Acq Number="41">
					<Chan Number="0">
						<prop name="Fluor">87.6270209492468</prop>
						<prop name="Temp">59.94</prop>
						<prop name="Time">6892300</prop>
					</Chan>
				</Acq>
				<Acq Number="42">
					<Chan Number="0">
						<prop name="Fluor">88.2435287118904</prop>
						<prop name="Temp">59.94</prop>
						<prop name="Time">7046117</prop>
					</Chan>
				</Acq>
				<Acq Number="43">
					<Chan Number="0">
						<prop name="Fluor">88.6392198174912</prop>
						<prop name="Temp">59.94</prop>
						<prop name="Time">7199933</prop>
					</Chan>
				</Acq>
				<Acq Number="44">
					<Chan Number="0">
						<prop name="Fluor">88.7188937975583</prop>
						<prop name="Temp">59.94</prop>
						<prop name="Time">7353733</prop>
					</Chan>
				</Acq>
				<Acq Number="45">
					<Chan Number="0">
						<prop name="Fluor">89.1728367091623</prop>
						<prop name="Temp">59.94</prop>
						<prop name="Time">7507517</prop>
					</Chan>
				</Acq>
			</Sample>
			<Sample Number="2">
				<Acq Number="1">
					<Chan Number="0">
						<prop name="Fluor">4.65503118282637</prop>
						<prop name="Temp">59.94</prop>
						<prop name="Time">740850</prop>
					</Chan>
				</Acq>
				<Acq Number="2">
					<Chan Number="0">
						<prop name="Fluor">4.76609267598054</prop>
						<prop name="Temp">59.94</prop>
						<prop name="Time">894617</prop>
					</Chan>
				</Acq>
				<Acq Number="3">
					<Chan Number="0">
						<prop name="Fluor">4.65392110330178</prop>
						<prop name="Temp">59.94</prop>
						<prop name="Time">1048417</prop>
					</Chan>
				</Acq>
				<Acq Number="4">
					<Chan Number="0">
						<prop name="Fluor">4.72135978923466</prop>
						<prop name="Temp">59.94</prop>
						<prop name="Time">1202233</prop>
					</Chan>
				</Acq>
				<Acq Number="5">
					<Chan Number="0">
						<prop name="Fluor">4.72058885874215</prop>
						<prop name="Temp">59.94</prop>
						<prop name="Time">1355750</prop>
					</Chan>
				</Acq>
				<Acq Number="6">
					<Chan Number="0">
						<prop name="Fluor">4.69750855268832</prop>
						<prop name="Temp">59.94</prop>
						<prop name="Time">1509567</prop>
					</Chan>
				</Acq>
				<Acq Number="7">
					<Chan Number="0">
						<prop name="Fluor">4.69932361390396</prop>
						<prop name="Temp">59.94</prop>
						<prop name="Time">1663350</prop>
					</Chan>
				</Acq>
				<Acq Number="8">
					<Chan Number="0">
						<prop name="Fluor">4.71949564568416</prop>
						<prop name="Temp">59.94</prop>
						<prop name="Time">1817150</prop>
					</Chan>
				</Acq>
				<Acq Number="9">
					<Chan Number="0">
						<prop name="Fluor">4.74296130772833</prop>
						<prop name="Temp">59.94</prop>
						<prop name="Time">1970933</prop>
					</Chan>
				</Acq>
				<Acq Number="10">
					<Chan Number="0">
						<prop name="Fluor">4.76680078080004</prop>
						<prop name="Temp">59.94</prop>
						<prop name="Time">2124733</prop>
					</Chan>
				</Acq>
				<Acq Number="11">
					<Chan Number="0">
						<prop name="Fluor">4.72055247764035</prop>
						<prop name="Temp">59.94</prop>
						<prop name="Time">2278550</prop>
					</Chan>
				</Acq>
				<Acq Number="12">
					<Chan Number="0">
						<prop name="Fluor">4.7198015248602</prop>
						<prop name="Temp">59.94</prop>
						<prop name="Time">2432350</prop>
					</Chan>
				</Acq>
				<Acq Number="13">
					<Chan Number="0">
						<prop name="Fluor">4.8167856526027</prop>
						<prop name="Temp">59.94</prop>
						<prop name="Time">2586150</prop>
					</Chan>
				</Acq>
				<Acq Number="14">
					<Chan Number="0">
						<prop name="Fluor">4.8137204849819</prop>
						<prop name="Temp">59.94</prop>
						<prop name="Time">2739983</prop>
					</Chan>
				</Acq>
				<Acq Number="15">
					<Chan Number="0">
						<prop name="Fluor">4.76901497736625</prop>
						<prop name="Temp">59.94</prop>
						<prop name="Time">2893733</prop>
					</Chan>
				</Acq>
				<Acq Number="16">
					<Chan Number="0">
						<prop name="Fluor">4.76750695000934</prop>
						<prop name="Temp">59.94</prop>
						<prop name="Time">3047567</prop>
					</Chan>
				</Acq>
				<Acq Number="17">
					<Chan Number="0">
						<prop name="Fluor">4.76824480486186</prop>
						<prop name="Temp">59.97</prop>
						<prop name="Time">3201383</prop>
					</Chan>
				</Acq>
				<Acq Number="18">
					<Chan Number="0">
						<prop name="Fluor">4.85956294213689</prop>
						<prop name="Temp">59.94</prop>
						<prop name="Time">3355150</prop>
					</Chan>
				</Acq>
				<Acq Number="19">
					<Chan Number="0">
						<prop name="Fluor">4.79249769860483</prop>
						<prop name="Temp">59.94</prop>
						<prop name="Time">3508967</prop>
					</Chan>
				</Acq>
				<Acq Number="20">
					<Chan Number="0">
						<prop name="Fluor">4.81251437529021</prop>
						<prop name="Temp">59.94</prop>
						<prop name="Time">3662750</prop>
					</Chan>
				</Acq>
				<Acq Number="21">
					<Chan Number="0">
						<prop name="Fluor">4.88339999361755</prop>
						<prop name="Temp">59.94</prop>
						<prop name="Time">3816550</prop>
					</Chan>
				</Acq>
				<Acq Number="22">
					<Chan Number="0">
						<prop name="Fluor">4.78892120143826</prop>
						<prop name="Temp">59.94</prop>
						<prop name="Time">3970350</prop>
					</Chan>
				</Acq>
				<Acq Number="23">
					<Chan Number="0">
						<prop name="Fluor">4.92862404275074</prop>
						<prop name="Temp">59.94</prop>
						<prop name="Time">4124133</prop>
					</Chan>
				</Acq>
				<Acq Number="24">
					<Chan Number="0">
						<prop name="Fluor">4.94840000829182</prop>
						<prop name="Temp">59.94</prop>
						<prop name="Time">4277967</prop>
					</Chan>
				</Acq>
				<Acq Number="25">
					<Chan Number="0">
						<prop name="Fluor">5.15037923248108</prop>
						<prop name="Temp">59.94</prop>
						<prop name="Time">4431750</prop>
					</Chan>
				</Acq>
				<Acq Number="26">
					<Chan Number="0">
						<prop name="Fluor">5.33370352697534</prop>
						<prop name="Temp">59.94</prop>
						<prop name="Time">4585567</prop>
					</Chan>
				</Acq>
				<Acq Number="27">
					<Chan Number="0">
						<prop name="Fluor">5.83203258135135</prop>
						<prop name="Temp">59.94</prop>
						<prop name="Time">4739367</prop>
					</Chan>
				</Acq>
				<Acq Number="28">
					<Chan Number="0">
						<prop name="Fluor">6.7147330708642</prop>
						<prop name="Temp">59.94</prop>
						<prop name="Time">4892883</prop>
					</Chan>
				</Acq>
				<Acq Number="29">
					<Chan Number="0">
						<prop name="Fluor">8.34757139145679</prop>
						<prop name="Temp">59.94</prop>
						<prop name="Time">5046700</prop>
					</Chan>
				</Acq>
				<Acq Number="30">
					<Chan Number="0">
						<prop name="Fluor">11.5512731024796</prop>
						<prop name="Temp">59.94</prop>
						<prop name="Time">5200517</prop>
					</Chan>
				</Acq>
				<Acq Number="31">
					<Chan Number="0">
						<prop name="Fluor">17.5643696397016</prop>
						<prop name="Temp">59.94</prop>
						<prop name="Time">5354317</prop>
					</Chan>
				</Acq>
				<Acq Number="32">
					<Chan Number="0">
						<prop name="Fluor">28.2614665736078</prop>
						<prop name="Temp">59.94</prop>
						<prop name="Time">5508083</prop>
					</Chan>
				</Acq>
				<Acq Number="33">
					<Chan Number="0">
						<prop name="Fluor">44.1979825140036</prop>
						<prop name="Temp">59.94</prop>
						<prop name="Time">5661883</prop>
					</Chan>
				</Acq>
				<Acq Number="34">
					<Chan Number="0">
						<prop name="Fluor">60.4620920935618</prop>
						<prop name="Temp">59.94</prop>
						<prop name="Time">5815717</prop>
					</Chan>
				</Acq>
				<Acq Number="35">
					<Chan Number="0">
						<prop name="Fluor">71.7450262506597</prop>
						<prop name="Temp">59.94</prop>
						<prop name="Time">5969500</prop>
					</Chan>
				</Acq>
				<Acq Number="36">
					<Chan Number="0">
						<prop name="Fluor">77.7634626090694</prop>
						<prop name="Temp">59.94</prop>
						<prop name="Time">6123300</prop>
					</Chan>
				</Acq>
				<Acq Number="37">
					<Chan Number="0">
						<prop name="Fluor">81.9879624556114</prop>
						<prop name="Temp">59.94</prop>
						<prop name="Time">6277100</prop>
					</Chan>
				</Acq>
				<Acq Number="38">
					<Chan Number="0">
						<prop name="Fluor">85.202672324596</prop>
						<prop name="Temp">59.94</prop>
						<prop name="Time">6430900</prop>
					</Chan>
				</Acq>
				<Acq Number="39">
					<Chan Number="0">
						<prop name="Fluor">87.4590076541261</prop>
						<prop name="Temp">59.94</prop>
						<prop name="Time">6584700</prop>
					</Chan>
				</Acq>
				<Acq Number="40">
					<Chan Number="0">
						<prop name="Fluor">89.2462626840706</prop>
						<prop name="Temp">59.94</prop>
						<prop name="Time">6738517</prop>
					</Chan>
				</Acq>
				<Acq Number="41">
					<Chan Number="0">
						<prop name="Fluor">90.9307866241137</prop>
						<prop name="Temp">59.94</prop>
						<prop name="Time">6892300</prop>
					</Chan>
				</Acq>
				<Acq Number="42">
					<Chan Number="0">
						<prop name="Fluor">91.9887625660192</prop>
						<prop name="Temp">59.94</prop>
						<prop name="Time">7046117</prop>
					</Chan>
				</Acq>
				<Acq Number="43">
					<Chan Number="0">
						<prop name="Fluor">92.7675320108324</prop>
						<prop name="Temp">59.94</prop>
						<prop name="Time">7199933</prop>
					</Chan>
				</Acq>
				<Acq Number="44">
					<Chan Number="0">
						<prop name="Fluor">93.415388062099</prop>
						<prop name="Temp">59.94</prop>
						<prop name="Time">7353733</prop>
					</Chan>
				</Acq>
				<Acq Number="45">
					<Chan Number="0">
						<prop name="Fluor">93.9066120278796</prop>
						<prop name="Temp">59.94</prop>
						<prop name="Time">7507517</prop>
					</Chan>
				</Acq>
			</Sample>
			<Sample Number="3">
				<Acq Number="1">
					<Chan Number="0">
						<prop name="Fluor">6.93488713949731</prop>
						<prop name="Temp">59.94</prop>
						<prop name="Time">740850</prop>
					</Chan>
				</Acq>
				<Acq Number="2">
					<Chan Number="0">
						<prop name="Fluor">7.01774866480616</prop>
						<prop name="Temp">59.94</prop>
						<prop name="Time">894617</prop>
					</Chan>
				</Acq>
				<Acq Number="3">
					<Chan Number="0">
						<prop name="Fluor">6.97659997620819</prop>
						<prop name="Temp">59.94</prop>
						<prop name="Time">1048417</prop>
					</Chan>
				</Acq>
				<Acq Number="4">
					<Chan Number="0">
						<prop name="Fluor">7.01883143171729</prop>
						<prop name="Temp">59.94</prop>
						<prop name="Time">1202233</prop>
					</Chan>
				</Acq>
				<Acq Number="5">
					<Chan Number="0">
						<prop name="Fluor">7.01774434840425</prop>
						<prop name="Temp">59.94</prop>
						<prop name="Time">1355750</prop>
					</Chan>
				</Acq>
				<Acq Number="6">
					<Chan Number="0">
						<prop name="Fluor">6.95214524410754</prop>
						<prop name="Temp">59.94</prop>
						<prop name="Time">1509567</prop>
					</Chan>
				</Acq>
				<Acq Number="7">
					<Chan Number="0">
						<prop name="Fluor">7.01989233439592</prop>
						<prop name="Temp">59.94</prop>
						<prop name="Time">1663350</prop>
					</Chan>
				</Acq>
				<Acq Number="8">
					<Chan Number="0">
						<prop name="Fluor">7.01606412239414</prop>
						<prop name="Temp">59.94</prop>
						<prop name="Time">1817150</prop>
					</Chan>
				</Acq>
				<Acq Number="9">
					<Chan Number="0">
						<prop name="Fluor">6.99546185684977</prop>
						<prop name="Temp">59.94</prop>
						<prop name="Time">1970933</prop>
					</Chan>
				</Acq>
				<Acq Number="10">
					<Chan Number="0">
						<prop name="Fluor">7.01877469292135</prop>
						<prop name="Temp">59.94</prop>
						<prop name="Time">2124733</prop>
					</Chan>
				</Acq>
				<Acq Number="11">
					<Chan Number="0">
						<prop name="Fluor">7.03936273905072</prop>
						<prop name="Temp">59.94</prop>
						<prop name="Time">2278550</prop>
					</Chan>
				</Acq>
				<Acq Number="12">
					<Chan Number="0">
						<prop name="Fluor">7.01654108320871</prop>
						<prop name="Temp">59.94</prop>
						<prop name="Time">2432350</prop>
					</Chan>
				</Acq>
				<Acq Number="13">
					<Chan Number="0">
						<prop name="Fluor">7.09054844132752</prop>
						<prop name="Temp">59.94</prop>
						<prop name="Time">2586150</prop>
					</Chan>
				</Acq>
				<Acq Number="14">
					<Chan Number="0">
						<prop name="Fluor">7.08605287697149</prop>
						<prop name="Temp">59.94</prop>
						<prop name="Time">2739983</prop>
					</Chan>
				</Acq>
				<Acq Number="15">
					<Chan Number="0">
						<prop name="Fluor">7.02206944117211</prop>
						<prop name="Temp">59.94</prop>
						<prop name="Time">2893733</prop>
					</Chan>
				</Acq>
				<Acq Number="16">
					<Chan Number="0">
						<prop name="Fluor">7.0849357316338</prop>
						<prop name="Temp">59.94</prop>
						<prop name="Time">3047567</prop>
					</Chan>
				</Acq>
				<Acq Number="17">
					<Chan Number="0">
						<prop name="Fluor">7.10772961371591</prop>
						<prop name="Temp">59.97</prop>
						<prop name="Time">3201383</prop>
					</Chan>
				</Acq>
				<Acq Number="18">
					<Chan Number="0">
						<prop name="Fluor">7.10825115856742</prop>
						<prop name="Temp">59.94</prop>
						<prop name="Time">3355150</prop>
					</Chan>
				</Acq>
				<Acq Number="19">
					<Chan Number="0">
						<prop name="Fluor">7.08824934662811</prop>
						<prop name="Temp">59.94</prop>
						<prop name="Time">3508967</prop>
					</Chan>
				</Acq>
				<Acq Number="20">
					<Chan Number="0">
						<prop name="Fluor">7.14935511759305</prop>
						<prop name="Temp">59.94</prop>
						<prop name="Time">3662750</prop>
					</Chan>
				</Acq>
				<Acq Number="21">
					<Chan Number="0">
						<prop name="Fluor">7.1098854035937</prop>
						<prop name="Temp">59.94</prop>
						<prop name="Time">3816550</prop>
					</Chan>
				</Acq>
				<Acq Number="22">
					<Chan Number="0">
						<prop name="Fluor">7.10485116777118</prop>
						<prop name="Temp">59.94</prop>
						<prop name="Time">3970350</prop>
					</Chan>
				</Acq>
				<Acq Number="23">
					<Chan Number="0">
						<prop name="Fluor">7.15317603097922</prop>
						<prop name="Temp">59.94</prop>
						<prop name="Time">4124133</prop>
					</Chan>
				</Acq>
				<Acq Number="24">
					<Chan Number="0">
						<prop name="Fluor">7.12748613869525</prop>
						<prop name="Temp">59.94</prop>
						<prop name="Time">4277967</prop>
					</Chan>
				</Acq>
				<Acq Number="25">
					<Chan Number="0">
						<prop name="Fluor">7.18946033891384</prop>
						<prop name="Temp">59.94</prop>
						<prop name="Time">4431750</prop>
					</Chan>
				</Acq>
				<Acq Number="26">
					<Chan Number="0">
						<prop name="Fluor">7.12743608873993</prop>
						<prop name="Temp">59.94</prop>
						<prop name="Time">4585567</prop>
					</Chan>
				</Acq>
				<Acq Number="27">
					<Chan Number="0">
						<prop name="Fluor">7.14834886496307</prop>
						<prop name="Temp">59.94</prop>
						<prop name="Time">4739367</prop>
					</Chan>
				</Acq>
				<Acq Number="28">
					<Chan Number="0">
						<prop name="Fluor">7.1891002412656</prop>
						<prop name="Temp">59.94</prop>
						<prop name="Time">4892883</prop>
					</Chan>
				</Acq>
				<Acq Number="29">
					<Chan Number="0">
						<prop name="Fluor">7.1865229431324</prop>
						<prop name="Temp">59.94</prop>
						<prop name="Time">5046700</prop>
					</Chan>
				</Acq>
				<Acq Number="30">
					<Chan Number="0">
						<prop name="Fluor">7.162671322484</prop>
						<prop name="Temp">59.94</prop>
						<prop name="Time">5200517</prop>
					</Chan>
				</Acq>
				<Acq Number="31">
					<Chan Number="0">
						<prop name="Fluor">7.19713016316689</prop>
						<prop name="Temp">59.94</prop>
						<prop name="Time">5354317</prop>
					</Chan>
				</Acq>
				<Acq Number="32">
					<Chan Number="0">
						<prop name="Fluor">7.34078317858412</prop>
						<prop name="Temp">59.94</prop>
						<prop name="Time">5508083</prop>
					</Chan>
				</Acq>
				<Acq Number="33">
					<Chan Number="0">
						<prop name="Fluor">7.42045558120355</prop>
						<prop name="Temp">59.94</prop>
						<prop name="Time">5661883</prop>
					</Chan>
				</Acq>
				<Acq Number="34">
					<Chan Number="0">
						<prop name="Fluor">7.50852724147936</prop>
						<prop name="Temp">59.94</prop>
						<prop name="Time">5815717</prop>
					</Chan>
				</Acq>
				<Acq Number="35">
					<Chan Number="0">
						<prop name="Fluor">7.84275884214996</prop>
						<prop name="Temp">59.94</prop>
						<prop name="Time">5969500</prop>
					</Chan>
				</Acq>
				<Acq Number="36">
					<Chan Number="0">
						<prop name="Fluor">8.35410204431299</prop>
						<prop name="Temp">59.94</prop>
						<prop name="Time">6123300</prop>
					</Chan>
				</Acq>
				<Acq Number="37">
					<Chan Number="0">
						<prop name="Fluor">9.36951104736908</prop>
						<prop name="Temp">59.94</prop>
						<prop name="Time">6277100</prop>
					</Chan>
				</Acq>
				<Acq Number="38">
					<Chan Number="0">
						<prop name="Fluor">11.3135564597483</prop>
						<prop name="Temp">59.94</prop>
						<prop name="Time">6430900</prop>
					</Chan>
				</Acq>
				<Acq Number="39">
					<Chan Number="0">
						<prop name="Fluor">14.8227101473363</prop>
						<prop name="Temp">59.94</prop>
						<prop name="Time">6584700</prop>
					</Chan>
				</Acq>
				<Acq Number="40">
					<Chan Number="0">
						<prop name="Fluor">20.5436613935075</prop>
						<prop name="Temp">59.94</prop>
						<prop name="Time">6738517</prop>
					</Chan>
				</Acq>
				<Acq Number="41">
					<Chan Number="0">
						<prop name="Fluor">28.5821552731728</prop>
						<prop name="Temp">59.94</prop>
						<prop name="Time">6892300</prop>
					</Chan>
				</Acq>
				<Acq Number="42">
					<Chan Number="0">
						<prop name="Fluor">37.071769469839</prop>
						<prop name="Temp">59.94</prop>
						<prop name="Time">7046117</prop>
					</Chan>
				</Acq>
				<Acq Number="43">
					<Chan Number="0">
						<prop name="Fluor">45.0073623871708</prop>
						<prop name="Temp">59.94</prop>
						<prop name="Time">7199933</prop>
					</Chan>
				</Acq>
				<Acq Number="44">
					<Chan Number="0">
						<prop name="Fluor">51.5059049095759</prop>
						<prop name="Temp">59.94</prop>
						<prop name="Time">7353733</prop>
					</Chan>
				</Acq>
				<Acq Number="45">
					<Chan Number="0">
						<prop name="Fluor">56.2209204128531</prop>
						<prop name="Temp">59.94</prop>
						<prop name="Time">7507517</prop>
					</Chan>
				</Acq>
			</Sample>
			<Sample Number="4">
				<Acq Number="1">
					<Chan Number="0">
						<prop name="Fluor">4.50014168869829</prop>
						<prop name="Temp">59.94</prop>
						<prop name="Time">740850</prop>
					</Chan>
				</Acq>
				<Acq Number="2">
					<Chan Number="0">
						<prop name="Fluor">4.49764269205828</prop>
						<prop name="Temp">59.94</prop>
						<prop name="Time">894617</prop>
					</Chan>
				</Acq>
				<Acq Number="3">
					<Chan Number="0">
						<prop name="Fluor">4.60386404428703</prop>
						<prop name="Temp">59.94</prop>
						<prop name="Time">1048417</prop>
					</Chan>
				</Acq>
				<Acq Number="4">
					<Chan Number="0">
						<prop name="Fluor">4.54024061005096</prop>
						<prop name="Temp">59.94</prop>
						<prop name="Time">1202233</prop>
					</Chan>
				</Acq>
				<Acq Number="5">
					<Chan Number="0">
						<prop name="Fluor">4.56046946341491</prop>
						<prop name="Temp">59.94</prop>
						<prop name="Time">1355750</prop>
					</Chan>
				</Acq>
				<Acq Number="6">
					<Chan Number="0">
						<prop name="Fluor">4.5601165907687</prop>
						<prop name="Temp">59.94</prop>
						<prop name="Time">1509567</prop>
					</Chan>
				</Acq>
				<Acq Number="7">
					<Chan Number="0">
						<prop name="Fluor">4.70860001909566</prop>
						<prop name="Temp">59.94</prop>
						<prop name="Time">1663350</prop>
					</Chan>
				</Acq>
				<Acq Number="8">
					<Chan Number="0">
						<prop name="Fluor">4.60125788534167</prop>
						<prop name="Temp">59.94</prop>
						<prop name="Time">1817150</prop>
					</Chan>
				</Acq>
				<Acq Number="9">
					<Chan Number="0">
						<prop name="Fluor">4.64390645640147</prop>
						<prop name="Temp">59.94</prop>
						<prop name="Time">1970933</prop>
					</Chan>
				</Acq>
				<Acq Number="10">
					<Chan Number="0">
						<prop name="Fluor">4.68687647763613</prop>
						<prop name="Temp">59.94</prop>
						<prop name="Time">2124733</prop>
					</Chan>
				</Acq>
				<Acq Number="11">
					<Chan Number="0">
						<prop name="Fluor">4.64425575749805</prop>
						<prop name="Temp">59.94</prop>
						<prop name="Time">2278550</prop>
					</Chan>
				</Acq>
				<Acq Number="12">
					<Chan Number="0">
						<prop name="Fluor">4.66442927370761</prop>
						<prop name="Temp">59.94</prop>
						<prop name="Time">2432350</prop>
					</Chan>
				</Acq>
				<Acq Number="13">
					<Chan Number="0">
						<prop name="Fluor">4.62834594745329</prop>
						<prop name="Temp">59.94</prop>
						<prop name="Time">2586150</prop>
					</Chan>
				</Acq>
				<Acq Number="14">
					<Chan Number="0">
						<prop name="Fluor">4.66739217853817</prop>
						<prop name="Temp">59.94</prop>
						<prop name="Time">2739983</prop>
					</Chan>
				</Acq>
				<Acq Number="15">
					<Chan Number="0">
						<prop name="Fluor">4.66808196783439</prop>
						<prop name="Temp">59.94</prop>
						<prop name="Time">2893733</prop>
					</Chan>
				</Acq>
				<Acq Number="16">
					<Chan Number="0">
						<prop name="Fluor">4.68759687826314</prop>
						<prop name="Temp">59.94</prop>
						<prop name="Time">3047567</prop>
					</Chan>
				</Acq>
				<Acq Number="17">
					<Chan Number="0">
						<prop name="Fluor">4.70927553039846</prop>
						<prop name="Temp">59.97</prop>
						<prop name="Time">3201383</prop>
					</Chan>
				</Acq>
				<Acq Number="18">
					<Chan Number="0">
						<prop name="Fluor">4.73059016361051</prop>
						<prop name="Temp">59.94</prop>
						<prop name="Time">3355150</prop>
					</Chan>
				</Acq>
				<Acq Number="19">
					<Chan Number="0">
						<prop name="Fluor">4.73170105735818</prop>
						<prop name="Temp">59.94</prop>
						<prop name="Time">3508967</prop>
					</Chan>
				</Acq>
				<Acq Number="20">
					<Chan Number="0">
						<prop name="Fluor">4.75002276737286</prop>
						<prop name="Temp">59.94</prop>
						<prop name="Time">3662750</prop>
					</Chan>
				</Acq>
				<Acq Number="21">
					<Chan Number="0">
						<prop name="Fluor">4.77363958546213</prop>
						<prop name="Temp">59.94</prop>
						<prop name="Time">3816550</prop>
					</Chan>
				</Acq>
				<Acq Number="22">
					<Chan Number="0">
						<prop name="Fluor">4.70736931010572</prop>
						<prop name="Temp">59.94</prop>
						<prop name="Time">3970350</prop>
					</Chan>
				</Acq>
				<Acq Number="23">
					<Chan Number="0">
						<prop name="Fluor">4.79453973261793</prop>
						<prop name="Temp">59.94</prop>
						<prop name="Time">4124133</prop>
					</Chan>
				</Acq>
				<Acq Number="24">
					<Chan Number="0">
						<prop name="Fluor">4.72902775815941</prop>
						<prop name="Temp">59.94</prop>
						<prop name="Time">4277967</prop>
					</Chan>
				</Acq>
				<Acq Number="25">
					<Chan Number="0">
						<prop name="Fluor">4.76893385891978</prop>
						<prop name="Temp">59.94</prop>
						<prop name="Time">4431750</prop>
					</Chan>
				</Acq>
				<Acq Number="26">
					<Chan Number="0">
						<prop name="Fluor">4.79205466577598</prop>
						<prop name="Temp">59.94</prop>
						<prop name="Time">4585567</prop>
					</Chan>
				</Acq>
				<Acq Number="27">
					<Chan Number="0">
						<prop name="Fluor">4.85464156433203</prop>
						<prop name="Temp">59.94</prop>
						<prop name="Time">4739367</prop>
					</Chan>
				</Acq>
				<Acq Number="28">
					<Chan Number="0">
						<prop name="Fluor">4.91617984582394</prop>
						<prop name="Temp">59.94</prop>
						<prop name="Time">4892883</prop>
					</Chan>
				</Acq>
				<Acq Number="29">
					<Chan Number="0">
						<prop name="Fluor">4.93622806766283</prop>
						<prop name="Temp">59.94</prop>
						<prop name="Time">5046700</prop>
					</Chan>
				</Acq>
				<Acq Number="30">
					<Chan Number="0">
						<prop name="Fluor">5.04095113311462</prop>
						<prop name="Temp">59.94</prop>
						<prop name="Time">5200517</prop>
					</Chan>
				</Acq>
				<Acq Number="31">
					<Chan Number="0">
						<prop name="Fluor">5.37188581050352</prop>
						<prop name="Temp">59.94</prop>
						<prop name="Time">5354317</prop>
					</Chan>
				</Acq>
				<Acq Number="32">
					<Chan Number="0">
						<prop name="Fluor">5.91263655901132</prop>
						<prop name="Temp">59.94</prop>
						<prop name="Time">5508083</prop>
					</Chan>
				</Acq>
				<Acq Number="33">
					<Chan Number="0">
						<prop name="Fluor">7.04092453434203</prop>
						<prop name="Temp">59.94</prop>
						<prop name="Time">5661883</prop>
					</Chan>
				</Acq>
				<Acq Number="34">
					<Chan Number="0">
						<prop name="Fluor">8.82834605187587</prop>
						<prop name="Temp">59.94</prop>
						<prop name="Time">5815717</prop>
					</Chan>
				</Acq>
				<Acq Number="35">
					<Chan Number="0">
						<prop name="Fluor">12.5490489854345</prop>
						<prop name="Temp">59.94</prop>
						<prop name="Time">5969500</prop>
					</Chan>
				</Acq>
				<Acq Number="36">
					<Chan Number="0">
						<prop name="Fluor">19.1428055442863</prop>
						<prop name="Temp">59.94</prop>
						<prop name="Time">6123300</prop>
					</Chan>
				</Acq>
				<Acq Number="37">
					<Chan Number="0">
						<prop name="Fluor">29.73180124942</prop>
						<prop name="Temp">59.94</prop>
						<prop name="Time">6277100</prop>
					</Chan>
				</Acq>
				<Acq Number="38">
					<Chan Number="0">
						<prop name="Fluor">43.8106468970771</prop>
						<prop name="Temp">59.94</prop>
						<prop name="Time">6430900</prop>
					</Chan>
				</Acq>
				<Acq Number="39">
					<Chan Number="0">
						<prop name="Fluor">57.1439028478363</prop>
						<prop name="Temp">59.94</prop>
						<prop name="Time">6584700</prop>
					</Chan>
				</Acq>
				<Acq Number="40">
					<Chan Number="0">
						<prop name="Fluor">66.1498336242205</prop>
						<prop name="Temp">59.94</prop>
						<prop name="Time">6738517</prop>
					</Chan>
				</Acq>
				<Acq Number="41">
					<Chan Number="0">
						<prop name="Fluor">71.3419432916298</prop>
						<prop name="Temp">59.94</prop>
						<prop name="Time">6892300</prop>
					</Chan>
				</Acq>
				<Acq Number="42">
					<Chan Number="0">
						<prop name="Fluor">74.4742688806982</prop>
						<prop name="Temp">59.94</prop>
						<prop name="Time">7046117</prop>
					</Chan>
				</Acq>
				<Acq Number="43">
					<Chan Number="0">
						<prop name="Fluor">76.9530862884322</prop>
						<prop name="Temp">59.94</prop>
						<prop name="Time">7199933</prop>
					</Chan>
				</Acq>
				<Acq Number="44">
					<Chan Number="0">
						<prop name="Fluor">78.8426537708953</prop>
						<prop name="Temp">59.94</prop>
						<prop name="Time">7353733</prop>
					</Chan>
				</Acq>
				<Acq Number="45">
					<Chan Number="0">
						<prop name="Fluor">80.6580838241297</prop>
						<prop name="Temp">59.94</prop>
						<prop name="Time">7507517</prop>
					</Chan>
				</Acq>
			</Sample>
			<Sample Number="5">
				<Acq Number="1">
					<Chan Number="0">
						<prop name="Fluor">5.52282732340996</prop>
						<prop name="Temp">59.94</prop>
						<prop name="Time">740850</prop>
					</Chan>
				</Acq>
				<Acq Number="2">
					<Chan Number="0">
						<prop name="Fluor">5.47868746712628</prop>
						<prop name="Temp">59.94</prop>
						<prop name="Time">894617</prop>
					</Chan>
				</Acq>
				<Acq Number="3">
					<Chan Number="0">
						<prop name="Fluor">5.45982538145693</prop>
						<prop name="Temp">59.94</prop>
						<prop name="Time">1048417</prop>
					</Chan>
				</Acq>
				<Acq Number="4">
					<Chan Number="0">
						<prop name="Fluor">5.45897708776508</prop>
						<prop name="Temp">59.94</prop>
						<prop name="Time">1202233</prop>
					</Chan>
				</Acq>
				<Acq Number="5">
					<Chan Number="0">
						<prop name="Fluor">5.5402412082342</prop>
						<prop name="Temp">59.94</prop>
						<prop name="Time">1355750</prop>
					</Chan>
				</Acq>
				<Acq Number="6">
					<Chan Number="0">
						<prop name="Fluor">5.49872623299162</prop>
						<prop name="Temp">59.94</prop>
						<prop name="Time">1509567</prop>
					</Chan>
				</Acq>
				<Acq Number="7">
					<Chan Number="0">
						<prop name="Fluor">5.52139051226247</prop>
						<prop name="Temp">59.94</prop>
						<prop name="Time">1663350</prop>
					</Chan>
				</Acq>
				<Acq Number="8">
					<Chan Number="0">
						<prop name="Fluor">5.55944154446847</prop>
						<prop name="Temp">59.94</prop>
						<prop name="Time">1817150</prop>
					</Chan>
				</Acq>
				<Acq Number="9">
					<Chan Number="0">
						<prop name="Fluor">5.51923554205522</prop>
						<prop name="Temp">59.94</prop>
						<prop name="Time">1970933</prop>
					</Chan>
				</Acq>
				<Acq Number="10">
					<Chan Number="0">
						<prop name="Fluor">5.56161263582103</prop>
						<prop name="Temp">59.94</prop>
						<prop name="Time">2124733</prop>
					</Chan>
				</Acq>
				<Acq Number="11">
					<Chan Number="0">
						<prop name="Fluor">5.49910404815553</prop>
						<prop name="Temp">59.94</prop>
						<prop name="Time">2278550</prop>
					</Chan>
				</Acq>
				<Acq Number="12">
					<Chan Number="0">
						<prop name="Fluor">5.5598345648815</prop>
						<prop name="Temp">59.94</prop>
						<prop name="Time">2432350</prop>
					</Chan>
				</Acq>
				<Acq Number="13">
					<Chan Number="0">
						<prop name="Fluor">5.6080046886157</prop>
						<prop name="Temp">59.94</prop>
						<prop name="Time">2586150</prop>
					</Chan>
				</Acq>
				<Acq Number="14">
					<Chan Number="0">
						<prop name="Fluor">5.56336221603256</prop>
						<prop name="Temp">59.94</prop>
						<prop name="Time">2739983</prop>
					</Chan>
				</Acq>
				<Acq Number="15">
					<Chan Number="0">
						<prop name="Fluor">5.62585497938477</prop>
						<prop name="Temp">59.94</prop>
						<prop name="Time">2893733</prop>
					</Chan>
				</Acq>
				<Acq Number="16">
					<Chan Number="0">
						<prop name="Fluor">5.56247711042855</prop>
						<prop name="Temp">59.94</prop>
						<prop name="Time">3047567</prop>
					</Chan>
				</Acq>
				<Acq Number="17">
					<Chan Number="0">
						<prop name="Fluor">5.6250067663844</prop>
						<prop name="Temp">59.97</prop>
						<prop name="Time">3201383</prop>
					</Chan>
				</Acq>
				<Acq Number="18">
					<Chan Number="0">
						<prop name="Fluor">5.62539906553316</prop>
						<prop name="Temp">59.94</prop>
						<prop name="Time">3355150</prop>
					</Chan>
				</Acq>
				<Acq Number="19">
					<Chan Number="0">
						<prop name="Fluor">5.62674850936577</prop>
						<prop name="Temp">59.94</prop>
						<prop name="Time">3508967</prop>
					</Chan>
				</Acq>
				<Acq Number="20">
					<Chan Number="0">
						<prop name="Fluor">5.60306220385343</prop>
						<prop name="Temp">59.94</prop>
						<prop name="Time">3662750</prop>
					</Chan>
				</Acq>
				<Acq Number="21">
					<Chan Number="0">
						<prop name="Fluor">5.58558075807728</prop>
						<prop name="Temp">59.94</prop>
						<prop name="Time">3816550</prop>
					</Chan>
				</Acq>
				<Acq Number="22">
					<Chan Number="0">
						<prop name="Fluor">5.6227471095766</prop>
						<prop name="Temp">59.94</prop>
						<prop name="Time">3970350</prop>
					</Chan>
				</Acq>
				<Acq Number="23">
					<Chan Number="0">
						<prop name="Fluor">5.6472737590713</prop>
						<prop name="Temp">59.94</prop>
						<prop name="Time">4124133</prop>
					</Chan>
				</Acq>
				<Acq Number="24">
					<Chan Number="0">
						<prop name="Fluor">5.54143654754994</prop>
						<prop name="Temp">59.94</prop>
						<prop name="Time">4277967</prop>
					</Chan>
				</Acq>
				<Acq Number="25">
					<Chan Number="0">
						<prop name="Fluor">5.64192205835356</prop>
						<prop name="Temp">59.94</prop>
						<prop name="Time">4431750</prop>
					</Chan>
				</Acq>
				<Acq Number="26">
					<Chan Number="0">
						<prop name="Fluor">5.6240508767599</prop>
						<prop name="Temp">59.94</prop>
						<prop name="Time">4585567</prop>
					</Chan>
				</Acq>
				<Acq Number="27">
					<Chan Number="0">
						<prop name="Fluor">5.66509306365038</prop>
						<prop name="Temp">59.94</prop>
						<prop name="Time">4739367</prop>
					</Chan>
				</Acq>
				<Acq Number="28">
					<Chan Number="0">
						<prop name="Fluor">5.70518029134288</prop>
						<prop name="Temp">59.94</prop>
						<prop name="Time">4892883</prop>
					</Chan>
				</Acq>
				<Acq Number="29">
					<Chan Number="0">
						<prop name="Fluor">5.64348486819137</prop>
						<prop name="Temp">59.94</prop>
						<prop name="Time">5046700</prop>
					</Chan>
				</Acq>
				<Acq Number="30">
					<Chan Number="0">
						<prop name="Fluor">5.68611706355524</prop>
						<prop name="Temp">59.94</prop>
						<prop name="Time">5200517</prop>
					</Chan>
				</Acq>
				<Acq Number="31">
					<Chan Number="0">
						<prop name="Fluor">5.64230441789849</prop>
						<prop name="Temp">59.94</prop>
						<prop name="Time">5354317</prop>
					</Chan>
				</Acq>
				<Acq Number="32">
					<Chan Number="0">
						<prop name="Fluor">5.72266941522163</prop>
						<prop name="Temp">59.94</prop>
						<prop name="Time">5508083</prop>
					</Chan>
				</Acq>
				<Acq Number="33">
					<Chan Number="0">
						<prop name="Fluor">5.74262427043013</prop>
						<prop name="Temp">59.94</prop>
						<prop name="Time">5661883</prop>
					</Chan>
				</Acq>
				<Acq Number="34">
					<Chan Number="0">
						<prop name="Fluor">5.72748920269748</prop>
						<prop name="Temp">59.94</prop>
						<prop name="Time">5815717</prop>
					</Chan>
				</Acq>
				<Acq Number="35">
					<Chan Number="0">
						<prop name="Fluor">5.80275125201505</prop>
						<prop name="Temp">59.94</prop>
						<prop name="Time">5969500</prop>
					</Chan>
				</Acq>
				<Acq Number="36">
					<Chan Number="0">
						<prop name="Fluor">5.83824152441005</prop>
						<prop name="Temp">59.94</prop>
						<prop name="Time">6123300</prop>
					</Chan>
				</Acq>
				<Acq Number="37">
					<Chan Number="0">
						<prop name="Fluor">5.99941503326398</prop>
						<prop name="Temp">59.94</prop>
						<prop name="Time">6277100</prop>
					</Chan>
				</Acq>
				<Acq Number="38">
					<Chan Number="0">
						<prop name="Fluor">6.3826205492051</prop>
						<prop name="Temp">59.94</prop>
						<prop name="Time">6430900</prop>
					</Chan>
				</Acq>
				<Acq Number="39">
					<Chan Number="0">
						<prop name="Fluor">7.07455964745422</prop>
						<prop name="Temp">59.94</prop>
						<prop name="Time">6584700</prop>
					</Chan>
				</Acq>
				<Acq Number="40">
					<Chan Number="0">
						<prop name="Fluor">8.2168545944698</prop>
						<prop name="Temp">59.94</prop>
						<prop name="Time">6738517</prop>
					</Chan>
				</Acq>
				<Acq Number="41">
					<Chan Number="0">
						<prop name="Fluor">10.5777544374675</prop>
						<prop name="Temp">59.94</prop>
						<prop name="Time">6892300</prop>
					</Chan>
				</Acq>
				<Acq Number="42">
					<Chan Number="0">
						<prop name="Fluor">15.0764233779095</prop>
						<prop name="Temp">59.94</prop>
						<prop name="Time">7046117</prop>
					</Chan>
				</Acq>
				<Acq Number="43">
					<Chan Number="0">
						<prop name="Fluor">22.5956902948804</prop>
						<prop name="Temp">59.94</prop>
						<prop name="Time">7199933</prop>
					</Chan>
				</Acq>
				<Acq Number="44">
					<Chan Number="0">
						<prop name="Fluor">33.8415502886702</prop>
						<prop name="Temp">59.94</prop>
						<prop name="Time">7353733</prop>
					</Chan>
				</Acq>
				<Acq Number="45">
					<Chan Number="0">
						<prop name="Fluor">46.6840719808471</prop>
						<prop name="Temp">59.94</prop>
						<prop name="Time">7507517</prop>
					</Chan>
				</Acq>
			</Sample>
			<Sample Number="6">
				<Acq Number="1">
					<Chan Number="0">
						<prop name="Fluor">8.91806298044229</prop>
						<prop name="Temp">59.94</prop>
						<prop name="Time">740850</prop>
					</Chan>
				</Acq>
				<Acq Number="2">
					<Chan Number="0">
						<prop name="Fluor">8.89266354536052</prop>
						<prop name="Temp">59.94</prop>
						<prop name="Time">894617</prop>
					</Chan>
				</Acq>
				<Acq Number="3">
					<Chan Number="0">
						<prop name="Fluor">8.8954594565162</prop>
						<prop name="Temp">59.94</prop>
						<prop name="Time">1048417</prop>
					</Chan>
				</Acq>
				<Acq Number="4">
					<Chan Number="0">
						<prop name="Fluor">8.85313009820284</prop>
						<prop name="Temp">59.94</prop>
						<prop name="Time">1202233</prop>
					</Chan>
				</Acq>
				<Acq Number="5">
					<Chan Number="0">
						<prop name="Fluor">8.97444949547329</prop>
						<prop name="Temp">59.94</prop>
						<prop name="Time">1355750</prop>
					</Chan>
				</Acq>
				<Acq Number="6">
					<Chan Number="0">
						<prop name="Fluor">8.93285135876215</prop>
						<prop name="Temp">59.94</prop>
						<prop name="Time">1509567</prop>
					</Chan>
				</Acq>
				<Acq Number="7">
					<Chan Number="0">
						<prop name="Fluor">8.91585595166045</prop>
						<prop name="Temp">59.94</prop>
						<prop name="Time">1663350</prop>
					</Chan>
				</Acq>
				<Acq Number="8">
					<Chan Number="0">
						<prop name="Fluor">8.97227905900524</prop>
						<prop name="Temp">59.94</prop>
						<prop name="Time">1817150</prop>
					</Chan>
				</Acq>
				<Acq Number="9">
					<Chan Number="0">
						<prop name="Fluor">8.9123469823406</prop>
						<prop name="Temp">59.94</prop>
						<prop name="Time">1970933</prop>
					</Chan>
				</Acq>
				<Acq Number="10">
					<Chan Number="0">
						<prop name="Fluor">8.95536107397466</prop>
						<prop name="Temp">59.94</prop>
						<prop name="Time">2124733</prop>
					</Chan>
				</Acq>
				<Acq Number="11">
					<Chan Number="0">
						<prop name="Fluor">8.97441928065993</prop>
						<prop name="Temp">59.94</prop>
						<prop name="Time">2278550</prop>
					</Chan>
				</Acq>
				<Acq Number="12">
					<Chan Number="0">
						<prop name="Fluor">8.97293727697534</prop>
						<prop name="Temp">59.94</prop>
						<prop name="Time">2432350</prop>
					</Chan>
				</Acq>
				<Acq Number="13">
					<Chan Number="0">
						<prop name="Fluor">8.96377959172195</prop>
						<prop name="Temp">59.94</prop>
						<prop name="Time">2586150</prop>
					</Chan>
				</Acq>
				<Acq Number="14">
					<Chan Number="0">
						<prop name="Fluor">8.9786274968758</prop>
						<prop name="Temp">59.94</prop>
						<prop name="Time">2739983</prop>
					</Chan>
				</Acq>
				<Acq Number="15">
					<Chan Number="0">
						<prop name="Fluor">9.02092212565337</prop>
						<prop name="Temp">59.94</prop>
						<prop name="Time">2893733</prop>
					</Chan>
				</Acq>
				<Acq Number="16">
					<Chan Number="0">
						<prop name="Fluor">8.8953262226894</prop>
						<prop name="Temp">59.94</prop>
						<prop name="Time">3047567</prop>
					</Chan>
				</Acq>
				<Acq Number="17">
					<Chan Number="0">
						<prop name="Fluor">8.95811118765269</prop>
						<prop name="Temp">59.97</prop>
						<prop name="Time">3201383</prop>
					</Chan>
				</Acq>
				<Acq Number="18">
					<Chan Number="0">
						<prop name="Fluor">8.99972008454085</prop>
						<prop name="Temp">59.94</prop>
						<prop name="Time">3355150</prop>
					</Chan>
				</Acq>
				<Acq Number="19">
					<Chan Number="0">
						<prop name="Fluor">8.94044701609326</prop>
						<prop name="Temp">59.94</prop>
						<prop name="Time">3508967</prop>
					</Chan>
				</Acq>
				<Acq Number="20">
					<Chan Number="0">
						<prop name="Fluor">9.01734227135925</prop>
						<prop name="Temp">59.94</prop>
						<prop name="Time">3662750</prop>
					</Chan>
				</Acq>
				<Acq Number="21">
					<Chan Number="0">
						<prop name="Fluor">9.0427505134003</prop>
						<prop name="Temp">59.94</prop>
						<prop name="Time">3816550</prop>
					</Chan>
				</Acq>
				<Acq Number="22">
					<Chan Number="0">
						<prop name="Fluor">8.99540967810298</prop>
						<prop name="Temp">59.94</prop>
						<prop name="Time">3970350</prop>
					</Chan>
				</Acq>
				<Acq Number="23">
					<Chan Number="0">
						<prop name="Fluor">8.96075318992249</prop>
						<prop name="Temp">59.94</prop>
						<prop name="Time">4124133</prop>
					</Chan>
				</Acq>
				<Acq Number="24">
					<Chan Number="0">
						<prop name="Fluor">8.91482815616044</prop>
						<prop name="Temp">59.94</prop>
						<prop name="Time">4277967</prop>
					</Chan>
				</Acq>
				<Acq Number="25">
					<Chan Number="0">
						<prop name="Fluor">8.95193019317829</prop>
						<prop name="Temp">59.94</prop>
						<prop name="Time">4431750</prop>
					</Chan>
				</Acq>
				<Acq Number="26">
					<Chan Number="0">
						<prop name="Fluor">8.9353000716723</prop>
						<prop name="Temp">59.94</prop>
						<prop name="Time">4585567</prop>
					</Chan>
				</Acq>
				<Acq Number="27">
					<Chan Number="0">
						<prop name="Fluor">8.95496933217853</prop>
						<prop name="Temp">59.94</prop>
						<prop name="Time">4739367</prop>
					</Chan>
				</Acq>
				<Acq Number="28">
					<Chan Number="0">
						<prop name="Fluor">8.99318056510215</prop>
						<prop name="Temp">59.94</prop>
						<prop name="Time">4892883</prop>
					</Chan>
				</Acq>
				<Acq Number="29">
					<Chan Number="0">
						<prop name="Fluor">8.93034604894944</prop>
						<prop name="Temp">59.94</prop>
						<prop name="Time">5046700</prop>
					</Chan>
				</Acq>
				<Acq Number="30">
					<Chan Number="0">
						<prop name="Fluor">8.99321951822696</prop>
						<prop name="Temp">59.94</prop>
						<prop name="Time">5200517</prop>
					</Chan>
				</Acq>
				<Acq Number="31">
					<Chan Number="0">
						<prop name="Fluor">9.02963034258549</prop>
						<prop name="Temp">59.94</prop>
						<prop name="Time">5354317</prop>
					</Chan>
				</Acq>
				<Acq Number="32">
					<Chan Number="0">
						<prop name="Fluor">9.12961876619801</prop>
						<prop name="Temp">59.94</prop>
						<prop name="Time">5508083</prop>
					</Chan>
				</Acq>
				<Acq Number="33">
					<Chan Number="0">
						<prop name="Fluor">9.29392349297216</prop>
						<prop name="Temp">59.94</prop>
						<prop name="Time">5661883</prop>
					</Chan>
				</Acq>
				<Acq Number="34">
					<Chan Number="0">
						<prop name="Fluor">9.61259806350672</prop>
						<prop name="Temp">59.94</prop>
						<prop name="Time">5815717</prop>
					</Chan>
				</Acq>
				<Acq Number="35">
					<Chan Number="0">
						<prop name="Fluor">10.2180420993596</prop>
						<prop name="Temp">59.94</prop>
						<prop name="Time">5969500</prop>
					</Chan>
				</Acq>
				<Acq Number="36">
					<Chan Number="0">
						<prop name="Fluor">11.2545697623529</prop>
						<prop name="Temp">59.94</prop>
						<prop name="Time">6123300</prop>
					</Chan>
				</Acq>
				<Acq Number="37">
					<Chan Number="0">
						<prop name="Fluor">13.4627165271578</prop>
						<prop name="Temp">59.94</prop>
						<prop name="Time">6277100</prop>
					</Chan>
				</Acq>
				<Acq Number="38">
					<Chan Number="0">
						<prop name="Fluor">17.689830630862</prop>
						<prop name="Temp">59.94</prop>
						<prop name="Time">6430900</prop>
					</Chan>
				</Acq>
				<Acq Number="39">
					<Chan Number="0">
						<prop name="Fluor">25.1129298204785</prop>
						<prop name="Temp">59.94</prop>
						<prop name="Time">6584700</prop>
					</Chan>
				</Acq>
				<Acq Number="40">
					<Chan Number="0">
						<prop name="Fluor">37.7298691702546</prop>
						<prop name="Temp">59.94</prop>
						<prop name="Time">6738517</prop>
					</Chan>
				</Acq>
				<Acq Number="41">
					<Chan Number="0">
						<prop name="Fluor">54.6967344864893</prop>
						<prop name="Temp">59.94</prop>
						<prop name="Time">6892300</prop>
					</Chan>
				</Acq>
				<Acq Number="42">
					<Chan Number="0">
						<prop name="Fluor">70.5698876011653</prop>
						<prop name="Temp">59.94</prop>
						<prop name="Time">7046117</prop>
					</Chan>
				</Acq>
				<Acq Number="43">
					<Chan Number="0">
						<prop name="Fluor">79.6649353036478</prop>
						<prop name="Temp">59.94</prop>
						<prop name="Time">7199933</prop>
					</Chan>
				</Acq>
				<Acq Number="44">
					<Chan Number="0">
						<prop name="Fluor">84.8115172911228</prop>
						<prop name="Temp">59.94</prop>
						<prop name="Time">7353733</prop>
					</Chan>
				</Acq>
				<Acq Number="45">
					<Chan Number="0">
						<prop name="Fluor">88.1381509926692</prop>
						<prop name="Temp">59.94</prop>
						<prop name="Time">7507517</prop>
					</Chan>
				</Acq>
			</Sample>
			<Sample Number="7">
				<Acq Number="1">
					<Chan Number="0">
						<prop name="Fluor">4.40226353956522</prop>
						<prop name="Temp">59.94</prop>
						<prop name="Time">740850</prop>
					</Chan>
				</Acq>
				<Acq Number="2">
					<Chan Number="0">
						<prop name="Fluor">4.44119155463556</prop>
						<prop name="Temp">59.94</prop>
						<prop name="Time">894617</prop>
					</Chan>
				</Acq>
				<Acq Number="3">
					<Chan Number="0">
						<prop name="Fluor">4.46325146908157</prop>
						<prop name="Temp">59.94</prop>
						<prop name="Time">1048417</prop>
					</Chan>
				</Acq>
				<Acq Number="4">
					<Chan Number="0">
						<prop name="Fluor">4.46256859039564</prop>
						<prop name="Temp">59.94</prop>
						<prop name="Time">1202233</prop>
					</Chan>
				</Acq>
				<Acq Number="5">
					<Chan Number="0">
						<prop name="Fluor">4.42042657830938</prop>
						<prop name="Temp">59.94</prop>
						<prop name="Time">1355750</prop>
					</Chan>
				</Acq>
				<Acq Number="6">
					<Chan Number="0">
						<prop name="Fluor">4.3787356353374</prop>
						<prop name="Temp">59.94</prop>
						<prop name="Time">1509567</prop>
					</Chan>
				</Acq>
				<Acq Number="7">
					<Chan Number="0">
						<prop name="Fluor">4.50457523579585</prop>
						<prop name="Temp">59.94</prop>
						<prop name="Time">1663350</prop>
					</Chan>
				</Acq>
				<Acq Number="8">
					<Chan Number="0">
						<prop name="Fluor">4.50210335946638</prop>
						<prop name="Temp">59.94</prop>
						<prop name="Time">1817150</prop>
					</Chan>
				</Acq>
				<Acq Number="9">
					<Chan Number="0">
						<prop name="Fluor">4.48210346555671</prop>
						<prop name="Temp">59.94</prop>
						<prop name="Time">1970933</prop>
					</Chan>
				</Acq>
				<Acq Number="10">
					<Chan Number="0">
						<prop name="Fluor">4.46246528878346</prop>
						<prop name="Temp">59.94</prop>
						<prop name="Time">2124733</prop>
					</Chan>
				</Acq>
				<Acq Number="11">
					<Chan Number="0">
						<prop name="Fluor">4.48246067328687</prop>
						<prop name="Temp">59.94</prop>
						<prop name="Time">2278550</prop>
					</Chan>
				</Acq>
				<Acq Number="12">
					<Chan Number="0">
						<prop name="Fluor">4.52306688357376</prop>
						<prop name="Temp">59.94</prop>
						<prop name="Time">2432350</prop>
					</Chan>
				</Acq>
				<Acq Number="13">
					<Chan Number="0">
						<prop name="Fluor">4.57022529633719</prop>
						<prop name="Temp">59.94</prop>
						<prop name="Time">2586150</prop>
					</Chan>
				</Acq>
				<Acq Number="14">
					<Chan Number="0">
						<prop name="Fluor">4.52594217120382</prop>
						<prop name="Temp">59.94</prop>
						<prop name="Time">2739983</prop>
					</Chan>
				</Acq>
				<Acq Number="15">
					<Chan Number="0">
						<prop name="Fluor">4.52660841925617</prop>
						<prop name="Temp">59.94</prop>
						<prop name="Time">2893733</prop>
					</Chan>
				</Acq>
				<Acq Number="16">
					<Chan Number="0">
						<prop name="Fluor">4.5252227780119</prop>
						<prop name="Temp">59.94</prop>
						<prop name="Time">3047567</prop>
					</Chan>
				</Acq>
				<Acq Number="17">
					<Chan Number="0">
						<prop name="Fluor">4.54659111834138</prop>
						<prop name="Temp">59.97</prop>
						<prop name="Time">3201383</prop>
					</Chan>
				</Acq>
				<Acq Number="18">
					<Chan Number="0">
						<prop name="Fluor">4.58832632665628</prop>
						<prop name="Temp">59.94</prop>
						<prop name="Time">3355150</prop>
					</Chan>
				</Acq>
				<Acq Number="19">
					<Chan Number="0">
						<prop name="Fluor">4.56872804452423</prop>
						<prop name="Temp">59.94</prop>
						<prop name="Time">3508967</prop>
					</Chan>
				</Acq>
				<Acq Number="20">
					<Chan Number="0">
						<prop name="Fluor">4.60753795396351</prop>
						<prop name="Temp">59.94</prop>
						<prop name="Time">3662750</prop>
					</Chan>
				</Acq>
				<Acq Number="21">
					<Chan Number="0">
						<prop name="Fluor">4.65138722399451</prop>
						<prop name="Temp">59.94</prop>
						<prop name="Time">3816550</prop>
					</Chan>
				</Acq>
				<Acq Number="22">
					<Chan Number="0">
						<prop name="Fluor">4.56525167739026</prop>
						<prop name="Temp">59.94</prop>
						<prop name="Time">3970350</prop>
					</Chan>
				</Acq>
				<Acq Number="23">
					<Chan Number="0">
						<prop name="Fluor">4.63036211102196</prop>
						<prop name="Temp">59.94</prop>
						<prop name="Time">4124133</prop>
					</Chan>
				</Acq>
				<Acq Number="24">
					<Chan Number="0">
						<prop name="Fluor">4.56536321152782</prop>
						<prop name="Temp">59.94</prop>
						<prop name="Time">4277967</prop>
					</Chan>
				</Acq>
				<Acq Number="25">
					<Chan Number="0">
						<prop name="Fluor">4.64543085011104</prop>
						<prop name="Temp">59.94</prop>
						<prop name="Time">4431750</prop>
					</Chan>
				</Acq>
				<Acq Number="26">
					<Chan Number="0">
						<prop name="Fluor">4.62541338212715</prop>
						<prop name="Temp">59.94</prop>
						<prop name="Time">4585567</prop>
					</Chan>
				</Acq>
				<Acq Number="27">
					<Chan Number="0">
						<prop name="Fluor">4.62256982684198</prop>
						<prop name="Temp">59.94</prop>
						<prop name="Time">4739367</prop>
					</Chan>
				</Acq>
				<Acq Number="28">
					<Chan Number="0">
						<prop name="Fluor">4.74140924452564</prop>
						<prop name="Temp">59.94</prop>
						<prop name="Time">4892883</prop>
					</Chan>
				</Acq>
				<Acq Number="29">
					<Chan Number="0">
						<prop name="Fluor">4.8184161251437</prop>
						<prop name="Temp">59.94</prop>
						<prop name="Time">5046700</prop>
					</Chan>
				</Acq>
				<Acq Number="30">
					<Chan Number="0">
						<prop name="Fluor">4.91786561618662</prop>
						<prop name="Temp">59.94</prop>
						<prop name="Time">5200517</prop>
					</Chan>
				</Acq>
				<Acq Number="31">
					<Chan Number="0">
						<prop name="Fluor">5.22229096383199</prop>
						<prop name="Temp">59.94</prop>
						<prop name="Time">5354317</prop>
					</Chan>
				</Acq>
				<Acq Number="32">
					<Chan Number="0">
						<prop name="Fluor">5.86009467247509</prop>
						<prop name="Temp">59.94</prop>
						<prop name="Time">5508083</prop>
					</Chan>
				</Acq>
				<Acq Number="33">
					<Chan Number="0">
						<prop name="Fluor">7.1626005432871</prop>
						<prop name="Temp">59.94</prop>
						<prop name="Time">5661883</prop>
					</Chan>
				</Acq>
				<Acq Number="34">
					<Chan Number="0">
						<prop name="Fluor">9.44942428916886</prop>
						<prop name="Temp">59.94</prop>
						<prop name="Time">5815717</prop>
					</Chan>
				</Acq>
				<Acq Number="35">
					<Chan Number="0">
						<prop name="Fluor">13.9124178805954</prop>
						<prop name="Temp">59.94</prop>
						<prop name="Time">5969500</prop>
					</Chan>
				</Acq>
				<Acq Number="36">
					<Chan Number="0">
						<prop name="Fluor">22.182050479885</prop>
						<prop name="Temp">59.94</prop>
						<prop name="Time">6123300</prop>
					</Chan>
				</Acq>
				<Acq Number="37">
					<Chan Number="0">
						<prop name="Fluor">35.430671472053</prop>
						<prop name="Temp">59.94</prop>
						<prop name="Time">6277100</prop>
					</Chan>
				</Acq>
				<Acq Number="38">
					<Chan Number="0">
						<prop name="Fluor">52.203060766363</prop>
						<prop name="Temp">59.94</prop>
						<prop name="Time">6430900</prop>
					</Chan>
				</Acq>
				<Acq Number="39">
					<Chan Number="0">
						<prop name="Fluor">66.2312854145946</prop>
						<prop name="Temp">59.94</prop>
						<prop name="Time">6584700</prop>
					</Chan>
				</Acq>
				<Acq Number="40">
					<Chan Number="0">
						<prop name="Fluor">74.2661158918519</prop>
						<prop name="Temp">59.94</prop>
						<prop name="Time">6738517</prop>
					</Chan>
				</Acq>
				<Acq Number="41">
					<Chan Number="0">
						<prop name="Fluor">79.1010005897431</prop>
						<prop name="Temp">59.94</prop>
						<prop name="Time">6892300</prop>
					</Chan>
				</Acq>
				<Acq Number="42">
					<Chan Number="0">
						<prop name="Fluor">82.4194766770411</prop>
						<prop name="Temp">59.94</prop>
						<prop name="Time">7046117</prop>
					</Chan>
				</Acq>
				<Acq Number="43">
					<Chan Number="0">
						<prop name="Fluor">84.7420709860813</prop>
						<prop name="Temp">59.94</prop>
						<prop name="Time">7199933</prop>
					</Chan>
				</Acq>
				<Acq Number="44">
					<Chan Number="0">
						<prop name="Fluor">86.2849086557434</prop>
						<prop name="Temp">59.94</prop>
						<prop name="Time">7353733</prop>
					</Chan>
				</Acq>
				<Acq Number="45">
					<Chan Number="0">
						<prop name="Fluor">87.6850530677078</prop>
						<prop name="Temp">59.94</prop>
						<prop name="Time">7507517</prop>
					</Chan>
				</Acq>
			</Sample>
			<Sample Number="8">
				<Acq Number="1">
					<Chan Number="0">
						<prop name="Fluor">3.7533288843242</prop>
						<prop name="Temp">59.94</prop>
						<prop name="Time">740850</prop>
					</Chan>
				</Acq>
				<Acq Number="2">
					<Chan Number="0">
						<prop name="Fluor">3.79378214017527</prop>
						<prop name="Temp">59.94</prop>
						<prop name="Time">894617</prop>
					</Chan>
				</Acq>
				<Acq Number="3">
					<Chan Number="0">
						<prop name="Fluor">3.85865610135842</prop>
						<prop name="Temp">59.94</prop>
						<prop name="Time">1048417</prop>
					</Chan>
				</Acq>
				<Acq Number="4">
					<Chan Number="0">
						<prop name="Fluor">3.79434253094279</prop>
						<prop name="Temp">59.94</prop>
						<prop name="Time">1202233</prop>
					</Chan>
				</Acq>
				<Acq Number="5">
					<Chan Number="0">
						<prop name="Fluor">3.8786987149297</prop>
						<prop name="Temp">59.94</prop>
						<prop name="Time">1355750</prop>
					</Chan>
				</Acq>
				<Acq Number="6">
					<Chan Number="0">
						<prop name="Fluor">3.83594246322443</prop>
						<prop name="Temp">59.94</prop>
						<prop name="Time">1509567</prop>
					</Chan>
				</Acq>
				<Acq Number="7">
					<Chan Number="0">
						<prop name="Fluor">3.92233786122276</prop>
						<prop name="Temp">59.94</prop>
						<prop name="Time">1663350</prop>
					</Chan>
				</Acq>
				<Acq Number="8">
					<Chan Number="0">
						<prop name="Fluor">3.83529365786961</prop>
						<prop name="Temp">59.94</prop>
						<prop name="Time">1817150</prop>
					</Chan>
				</Acq>
				<Acq Number="9">
					<Chan Number="0">
						<prop name="Fluor">3.94205839164584</prop>
						<prop name="Temp">59.94</prop>
						<prop name="Time">1970933</prop>
					</Chan>
				</Acq>
				<Acq Number="10">
					<Chan Number="0">
						<prop name="Fluor">3.92175998157976</prop>
						<prop name="Temp">59.94</prop>
						<prop name="Time">2124733</prop>
					</Chan>
				</Acq>
				<Acq Number="11">
					<Chan Number="0">
						<prop name="Fluor">3.89988114898337</prop>
						<prop name="Temp">59.94</prop>
						<prop name="Time">2278550</prop>
					</Chan>
				</Acq>
				<Acq Number="12">
					<Chan Number="0">
						<prop name="Fluor">3.98418428948972</prop>
						<prop name="Temp">59.94</prop>
						<prop name="Time">2432350</prop>
					</Chan>
				</Acq>
				<Acq Number="13">
					<Chan Number="0">
						<prop name="Fluor">3.96794814706054</prop>
						<prop name="Temp">59.94</prop>
						<prop name="Time">2586150</prop>
					</Chan>
				</Acq>
				<Acq Number="14">
					<Chan Number="0">
						<prop name="Fluor">3.9654664745207</prop>
						<prop name="Temp">59.94</prop>
						<prop name="Time">2739983</prop>
					</Chan>
				</Acq>
				<Acq Number="15">
					<Chan Number="0">
						<prop name="Fluor">3.96605574823755</prop>
						<prop name="Temp">59.94</prop>
						<prop name="Time">2893733</prop>
					</Chan>
				</Acq>
				<Acq Number="16">
					<Chan Number="0">
						<prop name="Fluor">3.96482218092382</prop>
						<prop name="Temp">59.94</prop>
						<prop name="Time">3047567</prop>
					</Chan>
				</Acq>
				<Acq Number="17">
					<Chan Number="0">
						<prop name="Fluor">4.00793219936351</prop>
						<prop name="Temp">59.97</prop>
						<prop name="Time">3201383</prop>
					</Chan>
				</Acq>
				<Acq Number="18">
					<Chan Number="0">
						<prop name="Fluor">4.02946115019938</prop>
						<prop name="Temp">59.94</prop>
						<prop name="Time">3355150</prop>
					</Chan>
				</Acq>
				<Acq Number="19">
					<Chan Number="0">
						<prop name="Fluor">3.98791870966338</prop>
						<prop name="Temp">59.94</prop>
						<prop name="Time">3508967</prop>
					</Chan>
				</Acq>
				<Acq Number="20">
					<Chan Number="0">
						<prop name="Fluor">4.00692279614752</prop>
						<prop name="Temp">59.94</prop>
						<prop name="Time">3662750</prop>
					</Chan>
				</Acq>
				<Acq Number="21">
					<Chan Number="0">
						<prop name="Fluor">4.03031914845298</prop>
						<prop name="Temp">59.94</prop>
						<prop name="Time">3816550</prop>
					</Chan>
				</Acq>
				<Acq Number="22">
					<Chan Number="0">
						<prop name="Fluor">4.02741799007027</prop>
						<prop name="Temp">59.94</prop>
						<prop name="Time">3970350</prop>
					</Chan>
				</Acq>
				<Acq Number="23">
					<Chan Number="0">
						<prop name="Fluor">4.05129273231097</prop>
						<prop name="Temp">59.94</prop>
						<prop name="Time">4124133</prop>
					</Chan>
				</Acq>
				<Acq Number="24">
					<Chan Number="0">
						<prop name="Fluor">4.0062902937401</prop>
						<prop name="Temp">59.94</prop>
						<prop name="Time">4277967</prop>
					</Chan>
				</Acq>
				<Acq Number="25">
					<Chan Number="0">
						<prop name="Fluor">4.08896970488031</prop>
						<prop name="Temp">59.94</prop>
						<prop name="Time">4431750</prop>
					</Chan>
				</Acq>
				<Acq Number="26">
					<Chan Number="0">
						<prop name="Fluor">4.04719707846602</prop>
						<prop name="Temp">59.94</prop>
						<prop name="Time">4585567</prop>
					</Chan>
				</Acq>
				<Acq Number="27">
					<Chan Number="0">
						<prop name="Fluor">4.1299328176225</prop>
						<prop name="Temp">59.94</prop>
						<prop name="Time">4739367</prop>
					</Chan>
				</Acq>
				<Acq Number="28">
					<Chan Number="0">
						<prop name="Fluor">4.14664944147869</prop>
						<prop name="Temp">59.94</prop>
						<prop name="Time">4892883</prop>
					</Chan>
				</Acq>
				<Acq Number="29">
					<Chan Number="0">
						<prop name="Fluor">4.14099313857642</prop>
						<prop name="Temp">59.94</prop>
						<prop name="Time">5046700</prop>
					</Chan>
				</Acq>
				<Acq Number="30">
					<Chan Number="0">
						<prop name="Fluor">4.2420587852066</prop>
						<prop name="Temp">59.94</prop>
						<prop name="Time">5200517</prop>
					</Chan>
				</Acq>
				<Acq Number="31">
					<Chan Number="0">
						<prop name="Fluor">4.36256491156597</prop>
						<prop name="Temp">59.94</prop>
						<prop name="Time">5354317</prop>
					</Chan>
				</Acq>
				<Acq Number="32">
					<Chan Number="0">
						<prop name="Fluor">4.61310210679929</prop>
						<prop name="Temp">59.94</prop>
						<prop name="Time">5508083</prop>
					</Chan>
				</Acq>
				<Acq Number="33">
					<Chan Number="0">
						<prop name="Fluor">5.1842549160302</prop>
						<prop name="Temp">59.94</prop>
						<prop name="Time">5661883</prop>
					</Chan>
				</Acq>
				<Acq Number="34">
					<Chan Number="0">
						<prop name="Fluor">6.03810273066483</prop>
						<prop name="Temp">59.94</prop>
						<prop name="Time">5815717</prop>
					</Chan>
				</Acq>
				<Acq Number="35">
					<Chan Number="0">
						<prop name="Fluor">7.98333337401036</prop>
						<prop name="Temp">59.94</prop>
						<prop name="Time">5969500</prop>
					</Chan>
				</Acq>
				<Acq Number="36">
					<Chan Number="0">
						<prop name="Fluor">11.2645808040618</prop>
						<prop name="Temp">59.94</prop>
						<prop name="Time">6123300</prop>
					</Chan>
				</Acq>
				<Acq Number="37">
					<Chan Number="0">
						<prop name="Fluor">17.4185822009688</prop>
						<prop name="Temp">59.94</prop>
						<prop name="Time">6277100</prop>
					</Chan>
				</Acq>
				<Acq Number="38">
					<Chan Number="0">
						<prop name="Fluor">27.9426906661222</prop>
						<prop name="Temp">59.94</prop>
						<prop name="Time">6430900</prop>
					</Chan>
				</Acq>
				<Acq Number="39">
					<Chan Number="0">
						<prop name="Fluor">43.2137138437583</prop>
						<prop name="Temp">59.94</prop>
						<prop name="Time">6584700</prop>
					</Chan>
				</Acq>
				<Acq Number="40">
					<Chan Number="0">
						<prop name="Fluor">59.118648765893</prop>
						<prop name="Temp">59.94</prop>
						<prop name="Time">6738517</prop>
					</Chan>
				</Acq>
				<Acq Number="41">
					<Chan Number="0">
						<prop name="Fluor">69.6496404422182</prop>
						<prop name="Temp">59.94</prop>
						<prop name="Time">6892300</prop>
					</Chan>
				</Acq>
				<Acq Number="42">
					<Chan Number="0">
						<prop name="Fluor">74.5911281101198</prop>
						<prop name="Temp">59.94</prop>
						<prop name="Time">7046117</prop>
					</Chan>
				</Acq>
				<Acq Number="43">
					<Chan Number="0">
						<prop name="Fluor">76.9801695727836</prop>
						<prop name="Temp">59.94</prop>
						<prop name="Time">7199933</prop>
					</Chan>
				</Acq>
				<Acq Number="44">
					<Chan Number="0">
						<prop name="Fluor">78.3466203779243</prop>
						<prop name="Temp">59.94</prop>
						<prop name="Time">7353733</prop>
					</Chan>
				</Acq>
				<Acq Number="45">
					<Chan Number="0">
						<prop name="Fluor">79.6607290222032</prop>
						<prop name="Temp">59.94</prop>
						<prop name="Time">7507517</prop>
					</Chan>
				</Acq>
			</Sample>
			<Sample Number="9">
				<Acq Number="1">
					<Chan Number="0">
						<prop name="Fluor">8.73050558552756</prop>
						<prop name="Temp">59.94</prop>
						<prop name="Time">740850</prop>
					</Chan>
				</Acq>
				<Acq Number="2">
					<Chan Number="0">
						<prop name="Fluor">8.59302632438852</prop>
						<prop name="Temp">59.94</prop>
						<prop name="Time">894617</prop>
					</Chan>
				</Acq>
				<Acq Number="3">
					<Chan Number="0">
						<prop name="Fluor">8.70629641313852</prop>
						<prop name="Temp">59.94</prop>
						<prop name="Time">1048417</prop>
					</Chan>
				</Acq>
				<Acq Number="4">
					<Chan Number="0">
						<prop name="Fluor">8.63860071073522</prop>
						<prop name="Temp">59.94</prop>
						<prop name="Time">1202233</prop>
					</Chan>
				</Acq>
				<Acq Number="5">
					<Chan Number="0">
						<prop name="Fluor">8.61507697185473</prop>
						<prop name="Temp">59.94</prop>
						<prop name="Time">1355750</prop>
					</Chan>
				</Acq>
				<Acq Number="6">
					<Chan Number="0">
						<prop name="Fluor">8.61441663568178</prop>
						<prop name="Temp">59.94</prop>
						<prop name="Time">1509567</prop>
					</Chan>
				</Acq>
				<Acq Number="7">
					<Chan Number="0">
						<prop name="Fluor">8.68408152298762</prop>
						<prop name="Temp">59.94</prop>
						<prop name="Time">1663350</prop>
					</Chan>
				</Acq>
				<Acq Number="8">
					<Chan Number="0">
						<prop name="Fluor">8.59093555735817</prop>
						<prop name="Temp">59.94</prop>
						<prop name="Time">1817150</prop>
					</Chan>
				</Acq>
				<Acq Number="9">
					<Chan Number="0">
						<prop name="Fluor">8.61437840770589</prop>
						<prop name="Temp">59.94</prop>
						<prop name="Time">1970933</prop>
					</Chan>
				</Acq>
				<Acq Number="10">
					<Chan Number="0">
						<prop name="Fluor">8.66062214754831</prop>
						<prop name="Temp">59.94</prop>
						<prop name="Time">2124733</prop>
					</Chan>
				</Acq>
				<Acq Number="11">
					<Chan Number="0">
						<prop name="Fluor">8.68136395597021</prop>
						<prop name="Temp">59.94</prop>
						<prop name="Time">2278550</prop>
					</Chan>
				</Acq>
				<Acq Number="12">
					<Chan Number="0">
						<prop name="Fluor">8.65784643331158</prop>
						<prop name="Temp">59.94</prop>
						<prop name="Time">2432350</prop>
					</Chan>
				</Acq>
				<Acq Number="13">
					<Chan Number="0">
						<prop name="Fluor">8.71303696102309</prop>
						<prop name="Temp">59.94</prop>
						<prop name="Time">2586150</prop>
					</Chan>
				</Acq>
				<Acq Number="14">
					<Chan Number="0">
						<prop name="Fluor">8.68544403385372</prop>
						<prop name="Temp">59.94</prop>
						<prop name="Time">2739983</prop>
					</Chan>
				</Acq>
				<Acq Number="15">
					<Chan Number="0">
						<prop name="Fluor">8.70893878676155</prop>
						<prop name="Temp">59.94</prop>
						<prop name="Time">2893733</prop>
					</Chan>
				</Acq>
				<Acq Number="16">
					<Chan Number="0">
						<prop name="Fluor">8.63984974295622</prop>
						<prop name="Temp">59.94</prop>
						<prop name="Time">3047567</prop>
					</Chan>
				</Acq>
				<Acq Number="17">
					<Chan Number="0">
						<prop name="Fluor">8.64117443337438</prop>
						<prop name="Temp">59.97</prop>
						<prop name="Time">3201383</prop>
					</Chan>
				</Acq>
				<Acq Number="18">
					<Chan Number="0">
						<prop name="Fluor">8.70821263836851</prop>
						<prop name="Temp">59.94</prop>
						<prop name="Time">3355150</prop>
					</Chan>
				</Acq>
				<Acq Number="19">
					<Chan Number="0">
						<prop name="Fluor">8.68816787656781</prop>
						<prop name="Temp">59.94</prop>
						<prop name="Time">3508967</prop>
					</Chan>
				</Acq>
				<Acq Number="20">
					<Chan Number="0">
						<prop name="Fluor">8.70545536510186</prop>
						<prop name="Temp">59.94</prop>
						<prop name="Time">3662750</prop>
					</Chan>
				</Acq>
				<Acq Number="21">
					<Chan Number="0">
						<prop name="Fluor">8.68811048485937</prop>
						<prop name="Temp">59.94</prop>
						<prop name="Time">3816550</prop>
					</Chan>
				</Acq>
				<Acq Number="22">
					<Chan Number="0">
						<prop name="Fluor">8.70407522198651</prop>
						<prop name="Temp">59.94</prop>
						<prop name="Time">3970350</prop>
					</Chan>
				</Acq>
				<Acq Number="23">
					<Chan Number="0">
						<prop name="Fluor">8.75440346214037</prop>
						<prop name="Temp">59.94</prop>
						<prop name="Time">4124133</prop>
					</Chan>
				</Acq>
				<Acq Number="24">
					<Chan Number="0">
						<prop name="Fluor">8.72745818409952</prop>
						<prop name="Temp">59.94</prop>
						<prop name="Time">4277967</prop>
					</Chan>
				</Acq>
				<Acq Number="25">
					<Chan Number="0">
						<prop name="Fluor">8.74591181791434</prop>
						<prop name="Temp">59.94</prop>
						<prop name="Time">4431750</prop>
					</Chan>
				</Acq>
				<Acq Number="26">
					<Chan Number="0">
						<prop name="Fluor">8.83826081765509</prop>
						<prop name="Temp">59.94</prop>
						<prop name="Time">4585567</prop>
					</Chan>
				</Acq>
				<Acq Number="27">
					<Chan Number="0">
						<prop name="Fluor">8.83772233093839</prop>
						<prop name="Temp">59.94</prop>
						<prop name="Time">4739367</prop>
					</Chan>
				</Acq>
				<Acq Number="28">
					<Chan Number="0">
						<prop name="Fluor">8.99021966337028</prop>
						<prop name="Temp">59.94</prop>
						<prop name="Time">4892883</prop>
					</Chan>
				</Acq>
				<Acq Number="29">
					<Chan Number="0">
						<prop name="Fluor">9.18780573626188</prop>
						<prop name="Temp">59.94</prop>
						<prop name="Time">5046700</prop>
					</Chan>
				</Acq>
				<Acq Number="30">
					<Chan Number="0">
						<prop name="Fluor">9.65337384146075</prop>
						<prop name="Temp">59.94</prop>
						<prop name="Time">5200517</prop>
					</Chan>
				</Acq>
				<Acq Number="31">
					<Chan Number="0">
						<prop name="Fluor">10.5988154220368</prop>
						<prop name="Temp">59.94</prop>
						<prop name="Time">5354317</prop>
					</Chan>
				</Acq>
				<Acq Number="32">
					<Chan Number="0">
						<prop name="Fluor">12.3424421395563</prop>
						<prop name="Temp">59.94</prop>
						<prop name="Time">5508083</prop>
					</Chan>
				</Acq>
				<Acq Number="33">
					<Chan Number="0">
						<prop name="Fluor">15.6820184894144</prop>
						<prop name="Temp">59.94</prop>
						<prop name="Time">5661883</prop>
					</Chan>
				</Acq>
				<Acq Number="34">
					<Chan Number="0">
						<prop name="Fluor">21.7237647905525</prop>
						<prop name="Temp">59.94</prop>
						<prop name="Time">5815717</prop>
					</Chan>
				</Acq>
				<Acq Number="35">
					<Chan Number="0">
						<prop name="Fluor">32.4139492994011</prop>
						<prop name="Temp">59.94</prop>
						<prop name="Time">5969500</prop>
					</Chan>
				</Acq>
				<Acq Number="36">
					<Chan Number="0">
						<prop name="Fluor">48.3200649416806</prop>
						<prop name="Temp">59.94</prop>
						<prop name="Time">6123300</prop>
					</Chan>
				</Acq>
				<Acq Number="37">
					<Chan Number="0">
						<prop name="Fluor">66.6621569675085</prop>
						<prop name="Temp">59.94</prop>
						<prop name="Time">6277100</prop>
					</Chan>
				</Acq>
				<Acq Number="38">
					<Chan Number="0">
						<prop name="Fluor">80.7066977246369</prop>
						<prop name="Temp">59.94</prop>
						<prop name="Time">6430900</prop>
					</Chan>
				</Acq>
				<Acq Number="39">
					<Chan Number="0">
						<prop name="Fluor">87.9094780914679</prop>
						<prop name="Temp">59.94</prop>
						<prop name="Time">6584700</prop>
					</Chan>
				</Acq>
				<Acq Number="40">
					<Chan Number="0">
						<prop name="Fluor">91.9138931316516</prop>
						<prop name="Temp">59.94</prop>
						<prop name="Time">6738517</prop>
					</Chan>
				</Acq>
				<Acq Number="41">
					<Chan Number="0">
						<prop name="Fluor">94.4102455394162</prop>
						<prop name="Temp">59.94</prop>
						<prop name="Time">6892300</prop>
					</Chan>
				</Acq>
				<Acq Number="42">
					<Chan Number="0">
						<prop name="Fluor">96.3222087811309</prop>
						<prop name="Temp">59.94</prop>
						<prop name="Time">7046117</prop>
					</Chan>
				</Acq>
				<Acq Number="43">
					<Chan Number="0">
						<prop name="Fluor">97.2327434733245</prop>
						<prop name="Temp">59.94</prop>
						<prop name="Time">7199933</prop>
					</Chan>
				</Acq>
				<Acq Number="44">
					<Chan Number="0">
						<prop name="Fluor">98.0445488630269</prop>
						<prop name="Temp">59.94</prop>
						<prop name="Time">7353733</prop>
					</Chan>
				</Acq>
				<Acq Number="45">
					<Chan Number="0">
						<prop name="Fluor">98.4764928762144</prop>
						<prop name="Temp">59.94</prop>
						<prop name="Time">7507517</prop>
					</Chan>
				</Acq>
			</Sample>
			<Sample Number="10">
				<Acq Number="1">
					<Chan Number="0">
						<prop name="Fluor">4.44545600900414</prop>
						<prop name="Temp">59.94</prop>
						<prop name="Time">740850</prop>
					</Chan>
				</Acq>
				<Acq Number="2">
					<Chan Number="0">
						<prop name="Fluor">4.46628742364852</prop>
						<prop name="Temp">59.94</prop>
						<prop name="Time">894617</prop>
					</Chan>
				</Acq>
				<Acq Number="3">
					<Chan Number="0">
						<prop name="Fluor">4.46764201713361</prop>
						<prop name="Temp">59.94</prop>
						<prop name="Time">1048417</prop>
					</Chan>
				</Acq>
				<Acq Number="4">
					<Chan Number="0">
						<prop name="Fluor">4.44363664269436</prop>
						<prop name="Temp">59.94</prop>
						<prop name="Time">1202233</prop>
					</Chan>
				</Acq>
				<Acq Number="5">
					<Chan Number="0">
						<prop name="Fluor">4.48951768209356</prop>
						<prop name="Temp">59.94</prop>
						<prop name="Time">1355750</prop>
					</Chan>
				</Acq>
				<Acq Number="6">
					<Chan Number="0">
						<prop name="Fluor">4.51244568825683</prop>
						<prop name="Temp">59.94</prop>
						<prop name="Time">1509567</prop>
					</Chan>
				</Acq>
				<Acq Number="7">
					<Chan Number="0">
						<prop name="Fluor">4.56081348082204</prop>
						<prop name="Temp">59.94</prop>
						<prop name="Time">1663350</prop>
					</Chan>
				</Acq>
				<Acq Number="8">
					<Chan Number="0">
						<prop name="Fluor">4.53504051047579</prop>
						<prop name="Temp">59.94</prop>
						<prop name="Time">1817150</prop>
					</Chan>
				</Acq>
				<Acq Number="9">
					<Chan Number="0">
						<prop name="Fluor">4.46583314575482</prop>
						<prop name="Temp">59.94</prop>
						<prop name="Time">1970933</prop>
					</Chan>
				</Acq>
				<Acq Number="10">
					<Chan Number="0">
						<prop name="Fluor">4.58339817344258</prop>
						<prop name="Temp">59.94</prop>
						<prop name="Time">2124733</prop>
					</Chan>
				</Acq>
				<Acq Number="11">
					<Chan Number="0">
						<prop name="Fluor">4.58265021956723</prop>
						<prop name="Temp">59.94</prop>
						<prop name="Time">2278550</prop>
					</Chan>
				</Acq>
				<Acq Number="12">
					<Chan Number="0">
						<prop name="Fluor">4.58192562135424</prop>
						<prop name="Temp">59.94</prop>
						<prop name="Time">2432350</prop>
					</Chan>
				</Acq>
				<Acq Number="13">
					<Chan Number="0">
						<prop name="Fluor">4.63432798884021</prop>
						<prop name="Temp">59.94</prop>
						<prop name="Time">2586150</prop>
					</Chan>
				</Acq>
				<Acq Number="14">
					<Chan Number="0">
						<prop name="Fluor">4.60809377697078</prop>
						<prop name="Temp">59.94</prop>
						<prop name="Time">2739983</prop>
					</Chan>
				</Acq>
				<Acq Number="15">
					<Chan Number="0">
						<prop name="Fluor">4.58551541933266</prop>
						<prop name="Temp">59.94</prop>
						<prop name="Time">2893733</prop>
					</Chan>
				</Acq>
				<Acq Number="16">
					<Chan Number="0">
						<prop name="Fluor">4.51415881897715</prop>
						<prop name="Temp">59.94</prop>
						<prop name="Time">3047567</prop>
					</Chan>
				</Acq>
				<Acq Number="17">
					<Chan Number="0">
						<prop name="Fluor">4.65471353621802</prop>
						<prop name="Temp">59.97</prop>
						<prop name="Time">3201383</prop>
					</Chan>
				</Acq>
				<Acq Number="18">
					<Chan Number="0">
						<prop name="Fluor">4.65505246826287</prop>
						<prop name="Temp">59.94</prop>
						<prop name="Time">3355150</prop>
					</Chan>
				</Acq>
				<Acq Number="19">
					<Chan Number="0">
						<prop name="Fluor">4.63280526987897</prop>
						<prop name="Temp">59.94</prop>
						<prop name="Time">3508967</prop>
					</Chan>
				</Acq>
				<Acq Number="20">
					<Chan Number="0">
						<prop name="Fluor">4.6534710127518</prop>
						<prop name="Temp">59.94</prop>
						<prop name="Time">3662750</prop>
					</Chan>
				</Acq>
				<Acq Number="21">
					<Chan Number="0">
						<prop name="Fluor">4.70254853793277</prop>
						<prop name="Temp">59.94</prop>
						<prop name="Time">3816550</prop>
					</Chan>
				</Acq>
				<Acq Number="22">
					<Chan Number="0">
						<prop name="Fluor">4.60575412661204</prop>
						<prop name="Temp">59.94</prop>
						<prop name="Time">3970350</prop>
					</Chan>
				</Acq>
				<Acq Number="23">
					<Chan Number="0">
						<prop name="Fluor">4.72508157176087</prop>
						<prop name="Temp">59.94</prop>
						<prop name="Time">4124133</prop>
					</Chan>
				</Acq>
				<Acq Number="24">
					<Chan Number="0">
						<prop name="Fluor">4.62833744561173</prop>
						<prop name="Temp">59.94</prop>
						<prop name="Time">4277967</prop>
					</Chan>
				</Acq>
				<Acq Number="25">
					<Chan Number="0">
						<prop name="Fluor">4.7412031889299</prop>
						<prop name="Temp">59.94</prop>
						<prop name="Time">4431750</prop>
					</Chan>
				</Acq>
				<Acq Number="26">
					<Chan Number="0">
						<prop name="Fluor">4.76364440267837</prop>
						<prop name="Temp">59.94</prop>
						<prop name="Time">4585567</prop>
					</Chan>
				</Acq>
				<Acq Number="27">
					<Chan Number="0">
						<prop name="Fluor">4.75890781677059</prop>
						<prop name="Temp">59.94</prop>
						<prop name="Time">4739367</prop>
					</Chan>
				</Acq>
				<Acq Number="28">
					<Chan Number="0">
						<prop name="Fluor">4.75283686973717</prop>
						<prop name="Temp">59.94</prop>
						<prop name="Time">4892883</prop>
					</Chan>
				</Acq>
				<Acq Number="29">
					<Chan Number="0">
						<prop name="Fluor">4.77201704967071</prop>
						<prop name="Temp">59.94</prop>
						<prop name="Time">5046700</prop>
					</Chan>
				</Acq>
				<Acq Number="30">
					<Chan Number="0">
						<prop name="Fluor">4.84048774149882</prop>
						<prop name="Temp">59.94</prop>
						<prop name="Time">5200517</prop>
					</Chan>
				</Acq>
				<Acq Number="31">
					<Chan Number="0">
						<prop name="Fluor">4.83607205013718</prop>
						<prop name="Temp">59.94</prop>
						<prop name="Time">5354317</prop>
					</Chan>
				</Acq>
				<Acq Number="32">
					<Chan Number="0">
						<prop name="Fluor">5.08908973301811</prop>
						<prop name="Temp">59.94</prop>
						<prop name="Time">5508083</prop>
					</Chan>
				</Acq>
				<Acq Number="33">
					<Chan Number="0">
						<prop name="Fluor">5.3899803599385</prop>
						<prop name="Temp">59.94</prop>
						<prop name="Time">5661883</prop>
					</Chan>
				</Acq>
				<Acq Number="34">
					<Chan Number="0">
						<prop name="Fluor">5.7901504959229</prop>
						<prop name="Temp">59.94</prop>
						<prop name="Time">5815717</prop>
					</Chan>
				</Acq>
				<Acq Number="35">
					<Chan Number="0">
						<prop name="Fluor">6.85280093959025</prop>
						<prop name="Temp">59.94</prop>
						<prop name="Time">5969500</prop>
					</Chan>
				</Acq>
				<Acq Number="36">
					<Chan Number="0">
						<prop name="Fluor">8.75279871963516</prop>
						<prop name="Temp">59.94</prop>
						<prop name="Time">6123300</prop>
					</Chan>
				</Acq>
				<Acq Number="37">
					<Chan Number="0">
						<prop name="Fluor">12.2640737519383</prop>
						<prop name="Temp">59.94</prop>
						<prop name="Time">6277100</prop>
					</Chan>
				</Acq>
				<Acq Number="38">
					<Chan Number="0">
						<prop name="Fluor">18.8236880625082</prop>
						<prop name="Temp">59.94</prop>
						<prop name="Time">6430900</prop>
					</Chan>
				</Acq>
				<Acq Number="39">
					<Chan Number="0">
						<prop name="Fluor">30.0515193396473</prop>
						<prop name="Temp">59.94</prop>
						<prop name="Time">6584700</prop>
					</Chan>
				</Acq>
				<Acq Number="40">
					<Chan Number="0">
						<prop name="Fluor">46.6155831593064</prop>
						<prop name="Temp">59.94</prop>
						<prop name="Time">6738517</prop>
					</Chan>
				</Acq>
				<Acq Number="41">
					<Chan Number="0">
						<prop name="Fluor">63.9658194395146</prop>
						<prop name="Temp">59.94</prop>
						<prop name="Time">6892300</prop>
					</Chan>
				</Acq>
				<Acq Number="42">
					<Chan Number="0">
						<prop name="Fluor">75.77644209435</prop>
						<prop name="Temp">59.94</prop>
						<prop name="Time">7046117</prop>
					</Chan>
				</Acq>
				<Acq Number="43">
					<Chan Number="0">
						<prop name="Fluor">82.3629636966393</prop>
						<prop name="Temp">59.94</prop>
						<prop name="Time">7199933</prop>
					</Chan>
				</Acq>
				<Acq Number="44">
					<Chan Number="0">
						<prop name="Fluor">86.894427690461</prop>
						<prop name="Temp">59.94</prop>
						<prop name="Time">7353733</prop>
					</Chan>
				</Acq>
				<Acq Number="45">
					<Chan Number="0">
						<prop name="Fluor">90.2721575603497</prop>
						<prop name="Temp">59.94</prop>
						<prop name="Time">7507517</prop>
					</Chan>
				</Acq>
			</Sample>
			<Sample Number="11">
				<Acq Number="1">
					<Chan Number="0">
						<prop name="Fluor">4.16486644933241</prop>
						<prop name="Temp">59.94</prop>
						<prop name="Time">740850</prop>
					</Chan>
				</Acq>
				<Acq Number="2">
					<Chan Number="0">
						<prop name="Fluor">4.28658297128834</prop>
						<prop name="Temp">59.94</prop>
						<prop name="Time">894617</prop>
					</Chan>
				</Acq>
				<Acq Number="3">
					<Chan Number="0">
						<prop name="Fluor">4.3127462822354</prop>
						<prop name="Temp">59.94</prop>
						<prop name="Time">1048417</prop>
					</Chan>
				</Acq>
				<Acq Number="4">
					<Chan Number="0">
						<prop name="Fluor">4.31200201937618</prop>
						<prop name="Temp">59.94</prop>
						<prop name="Time">1202233</prop>
					</Chan>
				</Acq>
				<Acq Number="5">
					<Chan Number="0">
						<prop name="Fluor">4.36090524587172</prop>
						<prop name="Temp">59.94</prop>
						<prop name="Time">1355750</prop>
					</Chan>
				</Acq>
				<Acq Number="6">
					<Chan Number="0">
						<prop name="Fluor">4.36056378202524</prop>
						<prop name="Temp">59.94</prop>
						<prop name="Time">1509567</prop>
					</Chan>
				</Acq>
				<Acq Number="7">
					<Chan Number="0">
						<prop name="Fluor">4.36226547135672</prop>
						<prop name="Temp">59.94</prop>
						<prop name="Time">1663350</prop>
					</Chan>
				</Acq>
				<Acq Number="8">
					<Chan Number="0">
						<prop name="Fluor">4.38469230296561</prop>
						<prop name="Temp">59.94</prop>
						<prop name="Time">1817150</prop>
					</Chan>
				</Acq>
				<Acq Number="9">
					<Chan Number="0">
						<prop name="Fluor">4.43502139718956</prop>
						<prop name="Temp">59.94</prop>
						<prop name="Time">1970933</prop>
					</Chan>
				</Acq>
				<Acq Number="10">
					<Chan Number="0">
						<prop name="Fluor">4.43601051681113</prop>
						<prop name="Temp">59.94</prop>
						<prop name="Time">2124733</prop>
					</Chan>
				</Acq>
				<Acq Number="11">
					<Chan Number="0">
						<prop name="Fluor">4.41052475233028</prop>
						<prop name="Temp">59.94</prop>
						<prop name="Time">2278550</prop>
					</Chan>
				</Acq>
				<Acq Number="12">
					<Chan Number="0">
						<prop name="Fluor">4.40977302278824</prop>
						<prop name="Temp">59.94</prop>
						<prop name="Time">2432350</prop>
					</Chan>
				</Acq>
				<Acq Number="13">
					<Chan Number="0">
						<prop name="Fluor">4.44016520379831</prop>
						<prop name="Temp">59.94</prop>
						<prop name="Time">2586150</prop>
					</Chan>
				</Acq>
				<Acq Number="14">
					<Chan Number="0">
						<prop name="Fluor">4.51184615396065</prop>
						<prop name="Temp">59.94</prop>
						<prop name="Time">2739983</prop>
					</Chan>
				</Acq>
				<Acq Number="15">
					<Chan Number="0">
						<prop name="Fluor">4.4380793190213</prop>
						<prop name="Temp">59.94</prop>
						<prop name="Time">2893733</prop>
					</Chan>
				</Acq>
				<Acq Number="16">
					<Chan Number="0">
						<prop name="Fluor">4.41186854844308</prop>
						<prop name="Temp">59.94</prop>
						<prop name="Time">3047567</prop>
					</Chan>
				</Acq>
				<Acq Number="17">
					<Chan Number="0">
						<prop name="Fluor">4.48696389813026</prop>
						<prop name="Temp">59.97</prop>
						<prop name="Time">3201383</prop>
					</Chan>
				</Acq>
				<Acq Number="18">
					<Chan Number="0">
						<prop name="Fluor">4.53694235749603</prop>
						<prop name="Temp">59.94</prop>
						<prop name="Time">3355150</prop>
					</Chan>
				</Acq>
				<Acq Number="19">
					<Chan Number="0">
						<prop name="Fluor">4.63730187937925</prop>
						<prop name="Temp">59.94</prop>
						<prop name="Time">3508967</prop>
					</Chan>
				</Acq>
				<Acq Number="20">
					<Chan Number="0">
						<prop name="Fluor">4.85798053566561</prop>
						<prop name="Temp">59.94</prop>
						<prop name="Time">3662750</prop>
					</Chan>
				</Acq>
				<Acq Number="21">
					<Chan Number="0">
						<prop name="Fluor">5.25776857621248</prop>
						<prop name="Temp">59.94</prop>
						<prop name="Time">3816550</prop>
					</Chan>
				</Acq>
				<Acq Number="22">
					<Chan Number="0">
						<prop name="Fluor">5.97332700067764</prop>
						<prop name="Temp">59.94</prop>
						<prop name="Time">3970350</prop>
					</Chan>
				</Acq>
				<Acq Number="23">
					<Chan Number="0">
						<prop name="Fluor">7.49155260700243</prop>
						<prop name="Temp">59.94</prop>
						<prop name="Time">4124133</prop>
					</Chan>
				</Acq>
				<Acq Number="24">
					<Chan Number="0">
						<prop name="Fluor">10.2657836028621</prop>
						<prop name="Temp">59.94</prop>
						<prop name="Time">4277967</prop>
					</Chan>
				</Acq>
				<Acq Number="25">
					<Chan Number="0">
						<prop name="Fluor">15.4688746972307</prop>
						<prop name="Temp">59.94</prop>
						<prop name="Time">4431750</prop>
					</Chan>
				</Acq>
				<Acq Number="26">
					<Chan Number="0">
						<prop name="Fluor">24.4315334023638</prop>
						<prop name="Temp">59.94</prop>
						<prop name="Time">4585567</prop>
					</Chan>
				</Acq>
				<Acq Number="27">
					<Chan Number="0">
						<prop name="Fluor">38.0002316334229</prop>
						<prop name="Temp">59.94</prop>
						<prop name="Time">4739367</prop>
					</Chan>
				</Acq>
				<Acq Number="28">
					<Chan Number="0">
						<prop name="Fluor">52.4264056964662</prop>
						<prop name="Temp">59.94</prop>
						<prop name="Time">4892883</prop>
					</Chan>
				</Acq>
				<Acq Number="29">
					<Chan Number="0">
						<prop name="Fluor">62.9127318163665</prop>
						<prop name="Temp">59.94</prop>
						<prop name="Time">5046700</prop>
					</Chan>
				</Acq>
				<Acq Number="30">
					<Chan Number="0">
						<prop name="Fluor">69.6269147318144</prop>
						<prop name="Temp">59.94</prop>
						<prop name="Time">5200517</prop>
					</Chan>
				</Acq>
				<Acq Number="31">
					<Chan Number="0">
						<prop name="Fluor">74.8552479459293</prop>
						<prop name="Temp">59.94</prop>
						<prop name="Time">5354317</prop>
					</Chan>
				</Acq>
				<Acq Number="32">
					<Chan Number="0">
						<prop name="Fluor">79.0327787796697</prop>
						<prop name="Temp">59.94</prop>
						<prop name="Time">5508083</prop>
					</Chan>
				</Acq>
				<Acq Number="33">
					<Chan Number="0">
						<prop name="Fluor">82.4917126840252</prop>
						<prop name="Temp">59.94</prop>
						<prop name="Time">5661883</prop>
					</Chan>
				</Acq>
				<Acq Number="34">
					<Chan Number="0">
						<prop name="Fluor">84.9852503905238</prop>
						<prop name="Temp">59.94</prop>
						<prop name="Time">5815717</prop>
					</Chan>
				</Acq>
				<Acq Number="35">
					<Chan Number="0">
						<prop name="Fluor">86.8839970464849</prop>
						<prop name="Temp">59.94</prop>
						<prop name="Time">5969500</prop>
					</Chan>
				</Acq>
				<Acq Number="36">
					<Chan Number="0">
						<prop name="Fluor">88.2121922428874</prop>
						<prop name="Temp">59.94</prop>
						<prop name="Time">6123300</prop>
					</Chan>
				</Acq>
				<Acq Number="37">
					<Chan Number="0">
						<prop name="Fluor">89.2475327076978</prop>
						<prop name="Temp">59.94</prop>
						<prop name="Time">6277100</prop>
					</Chan>
				</Acq>
				<Acq Number="38">
					<Chan Number="0">
						<prop name="Fluor">90.1718074105798</prop>
						<prop name="Temp">59.94</prop>
						<prop name="Time">6430900</prop>
					</Chan>
				</Acq>
				<Acq Number="39">
					<Chan Number="0">
						<prop name="Fluor">90.8430586067951</prop>
						<prop name="Temp">59.94</prop>
						<prop name="Time">6584700</prop>
					</Chan>
				</Acq>
				<Acq Number="40">
					<Chan Number="0">
						<prop name="Fluor">91.3250913720526</prop>
						<prop name="Temp">59.94</prop>
						<prop name="Time">6738517</prop>
					</Chan>
				</Acq>
				<Acq Number="41">
					<Chan Number="0">
						<prop name="Fluor">92.0144932633656</prop>
						<prop name="Temp">59.94</prop>
						<prop name="Time">6892300</prop>
					</Chan>
				</Acq>
				<Acq Number="42">
					<Chan Number="0">
						<prop name="Fluor">92.1486507632787</prop>
						<prop name="Temp">59.94</prop>
						<prop name="Time">7046117</prop>
					</Chan>
				</Acq>
				<Acq Number="43">
					<Chan Number="0">
						<prop name="Fluor">92.6031362279347</prop>
						<prop name="Temp">59.94</prop>
						<prop name="Time">7199933</prop>
					</Chan>
				</Acq>
				<Acq Number="44">
					<Chan Number="0">
						<prop name="Fluor">92.9579968043582</prop>
						<prop name="Temp">59.94</prop>
						<prop name="Time">7353733</prop>
					</Chan>
				</Acq>
				<Acq Number="45">
					<Chan Number="0">
						<prop name="Fluor">93.2997648691749</prop>
						<prop name="Temp">59.94</prop>
						<prop name="Time">7507517</prop>
					</Chan>
				</Acq>
			</Sample>
			<Sample Number="12">
				<Acq Number="1">
					<Chan Number="0">
						<prop name="Fluor">4.42141981544436</prop>
						<prop name="Temp">59.94</prop>
						<prop name="Time">740850</prop>
					</Chan>
				</Acq>
				<Acq Number="2">
					<Chan Number="0">
						<prop name="Fluor">4.47222864256175</prop>
						<prop name="Temp">59.94</prop>
						<prop name="Time">894617</prop>
					</Chan>
				</Acq>
				<Acq Number="3">
					<Chan Number="0">
						<prop name="Fluor">4.44696918516339</prop>
						<prop name="Temp">59.94</prop>
						<prop name="Time">1048417</prop>
					</Chan>
				</Acq>
				<Acq Number="4">
					<Chan Number="0">
						<prop name="Fluor">4.60613192883519</prop>
						<prop name="Temp">59.94</prop>
						<prop name="Time">1202233</prop>
					</Chan>
				</Acq>
				<Acq Number="5">
					<Chan Number="0">
						<prop name="Fluor">4.65867284818831</prop>
						<prop name="Temp">59.94</prop>
						<prop name="Time">1355750</prop>
					</Chan>
				</Acq>
				<Acq Number="6">
					<Chan Number="0">
						<prop name="Fluor">4.63166240567289</prop>
						<prop name="Temp">59.94</prop>
						<prop name="Time">1509567</prop>
					</Chan>
				</Acq>
				<Acq Number="7">
					<Chan Number="0">
						<prop name="Fluor">4.66014700900046</prop>
						<prop name="Temp">59.94</prop>
						<prop name="Time">1663350</prop>
					</Chan>
				</Acq>
				<Acq Number="8">
					<Chan Number="0">
						<prop name="Fluor">4.57765798741707</prop>
						<prop name="Temp">59.94</prop>
						<prop name="Time">1817150</prop>
					</Chan>
				</Acq>
				<Acq Number="9">
					<Chan Number="0">
						<prop name="Fluor">4.60499284326911</prop>
						<prop name="Temp">59.94</prop>
						<prop name="Time">1970933</prop>
					</Chan>
				</Acq>
				<Acq Number="10">
					<Chan Number="0">
						<prop name="Fluor">4.68603495495062</prop>
						<prop name="Temp">59.94</prop>
						<prop name="Time">2124733</prop>
					</Chan>
				</Acq>
				<Acq Number="11">
					<Chan Number="0">
						<prop name="Fluor">4.55208423607796</prop>
						<prop name="Temp">59.94</prop>
						<prop name="Time">2278550</prop>
					</Chan>
				</Acq>
				<Acq Number="12">
					<Chan Number="0">
						<prop name="Fluor">4.63124723063836</prop>
						<prop name="Temp">59.94</prop>
						<prop name="Time">2432350</prop>
					</Chan>
				</Acq>
				<Acq Number="13">
					<Chan Number="0">
						<prop name="Fluor">4.6370873640014</prop>
						<prop name="Temp">59.94</prop>
						<prop name="Time">2586150</prop>
					</Chan>
				</Acq>
				<Acq Number="14">
					<Chan Number="0">
						<prop name="Fluor">4.6608043926337</prop>
						<prop name="Temp">59.94</prop>
						<prop name="Time">2739983</prop>
					</Chan>
				</Acq>
				<Acq Number="15">
					<Chan Number="0">
						<prop name="Fluor">4.66155546181097</prop>
						<prop name="Temp">59.94</prop>
						<prop name="Time">2893733</prop>
					</Chan>
				</Acq>
				<Acq Number="16">
					<Chan Number="0">
						<prop name="Fluor">4.63342129025943</prop>
						<prop name="Temp">59.94</prop>
						<prop name="Time">3047567</prop>
					</Chan>
				</Acq>
				<Acq Number="17">
					<Chan Number="0">
						<prop name="Fluor">4.68743561817325</prop>
						<prop name="Temp">59.97</prop>
						<prop name="Time">3201383</prop>
					</Chan>
				</Acq>
				<Acq Number="18">
					<Chan Number="0">
						<prop name="Fluor">4.76774435574488</prop>
						<prop name="Temp">59.94</prop>
						<prop name="Time">3355150</prop>
					</Chan>
				</Acq>
				<Acq Number="19">
					<Chan Number="0">
						<prop name="Fluor">4.79546972514067</prop>
						<prop name="Temp">59.94</prop>
						<prop name="Time">3508967</prop>
					</Chan>
				</Acq>
				<Acq Number="20">
					<Chan Number="0">
						<prop name="Fluor">4.9525564526834</prop>
						<prop name="Temp">59.94</prop>
						<prop name="Time">3662750</prop>
					</Chan>
				</Acq>
				<Acq Number="21">
					<Chan Number="0">
						<prop name="Fluor">5.19499809217619</prop>
						<prop name="Temp">59.94</prop>
						<prop name="Time">3816550</prop>
					</Chan>
				</Acq>
				<Acq Number="22">
					<Chan Number="0">
						<prop name="Fluor">5.61711499452004</prop>
						<prop name="Temp">59.94</prop>
						<prop name="Time">3970350</prop>
					</Chan>
				</Acq>
				<Acq Number="23">
					<Chan Number="0">
						<prop name="Fluor">6.52663136708797</prop>
						<prop name="Temp">59.94</prop>
						<prop name="Time">4124133</prop>
					</Chan>
				</Acq>
				<Acq Number="24">
					<Chan Number="0">
						<prop name="Fluor">8.06677040855816</prop>
						<prop name="Temp">59.94</prop>
						<prop name="Time">4277967</prop>
					</Chan>
				</Acq>
				<Acq Number="25">
					<Chan Number="0">
						<prop name="Fluor">11.3364872903958</prop>
						<prop name="Temp">59.94</prop>
						<prop name="Time">4431750</prop>
					</Chan>
				</Acq>
				<Acq Number="26">
					<Chan Number="0">
						<prop name="Fluor">17.2785892040224</prop>
						<prop name="Temp">59.94</prop>
						<prop name="Time">4585567</prop>
					</Chan>
				</Acq>
				<Acq Number="27">
					<Chan Number="0">
						<prop name="Fluor">27.7155251768745</prop>
						<prop name="Temp">59.94</prop>
						<prop name="Time">4739367</prop>
					</Chan>
				</Acq>
				<Acq Number="28">
					<Chan Number="0">
						<prop name="Fluor">44.4067814619406</prop>
						<prop name="Temp">59.94</prop>
						<prop name="Time">4892883</prop>
					</Chan>
				</Acq>
				<Acq Number="29">
					<Chan Number="0">
						<prop name="Fluor">64.3026250970658</prop>
						<prop name="Temp">59.94</prop>
						<prop name="Time">5046700</prop>
					</Chan>
				</Acq>
				<Acq Number="30">
					<Chan Number="0">
						<prop name="Fluor">79.4573015816161</prop>
						<prop name="Temp">59.94</prop>
						<prop name="Time">5200517</prop>
					</Chan>
				</Acq>
				<Acq Number="31">
					<Chan Number="0">
						<prop name="Fluor">87.1491221796943</prop>
						<prop name="Temp">59.94</prop>
						<prop name="Time">5354317</prop>
					</Chan>
				</Acq>
				<Acq Number="32">
					<Chan Number="0">
						<prop name="Fluor">91.6879602904794</prop>
						<prop name="Temp">59.94</prop>
						<prop name="Time">5508083</prop>
					</Chan>
				</Acq>
				<Acq Number="33">
					<Chan Number="0">
						<prop name="Fluor">94.4444656252589</prop>
						<prop name="Temp">59.94</prop>
						<prop name="Time">5661883</prop>
					</Chan>
				</Acq>
				<Acq Number="34">
					<Chan Number="0">
						<prop name="Fluor">96.9707802212075</prop>
						<prop name="Temp">59.94</prop>
						<prop name="Time">5815717</prop>
					</Chan>
				</Acq>
				<Acq Number="35">
					<Chan Number="0">
						<prop name="Fluor">98.873539513233</prop>
						<prop name="Temp">59.94</prop>
						<prop name="Time">5969500</prop>
					</Chan>
				</Acq>
				<Acq Number="36">
					<Chan Number="0">
						<prop name="Fluor">99.979512387722</prop>
						<prop name="Temp">59.94</prop>
						<prop name="Time">6123300</prop>
					</Chan>
				</Acq>
				<Acq Number="37">
					<Chan Number="0">
						<prop name="Fluor">101.042078111069</prop>
						<prop name="Temp">59.94</prop>
						<prop name="Time">6277100</prop>
					</Chan>
				</Acq>
				<Acq Number="38">
					<Chan Number="0">
						<prop name="Fluor">102.011563002183</prop>
						<prop name="Temp">59.94</prop>
						<prop name="Time">6430900</prop>
					</Chan>
				</Acq>
				<Acq Number="39">
					<Chan Number="0">
						<prop name="Fluor">102.445616313127</prop>
						<prop name="Temp">59.94</prop>
						<prop name="Time">6584700</prop>
					</Chan>
				</Acq>
				<Acq Number="40">
					<Chan Number="0">
						<prop name="Fluor">102.916854590522</prop>
						<prop name="Temp">59.94</prop>
						<prop name="Time">6738517</prop>
					</Chan>
				</Acq>
				<Acq Number="41">
					<Chan Number="0">
						<prop name="Fluor">103.319969626114</prop>
						<prop name="Temp">59.94</prop>
						<prop name="Time">6892300</prop>
					</Chan>
				</Acq>
				<Acq Number="42">
					<Chan Number="0">
						<prop name="Fluor">103.656156334831</prop>
						<prop name="Temp">59.94</prop>
						<prop name="Time">7046117</prop>
					</Chan>
				</Acq>
				<Acq Number="43">
					<Chan Number="0">
						<prop name="Fluor">104.012837561711</prop>
						<prop name="Temp">59.94</prop>
						<prop name="Time">7199933</prop>
					</Chan>
				</Acq>
				<Acq Number="44">
					<Chan Number="0">
						<prop name="Fluor">104.051664193886</prop>
						<prop name="Temp">59.94</prop>
						<prop name="Time">7353733</prop>
					</Chan>
				</Acq>
				<Acq Number="45">
					<Chan Number="0">
						<prop name="Fluor">104.258665292589</prop>
						<prop name="Temp">59.94</prop>
						<prop name="Time">7507517</prop>
					</Chan>
				</Acq>
			</Sample>
			<Sample Number="13">
				<Acq Number="1">
					<Chan Number="0">
						<prop name="Fluor">7.43782930458188</prop>
						<prop name="Temp">59.94</prop>
						<prop name="Time">740850</prop>
					</Chan>
				</Acq>
				<Acq Number="2">
					<Chan Number="0">
						<prop name="Fluor">7.29063529326197</prop>
						<prop name="Temp">59.94</prop>
						<prop name="Time">894617</prop>
					</Chan>
				</Acq>
				<Acq Number="3">
					<Chan Number="0">
						<prop name="Fluor">7.36448435639069</prop>
						<prop name="Temp">59.94</prop>
						<prop name="Time">1048417</prop>
					</Chan>
				</Acq>
				<Acq Number="4">
					<Chan Number="0">
						<prop name="Fluor">7.41103774196028</prop>
						<prop name="Temp">59.94</prop>
						<prop name="Time">1202233</prop>
					</Chan>
				</Acq>
				<Acq Number="5">
					<Chan Number="0">
						<prop name="Fluor">7.43367160309134</prop>
						<prop name="Temp">59.94</prop>
						<prop name="Time">1355750</prop>
					</Chan>
				</Acq>
				<Acq Number="6">
					<Chan Number="0">
						<prop name="Fluor">7.40925441604053</prop>
						<prop name="Temp">59.94</prop>
						<prop name="Time">1509567</prop>
					</Chan>
				</Acq>
				<Acq Number="7">
					<Chan Number="0">
						<prop name="Fluor">7.38828386552806</prop>
						<prop name="Temp">59.94</prop>
						<prop name="Time">1663350</prop>
					</Chan>
				</Acq>
				<Acq Number="8">
					<Chan Number="0">
						<prop name="Fluor">7.38424324385021</prop>
						<prop name="Temp">59.94</prop>
						<prop name="Time">1817150</prop>
					</Chan>
				</Acq>
				<Acq Number="9">
					<Chan Number="0">
						<prop name="Fluor">7.3615422026515</prop>
						<prop name="Temp">59.94</prop>
						<prop name="Time">1970933</prop>
					</Chan>
				</Acq>
				<Acq Number="10">
					<Chan Number="0">
						<prop name="Fluor">7.38711308857886</prop>
						<prop name="Temp">59.94</prop>
						<prop name="Time">2124733</prop>
					</Chan>
				</Acq>
				<Acq Number="11">
					<Chan Number="0">
						<prop name="Fluor">7.36209641000857</prop>
						<prop name="Temp">59.94</prop>
						<prop name="Time">2278550</prop>
					</Chan>
				</Acq>
				<Acq Number="12">
					<Chan Number="0">
						<prop name="Fluor">7.43243115671175</prop>
						<prop name="Temp">59.94</prop>
						<prop name="Time">2432350</prop>
					</Chan>
				</Acq>
				<Acq Number="13">
					<Chan Number="0">
						<prop name="Fluor">7.41796034174559</prop>
						<prop name="Temp">59.94</prop>
						<prop name="Time">2586150</prop>
					</Chan>
				</Acq>
				<Acq Number="14">
					<Chan Number="0">
						<prop name="Fluor">7.41327493036477</prop>
						<prop name="Temp">59.94</prop>
						<prop name="Time">2739983</prop>
					</Chan>
				</Acq>
				<Acq Number="15">
					<Chan Number="0">
						<prop name="Fluor">7.36671955467022</prop>
						<prop name="Temp">59.94</prop>
						<prop name="Time">2893733</prop>
					</Chan>
				</Acq>
				<Acq Number="16">
					<Chan Number="0">
						<prop name="Fluor">7.38827461317897</prop>
						<prop name="Temp">59.94</prop>
						<prop name="Time">3047567</prop>
					</Chan>
				</Acq>
				<Acq Number="17">
					<Chan Number="0">
						<prop name="Fluor">7.36555242566599</prop>
						<prop name="Temp">59.97</prop>
						<prop name="Time">3201383</prop>
					</Chan>
				</Acq>
				<Acq Number="18">
					<Chan Number="0">
						<prop name="Fluor">7.46151783601219</prop>
						<prop name="Temp">59.94</prop>
						<prop name="Time">3355150</prop>
					</Chan>
				</Acq>
				<Acq Number="19">
					<Chan Number="0">
						<prop name="Fluor">7.48718034620377</prop>
						<prop name="Temp">59.94</prop>
						<prop name="Time">3508967</prop>
					</Chan>
				</Acq>
				<Acq Number="20">
					<Chan Number="0">
						<prop name="Fluor">7.62612439203585</prop>
						<prop name="Temp">59.94</prop>
						<prop name="Time">3662750</prop>
					</Chan>
				</Acq>
				<Acq Number="21">
					<Chan Number="0">
						<prop name="Fluor">7.86895307630221</prop>
						<prop name="Temp">59.94</prop>
						<prop name="Time">3816550</prop>
					</Chan>
				</Acq>
				<Acq Number="22">
					<Chan Number="0">
						<prop name="Fluor">8.29256944987779</prop>
						<prop name="Temp">59.94</prop>
						<prop name="Time">3970350</prop>
					</Chan>
				</Acq>
				<Acq Number="23">
					<Chan Number="0">
						<prop name="Fluor">9.15743395762084</prop>
						<prop name="Temp">59.94</prop>
						<prop name="Time">4124133</prop>
					</Chan>
				</Acq>
				<Acq Number="24">
					<Chan Number="0">
						<prop name="Fluor">10.7740626608154</prop>
						<prop name="Temp">59.94</prop>
						<prop name="Time">4277967</prop>
					</Chan>
				</Acq>
				<Acq Number="25">
					<Chan Number="0">
						<prop name="Fluor">14.2264363645242</prop>
						<prop name="Temp">59.94</prop>
						<prop name="Time">4431750</prop>
					</Chan>
				</Acq>
				<Acq Number="26">
					<Chan Number="0">
						<prop name="Fluor">20.5057974617341</prop>
						<prop name="Temp">59.94</prop>
						<prop name="Time">4585567</prop>
					</Chan>
				</Acq>
				<Acq Number="27">
					<Chan Number="0">
						<prop name="Fluor">31.3574076831302</prop>
						<prop name="Temp">59.94</prop>
						<prop name="Time">4739367</prop>
					</Chan>
				</Acq>
				<Acq Number="28">
					<Chan Number="0">
						<prop name="Fluor">45.8020476599255</prop>
						<prop name="Temp">59.94</prop>
						<prop name="Time">4892883</prop>
					</Chan>
				</Acq>
				<Acq Number="29">
					<Chan Number="0">
						<prop name="Fluor">58.8656521777846</prop>
						<prop name="Temp">59.94</prop>
						<prop name="Time">5046700</prop>
					</Chan>
				</Acq>
				<Acq Number="30">
					<Chan Number="0">
						<prop name="Fluor">67.6784427932374</prop>
						<prop name="Temp">59.94</prop>
						<prop name="Time">5200517</prop>
					</Chan>
				</Acq>
				<Acq Number="31">
					<Chan Number="0">
						<prop name="Fluor">73.5562983206735</prop>
						<prop name="Temp">59.94</prop>
						<prop name="Time">5354317</prop>
					</Chan>
				</Acq>
				<Acq Number="32">
					<Chan Number="0">
						<prop name="Fluor">77.6623083104269</prop>
						<prop name="Temp">59.94</prop>
						<prop name="Time">5508083</prop>
					</Chan>
				</Acq>
				<Acq Number="33">
					<Chan Number="0">
						<prop name="Fluor">80.5551087193051</prop>
						<prop name="Temp">59.94</prop>
						<prop name="Time">5661883</prop>
					</Chan>
				</Acq>
				<Acq Number="34">
					<Chan Number="0">
						<prop name="Fluor">82.7607167443288</prop>
						<prop name="Temp">59.94</prop>
						<prop name="Time">5815717</prop>
					</Chan>
				</Acq>
				<Acq Number="35">
					<Chan Number="0">
						<prop name="Fluor">84.3455632631799</prop>
						<prop name="Temp">59.94</prop>
						<prop name="Time">5969500</prop>
					</Chan>
				</Acq>
				<Acq Number="36">
					<Chan Number="0">
						<prop name="Fluor">85.6700118739565</prop>
						<prop name="Temp">59.94</prop>
						<prop name="Time">6123300</prop>
					</Chan>
				</Acq>
				<Acq Number="37">
					<Chan Number="0">
						<prop name="Fluor">86.7624894619691</prop>
						<prop name="Temp">59.94</prop>
						<prop name="Time">6277100</prop>
					</Chan>
				</Acq>
				<Acq Number="38">
					<Chan Number="0">
						<prop name="Fluor">87.31993459934</prop>
						<prop name="Temp">59.94</prop>
						<prop name="Time">6430900</prop>
					</Chan>
				</Acq>
				<Acq Number="39">
					<Chan Number="0">
						<prop name="Fluor">88.1842890441167</prop>
						<prop name="Temp">59.94</prop>
						<prop name="Time">6584700</prop>
					</Chan>
				</Acq>
				<Acq Number="40">
					<Chan Number="0">
						<prop name="Fluor">88.7244285377692</prop>
						<prop name="Temp">59.94</prop>
						<prop name="Time">6738517</prop>
					</Chan>
				</Acq>
				<Acq Number="41">
					<Chan Number="0">
						<prop name="Fluor">89.1296321787995</prop>
						<prop name="Temp">59.94</prop>
						<prop name="Time">6892300</prop>
					</Chan>
				</Acq>
				<Acq Number="42">
					<Chan Number="0">
						<prop name="Fluor">89.4524189950371</prop>
						<prop name="Temp">59.94</prop>
						<prop name="Time">7046117</prop>
					</Chan>
				</Acq>
				<Acq Number="43">
					<Chan Number="0">
						<prop name="Fluor">89.7711579100784</prop>
						<prop name="Temp">59.94</prop>
						<prop name="Time">7199933</prop>
					</Chan>
				</Acq>
				<Acq Number="44">
					<Chan Number="0">
						<prop name="Fluor">90.065622359627</prop>
						<prop name="Temp">59.94</prop>
						<prop name="Time">7353733</prop>
					</Chan>
				</Acq>
				<Acq Number="45">
					<Chan Number="0">
						<prop name="Fluor">90.4175396904575</prop>
						<prop name="Temp">59.94</prop>
						<prop name="Time">7507517</prop>
					</Chan>
				</Acq>
			</Sample>
			<Sample Number="14">
				<Acq Number="1">
					<Chan Number="0">
						<prop name="Fluor">6.35815299334253</prop>
						<prop name="Temp">59.94</prop>
						<prop name="Time">740850</prop>
					</Chan>
				</Acq>
				<Acq Number="2">
					<Chan Number="0">
						<prop name="Fluor">6.35467225298855</prop>
						<prop name="Temp">59.94</prop>
						<prop name="Time">894617</prop>
					</Chan>
				</Acq>
				<Acq Number="3">
					<Chan Number="0">
						<prop name="Fluor">6.33417915495946</prop>
						<prop name="Temp">59.94</prop>
						<prop name="Time">1048417</prop>
					</Chan>
				</Acq>
				<Acq Number="4">
					<Chan Number="0">
						<prop name="Fluor">6.4006326470477</prop>
						<prop name="Temp">59.94</prop>
						<prop name="Time">1202233</prop>
					</Chan>
				</Acq>
				<Acq Number="5">
					<Chan Number="0">
						<prop name="Fluor">6.44461558608036</prop>
						<prop name="Temp">59.94</prop>
						<prop name="Time">1355750</prop>
					</Chan>
				</Acq>
				<Acq Number="6">
					<Chan Number="0">
						<prop name="Fluor">6.42162541028533</prop>
						<prop name="Temp">59.94</prop>
						<prop name="Time">1509567</prop>
					</Chan>
				</Acq>
				<Acq Number="7">
					<Chan Number="0">
						<prop name="Fluor">6.44663158890422</prop>
						<prop name="Temp">59.94</prop>
						<prop name="Time">1663350</prop>
					</Chan>
				</Acq>
				<Acq Number="8">
					<Chan Number="0">
						<prop name="Fluor">6.39810639136382</prop>
						<prop name="Temp">59.94</prop>
						<prop name="Time">1817150</prop>
					</Chan>
				</Acq>
				<Acq Number="9">
					<Chan Number="0">
						<prop name="Fluor">6.44409359482303</prop>
						<prop name="Temp">59.94</prop>
						<prop name="Time">1970933</prop>
					</Chan>
				</Acq>
				<Acq Number="10">
					<Chan Number="0">
						<prop name="Fluor">6.4230814750085</prop>
						<prop name="Temp">59.94</prop>
						<prop name="Time">2124733</prop>
					</Chan>
				</Acq>
				<Acq Number="11">
					<Chan Number="0">
						<prop name="Fluor">6.48958879419838</prop>
						<prop name="Temp">59.94</prop>
						<prop name="Time">2278550</prop>
					</Chan>
				</Acq>
				<Acq Number="12">
					<Chan Number="0">
						<prop name="Fluor">6.48847615391213</prop>
						<prop name="Temp">59.94</prop>
						<prop name="Time">2432350</prop>
					</Chan>
				</Acq>
				<Acq Number="13">
					<Chan Number="0">
						<prop name="Fluor">6.47420094796831</prop>
						<prop name="Temp">59.94</prop>
						<prop name="Time">2586150</prop>
					</Chan>
				</Acq>
				<Acq Number="14">
					<Chan Number="0">
						<prop name="Fluor">6.49258211099759</prop>
						<prop name="Temp">59.94</prop>
						<prop name="Time">2739983</prop>
					</Chan>
				</Acq>
				<Acq Number="15">
					<Chan Number="0">
						<prop name="Fluor">6.47112929081895</prop>
						<prop name="Temp">59.94</prop>
						<prop name="Time">2893733</prop>
					</Chan>
				</Acq>
				<Acq Number="16">
					<Chan Number="0">
						<prop name="Fluor">6.44658471033553</prop>
						<prop name="Temp">59.94</prop>
						<prop name="Time">3047567</prop>
					</Chan>
				</Acq>
				<Acq Number="17">
					<Chan Number="0">
						<prop name="Fluor">6.47009474067369</prop>
						<prop name="Temp">59.97</prop>
						<prop name="Time">3201383</prop>
					</Chan>
				</Acq>
				<Acq Number="18">
					<Chan Number="0">
						<prop name="Fluor">6.49303356019319</prop>
						<prop name="Temp">59.94</prop>
						<prop name="Time">3355150</prop>
					</Chan>
				</Acq>
				<Acq Number="19">
					<Chan Number="0">
						<prop name="Fluor">6.42702836565318</prop>
						<prop name="Temp">59.94</prop>
						<prop name="Time">3508967</prop>
					</Chan>
				</Acq>
				<Acq Number="20">
					<Chan Number="0">
						<prop name="Fluor">6.51341665858248</prop>
						<prop name="Temp">59.94</prop>
						<prop name="Time">3662750</prop>
					</Chan>
				</Acq>
				<Acq Number="21">
					<Chan Number="0">
						<prop name="Fluor">6.47187288897251</prop>
						<prop name="Temp">59.94</prop>
						<prop name="Time">3816550</prop>
					</Chan>
				</Acq>
				<Acq Number="22">
					<Chan Number="0">
						<prop name="Fluor">6.51215199698191</prop>
						<prop name="Temp">59.94</prop>
						<prop name="Time">3970350</prop>
					</Chan>
				</Acq>
				<Acq Number="23">
					<Chan Number="0">
						<prop name="Fluor">6.51636935935036</prop>
						<prop name="Temp">59.94</prop>
						<prop name="Time">4124133</prop>
					</Chan>
				</Acq>
				<Acq Number="24">
					<Chan Number="0">
						<prop name="Fluor">6.46712833759364</prop>
						<prop name="Temp">59.94</prop>
						<prop name="Time">4277967</prop>
					</Chan>
				</Acq>
				<Acq Number="25">
					<Chan Number="0">
						<prop name="Fluor">6.50810467288159</prop>
						<prop name="Temp">59.94</prop>
						<prop name="Time">4431750</prop>
					</Chan>
				</Acq>
				<Acq Number="26">
					<Chan Number="0">
						<prop name="Fluor">6.48615515689836</prop>
						<prop name="Temp">59.94</prop>
						<prop name="Time">4585567</prop>
					</Chan>
				</Acq>
				<Acq Number="27">
					<Chan Number="0">
						<prop name="Fluor">6.48155920669666</prop>
						<prop name="Temp">59.94</prop>
						<prop name="Time">4739367</prop>
					</Chan>
				</Acq>
				<Acq Number="28">
					<Chan Number="0">
						<prop name="Fluor">6.56360312060457</prop>
						<prop name="Temp">59.94</prop>
						<prop name="Time">4892883</prop>
					</Chan>
				</Acq>
				<Acq Number="29">
					<Chan Number="0">
						<prop name="Fluor">6.51006513282223</prop>
						<prop name="Temp">59.94</prop>
						<prop name="Time">5046700</prop>
					</Chan>
				</Acq>
				<Acq Number="30">
					<Chan Number="0">
						<prop name="Fluor">6.54701300956491</prop>
						<prop name="Temp">59.94</prop>
						<prop name="Time">5200517</prop>
					</Chan>
				</Acq>
				<Acq Number="31">
					<Chan Number="0">
						<prop name="Fluor">6.53325716567739</prop>
						<prop name="Temp">59.94</prop>
						<prop name="Time">5354317</prop>
					</Chan>
				</Acq>
				<Acq Number="32">
					<Chan Number="0">
						<prop name="Fluor">6.61145937273967</prop>
						<prop name="Temp">59.94</prop>
						<prop name="Time">5508083</prop>
					</Chan>
				</Acq>
				<Acq Number="33">
					<Chan Number="0">
						<prop name="Fluor">6.55687282822979</prop>
						<prop name="Temp">59.94</prop>
						<prop name="Time">5661883</prop>
					</Chan>
				</Acq>
				<Acq Number="34">
					<Chan Number="0">
						<prop name="Fluor">6.55577177212233</prop>
						<prop name="Temp">59.94</prop>
						<prop name="Time">5815717</prop>
					</Chan>
				</Acq>
				<Acq Number="35">
					<Chan Number="0">
						<prop name="Fluor">6.63368433496433</prop>
						<prop name="Temp">59.94</prop>
						<prop name="Time">5969500</prop>
					</Chan>
				</Acq>
				<Acq Number="36">
					<Chan Number="0">
						<prop name="Fluor">6.53599386047473</prop>
						<prop name="Temp">59.94</prop>
						<prop name="Time">6123300</prop>
					</Chan>
				</Acq>
				<Acq Number="37">
					<Chan Number="0">
						<prop name="Fluor">6.62346577930034</prop>
						<prop name="Temp">59.94</prop>
						<prop name="Time">6277100</prop>
					</Chan>
				</Acq>
				<Acq Number="38">
					<Chan Number="0">
						<prop name="Fluor">6.66351686940334</prop>
						<prop name="Temp">59.94</prop>
						<prop name="Time">6430900</prop>
					</Chan>
				</Acq>
				<Acq Number="39">
					<Chan Number="0">
						<prop name="Fluor">6.81720261050604</prop>
						<prop name="Temp">59.94</prop>
						<prop name="Time">6584700</prop>
					</Chan>
				</Acq>
				<Acq Number="40">
					<Chan Number="0">
						<prop name="Fluor">6.94652720959763</prop>
						<prop name="Temp">59.94</prop>
						<prop name="Time">6738517</prop>
					</Chan>
				</Acq>
				<Acq Number="41">
					<Chan Number="0">
						<prop name="Fluor">7.07970878504203</prop>
						<prop name="Temp">59.94</prop>
						<prop name="Time">6892300</prop>
					</Chan>
				</Acq>
				<Acq Number="42">
					<Chan Number="0">
						<prop name="Fluor">7.5261735289954</prop>
						<prop name="Temp">59.94</prop>
						<prop name="Time">7046117</prop>
					</Chan>
				</Acq>
				<Acq Number="43">
					<Chan Number="0">
						<prop name="Fluor">8.46685992449095</prop>
						<prop name="Temp">59.94</prop>
						<prop name="Time">7199933</prop>
					</Chan>
				</Acq>
				<Acq Number="44">
					<Chan Number="0">
						<prop name="Fluor">10.1143337084007</prop>
						<prop name="Temp">59.94</prop>
						<prop name="Time">7353733</prop>
					</Chan>
				</Acq>
				<Acq Number="45">
					<Chan Number="0">
						<prop name="Fluor">13.4875302713314</prop>
						<prop name="Temp">59.94</prop>
						<prop name="Time">7507517</prop>
					</Chan>
				</Acq>
			</Sample>
			<Sample Number="15">
				<Acq Number="1">
					<Chan Number="0">
						<prop name="Fluor">9.88938469749186</prop>
						<prop name="Temp">59.94</prop>
						<prop name="Time">740850</prop>
					</Chan>
				</Acq>
				<Acq Number="2">
					<Chan Number="0">
						<prop name="Fluor">9.90537714460552</prop>
						<prop name="Temp">59.94</prop>
						<prop name="Time">894617</prop>
					</Chan>
				</Acq>
				<Acq Number="3">
					<Chan Number="0">
						<prop name="Fluor">9.84405284542293</prop>
						<prop name="Temp">59.94</prop>
						<prop name="Time">1048417</prop>
					</Chan>
				</Acq>
				<Acq Number="4">
					<Chan Number="0">
						<prop name="Fluor">9.94981269961004</prop>
						<prop name="Temp">59.94</prop>
						<prop name="Time">1202233</prop>
					</Chan>
				</Acq>
				<Acq Number="5">
					<Chan Number="0">
						<prop name="Fluor">9.86238454833486</prop>
						<prop name="Temp">59.94</prop>
						<prop name="Time">1355750</prop>
					</Chan>
				</Acq>
				<Acq Number="6">
					<Chan Number="0">
						<prop name="Fluor">9.88307613985229</prop>
						<prop name="Temp">59.94</prop>
						<prop name="Time">1509567</prop>
					</Chan>
				</Acq>
				<Acq Number="7">
					<Chan Number="0">
						<prop name="Fluor">9.92985296259606</prop>
						<prop name="Temp">59.94</prop>
						<prop name="Time">1663350</prop>
					</Chan>
				</Acq>
				<Acq Number="8">
					<Chan Number="0">
						<prop name="Fluor">9.88147573776595</prop>
						<prop name="Temp">59.94</prop>
						<prop name="Time">1817150</prop>
					</Chan>
				</Acq>
				<Acq Number="9">
					<Chan Number="0">
						<prop name="Fluor">9.9044998374359</prop>
						<prop name="Temp">59.94</prop>
						<prop name="Time">1970933</prop>
					</Chan>
				</Acq>
				<Acq Number="10">
					<Chan Number="0">
						<prop name="Fluor">9.90679050758484</prop>
						<prop name="Temp">59.94</prop>
						<prop name="Time">2124733</prop>
					</Chan>
				</Acq>
				<Acq Number="11">
					<Chan Number="0">
						<prop name="Fluor">9.94815700392495</prop>
						<prop name="Temp">59.94</prop>
						<prop name="Time">2278550</prop>
					</Chan>
				</Acq>
				<Acq Number="12">
					<Chan Number="0">
						<prop name="Fluor">10.0109115107731</prop>
						<prop name="Temp">59.94</prop>
						<prop name="Time">2432350</prop>
					</Chan>
				</Acq>
				<Acq Number="13">
					<Chan Number="0">
						<prop name="Fluor">9.8731591463824</prop>
						<prop name="Temp">59.94</prop>
						<prop name="Time">2586150</prop>
					</Chan>
				</Acq>
				<Acq Number="14">
					<Chan Number="0">
						<prop name="Fluor">9.9313477456788</prop>
						<prop name="Temp">59.94</prop>
						<prop name="Time">2739983</prop>
					</Chan>
				</Acq>
				<Acq Number="15">
					<Chan Number="0">
						<prop name="Fluor">9.99733863923644</prop>
						<prop name="Temp">59.94</prop>
						<prop name="Time">2893733</prop>
					</Chan>
				</Acq>
				<Acq Number="16">
					<Chan Number="0">
						<prop name="Fluor">9.95125734696719</prop>
						<prop name="Temp">59.94</prop>
						<prop name="Time">3047567</prop>
					</Chan>
				</Acq>
				<Acq Number="17">
					<Chan Number="0">
						<prop name="Fluor">9.97428109628512</prop>
						<prop name="Temp">59.97</prop>
						<prop name="Time">3201383</prop>
					</Chan>
				</Acq>
				<Acq Number="18">
					<Chan Number="0">
						<prop name="Fluor">9.97502927336107</prop>
						<prop name="Temp">59.94</prop>
						<prop name="Time">3355150</prop>
					</Chan>
				</Acq>
				<Acq Number="19">
					<Chan Number="0">
						<prop name="Fluor">9.99887847962102</prop>
						<prop name="Temp">59.94</prop>
						<prop name="Time">3508967</prop>
					</Chan>
				</Acq>
				<Acq Number="20">
					<Chan Number="0">
						<prop name="Fluor">10.0577263921399</prop>
						<prop name="Temp">59.94</prop>
						<prop name="Time">3662750</prop>
					</Chan>
				</Acq>
				<Acq Number="21">
					<Chan Number="0">
						<prop name="Fluor">10.063257782839</prop>
						<prop name="Temp">59.94</prop>
						<prop name="Time">3816550</prop>
					</Chan>
				</Acq>
				<Acq Number="22">
					<Chan Number="0">
						<prop name="Fluor">10.1634633500132</prop>
						<prop name="Temp">59.94</prop>
						<prop name="Time">3970350</prop>
					</Chan>
				</Acq>
				<Acq Number="23">
					<Chan Number="0">
						<prop name="Fluor">10.3209650671753</prop>
						<prop name="Temp">59.94</prop>
						<prop name="Time">4124133</prop>
					</Chan>
				</Acq>
				<Acq Number="24">
					<Chan Number="0">
						<prop name="Fluor">10.5513996095179</prop>
						<prop name="Temp">59.94</prop>
						<prop name="Time">4277967</prop>
					</Chan>
				</Acq>
				<Acq Number="25">
					<Chan Number="0">
						<prop name="Fluor">11.1050376000277</prop>
						<prop name="Temp">59.94</prop>
						<prop name="Time">4431750</prop>
					</Chan>
				</Acq>
				<Acq Number="26">
					<Chan Number="0">
						<prop name="Fluor">12.0762536134593</prop>
						<prop name="Temp">59.94</prop>
						<prop name="Time">4585567</prop>
					</Chan>
				</Acq>
				<Acq Number="27">
					<Chan Number="0">
						<prop name="Fluor">14.0081515040966</prop>
						<prop name="Temp">59.94</prop>
						<prop name="Time">4739367</prop>
					</Chan>
				</Acq>
				<Acq Number="28">
					<Chan Number="0">
						<prop name="Fluor">17.8261554394976</prop>
						<prop name="Temp">59.94</prop>
						<prop name="Time">4892883</prop>
					</Chan>
				</Acq>
				<Acq Number="29">
					<Chan Number="0">
						<prop name="Fluor">24.4578845857028</prop>
						<prop name="Temp">59.94</prop>
						<prop name="Time">5046700</prop>
					</Chan>
				</Acq>
				<Acq Number="30">
					<Chan Number="0">
						<prop name="Fluor">35.2639500123882</prop>
						<prop name="Temp">59.94</prop>
						<prop name="Time">5200517</prop>
					</Chan>
				</Acq>
				<Acq Number="31">
					<Chan Number="0">
						<prop name="Fluor">48.0598583788124</prop>
						<prop name="Temp">59.94</prop>
						<prop name="Time">5354317</prop>
					</Chan>
				</Acq>
				<Acq Number="32">
					<Chan Number="0">
						<prop name="Fluor">58.0025975135191</prop>
						<prop name="Temp">59.94</prop>
						<prop name="Time">5508083</prop>
					</Chan>
				</Acq>
				<Acq Number="33">
					<Chan Number="0">
						<prop name="Fluor">64.9762874993559</prop>
						<prop name="Temp">59.94</prop>
						<prop name="Time">5661883</prop>
					</Chan>
				</Acq>
				<Acq Number="34">
					<Chan Number="0">
						<prop name="Fluor">71.1539396193632</prop>
						<prop name="Temp">59.94</prop>
						<prop name="Time">5815717</prop>
					</Chan>
				</Acq>
				<Acq Number="35">
					<Chan Number="0">
						<prop name="Fluor">76.353727947209</prop>
						<prop name="Temp">59.94</prop>
						<prop name="Time">5969500</prop>
					</Chan>
				</Acq>
				<Acq Number="36">
					<Chan Number="0">
						<prop name="Fluor">80.652672685567</prop>
						<prop name="Temp">59.94</prop>
						<prop name="Time">6123300</prop>
					</Chan>
				</Acq>
				<Acq Number="37">
					<Chan Number="0">
						<prop name="Fluor">84.080223382248</prop>
						<prop name="Temp">59.94</prop>
						<prop name="Time">6277100</prop>
					</Chan>
				</Acq>
				<Acq Number="38">
					<Chan Number="0">
						<prop name="Fluor">86.8311351769453</prop>
						<prop name="Temp">59.94</prop>
						<prop name="Time">6430900</prop>
					</Chan>
				</Acq>
				<Acq Number="39">
					<Chan Number="0">
						<prop name="Fluor">89.0655970397796</prop>
						<prop name="Temp">59.94</prop>
						<prop name="Time">6584700</prop>
					</Chan>
				</Acq>
				<Acq Number="40">
					<Chan Number="0">
						<prop name="Fluor">90.8567918365877</prop>
						<prop name="Temp">59.94</prop>
						<prop name="Time">6738517</prop>
					</Chan>
				</Acq>
				<Acq Number="41">
					<Chan Number="0">
						<prop name="Fluor">92.169092649517</prop>
						<prop name="Temp">59.94</prop>
						<prop name="Time">6892300</prop>
					</Chan>
				</Acq>
				<Acq Number="42">
					<Chan Number="0">
						<prop name="Fluor">93.2744264442546</prop>
						<prop name="Temp">59.94</prop>
						<prop name="Time">7046117</prop>
					</Chan>
				</Acq>
				<Acq Number="43">
					<Chan Number="0">
						<prop name="Fluor">94.2864870272954</prop>
						<prop name="Temp">59.94</prop>
						<prop name="Time">7199933</prop>
					</Chan>
				</Acq>
				<Acq Number="44">
					<Chan Number="0">
						<prop name="Fluor">95.094781879895</prop>
						<prop name="Temp">59.94</prop>
						<prop name="Time">7353733</prop>
					</Chan>
				</Acq>
				<Acq Number="45">
					<Chan Number="0">
						<prop name="Fluor">95.7061418989967</prop>
						<prop name="Temp">59.94</prop>
						<prop name="Time">7507517</prop>
					</Chan>
				</Acq>
			</Sample>
			<Sample Number="16">
				<Acq Number="1">
					<Chan Number="0">
						<prop name="Fluor">6.77950221912262</prop>
						<prop name="Temp">59.94</prop>
						<prop name="Time">740850</prop>
					</Chan>
				</Acq>
				<Acq Number="2">
					<Chan Number="0">
						<prop name="Fluor">6.7757434254934</prop>
						<prop name="Temp">59.94</prop>
						<prop name="Time">894617</prop>
					</Chan>
				</Acq>
				<Acq Number="3">
					<Chan Number="0">
						<prop name="Fluor">6.84011240663605</prop>
						<prop name="Temp">59.94</prop>
						<prop name="Time">1048417</prop>
					</Chan>
				</Acq>
				<Acq Number="4">
					<Chan Number="0">
						<prop name="Fluor">6.83900028487415</prop>
						<prop name="Temp">59.94</prop>
						<prop name="Time">1202233</prop>
					</Chan>
				</Acq>
				<Acq Number="5">
					<Chan Number="0">
						<prop name="Fluor">6.7964177573795</prop>
						<prop name="Temp">59.94</prop>
						<prop name="Time">1355750</prop>
					</Chan>
				</Acq>
				<Acq Number="6">
					<Chan Number="0">
						<prop name="Fluor">6.87889365992443</prop>
						<prop name="Temp">59.94</prop>
						<prop name="Time">1509567</prop>
					</Chan>
				</Acq>
				<Acq Number="7">
					<Chan Number="0">
						<prop name="Fluor">6.86072849086522</prop>
						<prop name="Temp">59.94</prop>
						<prop name="Time">1663350</prop>
					</Chan>
				</Acq>
				<Acq Number="8">
					<Chan Number="0">
						<prop name="Fluor">6.85700531687381</prop>
						<prop name="Temp">59.94</prop>
						<prop name="Time">1817150</prop>
					</Chan>
				</Acq>
				<Acq Number="9">
					<Chan Number="0">
						<prop name="Fluor">6.83732566878892</prop>
						<prop name="Temp">59.94</prop>
						<prop name="Time">1970933</prop>
					</Chan>
				</Acq>
				<Acq Number="10">
					<Chan Number="0">
						<prop name="Fluor">6.92191910133926</prop>
						<prop name="Temp">59.94</prop>
						<prop name="Time">2124733</prop>
					</Chan>
				</Acq>
				<Acq Number="11">
					<Chan Number="0">
						<prop name="Fluor">6.85856222892009</prop>
						<prop name="Temp">59.94</prop>
						<prop name="Time">2278550</prop>
					</Chan>
				</Acq>
				<Acq Number="12">
					<Chan Number="0">
						<prop name="Fluor">6.94040866919533</prop>
						<prop name="Temp">59.94</prop>
						<prop name="Time">2432350</prop>
					</Chan>
				</Acq>
				<Acq Number="13">
					<Chan Number="0">
						<prop name="Fluor">6.94925053108799</prop>
						<prop name="Temp">59.94</prop>
						<prop name="Time">2586150</prop>
					</Chan>
				</Acq>
				<Acq Number="14">
					<Chan Number="0">
						<prop name="Fluor">6.84101821073604</prop>
						<prop name="Temp">59.94</prop>
						<prop name="Time">2739983</prop>
					</Chan>
				</Acq>
				<Acq Number="15">
					<Chan Number="0">
						<prop name="Fluor">6.94586156984593</prop>
						<prop name="Temp">59.94</prop>
						<prop name="Time">2893733</prop>
					</Chan>
				</Acq>
				<Acq Number="16">
					<Chan Number="0">
						<prop name="Fluor">6.88141427612416</prop>
						<prop name="Temp">59.94</prop>
						<prop name="Time">3047567</prop>
					</Chan>
				</Acq>
				<Acq Number="17">
					<Chan Number="0">
						<prop name="Fluor">6.88249933040926</prop>
						<prop name="Temp">59.97</prop>
						<prop name="Time">3201383</prop>
					</Chan>
				</Acq>
				<Acq Number="18">
					<Chan Number="0">
						<prop name="Fluor">6.92451280283887</prop>
						<prop name="Temp">59.94</prop>
						<prop name="Time">3355150</prop>
					</Chan>
				</Acq>
				<Acq Number="19">
					<Chan Number="0">
						<prop name="Fluor">6.96769096623209</prop>
						<prop name="Temp">59.94</prop>
						<prop name="Time">3508967</prop>
					</Chan>
				</Acq>
				<Acq Number="20">
					<Chan Number="0">
						<prop name="Fluor">6.98456773270432</prop>
						<prop name="Temp">59.94</prop>
						<prop name="Time">3662750</prop>
					</Chan>
				</Acq>
				<Acq Number="21">
					<Chan Number="0">
						<prop name="Fluor">6.96764344836597</prop>
						<prop name="Temp">59.94</prop>
						<prop name="Time">3816550</prop>
					</Chan>
				</Acq>
				<Acq Number="22">
					<Chan Number="0">
						<prop name="Fluor">6.96268666757031</prop>
						<prop name="Temp">59.94</prop>
						<prop name="Time">3970350</prop>
					</Chan>
				</Acq>
				<Acq Number="23">
					<Chan Number="0">
						<prop name="Fluor">7.00906483397885</prop>
						<prop name="Temp">59.94</prop>
						<prop name="Time">4124133</prop>
					</Chan>
				</Acq>
				<Acq Number="24">
					<Chan Number="0">
						<prop name="Fluor">7.02589348482914</prop>
						<prop name="Temp">59.94</prop>
						<prop name="Time">4277967</prop>
					</Chan>
				</Acq>
				<Acq Number="25">
					<Chan Number="0">
						<prop name="Fluor">7.10588330491251</prop>
						<prop name="Temp">59.94</prop>
						<prop name="Time">4431750</prop>
					</Chan>
				</Acq>
				<Acq Number="26">
					<Chan Number="0">
						<prop name="Fluor">7.21271005566182</prop>
						<prop name="Temp">59.94</prop>
						<prop name="Time">4585567</prop>
					</Chan>
				</Acq>
				<Acq Number="27">
					<Chan Number="0">
						<prop name="Fluor">7.48183189982421</prop>
						<prop name="Temp">59.94</prop>
						<prop name="Time">4739367</prop>
					</Chan>
				</Acq>
				<Acq Number="28">
					<Chan Number="0">
						<prop name="Fluor">7.99809309491656</prop>
						<prop name="Temp">59.94</prop>
						<prop name="Time">4892883</prop>
					</Chan>
				</Acq>
				<Acq Number="29">
					<Chan Number="0">
						<prop name="Fluor">8.95041616456286</prop>
						<prop name="Temp">59.94</prop>
						<prop name="Time">5046700</prop>
					</Chan>
				</Acq>
				<Acq Number="30">
					<Chan Number="0">
						<prop name="Fluor">10.8798476411201</prop>
						<prop name="Temp">59.94</prop>
						<prop name="Time">5200517</prop>
					</Chan>
				</Acq>
				<Acq Number="31">
					<Chan Number="0">
						<prop name="Fluor">14.5016411355497</prop>
						<prop name="Temp">59.94</prop>
						<prop name="Time">5354317</prop>
					</Chan>
				</Acq>
				<Acq Number="32">
					<Chan Number="0">
						<prop name="Fluor">21.3817405303375</prop>
						<prop name="Temp">59.94</prop>
						<prop name="Time">5508083</prop>
					</Chan>
				</Acq>
				<Acq Number="33">
					<Chan Number="0">
						<prop name="Fluor">32.8950077906982</prop>
						<prop name="Temp">59.94</prop>
						<prop name="Time">5661883</prop>
					</Chan>
				</Acq>
				<Acq Number="34">
					<Chan Number="0">
						<prop name="Fluor">49.2002580549334</prop>
						<prop name="Temp">59.94</prop>
						<prop name="Time">5815717</prop>
					</Chan>
				</Acq>
				<Acq Number="35">
					<Chan Number="0">
						<prop name="Fluor">64.4173371187765</prop>
						<prop name="Temp">59.94</prop>
						<prop name="Time">5969500</prop>
					</Chan>
				</Acq>
				<Acq Number="36">
					<Chan Number="0">
						<prop name="Fluor">74.0142577880244</prop>
						<prop name="Temp">59.94</prop>
						<prop name="Time">6123300</prop>
					</Chan>
				</Acq>
				<Acq Number="37">
					<Chan Number="0">
						<prop name="Fluor">80.0856441267156</prop>
						<prop name="Temp">59.94</prop>
						<prop name="Time">6277100</prop>
					</Chan>
				</Acq>
				<Acq Number="38">
					<Chan Number="0">
						<prop name="Fluor">84.4025549274582</prop>
						<prop name="Temp">59.94</prop>
						<prop name="Time">6430900</prop>
					</Chan>
				</Acq>
				<Acq Number="39">
					<Chan Number="0">
						<prop name="Fluor">87.6813754261628</prop>
						<prop name="Temp">59.94</prop>
						<prop name="Time">6584700</prop>
					</Chan>
				</Acq>
				<Acq Number="40">
					<Chan Number="0">
						<prop name="Fluor">89.6405869414714</prop>
						<prop name="Temp">59.94</prop>
						<prop name="Time">6738517</prop>
					</Chan>
				</Acq>
				<Acq Number="41">
					<Chan Number="0">
						<prop name="Fluor">91.243362783198</prop>
						<prop name="Temp">59.94</prop>
						<prop name="Time">6892300</prop>
					</Chan>
				</Acq>
				<Acq Number="42">
					<Chan Number="0">
						<prop name="Fluor">92.3548421399768</prop>
						<prop name="Temp">59.94</prop>
						<prop name="Time">7046117</prop>
					</Chan>
				</Acq>
				<Acq Number="43">
					<Chan Number="0">
						<prop name="Fluor">93.5204325027</prop>
						<prop name="Temp">59.94</prop>
						<prop name="Time">7199933</prop>
					</Chan>
				</Acq>
				<Acq Number="44">
					<Chan Number="0">
						<prop name="Fluor">94.1783293680307</prop>
						<prop name="Temp">59.94</prop>
						<prop name="Time">7353733</prop>
					</Chan>
				</Acq>
				<Acq Number="45">
					<Chan Number="0">
						<prop name="Fluor">94.5184379589954</prop>
						<prop name="Temp">59.94</prop>
						<prop name="Time">7507517</prop>
					</Chan>
				</Acq>
			</Sample>
			<Sample Number="17">
				<Acq Number="1">
					<Chan Number="0">
						<prop name="Fluor">4.53293267483513</prop>
						<prop name="Temp">59.94</prop>
						<prop name="Time">740850</prop>
					</Chan>
				</Acq>
				<Acq Number="2">
					<Chan Number="0">
						<prop name="Fluor">4.55078284090242</prop>
						<prop name="Temp">59.94</prop>
						<prop name="Time">894617</prop>
					</Chan>
				</Acq>
				<Acq Number="3">
					<Chan Number="0">
						<prop name="Fluor">4.55216284284005</prop>
						<prop name="Temp">59.94</prop>
						<prop name="Time">1048417</prop>
					</Chan>
				</Acq>
				<Acq Number="4">
					<Chan Number="0">
						<prop name="Fluor">4.61253076989308</prop>
						<prop name="Temp">59.94</prop>
						<prop name="Time">1202233</prop>
					</Chan>
				</Acq>
				<Acq Number="5">
					<Chan Number="0">
						<prop name="Fluor">4.65250039345853</prop>
						<prop name="Temp">59.94</prop>
						<prop name="Time">1355750</prop>
					</Chan>
				</Acq>
				<Acq Number="6">
					<Chan Number="0">
						<prop name="Fluor">4.63176876576709</prop>
						<prop name="Temp">59.94</prop>
						<prop name="Time">1509567</prop>
					</Chan>
				</Acq>
				<Acq Number="7">
					<Chan Number="0">
						<prop name="Fluor">4.69463236450668</prop>
						<prop name="Temp">59.94</prop>
						<prop name="Time">1663350</prop>
					</Chan>
				</Acq>
				<Acq Number="8">
					<Chan Number="0">
						<prop name="Fluor">4.6717138897853</prop>
						<prop name="Temp">59.94</prop>
						<prop name="Time">1817150</prop>
					</Chan>
				</Acq>
				<Acq Number="9">
					<Chan Number="0">
						<prop name="Fluor">4.69280897797519</prop>
						<prop name="Temp">59.94</prop>
						<prop name="Time">1970933</prop>
					</Chan>
				</Acq>
				<Acq Number="10">
					<Chan Number="0">
						<prop name="Fluor">4.65313601255625</prop>
						<prop name="Temp">59.94</prop>
						<prop name="Time">2124733</prop>
					</Chan>
				</Acq>
				<Acq Number="11">
					<Chan Number="0">
						<prop name="Fluor">4.6931485668638</prop>
						<prop name="Temp">59.94</prop>
						<prop name="Time">2278550</prop>
					</Chan>
				</Acq>
				<Acq Number="12">
					<Chan Number="0">
						<prop name="Fluor">4.6923091443631</prop>
						<prop name="Temp">59.94</prop>
						<prop name="Time">2432350</prop>
					</Chan>
				</Acq>
				<Acq Number="13">
					<Chan Number="0">
						<prop name="Fluor">4.718645419311</prop>
						<prop name="Temp">59.94</prop>
						<prop name="Time">2586150</prop>
					</Chan>
				</Acq>
				<Acq Number="14">
					<Chan Number="0">
						<prop name="Fluor">4.69532603178172</prop>
						<prop name="Temp">59.94</prop>
						<prop name="Time">2739983</prop>
					</Chan>
				</Acq>
				<Acq Number="15">
					<Chan Number="0">
						<prop name="Fluor">4.77747861084516</prop>
						<prop name="Temp">59.94</prop>
						<prop name="Time">2893733</prop>
					</Chan>
				</Acq>
				<Acq Number="16">
					<Chan Number="0">
						<prop name="Fluor">4.73527484991673</prop>
						<prop name="Temp">59.94</prop>
						<prop name="Time">3047567</prop>
					</Chan>
				</Acq>
				<Acq Number="17">
					<Chan Number="0">
						<prop name="Fluor">4.69527482737754</prop>
						<prop name="Temp">59.97</prop>
						<prop name="Time">3201383</prop>
					</Chan>
				</Acq>
				<Acq Number="18">
					<Chan Number="0">
						<prop name="Fluor">4.77706521753895</prop>
						<prop name="Temp">59.94</prop>
						<prop name="Time">3355150</prop>
					</Chan>
				</Acq>
				<Acq Number="19">
					<Chan Number="0">
						<prop name="Fluor">4.77823215636738</prop>
						<prop name="Temp">59.94</prop>
						<prop name="Time">3508967</prop>
					</Chan>
				</Acq>
				<Acq Number="20">
					<Chan Number="0">
						<prop name="Fluor">4.77556525610836</prop>
						<prop name="Temp">59.94</prop>
						<prop name="Time">3662750</prop>
					</Chan>
				</Acq>
				<Acq Number="21">
					<Chan Number="0">
						<prop name="Fluor">4.77819975782229</prop>
						<prop name="Temp">59.94</prop>
						<prop name="Time">3816550</prop>
					</Chan>
				</Acq>
				<Acq Number="22">
					<Chan Number="0">
						<prop name="Fluor">4.754452632625</prop>
						<prop name="Temp">59.94</prop>
						<prop name="Time">3970350</prop>
					</Chan>
				</Acq>
				<Acq Number="23">
					<Chan Number="0">
						<prop name="Fluor">4.77815686831975</prop>
						<prop name="Temp">59.94</prop>
						<prop name="Time">4124133</prop>
					</Chan>
				</Acq>
				<Acq Number="24">
					<Chan Number="0">
						<prop name="Fluor">4.79591666097063</prop>
						<prop name="Temp">59.94</prop>
						<prop name="Time">4277967</prop>
					</Chan>
				</Acq>
				<Acq Number="25">
					<Chan Number="0">
						<prop name="Fluor">4.79393236878738</prop>
						<prop name="Temp">59.94</prop>
						<prop name="Time">4431750</prop>
					</Chan>
				</Acq>
				<Acq Number="26">
					<Chan Number="0">
						<prop name="Fluor">4.73509905528413</prop>
						<prop name="Temp">59.94</prop>
						<prop name="Time">4585567</prop>
					</Chan>
				</Acq>
				<Acq Number="27">
					<Chan Number="0">
						<prop name="Fluor">4.75530834456524</prop>
						<prop name="Temp">59.94</prop>
						<prop name="Time">4739367</prop>
					</Chan>
				</Acq>
				<Acq Number="28">
					<Chan Number="0">
						<prop name="Fluor">4.85612553067253</prop>
						<prop name="Temp">59.94</prop>
						<prop name="Time">4892883</prop>
					</Chan>
				</Acq>
				<Acq Number="29">
					<Chan Number="0">
						<prop name="Fluor">4.77432668870129</prop>
						<prop name="Temp">59.94</prop>
						<prop name="Time">5046700</prop>
					</Chan>
				</Acq>
				<Acq Number="30">
					<Chan Number="0">
						<prop name="Fluor">4.81573133745702</prop>
						<prop name="Temp">59.94</prop>
						<prop name="Time">5200517</prop>
					</Chan>
				</Acq>
				<Acq Number="31">
					<Chan Number="0">
						<prop name="Fluor">4.83265658213754</prop>
						<prop name="Temp">59.94</prop>
						<prop name="Time">5354317</prop>
					</Chan>
				</Acq>
				<Acq Number="32">
					<Chan Number="0">
						<prop name="Fluor">4.91035359859599</prop>
						<prop name="Temp">59.94</prop>
						<prop name="Time">5508083</prop>
					</Chan>
				</Acq>
				<Acq Number="33">
					<Chan Number="0">
						<prop name="Fluor">4.78401460738948</prop>
						<prop name="Temp">59.94</prop>
						<prop name="Time">5661883</prop>
					</Chan>
				</Acq>
				<Acq Number="34">
					<Chan Number="0">
						<prop name="Fluor">4.80330536878655</prop>
						<prop name="Temp">59.94</prop>
						<prop name="Time">5815717</prop>
					</Chan>
				</Acq>
				<Acq Number="35">
					<Chan Number="0">
						<prop name="Fluor">4.9133853672816</prop>
						<prop name="Temp">59.94</prop>
						<prop name="Time">5969500</prop>
					</Chan>
				</Acq>
				<Acq Number="36">
					<Chan Number="0">
						<prop name="Fluor">4.88277148125239</prop>
						<prop name="Temp">59.94</prop>
						<prop name="Time">6123300</prop>
					</Chan>
				</Acq>
				<Acq Number="37">
					<Chan Number="0">
						<prop name="Fluor">4.89498807816152</prop>
						<prop name="Temp">59.94</prop>
						<prop name="Time">6277100</prop>
					</Chan>
				</Acq>
				<Acq Number="38">
					<Chan Number="0">
						<prop name="Fluor">4.92481993410584</prop>
						<prop name="Temp">59.94</prop>
						<prop name="Time">6430900</prop>
					</Chan>
				</Acq>
				<Acq Number="39">
					<Chan Number="0">
						<prop name="Fluor">5.0785718725568</prop>
						<prop name="Temp">59.94</prop>
						<prop name="Time">6584700</prop>
					</Chan>
				</Acq>
				<Acq Number="40">
					<Chan Number="0">
						<prop name="Fluor">5.27232577346458</prop>
						<prop name="Temp">59.94</prop>
						<prop name="Time">6738517</prop>
					</Chan>
				</Acq>
				<Acq Number="41">
					<Chan Number="0">
						<prop name="Fluor">5.57087173303599</prop>
						<prop name="Temp">59.94</prop>
						<prop name="Time">6892300</prop>
					</Chan>
				</Acq>
				<Acq Number="42">
					<Chan Number="0">
						<prop name="Fluor">6.15390354391103</prop>
						<prop name="Temp">59.94</prop>
						<prop name="Time">7046117</prop>
					</Chan>
				</Acq>
				<Acq Number="43">
					<Chan Number="0">
						<prop name="Fluor">7.22528020400554</prop>
						<prop name="Temp">59.94</prop>
						<prop name="Time">7199933</prop>
					</Chan>
				</Acq>
				<Acq Number="44">
					<Chan Number="0">
						<prop name="Fluor">9.26170112116245</prop>
						<prop name="Temp">59.94</prop>
						<prop name="Time">7353733</prop>
					</Chan>
				</Acq>
				<Acq Number="45">
					<Chan Number="0">
						<prop name="Fluor">12.9005611578336</prop>
						<prop name="Temp">59.94</prop>
						<prop name="Time">7507517</prop>
					</Chan>
				</Acq>
			</Sample>
			<Sample Number="18">
				<Acq Number="1">
					<Chan Number="0">
						<prop name="Fluor">4.8002287082023</prop>
						<prop name="Temp">59.94</prop>
						<prop name="Time">740850</prop>
					</Chan>
				</Acq>
				<Acq Number="2">
					<Chan Number="0">
						<prop name="Fluor">4.8584202044982</prop>
						<prop name="Temp">59.94</prop>
						<prop name="Time">894617</prop>
					</Chan>
				</Acq>
				<Acq Number="3">
					<Chan Number="0">
						<prop name="Fluor">4.88021413196555</prop>
						<prop name="Temp">59.94</prop>
						<prop name="Time">1048417</prop>
					</Chan>
				</Acq>
				<Acq Number="4">
					<Chan Number="0">
						<prop name="Fluor">4.87942852420272</prop>
						<prop name="Temp">59.94</prop>
						<prop name="Time">1202233</prop>
					</Chan>
				</Acq>
				<Acq Number="5">
					<Chan Number="0">
						<prop name="Fluor">4.8786110993705</prop>
						<prop name="Temp">59.94</prop>
						<prop name="Time">1355750</prop>
					</Chan>
				</Acq>
				<Acq Number="6">
					<Chan Number="0">
						<prop name="Fluor">4.91882941908851</prop>
						<prop name="Temp">59.94</prop>
						<prop name="Time">1509567</prop>
					</Chan>
				</Acq>
				<Acq Number="7">
					<Chan Number="0">
						<prop name="Fluor">4.92069716855972</prop>
						<prop name="Temp">59.94</prop>
						<prop name="Time">1663350</prop>
					</Chan>
				</Acq>
				<Acq Number="8">
					<Chan Number="0">
						<prop name="Fluor">4.91799765664613</prop>
						<prop name="Temp">59.94</prop>
						<prop name="Time">1817150</prop>
					</Chan>
				</Acq>
				<Acq Number="9">
					<Chan Number="0">
						<prop name="Fluor">4.9187625201307</prop>
						<prop name="Temp">59.94</prop>
						<prop name="Time">1970933</prop>
					</Chan>
				</Acq>
				<Acq Number="10">
					<Chan Number="0">
						<prop name="Fluor">4.94019238266646</prop>
						<prop name="Temp">59.94</prop>
						<prop name="Time">2124733</prop>
					</Chan>
				</Acq>
				<Acq Number="11">
					<Chan Number="0">
						<prop name="Fluor">4.93941563643279</prop>
						<prop name="Temp">59.94</prop>
						<prop name="Time">2278550</prop>
					</Chan>
				</Acq>
				<Acq Number="12">
					<Chan Number="0">
						<prop name="Fluor">5.03998615323124</prop>
						<prop name="Temp">59.94</prop>
						<prop name="Time">2432350</prop>
					</Chan>
				</Acq>
				<Acq Number="13">
					<Chan Number="0">
						<prop name="Fluor">4.98544736652405</prop>
						<prop name="Temp">59.94</prop>
						<prop name="Time">2586150</prop>
					</Chan>
				</Acq>
				<Acq Number="14">
					<Chan Number="0">
						<prop name="Fluor">4.94171391320484</prop>
						<prop name="Temp">59.94</prop>
						<prop name="Time">2739983</prop>
					</Chan>
				</Acq>
				<Acq Number="15">
					<Chan Number="0">
						<prop name="Fluor">5.0236249139808</prop>
						<prop name="Temp">59.94</prop>
						<prop name="Time">2893733</prop>
					</Chan>
				</Acq>
				<Acq Number="16">
					<Chan Number="0">
						<prop name="Fluor">5.04237172724823</prop>
						<prop name="Temp">59.94</prop>
						<prop name="Time">3047567</prop>
					</Chan>
				</Acq>
				<Acq Number="17">
					<Chan Number="0">
						<prop name="Fluor">5.00254968073879</prop>
						<prop name="Temp">59.97</prop>
						<prop name="Time">3201383</prop>
					</Chan>
				</Acq>
				<Acq Number="18">
					<Chan Number="0">
						<prop name="Fluor">5.04349965345483</prop>
						<prop name="Temp">59.94</prop>
						<prop name="Time">3355150</prop>
					</Chan>
				</Acq>
				<Acq Number="19">
					<Chan Number="0">
						<prop name="Fluor">5.0041135784724</prop>
						<prop name="Temp">59.94</prop>
						<prop name="Time">3508967</prop>
					</Chan>
				</Acq>
				<Acq Number="20">
					<Chan Number="0">
						<prop name="Fluor">5.00128781807572</prop>
						<prop name="Temp">59.94</prop>
						<prop name="Time">3662750</prop>
					</Chan>
				</Acq>
				<Acq Number="21">
					<Chan Number="0">
						<prop name="Fluor">5.04457349869018</prop>
						<prop name="Temp">59.94</prop>
						<prop name="Time">3816550</prop>
					</Chan>
				</Acq>
				<Acq Number="22">
					<Chan Number="0">
						<prop name="Fluor">5.04094062074305</prop>
						<prop name="Temp">59.94</prop>
						<prop name="Time">3970350</prop>
					</Chan>
				</Acq>
				<Acq Number="23">
					<Chan Number="0">
						<prop name="Fluor">5.06461770714057</prop>
						<prop name="Temp">59.94</prop>
						<prop name="Time">4124133</prop>
					</Chan>
				</Acq>
				<Acq Number="24">
					<Chan Number="0">
						<prop name="Fluor">5.06152912366889</prop>
						<prop name="Temp">59.94</prop>
						<prop name="Time">4277967</prop>
					</Chan>
				</Acq>
				<Acq Number="25">
					<Chan Number="0">
						<prop name="Fluor">5.07908227640272</prop>
						<prop name="Temp">59.94</prop>
						<prop name="Time">4431750</prop>
					</Chan>
				</Acq>
				<Acq Number="26">
					<Chan Number="0">
						<prop name="Fluor">5.05997956437852</prop>
						<prop name="Temp">59.94</prop>
						<prop name="Time">4585567</prop>
					</Chan>
				</Acq>
				<Acq Number="27">
					<Chan Number="0">
						<prop name="Fluor">5.07792788795511</prop>
						<prop name="Temp">59.94</prop>
						<prop name="Time">4739367</prop>
					</Chan>
				</Acq>
				<Acq Number="28">
					<Chan Number="0">
						<prop name="Fluor">5.09368686057449</prop>
						<prop name="Temp">59.94</prop>
						<prop name="Time">4892883</prop>
					</Chan>
				</Acq>
				<Acq Number="29">
					<Chan Number="0">
						<prop name="Fluor">5.0690520471547</prop>
						<prop name="Temp">59.94</prop>
						<prop name="Time">5046700</prop>
					</Chan>
				</Acq>
				<Acq Number="30">
					<Chan Number="0">
						<prop name="Fluor">5.10734782232698</prop>
						<prop name="Temp">59.94</prop>
						<prop name="Time">5200517</prop>
					</Chan>
				</Acq>
				<Acq Number="31">
					<Chan Number="0">
						<prop name="Fluor">5.16352222050829</prop>
						<prop name="Temp">59.94</prop>
						<prop name="Time">5354317</prop>
					</Chan>
				</Acq>
				<Acq Number="32">
					<Chan Number="0">
						<prop name="Fluor">5.36356690817987</prop>
						<prop name="Temp">59.94</prop>
						<prop name="Time">5508083</prop>
					</Chan>
				</Acq>
				<Acq Number="33">
					<Chan Number="0">
						<prop name="Fluor">5.46437077616408</prop>
						<prop name="Temp">59.94</prop>
						<prop name="Time">5661883</prop>
					</Chan>
				</Acq>
				<Acq Number="34">
					<Chan Number="0">
						<prop name="Fluor">5.83578656603406</prop>
						<prop name="Temp">59.94</prop>
						<prop name="Time">5815717</prop>
					</Chan>
				</Acq>
				<Acq Number="35">
					<Chan Number="0">
						<prop name="Fluor">6.64148035287183</prop>
						<prop name="Temp">59.94</prop>
						<prop name="Time">5969500</prop>
					</Chan>
				</Acq>
				<Acq Number="36">
					<Chan Number="0">
						<prop name="Fluor">7.87365407977689</prop>
						<prop name="Temp">59.94</prop>
						<prop name="Time">6123300</prop>
					</Chan>
				</Acq>
				<Acq Number="37">
					<Chan Number="0">
						<prop name="Fluor">10.5297919132964</prop>
						<prop name="Temp">59.94</prop>
						<prop name="Time">6277100</prop>
					</Chan>
				</Acq>
				<Acq Number="38">
					<Chan Number="0">
						<prop name="Fluor">15.2909478283109</prop>
						<prop name="Temp">59.94</prop>
						<prop name="Time">6430900</prop>
					</Chan>
				</Acq>
				<Acq Number="39">
					<Chan Number="0">
						<prop name="Fluor">23.7888110728032</prop>
						<prop name="Temp">59.94</prop>
						<prop name="Time">6584700</prop>
					</Chan>
				</Acq>
				<Acq Number="40">
					<Chan Number="0">
						<prop name="Fluor">37.1723403484203</prop>
						<prop name="Temp">59.94</prop>
						<prop name="Time">6738517</prop>
					</Chan>
				</Acq>
				<Acq Number="41">
					<Chan Number="0">
						<prop name="Fluor">52.5944050313282</prop>
						<prop name="Temp">59.94</prop>
						<prop name="Time">6892300</prop>
					</Chan>
				</Acq>
				<Acq Number="42">
					<Chan Number="0">
						<prop name="Fluor">63.538826843682</prop>
						<prop name="Temp">59.94</prop>
						<prop name="Time">7046117</prop>
					</Chan>
				</Acq>
				<Acq Number="43">
					<Chan Number="0">
						<prop name="Fluor">69.7945026840231</prop>
						<prop name="Temp">59.94</prop>
						<prop name="Time">7199933</prop>
					</Chan>
				</Acq>
				<Acq Number="44">
					<Chan Number="0">
						<prop name="Fluor">73.2848613424731</prop>
						<prop name="Temp">59.94</prop>
						<prop name="Time">7353733</prop>
					</Chan>
				</Acq>
				<Acq Number="45">
					<Chan Number="0">
						<prop name="Fluor">75.9968958460411</prop>
						<prop name="Temp">59.94</prop>
						<prop name="Time">7507517</prop>
					</Chan>
				</Acq>
			</Sample>
			<Sample Number="19">
				<Acq Number="1">
					<Chan Number="0">
						<prop name="Fluor">4.32516583766148</prop>
						<prop name="Temp">59.94</prop>
						<prop name="Time">740850</prop>
					</Chan>
				</Acq>
				<Acq Number="2">
					<Chan Number="0">
						<prop name="Fluor">4.36383022479387</prop>
						<prop name="Temp">59.94</prop>
						<prop name="Time">894617</prop>
					</Chan>
				</Acq>
				<Acq Number="3">
					<Chan Number="0">
						<prop name="Fluor">4.38568655941655</prop>
						<prop name="Temp">59.94</prop>
						<prop name="Time">1048417</prop>
					</Chan>
				</Acq>
				<Acq Number="4">
					<Chan Number="0">
						<prop name="Fluor">4.42607598534942</prop>
						<prop name="Temp">59.94</prop>
						<prop name="Time">1202233</prop>
					</Chan>
				</Acq>
				<Acq Number="5">
					<Chan Number="0">
						<prop name="Fluor">4.42535590928938</prop>
						<prop name="Temp">59.94</prop>
						<prop name="Time">1355750</prop>
					</Chan>
				</Acq>
				<Acq Number="6">
					<Chan Number="0">
						<prop name="Fluor">4.40447786103578</prop>
						<prop name="Temp">59.94</prop>
						<prop name="Time">1509567</prop>
					</Chan>
				</Acq>
				<Acq Number="7">
					<Chan Number="0">
						<prop name="Fluor">4.46775890514371</prop>
						<prop name="Temp">59.94</prop>
						<prop name="Time">1663350</prop>
					</Chan>
				</Acq>
				<Acq Number="8">
					<Chan Number="0">
						<prop name="Fluor">4.46532397751474</prop>
						<prop name="Temp">59.94</prop>
						<prop name="Time">1817150</prop>
					</Chan>
				</Acq>
				<Acq Number="9">
					<Chan Number="0">
						<prop name="Fluor">4.48653636930901</prop>
						<prop name="Temp">59.94</prop>
						<prop name="Time">1970933</prop>
					</Chan>
				</Acq>
				<Acq Number="10">
					<Chan Number="0">
						<prop name="Fluor">4.50814186969722</prop>
						<prop name="Temp">59.94</prop>
						<prop name="Time">2124733</prop>
					</Chan>
				</Acq>
				<Acq Number="11">
					<Chan Number="0">
						<prop name="Fluor">4.44579468895702</prop>
						<prop name="Temp">59.94</prop>
						<prop name="Time">2278550</prop>
					</Chan>
				</Acq>
				<Acq Number="12">
					<Chan Number="0">
						<prop name="Fluor">4.50660209689979</prop>
						<prop name="Temp">59.94</prop>
						<prop name="Time">2432350</prop>
					</Chan>
				</Acq>
				<Acq Number="13">
					<Chan Number="0">
						<prop name="Fluor">4.49179021170778</prop>
						<prop name="Temp">59.94</prop>
						<prop name="Time">2586150</prop>
					</Chan>
				</Acq>
				<Acq Number="14">
					<Chan Number="0">
						<prop name="Fluor">4.50953085120283</prop>
						<prop name="Temp">59.94</prop>
						<prop name="Time">2739983</prop>
					</Chan>
				</Acq>
				<Acq Number="15">
					<Chan Number="0">
						<prop name="Fluor">4.5718065173399</prop>
						<prop name="Temp">59.94</prop>
						<prop name="Time">2893733</prop>
					</Chan>
				</Acq>
				<Acq Number="16">
					<Chan Number="0">
						<prop name="Fluor">4.5498358770454</prop>
						<prop name="Temp">59.94</prop>
						<prop name="Time">3047567</prop>
					</Chan>
				</Acq>
				<Acq Number="17">
					<Chan Number="0">
						<prop name="Fluor">4.59160410806218</prop>
						<prop name="Temp">59.97</prop>
						<prop name="Time">3201383</prop>
					</Chan>
				</Acq>
				<Acq Number="18">
					<Chan Number="0">
						<prop name="Fluor">4.57139083131844</prop>
						<prop name="Temp">59.94</prop>
						<prop name="Time">3355150</prop>
					</Chan>
				</Acq>
				<Acq Number="19">
					<Chan Number="0">
						<prop name="Fluor">4.63414317551221</prop>
						<prop name="Temp">59.94</prop>
						<prop name="Time">3508967</prop>
					</Chan>
				</Acq>
				<Acq Number="20">
					<Chan Number="0">
						<prop name="Fluor">4.69315768623429</prop>
						<prop name="Temp">59.94</prop>
						<prop name="Time">3662750</prop>
					</Chan>
				</Acq>
				<Acq Number="21">
					<Chan Number="0">
						<prop name="Fluor">4.9216892113146</prop>
						<prop name="Temp">59.94</prop>
						<prop name="Time">3816550</prop>
					</Chan>
				</Acq>
				<Acq Number="22">
					<Chan Number="0">
						<prop name="Fluor">5.20566842344552</prop>
						<prop name="Temp">59.94</prop>
						<prop name="Time">3970350</prop>
					</Chan>
				</Acq>
				<Acq Number="23">
					<Chan Number="0">
						<prop name="Fluor">5.86673101252224</prop>
						<prop name="Temp">59.94</prop>
						<prop name="Time">4124133</prop>
					</Chan>
				</Acq>
				<Acq Number="24">
					<Chan Number="0">
						<prop name="Fluor">6.95172879981502</prop>
						<prop name="Temp">59.94</prop>
						<prop name="Time">4277967</prop>
					</Chan>
				</Acq>
				<Acq Number="25">
					<Chan Number="0">
						<prop name="Fluor">9.24764899504982</prop>
						<prop name="Temp">59.94</prop>
						<prop name="Time">4431750</prop>
					</Chan>
				</Acq>
				<Acq Number="26">
					<Chan Number="0">
						<prop name="Fluor">13.5436959165407</prop>
						<prop name="Temp">59.94</prop>
						<prop name="Time">4585567</prop>
					</Chan>
				</Acq>
				<Acq Number="27">
					<Chan Number="0">
						<prop name="Fluor">21.3055298062269</prop>
						<prop name="Temp">59.94</prop>
						<prop name="Time">4739367</prop>
					</Chan>
				</Acq>
				<Acq Number="28">
					<Chan Number="0">
						<prop name="Fluor">33.6614057349894</prop>
						<prop name="Temp">59.94</prop>
						<prop name="Time">4892883</prop>
					</Chan>
				</Acq>
				<Acq Number="29">
					<Chan Number="0">
						<prop name="Fluor">48.4217272067843</prop>
						<prop name="Temp">59.94</prop>
						<prop name="Time">5046700</prop>
					</Chan>
				</Acq>
				<Acq Number="30">
					<Chan Number="0">
						<prop name="Fluor">61.2907143466759</prop>
						<prop name="Temp">59.94</prop>
						<prop name="Time">5200517</prop>
					</Chan>
				</Acq>
				<Acq Number="31">
					<Chan Number="0">
						<prop name="Fluor">69.9068505668649</prop>
						<prop name="Temp">59.94</prop>
						<prop name="Time">5354317</prop>
					</Chan>
				</Acq>
				<Acq Number="32">
					<Chan Number="0">
						<prop name="Fluor">75.6621071612303</prop>
						<prop name="Temp">59.94</prop>
						<prop name="Time">5508083</prop>
					</Chan>
				</Acq>
				<Acq Number="33">
					<Chan Number="0">
						<prop name="Fluor">79.4708615114469</prop>
						<prop name="Temp">59.94</prop>
						<prop name="Time">5661883</prop>
					</Chan>
				</Acq>
				<Acq Number="34">
					<Chan Number="0">
						<prop name="Fluor">82.3511382021209</prop>
						<prop name="Temp">59.94</prop>
						<prop name="Time">5815717</prop>
					</Chan>
				</Acq>
				<Acq Number="35">
					<Chan Number="0">
						<prop name="Fluor">84.4676634416975</prop>
						<prop name="Temp">59.94</prop>
						<prop name="Time">5969500</prop>
					</Chan>
				</Acq>
				<Acq Number="36">
					<Chan Number="0">
						<prop name="Fluor">85.9291664708623</prop>
						<prop name="Temp">59.94</prop>
						<prop name="Time">6123300</prop>
					</Chan>
				</Acq>
				<Acq Number="37">
					<Chan Number="0">
						<prop name="Fluor">87.0310438039663</prop>
						<prop name="Temp">59.94</prop>
						<prop name="Time">6277100</prop>
					</Chan>
				</Acq>
				<Acq Number="38">
					<Chan Number="0">
						<prop name="Fluor">88.0956534791496</prop>
						<prop name="Temp">59.94</prop>
						<prop name="Time">6430900</prop>
					</Chan>
				</Acq>
				<Acq Number="39">
					<Chan Number="0">
						<prop name="Fluor">88.7681722480978</prop>
						<prop name="Temp">59.94</prop>
						<prop name="Time">6584700</prop>
					</Chan>
				</Acq>
				<Acq Number="40">
					<Chan Number="0">
						<prop name="Fluor">89.4671719133744</prop>
						<prop name="Temp">59.94</prop>
						<prop name="Time">6738517</prop>
					</Chan>
				</Acq>
				<Acq Number="41">
					<Chan Number="0">
						<prop name="Fluor">89.7918764991647</prop>
						<prop name="Temp">59.94</prop>
						<prop name="Time">6892300</prop>
					</Chan>
				</Acq>
				<Acq Number="42">
					<Chan Number="0">
						<prop name="Fluor">90.0012716781056</prop>
						<prop name="Temp">59.94</prop>
						<prop name="Time">7046117</prop>
					</Chan>
				</Acq>
				<Acq Number="43">
					<Chan Number="0">
						<prop name="Fluor">90.1642087033211</prop>
						<prop name="Temp">59.94</prop>
						<prop name="Time">7199933</prop>
					</Chan>
				</Acq>
				<Acq Number="44">
					<Chan Number="0">
						<prop name="Fluor">90.6883136143323</prop>
						<prop name="Temp">59.94</prop>
						<prop name="Time">7353733</prop>
					</Chan>
				</Acq>
				<Acq Number="45">
					<Chan Number="0">
						<prop name="Fluor">90.8606701920801</prop>
						<prop name="Temp">59.94</prop>
						<prop name="Time">7507517</prop>
					</Chan>
				</Acq>
			</Sample>
			<Sample Number="20">
				<Acq Number="1">
					<Chan Number="0">
						<prop name="Fluor">7.71660065609825</prop>
						<prop name="Temp">59.94</prop>
						<prop name="Time">740850</prop>
					</Chan>
				</Acq>
				<Acq Number="2">
					<Chan Number="0">
						<prop name="Fluor">7.62792695460096</prop>
						<prop name="Temp">59.94</prop>
						<prop name="Time">894617</prop>
					</Chan>
				</Acq>
				<Acq Number="3">
					<Chan Number="0">
						<prop name="Fluor">7.6936033666005</prop>
						<prop name="Temp">59.94</prop>
						<prop name="Time">1048417</prop>
					</Chan>
				</Acq>
				<Acq Number="4">
					<Chan Number="0">
						<prop name="Fluor">7.67128441426049</prop>
						<prop name="Temp">59.94</prop>
						<prop name="Time">1202233</prop>
					</Chan>
				</Acq>
				<Acq Number="5">
					<Chan Number="0">
						<prop name="Fluor">7.7122386164593</prop>
						<prop name="Temp">59.94</prop>
						<prop name="Time">1355750</prop>
					</Chan>
				</Acq>
				<Acq Number="6">
					<Chan Number="0">
						<prop name="Fluor">7.71166051877946</prop>
						<prop name="Temp">59.94</prop>
						<prop name="Time">1509567</prop>
					</Chan>
				</Acq>
				<Acq Number="7">
					<Chan Number="0">
						<prop name="Fluor">7.77791447239436</prop>
						<prop name="Temp">59.94</prop>
						<prop name="Time">1663350</prop>
					</Chan>
				</Acq>
				<Acq Number="8">
					<Chan Number="0">
						<prop name="Fluor">7.71039486269499</prop>
						<prop name="Temp">59.94</prop>
						<prop name="Time">1817150</prop>
					</Chan>
				</Acq>
				<Acq Number="9">
					<Chan Number="0">
						<prop name="Fluor">7.7748747929711</prop>
						<prop name="Temp">59.94</prop>
						<prop name="Time">1970933</prop>
					</Chan>
				</Acq>
				<Acq Number="10">
					<Chan Number="0">
						<prop name="Fluor">7.71339076811202</prop>
						<prop name="Temp">59.94</prop>
						<prop name="Time">2124733</prop>
					</Chan>
				</Acq>
				<Acq Number="11">
					<Chan Number="0">
						<prop name="Fluor">7.7754924032905</prop>
						<prop name="Temp">59.94</prop>
						<prop name="Time">2278550</prop>
					</Chan>
				</Acq>
				<Acq Number="12">
					<Chan Number="0">
						<prop name="Fluor">7.77416418369139</prop>
						<prop name="Temp">59.94</prop>
						<prop name="Time">2432350</prop>
					</Chan>
				</Acq>
				<Acq Number="13">
					<Chan Number="0">
						<prop name="Fluor">7.72064280839245</prop>
						<prop name="Temp">59.94</prop>
						<prop name="Time">2586150</prop>
					</Chan>
				</Acq>
				<Acq Number="14">
					<Chan Number="0">
						<prop name="Fluor">7.71579178412044</prop>
						<prop name="Temp">59.94</prop>
						<prop name="Time">2739983</prop>
					</Chan>
				</Acq>
				<Acq Number="15">
					<Chan Number="0">
						<prop name="Fluor">7.80142465347963</prop>
						<prop name="Temp">59.94</prop>
						<prop name="Time">2893733</prop>
					</Chan>
				</Acq>
				<Acq Number="16">
					<Chan Number="0">
						<prop name="Fluor">7.79896048244431</prop>
						<prop name="Temp">59.94</prop>
						<prop name="Time">3047567</prop>
					</Chan>
				</Acq>
				<Acq Number="17">
					<Chan Number="0">
						<prop name="Fluor">7.82129074743336</prop>
						<prop name="Temp">59.97</prop>
						<prop name="Time">3201383</prop>
					</Chan>
				</Acq>
				<Acq Number="18">
					<Chan Number="0">
						<prop name="Fluor">7.84300838528431</prop>
						<prop name="Temp">59.94</prop>
						<prop name="Time">3355150</prop>
					</Chan>
				</Acq>
				<Acq Number="19">
					<Chan Number="0">
						<prop name="Fluor">7.82373211274475</prop>
						<prop name="Temp">59.94</prop>
						<prop name="Time">3508967</prop>
					</Chan>
				</Acq>
				<Acq Number="20">
					<Chan Number="0">
						<prop name="Fluor">7.84044741646538</prop>
						<prop name="Temp">59.94</prop>
						<prop name="Time">3662750</prop>
					</Chan>
				</Acq>
				<Acq Number="21">
					<Chan Number="0">
						<prop name="Fluor">7.9925353209062</prop>
						<prop name="Temp">59.94</prop>
						<prop name="Time">3816550</prop>
					</Chan>
				</Acq>
				<Acq Number="22">
					<Chan Number="0">
						<prop name="Fluor">8.09227261747096</prop>
						<prop name="Temp">59.94</prop>
						<prop name="Time">3970350</prop>
					</Chan>
				</Acq>
				<Acq Number="23">
					<Chan Number="0">
						<prop name="Fluor">8.54120869317564</prop>
						<prop name="Temp">59.94</prop>
						<prop name="Time">4124133</prop>
					</Chan>
				</Acq>
				<Acq Number="24">
					<Chan Number="0">
						<prop name="Fluor">9.21150046525927</prop>
						<prop name="Temp">59.94</prop>
						<prop name="Time">4277967</prop>
					</Chan>
				</Acq>
				<Acq Number="25">
					<Chan Number="0">
						<prop name="Fluor">10.5571937180327</prop>
						<prop name="Temp">59.94</prop>
						<prop name="Time">4431750</prop>
					</Chan>
				</Acq>
				<Acq Number="26">
					<Chan Number="0">
						<prop name="Fluor">13.0724059271281</prop>
						<prop name="Temp">59.94</prop>
						<prop name="Time">4585567</prop>
					</Chan>
				</Acq>
				<Acq Number="27">
					<Chan Number="0">
						<prop name="Fluor">17.8186229134833</prop>
						<prop name="Temp">59.94</prop>
						<prop name="Time">4739367</prop>
					</Chan>
				</Acq>
				<Acq Number="28">
					<Chan Number="0">
						<prop name="Fluor">26.1260717928951</prop>
						<prop name="Temp">59.94</prop>
						<prop name="Time">4892883</prop>
					</Chan>
				</Acq>
				<Acq Number="29">
					<Chan Number="0">
						<prop name="Fluor">39.5211443566642</prop>
						<prop name="Temp">59.94</prop>
						<prop name="Time">5046700</prop>
					</Chan>
				</Acq>
				<Acq Number="30">
					<Chan Number="0">
						<prop name="Fluor">55.9941209072327</prop>
						<prop name="Temp">59.94</prop>
						<prop name="Time">5200517</prop>
					</Chan>
				</Acq>
				<Acq Number="31">
					<Chan Number="0">
						<prop name="Fluor">69.1355844266107</prop>
						<prop name="Temp">59.94</prop>
						<prop name="Time">5354317</prop>
					</Chan>
				</Acq>
				<Acq Number="32">
					<Chan Number="0">
						<prop name="Fluor">76.5905833069417</prop>
						<prop name="Temp">59.94</prop>
						<prop name="Time">5508083</prop>
					</Chan>
				</Acq>
				<Acq Number="33">
					<Chan Number="0">
						<prop name="Fluor">80.5250000599904</prop>
						<prop name="Temp">59.94</prop>
						<prop name="Time">5661883</prop>
					</Chan>
				</Acq>
				<Acq Number="34">
					<Chan Number="0">
						<prop name="Fluor">83.6726724406778</prop>
						<prop name="Temp">59.94</prop>
						<prop name="Time">5815717</prop>
					</Chan>
				</Acq>
				<Acq Number="35">
					<Chan Number="0">
						<prop name="Fluor">85.8677724750738</prop>
						<prop name="Temp">59.94</prop>
						<prop name="Time">5969500</prop>
					</Chan>
				</Acq>
				<Acq Number="36">
					<Chan Number="0">
						<prop name="Fluor">87.5785222934024</prop>
						<prop name="Temp">59.94</prop>
						<prop name="Time">6123300</prop>
					</Chan>
				</Acq>
				<Acq Number="37">
					<Chan Number="0">
						<prop name="Fluor">88.8339758025835</prop>
						<prop name="Temp">59.94</prop>
						<prop name="Time">6277100</prop>
					</Chan>
				</Acq>
				<Acq Number="38">
					<Chan Number="0">
						<prop name="Fluor">89.6082727239421</prop>
						<prop name="Temp">59.94</prop>
						<prop name="Time">6430900</prop>
					</Chan>
				</Acq>
				<Acq Number="39">
					<Chan Number="0">
						<prop name="Fluor">90.3401351181127</prop>
						<prop name="Temp">59.94</prop>
						<prop name="Time">6584700</prop>
					</Chan>
				</Acq>
				<Acq Number="40">
					<Chan Number="0">
						<prop name="Fluor">90.785560404728</prop>
						<prop name="Temp">59.94</prop>
						<prop name="Time">6738517</prop>
					</Chan>
				</Acq>
				<Acq Number="41">
					<Chan Number="0">
						<prop name="Fluor">91.1856213197149</prop>
						<prop name="Temp">59.94</prop>
						<prop name="Time">6892300</prop>
					</Chan>
				</Acq>
				<Acq Number="42">
					<Chan Number="0">
						<prop name="Fluor">91.6149592108497</prop>
						<prop name="Temp">59.94</prop>
						<prop name="Time">7046117</prop>
					</Chan>
				</Acq>
				<Acq Number="43">
					<Chan Number="0">
						<prop name="Fluor">91.7414285794643</prop>
						<prop name="Temp">59.94</prop>
						<prop name="Time">7199933</prop>
					</Chan>
				</Acq>
				<Acq Number="44">
					<Chan Number="0">
						<prop name="Fluor">91.9838058968541</prop>
						<prop name="Temp">59.94</prop>
						<prop name="Time">7353733</prop>
					</Chan>
				</Acq>
				<Acq Number="45">
					<Chan Number="0">
						<prop name="Fluor">92.2674104826204</prop>
						<prop name="Temp">59.94</prop>
						<prop name="Time">7507517</prop>
					</Chan>
				</Acq>
			</Sample>
			<Sample Number="21">
				<Acq Number="1">
					<Chan Number="0">
						<prop name="Fluor">11.8031126373198</prop>
						<prop name="Temp">59.94</prop>
						<prop name="Time">740850</prop>
					</Chan>
				</Acq>
				<Acq Number="2">
					<Chan Number="0">
						<prop name="Fluor">11.7746535710091</prop>
						<prop name="Temp">59.94</prop>
						<prop name="Time">894617</prop>
					</Chan>
				</Acq>
				<Acq Number="3">
					<Chan Number="0">
						<prop name="Fluor">11.7342917258975</prop>
						<prop name="Temp">59.94</prop>
						<prop name="Time">1048417</prop>
					</Chan>
				</Acq>
				<Acq Number="4">
					<Chan Number="0">
						<prop name="Fluor">11.7764479282868</prop>
						<prop name="Temp">59.94</prop>
						<prop name="Time">1202233</prop>
					</Chan>
				</Acq>
				<Acq Number="5">
					<Chan Number="0">
						<prop name="Fluor">11.7965401952028</prop>
						<prop name="Temp">59.94</prop>
						<prop name="Time">1355750</prop>
					</Chan>
				</Acq>
				<Acq Number="6">
					<Chan Number="0">
						<prop name="Fluor">11.7296341213154</prop>
						<prop name="Temp">59.94</prop>
						<prop name="Time">1509567</prop>
					</Chan>
				</Acq>
				<Acq Number="7">
					<Chan Number="0">
						<prop name="Fluor">11.8441516516289</prop>
						<prop name="Temp">59.94</prop>
						<prop name="Time">1663350</prop>
					</Chan>
				</Acq>
				<Acq Number="8">
					<Chan Number="0">
						<prop name="Fluor">11.7937434433816</prop>
						<prop name="Temp">59.94</prop>
						<prop name="Time">1817150</prop>
					</Chan>
				</Acq>
				<Acq Number="9">
					<Chan Number="0">
						<prop name="Fluor">11.7735740966967</prop>
						<prop name="Temp">59.94</prop>
						<prop name="Time">1970933</prop>
					</Chan>
				</Acq>
				<Acq Number="10">
					<Chan Number="0">
						<prop name="Fluor">11.7763270499824</prop>
						<prop name="Temp">59.94</prop>
						<prop name="Time">2124733</prop>
					</Chan>
				</Acq>
				<Acq Number="11">
					<Chan Number="0">
						<prop name="Fluor">11.7524549326203</prop>
						<prop name="Temp">59.94</prop>
						<prop name="Time">2278550</prop>
					</Chan>
				</Acq>
				<Acq Number="12">
					<Chan Number="0">
						<prop name="Fluor">11.8165040565851</prop>
						<prop name="Temp">59.94</prop>
						<prop name="Time">2432350</prop>
					</Chan>
				</Acq>
				<Acq Number="13">
					<Chan Number="0">
						<prop name="Fluor">11.8314562154765</prop>
						<prop name="Temp">59.94</prop>
						<prop name="Time">2586150</prop>
					</Chan>
				</Acq>
				<Acq Number="14">
					<Chan Number="0">
						<prop name="Fluor">11.7799926883171</prop>
						<prop name="Temp">59.94</prop>
						<prop name="Time">2739983</prop>
					</Chan>
				</Acq>
				<Acq Number="15">
					<Chan Number="0">
						<prop name="Fluor">11.7598117957033</prop>
						<prop name="Temp">59.94</prop>
						<prop name="Time">2893733</prop>
					</Chan>
				</Acq>
				<Acq Number="16">
					<Chan Number="0">
						<prop name="Fluor">11.8000993671697</prop>
						<prop name="Temp">59.94</prop>
						<prop name="Time">3047567</prop>
					</Chan>
				</Acq>
				<Acq Number="17">
					<Chan Number="0">
						<prop name="Fluor">11.7359433284678</prop>
						<prop name="Temp">59.97</prop>
						<prop name="Time">3201383</prop>
					</Chan>
				</Acq>
				<Acq Number="18">
					<Chan Number="0">
						<prop name="Fluor">11.7368378086639</prop>
						<prop name="Temp">59.94</prop>
						<prop name="Time">3355150</prop>
					</Chan>
				</Acq>
				<Acq Number="19">
					<Chan Number="0">
						<prop name="Fluor">11.7396270053379</prop>
						<prop name="Temp">59.94</prop>
						<prop name="Time">3508967</prop>
					</Chan>
				</Acq>
				<Acq Number="20">
					<Chan Number="0">
						<prop name="Fluor">11.7991112966053</prop>
						<prop name="Temp">59.94</prop>
						<prop name="Time">3662750</prop>
					</Chan>
				</Acq>
				<Acq Number="21">
					<Chan Number="0">
						<prop name="Fluor">11.7615740883363</prop>
						<prop name="Temp">59.94</prop>
						<prop name="Time">3816550</prop>
					</Chan>
				</Acq>
				<Acq Number="22">
					<Chan Number="0">
						<prop name="Fluor">11.7531936550447</prop>
						<prop name="Temp">59.94</prop>
						<prop name="Time">3970350</prop>
					</Chan>
				</Acq>
				<Acq Number="23">
					<Chan Number="0">
						<prop name="Fluor">11.8053559393768</prop>
						<prop name="Temp">59.94</prop>
						<prop name="Time">4124133</prop>
					</Chan>
				</Acq>
				<Acq Number="24">
					<Chan Number="0">
						<prop name="Fluor">11.710688015146</prop>
						<prop name="Temp">59.94</prop>
						<prop name="Time">4277967</prop>
					</Chan>
				</Acq>
				<Acq Number="25">
					<Chan Number="0">
						<prop name="Fluor">11.7275730615092</prop>
						<prop name="Temp">59.94</prop>
						<prop name="Time">4431750</prop>
					</Chan>
				</Acq>
				<Acq Number="26">
					<Chan Number="0">
						<prop name="Fluor">11.7103207398904</prop>
						<prop name="Temp">59.94</prop>
						<prop name="Time">4585567</prop>
					</Chan>
				</Acq>
				<Acq Number="27">
					<Chan Number="0">
						<prop name="Fluor">11.7747874073687</prop>
						<prop name="Temp">59.94</prop>
						<prop name="Time">4739367</prop>
					</Chan>
				</Acq>
				<Acq Number="28">
					<Chan Number="0">
						<prop name="Fluor">11.8142248653173</prop>
						<prop name="Temp">59.94</prop>
						<prop name="Time">4892883</prop>
					</Chan>
				</Acq>
				<Acq Number="29">
					<Chan Number="0">
						<prop name="Fluor">11.853902552012</prop>
						<prop name="Temp">59.94</prop>
						<prop name="Time">5046700</prop>
					</Chan>
				</Acq>
				<Acq Number="30">
					<Chan Number="0">
						<prop name="Fluor">12.0061841338131</prop>
						<prop name="Temp">59.94</prop>
						<prop name="Time">5200517</prop>
					</Chan>
				</Acq>
				<Acq Number="31">
					<Chan Number="0">
						<prop name="Fluor">12.2166686850273</prop>
						<prop name="Temp">59.94</prop>
						<prop name="Time">5354317</prop>
					</Chan>
				</Acq>
				<Acq Number="32">
					<Chan Number="0">
						<prop name="Fluor">12.7829320072624</prop>
						<prop name="Temp">59.94</prop>
						<prop name="Time">5508083</prop>
					</Chan>
				</Acq>
				<Acq Number="33">
					<Chan Number="0">
						<prop name="Fluor">13.7492428582398</prop>
						<prop name="Temp">59.94</prop>
						<prop name="Time">5661883</prop>
					</Chan>
				</Acq>
				<Acq Number="34">
					<Chan Number="0">
						<prop name="Fluor">15.5685467289013</prop>
						<prop name="Temp">59.94</prop>
						<prop name="Time">5815717</prop>
					</Chan>
				</Acq>
				<Acq Number="35">
					<Chan Number="0">
						<prop name="Fluor">19.2462504414444</prop>
						<prop name="Temp">59.94</prop>
						<prop name="Time">5969500</prop>
					</Chan>
				</Acq>
				<Acq Number="36">
					<Chan Number="0">
						<prop name="Fluor">25.9129751264328</prop>
						<prop name="Temp">59.94</prop>
						<prop name="Time">6123300</prop>
					</Chan>
				</Acq>
				<Acq Number="37">
					<Chan Number="0">
						<prop name="Fluor">37.3204258406923</prop>
						<prop name="Temp">59.94</prop>
						<prop name="Time">6277100</prop>
					</Chan>
				</Acq>
				<Acq Number="38">
					<Chan Number="0">
						<prop name="Fluor">53.3318129661775</prop>
						<prop name="Temp">59.94</prop>
						<prop name="Time">6430900</prop>
					</Chan>
				</Acq>
				<Acq Number="39">
					<Chan Number="0">
						<prop name="Fluor">69.004895968207</prop>
						<prop name="Temp">59.94</prop>
						<prop name="Time">6584700</prop>
					</Chan>
				</Acq>
				<Acq Number="40">
					<Chan Number="0">
						<prop name="Fluor">79.3255906336224</prop>
						<prop name="Temp">59.94</prop>
						<prop name="Time">6738517</prop>
					</Chan>
				</Acq>
				<Acq Number="41">
					<Chan Number="0">
						<prop name="Fluor">85.6548640784713</prop>
						<prop name="Temp">59.94</prop>
						<prop name="Time">6892300</prop>
					</Chan>
				</Acq>
				<Acq Number="42">
					<Chan Number="0">
						<prop name="Fluor">89.2276688141228</prop>
						<prop name="Temp">59.94</prop>
						<prop name="Time">7046117</prop>
					</Chan>
				</Acq>
				<Acq Number="43">
					<Chan Number="0">
						<prop name="Fluor">91.8716258523497</prop>
						<prop name="Temp">59.94</prop>
						<prop name="Time">7199933</prop>
					</Chan>
				</Acq>
				<Acq Number="44">
					<Chan Number="0">
						<prop name="Fluor">93.8197149377441</prop>
						<prop name="Temp">59.94</prop>
						<prop name="Time">7353733</prop>
					</Chan>
				</Acq>
				<Acq Number="45">
					<Chan Number="0">
						<prop name="Fluor">95.1520756549599</prop>
						<prop name="Temp">59.94</prop>
						<prop name="Time">7507517</prop>
					</Chan>
				</Acq>
			</Sample>
			<Sample Number="22">
				<Acq Number="1">
					<Chan Number="0">
						<prop name="Fluor">4.8853118421233</prop>
						<prop name="Temp">59.94</prop>
						<prop name="Time">740850</prop>
					</Chan>
				</Acq>
				<Acq Number="2">
					<Chan Number="0">
						<prop name="Fluor">4.95220112720147</prop>
						<prop name="Temp">59.94</prop>
						<prop name="Time">894617</prop>
					</Chan>
				</Acq>
				<Acq Number="3">
					<Chan Number="0">
						<prop name="Fluor">5.00013567891426</prop>
						<prop name="Temp">59.94</prop>
						<prop name="Time">1048417</prop>
					</Chan>
				</Acq>
				<Acq Number="4">
					<Chan Number="0">
						<prop name="Fluor">5.0225305515622</prop>
						<prop name="Temp">59.94</prop>
						<prop name="Time">1202233</prop>
					</Chan>
				</Acq>
				<Acq Number="5">
					<Chan Number="0">
						<prop name="Fluor">5.04489770808234</prop>
						<prop name="Temp">59.94</prop>
						<prop name="Time">1355750</prop>
					</Chan>
				</Acq>
				<Acq Number="6">
					<Chan Number="0">
						<prop name="Fluor">5.13728657848855</prop>
						<prop name="Temp">59.94</prop>
						<prop name="Time">1509567</prop>
					</Chan>
				</Acq>
				<Acq Number="7">
					<Chan Number="0">
						<prop name="Fluor">5.11602721101358</prop>
						<prop name="Temp">59.94</prop>
						<prop name="Time">1663350</prop>
					</Chan>
				</Acq>
				<Acq Number="8">
					<Chan Number="0">
						<prop name="Fluor">5.06687216129751</prop>
						<prop name="Temp">59.94</prop>
						<prop name="Time">1817150</prop>
					</Chan>
				</Acq>
				<Acq Number="9">
					<Chan Number="0">
						<prop name="Fluor">5.11407202355066</prop>
						<prop name="Temp">59.94</prop>
						<prop name="Time">1970933</prop>
					</Chan>
				</Acq>
				<Acq Number="10">
					<Chan Number="0">
						<prop name="Fluor">5.09200751555973</prop>
						<prop name="Temp">59.94</prop>
						<prop name="Time">2124733</prop>
					</Chan>
				</Acq>
				<Acq Number="11">
					<Chan Number="0">
						<prop name="Fluor">5.18399869262846</prop>
						<prop name="Temp">59.94</prop>
						<prop name="Time">2278550</prop>
					</Chan>
				</Acq>
				<Acq Number="12">
					<Chan Number="0">
						<prop name="Fluor">5.15993485692772</prop>
						<prop name="Temp">59.94</prop>
						<prop name="Time">2432350</prop>
					</Chan>
				</Acq>
				<Acq Number="13">
					<Chan Number="0">
						<prop name="Fluor">5.21288562330843</prop>
						<prop name="Temp">59.94</prop>
						<prop name="Time">2586150</prop>
					</Chan>
				</Acq>
				<Acq Number="14">
					<Chan Number="0">
						<prop name="Fluor">5.18640032779979</prop>
						<prop name="Temp">59.94</prop>
						<prop name="Time">2739983</prop>
					</Chan>
				</Acq>
				<Acq Number="15">
					<Chan Number="0">
						<prop name="Fluor">5.21044896404504</prop>
						<prop name="Temp">59.94</prop>
						<prop name="Time">2893733</prop>
					</Chan>
				</Acq>
				<Acq Number="16">
					<Chan Number="0">
						<prop name="Fluor">5.2319998553732</prop>
						<prop name="Temp">59.94</prop>
						<prop name="Time">3047567</prop>
					</Chan>
				</Acq>
				<Acq Number="17">
					<Chan Number="0">
						<prop name="Fluor">5.25598711308481</prop>
						<prop name="Temp">59.97</prop>
						<prop name="Time">3201383</prop>
					</Chan>
				</Acq>
				<Acq Number="18">
					<Chan Number="0">
						<prop name="Fluor">5.23317942232764</prop>
						<prop name="Temp">59.94</prop>
						<prop name="Time">3355150</prop>
					</Chan>
				</Acq>
				<Acq Number="19">
					<Chan Number="0">
						<prop name="Fluor">5.23438052935169</prop>
						<prop name="Temp">59.94</prop>
						<prop name="Time">3508967</prop>
					</Chan>
				</Acq>
				<Acq Number="20">
					<Chan Number="0">
						<prop name="Fluor">5.20820368730112</prop>
						<prop name="Temp">59.94</prop>
						<prop name="Time">3662750</prop>
					</Chan>
				</Acq>
				<Acq Number="21">
					<Chan Number="0">
						<prop name="Fluor">5.23419724615378</prop>
						<prop name="Temp">59.94</prop>
						<prop name="Time">3816550</prop>
					</Chan>
				</Acq>
				<Acq Number="22">
					<Chan Number="0">
						<prop name="Fluor">5.23031147061242</prop>
						<prop name="Temp">59.94</prop>
						<prop name="Time">3970350</prop>
					</Chan>
				</Acq>
				<Acq Number="23">
					<Chan Number="0">
						<prop name="Fluor">5.25678798024789</prop>
						<prop name="Temp">59.94</prop>
						<prop name="Time">4124133</prop>
					</Chan>
				</Acq>
				<Acq Number="24">
					<Chan Number="0">
						<prop name="Fluor">5.23003072552247</prop>
						<prop name="Temp">59.94</prop>
						<prop name="Time">4277967</prop>
					</Chan>
				</Acq>
				<Acq Number="25">
					<Chan Number="0">
						<prop name="Fluor">5.29609217838677</prop>
						<prop name="Temp">59.94</prop>
						<prop name="Time">4431750</prop>
					</Chan>
				</Acq>
				<Acq Number="26">
					<Chan Number="0">
						<prop name="Fluor">5.31931365685649</prop>
						<prop name="Temp">59.94</prop>
						<prop name="Time">4585567</prop>
					</Chan>
				</Acq>
				<Acq Number="27">
					<Chan Number="0">
						<prop name="Fluor">5.29208275985547</prop>
						<prop name="Temp">59.94</prop>
						<prop name="Time">4739367</prop>
					</Chan>
				</Acq>
				<Acq Number="28">
					<Chan Number="0">
						<prop name="Fluor">5.37913758443206</prop>
						<prop name="Temp">59.94</prop>
						<prop name="Time">4892883</prop>
					</Chan>
				</Acq>
				<Acq Number="29">
					<Chan Number="0">
						<prop name="Fluor">5.4212266699544</prop>
						<prop name="Temp">59.94</prop>
						<prop name="Time">5046700</prop>
					</Chan>
				</Acq>
				<Acq Number="30">
					<Chan Number="0">
						<prop name="Fluor">5.55872852591425</prop>
						<prop name="Temp">59.94</prop>
						<prop name="Time">5200517</prop>
					</Chan>
				</Acq>
				<Acq Number="31">
					<Chan Number="0">
						<prop name="Fluor">5.8090441307479</prop>
						<prop name="Temp">59.94</prop>
						<prop name="Time">5354317</prop>
					</Chan>
				</Acq>
				<Acq Number="32">
					<Chan Number="0">
						<prop name="Fluor">6.36205019276607</prop>
						<prop name="Temp">59.94</prop>
						<prop name="Time">5508083</prop>
					</Chan>
				</Acq>
				<Acq Number="33">
					<Chan Number="0">
						<prop name="Fluor">7.28813880303687</prop>
						<prop name="Temp">59.94</prop>
						<prop name="Time">5661883</prop>
					</Chan>
				</Acq>
				<Acq Number="34">
					<Chan Number="0">
						<prop name="Fluor">9.15250763378129</prop>
						<prop name="Temp">59.94</prop>
						<prop name="Time">5815717</prop>
					</Chan>
				</Acq>
				<Acq Number="35">
					<Chan Number="0">
						<prop name="Fluor">12.9936466183604</prop>
						<prop name="Temp">59.94</prop>
						<prop name="Time">5969500</prop>
					</Chan>
				</Acq>
				<Acq Number="36">
					<Chan Number="0">
						<prop name="Fluor">20.0105044115042</prop>
						<prop name="Temp">59.94</prop>
						<prop name="Time">6123300</prop>
					</Chan>
				</Acq>
				<Acq Number="37">
					<Chan Number="0">
						<prop name="Fluor">31.7925153082589</prop>
						<prop name="Temp">59.94</prop>
						<prop name="Time">6277100</prop>
					</Chan>
				</Acq>
				<Acq Number="38">
					<Chan Number="0">
						<prop name="Fluor">48.5017257410833</prop>
						<prop name="Temp">59.94</prop>
						<prop name="Time">6430900</prop>
					</Chan>
				</Acq>
				<Acq Number="39">
					<Chan Number="0">
						<prop name="Fluor">66.055729572551</prop>
						<prop name="Temp">59.94</prop>
						<prop name="Time">6584700</prop>
					</Chan>
				</Acq>
				<Acq Number="40">
					<Chan Number="0">
						<prop name="Fluor">78.4957498809289</prop>
						<prop name="Temp">59.94</prop>
						<prop name="Time">6738517</prop>
					</Chan>
				</Acq>
				<Acq Number="41">
					<Chan Number="0">
						<prop name="Fluor">85.3289265032602</prop>
						<prop name="Temp">59.94</prop>
						<prop name="Time">6892300</prop>
					</Chan>
				</Acq>
				<Acq Number="42">
					<Chan Number="0">
						<prop name="Fluor">89.2810438955405</prop>
						<prop name="Temp">59.94</prop>
						<prop name="Time">7046117</prop>
					</Chan>
				</Acq>
				<Acq Number="43">
					<Chan Number="0">
						<prop name="Fluor">92.1397528362781</prop>
						<prop name="Temp">59.94</prop>
						<prop name="Time">7199933</prop>
					</Chan>
				</Acq>
				<Acq Number="44">
					<Chan Number="0">
						<prop name="Fluor">94.2844087240453</prop>
						<prop name="Temp">59.94</prop>
						<prop name="Time">7353733</prop>
					</Chan>
				</Acq>
				<Acq Number="45">
					<Chan Number="0">
						<prop name="Fluor">95.8303741248741</prop>
						<prop name="Temp">59.94</prop>
						<prop name="Time">7507517</prop>
					</Chan>
				</Acq>
			</Sample>
			<Sample Number="23">
				<Acq Number="1">
					<Chan Number="0">
						<prop name="Fluor">6.792960167712</prop>
						<prop name="Temp">59.94</prop>
						<prop name="Time">740850</prop>
					</Chan>
				</Acq>
				<Acq Number="2">
					<Chan Number="0">
						<prop name="Fluor">6.8386229186162</prop>
						<prop name="Temp">59.94</prop>
						<prop name="Time">894617</prop>
					</Chan>
				</Acq>
				<Acq Number="3">
					<Chan Number="0">
						<prop name="Fluor">6.86545520760065</prop>
						<prop name="Temp">59.94</prop>
						<prop name="Time">1048417</prop>
					</Chan>
				</Acq>
				<Acq Number="4">
					<Chan Number="0">
						<prop name="Fluor">6.93851396570105</prop>
						<prop name="Temp">59.94</prop>
						<prop name="Time">1202233</prop>
					</Chan>
				</Acq>
				<Acq Number="5">
					<Chan Number="0">
						<prop name="Fluor">6.96211949363268</prop>
						<prop name="Temp">59.94</prop>
						<prop name="Time">1355750</prop>
					</Chan>
				</Acq>
				<Acq Number="6">
					<Chan Number="0">
						<prop name="Fluor">6.91209650672342</prop>
						<prop name="Temp">59.94</prop>
						<prop name="Time">1509567</prop>
					</Chan>
				</Acq>
				<Acq Number="7">
					<Chan Number="0">
						<prop name="Fluor">6.91478811609374</prop>
						<prop name="Temp">59.94</prop>
						<prop name="Time">1663350</prop>
					</Chan>
				</Acq>
				<Acq Number="8">
					<Chan Number="0">
						<prop name="Fluor">6.93574192236295</prop>
						<prop name="Temp">59.94</prop>
						<prop name="Time">1817150</prop>
					</Chan>
				</Acq>
				<Acq Number="9">
					<Chan Number="0">
						<prop name="Fluor">6.88732354518786</prop>
						<prop name="Temp">59.94</prop>
						<prop name="Time">1970933</prop>
					</Chan>
				</Acq>
				<Acq Number="10">
					<Chan Number="0">
						<prop name="Fluor">6.913674090872</prop>
						<prop name="Temp">59.94</prop>
						<prop name="Time">2124733</prop>
					</Chan>
				</Acq>
				<Acq Number="11">
					<Chan Number="0">
						<prop name="Fluor">6.91257398263542</prop>
						<prop name="Temp">59.94</prop>
						<prop name="Time">2278550</prop>
					</Chan>
				</Acq>
				<Acq Number="12">
					<Chan Number="0">
						<prop name="Fluor">7.01030794796414</prop>
						<prop name="Temp">59.94</prop>
						<prop name="Time">2432350</prop>
					</Chan>
				</Acq>
				<Acq Number="13">
					<Chan Number="0">
						<prop name="Fluor">6.99440860070022</prop>
						<prop name="Temp">59.94</prop>
						<prop name="Time">2586150</prop>
					</Chan>
				</Acq>
				<Acq Number="14">
					<Chan Number="0">
						<prop name="Fluor">6.96524749833098</prop>
						<prop name="Temp">59.94</prop>
						<prop name="Time">2739983</prop>
					</Chan>
				</Acq>
				<Acq Number="15">
					<Chan Number="0">
						<prop name="Fluor">6.96635026367847</prop>
						<prop name="Temp">59.94</prop>
						<prop name="Time">2893733</prop>
					</Chan>
				</Acq>
				<Acq Number="16">
					<Chan Number="0">
						<prop name="Fluor">7.01358531643693</prop>
						<prop name="Temp">59.94</prop>
						<prop name="Time">3047567</prop>
					</Chan>
				</Acq>
				<Acq Number="17">
					<Chan Number="0">
						<prop name="Fluor">7.03940381399896</prop>
						<prop name="Temp">59.97</prop>
						<prop name="Time">3201383</prop>
					</Chan>
				</Acq>
				<Acq Number="18">
					<Chan Number="0">
						<prop name="Fluor">7.03991010014825</prop>
						<prop name="Temp">59.94</prop>
						<prop name="Time">3355150</prop>
					</Chan>
				</Acq>
				<Acq Number="19">
					<Chan Number="0">
						<prop name="Fluor">7.14046901303916</prop>
						<prop name="Temp">59.94</prop>
						<prop name="Time">3508967</prop>
					</Chan>
				</Acq>
				<Acq Number="20">
					<Chan Number="0">
						<prop name="Fluor">7.28474948958295</prop>
						<prop name="Temp">59.94</prop>
						<prop name="Time">3662750</prop>
					</Chan>
				</Acq>
				<Acq Number="21">
					<Chan Number="0">
						<prop name="Fluor">7.51118674243932</prop>
						<prop name="Temp">59.94</prop>
						<prop name="Time">3816550</prop>
					</Chan>
				</Acq>
				<Acq Number="22">
					<Chan Number="0">
						<prop name="Fluor">7.95039363892465</prop>
						<prop name="Temp">59.94</prop>
						<prop name="Time">3970350</prop>
					</Chan>
				</Acq>
				<Acq Number="23">
					<Chan Number="0">
						<prop name="Fluor">8.82094760528518</prop>
						<prop name="Temp">59.94</prop>
						<prop name="Time">4124133</prop>
					</Chan>
				</Acq>
				<Acq Number="24">
					<Chan Number="0">
						<prop name="Fluor">10.4710610102198</prop>
						<prop name="Temp">59.94</prop>
						<prop name="Time">4277967</prop>
					</Chan>
				</Acq>
				<Acq Number="25">
					<Chan Number="0">
						<prop name="Fluor">13.602535901912</prop>
						<prop name="Temp">59.94</prop>
						<prop name="Time">4431750</prop>
					</Chan>
				</Acq>
				<Acq Number="26">
					<Chan Number="0">
						<prop name="Fluor">19.4884325957319</prop>
						<prop name="Temp">59.94</prop>
						<prop name="Time">4585567</prop>
					</Chan>
				</Acq>
				<Acq Number="27">
					<Chan Number="0">
						<prop name="Fluor">29.1971938919076</prop>
						<prop name="Temp">59.94</prop>
						<prop name="Time">4739367</prop>
					</Chan>
				</Acq>
				<Acq Number="28">
					<Chan Number="0">
						<prop name="Fluor">41.6670820933291</prop>
						<prop name="Temp">59.94</prop>
						<prop name="Time">4892883</prop>
					</Chan>
				</Acq>
				<Acq Number="29">
					<Chan Number="0">
						<prop name="Fluor">53.228781079677</prop>
						<prop name="Temp">59.94</prop>
						<prop name="Time">5046700</prop>
					</Chan>
				</Acq>
				<Acq Number="30">
					<Chan Number="0">
						<prop name="Fluor">62.5636188194394</prop>
						<prop name="Temp">59.94</prop>
						<prop name="Time">5200517</prop>
					</Chan>
				</Acq>
				<Acq Number="31">
					<Chan Number="0">
						<prop name="Fluor">69.2099803929332</prop>
						<prop name="Temp">59.94</prop>
						<prop name="Time">5354317</prop>
					</Chan>
				</Acq>
				<Acq Number="32">
					<Chan Number="0">
						<prop name="Fluor">74.9302559929154</prop>
						<prop name="Temp">59.94</prop>
						<prop name="Time">5508083</prop>
					</Chan>
				</Acq>
				<Acq Number="33">
					<Chan Number="0">
						<prop name="Fluor">79.4873983336693</prop>
						<prop name="Temp">59.94</prop>
						<prop name="Time">5661883</prop>
					</Chan>
				</Acq>
				<Acq Number="34">
					<Chan Number="0">
						<prop name="Fluor">83.8230867146272</prop>
						<prop name="Temp">59.94</prop>
						<prop name="Time">5815717</prop>
					</Chan>
				</Acq>
				<Acq Number="35">
					<Chan Number="0">
						<prop name="Fluor">87.0730267236821</prop>
						<prop name="Temp">59.94</prop>
						<prop name="Time">5969500</prop>
					</Chan>
				</Acq>
				<Acq Number="36">
					<Chan Number="0">
						<prop name="Fluor">89.8261078674957</prop>
						<prop name="Temp">59.94</prop>
						<prop name="Time">6123300</prop>
					</Chan>
				</Acq>
				<Acq Number="37">
					<Chan Number="0">
						<prop name="Fluor">91.9154752310785</prop>
						<prop name="Temp">59.94</prop>
						<prop name="Time">6277100</prop>
					</Chan>
				</Acq>
				<Acq Number="38">
					<Chan Number="0">
						<prop name="Fluor">93.9656288058529</prop>
						<prop name="Temp">59.94</prop>
						<prop name="Time">6430900</prop>
					</Chan>
				</Acq>
				<Acq Number="39">
					<Chan Number="0">
						<prop name="Fluor">95.5182502031633</prop>
						<prop name="Temp">59.94</prop>
						<prop name="Time">6584700</prop>
					</Chan>
				</Acq>
				<Acq Number="40">
					<Chan Number="0">
						<prop name="Fluor">96.9347566275532</prop>
						<prop name="Temp">59.94</prop>
						<prop name="Time">6738517</prop>
					</Chan>
				</Acq>
				<Acq Number="41">
					<Chan Number="0">
						<prop name="Fluor">98.1686054999879</prop>
						<prop name="Temp">59.94</prop>
						<prop name="Time">6892300</prop>
					</Chan>
				</Acq>
				<Acq Number="42">
					<Chan Number="0">
						<prop name="Fluor">99.0451182131233</prop>
						<prop name="Temp">59.94</prop>
						<prop name="Time">7046117</prop>
					</Chan>
				</Acq>
				<Acq Number="43">
					<Chan Number="0">
						<prop name="Fluor">99.9907254193869</prop>
						<prop name="Temp">59.94</prop>
						<prop name="Time">7199933</prop>
					</Chan>
				</Acq>
				<Acq Number="44">
					<Chan Number="0">
						<prop name="Fluor">100.595898188483</prop>
						<prop name="Temp">59.94</prop>
						<prop name="Time">7353733</prop>
					</Chan>
				</Acq>
				<Acq Number="45">
					<Chan Number="0">
						<prop name="Fluor">101.230188674295</prop>
						<prop name="Temp">59.94</prop>
						<prop name="Time">7507517</prop>
					</Chan>
				</Acq>
			</Sample>
			<Sample Number="24">
				<Acq Number="1">
					<Chan Number="0">
						<prop name="Fluor">5.3087661667246</prop>
						<prop name="Temp">59.94</prop>
						<prop name="Time">740850</prop>
					</Chan>
				</Acq>
				<Acq Number="2">
					<Chan Number="0">
						<prop name="Fluor">5.27921913536836</prop>
						<prop name="Temp">59.94</prop>
						<prop name="Time">894617</prop>
					</Chan>
				</Acq>
				<Acq Number="3">
					<Chan Number="0">
						<prop name="Fluor">5.3074361079256</prop>
						<prop name="Temp">59.94</prop>
						<prop name="Time">1048417</prop>
					</Chan>
				</Acq>
				<Acq Number="4">
					<Chan Number="0">
						<prop name="Fluor">5.33311070312595</prop>
						<prop name="Temp">59.94</prop>
						<prop name="Time">1202233</prop>
					</Chan>
				</Acq>
				<Acq Number="5">
					<Chan Number="0">
						<prop name="Fluor">5.33223873327347</prop>
						<prop name="Temp">59.94</prop>
						<prop name="Time">1355750</prop>
					</Chan>
				</Acq>
				<Acq Number="6">
					<Chan Number="0">
						<prop name="Fluor">5.35843757702814</prop>
						<prop name="Temp">59.94</prop>
						<prop name="Time">1509567</prop>
					</Chan>
				</Acq>
				<Acq Number="7">
					<Chan Number="0">
						<prop name="Fluor">5.33391694782754</prop>
						<prop name="Temp">59.94</prop>
						<prop name="Time">1663350</prop>
					</Chan>
				</Acq>
				<Acq Number="8">
					<Chan Number="0">
						<prop name="Fluor">5.33100742938485</prop>
						<prop name="Temp">59.94</prop>
						<prop name="Time">1817150</prop>
					</Chan>
				</Acq>
				<Acq Number="9">
					<Chan Number="0">
						<prop name="Fluor">5.38496347623221</prop>
						<prop name="Temp">59.94</prop>
						<prop name="Time">1970933</prop>
					</Chan>
				</Acq>
				<Acq Number="10">
					<Chan Number="0">
						<prop name="Fluor">5.33306876575503</prop>
						<prop name="Temp">59.94</prop>
						<prop name="Time">2124733</prop>
					</Chan>
				</Acq>
				<Acq Number="11">
					<Chan Number="0">
						<prop name="Fluor">5.3588542840728</prop>
						<prop name="Temp">59.94</prop>
						<prop name="Time">2278550</prop>
					</Chan>
				</Acq>
				<Acq Number="12">
					<Chan Number="0">
						<prop name="Fluor">5.43758681456514</prop>
						<prop name="Temp">59.94</prop>
						<prop name="Time">2432350</prop>
					</Chan>
				</Acq>
				<Acq Number="13">
					<Chan Number="0">
						<prop name="Fluor">5.44450893242062</prop>
						<prop name="Temp">59.94</prop>
						<prop name="Time">2586150</prop>
					</Chan>
				</Acq>
				<Acq Number="14">
					<Chan Number="0">
						<prop name="Fluor">5.41446289327036</prop>
						<prop name="Temp">59.94</prop>
						<prop name="Time">2739983</prop>
					</Chan>
				</Acq>
				<Acq Number="15">
					<Chan Number="0">
						<prop name="Fluor">5.44190654088491</prop>
						<prop name="Temp">59.94</prop>
						<prop name="Time">2893733</prop>
					</Chan>
				</Acq>
				<Acq Number="16">
					<Chan Number="0">
						<prop name="Fluor">5.49333800666278</prop>
						<prop name="Temp">59.94</prop>
						<prop name="Time">3047567</prop>
					</Chan>
				</Acq>
				<Acq Number="17">
					<Chan Number="0">
						<prop name="Fluor">5.49418568290154</prop>
						<prop name="Temp">59.97</prop>
						<prop name="Time">3201383</prop>
					</Chan>
				</Acq>
				<Acq Number="18">
					<Chan Number="0">
						<prop name="Fluor">5.54774670834211</prop>
						<prop name="Temp">59.94</prop>
						<prop name="Time">3355150</prop>
					</Chan>
				</Acq>
				<Acq Number="19">
					<Chan Number="0">
						<prop name="Fluor">5.62875721916107</prop>
						<prop name="Temp">59.94</prop>
						<prop name="Time">3508967</prop>
					</Chan>
				</Acq>
				<Acq Number="20">
					<Chan Number="0">
						<prop name="Fluor">5.86471589843663</prop>
						<prop name="Temp">59.94</prop>
						<prop name="Time">3662750</prop>
					</Chan>
				</Acq>
				<Acq Number="21">
					<Chan Number="0">
						<prop name="Fluor">6.24000976977201</prop>
						<prop name="Temp">59.94</prop>
						<prop name="Time">3816550</prop>
					</Chan>
				</Acq>
				<Acq Number="22">
					<Chan Number="0">
						<prop name="Fluor">7.0057911872488</prop>
						<prop name="Temp">59.94</prop>
						<prop name="Time">3970350</prop>
					</Chan>
				</Acq>
				<Acq Number="23">
					<Chan Number="0">
						<prop name="Fluor">8.49898814345066</prop>
						<prop name="Temp">59.94</prop>
						<prop name="Time">4124133</prop>
					</Chan>
				</Acq>
				<Acq Number="24">
					<Chan Number="0">
						<prop name="Fluor">11.2035647928938</prop>
						<prop name="Temp">59.94</prop>
						<prop name="Time">4277967</prop>
					</Chan>
				</Acq>
				<Acq Number="25">
					<Chan Number="0">
						<prop name="Fluor">16.5093508165697</prop>
						<prop name="Temp">59.94</prop>
						<prop name="Time">4431750</prop>
					</Chan>
				</Acq>
				<Acq Number="26">
					<Chan Number="0">
						<prop name="Fluor">26.106563876789</prop>
						<prop name="Temp">59.94</prop>
						<prop name="Time">4585567</prop>
					</Chan>
				</Acq>
				<Acq Number="27">
					<Chan Number="0">
						<prop name="Fluor">42.0179914380429</prop>
						<prop name="Temp">59.94</prop>
						<prop name="Time">4739367</prop>
					</Chan>
				</Acq>
				<Acq Number="28">
					<Chan Number="0">
						<prop name="Fluor">61.4249024400579</prop>
						<prop name="Temp">59.94</prop>
						<prop name="Time">4892883</prop>
					</Chan>
				</Acq>
				<Acq Number="29">
					<Chan Number="0">
						<prop name="Fluor">76.6928338494176</prop>
						<prop name="Temp">59.94</prop>
						<prop name="Time">5046700</prop>
					</Chan>
				</Acq>
				<Acq Number="30">
					<Chan Number="0">
						<prop name="Fluor">85.1076816725746</prop>
						<prop name="Temp">59.94</prop>
						<prop name="Time">5200517</prop>
					</Chan>
				</Acq>
				<Acq Number="31">
					<Chan Number="0">
						<prop name="Fluor">89.6647023921386</prop>
						<prop name="Temp">59.94</prop>
						<prop name="Time">5354317</prop>
					</Chan>
				</Acq>
				<Acq Number="32">
					<Chan Number="0">
						<prop name="Fluor">92.8595121037723</prop>
						<prop name="Temp">59.94</prop>
						<prop name="Time">5508083</prop>
					</Chan>
				</Acq>
				<Acq Number="33">
					<Chan Number="0">
						<prop name="Fluor">95.3392596568096</prop>
						<prop name="Temp">59.94</prop>
						<prop name="Time">5661883</prop>
					</Chan>
				</Acq>
				<Acq Number="34">
					<Chan Number="0">
						<prop name="Fluor">96.7367706259308</prop>
						<prop name="Temp">59.94</prop>
						<prop name="Time">5815717</prop>
					</Chan>
				</Acq>
				<Acq Number="35">
					<Chan Number="0">
						<prop name="Fluor">97.9099976096128</prop>
						<prop name="Temp">59.94</prop>
						<prop name="Time">5969500</prop>
					</Chan>
				</Acq>
				<Acq Number="36">
					<Chan Number="0">
						<prop name="Fluor">98.8752704311132</prop>
						<prop name="Temp">59.94</prop>
						<prop name="Time">6123300</prop>
					</Chan>
				</Acq>
				<Acq Number="37">
					<Chan Number="0">
						<prop name="Fluor">99.4788262971128</prop>
						<prop name="Temp">59.94</prop>
						<prop name="Time">6277100</prop>
					</Chan>
				</Acq>
				<Acq Number="38">
					<Chan Number="0">
						<prop name="Fluor">100.149981791916</prop>
						<prop name="Temp">59.94</prop>
						<prop name="Time">6430900</prop>
					</Chan>
				</Acq>
				<Acq Number="39">
					<Chan Number="0">
						<prop name="Fluor">100.473573074851</prop>
						<prop name="Temp">59.94</prop>
						<prop name="Time">6584700</prop>
					</Chan>
				</Acq>
				<Acq Number="40">
					<Chan Number="0">
						<prop name="Fluor">100.888668617916</prop>
						<prop name="Temp">59.94</prop>
						<prop name="Time">6738517</prop>
					</Chan>
				</Acq>
				<Acq Number="41">
					<Chan Number="0">
						<prop name="Fluor">101.12894426634</prop>
						<prop name="Temp">59.94</prop>
						<prop name="Time">6892300</prop>
					</Chan>
				</Acq>
				<Acq Number="42">
					<Chan Number="0">
						<prop name="Fluor">101.303129105654</prop>
						<prop name="Temp">59.94</prop>
						<prop name="Time">7046117</prop>
					</Chan>
				</Acq>
				<Acq Number="43">
					<Chan Number="0">
						<prop name="Fluor">101.472134165256</prop>
						<prop name="Temp">59.94</prop>
						<prop name="Time">7199933</prop>
					</Chan>
				</Acq>
				<Acq Number="44">
					<Chan Number="0">
						<prop name="Fluor">101.588795031798</prop>
						<prop name="Temp">59.94</prop>
						<prop name="Time">7353733</prop>
					</Chan>
				</Acq>
				<Acq Number="45">
					<Chan Number="0">
						<prop name="Fluor">101.715559713278</prop>
						<prop name="Temp">59.94</prop>
						<prop name="Time">7507517</prop>
					</Chan>
				</Acq>
			</Sample>
			<Sample Number="25">
				<Acq Number="1">
					<Chan Number="0">
						<prop name="Fluor">6.110935913254</prop>
						<prop name="Temp">59.94</prop>
						<prop name="Time">740850</prop>
					</Chan>
				</Acq>
				<Acq Number="2">
					<Chan Number="0">
						<prop name="Fluor">6.10764333848263</prop>
						<prop name="Temp">59.94</prop>
						<prop name="Time">894617</prop>
					</Chan>
				</Acq>
				<Acq Number="3">
					<Chan Number="0">
						<prop name="Fluor">6.18063333779262</prop>
						<prop name="Temp">59.94</prop>
						<prop name="Time">1048417</prop>
					</Chan>
				</Acq>
				<Acq Number="4">
					<Chan Number="0">
						<prop name="Fluor">6.13223408991271</prop>
						<prop name="Temp">59.94</prop>
						<prop name="Time">1202233</prop>
					</Chan>
				</Acq>
				<Acq Number="5">
					<Chan Number="0">
						<prop name="Fluor">6.1549282881373</prop>
						<prop name="Temp">59.94</prop>
						<prop name="Time">1355750</prop>
					</Chan>
				</Acq>
				<Acq Number="6">
					<Chan Number="0">
						<prop name="Fluor">6.10706712727599</prop>
						<prop name="Temp">59.94</prop>
						<prop name="Time">1509567</prop>
					</Chan>
				</Acq>
				<Acq Number="7">
					<Chan Number="0">
						<prop name="Fluor">6.18058584240066</prop>
						<prop name="Temp">59.94</prop>
						<prop name="Time">1663350</prop>
					</Chan>
				</Acq>
				<Acq Number="8">
					<Chan Number="0">
						<prop name="Fluor">6.17717734158156</prop>
						<prop name="Temp">59.94</prop>
						<prop name="Time">1817150</prop>
					</Chan>
				</Acq>
				<Acq Number="9">
					<Chan Number="0">
						<prop name="Fluor">6.178162530303</prop>
						<prop name="Temp">59.94</prop>
						<prop name="Time">1970933</prop>
					</Chan>
				</Acq>
				<Acq Number="10">
					<Chan Number="0">
						<prop name="Fluor">6.20329943183368</prop>
						<prop name="Temp">59.94</prop>
						<prop name="Time">2124733</prop>
					</Chan>
				</Acq>
				<Acq Number="11">
					<Chan Number="0">
						<prop name="Fluor">6.17866171571914</prop>
						<prop name="Temp">59.94</prop>
						<prop name="Time">2278550</prop>
					</Chan>
				</Acq>
				<Acq Number="12">
					<Chan Number="0">
						<prop name="Fluor">6.24867800811901</prop>
						<prop name="Temp">59.94</prop>
						<prop name="Time">2432350</prop>
					</Chan>
				</Acq>
				<Acq Number="13">
					<Chan Number="0">
						<prop name="Fluor">6.20916635894016</prop>
						<prop name="Temp">59.94</prop>
						<prop name="Time">2586150</prop>
					</Chan>
				</Acq>
				<Acq Number="14">
					<Chan Number="0">
						<prop name="Fluor">6.13408527121793</prop>
						<prop name="Temp">59.94</prop>
						<prop name="Time">2739983</prop>
					</Chan>
				</Acq>
				<Acq Number="15">
					<Chan Number="0">
						<prop name="Fluor">6.20624847552172</prop>
						<prop name="Temp">59.94</prop>
						<prop name="Time">2893733</prop>
					</Chan>
				</Acq>
				<Acq Number="16">
					<Chan Number="0">
						<prop name="Fluor">6.15685418382324</prop>
						<prop name="Temp">59.94</prop>
						<prop name="Time">3047567</prop>
					</Chan>
				</Acq>
				<Acq Number="17">
					<Chan Number="0">
						<prop name="Fluor">6.22895531067936</prop>
						<prop name="Temp">59.97</prop>
						<prop name="Time">3201383</prop>
					</Chan>
				</Acq>
				<Acq Number="18">
					<Chan Number="0">
						<prop name="Fluor">6.30054411370264</prop>
						<prop name="Temp">59.94</prop>
						<prop name="Time">3355150</prop>
					</Chan>
				</Acq>
				<Acq Number="19">
					<Chan Number="0">
						<prop name="Fluor">6.30201071122313</prop>
						<prop name="Temp">59.94</prop>
						<prop name="Time">3508967</prop>
					</Chan>
				</Acq>
				<Acq Number="20">
					<Chan Number="0">
						<prop name="Fluor">6.32220109655547</prop>
						<prop name="Temp">59.94</prop>
						<prop name="Time">3662750</prop>
					</Chan>
				</Acq>
				<Acq Number="21">
					<Chan Number="0">
						<prop name="Fluor">6.42048262531565</prop>
						<prop name="Temp">59.94</prop>
						<prop name="Time">3816550</prop>
					</Chan>
				</Acq>
				<Acq Number="22">
					<Chan Number="0">
						<prop name="Fluor">6.65285928839283</prop>
						<prop name="Temp">59.94</prop>
						<prop name="Time">3970350</prop>
					</Chan>
				</Acq>
				<Acq Number="23">
					<Chan Number="0">
						<prop name="Fluor">7.01306805992111</prop>
						<prop name="Temp">59.94</prop>
						<prop name="Time">4124133</prop>
					</Chan>
				</Acq>
				<Acq Number="24">
					<Chan Number="0">
						<prop name="Fluor">7.83844166529141</prop>
						<prop name="Temp">59.94</prop>
						<prop name="Time">4277967</prop>
					</Chan>
				</Acq>
				<Acq Number="25">
					<Chan Number="0">
						<prop name="Fluor">9.35082248837345</prop>
						<prop name="Temp">59.94</prop>
						<prop name="Time">4431750</prop>
					</Chan>
				</Acq>
				<Acq Number="26">
					<Chan Number="0">
						<prop name="Fluor">12.1034148094305</prop>
						<prop name="Temp">59.94</prop>
						<prop name="Time">4585567</prop>
					</Chan>
				</Acq>
				<Acq Number="27">
					<Chan Number="0">
						<prop name="Fluor">17.4343309120385</prop>
						<prop name="Temp">59.94</prop>
						<prop name="Time">4739367</prop>
					</Chan>
				</Acq>
				<Acq Number="28">
					<Chan Number="0">
						<prop name="Fluor">26.7664307777374</prop>
						<prop name="Temp">59.94</prop>
						<prop name="Time">4892883</prop>
					</Chan>
				</Acq>
				<Acq Number="29">
					<Chan Number="0">
						<prop name="Fluor">41.5534466195724</prop>
						<prop name="Temp">59.94</prop>
						<prop name="Time">5046700</prop>
					</Chan>
				</Acq>
				<Acq Number="30">
					<Chan Number="0">
						<prop name="Fluor">60.2240340694591</prop>
						<prop name="Temp">59.94</prop>
						<prop name="Time">5200517</prop>
					</Chan>
				</Acq>
				<Acq Number="31">
					<Chan Number="0">
						<prop name="Fluor">75.9591054963692</prop>
						<prop name="Temp">59.94</prop>
						<prop name="Time">5354317</prop>
					</Chan>
				</Acq>
				<Acq Number="32">
					<Chan Number="0">
						<prop name="Fluor">84.2857219411747</prop>
						<prop name="Temp">59.94</prop>
						<prop name="Time">5508083</prop>
					</Chan>
				</Acq>
				<Acq Number="33">
					<Chan Number="0">
						<prop name="Fluor">88.3727286220803</prop>
						<prop name="Temp">59.94</prop>
						<prop name="Time">5661883</prop>
					</Chan>
				</Acq>
				<Acq Number="34">
					<Chan Number="0">
						<prop name="Fluor">91.2889659914196</prop>
						<prop name="Temp">59.94</prop>
						<prop name="Time">5815717</prop>
					</Chan>
				</Acq>
				<Acq Number="35">
					<Chan Number="0">
						<prop name="Fluor">93.3553065079192</prop>
						<prop name="Temp">59.94</prop>
						<prop name="Time">5969500</prop>
					</Chan>
				</Acq>
				<Acq Number="36">
					<Chan Number="0">
						<prop name="Fluor">94.9264073187129</prop>
						<prop name="Temp">59.94</prop>
						<prop name="Time">6123300</prop>
					</Chan>
				</Acq>
				<Acq Number="37">
					<Chan Number="0">
						<prop name="Fluor">95.7502693420882</prop>
						<prop name="Temp">59.94</prop>
						<prop name="Time">6277100</prop>
					</Chan>
				</Acq>
				<Acq Number="38">
					<Chan Number="0">
						<prop name="Fluor">96.6076368622591</prop>
						<prop name="Temp">59.94</prop>
						<prop name="Time">6430900</prop>
					</Chan>
				</Acq>
				<Acq Number="39">
					<Chan Number="0">
						<prop name="Fluor">97.0609759753101</prop>
						<prop name="Temp">59.94</prop>
						<prop name="Time">6584700</prop>
					</Chan>
				</Acq>
				<Acq Number="40">
					<Chan Number="0">
						<prop name="Fluor">97.4749883613545</prop>
						<prop name="Temp">59.94</prop>
						<prop name="Time">6738517</prop>
					</Chan>
				</Acq>
				<Acq Number="41">
					<Chan Number="0">
						<prop name="Fluor">97.9029276152461</prop>
						<prop name="Temp">59.94</prop>
						<prop name="Time">6892300</prop>
					</Chan>
				</Acq>
				<Acq Number="42">
					<Chan Number="0">
						<prop name="Fluor">98.103458907556</prop>
						<prop name="Temp">59.94</prop>
						<prop name="Time">7046117</prop>
					</Chan>
				</Acq>
				<Acq Number="43">
					<Chan Number="0">
						<prop name="Fluor">98.2506799489374</prop>
						<prop name="Temp">59.94</prop>
						<prop name="Time">7199933</prop>
					</Chan>
				</Acq>
				<Acq Number="44">
					<Chan Number="0">
						<prop name="Fluor">98.3104142634529</prop>
						<prop name="Temp">59.94</prop>
						<prop name="Time">7353733</prop>
					</Chan>
				</Acq>
				<Acq Number="45">
					<Chan Number="0">
						<prop name="Fluor">98.5146239506328</prop>
						<prop name="Temp">59.94</prop>
						<prop name="Time">7507517</prop>
					</Chan>
				</Acq>
			</Sample>
			<Sample Number="26">
				<Acq Number="1">
					<Chan Number="0">
						<prop name="Fluor">7.59818699649787</prop>
						<prop name="Temp">59.94</prop>
						<prop name="Time">740850</prop>
					</Chan>
				</Acq>
				<Acq Number="2">
					<Chan Number="0">
						<prop name="Fluor">7.48219782660926</prop>
						<prop name="Temp">59.94</prop>
						<prop name="Time">894617</prop>
					</Chan>
				</Acq>
				<Acq Number="3">
					<Chan Number="0">
						<prop name="Fluor">7.52923353465182</prop>
						<prop name="Temp">59.94</prop>
						<prop name="Time">1048417</prop>
					</Chan>
				</Acq>
				<Acq Number="4">
					<Chan Number="0">
						<prop name="Fluor">7.48329398187005</prop>
						<prop name="Temp">59.94</prop>
						<prop name="Time">1202233</prop>
					</Chan>
				</Acq>
				<Acq Number="5">
					<Chan Number="0">
						<prop name="Fluor">7.50444949507865</prop>
						<prop name="Temp">59.94</prop>
						<prop name="Time">1355750</prop>
					</Chan>
				</Acq>
				<Acq Number="6">
					<Chan Number="0">
						<prop name="Fluor">7.52624003779935</prop>
						<prop name="Temp">59.94</prop>
						<prop name="Time">1509567</prop>
					</Chan>
				</Acq>
				<Acq Number="7">
					<Chan Number="0">
						<prop name="Fluor">7.52915704856606</prop>
						<prop name="Temp">59.94</prop>
						<prop name="Time">1663350</prop>
					</Chan>
				</Acq>
				<Acq Number="8">
					<Chan Number="0">
						<prop name="Fluor">7.52498756933334</prop>
						<prop name="Temp">59.94</prop>
						<prop name="Time">1817150</prop>
					</Chan>
				</Acq>
				<Acq Number="9">
					<Chan Number="0">
						<prop name="Fluor">7.54855099437171</prop>
						<prop name="Temp">59.94</prop>
						<prop name="Time">1970933</prop>
					</Chan>
				</Acq>
				<Acq Number="10">
					<Chan Number="0">
						<prop name="Fluor">7.59504720774393</prop>
						<prop name="Temp">59.94</prop>
						<prop name="Time">2124733</prop>
					</Chan>
				</Acq>
				<Acq Number="11">
					<Chan Number="0">
						<prop name="Fluor">7.48203195345018</prop>
						<prop name="Temp">59.94</prop>
						<prop name="Time">2278550</prop>
					</Chan>
				</Acq>
				<Acq Number="12">
					<Chan Number="0">
						<prop name="Fluor">7.61492268321877</prop>
						<prop name="Temp">59.94</prop>
						<prop name="Time">2432350</prop>
					</Chan>
				</Acq>
				<Acq Number="13">
					<Chan Number="0">
						<prop name="Fluor">7.53504180272374</prop>
						<prop name="Temp">59.94</prop>
						<prop name="Time">2586150</prop>
					</Chan>
				</Acq>
				<Acq Number="14">
					<Chan Number="0">
						<prop name="Fluor">7.59741583853623</prop>
						<prop name="Temp">59.94</prop>
						<prop name="Time">2739983</prop>
					</Chan>
				</Acq>
				<Acq Number="15">
					<Chan Number="0">
						<prop name="Fluor">7.50907173662847</prop>
						<prop name="Temp">59.94</prop>
						<prop name="Time">2893733</prop>
					</Chan>
				</Acq>
				<Acq Number="16">
					<Chan Number="0">
						<prop name="Fluor">7.55147494820343</prop>
						<prop name="Temp">59.94</prop>
						<prop name="Time">3047567</prop>
					</Chan>
				</Acq>
				<Acq Number="17">
					<Chan Number="0">
						<prop name="Fluor">7.55261815408122</prop>
						<prop name="Temp">59.97</prop>
						<prop name="Time">3201383</prop>
					</Chan>
				</Acq>
				<Acq Number="18">
					<Chan Number="0">
						<prop name="Fluor">7.59794144276668</prop>
						<prop name="Temp">59.94</prop>
						<prop name="Time">3355150</prop>
					</Chan>
				</Acq>
				<Acq Number="19">
					<Chan Number="0">
						<prop name="Fluor">7.64450150998696</prop>
						<prop name="Temp">59.94</prop>
						<prop name="Time">3508967</prop>
					</Chan>
				</Acq>
				<Acq Number="20">
					<Chan Number="0">
						<prop name="Fluor">7.61788613298579</prop>
						<prop name="Temp">59.94</prop>
						<prop name="Time">3662750</prop>
					</Chan>
				</Acq>
				<Acq Number="21">
					<Chan Number="0">
						<prop name="Fluor">7.62196199644984</prop>
						<prop name="Temp">59.94</prop>
						<prop name="Time">3816550</prop>
					</Chan>
				</Acq>
				<Acq Number="22">
					<Chan Number="0">
						<prop name="Fluor">7.52699277568201</prop>
						<prop name="Temp">59.94</prop>
						<prop name="Time">3970350</prop>
					</Chan>
				</Acq>
				<Acq Number="23">
					<Chan Number="0">
						<prop name="Fluor">7.55447366713398</prop>
						<prop name="Temp">59.94</prop>
						<prop name="Time">4124133</prop>
					</Chan>
				</Acq>
				<Acq Number="24">
					<Chan Number="0">
						<prop name="Fluor">7.52748917263444</prop>
						<prop name="Temp">59.94</prop>
						<prop name="Time">4277967</prop>
					</Chan>
				</Acq>
				<Acq Number="25">
					<Chan Number="0">
						<prop name="Fluor">7.59063750050033</prop>
						<prop name="Temp">59.94</prop>
						<prop name="Time">4431750</prop>
					</Chan>
				</Acq>
				<Acq Number="26">
					<Chan Number="0">
						<prop name="Fluor">7.57016345970674</prop>
						<prop name="Temp">59.94</prop>
						<prop name="Time">4585567</prop>
					</Chan>
				</Acq>
				<Acq Number="27">
					<Chan Number="0">
						<prop name="Fluor">7.58939971027584</prop>
						<prop name="Temp">59.94</prop>
						<prop name="Time">4739367</prop>
					</Chan>
				</Acq>
				<Acq Number="28">
					<Chan Number="0">
						<prop name="Fluor">7.56053830201462</prop>
						<prop name="Temp">59.94</prop>
						<prop name="Time">4892883</prop>
					</Chan>
				</Acq>
				<Acq Number="29">
					<Chan Number="0">
						<prop name="Fluor">7.55284402790366</prop>
						<prop name="Temp">59.94</prop>
						<prop name="Time">5046700</prop>
					</Chan>
				</Acq>
				<Acq Number="30">
					<Chan Number="0">
						<prop name="Fluor">7.61207263654329</prop>
						<prop name="Temp">59.94</prop>
						<prop name="Time">5200517</prop>
					</Chan>
				</Acq>
				<Acq Number="31">
					<Chan Number="0">
						<prop name="Fluor">7.75392452338589</prop>
						<prop name="Temp">59.94</prop>
						<prop name="Time">5354317</prop>
					</Chan>
				</Acq>
				<Acq Number="32">
					<Chan Number="0">
						<prop name="Fluor">7.78531842935143</prop>
						<prop name="Temp">59.94</prop>
						<prop name="Time">5508083</prop>
					</Chan>
				</Acq>
				<Acq Number="33">
					<Chan Number="0">
						<prop name="Fluor">7.93120757042145</prop>
						<prop name="Temp">59.94</prop>
						<prop name="Time">5661883</prop>
					</Chan>
				</Acq>
				<Acq Number="34">
					<Chan Number="0">
						<prop name="Fluor">8.22266529520939</prop>
						<prop name="Temp">59.94</prop>
						<prop name="Time">5815717</prop>
					</Chan>
				</Acq>
				<Acq Number="35">
					<Chan Number="0">
						<prop name="Fluor">8.79099256053594</prop>
						<prop name="Temp">59.94</prop>
						<prop name="Time">5969500</prop>
					</Chan>
				</Acq>
				<Acq Number="36">
					<Chan Number="0">
						<prop name="Fluor">10.0122426638968</prop>
						<prop name="Temp">59.94</prop>
						<prop name="Time">6123300</prop>
					</Chan>
				</Acq>
				<Acq Number="37">
					<Chan Number="0">
						<prop name="Fluor">12.2474982581134</prop>
						<prop name="Temp">59.94</prop>
						<prop name="Time">6277100</prop>
					</Chan>
				</Acq>
				<Acq Number="38">
					<Chan Number="0">
						<prop name="Fluor">16.2012212741016</prop>
						<prop name="Temp">59.94</prop>
						<prop name="Time">6430900</prop>
					</Chan>
				</Acq>
				<Acq Number="39">
					<Chan Number="0">
						<prop name="Fluor">22.9333249029415</prop>
						<prop name="Temp">59.94</prop>
						<prop name="Time">6584700</prop>
					</Chan>
				</Acq>
				<Acq Number="40">
					<Chan Number="0">
						<prop name="Fluor">32.9960411036847</prop>
						<prop name="Temp">59.94</prop>
						<prop name="Time">6738517</prop>
					</Chan>
				</Acq>
				<Acq Number="41">
					<Chan Number="0">
						<prop name="Fluor">45.4803792314746</prop>
						<prop name="Temp">59.94</prop>
						<prop name="Time">6892300</prop>
					</Chan>
				</Acq>
				<Acq Number="42">
					<Chan Number="0">
						<prop name="Fluor">56.2543826038354</prop>
						<prop name="Temp">59.94</prop>
						<prop name="Time">7046117</prop>
					</Chan>
				</Acq>
				<Acq Number="43">
					<Chan Number="0">
						<prop name="Fluor">63.5189180903675</prop>
						<prop name="Temp">59.94</prop>
						<prop name="Time">7199933</prop>
					</Chan>
				</Acq>
				<Acq Number="44">
					<Chan Number="0">
						<prop name="Fluor">68.0597193473251</prop>
						<prop name="Temp">59.94</prop>
						<prop name="Time">7353733</prop>
					</Chan>
				</Acq>
				<Acq Number="45">
					<Chan Number="0">
						<prop name="Fluor">71.3503083156184</prop>
						<prop name="Temp">59.94</prop>
						<prop name="Time">7507517</prop>
					</Chan>
				</Acq>
			</Sample>
			<Sample Number="27">
				<Acq Number="1">
					<Chan Number="0">
						<prop name="Fluor">6.48262097144598</prop>
						<prop name="Temp">59.94</prop>
						<prop name="Time">740850</prop>
					</Chan>
				</Acq>
				<Acq Number="2">
					<Chan Number="0">
						<prop name="Fluor">6.43635522608435</prop>
						<prop name="Temp">59.94</prop>
						<prop name="Time">894617</prop>
					</Chan>
				</Acq>
				<Acq Number="3">
					<Chan Number="0">
						<prop name="Fluor">6.54514381689562</prop>
						<prop name="Temp">59.94</prop>
						<prop name="Time">1048417</prop>
					</Chan>
				</Acq>
				<Acq Number="4">
					<Chan Number="0">
						<prop name="Fluor">6.50138286359057</prop>
						<prop name="Temp">59.94</prop>
						<prop name="Time">1202233</prop>
					</Chan>
				</Acq>
				<Acq Number="5">
					<Chan Number="0">
						<prop name="Fluor">6.52170529091622</prop>
						<prop name="Temp">59.94</prop>
						<prop name="Time">1355750</prop>
					</Chan>
				</Acq>
				<Acq Number="6">
					<Chan Number="0">
						<prop name="Fluor">6.49981210283945</prop>
						<prop name="Temp">59.94</prop>
						<prop name="Time">1509567</prop>
					</Chan>
				</Acq>
				<Acq Number="7">
					<Chan Number="0">
						<prop name="Fluor">6.54505191022805</prop>
						<prop name="Temp">59.94</prop>
						<prop name="Time">1663350</prop>
					</Chan>
				</Acq>
				<Acq Number="8">
					<Chan Number="0">
						<prop name="Fluor">6.58411968761615</prop>
						<prop name="Temp">59.94</prop>
						<prop name="Time">1817150</prop>
					</Chan>
				</Acq>
				<Acq Number="9">
					<Chan Number="0">
						<prop name="Fluor">6.54247699025083</prop>
						<prop name="Temp">59.94</prop>
						<prop name="Time">1970933</prop>
					</Chan>
				</Acq>
				<Acq Number="10">
					<Chan Number="0">
						<prop name="Fluor">6.5653151520996</prop>
						<prop name="Temp">59.94</prop>
						<prop name="Time">2124733</prop>
					</Chan>
				</Acq>
				<Acq Number="11">
					<Chan Number="0">
						<prop name="Fluor">6.58567251732007</prop>
						<prop name="Temp">59.94</prop>
						<prop name="Time">2278550</prop>
					</Chan>
				</Acq>
				<Acq Number="12">
					<Chan Number="0">
						<prop name="Fluor">6.62717728506644</prop>
						<prop name="Temp">59.94</prop>
						<prop name="Time">2432350</prop>
					</Chan>
				</Acq>
				<Acq Number="13">
					<Chan Number="0">
						<prop name="Fluor">6.61431053668988</prop>
						<prop name="Temp">59.94</prop>
						<prop name="Time">2586150</prop>
					</Chan>
				</Acq>
				<Acq Number="14">
					<Chan Number="0">
						<prop name="Fluor">6.63144845514254</prop>
						<prop name="Temp">59.94</prop>
						<prop name="Time">2739983</prop>
					</Chan>
				</Acq>
				<Acq Number="15">
					<Chan Number="0">
						<prop name="Fluor">6.65383567244099</prop>
						<prop name="Temp">59.94</prop>
						<prop name="Time">2893733</prop>
					</Chan>
				</Acq>
				<Acq Number="16">
					<Chan Number="0">
						<prop name="Fluor">6.60901771720927</prop>
						<prop name="Temp">59.94</prop>
						<prop name="Time">3047567</prop>
					</Chan>
				</Acq>
				<Acq Number="17">
					<Chan Number="0">
						<prop name="Fluor">6.63140835530794</prop>
						<prop name="Temp">59.97</prop>
						<prop name="Time">3201383</prop>
					</Chan>
				</Acq>
				<Acq Number="18">
					<Chan Number="0">
						<prop name="Fluor">6.63191455516716</prop>
						<prop name="Temp">59.94</prop>
						<prop name="Time">3355150</prop>
					</Chan>
				</Acq>
				<Acq Number="19">
					<Chan Number="0">
						<prop name="Fluor">6.65482778162726</prop>
						<prop name="Temp">59.94</prop>
						<prop name="Time">3508967</prop>
					</Chan>
				</Acq>
				<Acq Number="20">
					<Chan Number="0">
						<prop name="Fluor">6.58708484000033</prop>
						<prop name="Temp">59.94</prop>
						<prop name="Time">3662750</prop>
					</Chan>
				</Acq>
				<Acq Number="21">
					<Chan Number="0">
						<prop name="Fluor">6.74022417532089</prop>
						<prop name="Temp">59.94</prop>
						<prop name="Time">3816550</prop>
					</Chan>
				</Acq>
				<Acq Number="22">
					<Chan Number="0">
						<prop name="Fluor">6.67139537887462</prop>
						<prop name="Temp">59.94</prop>
						<prop name="Time">3970350</prop>
					</Chan>
				</Acq>
				<Acq Number="23">
					<Chan Number="0">
						<prop name="Fluor">6.71877325289864</prop>
						<prop name="Temp">59.94</prop>
						<prop name="Time">4124133</prop>
					</Chan>
				</Acq>
				<Acq Number="24">
					<Chan Number="0">
						<prop name="Fluor">6.80041177336406</prop>
						<prop name="Temp">59.94</prop>
						<prop name="Time">4277967</prop>
					</Chan>
				</Acq>
				<Acq Number="25">
					<Chan Number="0">
						<prop name="Fluor">6.90417941831734</prop>
						<prop name="Temp">59.94</prop>
						<prop name="Time">4431750</prop>
					</Chan>
				</Acq>
				<Acq Number="26">
					<Chan Number="0">
						<prop name="Fluor">7.2274194402357</prop>
						<prop name="Temp">59.94</prop>
						<prop name="Time">4585567</prop>
					</Chan>
				</Acq>
				<Acq Number="27">
					<Chan Number="0">
						<prop name="Fluor">7.61099530986138</prop>
						<prop name="Temp">59.94</prop>
						<prop name="Time">4739367</prop>
					</Chan>
				</Acq>
				<Acq Number="28">
					<Chan Number="0">
						<prop name="Fluor">8.56908766826418</prop>
						<prop name="Temp">59.94</prop>
						<prop name="Time">4892883</prop>
					</Chan>
				</Acq>
				<Acq Number="29">
					<Chan Number="0">
						<prop name="Fluor">10.3599022149184</prop>
						<prop name="Temp">59.94</prop>
						<prop name="Time">5046700</prop>
					</Chan>
				</Acq>
				<Acq Number="30">
					<Chan Number="0">
						<prop name="Fluor">13.754435747464</prop>
						<prop name="Temp">59.94</prop>
						<prop name="Time">5200517</prop>
					</Chan>
				</Acq>
				<Acq Number="31">
					<Chan Number="0">
						<prop name="Fluor">20.1688278714617</prop>
						<prop name="Temp">59.94</prop>
						<prop name="Time">5354317</prop>
					</Chan>
				</Acq>
				<Acq Number="32">
					<Chan Number="0">
						<prop name="Fluor">31.5359516720725</prop>
						<prop name="Temp">59.94</prop>
						<prop name="Time">5508083</prop>
					</Chan>
				</Acq>
				<Acq Number="33">
					<Chan Number="0">
						<prop name="Fluor">48.035951027831</prop>
						<prop name="Temp">59.94</prop>
						<prop name="Time">5661883</prop>
					</Chan>
				</Acq>
				<Acq Number="34">
					<Chan Number="0">
						<prop name="Fluor">64.8938494931537</prop>
						<prop name="Temp">59.94</prop>
						<prop name="Time">5815717</prop>
					</Chan>
				</Acq>
				<Acq Number="35">
					<Chan Number="0">
						<prop name="Fluor">76.52339161</prop>
						<prop name="Temp">59.94</prop>
						<prop name="Time">5969500</prop>
					</Chan>
				</Acq>
				<Acq Number="36">
					<Chan Number="0">
						<prop name="Fluor">83.1268544569625</prop>
						<prop name="Temp">59.94</prop>
						<prop name="Time">6123300</prop>
					</Chan>
				</Acq>
				<Acq Number="37">
					<Chan Number="0">
						<prop name="Fluor">87.390534466437</prop>
						<prop name="Temp">59.94</prop>
						<prop name="Time">6277100</prop>
					</Chan>
				</Acq>
				<Acq Number="38">
					<Chan Number="0">
						<prop name="Fluor">90.3806259506736</prop>
						<prop name="Temp">59.94</prop>
						<prop name="Time">6430900</prop>
					</Chan>
				</Acq>
				<Acq Number="39">
					<Chan Number="0">
						<prop name="Fluor">92.6216059539476</prop>
						<prop name="Temp">59.94</prop>
						<prop name="Time">6584700</prop>
					</Chan>
				</Acq>
				<Acq Number="40">
					<Chan Number="0">
						<prop name="Fluor">94.2712222093781</prop>
						<prop name="Temp">59.94</prop>
						<prop name="Time">6738517</prop>
					</Chan>
				</Acq>
				<Acq Number="41">
					<Chan Number="0">
						<prop name="Fluor">95.1056613281993</prop>
						<prop name="Temp">59.94</prop>
						<prop name="Time">6892300</prop>
					</Chan>
				</Acq>
				<Acq Number="42">
					<Chan Number="0">
						<prop name="Fluor">96.0539407229541</prop>
						<prop name="Temp">59.94</prop>
						<prop name="Time">7046117</prop>
					</Chan>
				</Acq>
				<Acq Number="43">
					<Chan Number="0">
						<prop name="Fluor">96.6954822146733</prop>
						<prop name="Temp">59.94</prop>
						<prop name="Time">7199933</prop>
					</Chan>
				</Acq>
				<Acq Number="44">
					<Chan Number="0">
						<prop name="Fluor">97.3504529109243</prop>
						<prop name="Temp">59.94</prop>
						<prop name="Time">7353733</prop>
					</Chan>
				</Acq>
				<Acq Number="45">
					<Chan Number="0">
						<prop name="Fluor">97.7214679671789</prop>
						<prop name="Temp">59.94</prop>
						<prop name="Time">7507517</prop>
					</Chan>
				</Acq>
			</Sample>
			<Sample Number="28">
				<Acq Number="1">
					<Chan Number="0">
						<prop name="Fluor">4.30920947240255</prop>
						<prop name="Temp">59.94</prop>
						<prop name="Time">740850</prop>
					</Chan>
				</Acq>
				<Acq Number="2">
					<Chan Number="0">
						<prop name="Fluor">4.32747656297357</prop>
						<prop name="Temp">59.94</prop>
						<prop name="Time">894617</prop>
					</Chan>
				</Acq>
				<Acq Number="3">
					<Chan Number="0">
						<prop name="Fluor">4.37008925774223</prop>
						<prop name="Temp">59.94</prop>
						<prop name="Time">1048417</prop>
					</Chan>
				</Acq>
				<Acq Number="4">
					<Chan Number="0">
						<prop name="Fluor">4.36938591076192</prop>
						<prop name="Temp">59.94</prop>
						<prop name="Time">1202233</prop>
					</Chan>
				</Acq>
				<Acq Number="5">
					<Chan Number="0">
						<prop name="Fluor">4.38934570973526</prop>
						<prop name="Temp">59.94</prop>
						<prop name="Time">1355750</prop>
					</Chan>
				</Acq>
				<Acq Number="6">
					<Chan Number="0">
						<prop name="Fluor">4.36833053522307</prop>
						<prop name="Temp">59.94</prop>
						<prop name="Time">1509567</prop>
					</Chan>
				</Acq>
				<Acq Number="7">
					<Chan Number="0">
						<prop name="Fluor">4.45263902468212</prop>
						<prop name="Temp">59.94</prop>
						<prop name="Time">1663350</prop>
					</Chan>
				</Acq>
				<Acq Number="8">
					<Chan Number="0">
						<prop name="Fluor">4.40886953731659</prop>
						<prop name="Temp">59.94</prop>
						<prop name="Time">1817150</prop>
					</Chan>
				</Acq>
				<Acq Number="9">
					<Chan Number="0">
						<prop name="Fluor">4.38894435464011</prop>
						<prop name="Temp">59.94</prop>
						<prop name="Time">1970933</prop>
					</Chan>
				</Acq>
				<Acq Number="10">
					<Chan Number="0">
						<prop name="Fluor">4.47256016901633</prop>
						<prop name="Temp">59.94</prop>
						<prop name="Time">2124733</prop>
					</Chan>
				</Acq>
				<Acq Number="11">
					<Chan Number="0">
						<prop name="Fluor">4.49251788973469</prop>
						<prop name="Temp">59.94</prop>
						<prop name="Time">2278550</prop>
					</Chan>
				</Acq>
				<Acq Number="12">
					<Chan Number="0">
						<prop name="Fluor">4.55365302002113</prop>
						<prop name="Temp">59.94</prop>
						<prop name="Time">2432350</prop>
					</Chan>
				</Acq>
				<Acq Number="13">
					<Chan Number="0">
						<prop name="Fluor">4.43543290626236</prop>
						<prop name="Temp">59.94</prop>
						<prop name="Time">2586150</prop>
					</Chan>
				</Acq>
				<Acq Number="14">
					<Chan Number="0">
						<prop name="Fluor">4.51525001299778</prop>
						<prop name="Temp">59.94</prop>
						<prop name="Time">2739983</prop>
					</Chan>
				</Acq>
				<Acq Number="15">
					<Chan Number="0">
						<prop name="Fluor">4.53659053359764</prop>
						<prop name="Temp">59.94</prop>
						<prop name="Time">2893733</prop>
					</Chan>
				</Acq>
				<Acq Number="16">
					<Chan Number="0">
						<prop name="Fluor">4.57650083869411</prop>
						<prop name="Temp">59.94</prop>
						<prop name="Time">3047567</prop>
					</Chan>
				</Acq>
				<Acq Number="17">
					<Chan Number="0">
						<prop name="Fluor">4.53588137790016</prop>
						<prop name="Temp">59.97</prop>
						<prop name="Time">3201383</prop>
					</Chan>
				</Acq>
				<Acq Number="18">
					<Chan Number="0">
						<prop name="Fluor">4.57753461035173</prop>
						<prop name="Temp">59.94</prop>
						<prop name="Time">3355150</prop>
					</Chan>
				</Acq>
				<Acq Number="19">
					<Chan Number="0">
						<prop name="Fluor">4.55793871189566</prop>
						<prop name="Temp">59.94</prop>
						<prop name="Time">3508967</prop>
					</Chan>
				</Acq>
				<Acq Number="20">
					<Chan Number="0">
						<prop name="Fluor">4.57609848276356</prop>
						<prop name="Temp">59.94</prop>
						<prop name="Time">3662750</prop>
					</Chan>
				</Acq>
				<Acq Number="21">
					<Chan Number="0">
						<prop name="Fluor">4.57854943204869</prop>
						<prop name="Temp">59.94</prop>
						<prop name="Time">3816550</prop>
					</Chan>
				</Acq>
				<Acq Number="22">
					<Chan Number="0">
						<prop name="Fluor">4.61663632505128</prop>
						<prop name="Temp">59.94</prop>
						<prop name="Time">3970350</prop>
					</Chan>
				</Acq>
				<Acq Number="23">
					<Chan Number="0">
						<prop name="Fluor">4.64051242091842</prop>
						<prop name="Temp">59.94</prop>
						<prop name="Time">4124133</prop>
					</Chan>
				</Acq>
				<Acq Number="24">
					<Chan Number="0">
						<prop name="Fluor">4.65856094558182</prop>
						<prop name="Temp">59.94</prop>
						<prop name="Time">4277967</prop>
					</Chan>
				</Acq>
				<Acq Number="25">
					<Chan Number="0">
						<prop name="Fluor">4.71852992827841</prop>
						<prop name="Temp">59.94</prop>
						<prop name="Time">4431750</prop>
					</Chan>
				</Acq>
				<Acq Number="26">
					<Chan Number="0">
						<prop name="Fluor">4.80320559689212</prop>
						<prop name="Temp">59.94</prop>
						<prop name="Time">4585567</prop>
					</Chan>
				</Acq>
				<Acq Number="27">
					<Chan Number="0">
						<prop name="Fluor">5.02999547670171</prop>
						<prop name="Temp">59.94</prop>
						<prop name="Time">4739367</prop>
					</Chan>
				</Acq>
				<Acq Number="28">
					<Chan Number="0">
						<prop name="Fluor">5.37949836916715</prop>
						<prop name="Temp">59.94</prop>
						<prop name="Time">4892883</prop>
					</Chan>
				</Acq>
				<Acq Number="29">
					<Chan Number="0">
						<prop name="Fluor">6.05958561223967</prop>
						<prop name="Temp">59.94</prop>
						<prop name="Time">5046700</prop>
					</Chan>
				</Acq>
				<Acq Number="30">
					<Chan Number="0">
						<prop name="Fluor">7.54633851998265</prop>
						<prop name="Temp">59.94</prop>
						<prop name="Time">5200517</prop>
					</Chan>
				</Acq>
				<Acq Number="31">
					<Chan Number="0">
						<prop name="Fluor">10.2650874753297</prop>
						<prop name="Temp">59.94</prop>
						<prop name="Time">5354317</prop>
					</Chan>
				</Acq>
				<Acq Number="32">
					<Chan Number="0">
						<prop name="Fluor">15.2951192043587</prop>
						<prop name="Temp">59.94</prop>
						<prop name="Time">5508083</prop>
					</Chan>
				</Acq>
				<Acq Number="33">
					<Chan Number="0">
						<prop name="Fluor">24.2924339752178</prop>
						<prop name="Temp">59.94</prop>
						<prop name="Time">5661883</prop>
					</Chan>
				</Acq>
				<Acq Number="34">
					<Chan Number="0">
						<prop name="Fluor">38.624059286367</prop>
						<prop name="Temp">59.94</prop>
						<prop name="Time">5815717</prop>
					</Chan>
				</Acq>
				<Acq Number="35">
					<Chan Number="0">
						<prop name="Fluor">55.2215557351347</prop>
						<prop name="Temp">59.94</prop>
						<prop name="Time">5969500</prop>
					</Chan>
				</Acq>
				<Acq Number="36">
					<Chan Number="0">
						<prop name="Fluor">66.3251313247341</prop>
						<prop name="Temp">59.94</prop>
						<prop name="Time">6123300</prop>
					</Chan>
				</Acq>
				<Acq Number="37">
					<Chan Number="0">
						<prop name="Fluor">72.8611720169918</prop>
						<prop name="Temp">59.94</prop>
						<prop name="Time">6277100</prop>
					</Chan>
				</Acq>
				<Acq Number="38">
					<Chan Number="0">
						<prop name="Fluor">78.0264929602776</prop>
						<prop name="Temp">59.94</prop>
						<prop name="Time">6430900</prop>
					</Chan>
				</Acq>
				<Acq Number="39">
					<Chan Number="0">
						<prop name="Fluor">82.6952805583225</prop>
						<prop name="Temp">59.94</prop>
						<prop name="Time">6584700</prop>
					</Chan>
				</Acq>
				<Acq Number="40">
					<Chan Number="0">
						<prop name="Fluor">86.4439370237157</prop>
						<prop name="Temp">59.94</prop>
						<prop name="Time">6738517</prop>
					</Chan>
				</Acq>
				<Acq Number="41">
					<Chan Number="0">
						<prop name="Fluor">89.4023314729028</prop>
						<prop name="Temp">59.94</prop>
						<prop name="Time">6892300</prop>
					</Chan>
				</Acq>
				<Acq Number="42">
					<Chan Number="0">
						<prop name="Fluor">91.8312448386968</prop>
						<prop name="Temp">59.94</prop>
						<prop name="Time">7046117</prop>
					</Chan>
				</Acq>
				<Acq Number="43">
					<Chan Number="0">
						<prop name="Fluor">93.3208802959953</prop>
						<prop name="Temp">59.94</prop>
						<prop name="Time">7199933</prop>
					</Chan>
				</Acq>
				<Acq Number="44">
					<Chan Number="0">
						<prop name="Fluor">94.8633539788366</prop>
						<prop name="Temp">59.94</prop>
						<prop name="Time">7353733</prop>
					</Chan>
				</Acq>
				<Acq Number="45">
					<Chan Number="0">
						<prop name="Fluor">96.0472075661914</prop>
						<prop name="Temp">59.94</prop>
						<prop name="Time">7507517</prop>
					</Chan>
				</Acq>
			</Sample>
			<Sample Number="29">
				<Acq Number="1">
					<Chan Number="0">
						<prop name="Fluor">4.81959475360056</prop>
						<prop name="Temp">59.94</prop>
						<prop name="Time">740850</prop>
					</Chan>
				</Acq>
				<Acq Number="2">
					<Chan Number="0">
						<prop name="Fluor">4.81690566756692</prop>
						<prop name="Temp">59.94</prop>
						<prop name="Time">894617</prop>
					</Chan>
				</Acq>
				<Acq Number="3">
					<Chan Number="0">
						<prop name="Fluor">4.879233074551</prop>
						<prop name="Temp">59.94</prop>
						<prop name="Time">1048417</prop>
					</Chan>
				</Acq>
				<Acq Number="4">
					<Chan Number="0">
						<prop name="Fluor">4.89871077229636</prop>
						<prop name="Temp">59.94</prop>
						<prop name="Time">1202233</prop>
					</Chan>
				</Acq>
				<Acq Number="5">
					<Chan Number="0">
						<prop name="Fluor">4.85735436154111</prop>
						<prop name="Temp">59.94</prop>
						<prop name="Time">1355750</prop>
					</Chan>
				</Acq>
				<Acq Number="6">
					<Chan Number="0">
						<prop name="Fluor">4.83670154553645</prop>
						<prop name="Temp">59.94</prop>
						<prop name="Time">1509567</prop>
					</Chan>
				</Acq>
				<Acq Number="7">
					<Chan Number="0">
						<prop name="Fluor">4.91966830734157</prop>
						<prop name="Temp">59.94</prop>
						<prop name="Time">1663350</prop>
					</Chan>
				</Acq>
				<Acq Number="8">
					<Chan Number="0">
						<prop name="Fluor">4.85616193543799</prop>
						<prop name="Temp">59.94</prop>
						<prop name="Time">1817150</prop>
					</Chan>
				</Acq>
				<Acq Number="9">
					<Chan Number="0">
						<prop name="Fluor">4.897490193</prop>
						<prop name="Temp">59.94</prop>
						<prop name="Time">1970933</prop>
					</Chan>
				</Acq>
				<Acq Number="10">
					<Chan Number="0">
						<prop name="Fluor">4.89858526854664</prop>
						<prop name="Temp">59.94</prop>
						<prop name="Time">2124733</prop>
					</Chan>
				</Acq>
				<Acq Number="11">
					<Chan Number="0">
						<prop name="Fluor">4.91809106943055</prop>
						<prop name="Temp">59.94</prop>
						<prop name="Time">2278550</prop>
					</Chan>
				</Acq>
				<Acq Number="12">
					<Chan Number="0">
						<prop name="Fluor">4.95777689475316</prop>
						<prop name="Temp">59.94</prop>
						<prop name="Time">2432350</prop>
					</Chan>
				</Acq>
				<Acq Number="13">
					<Chan Number="0">
						<prop name="Fluor">4.94382771714089</prop>
						<prop name="Temp">59.94</prop>
						<prop name="Time">2586150</prop>
					</Chan>
				</Acq>
				<Acq Number="14">
					<Chan Number="0">
						<prop name="Fluor">5.00152559265512</prop>
						<prop name="Temp">59.94</prop>
						<prop name="Time">2739983</prop>
					</Chan>
				</Acq>
				<Acq Number="15">
					<Chan Number="0">
						<prop name="Fluor">4.96169051595548</prop>
						<prop name="Temp">59.94</prop>
						<prop name="Time">2893733</prop>
					</Chan>
				</Acq>
				<Acq Number="16">
					<Chan Number="0">
						<prop name="Fluor">4.96011772706739</prop>
						<prop name="Temp">59.94</prop>
						<prop name="Time">3047567</prop>
					</Chan>
				</Acq>
				<Acq Number="17">
					<Chan Number="0">
						<prop name="Fluor">4.9811817127208</prop>
						<prop name="Temp">59.97</prop>
						<prop name="Time">3201383</prop>
					</Chan>
				</Acq>
				<Acq Number="18">
					<Chan Number="0">
						<prop name="Fluor">5.04240422468665</prop>
						<prop name="Temp">59.94</prop>
						<prop name="Time">3355150</prop>
					</Chan>
				</Acq>
				<Acq Number="19">
					<Chan Number="0">
						<prop name="Fluor">4.96246046612277</prop>
						<prop name="Temp">59.94</prop>
						<prop name="Time">3508967</prop>
					</Chan>
				</Acq>
				<Acq Number="20">
					<Chan Number="0">
						<prop name="Fluor">5.00026088827724</prop>
						<prop name="Temp">59.94</prop>
						<prop name="Time">3662750</prop>
					</Chan>
				</Acq>
				<Acq Number="21">
					<Chan Number="0">
						<prop name="Fluor">5.00299906852146</prop>
						<prop name="Temp">59.94</prop>
						<prop name="Time">3816550</prop>
					</Chan>
				</Acq>
				<Acq Number="22">
					<Chan Number="0">
						<prop name="Fluor">4.9791745167238</prop>
						<prop name="Temp">59.94</prop>
						<prop name="Time">3970350</prop>
					</Chan>
				</Acq>
				<Acq Number="23">
					<Chan Number="0">
						<prop name="Fluor">5.02326944967232</prop>
						<prop name="Temp">59.94</prop>
						<prop name="Time">4124133</prop>
					</Chan>
				</Acq>
				<Acq Number="24">
					<Chan Number="0">
						<prop name="Fluor">5.02048862982143</prop>
						<prop name="Temp">59.94</prop>
						<prop name="Time">4277967</prop>
					</Chan>
				</Acq>
				<Acq Number="25">
					<Chan Number="0">
						<prop name="Fluor">5.07928172439992</prop>
						<prop name="Temp">59.94</prop>
						<prop name="Time">4431750</prop>
					</Chan>
				</Acq>
				<Acq Number="26">
					<Chan Number="0">
						<prop name="Fluor">5.06142108036582</prop>
						<prop name="Temp">59.94</prop>
						<prop name="Time">4585567</prop>
					</Chan>
				</Acq>
				<Acq Number="27">
					<Chan Number="0">
						<prop name="Fluor">5.1221100137131</prop>
						<prop name="Temp">59.94</prop>
						<prop name="Time">4739367</prop>
					</Chan>
				</Acq>
				<Acq Number="28">
					<Chan Number="0">
						<prop name="Fluor">5.18195238346834</prop>
						<prop name="Temp">59.94</prop>
						<prop name="Time">4892883</prop>
					</Chan>
				</Acq>
				<Acq Number="29">
					<Chan Number="0">
						<prop name="Fluor">5.32360942170935</prop>
						<prop name="Temp">59.94</prop>
						<prop name="Time">5046700</prop>
					</Chan>
				</Acq>
				<Acq Number="30">
					<Chan Number="0">
						<prop name="Fluor">5.58833207457855</prop>
						<prop name="Temp">59.94</prop>
						<prop name="Time">5200517</prop>
					</Chan>
				</Acq>
				<Acq Number="31">
					<Chan Number="0">
						<prop name="Fluor">6.11210655841213</prop>
						<prop name="Temp">59.94</prop>
						<prop name="Time">5354317</prop>
					</Chan>
				</Acq>
				<Acq Number="32">
					<Chan Number="0">
						<prop name="Fluor">7.06167209450652</prop>
						<prop name="Temp">59.94</prop>
						<prop name="Time">5508083</prop>
					</Chan>
				</Acq>
				<Acq Number="33">
					<Chan Number="0">
						<prop name="Fluor">8.8230205832287</prop>
						<prop name="Temp">59.94</prop>
						<prop name="Time">5661883</prop>
					</Chan>
				</Acq>
				<Acq Number="34">
					<Chan Number="0">
						<prop name="Fluor">12.1788927941272</prop>
						<prop name="Temp">59.94</prop>
						<prop name="Time">5815717</prop>
					</Chan>
				</Acq>
				<Acq Number="35">
					<Chan Number="0">
						<prop name="Fluor">18.493557685752</prop>
						<prop name="Temp">59.94</prop>
						<prop name="Time">5969500</prop>
					</Chan>
				</Acq>
				<Acq Number="36">
					<Chan Number="0">
						<prop name="Fluor">29.2302679557669</prop>
						<prop name="Temp">59.94</prop>
						<prop name="Time">6123300</prop>
					</Chan>
				</Acq>
				<Acq Number="37">
					<Chan Number="0">
						<prop name="Fluor">44.9954581987018</prop>
						<prop name="Temp">59.94</prop>
						<prop name="Time">6277100</prop>
					</Chan>
				</Acq>
				<Acq Number="38">
					<Chan Number="0">
						<prop name="Fluor">61.3525442442239</prop>
						<prop name="Temp">59.94</prop>
						<prop name="Time">6430900</prop>
					</Chan>
				</Acq>
				<Acq Number="39">
					<Chan Number="0">
						<prop name="Fluor">71.9817941756321</prop>
						<prop name="Temp">59.94</prop>
						<prop name="Time">6584700</prop>
					</Chan>
				</Acq>
				<Acq Number="40">
					<Chan Number="0">
						<prop name="Fluor">77.9135017683793</prop>
						<prop name="Temp">59.94</prop>
						<prop name="Time">6738517</prop>
					</Chan>
				</Acq>
				<Acq Number="41">
					<Chan Number="0">
						<prop name="Fluor">82.1918625171785</prop>
						<prop name="Temp">59.94</prop>
						<prop name="Time">6892300</prop>
					</Chan>
				</Acq>
				<Acq Number="42">
					<Chan Number="0">
						<prop name="Fluor">85.5679990477664</prop>
						<prop name="Temp">59.94</prop>
						<prop name="Time">7046117</prop>
					</Chan>
				</Acq>
				<Acq Number="43">
					<Chan Number="0">
						<prop name="Fluor">88.0846864843349</prop>
						<prop name="Temp">59.94</prop>
						<prop name="Time">7199933</prop>
					</Chan>
				</Acq>
				<Acq Number="44">
					<Chan Number="0">
						<prop name="Fluor">89.8388388272064</prop>
						<prop name="Temp">59.94</prop>
						<prop name="Time">7353733</prop>
					</Chan>
				</Acq>
				<Acq Number="45">
					<Chan Number="0">
						<prop name="Fluor">91.081929208874</prop>
						<prop name="Temp">59.94</prop>
						<prop name="Time">7507517</prop>
					</Chan>
				</Acq>
			</Sample>
			<Sample Number="30">
				<Acq Number="1">
					<Chan Number="0">
						<prop name="Fluor">7.88079466233729</prop>
						<prop name="Temp">59.94</prop>
						<prop name="Time">740850</prop>
					</Chan>
				</Acq>
				<Acq Number="2">
					<Chan Number="0">
						<prop name="Fluor">7.87642097924054</prop>
						<prop name="Temp">59.94</prop>
						<prop name="Time">894617</prop>
					</Chan>
				</Acq>
				<Acq Number="3">
					<Chan Number="0">
						<prop name="Fluor">7.91931380568361</prop>
						<prop name="Temp">59.94</prop>
						<prop name="Time">1048417</prop>
					</Chan>
				</Acq>
				<Acq Number="4">
					<Chan Number="0">
						<prop name="Fluor">7.89780418945376</prop>
						<prop name="Temp">59.94</prop>
						<prop name="Time">1202233</prop>
					</Chan>
				</Acq>
				<Acq Number="5">
					<Chan Number="0">
						<prop name="Fluor">7.89654959459959</prop>
						<prop name="Temp">59.94</prop>
						<prop name="Time">1355750</prop>
					</Chan>
				</Acq>
				<Acq Number="6">
					<Chan Number="0">
						<prop name="Fluor">7.87570786175697</prop>
						<prop name="Temp">59.94</prop>
						<prop name="Time">1509567</prop>
					</Chan>
				</Acq>
				<Acq Number="7">
					<Chan Number="0">
						<prop name="Fluor">7.93943458082514</prop>
						<prop name="Temp">59.94</prop>
						<prop name="Time">1663350</prop>
					</Chan>
				</Acq>
				<Acq Number="8">
					<Chan Number="0">
						<prop name="Fluor">7.85421790479673</prop>
						<prop name="Temp">59.94</prop>
						<prop name="Time">1817150</prop>
					</Chan>
				</Acq>
				<Acq Number="9">
					<Chan Number="0">
						<prop name="Fluor">7.9160988011833</prop>
						<prop name="Temp">59.94</prop>
						<prop name="Time">1970933</prop>
					</Chan>
				</Acq>
				<Acq Number="10">
					<Chan Number="0">
						<prop name="Fluor">7.95837162067284</prop>
						<prop name="Temp">59.94</prop>
						<prop name="Time">2124733</prop>
					</Chan>
				</Acq>
				<Acq Number="11">
					<Chan Number="0">
						<prop name="Fluor">7.93690178615967</prop>
						<prop name="Temp">59.94</prop>
						<prop name="Time">2278550</prop>
					</Chan>
				</Acq>
				<Acq Number="12">
					<Chan Number="0">
						<prop name="Fluor">7.99621114946852</prop>
						<prop name="Temp">59.94</prop>
						<prop name="Time">2432350</prop>
					</Chan>
				</Acq>
				<Acq Number="13">
					<Chan Number="0">
						<prop name="Fluor">7.96591360431977</prop>
						<prop name="Temp">59.94</prop>
						<prop name="Time">2586150</prop>
					</Chan>
				</Acq>
				<Acq Number="14">
					<Chan Number="0">
						<prop name="Fluor">7.96085297793878</prop>
						<prop name="Temp">59.94</prop>
						<prop name="Time">2739983</prop>
					</Chan>
				</Acq>
				<Acq Number="15">
					<Chan Number="0">
						<prop name="Fluor">7.94183569736654</prop>
						<prop name="Temp">59.94</prop>
						<prop name="Time">2893733</prop>
					</Chan>
				</Acq>
				<Acq Number="16">
					<Chan Number="0">
						<prop name="Fluor">8.02024521454886</prop>
						<prop name="Temp">59.94</prop>
						<prop name="Time">3047567</prop>
					</Chan>
				</Acq>
				<Acq Number="17">
					<Chan Number="0">
						<prop name="Fluor">8.00124461595191</prop>
						<prop name="Temp">59.97</prop>
						<prop name="Time">3201383</prop>
					</Chan>
				</Acq>
				<Acq Number="18">
					<Chan Number="0">
						<prop name="Fluor">7.98160680837665</prop>
						<prop name="Temp">59.94</prop>
						<prop name="Time">3355150</prop>
					</Chan>
				</Acq>
				<Acq Number="19">
					<Chan Number="0">
						<prop name="Fluor">7.94305687996694</prop>
						<prop name="Temp">59.94</prop>
						<prop name="Time">3508967</prop>
					</Chan>
				</Acq>
				<Acq Number="20">
					<Chan Number="0">
						<prop name="Fluor">7.9993359685657</prop>
						<prop name="Temp">59.94</prop>
						<prop name="Time">3662750</prop>
					</Chan>
				</Acq>
				<Acq Number="21">
					<Chan Number="0">
						<prop name="Fluor">7.9834347238705</prop>
						<prop name="Temp">59.94</prop>
						<prop name="Time">3816550</prop>
					</Chan>
				</Acq>
				<Acq Number="22">
					<Chan Number="0">
						<prop name="Fluor">7.97776733379444</prop>
						<prop name="Temp">59.94</prop>
						<prop name="Time">3970350</prop>
					</Chan>
				</Acq>
				<Acq Number="23">
					<Chan Number="0">
						<prop name="Fluor">7.98330266122958</prop>
						<prop name="Temp">59.94</prop>
						<prop name="Time">4124133</prop>
					</Chan>
				</Acq>
				<Acq Number="24">
					<Chan Number="0">
						<prop name="Fluor">7.95853755876984</prop>
						<prop name="Temp">59.94</prop>
						<prop name="Time">4277967</prop>
					</Chan>
				</Acq>
				<Acq Number="25">
					<Chan Number="0">
						<prop name="Fluor">7.97523674185031</prop>
						<prop name="Temp">59.94</prop>
						<prop name="Time">4431750</prop>
					</Chan>
				</Acq>
				<Acq Number="26">
					<Chan Number="0">
						<prop name="Fluor">7.89756153298691</prop>
						<prop name="Temp">59.94</prop>
						<prop name="Time">4585567</prop>
					</Chan>
				</Acq>
				<Acq Number="27">
					<Chan Number="0">
						<prop name="Fluor">7.97736304383719</prop>
						<prop name="Temp">59.94</prop>
						<prop name="Time">4739367</prop>
					</Chan>
				</Acq>
				<Acq Number="28">
					<Chan Number="0">
						<prop name="Fluor">7.9742800689489</prop>
						<prop name="Temp">59.94</prop>
						<prop name="Time">4892883</prop>
					</Chan>
				</Acq>
				<Acq Number="29">
					<Chan Number="0">
						<prop name="Fluor">7.9718032971607</prop>
						<prop name="Temp">59.94</prop>
						<prop name="Time">5046700</prop>
					</Chan>
				</Acq>
				<Acq Number="30">
					<Chan Number="0">
						<prop name="Fluor">7.99172368137648</prop>
						<prop name="Temp">59.94</prop>
						<prop name="Time">5200517</prop>
					</Chan>
				</Acq>
				<Acq Number="31">
					<Chan Number="0">
						<prop name="Fluor">7.98598456067812</prop>
						<prop name="Temp">59.94</prop>
						<prop name="Time">5354317</prop>
					</Chan>
				</Acq>
				<Acq Number="32">
					<Chan Number="0">
						<prop name="Fluor">8.04338747902404</prop>
						<prop name="Temp">59.94</prop>
						<prop name="Time">5508083</prop>
					</Chan>
				</Acq>
				<Acq Number="33">
					<Chan Number="0">
						<prop name="Fluor">8.02291552250801</prop>
						<prop name="Temp">59.94</prop>
						<prop name="Time">5661883</prop>
					</Chan>
				</Acq>
				<Acq Number="34">
					<Chan Number="0">
						<prop name="Fluor">8.07203551210662</prop>
						<prop name="Temp">59.94</prop>
						<prop name="Time">5815717</prop>
					</Chan>
				</Acq>
				<Acq Number="35">
					<Chan Number="0">
						<prop name="Fluor">8.20451838547701</prop>
						<prop name="Temp">59.94</prop>
						<prop name="Time">5969500</prop>
					</Chan>
				</Acq>
				<Acq Number="36">
					<Chan Number="0">
						<prop name="Fluor">8.41852368369243</prop>
						<prop name="Temp">59.94</prop>
						<prop name="Time">6123300</prop>
					</Chan>
				</Acq>
				<Acq Number="37">
					<Chan Number="0">
						<prop name="Fluor">8.81703983094547</prop>
						<prop name="Temp">59.94</prop>
						<prop name="Time">6277100</prop>
					</Chan>
				</Acq>
				<Acq Number="38">
					<Chan Number="0">
						<prop name="Fluor">9.55358700546811</prop>
						<prop name="Temp">59.94</prop>
						<prop name="Time">6430900</prop>
					</Chan>
				</Acq>
				<Acq Number="39">
					<Chan Number="0">
						<prop name="Fluor">10.9988108950511</prop>
						<prop name="Temp">59.94</prop>
						<prop name="Time">6584700</prop>
					</Chan>
				</Acq>
				<Acq Number="40">
					<Chan Number="0">
						<prop name="Fluor">13.5126393893612</prop>
						<prop name="Temp">59.94</prop>
						<prop name="Time">6738517</prop>
					</Chan>
				</Acq>
				<Acq Number="41">
					<Chan Number="0">
						<prop name="Fluor">18.0602807862986</prop>
						<prop name="Temp">59.94</prop>
						<prop name="Time">6892300</prop>
					</Chan>
				</Acq>
				<Acq Number="42">
					<Chan Number="0">
						<prop name="Fluor">25.5423568052842</prop>
						<prop name="Temp">59.94</prop>
						<prop name="Time">7046117</prop>
					</Chan>
				</Acq>
				<Acq Number="43">
					<Chan Number="0">
						<prop name="Fluor">35.8729186370065</prop>
						<prop name="Temp">59.94</prop>
						<prop name="Time">7199933</prop>
					</Chan>
				</Acq>
				<Acq Number="44">
					<Chan Number="0">
						<prop name="Fluor">46.9269181123895</prop>
						<prop name="Temp">59.94</prop>
						<prop name="Time">7353733</prop>
					</Chan>
				</Acq>
				<Acq Number="45">
					<Chan Number="0">
						<prop name="Fluor">55.5112527131939</prop>
						<prop name="Temp">59.94</prop>
						<prop name="Time">7507517</prop>
					</Chan>
				</Acq>
			</Sample>
			<Sample Number="31">
				<Acq Number="1">
					<Chan Number="0">
						<prop name="Fluor">5.78856026537516</prop>
						<prop name="Temp">59.94</prop>
						<prop name="Time">740850</prop>
					</Chan>
				</Acq>
				<Acq Number="2">
					<Chan Number="0">
						<prop name="Fluor">5.78534007445798</prop>
						<prop name="Temp">59.94</prop>
						<prop name="Time">894617</prop>
					</Chan>
				</Acq>
				<Acq Number="3">
					<Chan Number="0">
						<prop name="Fluor">5.82807134229682</prop>
						<prop name="Temp">59.94</prop>
						<prop name="Time">1048417</prop>
					</Chan>
				</Acq>
				<Acq Number="4">
					<Chan Number="0">
						<prop name="Fluor">5.84763907343964</prop>
						<prop name="Temp">59.94</prop>
						<prop name="Time">1202233</prop>
					</Chan>
				</Acq>
				<Acq Number="5">
					<Chan Number="0">
						<prop name="Fluor">5.84669526107809</prop>
						<prop name="Temp">59.94</prop>
						<prop name="Time">1355750</prop>
					</Chan>
				</Acq>
				<Acq Number="6">
					<Chan Number="0">
						<prop name="Fluor">5.86671366152592</prop>
						<prop name="Temp">59.94</prop>
						<prop name="Time">1509567</prop>
					</Chan>
				</Acq>
				<Acq Number="7">
					<Chan Number="0">
						<prop name="Fluor">5.86897659442085</prop>
						<prop name="Temp">59.94</prop>
						<prop name="Time">1663350</prop>
					</Chan>
				</Acq>
				<Acq Number="8">
					<Chan Number="0">
						<prop name="Fluor">5.86575843594295</prop>
						<prop name="Temp">59.94</prop>
						<prop name="Time">1817150</prop>
					</Chan>
				</Acq>
				<Acq Number="9">
					<Chan Number="0">
						<prop name="Fluor">5.86667050090799</prop>
						<prop name="Temp">59.94</prop>
						<prop name="Time">1970933</prop>
					</Chan>
				</Acq>
				<Acq Number="10">
					<Chan Number="0">
						<prop name="Fluor">5.86801631862241</prop>
						<prop name="Temp">59.94</prop>
						<prop name="Time">2124733</prop>
					</Chan>
				</Acq>
				<Acq Number="11">
					<Chan Number="0">
						<prop name="Fluor">5.9285613729406</prop>
						<prop name="Temp">59.94</prop>
						<prop name="Time">2278550</prop>
					</Chan>
				</Acq>
				<Acq Number="12">
					<Chan Number="0">
						<prop name="Fluor">5.96850196979996</prop>
						<prop name="Temp">59.94</prop>
						<prop name="Time">2432350</prop>
					</Chan>
				</Acq>
				<Acq Number="13">
					<Chan Number="0">
						<prop name="Fluor">5.91460707299714</prop>
						<prop name="Temp">59.94</prop>
						<prop name="Time">2586150</prop>
					</Chan>
				</Acq>
				<Acq Number="14">
					<Chan Number="0">
						<prop name="Fluor">5.89036402879581</prop>
						<prop name="Temp">59.94</prop>
						<prop name="Time">2739983</prop>
					</Chan>
				</Acq>
				<Acq Number="15">
					<Chan Number="0">
						<prop name="Fluor">5.93224320065709</prop>
						<prop name="Temp">59.94</prop>
						<prop name="Time">2893733</prop>
					</Chan>
				</Acq>
				<Acq Number="16">
					<Chan Number="0">
						<prop name="Fluor">5.88936568768582</prop>
						<prop name="Temp">59.94</prop>
						<prop name="Time">3047567</prop>
					</Chan>
				</Acq>
				<Acq Number="17">
					<Chan Number="0">
						<prop name="Fluor">5.97224480644907</prop>
						<prop name="Temp">59.97</prop>
						<prop name="Time">3201383</prop>
					</Chan>
				</Acq>
				<Acq Number="18">
					<Chan Number="0">
						<prop name="Fluor">5.97274839163145</prop>
						<prop name="Temp">59.94</prop>
						<prop name="Time">3355150</prop>
					</Chan>
				</Acq>
				<Acq Number="19">
					<Chan Number="0">
						<prop name="Fluor">5.99462133794987</prop>
						<prop name="Temp">59.94</prop>
						<prop name="Time">3508967</prop>
					</Chan>
				</Acq>
				<Acq Number="20">
					<Chan Number="0">
						<prop name="Fluor">5.97075858142951</prop>
						<prop name="Temp">59.94</prop>
						<prop name="Time">3662750</prop>
					</Chan>
				</Acq>
				<Acq Number="21">
					<Chan Number="0">
						<prop name="Fluor">6.03545831552092</prop>
						<prop name="Temp">59.94</prop>
						<prop name="Time">3816550</prop>
					</Chan>
				</Acq>
				<Acq Number="22">
					<Chan Number="0">
						<prop name="Fluor">5.96959055207064</prop>
						<prop name="Temp">59.94</prop>
						<prop name="Time">3970350</prop>
					</Chan>
				</Acq>
				<Acq Number="23">
					<Chan Number="0">
						<prop name="Fluor">5.97348391002102</prop>
						<prop name="Temp">59.94</prop>
						<prop name="Time">4124133</prop>
					</Chan>
				</Acq>
				<Acq Number="24">
					<Chan Number="0">
						<prop name="Fluor">5.96966874061634</prop>
						<prop name="Temp">59.94</prop>
						<prop name="Time">4277967</prop>
					</Chan>
				</Acq>
				<Acq Number="25">
					<Chan Number="0">
						<prop name="Fluor">6.06856937653981</prop>
						<prop name="Temp">59.94</prop>
						<prop name="Time">4431750</prop>
					</Chan>
				</Acq>
				<Acq Number="26">
					<Chan Number="0">
						<prop name="Fluor">6.04892984952023</prop>
						<prop name="Temp">59.94</prop>
						<prop name="Time">4585567</prop>
					</Chan>
				</Acq>
				<Acq Number="27">
					<Chan Number="0">
						<prop name="Fluor">6.00410900326381</prop>
						<prop name="Temp">59.94</prop>
						<prop name="Time">4739367</prop>
					</Chan>
				</Acq>
				<Acq Number="28">
					<Chan Number="0">
						<prop name="Fluor">6.01728067260233</prop>
						<prop name="Temp">59.94</prop>
						<prop name="Time">4892883</prop>
					</Chan>
				</Acq>
				<Acq Number="29">
					<Chan Number="0">
						<prop name="Fluor">6.02876842860304</prop>
						<prop name="Temp">59.94</prop>
						<prop name="Time">5046700</prop>
					</Chan>
				</Acq>
				<Acq Number="30">
					<Chan Number="0">
						<prop name="Fluor">6.08179632073885</prop>
						<prop name="Temp">59.94</prop>
						<prop name="Time">5200517</prop>
					</Chan>
				</Acq>
				<Acq Number="31">
					<Chan Number="0">
						<prop name="Fluor">6.21347414591378</prop>
						<prop name="Temp">59.94</prop>
						<prop name="Time">5354317</prop>
					</Chan>
				</Acq>
				<Acq Number="32">
					<Chan Number="0">
						<prop name="Fluor">6.3899633975467</prop>
						<prop name="Temp">59.94</prop>
						<prop name="Time">5508083</prop>
					</Chan>
				</Acq>
				<Acq Number="33">
					<Chan Number="0">
						<prop name="Fluor">6.73468991792811</prop>
						<prop name="Temp">59.94</prop>
						<prop name="Time">5661883</prop>
					</Chan>
				</Acq>
				<Acq Number="34">
					<Chan Number="0">
						<prop name="Fluor">7.33473115064912</prop>
						<prop name="Temp">59.94</prop>
						<prop name="Time">5815717</prop>
					</Chan>
				</Acq>
				<Acq Number="35">
					<Chan Number="0">
						<prop name="Fluor">8.47414990334982</prop>
						<prop name="Temp">59.94</prop>
						<prop name="Time">5969500</prop>
					</Chan>
				</Acq>
				<Acq Number="36">
					<Chan Number="0">
						<prop name="Fluor">10.6195033249794</prop>
						<prop name="Temp">59.94</prop>
						<prop name="Time">6123300</prop>
					</Chan>
				</Acq>
				<Acq Number="37">
					<Chan Number="0">
						<prop name="Fluor">14.4926318066487</prop>
						<prop name="Temp">59.94</prop>
						<prop name="Time">6277100</prop>
					</Chan>
				</Acq>
				<Acq Number="38">
					<Chan Number="0">
						<prop name="Fluor">20.9210229074442</prop>
						<prop name="Temp">59.94</prop>
						<prop name="Time">6430900</prop>
					</Chan>
				</Acq>
				<Acq Number="39">
					<Chan Number="0">
						<prop name="Fluor">29.9961026020693</prop>
						<prop name="Temp">59.94</prop>
						<prop name="Time">6584700</prop>
					</Chan>
				</Acq>
				<Acq Number="40">
					<Chan Number="0">
						<prop name="Fluor">39.413102844725</prop>
						<prop name="Temp">59.94</prop>
						<prop name="Time">6738517</prop>
					</Chan>
				</Acq>
				<Acq Number="41">
					<Chan Number="0">
						<prop name="Fluor">47.0948046769136</prop>
						<prop name="Temp">59.94</prop>
						<prop name="Time">6892300</prop>
					</Chan>
				</Acq>
				<Acq Number="42">
					<Chan Number="0">
						<prop name="Fluor">53.552772831924</prop>
						<prop name="Temp">59.94</prop>
						<prop name="Time">7046117</prop>
					</Chan>
				</Acq>
				<Acq Number="43">
					<Chan Number="0">
						<prop name="Fluor">58.8040170156459</prop>
						<prop name="Temp">59.94</prop>
						<prop name="Time">7199933</prop>
					</Chan>
				</Acq>
				<Acq Number="44">
					<Chan Number="0">
						<prop name="Fluor">62.8945391157818</prop>
						<prop name="Temp">59.94</prop>
						<prop name="Time">7353733</prop>
					</Chan>
				</Acq>
				<Acq Number="45">
					<Chan Number="0">
						<prop name="Fluor">66.2931597530959</prop>
						<prop name="Temp">59.94</prop>
						<prop name="Time">7507517</prop>
					</Chan>
				</Acq>
			</Sample>
			<Sample Number="32">
				<Acq Number="1">
					<Chan Number="0">
						<prop name="Fluor">4.94226426656221</prop>
						<prop name="Temp">59.94</prop>
						<prop name="Time">740850</prop>
					</Chan>
				</Acq>
				<Acq Number="2">
					<Chan Number="0">
						<prop name="Fluor">4.98171082548074</prop>
						<prop name="Temp">59.94</prop>
						<prop name="Time">894617</prop>
					</Chan>
				</Acq>
				<Acq Number="3">
					<Chan Number="0">
						<prop name="Fluor">5.02533537687969</prop>
						<prop name="Temp">59.94</prop>
						<prop name="Time">1048417</prop>
					</Chan>
				</Acq>
				<Acq Number="4">
					<Chan Number="0">
						<prop name="Fluor">5.02453676137968</prop>
						<prop name="Temp">59.94</prop>
						<prop name="Time">1202233</prop>
					</Chan>
				</Acq>
				<Acq Number="5">
					<Chan Number="0">
						<prop name="Fluor">5.04477345737025</prop>
						<prop name="Temp">59.94</prop>
						<prop name="Time">1355750</prop>
					</Chan>
				</Acq>
				<Acq Number="6">
					<Chan Number="0">
						<prop name="Fluor">5.08651612702852</prop>
						<prop name="Temp">59.94</prop>
						<prop name="Time">1509567</prop>
					</Chan>
				</Acq>
				<Acq Number="7">
					<Chan Number="0">
						<prop name="Fluor">5.08843022940046</prop>
						<prop name="Temp">59.94</prop>
						<prop name="Time">1663350</prop>
					</Chan>
				</Acq>
				<Acq Number="8">
					<Chan Number="0">
						<prop name="Fluor">5.08566842288006</prop>
						<prop name="Temp">59.94</prop>
						<prop name="Time">1817150</prop>
					</Chan>
				</Acq>
				<Acq Number="9">
					<Chan Number="0">
						<prop name="Fluor">5.06540904340649</prop>
						<prop name="Temp">59.94</prop>
						<prop name="Time">1970933</prop>
					</Chan>
				</Acq>
				<Acq Number="10">
					<Chan Number="0">
						<prop name="Fluor">5.0876346195527</prop>
						<prop name="Temp">59.94</prop>
						<prop name="Time">2124733</prop>
					</Chan>
				</Acq>
				<Acq Number="11">
					<Chan Number="0">
						<prop name="Fluor">5.10790946809221</prop>
						<prop name="Temp">59.94</prop>
						<prop name="Time">2278550</prop>
					</Chan>
				</Acq>
				<Acq Number="12">
					<Chan Number="0">
						<prop name="Fluor">5.17018685390242</prop>
						<prop name="Temp">59.94</prop>
						<prop name="Time">2432350</prop>
					</Chan>
				</Acq>
				<Acq Number="13">
					<Chan Number="0">
						<prop name="Fluor">5.15573692659754</prop>
						<prop name="Temp">59.94</prop>
						<prop name="Time">2586150</prop>
					</Chan>
				</Acq>
				<Acq Number="14">
					<Chan Number="0">
						<prop name="Fluor">5.11030904088216</prop>
						<prop name="Temp">59.94</prop>
						<prop name="Time">2739983</prop>
					</Chan>
				</Acq>
				<Acq Number="15">
					<Chan Number="0">
						<prop name="Fluor">5.1532366034196</prop>
						<prop name="Temp">59.94</prop>
						<prop name="Time">2893733</prop>
					</Chan>
				</Acq>
				<Acq Number="16">
					<Chan Number="0">
						<prop name="Fluor">5.17267009210638</prop>
						<prop name="Temp">59.94</prop>
						<prop name="Time">3047567</prop>
					</Chan>
				</Acq>
				<Acq Number="17">
					<Chan Number="0">
						<prop name="Fluor">5.1523669812531</prop>
						<prop name="Temp">59.97</prop>
						<prop name="Time">3201383</prop>
					</Chan>
				</Acq>
				<Acq Number="18">
					<Chan Number="0">
						<prop name="Fluor">5.13169107807373</prop>
						<prop name="Temp">59.94</prop>
						<prop name="Time">3355150</prop>
					</Chan>
				</Acq>
				<Acq Number="19">
					<Chan Number="0">
						<prop name="Fluor">5.17505879330035</prop>
						<prop name="Temp">59.94</prop>
						<prop name="Time">3508967</prop>
					</Chan>
				</Acq>
				<Acq Number="20">
					<Chan Number="0">
						<prop name="Fluor">5.25648295687224</prop>
						<prop name="Temp">59.94</prop>
						<prop name="Time">3662750</prop>
					</Chan>
				</Acq>
				<Acq Number="21">
					<Chan Number="0">
						<prop name="Fluor">5.17492611354429</prop>
						<prop name="Temp">59.94</prop>
						<prop name="Time">3816550</prop>
					</Chan>
				</Acq>
				<Acq Number="22">
					<Chan Number="0">
						<prop name="Fluor">5.2344160756509</prop>
						<prop name="Temp">59.94</prop>
						<prop name="Time">3970350</prop>
					</Chan>
				</Acq>
				<Acq Number="23">
					<Chan Number="0">
						<prop name="Fluor">5.1956682792231</prop>
						<prop name="Temp">59.94</prop>
						<prop name="Time">4124133</prop>
					</Chan>
				</Acq>
				<Acq Number="24">
					<Chan Number="0">
						<prop name="Fluor">5.25562872397681</prop>
						<prop name="Temp">59.94</prop>
						<prop name="Time">4277967</prop>
					</Chan>
				</Acq>
				<Acq Number="25">
					<Chan Number="0">
						<prop name="Fluor">5.27376140108131</prop>
						<prop name="Temp">59.94</prop>
						<prop name="Time">4431750</prop>
					</Chan>
				</Acq>
				<Acq Number="26">
					<Chan Number="0">
						<prop name="Fluor">5.23261359452911</prop>
						<prop name="Temp">59.94</prop>
						<prop name="Time">4585567</prop>
					</Chan>
				</Acq>
				<Acq Number="27">
					<Chan Number="0">
						<prop name="Fluor">5.25085861009967</prop>
						<prop name="Temp">59.94</prop>
						<prop name="Time">4739367</prop>
					</Chan>
				</Acq>
				<Acq Number="28">
					<Chan Number="0">
						<prop name="Fluor">5.26621751288505</prop>
						<prop name="Temp">59.94</prop>
						<prop name="Time">4892883</prop>
					</Chan>
				</Acq>
				<Acq Number="29">
					<Chan Number="0">
						<prop name="Fluor">5.23761807609862</prop>
						<prop name="Temp">59.94</prop>
						<prop name="Time">5046700</prop>
					</Chan>
				</Acq>
				<Acq Number="30">
					<Chan Number="0">
						<prop name="Fluor">5.18752497393022</prop>
						<prop name="Temp">59.94</prop>
						<prop name="Time">5200517</prop>
					</Chan>
				</Acq>
				<Acq Number="31">
					<Chan Number="0">
						<prop name="Fluor">5.28124779377479</prop>
						<prop name="Temp">59.94</prop>
						<prop name="Time">5354317</prop>
					</Chan>
				</Acq>
				<Acq Number="32">
					<Chan Number="0">
						<prop name="Fluor">5.35571845809808</prop>
						<prop name="Temp">59.94</prop>
						<prop name="Time">5508083</prop>
					</Chan>
				</Acq>
				<Acq Number="33">
					<Chan Number="0">
						<prop name="Fluor">5.36924334767451</prop>
						<prop name="Temp">59.94</prop>
						<prop name="Time">5661883</prop>
					</Chan>
				</Acq>
				<Acq Number="34">
					<Chan Number="0">
						<prop name="Fluor">5.4317717415099</prop>
						<prop name="Temp">59.94</prop>
						<prop name="Time">5815717</prop>
					</Chan>
				</Acq>
				<Acq Number="35">
					<Chan Number="0">
						<prop name="Fluor">5.73650731419463</prop>
						<prop name="Temp">59.94</prop>
						<prop name="Time">5969500</prop>
					</Chan>
				</Acq>
				<Acq Number="36">
					<Chan Number="0">
						<prop name="Fluor">5.97862063200695</prop>
						<prop name="Temp">59.94</prop>
						<prop name="Time">6123300</prop>
					</Chan>
				</Acq>
				<Acq Number="37">
					<Chan Number="0">
						<prop name="Fluor">6.68674707352469</prop>
						<prop name="Temp">59.94</prop>
						<prop name="Time">6277100</prop>
					</Chan>
				</Acq>
				<Acq Number="38">
					<Chan Number="0">
						<prop name="Fluor">7.89759007593071</prop>
						<prop name="Temp">59.94</prop>
						<prop name="Time">6430900</prop>
					</Chan>
				</Acq>
				<Acq Number="39">
					<Chan Number="0">
						<prop name="Fluor">10.1443247533723</prop>
						<prop name="Temp">59.94</prop>
						<prop name="Time">6584700</prop>
					</Chan>
				</Acq>
				<Acq Number="40">
					<Chan Number="0">
						<prop name="Fluor">14.1619895932822</prop>
						<prop name="Temp">59.94</prop>
						<prop name="Time">6738517</prop>
					</Chan>
				</Acq>
				<Acq Number="41">
					<Chan Number="0">
						<prop name="Fluor">21.5023181079315</prop>
						<prop name="Temp">59.94</prop>
						<prop name="Time">6892300</prop>
					</Chan>
				</Acq>
				<Acq Number="42">
					<Chan Number="0">
						<prop name="Fluor">33.0369432050574</prop>
						<prop name="Temp">59.94</prop>
						<prop name="Time">7046117</prop>
					</Chan>
				</Acq>
				<Acq Number="43">
					<Chan Number="0">
						<prop name="Fluor">47.3871757677089</prop>
						<prop name="Temp">59.94</prop>
						<prop name="Time">7199933</prop>
					</Chan>
				</Acq>
				<Acq Number="44">
					<Chan Number="0">
						<prop name="Fluor">60.3898903992244</prop>
						<prop name="Temp">59.94</prop>
						<prop name="Time">7353733</prop>
					</Chan>
				</Acq>
				<Acq Number="45">
					<Chan Number="0">
						<prop name="Fluor">69.4168949078191</prop>
						<prop name="Temp">59.94</prop>
						<prop name="Time">7507517</prop>
					</Chan>
				</Acq>
			</Sample>
			<Sample Number="33">
				<Acq Number="1">
					<Chan Number="0">
						<prop name="Fluor">5.21966471257426</prop>
						<prop name="Temp">59.94</prop>
						<prop name="Time">740850</prop>
					</Chan>
				</Acq>
				<Acq Number="2">
					<Chan Number="0">
						<prop name="Fluor">5.21682431251705</prop>
						<prop name="Temp">59.94</prop>
						<prop name="Time">894617</prop>
					</Chan>
				</Acq>
				<Acq Number="3">
					<Chan Number="0">
						<prop name="Fluor">5.24038063317357</prop>
						<prop name="Temp">59.94</prop>
						<prop name="Time">1048417</prop>
					</Chan>
				</Acq>
				<Acq Number="4">
					<Chan Number="0">
						<prop name="Fluor">5.2615365622196</prop>
						<prop name="Temp">59.94</prop>
						<prop name="Time">1202233</prop>
					</Chan>
				</Acq>
				<Acq Number="5">
					<Chan Number="0">
						<prop name="Fluor">5.28262724298989</prop>
						<prop name="Temp">59.94</prop>
						<prop name="Time">1355750</prop>
					</Chan>
				</Acq>
				<Acq Number="6">
					<Chan Number="0">
						<prop name="Fluor">5.26024038883773</prop>
						<prop name="Temp">59.94</prop>
						<prop name="Time">1509567</prop>
					</Chan>
				</Acq>
				<Acq Number="7">
					<Chan Number="0">
						<prop name="Fluor">5.32816568763687</prop>
						<prop name="Temp">59.94</prop>
						<prop name="Time">1663350</prop>
					</Chan>
				</Acq>
				<Acq Number="8">
					<Chan Number="0">
						<prop name="Fluor">5.28133491980772</prop>
						<prop name="Temp">59.94</prop>
						<prop name="Time">1817150</prop>
					</Chan>
				</Acq>
				<Acq Number="9">
					<Chan Number="0">
						<prop name="Fluor">5.28217584803403</prop>
						<prop name="Temp">59.94</prop>
						<prop name="Time">1970933</prop>
					</Chan>
				</Acq>
				<Acq Number="10">
					<Chan Number="0">
						<prop name="Fluor">5.3712792611937</prop>
						<prop name="Temp">59.94</prop>
						<prop name="Time">2124733</prop>
					</Chan>
				</Acq>
				<Acq Number="11">
					<Chan Number="0">
						<prop name="Fluor">5.30454716514114</prop>
						<prop name="Temp">59.94</prop>
						<prop name="Time">2278550</prop>
					</Chan>
				</Acq>
				<Acq Number="12">
					<Chan Number="0">
						<prop name="Fluor">5.45739104506227</prop>
						<prop name="Temp">59.94</prop>
						<prop name="Time">2432350</prop>
					</Chan>
				</Acq>
				<Acq Number="13">
					<Chan Number="0">
						<prop name="Fluor">5.31036132251489</prop>
						<prop name="Temp">59.94</prop>
						<prop name="Time">2586150</prop>
					</Chan>
				</Acq>
				<Acq Number="14">
					<Chan Number="0">
						<prop name="Fluor">5.39494044302483</prop>
						<prop name="Temp">59.94</prop>
						<prop name="Time">2739983</prop>
					</Chan>
				</Acq>
				<Acq Number="15">
					<Chan Number="0">
						<prop name="Fluor">5.39576903316557</prop>
						<prop name="Temp">59.94</prop>
						<prop name="Time">2893733</prop>
					</Chan>
				</Acq>
				<Acq Number="16">
					<Chan Number="0">
						<prop name="Fluor">5.41602291042303</prop>
						<prop name="Temp">59.94</prop>
						<prop name="Time">3047567</prop>
					</Chan>
				</Acq>
				<Acq Number="17">
					<Chan Number="0">
						<prop name="Fluor">5.39489664166703</prop>
						<prop name="Temp">59.97</prop>
						<prop name="Time">3201383</prop>
					</Chan>
				</Acq>
				<Acq Number="18">
					<Chan Number="0">
						<prop name="Fluor">5.43928167667022</prop>
						<prop name="Temp">59.94</prop>
						<prop name="Time">3355150</prop>
					</Chan>
				</Acq>
				<Acq Number="19">
					<Chan Number="0">
						<prop name="Fluor">5.44055993335393</prop>
						<prop name="Temp">59.94</prop>
						<prop name="Time">3508967</prop>
					</Chan>
				</Acq>
				<Acq Number="20">
					<Chan Number="0">
						<prop name="Fluor">5.41556085879126</prop>
						<prop name="Temp">59.94</prop>
						<prop name="Time">3662750</prop>
					</Chan>
				</Acq>
				<Acq Number="21">
					<Chan Number="0">
						<prop name="Fluor">5.4185196659687</prop>
						<prop name="Temp">59.94</prop>
						<prop name="Time">3816550</prop>
					</Chan>
				</Acq>
				<Acq Number="22">
					<Chan Number="0">
						<prop name="Fluor">5.41466349113898</prop>
						<prop name="Temp">59.94</prop>
						<prop name="Time">3970350</prop>
					</Chan>
				</Acq>
				<Acq Number="23">
					<Chan Number="0">
						<prop name="Fluor">5.48436832034568</prop>
						<prop name="Temp">59.94</prop>
						<prop name="Time">4124133</prop>
					</Chan>
				</Acq>
				<Acq Number="24">
					<Chan Number="0">
						<prop name="Fluor">5.48128991686612</prop>
						<prop name="Temp">59.94</prop>
						<prop name="Time">4277967</prop>
					</Chan>
				</Acq>
				<Acq Number="25">
					<Chan Number="0">
						<prop name="Fluor">5.50086146047512</prop>
						<prop name="Temp">59.94</prop>
						<prop name="Time">4431750</prop>
					</Chan>
				</Acq>
				<Acq Number="26">
					<Chan Number="0">
						<prop name="Fluor">5.50314487986864</prop>
						<prop name="Temp">59.94</prop>
						<prop name="Time">4585567</prop>
					</Chan>
				</Acq>
				<Acq Number="27">
					<Chan Number="0">
						<prop name="Fluor">5.59043647571413</prop>
						<prop name="Temp">59.94</prop>
						<prop name="Time">4739367</prop>
					</Chan>
				</Acq>
				<Acq Number="28">
					<Chan Number="0">
						<prop name="Fluor">5.63233014425382</prop>
						<prop name="Temp">59.94</prop>
						<prop name="Time">4892883</prop>
					</Chan>
				</Acq>
				<Acq Number="29">
					<Chan Number="0">
						<prop name="Fluor">5.76228542255724</prop>
						<prop name="Temp">59.94</prop>
						<prop name="Time">5046700</prop>
					</Chan>
				</Acq>
				<Acq Number="30">
					<Chan Number="0">
						<prop name="Fluor">6.06914019601814</prop>
						<prop name="Temp">59.94</prop>
						<prop name="Time">5200517</prop>
					</Chan>
				</Acq>
				<Acq Number="31">
					<Chan Number="0">
						<prop name="Fluor">6.61294977452931</prop>
						<prop name="Temp">59.94</prop>
						<prop name="Time">5354317</prop>
					</Chan>
				</Acq>
				<Acq Number="32">
					<Chan Number="0">
						<prop name="Fluor">7.64055093440656</prop>
						<prop name="Temp">59.94</prop>
						<prop name="Time">5508083</prop>
					</Chan>
				</Acq>
				<Acq Number="33">
					<Chan Number="0">
						<prop name="Fluor">9.50448985478191</prop>
						<prop name="Temp">59.94</prop>
						<prop name="Time">5661883</prop>
					</Chan>
				</Acq>
				<Acq Number="34">
					<Chan Number="0">
						<prop name="Fluor">13.1191610826849</prop>
						<prop name="Temp">59.94</prop>
						<prop name="Time">5815717</prop>
					</Chan>
				</Acq>
				<Acq Number="35">
					<Chan Number="0">
						<prop name="Fluor">19.9614564084808</prop>
						<prop name="Temp">59.94</prop>
						<prop name="Time">5969500</prop>
					</Chan>
				</Acq>
				<Acq Number="36">
					<Chan Number="0">
						<prop name="Fluor">31.5262075398203</prop>
						<prop name="Temp">59.94</prop>
						<prop name="Time">6123300</prop>
					</Chan>
				</Acq>
				<Acq Number="37">
					<Chan Number="0">
						<prop name="Fluor">48.2291022254704</prop>
						<prop name="Temp">59.94</prop>
						<prop name="Time">6277100</prop>
					</Chan>
				</Acq>
				<Acq Number="38">
					<Chan Number="0">
						<prop name="Fluor">64.8902947119806</prop>
						<prop name="Temp">59.94</prop>
						<prop name="Time">6430900</prop>
					</Chan>
				</Acq>
				<Acq Number="39">
					<Chan Number="0">
						<prop name="Fluor">75.3669555852594</prop>
						<prop name="Temp">59.94</prop>
						<prop name="Time">6584700</prop>
					</Chan>
				</Acq>
				<Acq Number="40">
					<Chan Number="0">
						<prop name="Fluor">80.426795801939</prop>
						<prop name="Temp">59.94</prop>
						<prop name="Time">6738517</prop>
					</Chan>
				</Acq>
				<Acq Number="41">
					<Chan Number="0">
						<prop name="Fluor">84.089860072061</prop>
						<prop name="Temp">59.94</prop>
						<prop name="Time">6892300</prop>
					</Chan>
				</Acq>
				<Acq Number="42">
					<Chan Number="0">
						<prop name="Fluor">86.9529757394096</prop>
						<prop name="Temp">59.94</prop>
						<prop name="Time">7046117</prop>
					</Chan>
				</Acq>
				<Acq Number="43">
					<Chan Number="0">
						<prop name="Fluor">88.8868355957321</prop>
						<prop name="Temp">59.94</prop>
						<prop name="Time">7199933</prop>
					</Chan>
				</Acq>
				<Acq Number="44">
					<Chan Number="0">
						<prop name="Fluor">90.2327899856819</prop>
						<prop name="Temp">59.94</prop>
						<prop name="Time">7353733</prop>
					</Chan>
				</Acq>
				<Acq Number="45">
					<Chan Number="0">
						<prop name="Fluor">91.4298802022008</prop>
						<prop name="Temp">59.94</prop>
						<prop name="Time">7507517</prop>
					</Chan>
				</Acq>
			</Sample>
			<Sample Number="34">
				<Acq Number="1">
					<Chan Number="0">
						<prop name="Fluor">5.3721005202979</prop>
						<prop name="Temp">59.94</prop>
						<prop name="Time">740850</prop>
					</Chan>
				</Acq>
				<Acq Number="2">
					<Chan Number="0">
						<prop name="Fluor">5.34599510615724</prop>
						<prop name="Temp">59.94</prop>
						<prop name="Time">894617</prop>
					</Chan>
				</Acq>
				<Acq Number="3">
					<Chan Number="0">
						<prop name="Fluor">5.3940313102967</prop>
						<prop name="Temp">59.94</prop>
						<prop name="Time">1048417</prop>
					</Chan>
				</Acq>
				<Acq Number="4">
					<Chan Number="0">
						<prop name="Fluor">5.34674959956422</prop>
						<prop name="Temp">59.94</prop>
						<prop name="Time">1202233</prop>
					</Chan>
				</Acq>
				<Acq Number="5">
					<Chan Number="0">
						<prop name="Fluor">5.36907737367968</prop>
						<prop name="Temp">59.94</prop>
						<prop name="Time">1355750</prop>
					</Chan>
				</Acq>
				<Acq Number="6">
					<Chan Number="0">
						<prop name="Fluor">5.39183711292887</prop>
						<prop name="Temp">59.94</prop>
						<prop name="Time">1509567</prop>
					</Chan>
				</Acq>
				<Acq Number="7">
					<Chan Number="0">
						<prop name="Fluor">5.44029675665678</prop>
						<prop name="Temp">59.94</prop>
						<prop name="Time">1663350</prop>
					</Chan>
				</Acq>
				<Acq Number="8">
					<Chan Number="0">
						<prop name="Fluor">5.41414079236777</prop>
						<prop name="Temp">59.94</prop>
						<prop name="Time">1817150</prop>
					</Chan>
				</Acq>
				<Acq Number="9">
					<Chan Number="0">
						<prop name="Fluor">5.43817620208724</prop>
						<prop name="Temp">59.94</prop>
						<prop name="Time">1970933</prop>
					</Chan>
				</Acq>
				<Acq Number="10">
					<Chan Number="0">
						<prop name="Fluor">5.50901022144574</prop>
						<prop name="Temp">59.94</prop>
						<prop name="Time">2124733</prop>
					</Chan>
				</Acq>
				<Acq Number="11">
					<Chan Number="0">
						<prop name="Fluor">5.48497831459413</prop>
						<prop name="Temp">59.94</prop>
						<prop name="Time">2278550</prop>
					</Chan>
				</Acq>
				<Acq Number="12">
					<Chan Number="0">
						<prop name="Fluor">5.46081279586418</prop>
						<prop name="Temp">59.94</prop>
						<prop name="Time">2432350</prop>
					</Chan>
				</Acq>
				<Acq Number="13">
					<Chan Number="0">
						<prop name="Fluor">5.49100347792189</prop>
						<prop name="Temp">59.94</prop>
						<prop name="Time">2586150</prop>
					</Chan>
				</Acq>
				<Acq Number="14">
					<Chan Number="0">
						<prop name="Fluor">5.51072408853219</prop>
						<prop name="Temp">59.94</prop>
						<prop name="Time">2739983</prop>
					</Chan>
				</Acq>
				<Acq Number="15">
					<Chan Number="0">
						<prop name="Fluor">5.48835687664054</prop>
						<prop name="Temp">59.94</prop>
						<prop name="Time">2893733</prop>
					</Chan>
				</Acq>
				<Acq Number="16">
					<Chan Number="0">
						<prop name="Fluor">5.4865992124132</prop>
						<prop name="Temp">59.94</prop>
						<prop name="Time">3047567</prop>
					</Chan>
				</Acq>
				<Acq Number="17">
					<Chan Number="0">
						<prop name="Fluor">5.55711959716594</prop>
						<prop name="Temp">59.97</prop>
						<prop name="Time">3201383</prop>
					</Chan>
				</Acq>
				<Acq Number="18">
					<Chan Number="0">
						<prop name="Fluor">5.53430233307456</prop>
						<prop name="Temp">59.94</prop>
						<prop name="Time">3355150</prop>
					</Chan>
				</Acq>
				<Acq Number="19">
					<Chan Number="0">
						<prop name="Fluor">5.55881215445501</prop>
						<prop name="Temp">59.94</prop>
						<prop name="Time">3508967</prop>
					</Chan>
				</Acq>
				<Acq Number="20">
					<Chan Number="0">
						<prop name="Fluor">5.55575003693937</prop>
						<prop name="Temp">59.94</prop>
						<prop name="Time">3662750</prop>
					</Chan>
				</Acq>
				<Acq Number="21">
					<Chan Number="0">
						<prop name="Fluor">5.55876587081918</prop>
						<prop name="Temp">59.94</prop>
						<prop name="Time">3816550</prop>
					</Chan>
				</Acq>
				<Acq Number="22">
					<Chan Number="0">
						<prop name="Fluor">5.55478863904684</prop>
						<prop name="Temp">59.94</prop>
						<prop name="Time">3970350</prop>
					</Chan>
				</Acq>
				<Acq Number="23">
					<Chan Number="0">
						<prop name="Fluor">5.55855790301549</prop>
						<prop name="Temp">59.94</prop>
						<prop name="Time">4124133</prop>
					</Chan>
				</Acq>
				<Acq Number="24">
					<Chan Number="0">
						<prop name="Fluor">5.55542252959824</prop>
						<prop name="Temp">59.94</prop>
						<prop name="Time">4277967</prop>
					</Chan>
				</Acq>
				<Acq Number="25">
					<Chan Number="0">
						<prop name="Fluor">5.62242054490936</prop>
						<prop name="Temp">59.94</prop>
						<prop name="Time">4431750</prop>
					</Chan>
				</Acq>
				<Acq Number="26">
					<Chan Number="0">
						<prop name="Fluor">5.60134191116791</prop>
						<prop name="Temp">59.94</prop>
						<prop name="Time">4585567</prop>
					</Chan>
				</Acq>
				<Acq Number="27">
					<Chan Number="0">
						<prop name="Fluor">5.6004166762595</prop>
						<prop name="Temp">59.94</prop>
						<prop name="Time">4739367</prop>
					</Chan>
				</Acq>
				<Acq Number="28">
					<Chan Number="0">
						<prop name="Fluor">5.59824862967223</prop>
						<prop name="Temp">59.94</prop>
						<prop name="Time">4892883</prop>
					</Chan>
				</Acq>
				<Acq Number="29">
					<Chan Number="0">
						<prop name="Fluor">5.64342257886105</prop>
						<prop name="Temp">59.94</prop>
						<prop name="Time">5046700</prop>
					</Chan>
				</Acq>
				<Acq Number="30">
					<Chan Number="0">
						<prop name="Fluor">5.71360457479365</prop>
						<prop name="Temp">59.94</prop>
						<prop name="Time">5200517</prop>
					</Chan>
				</Acq>
				<Acq Number="31">
					<Chan Number="0">
						<prop name="Fluor">5.75653343008203</prop>
						<prop name="Temp">59.94</prop>
						<prop name="Time">5354317</prop>
					</Chan>
				</Acq>
				<Acq Number="32">
					<Chan Number="0">
						<prop name="Fluor">5.96259929033566</prop>
						<prop name="Temp">59.94</prop>
						<prop name="Time">5508083</prop>
					</Chan>
				</Acq>
				<Acq Number="33">
					<Chan Number="0">
						<prop name="Fluor">6.21617025968005</prop>
						<prop name="Temp">59.94</prop>
						<prop name="Time">5661883</prop>
					</Chan>
				</Acq>
				<Acq Number="34">
					<Chan Number="0">
						<prop name="Fluor">6.82414612353882</prop>
						<prop name="Temp">59.94</prop>
						<prop name="Time">5815717</prop>
					</Chan>
				</Acq>
				<Acq Number="35">
					<Chan Number="0">
						<prop name="Fluor">7.94951134317866</prop>
						<prop name="Temp">59.94</prop>
						<prop name="Time">5969500</prop>
					</Chan>
				</Acq>
				<Acq Number="36">
					<Chan Number="0">
						<prop name="Fluor">9.90752951154924</prop>
						<prop name="Temp">59.94</prop>
						<prop name="Time">6123300</prop>
					</Chan>
				</Acq>
				<Acq Number="37">
					<Chan Number="0">
						<prop name="Fluor">13.8622139387382</prop>
						<prop name="Temp">59.94</prop>
						<prop name="Time">6277100</prop>
					</Chan>
				</Acq>
				<Acq Number="38">
					<Chan Number="0">
						<prop name="Fluor">21.242154080348</prop>
						<prop name="Temp">59.94</prop>
						<prop name="Time">6430900</prop>
					</Chan>
				</Acq>
				<Acq Number="39">
					<Chan Number="0">
						<prop name="Fluor">32.526715561044</prop>
						<prop name="Temp">59.94</prop>
						<prop name="Time">6584700</prop>
					</Chan>
				</Acq>
				<Acq Number="40">
					<Chan Number="0">
						<prop name="Fluor">45.8064742373766</prop>
						<prop name="Temp">59.94</prop>
						<prop name="Time">6738517</prop>
					</Chan>
				</Acq>
				<Acq Number="41">
					<Chan Number="0">
						<prop name="Fluor">57.3605446186686</prop>
						<prop name="Temp">59.94</prop>
						<prop name="Time">6892300</prop>
					</Chan>
				</Acq>
				<Acq Number="42">
					<Chan Number="0">
						<prop name="Fluor">66.3704223222919</prop>
						<prop name="Temp">59.94</prop>
						<prop name="Time">7046117</prop>
					</Chan>
				</Acq>
				<Acq Number="43">
					<Chan Number="0">
						<prop name="Fluor">73.4324667061556</prop>
						<prop name="Temp">59.94</prop>
						<prop name="Time">7199933</prop>
					</Chan>
				</Acq>
				<Acq Number="44">
					<Chan Number="0">
						<prop name="Fluor">78.883623031262</prop>
						<prop name="Temp">59.94</prop>
						<prop name="Time">7353733</prop>
					</Chan>
				</Acq>
				<Acq Number="45">
					<Chan Number="0">
						<prop name="Fluor">83.3345740750294</prop>
						<prop name="Temp">59.94</prop>
						<prop name="Time">7507517</prop>
					</Chan>
				</Acq>
			</Sample>
			<Sample Number="35">
				<Acq Number="1">
					<Chan Number="0">
						<prop name="Fluor">7.61130314416494</prop>
						<prop name="Temp">59.94</prop>
						<prop name="Time">740850</prop>
					</Chan>
				</Acq>
				<Acq Number="2">
					<Chan Number="0">
						<prop name="Fluor">7.50815851757611</prop>
						<prop name="Temp">59.94</prop>
						<prop name="Time">894617</prop>
					</Chan>
				</Acq>
				<Acq Number="3">
					<Chan Number="0">
						<prop name="Fluor">7.55994886631791</prop>
						<prop name="Temp">59.94</prop>
						<prop name="Time">1048417</prop>
					</Chan>
				</Acq>
				<Acq Number="4">
					<Chan Number="0">
						<prop name="Fluor">7.60823219381464</prop>
						<prop name="Temp">59.94</prop>
						<prop name="Time">1202233</prop>
					</Chan>
				</Acq>
				<Acq Number="5">
					<Chan Number="0">
						<prop name="Fluor">7.55750917385863</prop>
						<prop name="Temp">59.94</prop>
						<prop name="Time">1355750</prop>
					</Chan>
				</Acq>
				<Acq Number="6">
					<Chan Number="0">
						<prop name="Fluor">7.58167676863866</prop>
						<prop name="Temp">59.94</prop>
						<prop name="Time">1509567</prop>
					</Chan>
				</Acq>
				<Acq Number="7">
					<Chan Number="0">
						<prop name="Fluor">7.65882316957013</prop>
						<prop name="Temp">59.94</prop>
						<prop name="Time">1663350</prop>
					</Chan>
				</Acq>
				<Acq Number="8">
					<Chan Number="0">
						<prop name="Fluor">7.55567424877362</prop>
						<prop name="Temp">59.94</prop>
						<prop name="Time">1817150</prop>
					</Chan>
				</Acq>
				<Acq Number="9">
					<Chan Number="0">
						<prop name="Fluor">7.65581561181051</prop>
						<prop name="Temp">59.94</prop>
						<prop name="Time">1970933</prop>
					</Chan>
				</Acq>
				<Acq Number="10">
					<Chan Number="0">
						<prop name="Fluor">7.65758877902627</prop>
						<prop name="Temp">59.94</prop>
						<prop name="Time">2124733</prop>
					</Chan>
				</Acq>
				<Acq Number="11">
					<Chan Number="0">
						<prop name="Fluor">7.65642137348836</prop>
						<prop name="Temp">59.94</prop>
						<prop name="Time">2278550</prop>
					</Chan>
				</Acq>
				<Acq Number="12">
					<Chan Number="0">
						<prop name="Fluor">7.67982497275344</prop>
						<prop name="Temp">59.94</prop>
						<prop name="Time">2432350</prop>
					</Chan>
				</Acq>
				<Acq Number="13">
					<Chan Number="0">
						<prop name="Fluor">7.64007090561528</prop>
						<prop name="Temp">59.94</prop>
						<prop name="Time">2586150</prop>
					</Chan>
				</Acq>
				<Acq Number="14">
					<Chan Number="0">
						<prop name="Fluor">7.6352281318037</prop>
						<prop name="Temp">59.94</prop>
						<prop name="Time">2739983</prop>
					</Chan>
				</Acq>
				<Acq Number="15">
					<Chan Number="0">
						<prop name="Fluor">7.66115182158509</prop>
						<prop name="Temp">59.94</prop>
						<prop name="Time">2893733</prop>
					</Chan>
				</Acq>
				<Acq Number="16">
					<Chan Number="0">
						<prop name="Fluor">7.73297396242312</prop>
						<prop name="Temp">59.94</prop>
						<prop name="Time">3047567</prop>
					</Chan>
				</Acq>
				<Acq Number="17">
					<Chan Number="0">
						<prop name="Fluor">7.61044149865581</prop>
						<prop name="Temp">59.97</prop>
						<prop name="Time">3201383</prop>
					</Chan>
				</Acq>
				<Acq Number="18">
					<Chan Number="0">
						<prop name="Fluor">7.68525183540531</prop>
						<prop name="Temp">59.94</prop>
						<prop name="Time">3355150</prop>
					</Chan>
				</Acq>
				<Acq Number="19">
					<Chan Number="0">
						<prop name="Fluor">7.71177570034769</prop>
						<prop name="Temp">59.94</prop>
						<prop name="Time">3508967</prop>
					</Chan>
				</Acq>
				<Acq Number="20">
					<Chan Number="0">
						<prop name="Fluor">7.70749300500569</prop>
						<prop name="Temp">59.94</prop>
						<prop name="Time">3662750</prop>
					</Chan>
				</Acq>
				<Acq Number="21">
					<Chan Number="0">
						<prop name="Fluor">7.66208373756844</prop>
						<prop name="Temp">59.94</prop>
						<prop name="Time">3816550</prop>
					</Chan>
				</Acq>
				<Acq Number="22">
					<Chan Number="0">
						<prop name="Fluor">7.73071401791136</prop>
						<prop name="Temp">59.94</prop>
						<prop name="Time">3970350</prop>
					</Chan>
				</Acq>
				<Acq Number="23">
					<Chan Number="0">
						<prop name="Fluor">7.7604808960109</prop>
						<prop name="Temp">59.94</prop>
						<prop name="Time">4124133</prop>
					</Chan>
				</Acq>
				<Acq Number="24">
					<Chan Number="0">
						<prop name="Fluor">7.6564931424369</prop>
						<prop name="Temp">59.94</prop>
						<prop name="Time">4277967</prop>
					</Chan>
				</Acq>
				<Acq Number="25">
					<Chan Number="0">
						<prop name="Fluor">7.77566667138585</prop>
						<prop name="Temp">59.94</prop>
						<prop name="Time">4431750</prop>
					</Chan>
				</Acq>
				<Acq Number="26">
					<Chan Number="0">
						<prop name="Fluor">7.67770351311112</prop>
						<prop name="Temp">59.94</prop>
						<prop name="Time">4585567</prop>
					</Chan>
				</Acq>
				<Acq Number="27">
					<Chan Number="0">
						<prop name="Fluor">7.69796985854492</prop>
						<prop name="Temp">59.94</prop>
						<prop name="Time">4739367</prop>
					</Chan>
				</Acq>
				<Acq Number="28">
					<Chan Number="0">
						<prop name="Fluor">7.7652709962911</prop>
						<prop name="Temp">59.94</prop>
						<prop name="Time">4892883</prop>
					</Chan>
				</Acq>
				<Acq Number="29">
					<Chan Number="0">
						<prop name="Fluor">7.80959571371887</prop>
						<prop name="Temp">59.94</prop>
						<prop name="Time">5046700</prop>
					</Chan>
				</Acq>
				<Acq Number="30">
					<Chan Number="0">
						<prop name="Fluor">7.98114226040599</prop>
						<prop name="Temp">59.94</prop>
						<prop name="Time">5200517</prop>
					</Chan>
				</Acq>
				<Acq Number="31">
					<Chan Number="0">
						<prop name="Fluor">8.32086446084245</prop>
						<prop name="Temp">59.94</prop>
						<prop name="Time">5354317</prop>
					</Chan>
				</Acq>
				<Acq Number="32">
					<Chan Number="0">
						<prop name="Fluor">8.93388598043214</prop>
						<prop name="Temp">59.94</prop>
						<prop name="Time">5508083</prop>
					</Chan>
				</Acq>
				<Acq Number="33">
					<Chan Number="0">
						<prop name="Fluor">9.96932034177689</prop>
						<prop name="Temp">59.94</prop>
						<prop name="Time">5661883</prop>
					</Chan>
				</Acq>
				<Acq Number="34">
					<Chan Number="0">
						<prop name="Fluor">12.2052713614985</prop>
						<prop name="Temp">59.94</prop>
						<prop name="Time">5815717</prop>
					</Chan>
				</Acq>
				<Acq Number="35">
					<Chan Number="0">
						<prop name="Fluor">16.2977772163559</prop>
						<prop name="Temp">59.94</prop>
						<prop name="Time">5969500</prop>
					</Chan>
				</Acq>
				<Acq Number="36">
					<Chan Number="0">
						<prop name="Fluor">23.8305254787922</prop>
						<prop name="Temp">59.94</prop>
						<prop name="Time">6123300</prop>
					</Chan>
				</Acq>
				<Acq Number="37">
					<Chan Number="0">
						<prop name="Fluor">36.3262639248264</prop>
						<prop name="Temp">59.94</prop>
						<prop name="Time">6277100</prop>
					</Chan>
				</Acq>
				<Acq Number="38">
					<Chan Number="0">
						<prop name="Fluor">52.5921539500647</prop>
						<prop name="Temp">59.94</prop>
						<prop name="Time">6430900</prop>
					</Chan>
				</Acq>
				<Acq Number="39">
					<Chan Number="0">
						<prop name="Fluor">66.8379157124436</prop>
						<prop name="Temp">59.94</prop>
						<prop name="Time">6584700</prop>
					</Chan>
				</Acq>
				<Acq Number="40">
					<Chan Number="0">
						<prop name="Fluor">75.7035705295599</prop>
						<prop name="Temp">59.94</prop>
						<prop name="Time">6738517</prop>
					</Chan>
				</Acq>
				<Acq Number="41">
					<Chan Number="0">
						<prop name="Fluor">81.5785063642449</prop>
						<prop name="Temp">59.94</prop>
						<prop name="Time">6892300</prop>
					</Chan>
				</Acq>
				<Acq Number="42">
					<Chan Number="0">
						<prop name="Fluor">86.3377202672272</prop>
						<prop name="Temp">59.94</prop>
						<prop name="Time">7046117</prop>
					</Chan>
				</Acq>
				<Acq Number="43">
					<Chan Number="0">
						<prop name="Fluor">89.9567463012598</prop>
						<prop name="Temp">59.94</prop>
						<prop name="Time">7199933</prop>
					</Chan>
				</Acq>
				<Acq Number="44">
					<Chan Number="0">
						<prop name="Fluor">92.7330314928511</prop>
						<prop name="Temp">59.94</prop>
						<prop name="Time">7353733</prop>
					</Chan>
				</Acq>
				<Acq Number="45">
					<Chan Number="0">
						<prop name="Fluor">94.9776408072705</prop>
						<prop name="Temp">59.94</prop>
						<prop name="Time">7507517</prop>
					</Chan>
				</Acq>
			</Sample>
			<Sample Number="36">
				<Acq Number="1">
					<Chan Number="0">
						<prop name="Fluor">9.94497362005654</prop>
						<prop name="Temp">59.94</prop>
						<prop name="Time">740850</prop>
					</Chan>
				</Acq>
				<Acq Number="2">
					<Chan Number="0">
						<prop name="Fluor">9.99272138711931</prop>
						<prop name="Temp">59.94</prop>
						<prop name="Time">894617</prop>
					</Chan>
				</Acq>
				<Acq Number="3">
					<Chan Number="0">
						<prop name="Fluor">10.0490460412602</prop>
						<prop name="Temp">59.94</prop>
						<prop name="Time">1048417</prop>
					</Chan>
				</Acq>
				<Acq Number="4">
					<Chan Number="0">
						<prop name="Fluor">9.99421697469735</prop>
						<prop name="Temp">59.94</prop>
						<prop name="Time">1202233</prop>
					</Chan>
				</Acq>
				<Acq Number="5">
					<Chan Number="0">
						<prop name="Fluor">10.0192425937055</prop>
						<prop name="Temp">59.94</prop>
						<prop name="Time">1355750</prop>
					</Chan>
				</Acq>
				<Acq Number="6">
					<Chan Number="0">
						<prop name="Fluor">9.91204493003162</prop>
						<prop name="Temp">59.94</prop>
						<prop name="Time">1509567</prop>
					</Chan>
				</Acq>
				<Acq Number="7">
					<Chan Number="0">
						<prop name="Fluor">10.0489689383512</prop>
						<prop name="Temp">59.94</prop>
						<prop name="Time">1663350</prop>
					</Chan>
				</Acq>
				<Acq Number="8">
					<Chan Number="0">
						<prop name="Fluor">10.0168455635532</prop>
						<prop name="Temp">59.94</prop>
						<prop name="Time">1817150</prop>
					</Chan>
				</Acq>
				<Acq Number="9">
					<Chan Number="0">
						<prop name="Fluor">10.0449864156616</prop>
						<prop name="Temp">59.94</prop>
						<prop name="Time">1970933</prop>
					</Chan>
				</Acq>
				<Acq Number="10">
					<Chan Number="0">
						<prop name="Fluor">10.0207719646516</prop>
						<prop name="Temp">59.94</prop>
						<prop name="Time">2124733</prop>
					</Chan>
				</Acq>
				<Acq Number="11">
					<Chan Number="0">
						<prop name="Fluor">9.96599607638573</prop>
						<prop name="Temp">59.94</prop>
						<prop name="Time">2278550</prop>
					</Chan>
				</Acq>
				<Acq Number="12">
					<Chan Number="0">
						<prop name="Fluor">10.1505103120477</prop>
						<prop name="Temp">59.94</prop>
						<prop name="Time">2432350</prop>
					</Chan>
				</Acq>
				<Acq Number="13">
					<Chan Number="0">
						<prop name="Fluor">10.0036282067164</prop>
						<prop name="Temp">59.94</prop>
						<prop name="Time">2586150</prop>
					</Chan>
				</Acq>
				<Acq Number="14">
					<Chan Number="0">
						<prop name="Fluor">10.0771593811767</prop>
						<prop name="Temp">59.94</prop>
						<prop name="Time">2739983</prop>
					</Chan>
				</Acq>
				<Acq Number="15">
					<Chan Number="0">
						<prop name="Fluor">10.0787004604386</prop>
						<prop name="Temp">59.94</prop>
						<prop name="Time">2893733</prop>
					</Chan>
				</Acq>
				<Acq Number="16">
					<Chan Number="0">
						<prop name="Fluor">10.0488788821534</prop>
						<prop name="Temp">59.94</prop>
						<prop name="Time">3047567</prop>
					</Chan>
				</Acq>
				<Acq Number="17">
					<Chan Number="0">
						<prop name="Fluor">10.0505108818623</prop>
						<prop name="Temp">59.97</prop>
						<prop name="Time">3201383</prop>
					</Chan>
				</Acq>
				<Acq Number="18">
					<Chan Number="0">
						<prop name="Fluor">10.0512508790379</prop>
						<prop name="Temp">59.94</prop>
						<prop name="Time">3355150</prop>
					</Chan>
				</Acq>
				<Acq Number="19">
					<Chan Number="0">
						<prop name="Fluor">10.1068137697366</prop>
						<prop name="Temp">59.94</prop>
						<prop name="Time">3508967</prop>
					</Chan>
				</Acq>
				<Acq Number="20">
					<Chan Number="0">
						<prop name="Fluor">10.0479696338924</prop>
						<prop name="Temp">59.94</prop>
						<prop name="Time">3662750</prop>
					</Chan>
				</Acq>
				<Acq Number="21">
					<Chan Number="0">
						<prop name="Fluor">10.0799816032545</prop>
						<prop name="Temp">59.94</prop>
						<prop name="Time">3816550</prop>
					</Chan>
				</Acq>
				<Acq Number="22">
					<Chan Number="0">
						<prop name="Fluor">9.96615678651135</prop>
						<prop name="Temp">59.94</prop>
						<prop name="Time">3970350</prop>
					</Chan>
				</Acq>
				<Acq Number="23">
					<Chan Number="0">
						<prop name="Fluor">10.1057504803427</prop>
						<prop name="Temp">59.94</prop>
						<prop name="Time">4124133</prop>
					</Chan>
				</Acq>
				<Acq Number="24">
					<Chan Number="0">
						<prop name="Fluor">10.1790472000807</prop>
						<prop name="Temp">59.94</prop>
						<prop name="Time">4277967</prop>
					</Chan>
				</Acq>
				<Acq Number="25">
					<Chan Number="0">
						<prop name="Fluor">10.1464769618231</prop>
						<prop name="Temp">59.94</prop>
						<prop name="Time">4431750</prop>
					</Chan>
				</Acq>
				<Acq Number="26">
					<Chan Number="0">
						<prop name="Fluor">10.2542199663163</prop>
						<prop name="Temp">59.94</prop>
						<prop name="Time">4585567</prop>
					</Chan>
				</Acq>
				<Acq Number="27">
					<Chan Number="0">
						<prop name="Fluor">10.5410446383929</prop>
						<prop name="Temp">59.94</prop>
						<prop name="Time">4739367</prop>
					</Chan>
				</Acq>
				<Acq Number="28">
					<Chan Number="0">
						<prop name="Fluor">10.9578415490794</prop>
						<prop name="Temp">59.94</prop>
						<prop name="Time">4892883</prop>
					</Chan>
				</Acq>
				<Acq Number="29">
					<Chan Number="0">
						<prop name="Fluor">11.7766563816893</prop>
						<prop name="Temp">59.94</prop>
						<prop name="Time">5046700</prop>
					</Chan>
				</Acq>
				<Acq Number="30">
					<Chan Number="0">
						<prop name="Fluor">13.47985058773</prop>
						<prop name="Temp">59.94</prop>
						<prop name="Time">5200517</prop>
					</Chan>
				</Acq>
				<Acq Number="31">
					<Chan Number="0">
						<prop name="Fluor">16.7973647405555</prop>
						<prop name="Temp">59.94</prop>
						<prop name="Time">5354317</prop>
					</Chan>
				</Acq>
				<Acq Number="32">
					<Chan Number="0">
						<prop name="Fluor">22.8301590755752</prop>
						<prop name="Temp">59.94</prop>
						<prop name="Time">5508083</prop>
					</Chan>
				</Acq>
				<Acq Number="33">
					<Chan Number="0">
						<prop name="Fluor">33.3126168194274</prop>
						<prop name="Temp">59.94</prop>
						<prop name="Time">5661883</prop>
					</Chan>
				</Acq>
				<Acq Number="34">
					<Chan Number="0">
						<prop name="Fluor">49.6567718972199</prop>
						<prop name="Temp">59.94</prop>
						<prop name="Time">5815717</prop>
					</Chan>
				</Acq>
				<Acq Number="35">
					<Chan Number="0">
						<prop name="Fluor">67.612142048522</prop>
						<prop name="Temp">59.94</prop>
						<prop name="Time">5969500</prop>
					</Chan>
				</Acq>
				<Acq Number="36">
					<Chan Number="0">
						<prop name="Fluor">80.4059236383132</prop>
						<prop name="Temp">59.94</prop>
						<prop name="Time">6123300</prop>
					</Chan>
				</Acq>
				<Acq Number="37">
					<Chan Number="0">
						<prop name="Fluor">87.8171217605032</prop>
						<prop name="Temp">59.94</prop>
						<prop name="Time">6277100</prop>
					</Chan>
				</Acq>
				<Acq Number="38">
					<Chan Number="0">
						<prop name="Fluor">92.4510355709853</prop>
						<prop name="Temp">59.94</prop>
						<prop name="Time">6430900</prop>
					</Chan>
				</Acq>
				<Acq Number="39">
					<Chan Number="0">
						<prop name="Fluor">95.9349824904331</prop>
						<prop name="Temp">59.94</prop>
						<prop name="Time">6584700</prop>
					</Chan>
				</Acq>
				<Acq Number="40">
					<Chan Number="0">
						<prop name="Fluor">98.0472579540746</prop>
						<prop name="Temp">59.94</prop>
						<prop name="Time">6738517</prop>
					</Chan>
				</Acq>
				<Acq Number="41">
					<Chan Number="0">
						<prop name="Fluor">99.4518742213445</prop>
						<prop name="Temp">59.94</prop>
						<prop name="Time">6892300</prop>
					</Chan>
				</Acq>
				<Acq Number="42">
					<Chan Number="0">
						<prop name="Fluor">101.006504300854</prop>
						<prop name="Temp">59.94</prop>
						<prop name="Time">7046117</prop>
					</Chan>
				</Acq>
				<Acq Number="43">
					<Chan Number="0">
						<prop name="Fluor">101.998325100568</prop>
						<prop name="Temp">59.94</prop>
						<prop name="Time">7199933</prop>
					</Chan>
				</Acq>
				<Acq Number="44">
					<Chan Number="0">
						<prop name="Fluor">102.512747704931</prop>
						<prop name="Temp">59.94</prop>
						<prop name="Time">7353733</prop>
					</Chan>
				</Acq>
				<Acq Number="45">
					<Chan Number="0">
						<prop name="Fluor">103.170418258609</prop>
						<prop name="Temp">59.94</prop>
						<prop name="Time">7507517</prop>
					</Chan>
				</Acq>
			</Sample>
			<Sample Number="37">
				<Acq Number="1">
					<Chan Number="0">
						<prop name="Fluor">4.633317261237</prop>
						<prop name="Temp">59.94</prop>
						<prop name="Time">740850</prop>
					</Chan>
				</Acq>
				<Acq Number="2">
					<Chan Number="0">
						<prop name="Fluor">4.63077100962012</prop>
						<prop name="Temp">59.94</prop>
						<prop name="Time">894617</prop>
					</Chan>
				</Acq>
				<Acq Number="3">
					<Chan Number="0">
						<prop name="Fluor">4.70315686212949</prop>
						<prop name="Temp">59.94</prop>
						<prop name="Time">1048417</prop>
					</Chan>
				</Acq>
				<Acq Number="4">
					<Chan Number="0">
						<prop name="Fluor">4.72607743509966</prop>
						<prop name="Temp">59.94</prop>
						<prop name="Time">1202233</prop>
					</Chan>
				</Acq>
				<Acq Number="5">
					<Chan Number="0">
						<prop name="Fluor">4.79629484845177</prop>
						<prop name="Temp">59.94</prop>
						<prop name="Time">1355750</prop>
					</Chan>
				</Acq>
				<Acq Number="6">
					<Chan Number="0">
						<prop name="Fluor">4.72496702952997</prop>
						<prop name="Temp">59.94</prop>
						<prop name="Time">1509567</prop>
					</Chan>
				</Acq>
				<Acq Number="7">
					<Chan Number="0">
						<prop name="Fluor">4.77409215526412</prop>
						<prop name="Temp">59.94</prop>
						<prop name="Time">1663350</prop>
					</Chan>
				</Acq>
				<Acq Number="8">
					<Chan Number="0">
						<prop name="Fluor">4.77146609602939</prop>
						<prop name="Temp">59.94</prop>
						<prop name="Time">1817150</prop>
					</Chan>
				</Acq>
				<Acq Number="9">
					<Chan Number="0">
						<prop name="Fluor">4.72488903212755</prop>
						<prop name="Temp">59.94</prop>
						<prop name="Time">1970933</prop>
					</Chan>
				</Acq>
				<Acq Number="10">
					<Chan Number="0">
						<prop name="Fluor">4.74964932118454</prop>
						<prop name="Temp">59.94</prop>
						<prop name="Time">2124733</prop>
					</Chan>
				</Acq>
				<Acq Number="11">
					<Chan Number="0">
						<prop name="Fluor">4.74895008579922</prop>
						<prop name="Temp">59.94</prop>
						<prop name="Time">2278550</prop>
					</Chan>
				</Acq>
				<Acq Number="12">
					<Chan Number="0">
						<prop name="Fluor">4.84273177574191</prop>
						<prop name="Temp">59.94</prop>
						<prop name="Time">2432350</prop>
					</Chan>
				</Acq>
				<Acq Number="13">
					<Chan Number="0">
						<prop name="Fluor">4.80152112255832</prop>
						<prop name="Temp">59.94</prop>
						<prop name="Time">2586150</prop>
					</Chan>
				</Acq>
				<Acq Number="14">
					<Chan Number="0">
						<prop name="Fluor">4.82216890321187</prop>
						<prop name="Temp">59.94</prop>
						<prop name="Time">2739983</prop>
					</Chan>
				</Acq>
				<Acq Number="15">
					<Chan Number="0">
						<prop name="Fluor">4.79922571252784</prop>
						<prop name="Temp">59.94</prop>
						<prop name="Time">2893733</prop>
					</Chan>
				</Acq>
				<Acq Number="16">
					<Chan Number="0">
						<prop name="Fluor">4.7977269725878</prop>
						<prop name="Temp">59.94</prop>
						<prop name="Time">3047567</prop>
					</Chan>
				</Acq>
				<Acq Number="17">
					<Chan Number="0">
						<prop name="Fluor">4.82210998730103</prop>
						<prop name="Temp">59.97</prop>
						<prop name="Time">3201383</prop>
					</Chan>
				</Acq>
				<Acq Number="18">
					<Chan Number="0">
						<prop name="Fluor">4.82248309478798</prop>
						<prop name="Temp">59.94</prop>
						<prop name="Time">3355150</prop>
					</Chan>
				</Acq>
				<Acq Number="19">
					<Chan Number="0">
						<prop name="Fluor">4.84729598064711</prop>
						<prop name="Temp">59.94</prop>
						<prop name="Time">3508967</prop>
					</Chan>
				</Acq>
				<Acq Number="20">
					<Chan Number="0">
						<prop name="Fluor">4.82093920867303</prop>
						<prop name="Temp">59.94</prop>
						<prop name="Time">3662750</prop>
					</Chan>
				</Acq>
				<Acq Number="21">
					<Chan Number="0">
						<prop name="Fluor">4.84721328721775</prop>
						<prop name="Temp">59.94</prop>
						<prop name="Time">3816550</prop>
					</Chan>
				</Acq>
				<Acq Number="22">
					<Chan Number="0">
						<prop name="Fluor">4.79639872373305</prop>
						<prop name="Temp">59.94</prop>
						<prop name="Time">3970350</prop>
					</Chan>
				</Acq>
				<Acq Number="23">
					<Chan Number="0">
						<prop name="Fluor">4.89438001482577</prop>
						<prop name="Temp">59.94</prop>
						<prop name="Time">4124133</prop>
					</Chan>
				</Acq>
				<Acq Number="24">
					<Chan Number="0">
						<prop name="Fluor">4.82040724053417</prop>
						<prop name="Temp">59.94</prop>
						<prop name="Time">4277967</prop>
					</Chan>
				</Acq>
				<Acq Number="25">
					<Chan Number="0">
						<prop name="Fluor">4.88890167509822</prop>
						<prop name="Temp">59.94</prop>
						<prop name="Time">4431750</prop>
					</Chan>
				</Acq>
				<Acq Number="26">
					<Chan Number="0">
						<prop name="Fluor">4.96125854170946</prop>
						<prop name="Temp">59.94</prop>
						<prop name="Time">4585567</prop>
					</Chan>
				</Acq>
				<Acq Number="27">
					<Chan Number="0">
						<prop name="Fluor">4.91200057724394</prop>
						<prop name="Temp">59.94</prop>
						<prop name="Time">4739367</prop>
					</Chan>
				</Acq>
				<Acq Number="28">
					<Chan Number="0">
						<prop name="Fluor">4.97880251658091</prop>
						<prop name="Temp">59.94</prop>
						<prop name="Time">4892883</prop>
					</Chan>
				</Acq>
				<Acq Number="29">
					<Chan Number="0">
						<prop name="Fluor">5.1152210838137</prop>
						<prop name="Temp">59.94</prop>
						<prop name="Time">5046700</prop>
					</Chan>
				</Acq>
				<Acq Number="30">
					<Chan Number="0">
						<prop name="Fluor">5.53522076902988</prop>
						<prop name="Temp">59.94</prop>
						<prop name="Time">5200517</prop>
					</Chan>
				</Acq>
				<Acq Number="31">
					<Chan Number="0">
						<prop name="Fluor">6.09254925009024</prop>
						<prop name="Temp">59.94</prop>
						<prop name="Time">5354317</prop>
					</Chan>
				</Acq>
				<Acq Number="32">
					<Chan Number="0">
						<prop name="Fluor">7.38512824719378</prop>
						<prop name="Temp">59.94</prop>
						<prop name="Time">5508083</prop>
					</Chan>
				</Acq>
				<Acq Number="33">
					<Chan Number="0">
						<prop name="Fluor">9.41480337134261</prop>
						<prop name="Temp">59.94</prop>
						<prop name="Time">5661883</prop>
					</Chan>
				</Acq>
				<Acq Number="34">
					<Chan Number="0">
						<prop name="Fluor">13.2844214055304</prop>
						<prop name="Temp">59.94</prop>
						<prop name="Time">5815717</prop>
					</Chan>
				</Acq>
				<Acq Number="35">
					<Chan Number="0">
						<prop name="Fluor">20.1130844521963</prop>
						<prop name="Temp">59.94</prop>
						<prop name="Time">5969500</prop>
					</Chan>
				</Acq>
				<Acq Number="36">
					<Chan Number="0">
						<prop name="Fluor">30.0173591241177</prop>
						<prop name="Temp">59.94</prop>
						<prop name="Time">6123300</prop>
					</Chan>
				</Acq>
				<Acq Number="37">
					<Chan Number="0">
						<prop name="Fluor">41.5724243785721</prop>
						<prop name="Temp">59.94</prop>
						<prop name="Time">6277100</prop>
					</Chan>
				</Acq>
				<Acq Number="38">
					<Chan Number="0">
						<prop name="Fluor">51.8805946826708</prop>
						<prop name="Temp">59.94</prop>
						<prop name="Time">6430900</prop>
					</Chan>
				</Acq>
				<Acq Number="39">
					<Chan Number="0">
						<prop name="Fluor">59.1930414111964</prop>
						<prop name="Temp">59.94</prop>
						<prop name="Time">6584700</prop>
					</Chan>
				</Acq>
				<Acq Number="40">
					<Chan Number="0">
						<prop name="Fluor">64.5072123280576</prop>
						<prop name="Temp">59.94</prop>
						<prop name="Time">6738517</prop>
					</Chan>
				</Acq>
				<Acq Number="41">
					<Chan Number="0">
						<prop name="Fluor">68.7282903157752</prop>
						<prop name="Temp">59.94</prop>
						<prop name="Time">6892300</prop>
					</Chan>
				</Acq>
				<Acq Number="42">
					<Chan Number="0">
						<prop name="Fluor">72.2873572708445</prop>
						<prop name="Temp">59.94</prop>
						<prop name="Time">7046117</prop>
					</Chan>
				</Acq>
				<Acq Number="43">
					<Chan Number="0">
						<prop name="Fluor">74.9015262643925</prop>
						<prop name="Temp">59.94</prop>
						<prop name="Time">7199933</prop>
					</Chan>
				</Acq>
				<Acq Number="44">
					<Chan Number="0">
						<prop name="Fluor">76.9134867959216</prop>
						<prop name="Temp">59.94</prop>
						<prop name="Time">7353733</prop>
					</Chan>
				</Acq>
				<Acq Number="45">
					<Chan Number="0">
						<prop name="Fluor">78.522037342753</prop>
						<prop name="Temp">59.94</prop>
						<prop name="Time">7507517</prop>
					</Chan>
				</Acq>
			</Sample>
			<Sample Number="38">
				<Acq Number="1">
					<Chan Number="0">
						<prop name="Fluor">3.90005402537461</prop>
						<prop name="Temp">59.94</prop>
						<prop name="Time">740850</prop>
					</Chan>
				</Acq>
				<Acq Number="2">
					<Chan Number="0">
						<prop name="Fluor">3.89794524272721</prop>
						<prop name="Temp">59.94</prop>
						<prop name="Time">894617</prop>
					</Chan>
				</Acq>
				<Acq Number="3">
					<Chan Number="0">
						<prop name="Fluor">3.94379189986731</prop>
						<prop name="Temp">59.94</prop>
						<prop name="Time">1048417</prop>
					</Chan>
				</Acq>
				<Acq Number="4">
					<Chan Number="0">
						<prop name="Fluor">3.96550960197255</prop>
						<prop name="Temp">59.94</prop>
						<prop name="Time">1202233</prop>
					</Chan>
				</Acq>
				<Acq Number="5">
					<Chan Number="0">
						<prop name="Fluor">3.96483744805321</prop>
						<prop name="Temp">59.94</prop>
						<prop name="Time">1355750</prop>
					</Chan>
				</Acq>
				<Acq Number="6">
					<Chan Number="0">
						<prop name="Fluor">3.98688778404678</prop>
						<prop name="Temp">59.94</prop>
						<prop name="Time">1509567</prop>
					</Chan>
				</Acq>
				<Acq Number="7">
					<Chan Number="0">
						<prop name="Fluor">4.01074158942815</prop>
						<prop name="Temp">59.94</prop>
						<prop name="Time">1663350</prop>
					</Chan>
				</Acq>
				<Acq Number="8">
					<Chan Number="0">
						<prop name="Fluor">4.05320748879291</prop>
						<prop name="Temp">59.94</prop>
						<prop name="Time">1817150</prop>
					</Chan>
				</Acq>
				<Acq Number="9">
					<Chan Number="0">
						<prop name="Fluor">4.03151278009278</prop>
						<prop name="Temp">59.94</prop>
						<prop name="Time">1970933</prop>
					</Chan>
				</Acq>
				<Acq Number="10">
					<Chan Number="0">
						<prop name="Fluor">4.0547689788845</prop>
						<prop name="Temp">59.94</prop>
						<prop name="Time">2124733</prop>
					</Chan>
				</Acq>
				<Acq Number="11">
					<Chan Number="0">
						<prop name="Fluor">4.00952639027408</prop>
						<prop name="Temp">59.94</prop>
						<prop name="Time">2278550</prop>
					</Chan>
				</Acq>
				<Acq Number="12">
					<Chan Number="0">
						<prop name="Fluor">4.07573400285951</prop>
						<prop name="Temp">59.94</prop>
						<prop name="Time">2432350</prop>
					</Chan>
				</Acq>
				<Acq Number="13">
					<Chan Number="0">
						<prop name="Fluor">4.05861430098666</prop>
						<prop name="Temp">59.94</prop>
						<prop name="Time">2586150</prop>
					</Chan>
				</Acq>
				<Acq Number="14">
					<Chan Number="0">
						<prop name="Fluor">4.05603225942808</prop>
						<prop name="Temp">59.94</prop>
						<prop name="Time">2739983</prop>
					</Chan>
				</Acq>
				<Acq Number="15">
					<Chan Number="0">
						<prop name="Fluor">4.0790369562914</prop>
						<prop name="Temp">59.94</prop>
						<prop name="Time">2893733</prop>
					</Chan>
				</Acq>
				<Acq Number="16">
					<Chan Number="0">
						<prop name="Fluor">4.10008874882849</prop>
						<prop name="Temp">59.94</prop>
						<prop name="Time">3047567</prop>
					</Chan>
				</Acq>
				<Acq Number="17">
					<Chan Number="0">
						<prop name="Fluor">4.12304124226877</prop>
						<prop name="Temp">59.97</prop>
						<prop name="Time">3201383</prop>
					</Chan>
				</Acq>
				<Acq Number="18">
					<Chan Number="0">
						<prop name="Fluor">4.10104067981213</prop>
						<prop name="Temp">59.94</prop>
						<prop name="Time">3355150</prop>
					</Chan>
				</Acq>
				<Acq Number="19">
					<Chan Number="0">
						<prop name="Fluor">4.1243505258058</prop>
						<prop name="Temp">59.94</prop>
						<prop name="Time">3508967</prop>
					</Chan>
				</Acq>
				<Acq Number="20">
					<Chan Number="0">
						<prop name="Fluor">4.12205735431123</prop>
						<prop name="Temp">59.94</prop>
						<prop name="Time">3662750</prop>
					</Chan>
				</Acq>
				<Acq Number="21">
					<Chan Number="0">
						<prop name="Fluor">4.23601535129709</prop>
						<prop name="Temp">59.94</prop>
						<prop name="Time">3816550</prop>
					</Chan>
				</Acq>
				<Acq Number="22">
					<Chan Number="0">
						<prop name="Fluor">4.23300653158696</prop>
						<prop name="Temp">59.94</prop>
						<prop name="Time">3970350</prop>
					</Chan>
				</Acq>
				<Acq Number="23">
					<Chan Number="0">
						<prop name="Fluor">4.30289613075321</prop>
						<prop name="Temp">59.94</prop>
						<prop name="Time">4124133</prop>
					</Chan>
				</Acq>
				<Acq Number="24">
					<Chan Number="0">
						<prop name="Fluor">4.41201823001535</prop>
						<prop name="Temp">59.94</prop>
						<prop name="Time">4277967</prop>
					</Chan>
				</Acq>
				<Acq Number="25">
					<Chan Number="0">
						<prop name="Fluor">4.72240051414046</prop>
						<prop name="Temp">59.94</prop>
						<prop name="Time">4431750</prop>
					</Chan>
				</Acq>
				<Acq Number="26">
					<Chan Number="0">
						<prop name="Fluor">5.17071414551</prop>
						<prop name="Temp">59.94</prop>
						<prop name="Time">4585567</prop>
					</Chan>
				</Acq>
				<Acq Number="27">
					<Chan Number="0">
						<prop name="Fluor">6.1301173622633</prop>
						<prop name="Temp">59.94</prop>
						<prop name="Time">4739367</prop>
					</Chan>
				</Acq>
				<Acq Number="28">
					<Chan Number="0">
						<prop name="Fluor">8.02620778503329</prop>
						<prop name="Temp">59.94</prop>
						<prop name="Time">4892883</prop>
					</Chan>
				</Acq>
				<Acq Number="29">
					<Chan Number="0">
						<prop name="Fluor">11.4418407468185</prop>
						<prop name="Temp">59.94</prop>
						<prop name="Time">5046700</prop>
					</Chan>
				</Acq>
				<Acq Number="30">
					<Chan Number="0">
						<prop name="Fluor">17.8562231520133</prop>
						<prop name="Temp">59.94</prop>
						<prop name="Time">5200517</prop>
					</Chan>
				</Acq>
				<Acq Number="31">
					<Chan Number="0">
						<prop name="Fluor">28.7474524018949</prop>
						<prop name="Temp">59.94</prop>
						<prop name="Time">5354317</prop>
					</Chan>
				</Acq>
				<Acq Number="32">
					<Chan Number="0">
						<prop name="Fluor">43.9724124354226</prop>
						<prop name="Temp">59.94</prop>
						<prop name="Time">5508083</prop>
					</Chan>
				</Acq>
				<Acq Number="33">
					<Chan Number="0">
						<prop name="Fluor">58.4509521720686</prop>
						<prop name="Temp">59.94</prop>
						<prop name="Time">5661883</prop>
					</Chan>
				</Acq>
				<Acq Number="34">
					<Chan Number="0">
						<prop name="Fluor">68.4334261681063</prop>
						<prop name="Temp">59.94</prop>
						<prop name="Time">5815717</prop>
					</Chan>
				</Acq>
				<Acq Number="35">
					<Chan Number="0">
						<prop name="Fluor">74.6814481673951</prop>
						<prop name="Temp">59.94</prop>
						<prop name="Time">5969500</prop>
					</Chan>
				</Acq>
				<Acq Number="36">
					<Chan Number="0">
						<prop name="Fluor">79.067930334444</prop>
						<prop name="Temp">59.94</prop>
						<prop name="Time">6123300</prop>
					</Chan>
				</Acq>
				<Acq Number="37">
					<Chan Number="0">
						<prop name="Fluor">82.3179471843114</prop>
						<prop name="Temp">59.94</prop>
						<prop name="Time">6277100</prop>
					</Chan>
				</Acq>
				<Acq Number="38">
					<Chan Number="0">
						<prop name="Fluor">84.6855066648222</prop>
						<prop name="Temp">59.94</prop>
						<prop name="Time">6430900</prop>
					</Chan>
				</Acq>
				<Acq Number="39">
					<Chan Number="0">
						<prop name="Fluor">86.490807635326</prop>
						<prop name="Temp">59.94</prop>
						<prop name="Time">6584700</prop>
					</Chan>
				</Acq>
				<Acq Number="40">
					<Chan Number="0">
						<prop name="Fluor">87.7237932288034</prop>
						<prop name="Temp">59.94</prop>
						<prop name="Time">6738517</prop>
					</Chan>
				</Acq>
				<Acq Number="41">
					<Chan Number="0">
						<prop name="Fluor">88.7678074001855</prop>
						<prop name="Temp">59.94</prop>
						<prop name="Time">6892300</prop>
					</Chan>
				</Acq>
				<Acq Number="42">
					<Chan Number="0">
						<prop name="Fluor">89.734959257627</prop>
						<prop name="Temp">59.94</prop>
						<prop name="Time">7046117</prop>
					</Chan>
				</Acq>
				<Acq Number="43">
					<Chan Number="0">
						<prop name="Fluor">90.2512504784434</prop>
						<prop name="Temp">59.94</prop>
						<prop name="Time">7199933</prop>
					</Chan>
				</Acq>
				<Acq Number="44">
					<Chan Number="0">
						<prop name="Fluor">90.729035833814</prop>
						<prop name="Temp">59.94</prop>
						<prop name="Time">7353733</prop>
					</Chan>
				</Acq>
				<Acq Number="45">
					<Chan Number="0">
						<prop name="Fluor">91.1667461531633</prop>
						<prop name="Temp">59.94</prop>
						<prop name="Time">7507517</prop>
					</Chan>
				</Acq>
			</Sample>
			<Sample Number="39">
				<Acq Number="1">
					<Chan Number="0">
						<prop name="Fluor">6.31017747038327</prop>
						<prop name="Temp">59.94</prop>
						<prop name="Time">740850</prop>
					</Chan>
				</Acq>
				<Acq Number="2">
					<Chan Number="0">
						<prop name="Fluor">6.34940500940196</prop>
						<prop name="Temp">59.94</prop>
						<prop name="Time">894617</prop>
					</Chan>
				</Acq>
				<Acq Number="3">
					<Chan Number="0">
						<prop name="Fluor">6.32996070060039</prop>
						<prop name="Temp">59.94</prop>
						<prop name="Time">1048417</prop>
					</Chan>
				</Acq>
				<Acq Number="4">
					<Chan Number="0">
						<prop name="Fluor">6.32896291360471</prop>
						<prop name="Temp">59.94</prop>
						<prop name="Time">1202233</prop>
					</Chan>
				</Acq>
				<Acq Number="5">
					<Chan Number="0">
						<prop name="Fluor">6.3492644180255</prop>
						<prop name="Temp">59.94</prop>
						<prop name="Time">1355750</prop>
					</Chan>
				</Acq>
				<Acq Number="6">
					<Chan Number="0">
						<prop name="Fluor">6.41278734889226</prop>
						<prop name="Temp">59.94</prop>
						<prop name="Time">1509567</prop>
					</Chan>
				</Acq>
				<Acq Number="7">
					<Chan Number="0">
						<prop name="Fluor">6.37254802978791</prop>
						<prop name="Temp">59.94</prop>
						<prop name="Time">1663350</prop>
					</Chan>
				</Acq>
				<Acq Number="8">
					<Chan Number="0">
						<prop name="Fluor">6.45434382950955</prop>
						<prop name="Temp">59.94</prop>
						<prop name="Time">1817150</prop>
					</Chan>
				</Acq>
				<Acq Number="9">
					<Chan Number="0">
						<prop name="Fluor">6.41272384112586</prop>
						<prop name="Temp">59.94</prop>
						<prop name="Time">1970933</prop>
					</Chan>
				</Acq>
				<Acq Number="10">
					<Chan Number="0">
						<prop name="Fluor">6.45689101340518</prop>
						<prop name="Temp">59.94</prop>
						<prop name="Time">2124733</prop>
					</Chan>
				</Acq>
				<Acq Number="11">
					<Chan Number="0">
						<prop name="Fluor">6.37054612932307</prop>
						<prop name="Temp">59.94</prop>
						<prop name="Time">2278550</prop>
					</Chan>
				</Acq>
				<Acq Number="12">
					<Chan Number="0">
						<prop name="Fluor">6.51877498659847</prop>
						<prop name="Temp">59.94</prop>
						<prop name="Time">2432350</prop>
					</Chan>
				</Acq>
				<Acq Number="13">
					<Chan Number="0">
						<prop name="Fluor">6.48437051092256</prop>
						<prop name="Temp">59.94</prop>
						<prop name="Time">2586150</prop>
					</Chan>
				</Acq>
				<Acq Number="14">
					<Chan Number="0">
						<prop name="Fluor">6.41617095078395</prop>
						<prop name="Temp">59.94</prop>
						<prop name="Time">2739983</prop>
					</Chan>
				</Acq>
				<Acq Number="15">
					<Chan Number="0">
						<prop name="Fluor">6.45989277924319</prop>
						<prop name="Temp">59.94</prop>
						<prop name="Time">2893733</prop>
					</Chan>
				</Acq>
				<Acq Number="16">
					<Chan Number="0">
						<prop name="Fluor">6.45783248270542</prop>
						<prop name="Temp">59.94</prop>
						<prop name="Time">3047567</prop>
					</Chan>
				</Acq>
				<Acq Number="17">
					<Chan Number="0">
						<prop name="Fluor">6.5015132695441</prop>
						<prop name="Temp">59.97</prop>
						<prop name="Time">3201383</prop>
					</Chan>
				</Acq>
				<Acq Number="18">
					<Chan Number="0">
						<prop name="Fluor">6.45932174756438</prop>
						<prop name="Temp">59.94</prop>
						<prop name="Time">3355150</prop>
					</Chan>
				</Acq>
				<Acq Number="19">
					<Chan Number="0">
						<prop name="Fluor">6.46082899634684</prop>
						<prop name="Temp">59.94</prop>
						<prop name="Time">3508967</prop>
					</Chan>
				</Acq>
				<Acq Number="20">
					<Chan Number="0">
						<prop name="Fluor">6.43588685105754</prop>
						<prop name="Temp">59.94</prop>
						<prop name="Time">3662750</prop>
					</Chan>
				</Acq>
				<Acq Number="21">
					<Chan Number="0">
						<prop name="Fluor">6.54599767455215</prop>
						<prop name="Temp">59.94</prop>
						<prop name="Time">3816550</prop>
					</Chan>
				</Acq>
				<Acq Number="22">
					<Chan Number="0">
						<prop name="Fluor">6.47718391944252</prop>
						<prop name="Temp">59.94</prop>
						<prop name="Time">3970350</prop>
					</Chan>
				</Acq>
				<Acq Number="23">
					<Chan Number="0">
						<prop name="Fluor">6.52406478520206</prop>
						<prop name="Temp">59.94</prop>
						<prop name="Time">4124133</prop>
					</Chan>
				</Acq>
				<Acq Number="24">
					<Chan Number="0">
						<prop name="Fluor">6.47704113982861</prop>
						<prop name="Temp">59.94</prop>
						<prop name="Time">4277967</prop>
					</Chan>
				</Acq>
				<Acq Number="25">
					<Chan Number="0">
						<prop name="Fluor">6.55837604921262</prop>
						<prop name="Temp">59.94</prop>
						<prop name="Time">4431750</prop>
					</Chan>
				</Acq>
				<Acq Number="26">
					<Chan Number="0">
						<prop name="Fluor">6.49494488852825</prop>
						<prop name="Temp">59.94</prop>
						<prop name="Time">4585567</prop>
					</Chan>
				</Acq>
				<Acq Number="27">
					<Chan Number="0">
						<prop name="Fluor">6.53368817508297</prop>
						<prop name="Temp">59.94</prop>
						<prop name="Time">4739367</prop>
					</Chan>
				</Acq>
				<Acq Number="28">
					<Chan Number="0">
						<prop name="Fluor">6.52782684285715</prop>
						<prop name="Temp">59.94</prop>
						<prop name="Time">4892883</prop>
					</Chan>
				</Acq>
				<Acq Number="29">
					<Chan Number="0">
						<prop name="Fluor">6.58658973367476</prop>
						<prop name="Temp">59.94</prop>
						<prop name="Time">5046700</prop>
					</Chan>
				</Acq>
				<Acq Number="30">
					<Chan Number="0">
						<prop name="Fluor">6.62517930869303</prop>
						<prop name="Temp">59.94</prop>
						<prop name="Time">5200517</prop>
					</Chan>
				</Acq>
				<Acq Number="31">
					<Chan Number="0">
						<prop name="Fluor">6.78519765026991</prop>
						<prop name="Temp">59.94</prop>
						<prop name="Time">5354317</prop>
					</Chan>
				</Acq>
				<Acq Number="32">
					<Chan Number="0">
						<prop name="Fluor">7.07208243555302</prop>
						<prop name="Temp">59.94</prop>
						<prop name="Time">5508083</prop>
					</Chan>
				</Acq>
				<Acq Number="33">
					<Chan Number="0">
						<prop name="Fluor">7.46643690113812</prop>
						<prop name="Temp">59.94</prop>
						<prop name="Time">5661883</prop>
					</Chan>
				</Acq>
				<Acq Number="34">
					<Chan Number="0">
						<prop name="Fluor">8.29834111827978</prop>
						<prop name="Temp">59.94</prop>
						<prop name="Time">5815717</prop>
					</Chan>
				</Acq>
				<Acq Number="35">
					<Chan Number="0">
						<prop name="Fluor">9.90596381246506</prop>
						<prop name="Temp">59.94</prop>
						<prop name="Time">5969500</prop>
					</Chan>
				</Acq>
				<Acq Number="36">
					<Chan Number="0">
						<prop name="Fluor">12.9691632814616</prop>
						<prop name="Temp">59.94</prop>
						<prop name="Time">6123300</prop>
					</Chan>
				</Acq>
				<Acq Number="37">
					<Chan Number="0">
						<prop name="Fluor">18.8169810856086</prop>
						<prop name="Temp">59.94</prop>
						<prop name="Time">6277100</prop>
					</Chan>
				</Acq>
				<Acq Number="38">
					<Chan Number="0">
						<prop name="Fluor">28.7570380642137</prop>
						<prop name="Temp">59.94</prop>
						<prop name="Time">6430900</prop>
					</Chan>
				</Acq>
				<Acq Number="39">
					<Chan Number="0">
						<prop name="Fluor">42.2044170467766</prop>
						<prop name="Temp">59.94</prop>
						<prop name="Time">6584700</prop>
					</Chan>
				</Acq>
				<Acq Number="40">
					<Chan Number="0">
						<prop name="Fluor">54.7059864170533</prop>
						<prop name="Temp">59.94</prop>
						<prop name="Time">6738517</prop>
					</Chan>
				</Acq>
				<Acq Number="41">
					<Chan Number="0">
						<prop name="Fluor">64.1725066226802</prop>
						<prop name="Temp">59.94</prop>
						<prop name="Time">6892300</prop>
					</Chan>
				</Acq>
				<Acq Number="42">
					<Chan Number="0">
						<prop name="Fluor">71.31316326539</prop>
						<prop name="Temp">59.94</prop>
						<prop name="Time">7046117</prop>
					</Chan>
				</Acq>
				<Acq Number="43">
					<Chan Number="0">
						<prop name="Fluor">76.9143895337446</prop>
						<prop name="Temp">59.94</prop>
						<prop name="Time">7199933</prop>
					</Chan>
				</Acq>
				<Acq Number="44">
					<Chan Number="0">
						<prop name="Fluor">80.8898618215348</prop>
						<prop name="Temp">59.94</prop>
						<prop name="Time">7353733</prop>
					</Chan>
				</Acq>
				<Acq Number="45">
					<Chan Number="0">
						<prop name="Fluor">84.0846992397873</prop>
						<prop name="Temp">59.94</prop>
						<prop name="Time">7507517</prop>
					</Chan>
				</Acq>
			</Sample>
			<Sample Number="40">
				<Acq Number="1">
					<Chan Number="0">
						<prop name="Fluor">4.35205181183531</prop>
						<prop name="Temp">59.94</prop>
						<prop name="Time">740850</prop>
					</Chan>
				</Acq>
				<Acq Number="2">
					<Chan Number="0">
						<prop name="Fluor">4.37027492115833</prop>
						<prop name="Temp">59.94</prop>
						<prop name="Time">894617</prop>
					</Chan>
				</Acq>
				<Acq Number="3">
					<Chan Number="0">
						<prop name="Fluor">4.39225634408953</prop>
						<prop name="Temp">59.94</prop>
						<prop name="Time">1048417</prop>
					</Chan>
				</Acq>
				<Acq Number="4">
					<Chan Number="0">
						<prop name="Fluor">4.39154734438674</prop>
						<prop name="Temp">59.94</prop>
						<prop name="Time">1202233</prop>
					</Chan>
				</Acq>
				<Acq Number="5">
					<Chan Number="0">
						<prop name="Fluor">4.45280082588406</prop>
						<prop name="Temp">59.94</prop>
						<prop name="Time">1355750</prop>
					</Chan>
				</Acq>
				<Acq Number="6">
					<Chan Number="0">
						<prop name="Fluor">4.45243948113846</prop>
						<prop name="Temp">59.94</prop>
						<prop name="Time">1509567</prop>
					</Chan>
				</Acq>
				<Acq Number="7">
					<Chan Number="0">
						<prop name="Fluor">4.47479778391525</prop>
						<prop name="Temp">59.94</prop>
						<prop name="Time">1663350</prop>
					</Chan>
				</Acq>
				<Acq Number="8">
					<Chan Number="0">
						<prop name="Fluor">4.53426281704079</prop>
						<prop name="Temp">59.94</prop>
						<prop name="Time">1817150</prop>
					</Chan>
				</Acq>
				<Acq Number="9">
					<Chan Number="0">
						<prop name="Fluor">4.49372107074495</prop>
						<prop name="Temp">59.94</prop>
						<prop name="Time">1970933</prop>
					</Chan>
				</Acq>
				<Acq Number="10">
					<Chan Number="0">
						<prop name="Fluor">4.49470926812029</prop>
						<prop name="Temp">59.94</prop>
						<prop name="Time">2124733</prop>
					</Chan>
				</Acq>
				<Acq Number="11">
					<Chan Number="0">
						<prop name="Fluor">4.47335861491862</prop>
						<prop name="Temp">59.94</prop>
						<prop name="Time">2278550</prop>
					</Chan>
				</Acq>
				<Acq Number="12">
					<Chan Number="0">
						<prop name="Fluor">4.55514780106964</prop>
						<prop name="Temp">59.94</prop>
						<prop name="Time">2432350</prop>
					</Chan>
				</Acq>
				<Acq Number="13">
					<Chan Number="0">
						<prop name="Fluor">4.43690056050078</prop>
						<prop name="Temp">59.94</prop>
						<prop name="Time">2586150</prop>
					</Chan>
				</Acq>
				<Acq Number="14">
					<Chan Number="0">
						<prop name="Fluor">4.53736260409828</prop>
						<prop name="Temp">59.94</prop>
						<prop name="Time">2739983</prop>
					</Chan>
				</Acq>
				<Acq Number="15">
					<Chan Number="0">
						<prop name="Fluor">4.49664757631292</prop>
						<prop name="Temp">59.94</prop>
						<prop name="Time">2893733</prop>
					</Chan>
				</Acq>
				<Acq Number="16">
					<Chan Number="0">
						<prop name="Fluor">4.55712086830257</prop>
						<prop name="Temp">59.94</prop>
						<prop name="Time">3047567</prop>
					</Chan>
				</Acq>
				<Acq Number="17">
					<Chan Number="0">
						<prop name="Fluor">4.53689405295398</prop>
						<prop name="Temp">59.97</prop>
						<prop name="Time">3201383</prop>
					</Chan>
				</Acq>
				<Acq Number="18">
					<Chan Number="0">
						<prop name="Fluor">4.53682081456878</prop>
						<prop name="Temp">59.94</prop>
						<prop name="Time">3355150</prop>
					</Chan>
				</Acq>
				<Acq Number="19">
					<Chan Number="0">
						<prop name="Fluor">4.59917650575305</prop>
						<prop name="Temp">59.94</prop>
						<prop name="Time">3508967</prop>
					</Chan>
				</Acq>
				<Acq Number="20">
					<Chan Number="0">
						<prop name="Fluor">4.51266413478796</prop>
						<prop name="Temp">59.94</prop>
						<prop name="Time">3662750</prop>
					</Chan>
				</Acq>
				<Acq Number="21">
					<Chan Number="0">
						<prop name="Fluor">4.59603754957064</prop>
						<prop name="Temp">59.94</prop>
						<prop name="Time">3816550</prop>
					</Chan>
				</Acq>
				<Acq Number="22">
					<Chan Number="0">
						<prop name="Fluor">4.57039322554356</prop>
						<prop name="Temp">59.94</prop>
						<prop name="Time">3970350</prop>
					</Chan>
				</Acq>
				<Acq Number="23">
					<Chan Number="0">
						<prop name="Fluor">4.61361854292183</prop>
						<prop name="Temp">59.94</prop>
						<prop name="Time">4124133</prop>
					</Chan>
				</Acq>
				<Acq Number="24">
					<Chan Number="0">
						<prop name="Fluor">4.58904149887238</prop>
						<prop name="Temp">59.94</prop>
						<prop name="Time">4277967</prop>
					</Chan>
				</Acq>
				<Acq Number="25">
					<Chan Number="0">
						<prop name="Fluor">4.58538251446168</prop>
						<prop name="Temp">59.94</prop>
						<prop name="Time">4431750</prop>
					</Chan>
				</Acq>
				<Acq Number="26">
					<Chan Number="0">
						<prop name="Fluor">4.54336755980071</prop>
						<prop name="Temp">59.94</prop>
						<prop name="Time">4585567</prop>
					</Chan>
				</Acq>
				<Acq Number="27">
					<Chan Number="0">
						<prop name="Fluor">4.64232328372487</prop>
						<prop name="Temp">59.94</prop>
						<prop name="Time">4739367</prop>
					</Chan>
				</Acq>
				<Acq Number="28">
					<Chan Number="0">
						<prop name="Fluor">4.61585091454492</prop>
						<prop name="Temp">59.94</prop>
						<prop name="Time">4892883</prop>
					</Chan>
				</Acq>
				<Acq Number="29">
					<Chan Number="0">
						<prop name="Fluor">4.61111415017259</prop>
						<prop name="Temp">59.94</prop>
						<prop name="Time">5046700</prop>
					</Chan>
				</Acq>
				<Acq Number="30">
					<Chan Number="0">
						<prop name="Fluor">4.67048757730912</prop>
						<prop name="Temp">59.94</prop>
						<prop name="Time">5200517</prop>
					</Chan>
				</Acq>
				<Acq Number="31">
					<Chan Number="0">
						<prop name="Fluor">4.68508135408094</prop>
						<prop name="Temp">59.94</prop>
						<prop name="Time">5354317</prop>
					</Chan>
				</Acq>
				<Acq Number="32">
					<Chan Number="0">
						<prop name="Fluor">4.80333129719789</prop>
						<prop name="Temp">59.94</prop>
						<prop name="Time">5508083</prop>
					</Chan>
				</Acq>
				<Acq Number="33">
					<Chan Number="0">
						<prop name="Fluor">4.75647656798202</prop>
						<prop name="Temp">59.94</prop>
						<prop name="Time">5661883</prop>
					</Chan>
				</Acq>
				<Acq Number="34">
					<Chan Number="0">
						<prop name="Fluor">4.79637418686186</prop>
						<prop name="Temp">59.94</prop>
						<prop name="Time">5815717</prop>
					</Chan>
				</Acq>
				<Acq Number="35">
					<Chan Number="0">
						<prop name="Fluor">4.86718529139566</prop>
						<prop name="Temp">59.94</prop>
						<prop name="Time">5969500</prop>
					</Chan>
				</Acq>
				<Acq Number="36">
					<Chan Number="0">
						<prop name="Fluor">4.8997307287119</prop>
						<prop name="Temp">59.94</prop>
						<prop name="Time">6123300</prop>
					</Chan>
				</Acq>
				<Acq Number="37">
					<Chan Number="0">
						<prop name="Fluor">5.12174306711443</prop>
						<prop name="Temp">59.94</prop>
						<prop name="Time">6277100</prop>
					</Chan>
				</Acq>
				<Acq Number="38">
					<Chan Number="0">
						<prop name="Fluor">5.48586585106924</prop>
						<prop name="Temp">59.94</prop>
						<prop name="Time">6430900</prop>
					</Chan>
				</Acq>
				<Acq Number="39">
					<Chan Number="0">
						<prop name="Fluor">6.11987203907362</prop>
						<prop name="Temp">59.94</prop>
						<prop name="Time">6584700</prop>
					</Chan>
				</Acq>
				<Acq Number="40">
					<Chan Number="0">
						<prop name="Fluor">7.415188231995</prop>
						<prop name="Temp">59.94</prop>
						<prop name="Time">6738517</prop>
					</Chan>
				</Acq>
				<Acq Number="41">
					<Chan Number="0">
						<prop name="Fluor">9.85456532076184</prop>
						<prop name="Temp">59.94</prop>
						<prop name="Time">6892300</prop>
					</Chan>
				</Acq>
				<Acq Number="42">
					<Chan Number="0">
						<prop name="Fluor">14.6501042366745</prop>
						<prop name="Temp">59.94</prop>
						<prop name="Time">7046117</prop>
					</Chan>
				</Acq>
				<Acq Number="43">
					<Chan Number="0">
						<prop name="Fluor">23.2666669376476</prop>
						<prop name="Temp">59.94</prop>
						<prop name="Time">7199933</prop>
					</Chan>
				</Acq>
				<Acq Number="44">
					<Chan Number="0">
						<prop name="Fluor">36.1680899383765</prop>
						<prop name="Temp">59.94</prop>
						<prop name="Time">7353733</prop>
					</Chan>
				</Acq>
				<Acq Number="45">
					<Chan Number="0">
						<prop name="Fluor">50.5901609610251</prop>
						<prop name="Temp">59.94</prop>
						<prop name="Time">7507517</prop>
					</Chan>
				</Acq>
			</Sample>
			<Sample Number="41">
				<Acq Number="1">
					<Chan Number="0">
						<prop name="Fluor">4.21375169333853</prop>
						<prop name="Temp">59.94</prop>
						<prop name="Time">740850</prop>
					</Chan>
				</Acq>
				<Acq Number="2">
					<Chan Number="0">
						<prop name="Fluor">4.25201167514201</prop>
						<prop name="Temp">59.94</prop>
						<prop name="Time">894617</prop>
					</Chan>
				</Acq>
				<Acq Number="3">
					<Chan Number="0">
						<prop name="Fluor">4.25330364030976</prop>
						<prop name="Temp">59.94</prop>
						<prop name="Time">1048417</prop>
					</Chan>
				</Acq>
				<Acq Number="4">
					<Chan Number="0">
						<prop name="Fluor">4.29319588378764</prop>
						<prop name="Temp">59.94</prop>
						<prop name="Time">1202233</prop>
					</Chan>
				</Acq>
				<Acq Number="5">
					<Chan Number="0">
						<prop name="Fluor">4.33309127691383</prop>
						<prop name="Temp">59.94</prop>
						<prop name="Time">1355750</prop>
					</Chan>
				</Acq>
				<Acq Number="6">
					<Chan Number="0">
						<prop name="Fluor">4.35307695626374</prop>
						<prop name="Temp">59.94</prop>
						<prop name="Time">1509567</prop>
					</Chan>
				</Acq>
				<Acq Number="7">
					<Chan Number="0">
						<prop name="Fluor">4.33439061085945</prop>
						<prop name="Temp">59.94</prop>
						<prop name="Time">1663350</prop>
					</Chan>
				</Acq>
				<Acq Number="8">
					<Chan Number="0">
						<prop name="Fluor">4.41319878991054</prop>
						<prop name="Temp">59.94</prop>
						<prop name="Time">1817150</prop>
					</Chan>
				</Acq>
				<Acq Number="9">
					<Chan Number="0">
						<prop name="Fluor">4.31241040546286</prop>
						<prop name="Temp">59.94</prop>
						<prop name="Time">1970933</prop>
					</Chan>
				</Acq>
				<Acq Number="10">
					<Chan Number="0">
						<prop name="Fluor">4.3742657555762</prop>
						<prop name="Temp">59.94</prop>
						<prop name="Time">2124733</prop>
					</Chan>
				</Acq>
				<Acq Number="11">
					<Chan Number="0">
						<prop name="Fluor">4.37361304140605</prop>
						<prop name="Temp">59.94</prop>
						<prop name="Time">2278550</prop>
					</Chan>
				</Acq>
				<Acq Number="12">
					<Chan Number="0">
						<prop name="Fluor">4.41339668771405</prop>
						<prop name="Temp">59.94</prop>
						<prop name="Time">2432350</prop>
					</Chan>
				</Acq>
				<Acq Number="13">
					<Chan Number="0">
						<prop name="Fluor">4.35804354456875</prop>
						<prop name="Temp">59.94</prop>
						<prop name="Time">2586150</prop>
					</Chan>
				</Acq>
				<Acq Number="14">
					<Chan Number="0">
						<prop name="Fluor">4.39575651586926</prop>
						<prop name="Temp">59.94</prop>
						<prop name="Time">2739983</prop>
					</Chan>
				</Acq>
				<Acq Number="15">
					<Chan Number="0">
						<prop name="Fluor">4.4369153148981</prop>
						<prop name="Temp">59.94</prop>
						<prop name="Time">2893733</prop>
					</Chan>
				</Acq>
				<Acq Number="16">
					<Chan Number="0">
						<prop name="Fluor">4.37424541295081</prop>
						<prop name="Temp">59.94</prop>
						<prop name="Time">3047567</prop>
					</Chan>
				</Acq>
				<Acq Number="17">
					<Chan Number="0">
						<prop name="Fluor">4.49612886955853</prop>
						<prop name="Temp">59.97</prop>
						<prop name="Time">3201383</prop>
					</Chan>
				</Acq>
				<Acq Number="18">
					<Chan Number="0">
						<prop name="Fluor">4.43428208029638</prop>
						<prop name="Temp">59.94</prop>
						<prop name="Time">3355150</prop>
					</Chan>
				</Acq>
				<Acq Number="19">
					<Chan Number="0">
						<prop name="Fluor">4.41280001817972</prop>
						<prop name="Temp">59.94</prop>
						<prop name="Time">3508967</prop>
					</Chan>
				</Acq>
				<Acq Number="20">
					<Chan Number="0">
						<prop name="Fluor">4.42695867084032</prop>
						<prop name="Temp">59.94</prop>
						<prop name="Time">3662750</prop>
					</Chan>
				</Acq>
				<Acq Number="21">
					<Chan Number="0">
						<prop name="Fluor">4.46509342985054</prop>
						<prop name="Temp">59.94</prop>
						<prop name="Time">3816550</prop>
					</Chan>
				</Acq>
				<Acq Number="22">
					<Chan Number="0">
						<prop name="Fluor">4.45733898388261</prop>
						<prop name="Temp">59.94</prop>
						<prop name="Time">3970350</prop>
					</Chan>
				</Acq>
				<Acq Number="23">
					<Chan Number="0">
						<prop name="Fluor">4.43721000771976</prop>
						<prop name="Temp">59.94</prop>
						<prop name="Time">4124133</prop>
					</Chan>
				</Acq>
				<Acq Number="24">
					<Chan Number="0">
						<prop name="Fluor">4.45300568124258</prop>
						<prop name="Temp">59.94</prop>
						<prop name="Time">4277967</prop>
					</Chan>
				</Acq>
				<Acq Number="25">
					<Chan Number="0">
						<prop name="Fluor">4.46995483754546</prop>
						<prop name="Temp">59.94</prop>
						<prop name="Time">4431750</prop>
					</Chan>
				</Acq>
				<Acq Number="26">
					<Chan Number="0">
						<prop name="Fluor">4.47055866597655</prop>
						<prop name="Temp">59.94</prop>
						<prop name="Time">4585567</prop>
					</Chan>
				</Acq>
				<Acq Number="27">
					<Chan Number="0">
						<prop name="Fluor">4.52966298033736</prop>
						<prop name="Temp">59.94</prop>
						<prop name="Time">4739367</prop>
					</Chan>
				</Acq>
				<Acq Number="28">
					<Chan Number="0">
						<prop name="Fluor">4.50674190157989</prop>
						<prop name="Temp">59.94</prop>
						<prop name="Time">4892883</prop>
					</Chan>
				</Acq>
				<Acq Number="29">
					<Chan Number="0">
						<prop name="Fluor">4.56572681377294</prop>
						<prop name="Temp">59.94</prop>
						<prop name="Time">5046700</prop>
					</Chan>
				</Acq>
				<Acq Number="30">
					<Chan Number="0">
						<prop name="Fluor">4.52453836853251</prop>
						<prop name="Temp">59.94</prop>
						<prop name="Time">5200517</prop>
					</Chan>
				</Acq>
				<Acq Number="31">
					<Chan Number="0">
						<prop name="Fluor">4.5404661777348</prop>
						<prop name="Temp">59.94</prop>
						<prop name="Time">5354317</prop>
					</Chan>
				</Acq>
				<Acq Number="32">
					<Chan Number="0">
						<prop name="Fluor">4.63809241287518</prop>
						<prop name="Temp">59.94</prop>
						<prop name="Time">5508083</prop>
					</Chan>
				</Acq>
				<Acq Number="33">
					<Chan Number="0">
						<prop name="Fluor">4.57460636581143</prop>
						<prop name="Temp">59.94</prop>
						<prop name="Time">5661883</prop>
					</Chan>
				</Acq>
				<Acq Number="34">
					<Chan Number="0">
						<prop name="Fluor">4.63787955467147</prop>
						<prop name="Temp">59.94</prop>
						<prop name="Time">5815717</prop>
					</Chan>
				</Acq>
				<Acq Number="35">
					<Chan Number="0">
						<prop name="Fluor">4.64996616619554</prop>
						<prop name="Temp">59.94</prop>
						<prop name="Time">5969500</prop>
					</Chan>
				</Acq>
				<Acq Number="36">
					<Chan Number="0">
						<prop name="Fluor">4.66277745184507</prop>
						<prop name="Temp">59.94</prop>
						<prop name="Time">6123300</prop>
					</Chan>
				</Acq>
				<Acq Number="37">
					<Chan Number="0">
						<prop name="Fluor">4.71766342547982</prop>
						<prop name="Temp">59.94</prop>
						<prop name="Time">6277100</prop>
					</Chan>
				</Acq>
				<Acq Number="38">
					<Chan Number="0">
						<prop name="Fluor">4.83079015062255</prop>
						<prop name="Temp">59.94</prop>
						<prop name="Time">6430900</prop>
					</Chan>
				</Acq>
				<Acq Number="39">
					<Chan Number="0">
						<prop name="Fluor">4.82364426866493</prop>
						<prop name="Temp">59.94</prop>
						<prop name="Time">6584700</prop>
					</Chan>
				</Acq>
				<Acq Number="40">
					<Chan Number="0">
						<prop name="Fluor">5.09967751713739</prop>
						<prop name="Temp">59.94</prop>
						<prop name="Time">6738517</prop>
					</Chan>
				</Acq>
				<Acq Number="41">
					<Chan Number="0">
						<prop name="Fluor">5.44024673189045</prop>
						<prop name="Temp">59.94</prop>
						<prop name="Time">6892300</prop>
					</Chan>
				</Acq>
				<Acq Number="42">
					<Chan Number="0">
						<prop name="Fluor">6.04403287963487</prop>
						<prop name="Temp">59.94</prop>
						<prop name="Time">7046117</prop>
					</Chan>
				</Acq>
				<Acq Number="43">
					<Chan Number="0">
						<prop name="Fluor">7.3977522124214</prop>
						<prop name="Temp">59.94</prop>
						<prop name="Time">7199933</prop>
					</Chan>
				</Acq>
				<Acq Number="44">
					<Chan Number="0">
						<prop name="Fluor">9.77394163139318</prop>
						<prop name="Temp">59.94</prop>
						<prop name="Time">7353733</prop>
					</Chan>
				</Acq>
				<Acq Number="45">
					<Chan Number="0">
						<prop name="Fluor">14.1738933153073</prop>
						<prop name="Temp">59.94</prop>
						<prop name="Time">7507517</prop>
					</Chan>
				</Acq>
			</Sample>
			<Sample Number="42">
				<Acq Number="1">
					<Chan Number="0">
						<prop name="Fluor">4.46764561382656</prop>
						<prop name="Temp">59.94</prop>
						<prop name="Time">740850</prop>
					</Chan>
				</Acq>
				<Acq Number="2">
					<Chan Number="0">
						<prop name="Fluor">4.44488886118499</prop>
						<prop name="Temp">59.94</prop>
						<prop name="Time">894617</prop>
					</Chan>
				</Acq>
				<Acq Number="3">
					<Chan Number="0">
						<prop name="Fluor">4.42595925927487</prop>
						<prop name="Temp">59.94</prop>
						<prop name="Time">1048417</prop>
					</Chan>
				</Acq>
				<Acq Number="4">
					<Chan Number="0">
						<prop name="Fluor">4.48602268180634</prop>
						<prop name="Temp">59.94</prop>
						<prop name="Time">1202233</prop>
					</Chan>
				</Acq>
				<Acq Number="5">
					<Chan Number="0">
						<prop name="Fluor">4.52581523068904</prop>
						<prop name="Temp">59.94</prop>
						<prop name="Time">1355750</prop>
					</Chan>
				</Acq>
				<Acq Number="6">
					<Chan Number="0">
						<prop name="Fluor">4.50521227698065</prop>
						<prop name="Temp">59.94</prop>
						<prop name="Time">1509567</prop>
					</Chan>
				</Acq>
				<Acq Number="7">
					<Chan Number="0">
						<prop name="Fluor">4.56773238746712</prop>
						<prop name="Temp">59.94</prop>
						<prop name="Time">1663350</prop>
					</Chan>
				</Acq>
				<Acq Number="8">
					<Chan Number="0">
						<prop name="Fluor">4.54495818240249</prop>
						<prop name="Temp">59.94</prop>
						<prop name="Time">1817150</prop>
					</Chan>
				</Acq>
				<Acq Number="9">
					<Chan Number="0">
						<prop name="Fluor">4.54569447028491</prop>
						<prop name="Temp">59.94</prop>
						<prop name="Time">1970933</prop>
					</Chan>
				</Acq>
				<Acq Number="10">
					<Chan Number="0">
						<prop name="Fluor">4.64801841985244</prop>
						<prop name="Temp">59.94</prop>
						<prop name="Time">2124733</prop>
					</Chan>
				</Acq>
				<Acq Number="11">
					<Chan Number="0">
						<prop name="Fluor">4.56626238309112</prop>
						<prop name="Temp">59.94</prop>
						<prop name="Time">2278550</prop>
					</Chan>
				</Acq>
				<Acq Number="12">
					<Chan Number="0">
						<prop name="Fluor">4.62624407608745</prop>
						<prop name="Temp">59.94</prop>
						<prop name="Time">2432350</prop>
					</Chan>
				</Acq>
				<Acq Number="13">
					<Chan Number="0">
						<prop name="Fluor">4.53072055060106</prop>
						<prop name="Temp">59.94</prop>
						<prop name="Time">2586150</prop>
					</Chan>
				</Acq>
				<Acq Number="14">
					<Chan Number="0">
						<prop name="Fluor">4.60886431071566</prop>
						<prop name="Temp">59.94</prop>
						<prop name="Time">2739983</prop>
					</Chan>
				</Acq>
				<Acq Number="15">
					<Chan Number="0">
						<prop name="Fluor">4.60954641248739</prop>
						<prop name="Temp">59.94</prop>
						<prop name="Time">2893733</prop>
					</Chan>
				</Acq>
				<Acq Number="16">
					<Chan Number="0">
						<prop name="Fluor">4.60795142370075</prop>
						<prop name="Temp">59.94</prop>
						<prop name="Time">3047567</prop>
					</Chan>
				</Acq>
				<Acq Number="17">
					<Chan Number="0">
						<prop name="Fluor">4.62868257435643</prop>
						<prop name="Temp">59.97</prop>
						<prop name="Time">3201383</prop>
					</Chan>
				</Acq>
				<Acq Number="18">
					<Chan Number="0">
						<prop name="Fluor">4.68947842271043</prop>
						<prop name="Temp">59.94</prop>
						<prop name="Time">3355150</prop>
					</Chan>
				</Acq>
				<Acq Number="19">
					<Chan Number="0">
						<prop name="Fluor">4.64928934106084</prop>
						<prop name="Temp">59.94</prop>
						<prop name="Time">3508967</prop>
					</Chan>
				</Acq>
				<Acq Number="20">
					<Chan Number="0">
						<prop name="Fluor">4.60493485653739</prop>
						<prop name="Temp">59.94</prop>
						<prop name="Time">3662750</prop>
					</Chan>
				</Acq>
				<Acq Number="21">
					<Chan Number="0">
						<prop name="Fluor">4.68691084017156</prop>
						<prop name="Temp">59.94</prop>
						<prop name="Time">3816550</prop>
					</Chan>
				</Acq>
				<Acq Number="22">
					<Chan Number="0">
						<prop name="Fluor">4.66176416340935</prop>
						<prop name="Temp">59.94</prop>
						<prop name="Time">3970350</prop>
					</Chan>
				</Acq>
				<Acq Number="23">
					<Chan Number="0">
						<prop name="Fluor">4.70457051570367</prop>
						<prop name="Temp">59.94</prop>
						<prop name="Time">4124133</prop>
					</Chan>
				</Acq>
				<Acq Number="24">
					<Chan Number="0">
						<prop name="Fluor">4.68094986551273</prop>
						<prop name="Temp">59.94</prop>
						<prop name="Time">4277967</prop>
					</Chan>
				</Acq>
				<Acq Number="25">
					<Chan Number="0">
						<prop name="Fluor">4.69858019630574</prop>
						<prop name="Temp">59.94</prop>
						<prop name="Time">4431750</prop>
					</Chan>
				</Acq>
				<Acq Number="26">
					<Chan Number="0">
						<prop name="Fluor">4.67964849357664</prop>
						<prop name="Temp">59.94</prop>
						<prop name="Time">4585567</prop>
					</Chan>
				</Acq>
				<Acq Number="27">
					<Chan Number="0">
						<prop name="Fluor">4.67814159432247</prop>
						<prop name="Temp">59.94</prop>
						<prop name="Time">4739367</prop>
					</Chan>
				</Acq>
				<Acq Number="28">
					<Chan Number="0">
						<prop name="Fluor">4.73576805141142</prop>
						<prop name="Temp">59.94</prop>
						<prop name="Time">4892883</prop>
					</Chan>
				</Acq>
				<Acq Number="29">
					<Chan Number="0">
						<prop name="Fluor">4.7314414098576</prop>
						<prop name="Temp">59.94</prop>
						<prop name="Time">5046700</prop>
					</Chan>
				</Acq>
				<Acq Number="30">
					<Chan Number="0">
						<prop name="Fluor">4.76676172790214</prop>
						<prop name="Temp">59.94</prop>
						<prop name="Time">5200517</prop>
					</Chan>
				</Acq>
				<Acq Number="31">
					<Chan Number="0">
						<prop name="Fluor">4.91851812375725</prop>
						<prop name="Temp">59.94</prop>
						<prop name="Time">5354317</prop>
					</Chan>
				</Acq>
				<Acq Number="32">
					<Chan Number="0">
						<prop name="Fluor">5.07185199879416</prop>
						<prop name="Temp">59.94</prop>
						<prop name="Time">5508083</prop>
					</Chan>
				</Acq>
				<Acq Number="33">
					<Chan Number="0">
						<prop name="Fluor">5.31006698056318</prop>
						<prop name="Temp">59.94</prop>
						<prop name="Time">5661883</prop>
					</Chan>
				</Acq>
				<Acq Number="34">
					<Chan Number="0">
						<prop name="Fluor">5.79952236532208</prop>
						<prop name="Temp">59.94</prop>
						<prop name="Time">5815717</prop>
					</Chan>
				</Acq>
				<Acq Number="35">
					<Chan Number="0">
						<prop name="Fluor">6.84547204100806</prop>
						<prop name="Temp">59.94</prop>
						<prop name="Time">5969500</prop>
					</Chan>
				</Acq>
				<Acq Number="36">
					<Chan Number="0">
						<prop name="Fluor">8.72336206261249</prop>
						<prop name="Temp">59.94</prop>
						<prop name="Time">6123300</prop>
					</Chan>
				</Acq>
				<Acq Number="37">
					<Chan Number="0">
						<prop name="Fluor">12.3086929625918</prop>
						<prop name="Temp">59.94</prop>
						<prop name="Time">6277100</prop>
					</Chan>
				</Acq>
				<Acq Number="38">
					<Chan Number="0">
						<prop name="Fluor">18.6452874757278</prop>
						<prop name="Temp">59.94</prop>
						<prop name="Time">6430900</prop>
					</Chan>
				</Acq>
				<Acq Number="39">
					<Chan Number="0">
						<prop name="Fluor">29.5864056765502</prop>
						<prop name="Temp">59.94</prop>
						<prop name="Time">6584700</prop>
					</Chan>
				</Acq>
				<Acq Number="40">
					<Chan Number="0">
						<prop name="Fluor">45.2847387905789</prop>
						<prop name="Temp">59.94</prop>
						<prop name="Time">6738517</prop>
					</Chan>
				</Acq>
				<Acq Number="41">
					<Chan Number="0">
						<prop name="Fluor">61.0995537330466</prop>
						<prop name="Temp">59.94</prop>
						<prop name="Time">6892300</prop>
					</Chan>
				</Acq>
				<Acq Number="42">
					<Chan Number="0">
						<prop name="Fluor">71.5268364378272</prop>
						<prop name="Temp">59.94</prop>
						<prop name="Time">7046117</prop>
					</Chan>
				</Acq>
				<Acq Number="43">
					<Chan Number="0">
						<prop name="Fluor">77.4903426093834</prop>
						<prop name="Temp">59.94</prop>
						<prop name="Time">7199933</prop>
					</Chan>
				</Acq>
				<Acq Number="44">
					<Chan Number="0">
						<prop name="Fluor">81.8141208253648</prop>
						<prop name="Temp">59.94</prop>
						<prop name="Time">7353733</prop>
					</Chan>
				</Acq>
				<Acq Number="45">
					<Chan Number="0">
						<prop name="Fluor">85.2310121948629</prop>
						<prop name="Temp">59.94</prop>
						<prop name="Time">7507517</prop>
					</Chan>
				</Acq>
			</Sample>
			<Sample Number="43">
				<Acq Number="1">
					<Chan Number="0">
						<prop name="Fluor">11.4354557708639</prop>
						<prop name="Temp">59.94</prop>
						<prop name="Time">740850</prop>
					</Chan>
				</Acq>
				<Acq Number="2">
					<Chan Number="0">
						<prop name="Fluor">11.4702177443721</prop>
						<prop name="Temp">59.94</prop>
						<prop name="Time">894617</prop>
					</Chan>
				</Acq>
				<Acq Number="3">
					<Chan Number="0">
						<prop name="Fluor">11.5353834916412</prop>
						<prop name="Temp">59.94</prop>
						<prop name="Time">1048417</prop>
					</Chan>
				</Acq>
				<Acq Number="4">
					<Chan Number="0">
						<prop name="Fluor">11.4924394182805</prop>
						<prop name="Temp">59.94</prop>
						<prop name="Time">1202233</prop>
					</Chan>
				</Acq>
				<Acq Number="5">
					<Chan Number="0">
						<prop name="Fluor">11.5111532668187</prop>
						<prop name="Temp">59.94</prop>
						<prop name="Time">1355750</prop>
					</Chan>
				</Acq>
				<Acq Number="6">
					<Chan Number="0">
						<prop name="Fluor">11.5102597987842</prop>
						<prop name="Temp">59.94</prop>
						<prop name="Time">1509567</prop>
					</Chan>
				</Acq>
				<Acq Number="7">
					<Chan Number="0">
						<prop name="Fluor">11.4735963044576</prop>
						<prop name="Temp">59.94</prop>
						<prop name="Time">1663350</prop>
					</Chan>
				</Acq>
				<Acq Number="8">
					<Chan Number="0">
						<prop name="Fluor">11.5288961373098</prop>
						<prop name="Temp">59.94</prop>
						<prop name="Time">1817150</prop>
					</Chan>
				</Acq>
				<Acq Number="9">
					<Chan Number="0">
						<prop name="Fluor">11.5101932081165</prop>
						<prop name="Temp">59.94</prop>
						<prop name="Time">1970933</prop>
					</Chan>
				</Acq>
				<Acq Number="10">
					<Chan Number="0">
						<prop name="Fluor">11.5128468830393</prop>
						<prop name="Temp">59.94</prop>
						<prop name="Time">2124733</prop>
					</Chan>
				</Acq>
				<Acq Number="11">
					<Chan Number="0">
						<prop name="Fluor">11.511076804842</prop>
						<prop name="Temp">59.94</prop>
						<prop name="Time">2278550</prop>
					</Chan>
				</Acq>
				<Acq Number="12">
					<Chan Number="0">
						<prop name="Fluor">11.5091691814057</prop>
						<prop name="Temp">59.94</prop>
						<prop name="Time">2432350</prop>
					</Chan>
				</Acq>
				<Acq Number="13">
					<Chan Number="0">
						<prop name="Fluor">11.4209723072694</prop>
						<prop name="Temp">59.94</prop>
						<prop name="Time">2586150</prop>
					</Chan>
				</Acq>
				<Acq Number="14">
					<Chan Number="0">
						<prop name="Fluor">11.4959266938423</prop>
						<prop name="Temp">59.94</prop>
						<prop name="Time">2739983</prop>
					</Chan>
				</Acq>
				<Acq Number="15">
					<Chan Number="0">
						<prop name="Fluor">11.4977519858931</prop>
						<prop name="Temp">59.94</prop>
						<prop name="Time">2893733</prop>
					</Chan>
				</Acq>
				<Acq Number="16">
					<Chan Number="0">
						<prop name="Fluor">11.4940921081487</prop>
						<prop name="Temp">59.94</prop>
						<prop name="Time">3047567</prop>
					</Chan>
				</Acq>
				<Acq Number="17">
					<Chan Number="0">
						<prop name="Fluor">11.516377609489</prop>
						<prop name="Temp">59.97</prop>
						<prop name="Time">3201383</prop>
					</Chan>
				</Acq>
				<Acq Number="18">
					<Chan Number="0">
						<prop name="Fluor">11.435094226928</prop>
						<prop name="Temp">59.94</prop>
						<prop name="Time">3355150</prop>
					</Chan>
				</Acq>
				<Acq Number="19">
					<Chan Number="0">
						<prop name="Fluor">11.5405826866362</prop>
						<prop name="Temp">59.94</prop>
						<prop name="Time">3508967</prop>
					</Chan>
				</Acq>
				<Acq Number="20">
					<Chan Number="0">
						<prop name="Fluor">11.5753010444519</prop>
						<prop name="Temp">59.94</prop>
						<prop name="Time">3662750</prop>
					</Chan>
				</Acq>
				<Acq Number="21">
					<Chan Number="0">
						<prop name="Fluor">11.6226923250703</prop>
						<prop name="Temp">59.94</prop>
						<prop name="Time">3816550</prop>
					</Chan>
				</Acq>
				<Acq Number="22">
					<Chan Number="0">
						<prop name="Fluor">11.717083490887</prop>
						<prop name="Temp">59.94</prop>
						<prop name="Time">3970350</prop>
					</Chan>
				</Acq>
				<Acq Number="23">
					<Chan Number="0">
						<prop name="Fluor">12.0540866668215</prop>
						<prop name="Temp">59.94</prop>
						<prop name="Time">4124133</prop>
					</Chan>
				</Acq>
				<Acq Number="24">
					<Chan Number="0">
						<prop name="Fluor">12.3964020390377</prop>
						<prop name="Temp">59.94</prop>
						<prop name="Time">4277967</prop>
					</Chan>
				</Acq>
				<Acq Number="25">
					<Chan Number="0">
						<prop name="Fluor">13.3149953927229</prop>
						<prop name="Temp">59.94</prop>
						<prop name="Time">4431750</prop>
					</Chan>
				</Acq>
				<Acq Number="26">
					<Chan Number="0">
						<prop name="Fluor">14.9638784541472</prop>
						<prop name="Temp">59.94</prop>
						<prop name="Time">4585567</prop>
					</Chan>
				</Acq>
				<Acq Number="27">
					<Chan Number="0">
						<prop name="Fluor">18.125966211712</prop>
						<prop name="Temp">59.94</prop>
						<prop name="Time">4739367</prop>
					</Chan>
				</Acq>
				<Acq Number="28">
					<Chan Number="0">
						<prop name="Fluor">23.7692902235948</prop>
						<prop name="Temp">59.94</prop>
						<prop name="Time">4892883</prop>
					</Chan>
				</Acq>
				<Acq Number="29">
					<Chan Number="0">
						<prop name="Fluor">33.8103130045904</prop>
						<prop name="Temp">59.94</prop>
						<prop name="Time">5046700</prop>
					</Chan>
				</Acq>
				<Acq Number="30">
					<Chan Number="0">
						<prop name="Fluor">48.4460241637329</prop>
						<prop name="Temp">59.94</prop>
						<prop name="Time">5200517</prop>
					</Chan>
				</Acq>
				<Acq Number="31">
					<Chan Number="0">
						<prop name="Fluor">63.4143126125293</prop>
						<prop name="Temp">59.94</prop>
						<prop name="Time">5354317</prop>
					</Chan>
				</Acq>
				<Acq Number="32">
					<Chan Number="0">
						<prop name="Fluor">73.1309120279943</prop>
						<prop name="Temp">59.94</prop>
						<prop name="Time">5508083</prop>
					</Chan>
				</Acq>
				<Acq Number="33">
					<Chan Number="0">
						<prop name="Fluor">77.5716281995712</prop>
						<prop name="Temp">59.94</prop>
						<prop name="Time">5661883</prop>
					</Chan>
				</Acq>
				<Acq Number="34">
					<Chan Number="0">
						<prop name="Fluor">82.0094506007592</prop>
						<prop name="Temp">59.94</prop>
						<prop name="Time">5815717</prop>
					</Chan>
				</Acq>
				<Acq Number="35">
					<Chan Number="0">
						<prop name="Fluor">85.9751716617734</prop>
						<prop name="Temp">59.94</prop>
						<prop name="Time">5969500</prop>
					</Chan>
				</Acq>
				<Acq Number="36">
					<Chan Number="0">
						<prop name="Fluor">88.9366684472233</prop>
						<prop name="Temp">59.94</prop>
						<prop name="Time">6123300</prop>
					</Chan>
				</Acq>
				<Acq Number="37">
					<Chan Number="0">
						<prop name="Fluor">91.0490432093384</prop>
						<prop name="Temp">59.94</prop>
						<prop name="Time">6277100</prop>
					</Chan>
				</Acq>
				<Acq Number="38">
					<Chan Number="0">
						<prop name="Fluor">92.6516521823171</prop>
						<prop name="Temp">59.94</prop>
						<prop name="Time">6430900</prop>
					</Chan>
				</Acq>
				<Acq Number="39">
					<Chan Number="0">
						<prop name="Fluor">93.7803110331308</prop>
						<prop name="Temp">59.94</prop>
						<prop name="Time">6584700</prop>
					</Chan>
				</Acq>
				<Acq Number="40">
					<Chan Number="0">
						<prop name="Fluor">94.7067929893979</prop>
						<prop name="Temp">59.94</prop>
						<prop name="Time">6738517</prop>
					</Chan>
				</Acq>
				<Acq Number="41">
					<Chan Number="0">
						<prop name="Fluor">95.6304795829187</prop>
						<prop name="Temp">59.94</prop>
						<prop name="Time">6892300</prop>
					</Chan>
				</Acq>
				<Acq Number="42">
					<Chan Number="0">
						<prop name="Fluor">96.0238752625849</prop>
						<prop name="Temp">59.94</prop>
						<prop name="Time">7046117</prop>
					</Chan>
				</Acq>
				<Acq Number="43">
					<Chan Number="0">
						<prop name="Fluor">96.5525456758578</prop>
						<prop name="Temp">59.94</prop>
						<prop name="Time">7199933</prop>
					</Chan>
				</Acq>
				<Acq Number="44">
					<Chan Number="0">
						<prop name="Fluor">96.9343372442475</prop>
						<prop name="Temp">59.94</prop>
						<prop name="Time">7353733</prop>
					</Chan>
				</Acq>
				<Acq Number="45">
					<Chan Number="0">
						<prop name="Fluor">97.3709584380298</prop>
						<prop name="Temp">59.94</prop>
						<prop name="Time">7507517</prop>
					</Chan>
				</Acq>
			</Sample>
			<Sample Number="44">
				<Acq Number="1">
					<Chan Number="0">
						<prop name="Fluor">5.040139639334</prop>
						<prop name="Temp">59.94</prop>
						<prop name="Time">740850</prop>
					</Chan>
				</Acq>
				<Acq Number="2">
					<Chan Number="0">
						<prop name="Fluor">4.97394130204466</prop>
						<prop name="Temp">59.94</prop>
						<prop name="Time">894617</prop>
					</Chan>
				</Acq>
				<Acq Number="3">
					<Chan Number="0">
						<prop name="Fluor">5.10225848192991</prop>
						<prop name="Temp">59.94</prop>
						<prop name="Time">1048417</prop>
					</Chan>
				</Acq>
				<Acq Number="4">
					<Chan Number="0">
						<prop name="Fluor">5.10147549377001</prop>
						<prop name="Temp">59.94</prop>
						<prop name="Time">1202233</prop>
					</Chan>
				</Acq>
				<Acq Number="5">
					<Chan Number="0">
						<prop name="Fluor">5.12178115056983</prop>
						<prop name="Temp">59.94</prop>
						<prop name="Time">1355750</prop>
					</Chan>
				</Acq>
				<Acq Number="6">
					<Chan Number="0">
						<prop name="Fluor">5.1002464444648</prop>
						<prop name="Temp">59.94</prop>
						<prop name="Time">1509567</prop>
					</Chan>
				</Acq>
				<Acq Number="7">
					<Chan Number="0">
						<prop name="Fluor">5.22906686071354</prop>
						<prop name="Temp">59.94</prop>
						<prop name="Time">1663350</prop>
					</Chan>
				</Acq>
				<Acq Number="8">
					<Chan Number="0">
						<prop name="Fluor">5.18390839607139</prop>
						<prop name="Temp">59.94</prop>
						<prop name="Time">1817150</prop>
					</Chan>
				</Acq>
				<Acq Number="9">
					<Chan Number="0">
						<prop name="Fluor">5.12134181306196</prop>
						<prop name="Temp">59.94</prop>
						<prop name="Time">1970933</prop>
					</Chan>
				</Acq>
				<Acq Number="10">
					<Chan Number="0">
						<prop name="Fluor">5.22824260679477</prop>
						<prop name="Temp">59.94</prop>
						<prop name="Time">2124733</prop>
					</Chan>
				</Acq>
				<Acq Number="11">
					<Chan Number="0">
						<prop name="Fluor">5.16403440885638</prop>
						<prop name="Temp">59.94</prop>
						<prop name="Time">2278550</prop>
					</Chan>
				</Acq>
				<Acq Number="12">
					<Chan Number="0">
						<prop name="Fluor">5.24768642690738</prop>
						<prop name="Temp">59.94</prop>
						<prop name="Time">2432350</prop>
					</Chan>
				</Acq>
				<Acq Number="13">
					<Chan Number="0">
						<prop name="Fluor">5.2120929974232</prop>
						<prop name="Temp">59.94</prop>
						<prop name="Time">2586150</prop>
					</Chan>
				</Acq>
				<Acq Number="14">
					<Chan Number="0">
						<prop name="Fluor">5.20875691097083</prop>
						<prop name="Temp">59.94</prop>
						<prop name="Time">2739983</prop>
					</Chan>
				</Acq>
				<Acq Number="15">
					<Chan Number="0">
						<prop name="Fluor">5.16723951440504</prop>
						<prop name="Temp">59.94</prop>
						<prop name="Time">2893733</prop>
					</Chan>
				</Acq>
				<Acq Number="16">
					<Chan Number="0">
						<prop name="Fluor">5.22903540272666</prop>
						<prop name="Temp">59.94</prop>
						<prop name="Time">3047567</prop>
					</Chan>
				</Acq>
				<Acq Number="17">
					<Chan Number="0">
						<prop name="Fluor">5.29326947161501</prop>
						<prop name="Temp">59.97</prop>
						<prop name="Time">3201383</prop>
					</Chan>
				</Acq>
				<Acq Number="18">
					<Chan Number="0">
						<prop name="Fluor">5.27254884228074</prop>
						<prop name="Temp">59.94</prop>
						<prop name="Time">3355150</prop>
					</Chan>
				</Acq>
				<Acq Number="19">
					<Chan Number="0">
						<prop name="Fluor">5.25263973224667</prop>
						<prop name="Temp">59.94</prop>
						<prop name="Time">3508967</prop>
					</Chan>
				</Acq>
				<Acq Number="20">
					<Chan Number="0">
						<prop name="Fluor">5.22854059795902</prop>
						<prop name="Temp">59.94</prop>
						<prop name="Time">3662750</prop>
					</Chan>
				</Acq>
				<Acq Number="21">
					<Chan Number="0">
						<prop name="Fluor">5.35821085424376</prop>
						<prop name="Temp">59.94</prop>
						<prop name="Time">3816550</prop>
					</Chan>
				</Acq>
				<Acq Number="22">
					<Chan Number="0">
						<prop name="Fluor">5.31195093014139</prop>
						<prop name="Temp">59.94</prop>
						<prop name="Time">3970350</prop>
					</Chan>
				</Acq>
				<Acq Number="23">
					<Chan Number="0">
						<prop name="Fluor">5.44221750463202</prop>
						<prop name="Temp">59.94</prop>
						<prop name="Time">4124133</prop>
					</Chan>
				</Acq>
				<Acq Number="24">
					<Chan Number="0">
						<prop name="Fluor">5.58653757733032</prop>
						<prop name="Temp">59.94</prop>
						<prop name="Time">4277967</prop>
					</Chan>
				</Acq>
				<Acq Number="25">
					<Chan Number="0">
						<prop name="Fluor">5.83654322905461</prop>
						<prop name="Temp">59.94</prop>
						<prop name="Time">4431750</prop>
					</Chan>
				</Acq>
				<Acq Number="26">
					<Chan Number="0">
						<prop name="Fluor">6.30194335392722</prop>
						<prop name="Temp">59.94</prop>
						<prop name="Time">4585567</prop>
					</Chan>
				</Acq>
				<Acq Number="27">
					<Chan Number="0">
						<prop name="Fluor">7.18563274765559</prop>
						<prop name="Temp">59.94</prop>
						<prop name="Time">4739367</prop>
					</Chan>
				</Acq>
				<Acq Number="28">
					<Chan Number="0">
						<prop name="Fluor">8.82724733963528</prop>
						<prop name="Temp">59.94</prop>
						<prop name="Time">4892883</prop>
					</Chan>
				</Acq>
				<Acq Number="29">
					<Chan Number="0">
						<prop name="Fluor">11.779284868084</prop>
						<prop name="Temp">59.94</prop>
						<prop name="Time">5046700</prop>
					</Chan>
				</Acq>
				<Acq Number="30">
					<Chan Number="0">
						<prop name="Fluor">17.2302215494492</prop>
						<prop name="Temp">59.94</prop>
						<prop name="Time">5200517</prop>
					</Chan>
				</Acq>
				<Acq Number="31">
					<Chan Number="0">
						<prop name="Fluor">26.5786299137806</prop>
						<prop name="Temp">59.94</prop>
						<prop name="Time">5354317</prop>
					</Chan>
				</Acq>
				<Acq Number="32">
					<Chan Number="0">
						<prop name="Fluor">41.1072256426609</prop>
						<prop name="Temp">59.94</prop>
						<prop name="Time">5508083</prop>
					</Chan>
				</Acq>
				<Acq Number="33">
					<Chan Number="0">
						<prop name="Fluor">57.7214671617073</prop>
						<prop name="Temp">59.94</prop>
						<prop name="Time">5661883</prop>
					</Chan>
				</Acq>
				<Acq Number="34">
					<Chan Number="0">
						<prop name="Fluor">70.6818844178463</prop>
						<prop name="Temp">59.94</prop>
						<prop name="Time">5815717</prop>
					</Chan>
				</Acq>
				<Acq Number="35">
					<Chan Number="0">
						<prop name="Fluor">78.1113356798683</prop>
						<prop name="Temp">59.94</prop>
						<prop name="Time">5969500</prop>
					</Chan>
				</Acq>
				<Acq Number="36">
					<Chan Number="0">
						<prop name="Fluor">83.3587207923028</prop>
						<prop name="Temp">59.94</prop>
						<prop name="Time">6123300</prop>
					</Chan>
				</Acq>
				<Acq Number="37">
					<Chan Number="0">
						<prop name="Fluor">87.2840603942891</prop>
						<prop name="Temp">59.94</prop>
						<prop name="Time">6277100</prop>
					</Chan>
				</Acq>
				<Acq Number="38">
					<Chan Number="0">
						<prop name="Fluor">90.0764242101513</prop>
						<prop name="Temp">59.94</prop>
						<prop name="Time">6430900</prop>
					</Chan>
				</Acq>
				<Acq Number="39">
					<Chan Number="0">
						<prop name="Fluor">92.4043216070974</prop>
						<prop name="Temp">59.94</prop>
						<prop name="Time">6584700</prop>
					</Chan>
				</Acq>
				<Acq Number="40">
					<Chan Number="0">
						<prop name="Fluor">93.8297097192323</prop>
						<prop name="Temp">59.94</prop>
						<prop name="Time">6738517</prop>
					</Chan>
				</Acq>
				<Acq Number="41">
					<Chan Number="0">
						<prop name="Fluor">95.0603036162482</prop>
						<prop name="Temp">59.94</prop>
						<prop name="Time">6892300</prop>
					</Chan>
				</Acq>
				<Acq Number="42">
					<Chan Number="0">
						<prop name="Fluor">95.618327364174</prop>
						<prop name="Temp">59.94</prop>
						<prop name="Time">7046117</prop>
					</Chan>
				</Acq>
				<Acq Number="43">
					<Chan Number="0">
						<prop name="Fluor">96.3995362290977</prop>
						<prop name="Temp">59.94</prop>
						<prop name="Time">7199933</prop>
					</Chan>
				</Acq>
				<Acq Number="44">
					<Chan Number="0">
						<prop name="Fluor">97.0046944882925</prop>
						<prop name="Temp">59.94</prop>
						<prop name="Time">7353733</prop>
					</Chan>
				</Acq>
				<Acq Number="45">
					<Chan Number="0">
						<prop name="Fluor">97.4775278760677</prop>
						<prop name="Temp">59.94</prop>
						<prop name="Time">7507517</prop>
					</Chan>
				</Acq>
			</Sample>
			<Sample Number="45">
				<Acq Number="1">
					<Chan Number="0">
						<prop name="Fluor">7.68966624984427</prop>
						<prop name="Temp">59.94</prop>
						<prop name="Time">740850</prop>
					</Chan>
				</Acq>
				<Acq Number="2">
					<Chan Number="0">
						<prop name="Fluor">7.61931326627726</prop>
						<prop name="Temp">59.94</prop>
						<prop name="Time">894617</prop>
					</Chan>
				</Acq>
				<Acq Number="3">
					<Chan Number="0">
						<prop name="Fluor">7.70989613651431</prop>
						<prop name="Temp">59.94</prop>
						<prop name="Time">1048417</prop>
					</Chan>
				</Acq>
				<Acq Number="4">
					<Chan Number="0">
						<prop name="Fluor">7.6645621003931</prop>
						<prop name="Temp">59.94</prop>
						<prop name="Time">1202233</prop>
					</Chan>
				</Acq>
				<Acq Number="5">
					<Chan Number="0">
						<prop name="Fluor">7.72948264208549</prop>
						<prop name="Temp">59.94</prop>
						<prop name="Time">1355750</prop>
					</Chan>
				</Acq>
				<Acq Number="6">
					<Chan Number="0">
						<prop name="Fluor">7.72890935144801</prop>
						<prop name="Temp">59.94</prop>
						<prop name="Time">1509567</prop>
					</Chan>
				</Acq>
				<Acq Number="7">
					<Chan Number="0">
						<prop name="Fluor">7.75391141157714</prop>
						<prop name="Temp">59.94</prop>
						<prop name="Time">1663350</prop>
					</Chan>
				</Acq>
				<Acq Number="8">
					<Chan Number="0">
						<prop name="Fluor">7.72759227534874</prop>
						<prop name="Temp">59.94</prop>
						<prop name="Time">1817150</prop>
					</Chan>
				</Acq>
				<Acq Number="9">
					<Chan Number="0">
						<prop name="Fluor">7.72884769342239</prop>
						<prop name="Temp">59.94</prop>
						<prop name="Time">1970933</prop>
					</Chan>
				</Acq>
				<Acq Number="10">
					<Chan Number="0">
						<prop name="Fluor">7.73060420869482</prop>
						<prop name="Temp">59.94</prop>
						<prop name="Time">2124733</prop>
					</Chan>
				</Acq>
				<Acq Number="11">
					<Chan Number="0">
						<prop name="Fluor">7.68536038177238</prop>
						<prop name="Temp">59.94</prop>
						<prop name="Time">2278550</prop>
					</Chan>
				</Acq>
				<Acq Number="12">
					<Chan Number="0">
						<prop name="Fluor">7.75019096600101</prop>
						<prop name="Temp">59.94</prop>
						<prop name="Time">2432350</prop>
					</Chan>
				</Acq>
				<Acq Number="13">
					<Chan Number="0">
						<prop name="Fluor">7.71589446079963</prop>
						<prop name="Temp">59.94</prop>
						<prop name="Time">2586150</prop>
					</Chan>
				</Acq>
				<Acq Number="14">
					<Chan Number="0">
						<prop name="Fluor">7.73306926054882</prop>
						<prop name="Temp">59.94</prop>
						<prop name="Time">2739983</prop>
					</Chan>
				</Acq>
				<Acq Number="15">
					<Chan Number="0">
						<prop name="Fluor">7.77841235675077</prop>
						<prop name="Temp">59.94</prop>
						<prop name="Time">2893733</prop>
					</Chan>
				</Acq>
				<Acq Number="16">
					<Chan Number="0">
						<prop name="Fluor">7.75388735546952</prop>
						<prop name="Temp">59.94</prop>
						<prop name="Time">3047567</prop>
					</Chan>
				</Acq>
				<Acq Number="17">
					<Chan Number="0">
						<prop name="Fluor">7.7550982589172</prop>
						<prop name="Temp">59.97</prop>
						<prop name="Time">3201383</prop>
					</Chan>
				</Acq>
				<Acq Number="18">
					<Chan Number="0">
						<prop name="Fluor">7.7998014170698</prop>
						<prop name="Temp">59.94</prop>
						<prop name="Time">3355150</prop>
					</Chan>
				</Acq>
				<Acq Number="19">
					<Chan Number="0">
						<prop name="Fluor">7.77960406010816</prop>
						<prop name="Temp">59.94</prop>
						<prop name="Time">3508967</prop>
					</Chan>
				</Acq>
				<Acq Number="20">
					<Chan Number="0">
						<prop name="Fluor">7.70907009779532</prop>
						<prop name="Temp">59.94</prop>
						<prop name="Time">3662750</prop>
					</Chan>
				</Acq>
				<Acq Number="21">
					<Chan Number="0">
						<prop name="Fluor">7.82357845107377</prop>
						<prop name="Temp">59.94</prop>
						<prop name="Time">3816550</prop>
					</Chan>
				</Acq>
				<Acq Number="22">
					<Chan Number="0">
						<prop name="Fluor">7.7958807896717</prop>
						<prop name="Temp">59.94</prop>
						<prop name="Time">3970350</prop>
					</Chan>
				</Acq>
				<Acq Number="23">
					<Chan Number="0">
						<prop name="Fluor">7.86726650061234</prop>
						<prop name="Temp">59.94</prop>
						<prop name="Time">4124133</prop>
					</Chan>
				</Acq>
				<Acq Number="24">
					<Chan Number="0">
						<prop name="Fluor">7.81831075736785</prop>
						<prop name="Temp">59.94</prop>
						<prop name="Time">4277967</prop>
					</Chan>
				</Acq>
				<Acq Number="25">
					<Chan Number="0">
						<prop name="Fluor">7.9024138698738</prop>
						<prop name="Temp">59.94</prop>
						<prop name="Time">4431750</prop>
					</Chan>
				</Acq>
				<Acq Number="26">
					<Chan Number="0">
						<prop name="Fluor">8.01460004796102</prop>
						<prop name="Temp">59.94</prop>
						<prop name="Time">4585567</prop>
					</Chan>
				</Acq>
				<Acq Number="27">
					<Chan Number="0">
						<prop name="Fluor">8.03360498980301</prop>
						<prop name="Temp">59.94</prop>
						<prop name="Time">4739367</prop>
					</Chan>
				</Acq>
				<Acq Number="28">
					<Chan Number="0">
						<prop name="Fluor">8.38116445901242</prop>
						<prop name="Temp">59.94</prop>
						<prop name="Time">4892883</prop>
					</Chan>
				</Acq>
				<Acq Number="29">
					<Chan Number="0">
						<prop name="Fluor">8.88342861523741</prop>
						<prop name="Temp">59.94</prop>
						<prop name="Time">5046700</prop>
					</Chan>
				</Acq>
				<Acq Number="30">
					<Chan Number="0">
						<prop name="Fluor">9.93847132706559</prop>
						<prop name="Temp">59.94</prop>
						<prop name="Time">5200517</prop>
					</Chan>
				</Acq>
				<Acq Number="31">
					<Chan Number="0">
						<prop name="Fluor">11.8224033640996</prop>
						<prop name="Temp">59.94</prop>
						<prop name="Time">5354317</prop>
					</Chan>
				</Acq>
				<Acq Number="32">
					<Chan Number="0">
						<prop name="Fluor">15.7136699133869</prop>
						<prop name="Temp">59.94</prop>
						<prop name="Time">5508083</prop>
					</Chan>
				</Acq>
				<Acq Number="33">
					<Chan Number="0">
						<prop name="Fluor">22.6984485958525</prop>
						<prop name="Temp">59.94</prop>
						<prop name="Time">5661883</prop>
					</Chan>
				</Acq>
				<Acq Number="34">
					<Chan Number="0">
						<prop name="Fluor">33.9849240358121</prop>
						<prop name="Temp">59.94</prop>
						<prop name="Time">5815717</prop>
					</Chan>
				</Acq>
				<Acq Number="35">
					<Chan Number="0">
						<prop name="Fluor">48.3440042590343</prop>
						<prop name="Temp">59.94</prop>
						<prop name="Time">5969500</prop>
					</Chan>
				</Acq>
				<Acq Number="36">
					<Chan Number="0">
						<prop name="Fluor">61.7756649248288</prop>
						<prop name="Temp">59.94</prop>
						<prop name="Time">6123300</prop>
					</Chan>
				</Acq>
				<Acq Number="37">
					<Chan Number="0">
						<prop name="Fluor">71.4034564820388</prop>
						<prop name="Temp">59.94</prop>
						<prop name="Time">6277100</prop>
					</Chan>
				</Acq>
				<Acq Number="38">
[truncated: 2,380,175 more chars]
