# Supplementary material for: Immune response of human cultured cells towards macrocyclic Fe2PO and Fe2PC bioactive cyclophane complexes
Source: PeerJ. 2020 Apr 20;8:e8956. doi: 10.7717/peerj.8956 (PMC7179565; doi:10.7717/peerj.8956)
Supplement: Supplemental Information 1 — Raw data from the Roche LightCycler 480 using the RT2 ProfilerTM PCR Array Human Innate Adaptive Immune Responses (catalog PAHS-052Z, Qiagen-SABiosciences). [file peerj-08-8956-s001.zip › Raw data RTqPCR Fe(III) Complexes/NC 8h.xml]

<Experiment><prop name="name">Alex 8h NC 5-23-13</prop>
	<prop name="Created">2013-05-23T23:10:40.046</prop>
	<prop name="CreatedByName">System Admin</prop>
	<prop name="LastModified">2013-05-24T01:33:34.421</prop>
	<prop name="LastModifiedByName">System Admin</prop>
	<list name="AppliedTemplates" count="1">
		<item>MikeRTProlifer1(8hrZH)01-07-10</item>
	</list>
	<list name="TemplateOwners" count="1">
		<item>System Admin</item>
	</list>
	<prop name="SWVersion">LCS480 1.5.0.39</prop>
	<prop name="RevsComplete">1</prop>
	<run>
		<prop name="name">Run</prop>
		<prop name="Created">2013-05-23T23:10:40.046</prop>
		<prop name="CreatedByName">unknown</prop>
		<prop name="LastModified">2013-05-24T01:33:26.453</prop>
		<prop name="State">rsCompleted</prop>
		<prop name="StartTime">2013-05-23T23:24:34.718</prop>
		<prop name="EndTime">2013-05-24T01:33:26.421</prop>
		<prop name="InstrumentID">1434</prop>
		<prop name="InstrumentVersion">HTC_VER_10</prop>
		<prop name="InstrumentName">Seabury Texas A&amp;M SN 1434</prop>
		<prop name="InstrCalibrationDate">1899.12.30 00:00:00:00</prop>
		<prop name="Technician">System Admin</prop>
		<obj name="Protocol" class="HTCProtocol" version="1">
			<prop name="Created">2013-05-23T23:10:40.046</prop>
			<prop name="LastModified">2013-05-23T23:24:31.515</prop>
			<obj name="Programs" class="HTCRunProgramList" version="5">
				<list name="emlist" count="4">
					<obj name="item" class="HTCRunProgram" version="1">
						<prop name="name">Heat Activation</prop>
						<prop name="Cycles">1</prop>
						<prop name="AnalysisMode">None</prop>
						<obj name="Segments" class="TEMRunSegmentList" version="1">
							<list name="emlist" count="1">
								<obj name="item" class="HTCRunSegment" version="2">
									<prop name="Hold">600</prop>
									<prop name="Slope">4.4</prop>
									<prop name="StepDelay">0</prop>
									<prop name="StepSize">0</prop>
									<prop name="Target">95</prop>
									<prop name="Target2">0</prop>
									<prop name="AcquisitionMode">0</prop>
									<prop name="AcqPerDegree">5</prop>
								</obj>
							</list>
						</obj>
					</obj>
					<obj name="item" class="HTCRunProgram" version="1">
						<prop name="name">Quantification</prop>
						<prop name="Cycles">45</prop>
						<prop name="AnalysisMode">Quantification</prop>
						<obj name="Segments" class="TEMRunSegmentList" version="1">
							<list name="emlist" count="2">
								<obj name="item" class="HTCRunSegment" version="2">
									<prop name="Hold">15</prop>
									<prop name="Slope">1</prop>
									<prop name="StepDelay">0</prop>
									<prop name="StepSize">0</prop>
									<prop name="Target">95</prop>
									<prop name="Target2">0</prop>
									<prop name="AcquisitionMode">0</prop>
									<prop name="AcqPerDegree">5</prop>
								</obj>
								<obj name="item" class="HTCRunSegment" version="2">
									<prop name="Hold">60</prop>
									<prop name="Slope">1</prop>
									<prop name="StepDelay">0</prop>
									<prop name="StepSize">0</prop>
									<prop name="Target">60</prop>
									<prop name="Target2">0</prop>
									<prop name="AcquisitionMode">1</prop>
									<prop name="AcqPerDegree">5</prop>
								</obj>
							</list>
						</obj>
					</obj>
					<obj name="item" class="HTCRunProgram" version="1">
						<prop name="name">Melt Curve</prop>
						<prop name="Cycles">1</prop>
						<prop name="AnalysisMode">Melting Curves</prop>
						<obj name="Segments" class="TEMRunSegmentList" version="1">
							<list name="emlist" count="2">
								<obj name="item" class="HTCRunSegment" version="2">
									<prop name="Hold">15</prop>
									<prop name="Slope">4.4</prop>
									<prop name="StepDelay">0</prop>
									<prop name="StepSize">0</prop>
									<prop name="Target">60</prop>
									<prop name="Target2">0</prop>
									<prop name="AcquisitionMode">0</prop>
									<prop name="AcqPerDegree">5</prop>
								</obj>
								<obj name="item" class="HTCRunSegment" version="2">
									<prop name="Hold">3</prop>
									<prop name="Slope">4.4</prop>
									<prop name="StepDelay">0</prop>
									<prop name="StepSize">0</prop>
									<prop name="Target">95</prop>
									<prop name="Target2">0</prop>
									<prop name="AcquisitionMode">0</prop>
									<prop name="AcqPerDegree">20</prop>
								</obj>
							</list>
						</obj>
					</obj>
					<obj name="item" class="HTCRunProgram" version="1">
						<prop name="name">Cooling</prop>
						<prop name="Cycles">1</prop>
						<prop name="AnalysisMode">None</prop>
						<obj name="Segments" class="TEMRunSegmentList" version="1">
							<list name="emlist" count="1">
								<obj name="item" class="HTCRunSegment" version="2">
									<prop name="Hold">30</prop>
									<prop name="Slope">2.2</prop>
									<prop name="StepDelay">0</prop>
									<prop name="StepSize">0</prop>
									<prop name="Target">50</prop>
									<prop name="Target2">0</prop>
									<prop name="AcquisitionMode">0</prop>
									<prop name="AcqPerDegree">5</prop>
								</obj>
							</list>
						</obj>
					</obj>
				</list>
				<list name="AnalysisModes" count="4">
					<item>None</item>
					<item>Quantification</item>
					<item>Melting Curves</item>
					<item>Color Compensation</item>
				</list>
				<prop name="ChannelCount">1</prop>
				<prop name="InstrumentSubclass">HTC_VER_10</prop>
				<obj name="Container" class="HTCBlockType" version="1">
					<prop name="Id">bt96TC5</prop>
					<prop name="RowCount">8</prop>
					<prop name="ColCount">12</prop>
					<prop name="OvershootDnDelay">10</prop>
					<prop name="OvershootUpDelay">10</prop>
					<prop name="RampRateMaxDn">2.2</prop>
					<prop name="RampRateMaxUp">4.4</prop>
					<prop name="ReactionVolMin">10</prop>
					<prop name="ReactionVolMax">100</prop>
					<prop name="ReactionVolDefault">20</prop>
					<prop name="HorVertCrosstalkCoefficient">0.0003</prop>
					<prop name="DiagCrosstalkCoefficent">0.0001</prop>
				</obj>
				<prop name="MaxPositionsToSeek">96</prop>
				<obj name="DetectionFormats" class="DetectionFormats" version="2">
					<list name="emlist" count="1">
						<obj name="item" class="HTCDetectionFormat" version="1">
							<list name="emlist" count="1">
								<obj name="item" class="HTCChannel" version="2">
									<prop name="name">SYBR Green I / HRM Dye</prop>
									<prop name="Active">1</prop>
									<prop name="EmissionWL">533</prop>
									<prop name="ExcitationWL">483</prop>
									<prop name="IntgrTime">250</prop>
									<prop name="MaxIntgrTime">1000</prop>
									<prop name="MeltFactor">1.2</prop>
									<prop name="QuantFactor">30</prop>
								</obj>
							</list>
							<prop name="name">SYBR Green I / HRM Dye</prop>
							<prop name="Active">1</prop>
							<prop name="DefChannelNdx">0</prop>
							<prop name="DenominatorNdx">-1</prop>
							<prop name="ReadOnly">0</prop>
							<list name="EmissionWLAvail" count="6">
								<item>500</item>
								<item>533</item>
								<item>568</item>
								<item>610</item>
								<item>640</item>
								<item>670</item>
							</list>
							<list name="ExcitationWLAvail" count="5">
								<item>450</item>
								<item>483</item>
								<item>523</item>
								<item>558</item>
								<item>615</item>
							</list>
							<prop name="MeasuringMode">hmmDynamic</prop>
						</obj>
					</list>
					<prop name="DefFormatName">SYBR Green I / HRM Dye</prop>
				</obj>
				<list name="AcquisitionModes" count="4">
					<item>None</item>
					<item>Single</item>
					<item>Continuous</item>
					<item>Step</item>
				</list>
				<prop name="SeekTemp">30</prop>
				<prop name="SampleVolume">25</prop>
			</obj>
		</obj>
		<Acquisitions>
			<Sample Number="1">
				<Acq Number="1">
					<Chan Number="0">
						<prop name="Fluor">4.28833182793951</prop>
						<prop name="Temp">59.94</prop>
						<prop name="Time">742317</prop>
					</Chan>
				</Acq>
				<Acq Number="2">
					<Chan Number="0">
						<prop name="Fluor">4.24714476770536</prop>
						<prop name="Temp">59.94</prop>
						<prop name="Time">896117</prop>
					</Chan>
				</Acq>
				<Acq Number="3">
					<Chan Number="0">
						<prop name="Fluor">4.29397032583267</prop>
						<prop name="Temp">59.94</prop>
						<prop name="Time">1049883</prop>
					</Chan>
				</Acq>
				<Acq Number="4">
					<Chan Number="0">
						<prop name="Fluor">4.29428034268604</prop>
						<prop name="Temp">59.97</prop>
						<prop name="Time">1203733</prop>
					</Chan>
				</Acq>
				<Acq Number="5">
					<Chan Number="0">
						<prop name="Fluor">4.3454830052649</prop>
						<prop name="Temp">59.97</prop>
						<prop name="Time">1357617</prop>
					</Chan>
				</Acq>
				<Acq Number="6">
					<Chan Number="0">
						<prop name="Fluor">4.35292231816586</prop>
						<prop name="Temp">59.94</prop>
						<prop name="Time">1511433</prop>
					</Chan>
				</Acq>
				<Acq Number="7">
					<Chan Number="0">
						<prop name="Fluor">4.32810755438915</prop>
						<prop name="Temp">59.94</prop>
						<prop name="Time">1665200</prop>
					</Chan>
				</Acq>
				<Acq Number="8">
					<Chan Number="0">
						<prop name="Fluor">4.33248151126018</prop>
						<prop name="Temp">59.94</prop>
						<prop name="Time">1819000</prop>
					</Chan>
				</Acq>
				<Acq Number="9">
					<Chan Number="0">
						<prop name="Fluor">4.31841513494286</prop>
						<prop name="Temp">59.94</prop>
						<prop name="Time">1972817</prop>
					</Chan>
				</Acq>
				<Acq Number="10">
					<Chan Number="0">
						<prop name="Fluor">4.33350865475777</prop>
						<prop name="Temp">59.94</prop>
						<prop name="Time">2126600</prop>
					</Chan>
				</Acq>
				<Acq Number="11">
					<Chan Number="0">
						<prop name="Fluor">4.35732030108143</prop>
						<prop name="Temp">59.97</prop>
						<prop name="Time">2280167</prop>
					</Chan>
				</Acq>
				<Acq Number="12">
					<Chan Number="0">
						<prop name="Fluor">4.35088344412841</prop>
						<prop name="Temp">59.94</prop>
						<prop name="Time">2433950</prop>
					</Chan>
				</Acq>
				<Acq Number="13">
					<Chan Number="0">
						<prop name="Fluor">4.40880590029291</prop>
						<prop name="Temp">59.94</prop>
						<prop name="Time">2587783</prop>
					</Chan>
				</Acq>
				<Acq Number="14">
					<Chan Number="0">
						<prop name="Fluor">4.40155183384515</prop>
						<prop name="Temp">59.94</prop>
						<prop name="Time">2741700</prop>
					</Chan>
				</Acq>
				<Acq Number="15">
					<Chan Number="0">
						<prop name="Fluor">4.38013908983105</prop>
						<prop name="Temp">59.94</prop>
						<prop name="Time">2895433</prop>
					</Chan>
				</Acq>
				<Acq Number="16">
					<Chan Number="0">
						<prop name="Fluor">4.35565647977643</prop>
						<prop name="Temp">59.94</prop>
						<prop name="Time">3049233</prop>
					</Chan>
				</Acq>
				<Acq Number="17">
					<Chan Number="0">
						<prop name="Fluor">4.40531065415388</prop>
						<prop name="Temp">59.94</prop>
						<prop name="Time">3203050</prop>
					</Chan>
				</Acq>
				<Acq Number="18">
					<Chan Number="0">
						<prop name="Fluor">4.43053634607077</prop>
						<prop name="Temp">59.94</prop>
						<prop name="Time">3356867</prop>
					</Chan>
				</Acq>
				<Acq Number="19">
					<Chan Number="0">
						<prop name="Fluor">4.36479110419853</prop>
						<prop name="Temp">59.94</prop>
						<prop name="Time">3510667</prop>
					</Chan>
				</Acq>
				<Acq Number="20">
					<Chan Number="0">
						<prop name="Fluor">4.3893313290061</prop>
						<prop name="Temp">59.94</prop>
						<prop name="Time">3664433</prop>
					</Chan>
				</Acq>
				<Acq Number="21">
					<Chan Number="0">
						<prop name="Fluor">4.41522492283052</prop>
						<prop name="Temp">59.94</prop>
						<prop name="Time">3818267</prop>
					</Chan>
				</Acq>
				<Acq Number="22">
					<Chan Number="0">
						<prop name="Fluor">4.44288298592084</prop>
						<prop name="Temp">59.94</prop>
						<prop name="Time">3972067</prop>
					</Chan>
				</Acq>
				<Acq Number="23">
					<Chan Number="0">
						<prop name="Fluor">4.58079189977955</prop>
						<prop name="Temp">59.94</prop>
						<prop name="Time">4125867</prop>
					</Chan>
				</Acq>
				<Acq Number="24">
					<Chan Number="0">
						<prop name="Fluor">4.70729479780067</prop>
						<prop name="Temp">59.94</prop>
						<prop name="Time">4279633</prop>
					</Chan>
				</Acq>
				<Acq Number="25">
					<Chan Number="0">
						<prop name="Fluor">4.95026593661317</prop>
						<prop name="Temp">59.94</prop>
						<prop name="Time">4433450</prop>
					</Chan>
				</Acq>
				<Acq Number="26">
					<Chan Number="0">
						<prop name="Fluor">5.42169154937635</prop>
						<prop name="Temp">59.94</prop>
						<prop name="Time">4587283</prop>
					</Chan>
				</Acq>
				<Acq Number="27">
					<Chan Number="0">
						<prop name="Fluor">6.38171223115827</prop>
						<prop name="Temp">59.94</prop>
						<prop name="Time">4741050</prop>
					</Chan>
				</Acq>
				<Acq Number="28">
					<Chan Number="0">
						<prop name="Fluor">8.09890919925886</prop>
						<prop name="Temp">59.94</prop>
						<prop name="Time">4894900</prop>
					</Chan>
				</Acq>
				<Acq Number="29">
					<Chan Number="0">
						<prop name="Fluor">11.4820843283464</prop>
						<prop name="Temp">59.94</prop>
						<prop name="Time">5048767</prop>
					</Chan>
				</Acq>
				<Acq Number="30">
					<Chan Number="0">
						<prop name="Fluor">17.4243953458308</prop>
						<prop name="Temp">59.94</prop>
						<prop name="Time">5202550</prop>
					</Chan>
				</Acq>
				<Acq Number="31">
					<Chan Number="0">
						<prop name="Fluor">27.4247090826566</prop>
						<prop name="Temp">59.94</prop>
						<prop name="Time">5356350</prop>
					</Chan>
				</Acq>
				<Acq Number="32">
					<Chan Number="0">
						<prop name="Fluor">41.5423868214198</prop>
						<prop name="Temp">59.94</prop>
						<prop name="Time">5510183</prop>
					</Chan>
				</Acq>
				<Acq Number="33">
					<Chan Number="0">
						<prop name="Fluor">55.3131556749409</prop>
						<prop name="Temp">59.94</prop>
						<prop name="Time">5663950</prop>
					</Chan>
				</Acq>
				<Acq Number="34">
					<Chan Number="0">
						<prop name="Fluor">63.6568325396395</prop>
						<prop name="Temp">59.94</prop>
						<prop name="Time">5817517</prop>
					</Chan>
				</Acq>
				<Acq Number="35">
					<Chan Number="0">
						<prop name="Fluor">68.6492294410869</prop>
						<prop name="Temp">59.94</prop>
						<prop name="Time">5971317</prop>
					</Chan>
				</Acq>
				<Acq Number="36">
					<Chan Number="0">
						<prop name="Fluor">72.1581445556506</prop>
						<prop name="Temp">59.94</prop>
						<prop name="Time">6125100</prop>
					</Chan>
				</Acq>
				<Acq Number="37">
					<Chan Number="0">
						<prop name="Fluor">74.7008962871735</prop>
						<prop name="Temp">59.94</prop>
						<prop name="Time">6278883</prop>
					</Chan>
				</Acq>
				<Acq Number="38">
					<Chan Number="0">
						<prop name="Fluor">76.9876141115698</prop>
						<prop name="Temp">59.94</prop>
						<prop name="Time">6432700</prop>
					</Chan>
				</Acq>
				<Acq Number="39">
					<Chan Number="0">
						<prop name="Fluor">78.1064073011962</prop>
						<prop name="Temp">59.94</prop>
						<prop name="Time">6586500</prop>
					</Chan>
				</Acq>
				<Acq Number="40">
					<Chan Number="0">
						<prop name="Fluor">79.1561527064019</prop>
						<prop name="Temp">59.94</prop>
						<prop name="Time">6740283</prop>
					</Chan>
				</Acq>
				<Acq Number="41">
					<Chan Number="0">
						<prop name="Fluor">79.803006303067</prop>
						<prop name="Temp">59.94</prop>
						<prop name="Time">6894117</prop>
					</Chan>
				</Acq>
				<Acq Number="42">
					<Chan Number="0">
						<prop name="Fluor">80.4486107771651</prop>
						<prop name="Temp">59.94</prop>
						<prop name="Time">7047917</prop>
					</Chan>
				</Acq>
				<Acq Number="43">
					<Chan Number="0">
						<prop name="Fluor">80.9628199617389</prop>
						<prop name="Temp">59.94</prop>
						<prop name="Time">7201683</prop>
					</Chan>
				</Acq>
				<Acq Number="44">
					<Chan Number="0">
						<prop name="Fluor">81.2803414998407</prop>
						<prop name="Temp">59.94</prop>
						<prop name="Time">7355500</prop>
					</Chan>
				</Acq>
				<Acq Number="45">
					<Chan Number="0">
						<prop name="Fluor">81.6171259384311</prop>
						<prop name="Temp">59.94</prop>
						<prop name="Time">7509300</prop>
					</Chan>
				</Acq>
			</Sample>
			<Sample Number="2">
				<Acq Number="1">
					<Chan Number="0">
						<prop name="Fluor">3.88571006566232</prop>
						<prop name="Temp">59.94</prop>
						<prop name="Time">742317</prop>
					</Chan>
				</Acq>
				<Acq Number="2">
					<Chan Number="0">
						<prop name="Fluor">3.86905344705823</prop>
						<prop name="Temp">59.94</prop>
						<prop name="Time">896117</prop>
					</Chan>
				</Acq>
				<Acq Number="3">
					<Chan Number="0">
						<prop name="Fluor">3.91322052541442</prop>
						<prop name="Temp">59.94</prop>
						<prop name="Time">1049883</prop>
					</Chan>
				</Acq>
				<Acq Number="4">
					<Chan Number="0">
						<prop name="Fluor">3.93591672339615</prop>
						<prop name="Temp">59.97</prop>
						<prop name="Time">1203733</prop>
					</Chan>
				</Acq>
				<Acq Number="5">
					<Chan Number="0">
						<prop name="Fluor">3.9616702726266</prop>
						<prop name="Temp">59.97</prop>
						<prop name="Time">1357617</prop>
					</Chan>
				</Acq>
				<Acq Number="6">
					<Chan Number="0">
						<prop name="Fluor">3.99091402434538</prop>
						<prop name="Temp">59.94</prop>
						<prop name="Time">1511433</prop>
					</Chan>
				</Acq>
				<Acq Number="7">
					<Chan Number="0">
						<prop name="Fluor">3.96751535763315</prop>
						<prop name="Temp">59.94</prop>
						<prop name="Time">1665200</prop>
					</Chan>
				</Acq>
				<Acq Number="8">
					<Chan Number="0">
						<prop name="Fluor">3.97153996517129</prop>
						<prop name="Temp">59.94</prop>
						<prop name="Time">1819000</prop>
					</Chan>
				</Acq>
				<Acq Number="9">
					<Chan Number="0">
						<prop name="Fluor">3.95803040662671</prop>
						<prop name="Temp">59.94</prop>
						<prop name="Time">1972817</prop>
					</Chan>
				</Acq>
				<Acq Number="10">
					<Chan Number="0">
						<prop name="Fluor">3.99495473927925</prop>
						<prop name="Temp">59.94</prop>
						<prop name="Time">2126600</prop>
					</Chan>
				</Acq>
				<Acq Number="11">
					<Chan Number="0">
						<prop name="Fluor">3.99496571491711</prop>
						<prop name="Temp">59.97</prop>
						<prop name="Time">2280167</prop>
					</Chan>
				</Acq>
				<Acq Number="12">
					<Chan Number="0">
						<prop name="Fluor">3.98904628611038</prop>
						<prop name="Temp">59.94</prop>
						<prop name="Time">2433950</prop>
					</Chan>
				</Acq>
				<Acq Number="13">
					<Chan Number="0">
						<prop name="Fluor">3.97589011510602</prop>
						<prop name="Temp">59.94</prop>
						<prop name="Time">2587783</prop>
					</Chan>
				</Acq>
				<Acq Number="14">
					<Chan Number="0">
						<prop name="Fluor">4.01427213805657</prop>
						<prop name="Temp">59.94</prop>
						<prop name="Time">2741700</prop>
					</Chan>
				</Acq>
				<Acq Number="15">
					<Chan Number="0">
						<prop name="Fluor">3.9939805083623</prop>
						<prop name="Temp">59.94</prop>
						<prop name="Time">2895433</prop>
					</Chan>
				</Acq>
				<Acq Number="16">
					<Chan Number="0">
						<prop name="Fluor">3.97093252498904</prop>
						<prop name="Temp">59.94</prop>
						<prop name="Time">3049233</prop>
					</Chan>
				</Acq>
				<Acq Number="17">
					<Chan Number="0">
						<prop name="Fluor">4.04017882789521</prop>
						<prop name="Temp">59.94</prop>
						<prop name="Time">3203050</prop>
					</Chan>
				</Acq>
				<Acq Number="18">
					<Chan Number="0">
						<prop name="Fluor">3.99646214764874</prop>
						<prop name="Temp">59.94</prop>
						<prop name="Time">3356867</prop>
					</Chan>
				</Acq>
				<Acq Number="19">
					<Chan Number="0">
						<prop name="Fluor">4.02431722013515</prop>
						<prop name="Temp">59.94</prop>
						<prop name="Time">3510667</prop>
					</Chan>
				</Acq>
				<Acq Number="20">
					<Chan Number="0">
						<prop name="Fluor">3.97990268796536</prop>
						<prop name="Temp">59.94</prop>
						<prop name="Time">3664433</prop>
					</Chan>
				</Acq>
				<Acq Number="21">
					<Chan Number="0">
						<prop name="Fluor">4.0267713215784</prop>
						<prop name="Temp">59.94</prop>
						<prop name="Time">3818267</prop>
					</Chan>
				</Acq>
				<Acq Number="22">
					<Chan Number="0">
						<prop name="Fluor">4.03023399235212</prop>
						<prop name="Temp">59.94</prop>
						<prop name="Time">3972067</prop>
					</Chan>
				</Acq>
				<Acq Number="23">
					<Chan Number="0">
						<prop name="Fluor">4.09297152372429</prop>
						<prop name="Temp">59.94</prop>
						<prop name="Time">4125867</prop>
					</Chan>
				</Acq>
				<Acq Number="24">
					<Chan Number="0">
						<prop name="Fluor">4.07669346401963</prop>
						<prop name="Temp">59.94</prop>
						<prop name="Time">4279633</prop>
					</Chan>
				</Acq>
				<Acq Number="25">
					<Chan Number="0">
						<prop name="Fluor">4.14773314383085</prop>
						<prop name="Temp">59.94</prop>
						<prop name="Time">4433450</prop>
					</Chan>
				</Acq>
				<Acq Number="26">
					<Chan Number="0">
						<prop name="Fluor">4.23259530206113</prop>
						<prop name="Temp">59.94</prop>
						<prop name="Time">4587283</prop>
					</Chan>
				</Acq>
				<Acq Number="27">
					<Chan Number="0">
						<prop name="Fluor">4.43850596449233</prop>
						<prop name="Temp">59.94</prop>
						<prop name="Time">4741050</prop>
					</Chan>
				</Acq>
				<Acq Number="28">
					<Chan Number="0">
						<prop name="Fluor">4.75141257721914</prop>
						<prop name="Temp">59.94</prop>
						<prop name="Time">4894900</prop>
					</Chan>
				</Acq>
				<Acq Number="29">
					<Chan Number="0">
						<prop name="Fluor">5.5004650856549</prop>
						<prop name="Temp">59.94</prop>
						<prop name="Time">5048767</prop>
					</Chan>
				</Acq>
				<Acq Number="30">
					<Chan Number="0">
						<prop name="Fluor">6.86830740565078</prop>
						<prop name="Temp">59.94</prop>
						<prop name="Time">5202550</prop>
					</Chan>
				</Acq>
				<Acq Number="31">
					<Chan Number="0">
						<prop name="Fluor">9.62632567127374</prop>
						<prop name="Temp">59.94</prop>
						<prop name="Time">5356350</prop>
					</Chan>
				</Acq>
				<Acq Number="32">
					<Chan Number="0">
						<prop name="Fluor">14.6096371148896</prop>
						<prop name="Temp">59.94</prop>
						<prop name="Time">5510183</prop>
					</Chan>
				</Acq>
				<Acq Number="33">
					<Chan Number="0">
						<prop name="Fluor">23.6306270801912</prop>
						<prop name="Temp">59.94</prop>
						<prop name="Time">5663950</prop>
					</Chan>
				</Acq>
				<Acq Number="34">
					<Chan Number="0">
						<prop name="Fluor">37.8706006898351</prop>
						<prop name="Temp">59.94</prop>
						<prop name="Time">5817517</prop>
					</Chan>
				</Acq>
				<Acq Number="35">
					<Chan Number="0">
						<prop name="Fluor">54.0819710047047</prop>
						<prop name="Temp">59.94</prop>
						<prop name="Time">5971317</prop>
					</Chan>
				</Acq>
				<Acq Number="36">
					<Chan Number="0">
						<prop name="Fluor">65.9849871105064</prop>
						<prop name="Temp">59.94</prop>
						<prop name="Time">6125100</prop>
					</Chan>
				</Acq>
				<Acq Number="37">
					<Chan Number="0">
						<prop name="Fluor">72.496585998624</prop>
						<prop name="Temp">59.94</prop>
						<prop name="Time">6278883</prop>
					</Chan>
				</Acq>
				<Acq Number="38">
					<Chan Number="0">
						<prop name="Fluor">76.3499501074907</prop>
						<prop name="Temp">59.94</prop>
						<prop name="Time">6432700</prop>
					</Chan>
				</Acq>
				<Acq Number="39">
					<Chan Number="0">
						<prop name="Fluor">79.0984315111009</prop>
						<prop name="Temp">59.94</prop>
						<prop name="Time">6586500</prop>
					</Chan>
				</Acq>
				<Acq Number="40">
					<Chan Number="0">
						<prop name="Fluor">81.1780451089814</prop>
						<prop name="Temp">59.94</prop>
						<prop name="Time">6740283</prop>
					</Chan>
				</Acq>
				<Acq Number="41">
					<Chan Number="0">
						<prop name="Fluor">82.6685356336468</prop>
						<prop name="Temp">59.94</prop>
						<prop name="Time">6894117</prop>
					</Chan>
				</Acq>
				<Acq Number="42">
					<Chan Number="0">
						<prop name="Fluor">84.0411543316842</prop>
						<prop name="Temp">59.94</prop>
						<prop name="Time">7047917</prop>
					</Chan>
				</Acq>
				<Acq Number="43">
					<Chan Number="0">
						<prop name="Fluor">84.9059235430345</prop>
						<prop name="Temp">59.94</prop>
						<prop name="Time">7201683</prop>
					</Chan>
				</Acq>
				<Acq Number="44">
					<Chan Number="0">
						<prop name="Fluor">85.8139758211037</prop>
						<prop name="Temp">59.94</prop>
						<prop name="Time">7355500</prop>
					</Chan>
				</Acq>
				<Acq Number="45">
					<Chan Number="0">
						<prop name="Fluor">86.3813888327644</prop>
						<prop name="Temp">59.94</prop>
						<prop name="Time">7509300</prop>
					</Chan>
				</Acq>
			</Sample>
			<Sample Number="3">
				<Acq Number="1">
					<Chan Number="0">
						<prop name="Fluor">5.28493552873712</prop>
						<prop name="Temp">59.94</prop>
						<prop name="Time">742317</prop>
					</Chan>
				</Acq>
				<Acq Number="2">
					<Chan Number="0">
						<prop name="Fluor">5.29274560021302</prop>
						<prop name="Temp">59.94</prop>
						<prop name="Time">896117</prop>
					</Chan>
				</Acq>
				<Acq Number="3">
					<Chan Number="0">
						<prop name="Fluor">5.37734951329736</prop>
						<prop name="Temp">59.94</prop>
						<prop name="Time">1049883</prop>
					</Chan>
				</Acq>
				<Acq Number="4">
					<Chan Number="0">
						<prop name="Fluor">5.35639299258968</prop>
						<prop name="Temp">59.97</prop>
						<prop name="Time">1203733</prop>
					</Chan>
				</Acq>
				<Acq Number="5">
					<Chan Number="0">
						<prop name="Fluor">5.42512506332793</prop>
						<prop name="Temp">59.97</prop>
						<prop name="Time">1357617</prop>
					</Chan>
				</Acq>
				<Acq Number="6">
					<Chan Number="0">
						<prop name="Fluor">5.3915496656709</prop>
						<prop name="Temp">59.94</prop>
						<prop name="Time">1511433</prop>
					</Chan>
				</Acq>
				<Acq Number="7">
					<Chan Number="0">
						<prop name="Fluor">5.41171479375172</prop>
						<prop name="Temp">59.94</prop>
						<prop name="Time">1665200</prop>
					</Chan>
				</Acq>
				<Acq Number="8">
					<Chan Number="0">
						<prop name="Fluor">5.43861996641651</prop>
						<prop name="Temp">59.94</prop>
						<prop name="Time">1819000</prop>
					</Chan>
				</Acq>
				<Acq Number="9">
					<Chan Number="0">
						<prop name="Fluor">5.38652761983787</prop>
						<prop name="Temp">59.94</prop>
						<prop name="Time">1972817</prop>
					</Chan>
				</Acq>
				<Acq Number="10">
					<Chan Number="0">
						<prop name="Fluor">5.41844740781073</prop>
						<prop name="Temp">59.94</prop>
						<prop name="Time">2126600</prop>
					</Chan>
				</Acq>
				<Acq Number="11">
					<Chan Number="0">
						<prop name="Fluor">5.37557778586938</prop>
						<prop name="Temp">59.97</prop>
						<prop name="Time">2280167</prop>
					</Chan>
				</Acq>
				<Acq Number="12">
					<Chan Number="0">
						<prop name="Fluor">5.41046007899131</prop>
						<prop name="Temp">59.94</prop>
						<prop name="Time">2433950</prop>
					</Chan>
				</Acq>
				<Acq Number="13">
					<Chan Number="0">
						<prop name="Fluor">5.38020231254737</prop>
						<prop name="Temp">59.94</prop>
						<prop name="Time">2587783</prop>
					</Chan>
				</Acq>
				<Acq Number="14">
					<Chan Number="0">
						<prop name="Fluor">5.41421135901847</prop>
						<prop name="Temp">59.94</prop>
						<prop name="Time">2741700</prop>
					</Chan>
				</Acq>
				<Acq Number="15">
					<Chan Number="0">
						<prop name="Fluor">5.46003818500533</prop>
						<prop name="Temp">59.94</prop>
						<prop name="Time">2895433</prop>
					</Chan>
				</Acq>
				<Acq Number="16">
					<Chan Number="0">
						<prop name="Fluor">5.43779829722415</prop>
						<prop name="Temp">59.94</prop>
						<prop name="Time">3049233</prop>
					</Chan>
				</Acq>
				<Acq Number="17">
					<Chan Number="0">
						<prop name="Fluor">5.46174628997262</prop>
						<prop name="Temp">59.94</prop>
						<prop name="Time">3203050</prop>
					</Chan>
				</Acq>
				<Acq Number="18">
					<Chan Number="0">
						<prop name="Fluor">5.46343045036698</prop>
						<prop name="Temp">59.94</prop>
						<prop name="Time">3356867</prop>
					</Chan>
				</Acq>
				<Acq Number="19">
					<Chan Number="0">
						<prop name="Fluor">5.42773709772339</prop>
						<prop name="Temp">59.94</prop>
						<prop name="Time">3510667</prop>
					</Chan>
				</Acq>
				<Acq Number="20">
					<Chan Number="0">
						<prop name="Fluor">5.36415905584778</prop>
						<prop name="Temp">59.94</prop>
						<prop name="Time">3664433</prop>
					</Chan>
				</Acq>
				<Acq Number="21">
					<Chan Number="0">
						<prop name="Fluor">5.47407670987945</prop>
						<prop name="Temp">59.94</prop>
						<prop name="Time">3818267</prop>
					</Chan>
				</Acq>
				<Acq Number="22">
					<Chan Number="0">
						<prop name="Fluor">5.45730795132124</prop>
						<prop name="Temp">59.94</prop>
						<prop name="Time">3972067</prop>
					</Chan>
				</Acq>
				<Acq Number="23">
					<Chan Number="0">
						<prop name="Fluor">5.45084284460822</prop>
						<prop name="Temp">59.94</prop>
						<prop name="Time">4125867</prop>
					</Chan>
				</Acq>
				<Acq Number="24">
					<Chan Number="0">
						<prop name="Fluor">5.48087730624728</prop>
						<prop name="Temp">59.94</prop>
						<prop name="Time">4279633</prop>
					</Chan>
				</Acq>
				<Acq Number="25">
					<Chan Number="0">
						<prop name="Fluor">5.50708875179467</prop>
						<prop name="Temp">59.94</prop>
						<prop name="Time">4433450</prop>
					</Chan>
				</Acq>
				<Acq Number="26">
					<Chan Number="0">
						<prop name="Fluor">5.5219779506643</prop>
						<prop name="Temp">59.94</prop>
						<prop name="Time">4587283</prop>
					</Chan>
				</Acq>
				<Acq Number="27">
					<Chan Number="0">
						<prop name="Fluor">5.48343666866204</prop>
						<prop name="Temp">59.94</prop>
						<prop name="Time">4741050</prop>
					</Chan>
				</Acq>
				<Acq Number="28">
					<Chan Number="0">
						<prop name="Fluor">5.43823651066832</prop>
						<prop name="Temp">59.94</prop>
						<prop name="Time">4894900</prop>
					</Chan>
				</Acq>
				<Acq Number="29">
					<Chan Number="0">
						<prop name="Fluor">5.44413266348338</prop>
						<prop name="Temp">59.94</prop>
						<prop name="Time">5048767</prop>
					</Chan>
				</Acq>
				<Acq Number="30">
					<Chan Number="0">
						<prop name="Fluor">5.47994216025353</prop>
						<prop name="Temp">59.94</prop>
						<prop name="Time">5202550</prop>
					</Chan>
				</Acq>
				<Acq Number="31">
					<Chan Number="0">
						<prop name="Fluor">5.52502731855502</prop>
						<prop name="Temp">59.94</prop>
						<prop name="Time">5356350</prop>
					</Chan>
				</Acq>
				<Acq Number="32">
					<Chan Number="0">
						<prop name="Fluor">5.51887169173151</prop>
						<prop name="Temp">59.94</prop>
						<prop name="Time">5510183</prop>
					</Chan>
				</Acq>
				<Acq Number="33">
					<Chan Number="0">
						<prop name="Fluor">5.53233203612631</prop>
						<prop name="Temp">59.94</prop>
						<prop name="Time">5663950</prop>
					</Chan>
				</Acq>
				<Acq Number="34">
					<Chan Number="0">
						<prop name="Fluor">5.63248579742145</prop>
						<prop name="Temp">59.94</prop>
						<prop name="Time">5817517</prop>
					</Chan>
				</Acq>
				<Acq Number="35">
					<Chan Number="0">
						<prop name="Fluor">5.78326686825096</prop>
						<prop name="Temp">59.94</prop>
						<prop name="Time">5971317</prop>
					</Chan>
				</Acq>
				<Acq Number="36">
					<Chan Number="0">
						<prop name="Fluor">6.09712921706377</prop>
						<prop name="Temp">59.94</prop>
						<prop name="Time">6125100</prop>
					</Chan>
				</Acq>
				<Acq Number="37">
					<Chan Number="0">
						<prop name="Fluor">6.67473473126921</prop>
						<prop name="Temp">59.94</prop>
						<prop name="Time">6278883</prop>
					</Chan>
				</Acq>
				<Acq Number="38">
					<Chan Number="0">
						<prop name="Fluor">7.60138109445997</prop>
						<prop name="Temp">59.94</prop>
						<prop name="Time">6432700</prop>
					</Chan>
				</Acq>
				<Acq Number="39">
					<Chan Number="0">
						<prop name="Fluor">9.47013424432712</prop>
						<prop name="Temp">59.94</prop>
						<prop name="Time">6586500</prop>
					</Chan>
				</Acq>
				<Acq Number="40">
					<Chan Number="0">
						<prop name="Fluor">12.8828201791101</prop>
						<prop name="Temp">59.94</prop>
						<prop name="Time">6740283</prop>
					</Chan>
				</Acq>
				<Acq Number="41">
					<Chan Number="0">
						<prop name="Fluor">18.8967490500287</prop>
						<prop name="Temp">59.94</prop>
						<prop name="Time">6894117</prop>
					</Chan>
				</Acq>
				<Acq Number="42">
					<Chan Number="0">
						<prop name="Fluor">28.0735097611065</prop>
						<prop name="Temp">59.94</prop>
						<prop name="Time">7047917</prop>
					</Chan>
				</Acq>
				<Acq Number="43">
					<Chan Number="0">
						<prop name="Fluor">38.5026998209283</prop>
						<prop name="Temp">59.94</prop>
						<prop name="Time">7201683</prop>
					</Chan>
				</Acq>
				<Acq Number="44">
					<Chan Number="0">
						<prop name="Fluor">46.4182592602781</prop>
						<prop name="Temp">59.94</prop>
						<prop name="Time">7355500</prop>
					</Chan>
				</Acq>
				<Acq Number="45">
					<Chan Number="0">
						<prop name="Fluor">51.4361476087944</prop>
						<prop name="Temp">59.94</prop>
						<prop name="Time">7509300</prop>
					</Chan>
				</Acq>
			</Sample>
			<Sample Number="4">
				<Acq Number="1">
					<Chan Number="0">
						<prop name="Fluor">3.76718986227386</prop>
						<prop name="Temp">59.94</prop>
						<prop name="Time">742317</prop>
					</Chan>
				</Acq>
				<Acq Number="2">
					<Chan Number="0">
						<prop name="Fluor">3.73143991531426</prop>
						<prop name="Temp">59.94</prop>
						<prop name="Time">896117</prop>
					</Chan>
				</Acq>
				<Acq Number="3">
					<Chan Number="0">
						<prop name="Fluor">3.79275835173623</prop>
						<prop name="Temp">59.94</prop>
						<prop name="Time">1049883</prop>
					</Chan>
				</Acq>
				<Acq Number="4">
					<Chan Number="0">
						<prop name="Fluor">3.79304281835019</prop>
						<prop name="Temp">59.97</prop>
						<prop name="Time">1203733</prop>
					</Chan>
				</Acq>
				<Acq Number="5">
					<Chan Number="0">
						<prop name="Fluor">3.7962809824675</prop>
						<prop name="Temp">59.97</prop>
						<prop name="Time">1357617</prop>
					</Chan>
				</Acq>
				<Acq Number="6">
					<Chan Number="0">
						<prop name="Fluor">3.82347467697109</prop>
						<prop name="Temp">59.94</prop>
						<prop name="Time">1511433</prop>
					</Chan>
				</Acq>
				<Acq Number="7">
					<Chan Number="0">
						<prop name="Fluor">3.76049306137076</prop>
						<prop name="Temp">59.94</prop>
						<prop name="Time">1665200</prop>
					</Chan>
				</Acq>
				<Acq Number="8">
					<Chan Number="0">
						<prop name="Fluor">3.82641193510505</prop>
						<prop name="Temp">59.94</prop>
						<prop name="Time">1819000</prop>
					</Chan>
				</Acq>
				<Acq Number="9">
					<Chan Number="0">
						<prop name="Fluor">3.77284834729477</prop>
						<prop name="Temp">59.94</prop>
						<prop name="Time">1972817</prop>
					</Chan>
				</Acq>
				<Acq Number="10">
					<Chan Number="0">
						<prop name="Fluor">3.80660974492095</prop>
						<prop name="Temp">59.94</prop>
						<prop name="Time">2126600</prop>
					</Chan>
				</Acq>
				<Acq Number="11">
					<Chan Number="0">
						<prop name="Fluor">3.80662651325656</prop>
						<prop name="Temp">59.97</prop>
						<prop name="Time">2280167</prop>
					</Chan>
				</Acq>
				<Acq Number="12">
					<Chan Number="0">
						<prop name="Fluor">3.80100104514406</prop>
						<prop name="Temp">59.94</prop>
						<prop name="Time">2433950</prop>
					</Chan>
				</Acq>
				<Acq Number="13">
					<Chan Number="0">
						<prop name="Fluor">3.83062071147403</prop>
						<prop name="Temp">59.94</prop>
						<prop name="Time">2587783</prop>
					</Chan>
				</Acq>
				<Acq Number="14">
					<Chan Number="0">
						<prop name="Fluor">3.84503772521669</prop>
						<prop name="Temp">59.94</prop>
						<prop name="Time">2741700</prop>
					</Chan>
				</Acq>
				<Acq Number="15">
					<Chan Number="0">
						<prop name="Fluor">3.86783040744983</prop>
						<prop name="Temp">59.94</prop>
						<prop name="Time">2895433</prop>
					</Chan>
				</Acq>
				<Acq Number="16">
					<Chan Number="0">
						<prop name="Fluor">3.84655779955594</prop>
						<prop name="Temp">59.94</prop>
						<prop name="Time">3049233</prop>
					</Chan>
				</Acq>
				<Acq Number="17">
					<Chan Number="0">
						<prop name="Fluor">3.82761293927516</prop>
						<prop name="Temp">59.94</prop>
						<prop name="Time">3203050</prop>
					</Chan>
				</Acq>
				<Acq Number="18">
					<Chan Number="0">
						<prop name="Fluor">3.84951732377745</prop>
						<prop name="Temp">59.94</prop>
						<prop name="Time">3356867</prop>
					</Chan>
				</Acq>
				<Acq Number="19">
					<Chan Number="0">
						<prop name="Fluor">3.87541126072186</prop>
						<prop name="Temp">59.94</prop>
						<prop name="Time">3510667</prop>
					</Chan>
				</Acq>
				<Acq Number="20">
					<Chan Number="0">
						<prop name="Fluor">3.83450845206652</prop>
						<prop name="Temp">59.94</prop>
						<prop name="Time">3664433</prop>
					</Chan>
				</Acq>
				<Acq Number="21">
					<Chan Number="0">
						<prop name="Fluor">3.8985551015617</prop>
						<prop name="Temp">59.94</prop>
						<prop name="Time">3818267</prop>
					</Chan>
				</Acq>
				<Acq Number="22">
					<Chan Number="0">
						<prop name="Fluor">3.86037991853257</prop>
						<prop name="Temp">59.94</prop>
						<prop name="Time">3972067</prop>
					</Chan>
				</Acq>
				<Acq Number="23">
					<Chan Number="0">
						<prop name="Fluor">3.8765761456325</prop>
						<prop name="Temp">59.94</prop>
						<prop name="Time">4125867</prop>
					</Chan>
				</Acq>
				<Acq Number="24">
					<Chan Number="0">
						<prop name="Fluor">3.90343141395436</prop>
						<prop name="Temp">59.94</prop>
						<prop name="Time">4279633</prop>
					</Chan>
				</Acq>
				<Acq Number="25">
					<Chan Number="0">
						<prop name="Fluor">3.90678395839574</prop>
						<prop name="Temp">59.94</prop>
						<prop name="Time">4433450</prop>
					</Chan>
				</Acq>
				<Acq Number="26">
					<Chan Number="0">
						<prop name="Fluor">3.94371037930096</prop>
						<prop name="Temp">59.94</prop>
						<prop name="Time">4587283</prop>
					</Chan>
				</Acq>
				<Acq Number="27">
					<Chan Number="0">
						<prop name="Fluor">3.94706133687139</prop>
						<prop name="Temp">59.94</prop>
						<prop name="Time">4741050</prop>
					</Chan>
				</Acq>
				<Acq Number="28">
					<Chan Number="0">
						<prop name="Fluor">3.8832849372983</prop>
						<prop name="Temp">59.94</prop>
						<prop name="Time">4894900</prop>
					</Chan>
				</Acq>
				<Acq Number="29">
					<Chan Number="0">
						<prop name="Fluor">3.92948077336489</prop>
						<prop name="Temp">59.94</prop>
						<prop name="Time">5048767</prop>
					</Chan>
				</Acq>
				<Acq Number="30">
					<Chan Number="0">
						<prop name="Fluor">3.94566640322975</prop>
						<prop name="Temp">59.94</prop>
						<prop name="Time">5202550</prop>
					</Chan>
				</Acq>
				<Acq Number="31">
					<Chan Number="0">
						<prop name="Fluor">3.96912911312027</prop>
						<prop name="Temp">59.94</prop>
						<prop name="Time">5356350</prop>
					</Chan>
				</Acq>
				<Acq Number="32">
					<Chan Number="0">
						<prop name="Fluor">4.00814809459699</prop>
						<prop name="Temp">59.94</prop>
						<prop name="Time">5510183</prop>
					</Chan>
				</Acq>
				<Acq Number="33">
					<Chan Number="0">
						<prop name="Fluor">4.1086123310172</prop>
						<prop name="Temp">59.94</prop>
						<prop name="Time">5663950</prop>
					</Chan>
				</Acq>
				<Acq Number="34">
					<Chan Number="0">
						<prop name="Fluor">4.35502233986447</prop>
						<prop name="Temp">59.94</prop>
						<prop name="Time">5817517</prop>
					</Chan>
				</Acq>
				<Acq Number="35">
					<Chan Number="0">
						<prop name="Fluor">4.73159950709537</prop>
						<prop name="Temp">59.94</prop>
						<prop name="Time">5971317</prop>
					</Chan>
				</Acq>
				<Acq Number="36">
					<Chan Number="0">
						<prop name="Fluor">5.49488157042181</prop>
						<prop name="Temp">59.94</prop>
						<prop name="Time">6125100</prop>
					</Chan>
				</Acq>
				<Acq Number="37">
					<Chan Number="0">
						<prop name="Fluor">6.92835794419524</prop>
						<prop name="Temp">59.94</prop>
						<prop name="Time">6278883</prop>
					</Chan>
				</Acq>
				<Acq Number="38">
					<Chan Number="0">
						<prop name="Fluor">9.74222108202499</prop>
						<prop name="Temp">59.94</prop>
						<prop name="Time">6432700</prop>
					</Chan>
				</Acq>
				<Acq Number="39">
					<Chan Number="0">
						<prop name="Fluor">14.9023914014539</prop>
						<prop name="Temp">59.94</prop>
						<prop name="Time">6586500</prop>
					</Chan>
				</Acq>
				<Acq Number="40">
					<Chan Number="0">
						<prop name="Fluor">24.003406332277</prop>
						<prop name="Temp">59.94</prop>
						<prop name="Time">6740283</prop>
					</Chan>
				</Acq>
				<Acq Number="41">
					<Chan Number="0">
						<prop name="Fluor">37.511009538731</prop>
						<prop name="Temp">59.94</prop>
						<prop name="Time">6894117</prop>
					</Chan>
				</Acq>
				<Acq Number="42">
					<Chan Number="0">
						<prop name="Fluor">51.0017201387549</prop>
						<prop name="Temp">59.94</prop>
						<prop name="Time">7047917</prop>
					</Chan>
				</Acq>
				<Acq Number="43">
					<Chan Number="0">
						<prop name="Fluor">60.0963844447534</prop>
						<prop name="Temp">59.94</prop>
						<prop name="Time">7201683</prop>
					</Chan>
				</Acq>
				<Acq Number="44">
					<Chan Number="0">
						<prop name="Fluor">64.9947513215062</prop>
						<prop name="Temp">59.94</prop>
						<prop name="Time">7355500</prop>
					</Chan>
				</Acq>
				<Acq Number="45">
					<Chan Number="0">
						<prop name="Fluor">68.0129242934218</prop>
						<prop name="Temp">59.94</prop>
						<prop name="Time">7509300</prop>
					</Chan>
				</Acq>
			</Sample>
			<Sample Number="5">
				<Acq Number="1">
					<Chan Number="0">
						<prop name="Fluor">4.5630387516281</prop>
						<prop name="Temp">59.94</prop>
						<prop name="Time">742317</prop>
					</Chan>
				</Acq>
				<Acq Number="2">
					<Chan Number="0">
						<prop name="Fluor">4.59001894100603</prop>
						<prop name="Temp">59.94</prop>
						<prop name="Time">896117</prop>
					</Chan>
				</Acq>
				<Acq Number="3">
					<Chan Number="0">
						<prop name="Fluor">4.58926185526501</prop>
						<prop name="Temp">59.94</prop>
						<prop name="Time">1049883</prop>
					</Chan>
				</Acq>
				<Acq Number="4">
					<Chan Number="0">
						<prop name="Fluor">4.60983814348707</prop>
						<prop name="Temp">59.97</prop>
						<prop name="Time">1203733</prop>
					</Chan>
				</Acq>
				<Acq Number="5">
					<Chan Number="0">
						<prop name="Fluor">4.61378122086183</prop>
						<prop name="Temp">59.97</prop>
						<prop name="Time">1357617</prop>
					</Chan>
				</Acq>
				<Acq Number="6">
					<Chan Number="0">
						<prop name="Fluor">4.62165413156691</prop>
						<prop name="Temp">59.94</prop>
						<prop name="Time">1511433</prop>
					</Chan>
				</Acq>
				<Acq Number="7">
					<Chan Number="0">
						<prop name="Fluor">4.66119099035771</prop>
						<prop name="Temp">59.94</prop>
						<prop name="Time">1665200</prop>
					</Chan>
				</Acq>
				<Acq Number="8">
					<Chan Number="0">
						<prop name="Fluor">4.68620582361897</prop>
						<prop name="Temp">59.94</prop>
						<prop name="Time">1819000</prop>
					</Chan>
				</Acq>
				<Acq Number="9">
					<Chan Number="0">
						<prop name="Fluor">4.59504581500777</prop>
						<prop name="Temp">59.94</prop>
						<prop name="Time">1972817</prop>
					</Chan>
				</Acq>
				<Acq Number="10">
					<Chan Number="0">
						<prop name="Fluor">4.68729523118311</prop>
						<prop name="Temp">59.94</prop>
						<prop name="Time">2126600</prop>
					</Chan>
				</Acq>
				<Acq Number="11">
					<Chan Number="0">
						<prop name="Fluor">4.64667134669816</prop>
						<prop name="Temp">59.97</prop>
						<prop name="Time">2280167</prop>
					</Chan>
				</Acq>
				<Acq Number="12">
					<Chan Number="0">
						<prop name="Fluor">4.63981585493606</prop>
						<prop name="Temp">59.94</prop>
						<prop name="Time">2433950</prop>
					</Chan>
				</Acq>
				<Acq Number="13">
					<Chan Number="0">
						<prop name="Fluor">4.67098404475706</prop>
						<prop name="Temp">59.94</prop>
						<prop name="Time">2587783</prop>
					</Chan>
				</Acq>
				<Acq Number="14">
					<Chan Number="0">
						<prop name="Fluor">4.6836211711416</prop>
						<prop name="Temp">59.94</prop>
						<prop name="Time">2741700</prop>
					</Chan>
				</Acq>
				<Acq Number="15">
					<Chan Number="0">
						<prop name="Fluor">4.68615705440718</prop>
						<prop name="Temp">59.94</prop>
						<prop name="Time">2895433</prop>
					</Chan>
				</Acq>
				<Acq Number="16">
					<Chan Number="0">
						<prop name="Fluor">4.66514431151846</prop>
						<prop name="Temp">59.94</prop>
						<prop name="Time">3049233</prop>
					</Chan>
				</Acq>
				<Acq Number="17">
					<Chan Number="0">
						<prop name="Fluor">4.68762392460808</prop>
						<prop name="Temp">59.94</prop>
						<prop name="Time">3203050</prop>
					</Chan>
				</Acq>
				<Acq Number="18">
					<Chan Number="0">
						<prop name="Fluor">4.66876666536508</prop>
						<prop name="Temp">59.94</prop>
						<prop name="Time">3356867</prop>
					</Chan>
				</Acq>
				<Acq Number="19">
					<Chan Number="0">
						<prop name="Fluor">4.65462010995753</prop>
						<prop name="Temp">59.94</prop>
						<prop name="Time">3510667</prop>
					</Chan>
				</Acq>
				<Acq Number="20">
					<Chan Number="0">
						<prop name="Fluor">4.6553652103417</prop>
						<prop name="Temp">59.94</prop>
						<prop name="Time">3664433</prop>
					</Chan>
				</Acq>
				<Acq Number="21">
					<Chan Number="0">
						<prop name="Fluor">4.67786090526221</prop>
						<prop name="Temp">59.94</prop>
						<prop name="Time">3818267</prop>
					</Chan>
				</Acq>
				<Acq Number="22">
					<Chan Number="0">
						<prop name="Fluor">4.68194065114487</prop>
						<prop name="Temp">59.94</prop>
						<prop name="Time">3972067</prop>
					</Chan>
				</Acq>
				<Acq Number="23">
					<Chan Number="0">
						<prop name="Fluor">4.69676221598893</prop>
						<prop name="Temp">59.94</prop>
						<prop name="Time">4125867</prop>
					</Chan>
				</Acq>
				<Acq Number="24">
					<Chan Number="0">
						<prop name="Fluor">4.68373069880449</prop>
						<prop name="Temp">59.94</prop>
						<prop name="Time">4279633</prop>
					</Chan>
				</Acq>
				<Acq Number="25">
					<Chan Number="0">
						<prop name="Fluor">4.68777957174732</prop>
						<prop name="Temp">59.94</prop>
						<prop name="Time">4433450</prop>
					</Chan>
				</Acq>
				<Acq Number="26">
					<Chan Number="0">
						<prop name="Fluor">4.68223143866634</prop>
						<prop name="Temp">59.94</prop>
						<prop name="Time">4587283</prop>
					</Chan>
				</Acq>
				<Acq Number="27">
					<Chan Number="0">
						<prop name="Fluor">4.64550590951391</prop>
						<prop name="Temp">59.94</prop>
						<prop name="Time">4741050</prop>
					</Chan>
				</Acq>
				<Acq Number="28">
					<Chan Number="0">
						<prop name="Fluor">4.66445196172606</prop>
						<prop name="Temp">59.94</prop>
						<prop name="Time">4894900</prop>
					</Chan>
				</Acq>
				<Acq Number="29">
					<Chan Number="0">
						<prop name="Fluor">4.71108370824397</prop>
						<prop name="Temp">59.94</prop>
						<prop name="Time">5048767</prop>
					</Chan>
				</Acq>
				<Acq Number="30">
					<Chan Number="0">
						<prop name="Fluor">4.76741626041068</prop>
						<prop name="Temp">59.94</prop>
						<prop name="Time">5202550</prop>
					</Chan>
				</Acq>
				<Acq Number="31">
					<Chan Number="0">
						<prop name="Fluor">4.66964275152877</prop>
						<prop name="Temp">59.94</prop>
						<prop name="Time">5356350</prop>
					</Chan>
				</Acq>
				<Acq Number="32">
					<Chan Number="0">
						<prop name="Fluor">4.70918766916747</prop>
						<prop name="Temp">59.94</prop>
						<prop name="Time">5510183</prop>
					</Chan>
				</Acq>
				<Acq Number="33">
					<Chan Number="0">
						<prop name="Fluor">4.72768435651159</prop>
						<prop name="Temp">59.94</prop>
						<prop name="Time">5663950</prop>
					</Chan>
				</Acq>
				<Acq Number="34">
					<Chan Number="0">
						<prop name="Fluor">4.72649889055486</prop>
						<prop name="Temp">59.94</prop>
						<prop name="Time">5817517</prop>
					</Chan>
				</Acq>
				<Acq Number="35">
					<Chan Number="0">
						<prop name="Fluor">4.75187618224033</prop>
						<prop name="Temp">59.94</prop>
						<prop name="Time">5971317</prop>
					</Chan>
				</Acq>
				<Acq Number="36">
					<Chan Number="0">
						<prop name="Fluor">4.80917266221835</prop>
						<prop name="Temp">59.94</prop>
						<prop name="Time">6125100</prop>
					</Chan>
				</Acq>
				<Acq Number="37">
					<Chan Number="0">
						<prop name="Fluor">4.82832302051477</prop>
						<prop name="Temp">59.94</prop>
						<prop name="Time">6278883</prop>
					</Chan>
				</Acq>
				<Acq Number="38">
					<Chan Number="0">
						<prop name="Fluor">4.86988425936393</prop>
						<prop name="Temp">59.94</prop>
						<prop name="Time">6432700</prop>
					</Chan>
				</Acq>
				<Acq Number="39">
					<Chan Number="0">
						<prop name="Fluor">4.98846743594201</prop>
						<prop name="Temp">59.94</prop>
						<prop name="Time">6586500</prop>
					</Chan>
				</Acq>
				<Acq Number="40">
					<Chan Number="0">
						<prop name="Fluor">5.3779761843053</prop>
						<prop name="Temp">59.94</prop>
						<prop name="Time">6740283</prop>
					</Chan>
				</Acq>
				<Acq Number="41">
					<Chan Number="0">
						<prop name="Fluor">6.02757924499948</prop>
						<prop name="Temp">59.94</prop>
						<prop name="Time">6894117</prop>
					</Chan>
				</Acq>
				<Acq Number="42">
					<Chan Number="0">
						<prop name="Fluor">7.28780790190855</prop>
						<prop name="Temp">59.94</prop>
						<prop name="Time">7047917</prop>
					</Chan>
				</Acq>
				<Acq Number="43">
					<Chan Number="0">
						<prop name="Fluor">9.61206166503289</prop>
						<prop name="Temp">59.94</prop>
						<prop name="Time">7201683</prop>
					</Chan>
				</Acq>
				<Acq Number="44">
					<Chan Number="0">
						<prop name="Fluor">14.166684173907</prop>
						<prop name="Temp">59.94</prop>
						<prop name="Time">7355500</prop>
					</Chan>
				</Acq>
				<Acq Number="45">
					<Chan Number="0">
						<prop name="Fluor">22.2223280119447</prop>
						<prop name="Temp">59.94</prop>
						<prop name="Time">7509300</prop>
					</Chan>
				</Acq>
			</Sample>
			<Sample Number="6">
				<Acq Number="1">
					<Chan Number="0">
						<prop name="Fluor">7.74455040680426</prop>
						<prop name="Temp">59.94</prop>
						<prop name="Time">742317</prop>
					</Chan>
				</Acq>
				<Acq Number="2">
					<Chan Number="0">
						<prop name="Fluor">7.79628353008081</prop>
						<prop name="Temp">59.94</prop>
						<prop name="Time">896117</prop>
					</Chan>
				</Acq>
				<Acq Number="3">
					<Chan Number="0">
						<prop name="Fluor">7.75473397673078</prop>
						<prop name="Temp">59.94</prop>
						<prop name="Time">1049883</prop>
					</Chan>
				</Acq>
				<Acq Number="4">
					<Chan Number="0">
						<prop name="Fluor">7.77546460974721</prop>
						<prop name="Temp">59.97</prop>
						<prop name="Time">1203733</prop>
					</Chan>
				</Acq>
				<Acq Number="5">
					<Chan Number="0">
						<prop name="Fluor">7.82245993457421</prop>
						<prop name="Temp">59.97</prop>
						<prop name="Time">1357617</prop>
					</Chan>
				</Acq>
				<Acq Number="6">
					<Chan Number="0">
						<prop name="Fluor">7.81564109437158</prop>
						<prop name="Temp">59.94</prop>
						<prop name="Time">1511433</prop>
					</Chan>
				</Acq>
				<Acq Number="7">
					<Chan Number="0">
						<prop name="Fluor">7.85421663181598</prop>
						<prop name="Temp">59.94</prop>
						<prop name="Time">1665200</prop>
					</Chan>
				</Acq>
				<Acq Number="8">
					<Chan Number="0">
						<prop name="Fluor">7.82171835641295</prop>
						<prop name="Temp">59.94</prop>
						<prop name="Time">1819000</prop>
					</Chan>
				</Acq>
				<Acq Number="9">
					<Chan Number="0">
						<prop name="Fluor">7.79889691723358</prop>
						<prop name="Temp">59.94</prop>
						<prop name="Time">1972817</prop>
					</Chan>
				</Acq>
				<Acq Number="10">
					<Chan Number="0">
						<prop name="Fluor">7.86401098552666</prop>
						<prop name="Temp">59.94</prop>
						<prop name="Time">2126600</prop>
					</Chan>
				</Acq>
				<Acq Number="11">
					<Chan Number="0">
						<prop name="Fluor">7.80331753746851</prop>
						<prop name="Temp">59.97</prop>
						<prop name="Time">2280167</prop>
					</Chan>
				</Acq>
				<Acq Number="12">
					<Chan Number="0">
						<prop name="Fluor">7.79177891832035</prop>
						<prop name="Temp">59.94</prop>
						<prop name="Time">2433950</prop>
					</Chan>
				</Acq>
				<Acq Number="13">
					<Chan Number="0">
						<prop name="Fluor">7.78975129607622</prop>
						<prop name="Temp">59.94</prop>
						<prop name="Time">2587783</prop>
					</Chan>
				</Acq>
				<Acq Number="14">
					<Chan Number="0">
						<prop name="Fluor">7.83762609484527</prop>
						<prop name="Temp">59.94</prop>
						<prop name="Time">2741700</prop>
					</Chan>
				</Acq>
				<Acq Number="15">
					<Chan Number="0">
						<prop name="Fluor">7.80144072776492</prop>
						<prop name="Temp">59.94</prop>
						<prop name="Time">2895433</prop>
					</Chan>
				</Acq>
				<Acq Number="16">
					<Chan Number="0">
						<prop name="Fluor">7.86090797055161</prop>
						<prop name="Temp">59.94</prop>
						<prop name="Time">3049233</prop>
					</Chan>
				</Acq>
				<Acq Number="17">
					<Chan Number="0">
						<prop name="Fluor">7.88477606096188</prop>
						<prop name="Temp">59.94</prop>
						<prop name="Time">3203050</prop>
					</Chan>
				</Acq>
				<Acq Number="18">
					<Chan Number="0">
						<prop name="Fluor">7.82652977048123</prop>
						<prop name="Temp">59.94</prop>
						<prop name="Time">3356867</prop>
					</Chan>
				</Acq>
				<Acq Number="19">
					<Chan Number="0">
						<prop name="Fluor">7.81666727668962</prop>
						<prop name="Temp">59.94</prop>
						<prop name="Time">3510667</prop>
					</Chan>
				</Acq>
				<Acq Number="20">
					<Chan Number="0">
						<prop name="Fluor">7.77736615488521</prop>
						<prop name="Temp">59.94</prop>
						<prop name="Time">3664433</prop>
					</Chan>
				</Acq>
				<Acq Number="21">
					<Chan Number="0">
						<prop name="Fluor">7.80124243466575</prop>
						<prop name="Temp">59.94</prop>
						<prop name="Time">3818267</prop>
					</Chan>
				</Acq>
				<Acq Number="22">
					<Chan Number="0">
						<prop name="Fluor">7.8079777354524</prop>
						<prop name="Temp">59.94</prop>
						<prop name="Time">3972067</prop>
					</Chan>
				</Acq>
				<Acq Number="23">
					<Chan Number="0">
						<prop name="Fluor">7.79876127622107</prop>
						<prop name="Temp">59.94</prop>
						<prop name="Time">4125867</prop>
					</Chan>
				</Acq>
				<Acq Number="24">
					<Chan Number="0">
						<prop name="Fluor">7.81095127389559</prop>
						<prop name="Temp">59.94</prop>
						<prop name="Time">4279633</prop>
					</Chan>
				</Acq>
				<Acq Number="25">
					<Chan Number="0">
						<prop name="Fluor">7.81762803402633</prop>
						<prop name="Temp">59.94</prop>
						<prop name="Time">4433450</prop>
					</Chan>
				</Acq>
				<Acq Number="26">
					<Chan Number="0">
						<prop name="Fluor">7.84886765388612</prop>
						<prop name="Temp">59.94</prop>
						<prop name="Time">4587283</prop>
					</Chan>
				</Acq>
				<Acq Number="27">
					<Chan Number="0">
						<prop name="Fluor">7.75383439206956</prop>
						<prop name="Temp">59.94</prop>
						<prop name="Time">4741050</prop>
					</Chan>
				</Acq>
				<Acq Number="28">
					<Chan Number="0">
						<prop name="Fluor">7.75093268852348</prop>
						<prop name="Temp">59.94</prop>
						<prop name="Time">4894900</prop>
					</Chan>
				</Acq>
				<Acq Number="29">
					<Chan Number="0">
						<prop name="Fluor">7.7800758086764</prop>
						<prop name="Temp">59.94</prop>
						<prop name="Time">5048767</prop>
					</Chan>
				</Acq>
				<Acq Number="30">
					<Chan Number="0">
						<prop name="Fluor">7.75059019985533</prop>
						<prop name="Temp">59.94</prop>
						<prop name="Time">5202550</prop>
					</Chan>
				</Acq>
				<Acq Number="31">
					<Chan Number="0">
						<prop name="Fluor">7.81758231037151</prop>
						<prop name="Temp">59.94</prop>
						<prop name="Time">5356350</prop>
					</Chan>
				</Acq>
				<Acq Number="32">
					<Chan Number="0">
						<prop name="Fluor">7.75380879627416</prop>
						<prop name="Temp">59.94</prop>
						<prop name="Time">5510183</prop>
					</Chan>
				</Acq>
				<Acq Number="33">
					<Chan Number="0">
						<prop name="Fluor">7.75059720729278</prop>
						<prop name="Temp">59.94</prop>
						<prop name="Time">5663950</prop>
					</Chan>
				</Acq>
				<Acq Number="34">
					<Chan Number="0">
						<prop name="Fluor">7.74918158166317</prop>
						<prop name="Temp">59.94</prop>
						<prop name="Time">5817517</prop>
					</Chan>
				</Acq>
				<Acq Number="35">
					<Chan Number="0">
						<prop name="Fluor">7.73808258770459</prop>
						<prop name="Temp">59.94</prop>
						<prop name="Time">5971317</prop>
					</Chan>
				</Acq>
				<Acq Number="36">
					<Chan Number="0">
						<prop name="Fluor">7.7734831481977</prop>
						<prop name="Temp">59.94</prop>
						<prop name="Time">6125100</prop>
					</Chan>
				</Acq>
				<Acq Number="37">
					<Chan Number="0">
						<prop name="Fluor">7.77130723101341</prop>
						<prop name="Temp">59.94</prop>
						<prop name="Time">6278883</prop>
					</Chan>
				</Acq>
				<Acq Number="38">
					<Chan Number="0">
						<prop name="Fluor">7.79119808638724</prop>
						<prop name="Temp">59.94</prop>
						<prop name="Time">6432700</prop>
					</Chan>
				</Acq>
				<Acq Number="39">
					<Chan Number="0">
						<prop name="Fluor">7.74254159895413</prop>
						<prop name="Temp">59.94</prop>
						<prop name="Time">6586500</prop>
					</Chan>
				</Acq>
				<Acq Number="40">
					<Chan Number="0">
						<prop name="Fluor">7.84682614723352</prop>
						<prop name="Temp">59.94</prop>
						<prop name="Time">6740283</prop>
					</Chan>
				</Acq>
				<Acq Number="41">
					<Chan Number="0">
						<prop name="Fluor">7.80265678378749</prop>
						<prop name="Temp">59.94</prop>
						<prop name="Time">6894117</prop>
					</Chan>
				</Acq>
				<Acq Number="42">
					<Chan Number="0">
						<prop name="Fluor">7.93882294743629</prop>
						<prop name="Temp">59.94</prop>
						<prop name="Time">7047917</prop>
					</Chan>
				</Acq>
				<Acq Number="43">
					<Chan Number="0">
						<prop name="Fluor">8.07527777554048</prop>
						<prop name="Temp">59.94</prop>
						<prop name="Time">7201683</prop>
					</Chan>
				</Acq>
				<Acq Number="44">
					<Chan Number="0">
						<prop name="Fluor">8.3954742965371</prop>
						<prop name="Temp">59.94</prop>
						<prop name="Time">7355500</prop>
					</Chan>
				</Acq>
				<Acq Number="45">
					<Chan Number="0">
						<prop name="Fluor">9.04305244102497</prop>
						<prop name="Temp">59.94</prop>
						<prop name="Time">7509300</prop>
					</Chan>
				</Acq>
			</Sample>
			<Sample Number="7">
				<Acq Number="1">
					<Chan Number="0">
						<prop name="Fluor">3.67883848757143</prop>
						<prop name="Temp">59.94</prop>
						<prop name="Time">742317</prop>
					</Chan>
				</Acq>
				<Acq Number="2">
					<Chan Number="0">
						<prop name="Fluor">3.74541108207905</prop>
						<prop name="Temp">59.94</prop>
						<prop name="Time">896117</prop>
					</Chan>
				</Acq>
				<Acq Number="3">
					<Chan Number="0">
						<prop name="Fluor">3.72443796817921</prop>
						<prop name="Temp">59.94</prop>
						<prop name="Time">1049883</prop>
					</Chan>
				</Acq>
				<Acq Number="4">
					<Chan Number="0">
						<prop name="Fluor">3.76549089790656</prop>
						<prop name="Temp">59.97</prop>
						<prop name="Time">1203733</prop>
					</Chan>
				</Acq>
				<Acq Number="5">
					<Chan Number="0">
						<prop name="Fluor">3.76870125301975</prop>
						<prop name="Temp">59.97</prop>
						<prop name="Time">1357617</prop>
					</Chan>
				</Acq>
				<Acq Number="6">
					<Chan Number="0">
						<prop name="Fluor">3.73425476831746</prop>
						<prop name="Temp">59.94</prop>
						<prop name="Time">1511433</prop>
					</Chan>
				</Acq>
				<Acq Number="7">
					<Chan Number="0">
						<prop name="Fluor">3.77423967703528</prop>
						<prop name="Temp">59.94</prop>
						<prop name="Time">1665200</prop>
					</Chan>
				</Acq>
				<Acq Number="8">
					<Chan Number="0">
						<prop name="Fluor">3.77807859814329</prop>
						<prop name="Temp">59.94</prop>
						<prop name="Time">1819000</prop>
					</Chan>
				</Acq>
				<Acq Number="9">
					<Chan Number="0">
						<prop name="Fluor">3.78662721348145</prop>
						<prop name="Temp">59.94</prop>
						<prop name="Time">1972817</prop>
					</Chan>
				</Acq>
				<Acq Number="10">
					<Chan Number="0">
						<prop name="Fluor">3.77895327168135</prop>
						<prop name="Temp">59.94</prop>
						<prop name="Time">2126600</prop>
					</Chan>
				</Acq>
				<Acq Number="11">
					<Chan Number="0">
						<prop name="Fluor">3.7584916339337</prop>
						<prop name="Temp">59.97</prop>
						<prop name="Time">2280167</prop>
					</Chan>
				</Acq>
				<Acq Number="12">
					<Chan Number="0">
						<prop name="Fluor">3.77337084583154</prop>
						<prop name="Temp">59.94</prop>
						<prop name="Time">2433950</prop>
					</Chan>
				</Acq>
				<Acq Number="13">
					<Chan Number="0">
						<prop name="Fluor">3.8231585033597</prop>
						<prop name="Temp">59.94</prop>
						<prop name="Time">2587783</prop>
					</Chan>
				</Acq>
				<Acq Number="14">
					<Chan Number="0">
						<prop name="Fluor">3.77595570903791</prop>
						<prop name="Temp">59.94</prop>
						<prop name="Time">2741700</prop>
					</Chan>
				</Acq>
				<Acq Number="15">
					<Chan Number="0">
						<prop name="Fluor">3.79847022482388</prop>
						<prop name="Temp">59.94</prop>
						<prop name="Time">2895433</prop>
					</Chan>
				</Acq>
				<Acq Number="16">
					<Chan Number="0">
						<prop name="Fluor">3.81834676768466</prop>
						<prop name="Temp">59.94</prop>
						<prop name="Time">3049233</prop>
					</Chan>
				</Acq>
				<Acq Number="17">
					<Chan Number="0">
						<prop name="Fluor">3.84056916496959</prop>
						<prop name="Temp">59.94</prop>
						<prop name="Time">3203050</prop>
					</Chan>
				</Acq>
				<Acq Number="18">
					<Chan Number="0">
						<prop name="Fluor">3.8622323713342</prop>
						<prop name="Temp">59.94</prop>
						<prop name="Time">3356867</prop>
					</Chan>
				</Acq>
				<Acq Number="19">
					<Chan Number="0">
						<prop name="Fluor">3.80589495794551</prop>
						<prop name="Temp">59.94</prop>
						<prop name="Time">3510667</prop>
					</Chan>
				</Acq>
				<Acq Number="20">
					<Chan Number="0">
						<prop name="Fluor">3.78599931468928</prop>
						<prop name="Temp">59.94</prop>
						<prop name="Time">3664433</prop>
					</Chan>
				</Acq>
				<Acq Number="21">
					<Chan Number="0">
						<prop name="Fluor">3.828729495174</prop>
						<prop name="Temp">59.94</prop>
						<prop name="Time">3818267</prop>
					</Chan>
				</Acq>
				<Acq Number="22">
					<Chan Number="0">
						<prop name="Fluor">3.83199953982814</prop>
						<prop name="Temp">59.94</prop>
						<prop name="Time">3972067</prop>
					</Chan>
				</Acq>
				<Acq Number="23">
					<Chan Number="0">
						<prop name="Fluor">3.86838513926491</prop>
						<prop name="Temp">59.94</prop>
						<prop name="Time">4125867</prop>
					</Chan>
				</Acq>
				<Acq Number="24">
					<Chan Number="0">
						<prop name="Fluor">3.83325193207388</prop>
						<prop name="Temp">59.94</prop>
						<prop name="Time">4279633</prop>
					</Chan>
				</Acq>
				<Acq Number="25">
					<Chan Number="0">
						<prop name="Fluor">3.85674021138894</prop>
						<prop name="Temp">59.94</prop>
						<prop name="Time">4433450</prop>
					</Chan>
				</Acq>
				<Acq Number="26">
					<Chan Number="0">
						<prop name="Fluor">3.89262139795418</prop>
						<prop name="Temp">59.94</prop>
						<prop name="Time">4587283</prop>
					</Chan>
				</Acq>
				<Acq Number="27">
					<Chan Number="0">
						<prop name="Fluor">3.8743088560241</prop>
						<prop name="Temp">59.94</prop>
						<prop name="Time">4741050</prop>
					</Chan>
				</Acq>
				<Acq Number="28">
					<Chan Number="0">
						<prop name="Fluor">3.89145364856533</prop>
						<prop name="Temp">59.94</prop>
						<prop name="Time">4894900</prop>
					</Chan>
				</Acq>
				<Acq Number="29">
					<Chan Number="0">
						<prop name="Fluor">3.97484358137964</prop>
						<prop name="Temp">59.94</prop>
						<prop name="Time">5048767</prop>
					</Chan>
				</Acq>
				<Acq Number="30">
					<Chan Number="0">
						<prop name="Fluor">4.02737115918213</prop>
						<prop name="Temp">59.94</prop>
						<prop name="Time">5202550</prop>
					</Chan>
				</Acq>
				<Acq Number="31">
					<Chan Number="0">
						<prop name="Fluor">4.21130824355385</prop>
						<prop name="Temp">59.94</prop>
						<prop name="Time">5356350</prop>
					</Chan>
				</Acq>
				<Acq Number="32">
					<Chan Number="0">
						<prop name="Fluor">4.47411939885997</prop>
						<prop name="Temp">59.94</prop>
						<prop name="Time">5510183</prop>
					</Chan>
				</Acq>
				<Acq Number="33">
					<Chan Number="0">
						<prop name="Fluor">5.16909578219641</prop>
						<prop name="Temp">59.94</prop>
						<prop name="Time">5663950</prop>
					</Chan>
				</Acq>
				<Acq Number="34">
					<Chan Number="0">
						<prop name="Fluor">6.54355281238586</prop>
						<prop name="Temp">59.94</prop>
						<prop name="Time">5817517</prop>
					</Chan>
				</Acq>
				<Acq Number="35">
					<Chan Number="0">
						<prop name="Fluor">9.08118533835171</prop>
						<prop name="Temp">59.94</prop>
						<prop name="Time">5971317</prop>
					</Chan>
				</Acq>
				<Acq Number="36">
					<Chan Number="0">
						<prop name="Fluor">13.6815026065047</prop>
						<prop name="Temp">59.94</prop>
						<prop name="Time">6125100</prop>
					</Chan>
				</Acq>
				<Acq Number="37">
					<Chan Number="0">
						<prop name="Fluor">22.2354371577367</prop>
						<prop name="Temp">59.94</prop>
						<prop name="Time">6278883</prop>
					</Chan>
				</Acq>
				<Acq Number="38">
					<Chan Number="0">
						<prop name="Fluor">35.2253564752118</prop>
						<prop name="Temp">59.94</prop>
						<prop name="Time">6432700</prop>
					</Chan>
				</Acq>
				<Acq Number="39">
					<Chan Number="0">
						<prop name="Fluor">50.2412289622657</prop>
						<prop name="Temp">59.94</prop>
						<prop name="Time">6586500</prop>
					</Chan>
				</Acq>
				<Acq Number="40">
					<Chan Number="0">
						<prop name="Fluor">61.5601425073185</prop>
						<prop name="Temp">59.94</prop>
						<prop name="Time">6740283</prop>
					</Chan>
				</Acq>
				<Acq Number="41">
					<Chan Number="0">
						<prop name="Fluor">68.3083494635878</prop>
						<prop name="Temp">59.94</prop>
						<prop name="Time">6894117</prop>
					</Chan>
				</Acq>
				<Acq Number="42">
					<Chan Number="0">
						<prop name="Fluor">72.5233235134356</prop>
						<prop name="Temp">59.94</prop>
						<prop name="Time">7047917</prop>
					</Chan>
				</Acq>
				<Acq Number="43">
					<Chan Number="0">
						<prop name="Fluor">75.1433159502418</prop>
						<prop name="Temp">59.94</prop>
						<prop name="Time">7201683</prop>
					</Chan>
				</Acq>
				<Acq Number="44">
					<Chan Number="0">
						<prop name="Fluor">77.1840594347413</prop>
						<prop name="Temp">59.94</prop>
						<prop name="Time">7355500</prop>
					</Chan>
				</Acq>
				<Acq Number="45">
					<Chan Number="0">
						<prop name="Fluor">78.606065101685</prop>
						<prop name="Temp">59.94</prop>
						<prop name="Time">7509300</prop>
					</Chan>
				</Acq>
			</Sample>
			<Sample Number="8">
				<Acq Number="1">
					<Chan Number="0">
						<prop name="Fluor">3.29499598461982</prop>
						<prop name="Temp">59.94</prop>
						<prop name="Time">742317</prop>
					</Chan>
				</Acq>
				<Acq Number="2">
					<Chan Number="0">
						<prop name="Fluor">3.29983853378015</prop>
						<prop name="Temp">59.94</prop>
						<prop name="Time">896117</prop>
					</Chan>
				</Acq>
				<Acq Number="3">
					<Chan Number="0">
						<prop name="Fluor">3.32026505170307</prop>
						<prop name="Temp">59.94</prop>
						<prop name="Time">1049883</prop>
					</Chan>
				</Acq>
				<Acq Number="4">
					<Chan Number="0">
						<prop name="Fluor">3.29955740447236</prop>
						<prop name="Temp">59.97</prop>
						<prop name="Time">1203733</prop>
					</Chan>
				</Acq>
				<Acq Number="5">
					<Chan Number="0">
						<prop name="Fluor">3.32336560779264</prop>
						<prop name="Temp">59.97</prop>
						<prop name="Time">1357617</prop>
					</Chan>
				</Acq>
				<Acq Number="6">
					<Chan Number="0">
						<prop name="Fluor">3.3710123556596</prop>
						<prop name="Temp">59.94</prop>
						<prop name="Time">1511433</prop>
					</Chan>
				</Acq>
				<Acq Number="7">
					<Chan Number="0">
						<prop name="Fluor">3.34922550140463</prop>
						<prop name="Temp">59.94</prop>
						<prop name="Time">1665200</prop>
					</Chan>
				</Acq>
				<Acq Number="8">
					<Chan Number="0">
						<prop name="Fluor">3.37362607571616</prop>
						<prop name="Temp">59.94</prop>
						<prop name="Time">1819000</prop>
					</Chan>
				</Acq>
				<Acq Number="9">
					<Chan Number="0">
						<prop name="Fluor">3.3391762300277</prop>
						<prop name="Temp">59.94</prop>
						<prop name="Time">1972817</prop>
					</Chan>
				</Acq>
				<Acq Number="10">
					<Chan Number="0">
						<prop name="Fluor">3.41645844125556</prop>
						<prop name="Temp">59.94</prop>
						<prop name="Time">2126600</prop>
					</Chan>
				</Acq>
				<Acq Number="11">
					<Chan Number="0">
						<prop name="Fluor">3.39541783861113</prop>
						<prop name="Temp">59.97</prop>
						<prop name="Time">2280167</prop>
					</Chan>
				</Acq>
				<Acq Number="12">
					<Chan Number="0">
						<prop name="Fluor">3.36943006306589</prop>
						<prop name="Temp">59.94</prop>
						<prop name="Time">2433950</prop>
					</Chan>
				</Acq>
				<Acq Number="13">
					<Chan Number="0">
						<prop name="Fluor">3.39832008930323</prop>
						<prop name="Temp">59.94</prop>
						<prop name="Time">2587783</prop>
					</Chan>
				</Acq>
				<Acq Number="14">
					<Chan Number="0">
						<prop name="Fluor">3.41373947381449</prop>
						<prop name="Temp">59.94</prop>
						<prop name="Time">2741700</prop>
					</Chan>
				</Acq>
				<Acq Number="15">
					<Chan Number="0">
						<prop name="Fluor">3.43658255602623</prop>
						<prop name="Temp">59.94</prop>
						<prop name="Time">2895433</prop>
					</Chan>
				</Acq>
				<Acq Number="16">
					<Chan Number="0">
						<prop name="Fluor">3.41507968531314</prop>
						<prop name="Temp">59.94</prop>
						<prop name="Time">3049233</prop>
					</Chan>
				</Acq>
				<Acq Number="17">
					<Chan Number="0">
						<prop name="Fluor">3.39564036755879</prop>
						<prop name="Temp">59.94</prop>
						<prop name="Time">3203050</prop>
					</Chan>
				</Acq>
				<Acq Number="18">
					<Chan Number="0">
						<prop name="Fluor">3.41769766807747</prop>
						<prop name="Temp">59.94</prop>
						<prop name="Time">3356867</prop>
					</Chan>
				</Acq>
				<Acq Number="19">
					<Chan Number="0">
						<prop name="Fluor">3.38020525585453</prop>
						<prop name="Temp">59.94</prop>
						<prop name="Time">3510667</prop>
					</Chan>
				</Acq>
				<Acq Number="20">
					<Chan Number="0">
						<prop name="Fluor">3.38072876552519</prop>
						<prop name="Temp">59.94</prop>
						<prop name="Time">3664433</prop>
					</Chan>
				</Acq>
				<Acq Number="21">
					<Chan Number="0">
						<prop name="Fluor">3.42436304368721</prop>
						<prop name="Temp">59.94</prop>
						<prop name="Time">3818267</prop>
					</Chan>
				</Acq>
				<Acq Number="22">
					<Chan Number="0">
						<prop name="Fluor">3.44831235722935</prop>
						<prop name="Temp">59.94</prop>
						<prop name="Time">3972067</prop>
					</Chan>
				</Acq>
				<Acq Number="23">
					<Chan Number="0">
						<prop name="Fluor">3.44414343284228</prop>
						<prop name="Temp">59.94</prop>
						<prop name="Time">4125867</prop>
					</Chan>
				</Acq>
				<Acq Number="24">
					<Chan Number="0">
						<prop name="Fluor">3.36505418621307</prop>
						<prop name="Temp">59.94</prop>
						<prop name="Time">4279633</prop>
					</Chan>
				</Acq>
				<Acq Number="25">
					<Chan Number="0">
						<prop name="Fluor">3.51516424498515</prop>
						<prop name="Temp">59.94</prop>
						<prop name="Time">4433450</prop>
					</Chan>
				</Acq>
				<Acq Number="26">
					<Chan Number="0">
						<prop name="Fluor">3.48918046990657</prop>
						<prop name="Temp">59.94</prop>
						<prop name="Time">4587283</prop>
					</Chan>
				</Acq>
				<Acq Number="27">
					<Chan Number="0">
						<prop name="Fluor">3.42746776101543</prop>
						<prop name="Temp">59.94</prop>
						<prop name="Time">4741050</prop>
					</Chan>
				</Acq>
				<Acq Number="28">
					<Chan Number="0">
						<prop name="Fluor">3.50805368102418</prop>
						<prop name="Temp">59.94</prop>
						<prop name="Time">4894900</prop>
					</Chan>
				</Acq>
				<Acq Number="29">
					<Chan Number="0">
						<prop name="Fluor">3.55035616265081</prop>
						<prop name="Temp">59.94</prop>
						<prop name="Time">5048767</prop>
					</Chan>
				</Acq>
				<Acq Number="30">
					<Chan Number="0">
						<prop name="Fluor">3.60456967191243</prop>
						<prop name="Temp">59.94</prop>
						<prop name="Time">5202550</prop>
					</Chan>
				</Acq>
				<Acq Number="31">
					<Chan Number="0">
						<prop name="Fluor">3.68756872633774</prop>
						<prop name="Temp">59.94</prop>
						<prop name="Time">5356350</prop>
					</Chan>
				</Acq>
				<Acq Number="32">
					<Chan Number="0">
						<prop name="Fluor">3.85249532277011</prop>
						<prop name="Temp">59.94</prop>
						<prop name="Time">5510183</prop>
					</Chan>
				</Acq>
				<Acq Number="33">
					<Chan Number="0">
						<prop name="Fluor">4.29216343882287</prop>
						<prop name="Temp">59.94</prop>
						<prop name="Time">5663950</prop>
					</Chan>
				</Acq>
				<Acq Number="34">
					<Chan Number="0">
						<prop name="Fluor">5.11236908085574</prop>
						<prop name="Temp">59.94</prop>
						<prop name="Time">5817517</prop>
					</Chan>
				</Acq>
				<Acq Number="35">
					<Chan Number="0">
						<prop name="Fluor">6.74316685890214</prop>
						<prop name="Temp">59.94</prop>
						<prop name="Time">5971317</prop>
					</Chan>
				</Acq>
				<Acq Number="36">
					<Chan Number="0">
						<prop name="Fluor">9.54444344717018</prop>
						<prop name="Temp">59.94</prop>
						<prop name="Time">6125100</prop>
					</Chan>
				</Acq>
				<Acq Number="37">
					<Chan Number="0">
						<prop name="Fluor">14.8179581454887</prop>
						<prop name="Temp">59.94</prop>
						<prop name="Time">6278883</prop>
					</Chan>
				</Acq>
				<Acq Number="38">
					<Chan Number="0">
						<prop name="Fluor">23.8573189789611</prop>
						<prop name="Temp">59.94</prop>
						<prop name="Time">6432700</prop>
					</Chan>
				</Acq>
				<Acq Number="39">
					<Chan Number="0">
						<prop name="Fluor">37.3303480727422</prop>
						<prop name="Temp">59.94</prop>
						<prop name="Time">6586500</prop>
					</Chan>
				</Acq>
				<Acq Number="40">
					<Chan Number="0">
						<prop name="Fluor">51.3865439231116</prop>
						<prop name="Temp">59.94</prop>
						<prop name="Time">6740283</prop>
					</Chan>
				</Acq>
				<Acq Number="41">
					<Chan Number="0">
						<prop name="Fluor">61.12400793202</prop>
						<prop name="Temp">59.94</prop>
						<prop name="Time">6894117</prop>
					</Chan>
				</Acq>
				<Acq Number="42">
					<Chan Number="0">
						<prop name="Fluor">66.8694352447023</prop>
						<prop name="Temp">59.94</prop>
						<prop name="Time">7047917</prop>
					</Chan>
				</Acq>
				<Acq Number="43">
					<Chan Number="0">
						<prop name="Fluor">70.0887909015582</prop>
						<prop name="Temp">59.94</prop>
						<prop name="Time">7201683</prop>
					</Chan>
				</Acq>
				<Acq Number="44">
					<Chan Number="0">
						<prop name="Fluor">72.1628327694589</prop>
						<prop name="Temp">59.94</prop>
						<prop name="Time">7355500</prop>
					</Chan>
				</Acq>
				<Acq Number="45">
					<Chan Number="0">
						<prop name="Fluor">73.6208659509912</prop>
						<prop name="Temp">59.94</prop>
						<prop name="Time">7509300</prop>
					</Chan>
				</Acq>
			</Sample>
			<Sample Number="9">
				<Acq Number="1">
					<Chan Number="0">
						<prop name="Fluor">7.97746503733725</prop>
						<prop name="Temp">59.94</prop>
						<prop name="Time">742317</prop>
					</Chan>
				</Acq>
				<Acq Number="2">
					<Chan Number="0">
						<prop name="Fluor">7.94564552915819</prop>
						<prop name="Temp">59.94</prop>
						<prop name="Time">896117</prop>
					</Chan>
				</Acq>
				<Acq Number="3">
					<Chan Number="0">
						<prop name="Fluor">7.96621364855352</prop>
						<prop name="Temp">59.94</prop>
						<prop name="Time">1049883</prop>
					</Chan>
				</Acq>
				<Acq Number="4">
					<Chan Number="0">
						<prop name="Fluor">8.01038168756943</prop>
						<prop name="Temp">59.97</prop>
						<prop name="Time">1203733</prop>
					</Chan>
				</Acq>
				<Acq Number="5">
					<Chan Number="0">
						<prop name="Fluor">7.97364250803306</prop>
						<prop name="Temp">59.97</prop>
						<prop name="Time">1357617</prop>
					</Chan>
				</Acq>
				<Acq Number="6">
					<Chan Number="0">
						<prop name="Fluor">7.96542693827795</prop>
						<prop name="Temp">59.94</prop>
						<prop name="Time">1511433</prop>
					</Chan>
				</Acq>
				<Acq Number="7">
					<Chan Number="0">
						<prop name="Fluor">7.98539183531848</prop>
						<prop name="Temp">59.94</prop>
						<prop name="Time">1665200</prop>
					</Chan>
				</Acq>
				<Acq Number="8">
					<Chan Number="0">
						<prop name="Fluor">7.97161540577732</prop>
						<prop name="Temp">59.94</prop>
						<prop name="Time">1819000</prop>
					</Chan>
				</Acq>
				<Acq Number="9">
					<Chan Number="0">
						<prop name="Fluor">7.94586823124855</prop>
						<prop name="Temp">59.94</prop>
						<prop name="Time">1972817</prop>
					</Chan>
				</Acq>
				<Acq Number="10">
					<Chan Number="0">
						<prop name="Fluor">7.92977395875792</prop>
						<prop name="Temp">59.94</prop>
						<prop name="Time">2126600</prop>
					</Chan>
				</Acq>
				<Acq Number="11">
					<Chan Number="0">
						<prop name="Fluor">7.99532839486996</prop>
						<prop name="Temp">59.97</prop>
						<prop name="Time">2280167</prop>
					</Chan>
				</Acq>
				<Acq Number="12">
					<Chan Number="0">
						<prop name="Fluor">8.02723396591876</prop>
						<prop name="Temp">59.94</prop>
						<prop name="Time">2433950</prop>
					</Chan>
				</Acq>
				<Acq Number="13">
					<Chan Number="0">
						<prop name="Fluor">8.04598500070086</prop>
						<prop name="Temp">59.94</prop>
						<prop name="Time">2587783</prop>
					</Chan>
				</Acq>
				<Acq Number="14">
					<Chan Number="0">
						<prop name="Fluor">7.9890962560263</prop>
						<prop name="Temp">59.94</prop>
						<prop name="Time">2741700</prop>
					</Chan>
				</Acq>
				<Acq Number="15">
					<Chan Number="0">
						<prop name="Fluor">8.01529494070382</prop>
						<prop name="Temp">59.94</prop>
						<prop name="Time">2895433</prop>
					</Chan>
				</Acq>
				<Acq Number="16">
					<Chan Number="0">
						<prop name="Fluor">7.99222360700005</prop>
						<prop name="Temp">59.94</prop>
						<prop name="Time">3049233</prop>
					</Chan>
				</Acq>
				<Acq Number="17">
					<Chan Number="0">
						<prop name="Fluor">8.01784164864844</prop>
						<prop name="Temp">59.94</prop>
						<prop name="Time">3203050</prop>
					</Chan>
				</Acq>
				<Acq Number="18">
					<Chan Number="0">
						<prop name="Fluor">7.99842706312638</prop>
						<prop name="Temp">59.94</prop>
						<prop name="Time">3356867</prop>
					</Chan>
				</Acq>
				<Acq Number="19">
					<Chan Number="0">
						<prop name="Fluor">7.94338300386074</prop>
						<prop name="Temp">59.94</prop>
						<prop name="Time">3510667</prop>
					</Chan>
				</Acq>
				<Acq Number="20">
					<Chan Number="0">
						<prop name="Fluor">7.92270663157078</prop>
						<prop name="Temp">59.94</prop>
						<prop name="Time">3664433</prop>
					</Chan>
				</Acq>
				<Acq Number="21">
					<Chan Number="0">
						<prop name="Fluor">7.92640425043265</prop>
						<prop name="Temp">59.94</prop>
						<prop name="Time">3818267</prop>
					</Chan>
				</Acq>
				<Acq Number="22">
					<Chan Number="0">
						<prop name="Fluor">7.99902640699478</prop>
						<prop name="Temp">59.94</prop>
						<prop name="Time">3972067</prop>
					</Chan>
				</Acq>
				<Acq Number="23">
					<Chan Number="0">
						<prop name="Fluor">7.94575886304477</prop>
						<prop name="Temp">59.94</prop>
						<prop name="Time">4125867</prop>
					</Chan>
				</Acq>
				<Acq Number="24">
					<Chan Number="0">
						<prop name="Fluor">7.95820325600651</prop>
						<prop name="Temp">59.94</prop>
						<prop name="Time">4279633</prop>
					</Chan>
				</Acq>
				<Acq Number="25">
					<Chan Number="0">
						<prop name="Fluor">8.03075693358121</prop>
						<prop name="Temp">59.94</prop>
						<prop name="Time">4433450</prop>
					</Chan>
				</Acq>
				<Acq Number="26">
					<Chan Number="0">
						<prop name="Fluor">8.04306897779469</prop>
						<prop name="Temp">59.94</prop>
						<prop name="Time">4587283</prop>
					</Chan>
				</Acq>
				<Acq Number="27">
					<Chan Number="0">
						<prop name="Fluor">8.02763723111125</prop>
						<prop name="Temp">59.94</prop>
						<prop name="Time">4741050</prop>
					</Chan>
				</Acq>
				<Acq Number="28">
					<Chan Number="0">
						<prop name="Fluor">8.0463045472255</prop>
						<prop name="Temp">59.94</prop>
						<prop name="Time">4894900</prop>
					</Chan>
				</Acq>
				<Acq Number="29">
					<Chan Number="0">
						<prop name="Fluor">8.07717713512359</prop>
						<prop name="Temp">59.94</prop>
						<prop name="Time">5048767</prop>
					</Chan>
				</Acq>
				<Acq Number="30">
					<Chan Number="0">
						<prop name="Fluor">8.22116404359799</prop>
						<prop name="Temp">59.94</prop>
						<prop name="Time">5202550</prop>
					</Chan>
				</Acq>
				<Acq Number="31">
					<Chan Number="0">
						<prop name="Fluor">8.35950156321851</prop>
						<prop name="Temp">59.94</prop>
						<prop name="Time">5356350</prop>
					</Chan>
				</Acq>
				<Acq Number="32">
					<Chan Number="0">
						<prop name="Fluor">8.70833319217419</prop>
						<prop name="Temp">59.94</prop>
						<prop name="Time">5510183</prop>
					</Chan>
				</Acq>
				<Acq Number="33">
					<Chan Number="0">
						<prop name="Fluor">9.36383815035491</prop>
						<prop name="Temp">59.94</prop>
						<prop name="Time">5663950</prop>
					</Chan>
				</Acq>
				<Acq Number="34">
					<Chan Number="0">
						<prop name="Fluor">10.7019866050375</prop>
						<prop name="Temp">59.94</prop>
						<prop name="Time">5817517</prop>
					</Chan>
				</Acq>
				<Acq Number="35">
					<Chan Number="0">
						<prop name="Fluor">13.112099068541</prop>
						<prop name="Temp">59.94</prop>
						<prop name="Time">5971317</prop>
					</Chan>
				</Acq>
				<Acq Number="36">
					<Chan Number="0">
						<prop name="Fluor">17.7420296863984</prop>
						<prop name="Temp">59.94</prop>
						<prop name="Time">6125100</prop>
					</Chan>
				</Acq>
				<Acq Number="37">
					<Chan Number="0">
						<prop name="Fluor">25.9395815717996</prop>
						<prop name="Temp">59.94</prop>
						<prop name="Time">6278883</prop>
					</Chan>
				</Acq>
				<Acq Number="38">
					<Chan Number="0">
						<prop name="Fluor">39.1200343505954</prop>
						<prop name="Temp">59.94</prop>
						<prop name="Time">6432700</prop>
					</Chan>
				</Acq>
				<Acq Number="39">
					<Chan Number="0">
						<prop name="Fluor">55.9368430416275</prop>
						<prop name="Temp">59.94</prop>
						<prop name="Time">6586500</prop>
					</Chan>
				</Acq>
				<Acq Number="40">
					<Chan Number="0">
						<prop name="Fluor">71.2690724668605</prop>
						<prop name="Temp">59.94</prop>
						<prop name="Time">6740283</prop>
					</Chan>
				</Acq>
				<Acq Number="41">
					<Chan Number="0">
						<prop name="Fluor">79.7120586225815</prop>
						<prop name="Temp">59.94</prop>
						<prop name="Time">6894117</prop>
					</Chan>
				</Acq>
				<Acq Number="42">
					<Chan Number="0">
						<prop name="Fluor">83.9718952063523</prop>
						<prop name="Temp">59.94</prop>
						<prop name="Time">7047917</prop>
					</Chan>
				</Acq>
				<Acq Number="43">
					<Chan Number="0">
						<prop name="Fluor">86.7484652299232</prop>
						<prop name="Temp">59.94</prop>
						<prop name="Time">7201683</prop>
					</Chan>
				</Acq>
				<Acq Number="44">
					<Chan Number="0">
						<prop name="Fluor">88.3796599249189</prop>
						<prop name="Temp">59.94</prop>
						<prop name="Time">7355500</prop>
					</Chan>
				</Acq>
				<Acq Number="45">
					<Chan Number="0">
						<prop name="Fluor">89.5693341430341</prop>
						<prop name="Temp">59.94</prop>
						<prop name="Time">7509300</prop>
					</Chan>
				</Acq>
			</Sample>
			<Sample Number="10">
				<Acq Number="1">
					<Chan Number="0">
						<prop name="Fluor">4.02871129047229</prop>
						<prop name="Temp">59.94</prop>
						<prop name="Time">742317</prop>
					</Chan>
				</Acq>
				<Acq Number="2">
					<Chan Number="0">
						<prop name="Fluor">4.01169721861703</prop>
						<prop name="Temp">59.94</prop>
						<prop name="Time">896117</prop>
					</Chan>
				</Acq>
				<Acq Number="3">
					<Chan Number="0">
						<prop name="Fluor">3.98810438753636</prop>
						<prop name="Temp">59.94</prop>
						<prop name="Time">1049883</prop>
					</Chan>
				</Acq>
				<Acq Number="4">
					<Chan Number="0">
						<prop name="Fluor">4.08023940243593</prop>
						<prop name="Temp">59.97</prop>
						<prop name="Time">1203733</prop>
					</Chan>
				</Acq>
				<Acq Number="5">
					<Chan Number="0">
						<prop name="Fluor">4.03777205860353</prop>
						<prop name="Temp">59.97</prop>
						<prop name="Time">1357617</prop>
					</Chan>
				</Acq>
				<Acq Number="6">
					<Chan Number="0">
						<prop name="Fluor">4.04469870196877</prop>
						<prop name="Temp">59.94</prop>
						<prop name="Time">1511433</prop>
					</Chan>
				</Acq>
				<Acq Number="7">
					<Chan Number="0">
						<prop name="Fluor">4.08977543402466</prop>
						<prop name="Temp">59.94</prop>
						<prop name="Time">1665200</prop>
					</Chan>
				</Acq>
				<Acq Number="8">
					<Chan Number="0">
						<prop name="Fluor">4.11695908647042</prop>
						<prop name="Temp">59.94</prop>
						<prop name="Time">1819000</prop>
					</Chan>
				</Acq>
				<Acq Number="9">
					<Chan Number="0">
						<prop name="Fluor">4.10318523086614</prop>
						<prop name="Temp">59.94</prop>
						<prop name="Time">1972817</prop>
					</Chan>
				</Acq>
				<Acq Number="10">
					<Chan Number="0">
						<prop name="Fluor">4.11792609067128</prop>
						<prop name="Temp">59.94</prop>
						<prop name="Time">2126600</prop>
					</Chan>
				</Acq>
				<Acq Number="11">
					<Chan Number="0">
						<prop name="Fluor">4.14093895446226</prop>
						<prop name="Temp">59.97</prop>
						<prop name="Time">2280167</prop>
					</Chan>
				</Acq>
				<Acq Number="12">
					<Chan Number="0">
						<prop name="Fluor">4.04279885232728</prop>
						<prop name="Temp">59.94</prop>
						<prop name="Time">2433950</prop>
					</Chan>
				</Acq>
				<Acq Number="13">
					<Chan Number="0">
						<prop name="Fluor">4.14447529555322</prop>
						<prop name="Temp">59.94</prop>
						<prop name="Time">2587783</prop>
					</Chan>
				</Acq>
				<Acq Number="14">
					<Chan Number="0">
						<prop name="Fluor">4.13769609433179</prop>
						<prop name="Temp">59.94</prop>
						<prop name="Time">2741700</prop>
					</Chan>
				</Acq>
				<Acq Number="15">
					<Chan Number="0">
						<prop name="Fluor">4.20904175929305</prop>
						<prop name="Temp">59.94</prop>
						<prop name="Time">2895433</prop>
					</Chan>
				</Acq>
				<Acq Number="16">
					<Chan Number="0">
						<prop name="Fluor">4.13931216911929</prop>
						<prop name="Temp">59.94</prop>
						<prop name="Time">3049233</prop>
					</Chan>
				</Acq>
				<Acq Number="17">
					<Chan Number="0">
						<prop name="Fluor">4.14122933888345</prop>
						<prop name="Temp">59.94</prop>
						<prop name="Time">3203050</prop>
					</Chan>
				</Acq>
				<Acq Number="18">
					<Chan Number="0">
						<prop name="Fluor">4.18858932525983</prop>
						<prop name="Temp">59.94</prop>
						<prop name="Time">3356867</prop>
					</Chan>
				</Acq>
				<Acq Number="19">
					<Chan Number="0">
						<prop name="Fluor">4.14797861800565</prop>
						<prop name="Temp">59.94</prop>
						<prop name="Time">3510667</prop>
					</Chan>
				</Acq>
				<Acq Number="20">
					<Chan Number="0">
						<prop name="Fluor">4.17168898676871</prop>
						<prop name="Temp">59.94</prop>
						<prop name="Time">3664433</prop>
					</Chan>
				</Acq>
				<Acq Number="21">
					<Chan Number="0">
						<prop name="Fluor">4.12731454741395</prop>
						<prop name="Temp">59.94</prop>
						<prop name="Time">3818267</prop>
					</Chan>
				</Acq>
				<Acq Number="22">
					<Chan Number="0">
						<prop name="Fluor">4.13063703725914</prop>
						<prop name="Temp">59.94</prop>
						<prop name="Time">3972067</prop>
					</Chan>
				</Acq>
				<Acq Number="23">
					<Chan Number="0">
						<prop name="Fluor">4.21767938182235</prop>
						<prop name="Temp">59.94</prop>
						<prop name="Time">4125867</prop>
					</Chan>
				</Acq>
				<Acq Number="24">
					<Chan Number="0">
						<prop name="Fluor">4.15406276058351</prop>
						<prop name="Temp">59.94</prop>
						<prop name="Time">4279633</prop>
					</Chan>
				</Acq>
				<Acq Number="25">
					<Chan Number="0">
						<prop name="Fluor">4.22548203083763</prop>
						<prop name="Temp">59.94</prop>
						<prop name="Time">4433450</prop>
					</Chan>
				</Acq>
				<Acq Number="26">
					<Chan Number="0">
						<prop name="Fluor">4.17141136581959</prop>
						<prop name="Temp">59.94</prop>
						<prop name="Time">4587283</prop>
					</Chan>
				</Acq>
				<Acq Number="27">
					<Chan Number="0">
						<prop name="Fluor">4.2167043021965</prop>
						<prop name="Temp">59.94</prop>
						<prop name="Time">4741050</prop>
					</Chan>
				</Acq>
				<Acq Number="28">
					<Chan Number="0">
						<prop name="Fluor">4.20960186113959</prop>
						<prop name="Temp">59.94</prop>
						<prop name="Time">4894900</prop>
					</Chan>
				</Acq>
				<Acq Number="29">
					<Chan Number="0">
						<prop name="Fluor">4.21012093709663</prop>
						<prop name="Temp">59.94</prop>
						<prop name="Time">5048767</prop>
					</Chan>
				</Acq>
				<Acq Number="30">
					<Chan Number="0">
						<prop name="Fluor">4.22593387409841</prop>
						<prop name="Temp">59.94</prop>
						<prop name="Time">5202550</prop>
					</Chan>
				</Acq>
				<Acq Number="31">
					<Chan Number="0">
						<prop name="Fluor">4.22787229547305</prop>
						<prop name="Temp">59.94</prop>
						<prop name="Time">5356350</prop>
					</Chan>
				</Acq>
				<Acq Number="32">
					<Chan Number="0">
						<prop name="Fluor">4.13267141486432</prop>
						<prop name="Temp">59.94</prop>
						<prop name="Time">5510183</prop>
					</Chan>
				</Acq>
				<Acq Number="33">
					<Chan Number="0">
						<prop name="Fluor">4.22263308901867</prop>
						<prop name="Temp">59.94</prop>
						<prop name="Time">5663950</prop>
					</Chan>
				</Acq>
				<Acq Number="34">
					<Chan Number="0">
						<prop name="Fluor">4.17470024366215</prop>
						<prop name="Temp">59.94</prop>
						<prop name="Time">5817517</prop>
					</Chan>
				</Acq>
				<Acq Number="35">
					<Chan Number="0">
						<prop name="Fluor">4.24812089380234</prop>
						<prop name="Temp">59.94</prop>
						<prop name="Time">5971317</prop>
					</Chan>
				</Acq>
				<Acq Number="36">
					<Chan Number="0">
						<prop name="Fluor">4.24382201391802</prop>
						<prop name="Temp">59.94</prop>
						<prop name="Time">6125100</prop>
					</Chan>
				</Acq>
				<Acq Number="37">
					<Chan Number="0">
						<prop name="Fluor">4.28691592260504</prop>
						<prop name="Temp">59.94</prop>
						<prop name="Time">6278883</prop>
					</Chan>
				</Acq>
				<Acq Number="38">
					<Chan Number="0">
						<prop name="Fluor">4.30646625811425</prop>
						<prop name="Temp">59.94</prop>
						<prop name="Time">6432700</prop>
					</Chan>
				</Acq>
				<Acq Number="39">
					<Chan Number="0">
						<prop name="Fluor">4.3897139337269</prop>
						<prop name="Temp">59.94</prop>
						<prop name="Time">6586500</prop>
					</Chan>
				</Acq>
				<Acq Number="40">
					<Chan Number="0">
						<prop name="Fluor">4.47751137519474</prop>
						<prop name="Temp">59.94</prop>
						<prop name="Time">6740283</prop>
					</Chan>
				</Acq>
				<Acq Number="41">
					<Chan Number="0">
						<prop name="Fluor">4.74794119593545</prop>
						<prop name="Temp">59.94</prop>
						<prop name="Time">6894117</prop>
					</Chan>
				</Acq>
				<Acq Number="42">
					<Chan Number="0">
						<prop name="Fluor">5.1342715459849</prop>
						<prop name="Temp">59.94</prop>
						<prop name="Time">7047917</prop>
					</Chan>
				</Acq>
				<Acq Number="43">
					<Chan Number="0">
						<prop name="Fluor">6.07944137652143</prop>
						<prop name="Temp">59.94</prop>
						<prop name="Time">7201683</prop>
					</Chan>
				</Acq>
				<Acq Number="44">
					<Chan Number="0">
						<prop name="Fluor">7.76912860898805</prop>
						<prop name="Temp">59.94</prop>
						<prop name="Time">7355500</prop>
					</Chan>
				</Acq>
				<Acq Number="45">
					<Chan Number="0">
						<prop name="Fluor">10.9685712071885</prop>
						<prop name="Temp">59.94</prop>
						<prop name="Time">7509300</prop>
					</Chan>
				</Acq>
			</Sample>
			<Sample Number="11">
				<Acq Number="1">
					<Chan Number="0">
						<prop name="Fluor">3.63271625292101</prop>
						<prop name="Temp">59.94</prop>
						<prop name="Time">742317</prop>
					</Chan>
				</Acq>
				<Acq Number="2">
					<Chan Number="0">
						<prop name="Fluor">3.63807590572467</prop>
						<prop name="Temp">59.94</prop>
						<prop name="Time">896117</prop>
					</Chan>
				</Acq>
				<Acq Number="3">
					<Chan Number="0">
						<prop name="Fluor">3.66199303250496</prop>
						<prop name="Temp">59.94</prop>
						<prop name="Time">1049883</prop>
					</Chan>
				</Acq>
				<Acq Number="4">
					<Chan Number="0">
						<prop name="Fluor">3.6377691212921</prop>
						<prop name="Temp">59.97</prop>
						<prop name="Time">1203733</prop>
					</Chan>
				</Acq>
				<Acq Number="5">
					<Chan Number="0">
						<prop name="Fluor">3.71430222212783</prop>
						<prop name="Temp">59.97</prop>
						<prop name="Time">1357617</prop>
					</Chan>
				</Acq>
				<Acq Number="6">
					<Chan Number="0">
						<prop name="Fluor">3.67161653677411</prop>
						<prop name="Temp">59.94</prop>
						<prop name="Time">1511433</prop>
					</Chan>
				</Acq>
				<Acq Number="7">
					<Chan Number="0">
						<prop name="Fluor">3.64626750044994</prop>
						<prop name="Temp">59.94</prop>
						<prop name="Time">1665200</prop>
					</Chan>
				</Acq>
				<Acq Number="8">
					<Chan Number="0">
						<prop name="Fluor">3.64993566531396</prop>
						<prop name="Temp">59.94</prop>
						<prop name="Time">1819000</prop>
					</Chan>
				</Acq>
				<Acq Number="9">
					<Chan Number="0">
						<prop name="Fluor">3.70737498045596</prop>
						<prop name="Temp">59.94</prop>
						<prop name="Time">1972817</prop>
					</Chan>
				</Acq>
				<Acq Number="10">
					<Chan Number="0">
						<prop name="Fluor">3.72440801009426</prop>
						<prop name="Temp">59.94</prop>
						<prop name="Time">2126600</prop>
					</Chan>
				</Acq>
				<Acq Number="11">
					<Chan Number="0">
						<prop name="Fluor">3.69987075215693</prop>
						<prop name="Temp">59.97</prop>
						<prop name="Time">2280167</prop>
					</Chan>
				</Acq>
				<Acq Number="12">
					<Chan Number="0">
						<prop name="Fluor">3.64538683471909</prop>
						<prop name="Temp">59.94</prop>
						<prop name="Time">2433950</prop>
					</Chan>
				</Acq>
				<Acq Number="13">
					<Chan Number="0">
						<prop name="Fluor">3.72755893617122</prop>
						<prop name="Temp">59.94</prop>
						<prop name="Time">2587783</prop>
					</Chan>
				</Acq>
				<Acq Number="14">
					<Chan Number="0">
						<prop name="Fluor">3.69693598443954</prop>
						<prop name="Temp">59.94</prop>
						<prop name="Time">2741700</prop>
					</Chan>
				</Acq>
				<Acq Number="15">
					<Chan Number="0">
						<prop name="Fluor">3.74798098389333</prop>
						<prop name="Temp">59.94</prop>
						<prop name="Time">2895433</prop>
					</Chan>
				</Acq>
				<Acq Number="16">
					<Chan Number="0">
						<prop name="Fluor">3.74746810438453</prop>
						<prop name="Temp">59.94</prop>
						<prop name="Time">3049233</prop>
					</Chan>
				</Acq>
				<Acq Number="17">
					<Chan Number="0">
						<prop name="Fluor">3.79825661314884</prop>
						<prop name="Temp">59.94</prop>
						<prop name="Time">3203050</prop>
					</Chan>
				</Acq>
				<Acq Number="18">
					<Chan Number="0">
						<prop name="Fluor">3.84849558160769</prop>
						<prop name="Temp">59.94</prop>
						<prop name="Time">3356867</prop>
					</Chan>
				</Acq>
				<Acq Number="19">
					<Chan Number="0">
						<prop name="Fluor">3.9765012841677</prop>
						<prop name="Temp">59.94</prop>
						<prop name="Time">3510667</prop>
					</Chan>
				</Acq>
				<Acq Number="20">
					<Chan Number="0">
						<prop name="Fluor">4.09999649411734</prop>
						<prop name="Temp">59.94</prop>
						<prop name="Time">3664433</prop>
					</Chan>
				</Acq>
				<Acq Number="21">
					<Chan Number="0">
						<prop name="Fluor">4.5199071032593</prop>
						<prop name="Temp">59.94</prop>
						<prop name="Time">3818267</prop>
					</Chan>
				</Acq>
				<Acq Number="22">
					<Chan Number="0">
						<prop name="Fluor">5.33596753359158</prop>
						<prop name="Temp">59.94</prop>
						<prop name="Time">3972067</prop>
					</Chan>
				</Acq>
				<Acq Number="23">
					<Chan Number="0">
						<prop name="Fluor">6.85370451745202</prop>
						<prop name="Temp">59.94</prop>
						<prop name="Time">4125867</prop>
					</Chan>
				</Acq>
				<Acq Number="24">
					<Chan Number="0">
						<prop name="Fluor">9.72033755122609</prop>
						<prop name="Temp">59.94</prop>
						<prop name="Time">4279633</prop>
					</Chan>
				</Acq>
				<Acq Number="25">
					<Chan Number="0">
						<prop name="Fluor">15.0510928435716</prop>
						<prop name="Temp">59.94</prop>
						<prop name="Time">4433450</prop>
					</Chan>
				</Acq>
				<Acq Number="26">
					<Chan Number="0">
						<prop name="Fluor">24.6072782788166</prop>
						<prop name="Temp">59.94</prop>
						<prop name="Time">4587283</prop>
					</Chan>
				</Acq>
				<Acq Number="27">
					<Chan Number="0">
						<prop name="Fluor">39.7278740664249</prop>
						<prop name="Temp">59.94</prop>
						<prop name="Time">4741050</prop>
					</Chan>
				</Acq>
				<Acq Number="28">
					<Chan Number="0">
						<prop name="Fluor">58.2312674543976</prop>
						<prop name="Temp">59.94</prop>
						<prop name="Time">4894900</prop>
					</Chan>
				</Acq>
				<Acq Number="29">
					<Chan Number="0">
						<prop name="Fluor">71.9083647871682</prop>
						<prop name="Temp">59.94</prop>
						<prop name="Time">5048767</prop>
					</Chan>
				</Acq>
				<Acq Number="30">
					<Chan Number="0">
						<prop name="Fluor">78.5998717578828</prop>
						<prop name="Temp">59.94</prop>
						<prop name="Time">5202550</prop>
					</Chan>
				</Acq>
				<Acq Number="31">
					<Chan Number="0">
						<prop name="Fluor">82.3640049782526</prop>
						<prop name="Temp">59.94</prop>
						<prop name="Time">5356350</prop>
					</Chan>
				</Acq>
				<Acq Number="32">
					<Chan Number="0">
						<prop name="Fluor">85.3965291381337</prop>
						<prop name="Temp">59.94</prop>
						<prop name="Time">5510183</prop>
					</Chan>
				</Acq>
				<Acq Number="33">
					<Chan Number="0">
						<prop name="Fluor">87.3381207678058</prop>
						<prop name="Temp">59.94</prop>
						<prop name="Time">5663950</prop>
					</Chan>
				</Acq>
				<Acq Number="34">
					<Chan Number="0">
						<prop name="Fluor">88.7827838465</prop>
						<prop name="Temp">59.94</prop>
						<prop name="Time">5817517</prop>
					</Chan>
				</Acq>
				<Acq Number="35">
					<Chan Number="0">
						<prop name="Fluor">90.1821342831917</prop>
						<prop name="Temp">59.94</prop>
						<prop name="Time">5971317</prop>
					</Chan>
				</Acq>
				<Acq Number="36">
					<Chan Number="0">
						<prop name="Fluor">91.1739999728847</prop>
						<prop name="Temp">59.94</prop>
						<prop name="Time">6125100</prop>
					</Chan>
				</Acq>
				<Acq Number="37">
					<Chan Number="0">
						<prop name="Fluor">91.5989672783151</prop>
						<prop name="Temp">59.94</prop>
						<prop name="Time">6278883</prop>
					</Chan>
				</Acq>
				<Acq Number="38">
					<Chan Number="0">
						<prop name="Fluor">92.2329143825826</prop>
						<prop name="Temp">59.94</prop>
						<prop name="Time">6432700</prop>
					</Chan>
				</Acq>
				<Acq Number="39">
					<Chan Number="0">
						<prop name="Fluor">92.4417704334456</prop>
						<prop name="Temp">59.94</prop>
						<prop name="Time">6586500</prop>
					</Chan>
				</Acq>
				<Acq Number="40">
					<Chan Number="0">
						<prop name="Fluor">92.7171057004938</prop>
						<prop name="Temp">59.94</prop>
						<prop name="Time">6740283</prop>
					</Chan>
				</Acq>
				<Acq Number="41">
					<Chan Number="0">
						<prop name="Fluor">93.2333398143373</prop>
						<prop name="Temp">59.94</prop>
						<prop name="Time">6894117</prop>
					</Chan>
				</Acq>
				<Acq Number="42">
					<Chan Number="0">
						<prop name="Fluor">93.349867352238</prop>
						<prop name="Temp">59.94</prop>
						<prop name="Time">7047917</prop>
					</Chan>
				</Acq>
				<Acq Number="43">
					<Chan Number="0">
						<prop name="Fluor">93.5556181370717</prop>
						<prop name="Temp">59.94</prop>
						<prop name="Time">7201683</prop>
					</Chan>
				</Acq>
				<Acq Number="44">
					<Chan Number="0">
						<prop name="Fluor">93.6356396445317</prop>
						<prop name="Temp">59.94</prop>
						<prop name="Time">7355500</prop>
					</Chan>
				</Acq>
				<Acq Number="45">
					<Chan Number="0">
						<prop name="Fluor">93.8115870919581</prop>
						<prop name="Temp">59.94</prop>
						<prop name="Time">7509300</prop>
					</Chan>
				</Acq>
			</Sample>
			<Sample Number="12">
				<Acq Number="1">
					<Chan Number="0">
						<prop name="Fluor">3.7981058811723</prop>
						<prop name="Temp">59.94</prop>
						<prop name="Time">742317</prop>
					</Chan>
				</Acq>
				<Acq Number="2">
					<Chan Number="0">
						<prop name="Fluor">3.85622765711907</prop>
						<prop name="Temp">59.94</prop>
						<prop name="Time">896117</prop>
					</Chan>
				</Acq>
				<Acq Number="3">
					<Chan Number="0">
						<prop name="Fluor">3.80312194678411</prop>
						<prop name="Temp">59.94</prop>
						<prop name="Time">1049883</prop>
					</Chan>
				</Acq>
				<Acq Number="4">
					<Chan Number="0">
						<prop name="Fluor">3.88216869679584</prop>
						<prop name="Temp">59.97</prop>
						<prop name="Time">1203733</prop>
					</Chan>
				</Acq>
				<Acq Number="5">
					<Chan Number="0">
						<prop name="Fluor">3.88547179888272</prop>
						<prop name="Temp">59.97</prop>
						<prop name="Time">1357617</prop>
					</Chan>
				</Acq>
				<Acq Number="6">
					<Chan Number="0">
						<prop name="Fluor">3.91843969510878</prop>
						<prop name="Temp">59.94</prop>
						<prop name="Time">1511433</prop>
					</Chan>
				</Acq>
				<Acq Number="7">
					<Chan Number="0">
						<prop name="Fluor">3.86491253056802</prop>
						<prop name="Temp">59.94</prop>
						<prop name="Time">1665200</prop>
					</Chan>
				</Acq>
				<Acq Number="8">
					<Chan Number="0">
						<prop name="Fluor">3.89515579681698</prop>
						<prop name="Temp">59.94</prop>
						<prop name="Time">1819000</prop>
					</Chan>
				</Acq>
				<Acq Number="9">
					<Chan Number="0">
						<prop name="Fluor">3.87755832098203</prop>
						<prop name="Temp">59.94</prop>
						<prop name="Time">1972817</prop>
					</Chan>
				</Acq>
				<Acq Number="10">
					<Chan Number="0">
						<prop name="Fluor">3.89606881539958</prop>
						<prop name="Temp">59.94</prop>
						<prop name="Time">2126600</prop>
					</Chan>
				</Acq>
				<Acq Number="11">
					<Chan Number="0">
						<prop name="Fluor">3.89607918127978</prop>
						<prop name="Temp">59.97</prop>
						<prop name="Time">2280167</prop>
					</Chan>
				</Acq>
				<Acq Number="12">
					<Chan Number="0">
						<prop name="Fluor">3.94292207936916</prop>
						<prop name="Temp">59.94</prop>
						<prop name="Time">2433950</prop>
					</Chan>
				</Acq>
				<Acq Number="13">
					<Chan Number="0">
						<prop name="Fluor">3.95212669734608</prop>
						<prop name="Temp">59.94</prop>
						<prop name="Time">2587783</prop>
					</Chan>
				</Acq>
				<Acq Number="14">
					<Chan Number="0">
						<prop name="Fluor">3.9456483026038</prop>
						<prop name="Temp">59.94</prop>
						<prop name="Time">2741700</prop>
					</Chan>
				</Acq>
				<Acq Number="15">
					<Chan Number="0">
						<prop name="Fluor">4.00048693083053</prop>
						<prop name="Temp">59.94</prop>
						<prop name="Time">2895433</prop>
					</Chan>
				</Acq>
				<Acq Number="16">
					<Chan Number="0">
						<prop name="Fluor">3.868189975397</prop>
						<prop name="Temp">59.94</prop>
						<prop name="Time">3049233</prop>
					</Chan>
				</Acq>
				<Acq Number="17">
					<Chan Number="0">
						<prop name="Fluor">3.92264894180205</prop>
						<prop name="Temp">59.94</prop>
						<prop name="Time">3203050</prop>
					</Chan>
				</Acq>
				<Acq Number="18">
					<Chan Number="0">
						<prop name="Fluor">3.95020925211317</prop>
						<prop name="Temp">59.94</prop>
						<prop name="Time">3356867</prop>
					</Chan>
				</Acq>
				<Acq Number="19">
					<Chan Number="0">
						<prop name="Fluor">3.95541172213845</prop>
						<prop name="Temp">59.94</prop>
						<prop name="Time">3510667</prop>
					</Chan>
				</Acq>
				<Acq Number="20">
					<Chan Number="0">
						<prop name="Fluor">3.98236339377292</prop>
						<prop name="Temp">59.94</prop>
						<prop name="Time">3664433</prop>
					</Chan>
				</Acq>
				<Acq Number="21">
					<Chan Number="0">
						<prop name="Fluor">4.1424811390015</prop>
						<prop name="Temp">59.94</prop>
						<prop name="Time">3818267</prop>
					</Chan>
				</Acq>
				<Acq Number="22">
					<Chan Number="0">
						<prop name="Fluor">4.27786847166849</prop>
						<prop name="Temp">59.94</prop>
						<prop name="Time">3972067</prop>
					</Chan>
				</Acq>
				<Acq Number="23">
					<Chan Number="0">
						<prop name="Fluor">4.58896885324945</prop>
						<prop name="Temp">59.94</prop>
						<prop name="Time">4125867</prop>
					</Chan>
				</Acq>
				<Acq Number="24">
					<Chan Number="0">
						<prop name="Fluor">5.17660537692403</prop>
						<prop name="Temp">59.94</prop>
						<prop name="Time">4279633</prop>
					</Chan>
				</Acq>
				<Acq Number="25">
					<Chan Number="0">
						<prop name="Fluor">6.31664329959871</prop>
						<prop name="Temp">59.94</prop>
						<prop name="Time">4433450</prop>
					</Chan>
				</Acq>
				<Acq Number="26">
					<Chan Number="0">
						<prop name="Fluor">8.68379869835361</prop>
						<prop name="Temp">59.94</prop>
						<prop name="Time">4587283</prop>
					</Chan>
				</Acq>
				<Acq Number="27">
					<Chan Number="0">
						<prop name="Fluor">12.8110787118545</prop>
						<prop name="Temp">59.94</prop>
						<prop name="Time">4741050</prop>
					</Chan>
				</Acq>
				<Acq Number="28">
					<Chan Number="0">
						<prop name="Fluor">20.4930370209983</prop>
						<prop name="Temp">59.94</prop>
						<prop name="Time">4894900</prop>
					</Chan>
				</Acq>
				<Acq Number="29">
					<Chan Number="0">
						<prop name="Fluor">33.1921341808234</prop>
						<prop name="Temp">59.94</prop>
						<prop name="Time">5048767</prop>
					</Chan>
				</Acq>
				<Acq Number="30">
					<Chan Number="0">
						<prop name="Fluor">50.767662224037</prop>
						<prop name="Temp">59.94</prop>
						<prop name="Time">5202550</prop>
					</Chan>
				</Acq>
				<Acq Number="31">
					<Chan Number="0">
						<prop name="Fluor">66.723186536943</prop>
						<prop name="Temp">59.94</prop>
						<prop name="Time">5356350</prop>
					</Chan>
				</Acq>
				<Acq Number="32">
					<Chan Number="0">
						<prop name="Fluor">75.5456645995321</prop>
						<prop name="Temp">59.94</prop>
						<prop name="Time">5510183</prop>
					</Chan>
				</Acq>
				<Acq Number="33">
					<Chan Number="0">
						<prop name="Fluor">79.886256684772</prop>
						<prop name="Temp">59.94</prop>
						<prop name="Time">5663950</prop>
					</Chan>
				</Acq>
				<Acq Number="34">
					<Chan Number="0">
						<prop name="Fluor">82.8154996338824</prop>
						<prop name="Temp">59.94</prop>
						<prop name="Time">5817517</prop>
					</Chan>
				</Acq>
				<Acq Number="35">
					<Chan Number="0">
						<prop name="Fluor">85.2562179424383</prop>
						<prop name="Temp">59.94</prop>
						<prop name="Time">5971317</prop>
					</Chan>
				</Acq>
				<Acq Number="36">
					<Chan Number="0">
						<prop name="Fluor">86.883569562781</prop>
						<prop name="Temp">59.94</prop>
						<prop name="Time">6125100</prop>
					</Chan>
				</Acq>
				<Acq Number="37">
					<Chan Number="0">
						<prop name="Fluor">88.0814807020649</prop>
						<prop name="Temp">59.94</prop>
						<prop name="Time">6278883</prop>
					</Chan>
				</Acq>
				<Acq Number="38">
					<Chan Number="0">
						<prop name="Fluor">88.9967328868913</prop>
						<prop name="Temp">59.94</prop>
						<prop name="Time">6432700</prop>
					</Chan>
				</Acq>
				<Acq Number="39">
					<Chan Number="0">
						<prop name="Fluor">89.8354772053964</prop>
						<prop name="Temp">59.94</prop>
						<prop name="Time">6586500</prop>
					</Chan>
				</Acq>
				<Acq Number="40">
					<Chan Number="0">
						<prop name="Fluor">90.2042636995166</prop>
						<prop name="Temp">59.94</prop>
						<prop name="Time">6740283</prop>
					</Chan>
				</Acq>
				<Acq Number="41">
					<Chan Number="0">
						<prop name="Fluor">90.5220700804185</prop>
						<prop name="Temp">59.94</prop>
						<prop name="Time">6894117</prop>
					</Chan>
				</Acq>
				<Acq Number="42">
					<Chan Number="0">
						<prop name="Fluor">91.0234006298453</prop>
						<prop name="Temp">59.94</prop>
						<prop name="Time">7047917</prop>
					</Chan>
				</Acq>
				<Acq Number="43">
					<Chan Number="0">
						<prop name="Fluor">91.4593787398187</prop>
						<prop name="Temp">59.94</prop>
						<prop name="Time">7201683</prop>
					</Chan>
				</Acq>
				<Acq Number="44">
					<Chan Number="0">
						<prop name="Fluor">91.466419951182</prop>
						<prop name="Temp">59.94</prop>
						<prop name="Time">7355500</prop>
					</Chan>
				</Acq>
				<Acq Number="45">
					<Chan Number="0">
						<prop name="Fluor">91.4419594795298</prop>
						<prop name="Temp">59.94</prop>
						<prop name="Time">7509300</prop>
					</Chan>
				</Acq>
			</Sample>
			<Sample Number="13">
				<Acq Number="1">
					<Chan Number="0">
						<prop name="Fluor">6.02497480014701</prop>
						<prop name="Temp">59.94</prop>
						<prop name="Time">742317</prop>
					</Chan>
				</Acq>
				<Acq Number="2">
					<Chan Number="0">
						<prop name="Fluor">6.12790030266006</prop>
						<prop name="Temp">59.94</prop>
						<prop name="Time">896117</prop>
					</Chan>
				</Acq>
				<Acq Number="3">
					<Chan Number="0">
						<prop name="Fluor">6.10342510264093</prop>
						<prop name="Temp">59.94</prop>
						<prop name="Time">1049883</prop>
					</Chan>
				</Acq>
				<Acq Number="4">
					<Chan Number="0">
						<prop name="Fluor">6.1508940889397</prop>
						<prop name="Temp">59.97</prop>
						<prop name="Time">1203733</prop>
					</Chan>
				</Acq>
				<Acq Number="5">
					<Chan Number="0">
						<prop name="Fluor">6.13261256185993</prop>
						<prop name="Temp">59.97</prop>
						<prop name="Time">1357617</prop>
					</Chan>
				</Acq>
				<Acq Number="6">
					<Chan Number="0">
						<prop name="Fluor">6.11954211394934</prop>
						<prop name="Temp">59.94</prop>
						<prop name="Time">1511433</prop>
					</Chan>
				</Acq>
				<Acq Number="7">
					<Chan Number="0">
						<prop name="Fluor">6.1180938279362</prop>
						<prop name="Temp">59.94</prop>
						<prop name="Time">1665200</prop>
					</Chan>
				</Acq>
				<Acq Number="8">
					<Chan Number="0">
						<prop name="Fluor">6.17145845240824</prop>
						<prop name="Temp">59.94</prop>
						<prop name="Time">1819000</prop>
					</Chan>
				</Acq>
				<Acq Number="9">
					<Chan Number="0">
						<prop name="Fluor">6.18542385568921</prop>
						<prop name="Temp">59.94</prop>
						<prop name="Time">1972817</prop>
					</Chan>
				</Acq>
				<Acq Number="10">
					<Chan Number="0">
						<prop name="Fluor">6.10216379227102</prop>
						<prop name="Temp">59.94</prop>
						<prop name="Time">2126600</prop>
					</Chan>
				</Acq>
				<Acq Number="11">
					<Chan Number="0">
						<prop name="Fluor">6.17289690017704</prop>
						<prop name="Temp">59.97</prop>
						<prop name="Time">2280167</prop>
					</Chan>
				</Acq>
				<Acq Number="12">
					<Chan Number="0">
						<prop name="Fluor">6.14022904570594</prop>
						<prop name="Temp">59.94</prop>
						<prop name="Time">2433950</prop>
					</Chan>
				</Acq>
				<Acq Number="13">
					<Chan Number="0">
						<prop name="Fluor">6.03655561892321</prop>
						<prop name="Temp">59.94</prop>
						<prop name="Time">2587783</prop>
					</Chan>
				</Acq>
				<Acq Number="14">
					<Chan Number="0">
						<prop name="Fluor">6.12092405545673</prop>
						<prop name="Temp">59.94</prop>
						<prop name="Time">2741700</prop>
					</Chan>
				</Acq>
				<Acq Number="15">
					<Chan Number="0">
						<prop name="Fluor">6.10068396264032</prop>
						<prop name="Temp">59.94</prop>
						<prop name="Time">2895433</prop>
					</Chan>
				</Acq>
				<Acq Number="16">
					<Chan Number="0">
						<prop name="Fluor">6.07620058778888</prop>
						<prop name="Temp">59.94</prop>
						<prop name="Time">3049233</prop>
					</Chan>
				</Acq>
				<Acq Number="17">
					<Chan Number="0">
						<prop name="Fluor">6.14975654177139</prop>
						<prop name="Temp">59.94</prop>
						<prop name="Time">3203050</prop>
					</Chan>
				</Acq>
				<Acq Number="18">
					<Chan Number="0">
						<prop name="Fluor">6.17526998510214</prop>
						<prop name="Temp">59.94</prop>
						<prop name="Time">3356867</prop>
					</Chan>
				</Acq>
				<Acq Number="19">
					<Chan Number="0">
						<prop name="Fluor">6.18349501365169</prop>
						<prop name="Temp">59.94</prop>
						<prop name="Time">3510667</prop>
					</Chan>
				</Acq>
				<Acq Number="20">
					<Chan Number="0">
						<prop name="Fluor">6.27895698481768</prop>
						<prop name="Temp">59.94</prop>
						<prop name="Time">3664433</prop>
					</Chan>
				</Acq>
				<Acq Number="21">
					<Chan Number="0">
						<prop name="Fluor">6.4000504523163</prop>
						<prop name="Temp">59.94</prop>
						<prop name="Time">3818267</prop>
					</Chan>
				</Acq>
				<Acq Number="22">
					<Chan Number="0">
						<prop name="Fluor">6.57112357825209</prop>
						<prop name="Temp">59.94</prop>
						<prop name="Time">3972067</prop>
					</Chan>
				</Acq>
				<Acq Number="23">
					<Chan Number="0">
						<prop name="Fluor">7.01231896270231</prop>
						<prop name="Temp">59.94</prop>
						<prop name="Time">4125867</prop>
					</Chan>
				</Acq>
				<Acq Number="24">
					<Chan Number="0">
						<prop name="Fluor">7.85151751913878</prop>
						<prop name="Temp">59.94</prop>
						<prop name="Time">4279633</prop>
					</Chan>
				</Acq>
				<Acq Number="25">
					<Chan Number="0">
						<prop name="Fluor">9.30303561328213</prop>
						<prop name="Temp">59.94</prop>
						<prop name="Time">4433450</prop>
					</Chan>
				</Acq>
				<Acq Number="26">
					<Chan Number="0">
						<prop name="Fluor">12.3201150552478</prop>
						<prop name="Temp">59.94</prop>
						<prop name="Time">4587283</prop>
					</Chan>
				</Acq>
				<Acq Number="27">
					<Chan Number="0">
						<prop name="Fluor">18.1552012464858</prop>
						<prop name="Temp">59.94</prop>
						<prop name="Time">4741050</prop>
					</Chan>
				</Acq>
				<Acq Number="28">
					<Chan Number="0">
						<prop name="Fluor">28.3271944043511</prop>
						<prop name="Temp">59.94</prop>
						<prop name="Time">4894900</prop>
					</Chan>
				</Acq>
				<Acq Number="29">
					<Chan Number="0">
						<prop name="Fluor">41.4910214425788</prop>
						<prop name="Temp">59.94</prop>
						<prop name="Time">5048767</prop>
					</Chan>
				</Acq>
				<Acq Number="30">
					<Chan Number="0">
						<prop name="Fluor">53.2123794597449</prop>
						<prop name="Temp">59.94</prop>
						<prop name="Time">5202550</prop>
					</Chan>
				</Acq>
				<Acq Number="31">
					<Chan Number="0">
						<prop name="Fluor">61.1711518992688</prop>
						<prop name="Temp">59.94</prop>
						<prop name="Time">5356350</prop>
					</Chan>
				</Acq>
				<Acq Number="32">
					<Chan Number="0">
						<prop name="Fluor">66.3365252239474</prop>
						<prop name="Temp">59.94</prop>
						<prop name="Time">5510183</prop>
					</Chan>
				</Acq>
				<Acq Number="33">
					<Chan Number="0">
						<prop name="Fluor">69.9072296199906</prop>
						<prop name="Temp">59.94</prop>
						<prop name="Time">5663950</prop>
					</Chan>
				</Acq>
				<Acq Number="34">
					<Chan Number="0">
						<prop name="Fluor">72.6668657172443</prop>
						<prop name="Temp">59.94</prop>
						<prop name="Time">5817517</prop>
					</Chan>
				</Acq>
				<Acq Number="35">
					<Chan Number="0">
						<prop name="Fluor">74.4668350238124</prop>
						<prop name="Temp">59.94</prop>
						<prop name="Time">5971317</prop>
					</Chan>
				</Acq>
				<Acq Number="36">
					<Chan Number="0">
						<prop name="Fluor">76.0167387983707</prop>
						<prop name="Temp">59.94</prop>
						<prop name="Time">6125100</prop>
					</Chan>
				</Acq>
				<Acq Number="37">
					<Chan Number="0">
						<prop name="Fluor">77.1343874052773</prop>
						<prop name="Temp">59.94</prop>
						<prop name="Time">6278883</prop>
					</Chan>
				</Acq>
				<Acq Number="38">
					<Chan Number="0">
						<prop name="Fluor">78.0932657076151</prop>
						<prop name="Temp">59.94</prop>
						<prop name="Time">6432700</prop>
					</Chan>
				</Acq>
				<Acq Number="39">
					<Chan Number="0">
						<prop name="Fluor">78.819192814426</prop>
						<prop name="Temp">59.94</prop>
						<prop name="Time">6586500</prop>
					</Chan>
				</Acq>
				<Acq Number="40">
					<Chan Number="0">
						<prop name="Fluor">79.4073976372075</prop>
						<prop name="Temp">59.94</prop>
						<prop name="Time">6740283</prop>
					</Chan>
				</Acq>
				<Acq Number="41">
					<Chan Number="0">
						<prop name="Fluor">79.8332583839624</prop>
						<prop name="Temp">59.94</prop>
						<prop name="Time">6894117</prop>
					</Chan>
				</Acq>
				<Acq Number="42">
					<Chan Number="0">
						<prop name="Fluor">80.257900372822</prop>
						<prop name="Temp">59.94</prop>
						<prop name="Time">7047917</prop>
					</Chan>
				</Acq>
				<Acq Number="43">
					<Chan Number="0">
						<prop name="Fluor">80.7899936708829</prop>
						<prop name="Temp">59.94</prop>
						<prop name="Time">7201683</prop>
					</Chan>
				</Acq>
				<Acq Number="44">
					<Chan Number="0">
						<prop name="Fluor">80.9615605614853</prop>
						<prop name="Temp">59.94</prop>
						<prop name="Time">7355500</prop>
					</Chan>
				</Acq>
				<Acq Number="45">
					<Chan Number="0">
						<prop name="Fluor">81.2233201788378</prop>
						<prop name="Temp">59.94</prop>
						<prop name="Time">7509300</prop>
					</Chan>
				</Acq>
			</Sample>
			<Sample Number="14">
				<Acq Number="1">
					<Chan Number="0">
						<prop name="Fluor">5.23635330000125</prop>
						<prop name="Temp">59.94</prop>
						<prop name="Time">742317</prop>
					</Chan>
				</Acq>
				<Acq Number="2">
					<Chan Number="0">
						<prop name="Fluor">5.22194855222308</prop>
						<prop name="Temp">59.94</prop>
						<prop name="Time">896117</prop>
					</Chan>
				</Acq>
				<Acq Number="3">
					<Chan Number="0">
						<prop name="Fluor">5.17677019158449</prop>
						<prop name="Temp">59.94</prop>
						<prop name="Time">1049883</prop>
					</Chan>
				</Acq>
				<Acq Number="4">
					<Chan Number="0">
						<prop name="Fluor">5.19934273224456</prop>
						<prop name="Temp">59.97</prop>
						<prop name="Time">1203733</prop>
					</Chan>
				</Acq>
				<Acq Number="5">
					<Chan Number="0">
						<prop name="Fluor">5.2037787922208</prop>
						<prop name="Temp">59.97</prop>
						<prop name="Time">1357617</prop>
					</Chan>
				</Acq>
				<Acq Number="6">
					<Chan Number="0">
						<prop name="Fluor">5.23487200511789</prop>
						<prop name="Temp">59.94</prop>
						<prop name="Time">1511433</prop>
					</Chan>
				</Acq>
				<Acq Number="7">
					<Chan Number="0">
						<prop name="Fluor">5.27807619185015</prop>
						<prop name="Temp">59.94</prop>
						<prop name="Time">1665200</prop>
					</Chan>
				</Acq>
				<Acq Number="8">
					<Chan Number="0">
						<prop name="Fluor">5.23895454603339</prop>
						<prop name="Temp">59.94</prop>
						<prop name="Time">1819000</prop>
					</Chan>
				</Acq>
				<Acq Number="9">
					<Chan Number="0">
						<prop name="Fluor">5.295407409214</prop>
						<prop name="Temp">59.94</prop>
						<prop name="Time">1972817</prop>
					</Chan>
				</Acq>
				<Acq Number="10">
					<Chan Number="0">
						<prop name="Fluor">5.24018658560937</prop>
						<prop name="Temp">59.94</prop>
						<prop name="Time">2126600</prop>
					</Chan>
				</Acq>
				<Acq Number="11">
					<Chan Number="0">
						<prop name="Fluor">5.21792250422307</prop>
						<prop name="Temp">59.97</prop>
						<prop name="Time">2280167</prop>
					</Chan>
				</Acq>
				<Acq Number="12">
					<Chan Number="0">
						<prop name="Fluor">5.23245244153016</prop>
						<prop name="Temp">59.94</prop>
						<prop name="Time">2433950</prop>
					</Chan>
				</Acq>
				<Acq Number="13">
					<Chan Number="0">
						<prop name="Fluor">5.26699156804061</prop>
						<prop name="Temp">59.94</prop>
						<prop name="Time">2587783</prop>
					</Chan>
				</Acq>
				<Acq Number="14">
					<Chan Number="0">
						<prop name="Fluor">5.28054383431773</prop>
						<prop name="Temp">59.94</prop>
						<prop name="Time">2741700</prop>
					</Chan>
				</Acq>
				<Acq Number="15">
					<Chan Number="0">
						<prop name="Fluor">5.30566899891962</prop>
						<prop name="Temp">59.94</prop>
						<prop name="Time">2895433</prop>
					</Chan>
				</Acq>
				<Acq Number="16">
					<Chan Number="0">
						<prop name="Fluor">5.23818348686454</prop>
						<prop name="Temp">59.94</prop>
						<prop name="Time">3049233</prop>
					</Chan>
				</Acq>
				<Acq Number="17">
					<Chan Number="0">
						<prop name="Fluor">5.28505280069839</prop>
						<prop name="Temp">59.94</prop>
						<prop name="Time">3203050</prop>
					</Chan>
				</Acq>
				<Acq Number="18">
					<Chan Number="0">
						<prop name="Fluor">5.24219734581255</prop>
						<prop name="Temp">59.94</prop>
						<prop name="Time">3356867</prop>
					</Chan>
				</Acq>
				<Acq Number="19">
					<Chan Number="0">
						<prop name="Fluor">5.27146086243649</prop>
						<prop name="Temp">59.94</prop>
						<prop name="Time">3510667</prop>
					</Chan>
				</Acq>
				<Acq Number="20">
					<Chan Number="0">
						<prop name="Fluor">5.29456714336505</prop>
						<prop name="Temp">59.94</prop>
						<prop name="Time">3664433</prop>
					</Chan>
				</Acq>
				<Acq Number="21">
					<Chan Number="0">
						<prop name="Fluor">5.29696343525568</prop>
						<prop name="Temp">59.94</prop>
						<prop name="Time">3818267</prop>
					</Chan>
				</Acq>
				<Acq Number="22">
					<Chan Number="0">
						<prop name="Fluor">5.25682362202444</prop>
						<prop name="Temp">59.94</prop>
						<prop name="Time">3972067</prop>
					</Chan>
				</Acq>
				<Acq Number="23">
					<Chan Number="0">
						<prop name="Fluor">5.29505791975836</prop>
						<prop name="Temp">59.94</prop>
						<prop name="Time">4125867</prop>
					</Chan>
				</Acq>
				<Acq Number="24">
					<Chan Number="0">
						<prop name="Fluor">5.30305163008605</prop>
						<prop name="Temp">59.94</prop>
						<prop name="Time">4279633</prop>
					</Chan>
				</Acq>
				<Acq Number="25">
					<Chan Number="0">
						<prop name="Fluor">5.2400832173682</prop>
						<prop name="Temp">59.94</prop>
						<prop name="Time">4433450</prop>
					</Chan>
				</Acq>
				<Acq Number="26">
					<Chan Number="0">
						<prop name="Fluor">5.25511546427532</prop>
						<prop name="Temp">59.94</prop>
						<prop name="Time">4587283</prop>
					</Chan>
				</Acq>
				<Acq Number="27">
					<Chan Number="0">
						<prop name="Fluor">5.23520597059364</prop>
						<prop name="Temp">59.94</prop>
						<prop name="Time">4741050</prop>
					</Chan>
				</Acq>
				<Acq Number="28">
					<Chan Number="0">
						<prop name="Fluor">5.3191179641729</prop>
						<prop name="Temp">59.94</prop>
						<prop name="Time">4894900</prop>
					</Chan>
				</Acq>
				<Acq Number="29">
					<Chan Number="0">
						<prop name="Fluor">5.2756134292076</prop>
						<prop name="Temp">59.94</prop>
						<prop name="Time">5048767</prop>
					</Chan>
				</Acq>
				<Acq Number="30">
					<Chan Number="0">
						<prop name="Fluor">5.24144710873913</prop>
						<prop name="Temp">59.94</prop>
						<prop name="Time">5202550</prop>
					</Chan>
				</Acq>
				<Acq Number="31">
					<Chan Number="0">
						<prop name="Fluor">5.30563321982413</prop>
						<prop name="Temp">59.94</prop>
						<prop name="Time">5356350</prop>
					</Chan>
				</Acq>
				<Acq Number="32">
					<Chan Number="0">
						<prop name="Fluor">5.2723841733918</prop>
						<prop name="Temp">59.94</prop>
						<prop name="Time">5510183</prop>
					</Chan>
				</Acq>
				<Acq Number="33">
					<Chan Number="0">
						<prop name="Fluor">5.28235645489264</prop>
						<prop name="Temp">59.94</prop>
						<prop name="Time">5663950</prop>
					</Chan>
				</Acq>
				<Acq Number="34">
					<Chan Number="0">
						<prop name="Fluor">5.27154702611444</prop>
						<prop name="Temp">59.94</prop>
						<prop name="Time">5817517</prop>
					</Chan>
				</Acq>
				<Acq Number="35">
					<Chan Number="0">
						<prop name="Fluor">5.31359641040869</prop>
						<prop name="Temp">59.94</prop>
						<prop name="Time">5971317</prop>
					</Chan>
				</Acq>
				<Acq Number="36">
					<Chan Number="0">
						<prop name="Fluor">5.30308337849411</prop>
						<prop name="Temp">59.94</prop>
						<prop name="Time">6125100</prop>
					</Chan>
				</Acq>
				<Acq Number="37">
					<Chan Number="0">
						<prop name="Fluor">5.36425812145496</prop>
						<prop name="Temp">59.94</prop>
						<prop name="Time">6278883</prop>
					</Chan>
				</Acq>
				<Acq Number="38">
					<Chan Number="0">
						<prop name="Fluor">5.36063487692072</prop>
						<prop name="Temp">59.94</prop>
						<prop name="Time">6432700</prop>
					</Chan>
				</Acq>
				<Acq Number="39">
					<Chan Number="0">
						<prop name="Fluor">5.30768399075782</prop>
						<prop name="Temp">59.94</prop>
						<prop name="Time">6586500</prop>
					</Chan>
				</Acq>
				<Acq Number="40">
					<Chan Number="0">
						<prop name="Fluor">5.44133043768642</prop>
						<prop name="Temp">59.94</prop>
						<prop name="Time">6740283</prop>
					</Chan>
				</Acq>
				<Acq Number="41">
					<Chan Number="0">
						<prop name="Fluor">5.48196740559222</prop>
						<prop name="Temp">59.94</prop>
						<prop name="Time">6894117</prop>
					</Chan>
				</Acq>
				<Acq Number="42">
					<Chan Number="0">
						<prop name="Fluor">5.74523619208779</prop>
						<prop name="Temp">59.94</prop>
						<prop name="Time">7047917</prop>
					</Chan>
				</Acq>
				<Acq Number="43">
					<Chan Number="0">
						<prop name="Fluor">6.27832898889497</prop>
						<prop name="Temp">59.94</prop>
						<prop name="Time">7201683</prop>
					</Chan>
				</Acq>
				<Acq Number="44">
					<Chan Number="0">
						<prop name="Fluor">7.23879121903087</prop>
						<prop name="Temp">59.94</prop>
						<prop name="Time">7355500</prop>
					</Chan>
				</Acq>
				<Acq Number="45">
					<Chan Number="0">
						<prop name="Fluor">8.9852893873965</prop>
						<prop name="Temp">59.94</prop>
						<prop name="Time">7509300</prop>
					</Chan>
				</Acq>
			</Sample>
			<Sample Number="15">
				<Acq Number="1">
					<Chan Number="0">
						<prop name="Fluor">8.16461570834806</prop>
						<prop name="Temp">59.94</prop>
						<prop name="Time">742317</prop>
					</Chan>
				</Acq>
				<Acq Number="2">
					<Chan Number="0">
						<prop name="Fluor">8.19781254176585</prop>
						<prop name="Temp">59.94</prop>
						<prop name="Time">896117</prop>
					</Chan>
				</Acq>
				<Acq Number="3">
					<Chan Number="0">
						<prop name="Fluor">8.17536890060588</prop>
						<prop name="Temp">59.94</prop>
						<prop name="Time">1049883</prop>
					</Chan>
				</Acq>
				<Acq Number="4">
					<Chan Number="0">
						<prop name="Fluor">8.17599943044207</prop>
						<prop name="Temp">59.97</prop>
						<prop name="Time">1203733</prop>
					</Chan>
				</Acq>
				<Acq Number="5">
					<Chan Number="0">
						<prop name="Fluor">8.14064599742087</prop>
						<prop name="Temp">59.97</prop>
						<prop name="Time">1357617</prop>
					</Chan>
				</Acq>
				<Acq Number="6">
					<Chan Number="0">
						<prop name="Fluor">8.19693934785771</prop>
						<prop name="Temp">59.94</prop>
						<prop name="Time">1511433</prop>
					</Chan>
				</Acq>
				<Acq Number="7">
					<Chan Number="0">
						<prop name="Fluor">8.23742885495928</prop>
						<prop name="Temp">59.94</prop>
						<prop name="Time">1665200</prop>
					</Chan>
				</Acq>
				<Acq Number="8">
					<Chan Number="0">
						<prop name="Fluor">8.20333378099568</prop>
						<prop name="Temp">59.94</prop>
						<prop name="Time">1819000</prop>
					</Chan>
				</Acq>
				<Acq Number="9">
					<Chan Number="0">
						<prop name="Fluor">8.1580926482059</prop>
						<prop name="Temp">59.94</prop>
						<prop name="Time">1972817</prop>
					</Chan>
				</Acq>
				<Acq Number="10">
					<Chan Number="0">
						<prop name="Fluor">8.24771989465074</prop>
						<prop name="Temp">59.94</prop>
						<prop name="Time">2126600</prop>
					</Chan>
				</Acq>
				<Acq Number="11">
					<Chan Number="0">
						<prop name="Fluor">8.20526612743251</prop>
						<prop name="Temp">59.97</prop>
						<prop name="Time">2280167</prop>
					</Chan>
				</Acq>
				<Acq Number="12">
					<Chan Number="0">
						<prop name="Fluor">8.15075323443124</prop>
						<prop name="Temp">59.94</prop>
						<prop name="Time">2433950</prop>
					</Chan>
				</Acq>
				<Acq Number="13">
					<Chan Number="0">
						<prop name="Fluor">8.14858418318006</prop>
						<prop name="Temp">59.94</prop>
						<prop name="Time">2587783</prop>
					</Chan>
				</Acq>
				<Acq Number="14">
					<Chan Number="0">
						<prop name="Fluor">8.19883274833598</prop>
						<prop name="Temp">59.94</prop>
						<prop name="Time">2741700</prop>
					</Chan>
				</Acq>
				<Acq Number="15">
					<Chan Number="0">
						<prop name="Fluor">8.18206065081194</prop>
						<prop name="Temp">59.94</prop>
						<prop name="Time">2895433</prop>
					</Chan>
				</Acq>
				<Acq Number="16">
					<Chan Number="0">
						<prop name="Fluor">8.11718926224474</prop>
						<prop name="Temp">59.94</prop>
						<prop name="Time">3049233</prop>
					</Chan>
				</Acq>
				<Acq Number="17">
					<Chan Number="0">
						<prop name="Fluor">8.18462214496436</prop>
						<prop name="Temp">59.94</prop>
						<prop name="Time">3203050</prop>
					</Chan>
				</Acq>
				<Acq Number="18">
					<Chan Number="0">
						<prop name="Fluor">8.27213684551972</prop>
						<prop name="Temp">59.94</prop>
						<prop name="Time">3356867</prop>
					</Chan>
				</Acq>
				<Acq Number="19">
					<Chan Number="0">
						<prop name="Fluor">8.19805744592957</prop>
						<prop name="Temp">59.94</prop>
						<prop name="Time">3510667</prop>
					</Chan>
				</Acq>
				<Acq Number="20">
					<Chan Number="0">
						<prop name="Fluor">8.22063347163096</prop>
						<prop name="Temp">59.94</prop>
						<prop name="Time">3664433</prop>
					</Chan>
				</Acq>
				<Acq Number="21">
					<Chan Number="0">
						<prop name="Fluor">8.26696772674286</prop>
						<prop name="Temp">59.94</prop>
						<prop name="Time">3818267</prop>
					</Chan>
				</Acq>
				<Acq Number="22">
					<Chan Number="0">
						<prop name="Fluor">8.25281165057181</prop>
						<prop name="Temp">59.94</prop>
						<prop name="Time">3972067</prop>
					</Chan>
				</Acq>
				<Acq Number="23">
					<Chan Number="0">
						<prop name="Fluor">8.37073620811179</prop>
						<prop name="Temp">59.94</prop>
						<prop name="Time">4125867</prop>
					</Chan>
				</Acq>
				<Acq Number="24">
					<Chan Number="0">
						<prop name="Fluor">8.40508551756636</prop>
						<prop name="Temp">59.94</prop>
						<prop name="Time">4279633</prop>
					</Chan>
				</Acq>
				<Acq Number="25">
					<Chan Number="0">
						<prop name="Fluor">8.51891238058226</prop>
						<prop name="Temp">59.94</prop>
						<prop name="Time">4433450</prop>
					</Chan>
				</Acq>
				<Acq Number="26">
					<Chan Number="0">
						<prop name="Fluor">8.89209863938818</prop>
						<prop name="Temp">59.94</prop>
						<prop name="Time">4587283</prop>
					</Chan>
				</Acq>
				<Acq Number="27">
					<Chan Number="0">
						<prop name="Fluor">9.47507612826062</prop>
						<prop name="Temp">59.94</prop>
						<prop name="Time">4741050</prop>
					</Chan>
				</Acq>
				<Acq Number="28">
					<Chan Number="0">
						<prop name="Fluor">10.6223153423763</prop>
						<prop name="Temp">59.94</prop>
						<prop name="Time">4894900</prop>
					</Chan>
				</Acq>
				<Acq Number="29">
					<Chan Number="0">
						<prop name="Fluor">12.8322827096663</prop>
						<prop name="Temp">59.94</prop>
						<prop name="Time">5048767</prop>
					</Chan>
				</Acq>
				<Acq Number="30">
					<Chan Number="0">
						<prop name="Fluor">16.9310890872701</prop>
						<prop name="Temp">59.94</prop>
						<prop name="Time">5202550</prop>
					</Chan>
				</Acq>
				<Acq Number="31">
					<Chan Number="0">
						<prop name="Fluor">24.3252706758568</prop>
						<prop name="Temp">59.94</prop>
						<prop name="Time">5356350</prop>
					</Chan>
				</Acq>
				<Acq Number="32">
					<Chan Number="0">
						<prop name="Fluor">34.8720829148749</prop>
						<prop name="Temp">59.94</prop>
						<prop name="Time">5510183</prop>
					</Chan>
				</Acq>
				<Acq Number="33">
					<Chan Number="0">
						<prop name="Fluor">45.7277266277892</prop>
						<prop name="Temp">59.94</prop>
						<prop name="Time">5663950</prop>
					</Chan>
				</Acq>
				<Acq Number="34">
					<Chan Number="0">
						<prop name="Fluor">52.8137910223549</prop>
						<prop name="Temp">59.94</prop>
						<prop name="Time">5817517</prop>
					</Chan>
				</Acq>
				<Acq Number="35">
					<Chan Number="0">
						<prop name="Fluor">58.273625732206</prop>
						<prop name="Temp">59.94</prop>
						<prop name="Time">5971317</prop>
					</Chan>
				</Acq>
				<Acq Number="36">
					<Chan Number="0">
						<prop name="Fluor">63.1639687027365</prop>
						<prop name="Temp">59.94</prop>
						<prop name="Time">6125100</prop>
					</Chan>
				</Acq>
				<Acq Number="37">
					<Chan Number="0">
						<prop name="Fluor">67.3849555685493</prop>
						<prop name="Temp">59.94</prop>
						<prop name="Time">6278883</prop>
					</Chan>
				</Acq>
				<Acq Number="38">
					<Chan Number="0">
						<prop name="Fluor">70.9539870344789</prop>
						<prop name="Temp">59.94</prop>
						<prop name="Time">6432700</prop>
					</Chan>
				</Acq>
				<Acq Number="39">
					<Chan Number="0">
						<prop name="Fluor">73.4815237441643</prop>
						<prop name="Temp">59.94</prop>
						<prop name="Time">6586500</prop>
					</Chan>
				</Acq>
				<Acq Number="40">
					<Chan Number="0">
						<prop name="Fluor">75.3765226118239</prop>
						<prop name="Temp">59.94</prop>
						<prop name="Time">6740283</prop>
					</Chan>
				</Acq>
				<Acq Number="41">
					<Chan Number="0">
						<prop name="Fluor">77.0796023578917</prop>
						<prop name="Temp">59.94</prop>
						<prop name="Time">6894117</prop>
					</Chan>
				</Acq>
				<Acq Number="42">
					<Chan Number="0">
						<prop name="Fluor">78.3733200211347</prop>
						<prop name="Temp">59.94</prop>
						<prop name="Time">7047917</prop>
					</Chan>
				</Acq>
				<Acq Number="43">
					<Chan Number="0">
						<prop name="Fluor">79.3588987618845</prop>
						<prop name="Temp">59.94</prop>
						<prop name="Time">7201683</prop>
					</Chan>
				</Acq>
				<Acq Number="44">
					<Chan Number="0">
						<prop name="Fluor">80.1937542378513</prop>
						<prop name="Temp">59.94</prop>
						<prop name="Time">7355500</prop>
					</Chan>
				</Acq>
				<Acq Number="45">
					<Chan Number="0">
						<prop name="Fluor">80.963358214919</prop>
						<prop name="Temp">59.94</prop>
						<prop name="Time">7509300</prop>
					</Chan>
				</Acq>
			</Sample>
			<Sample Number="16">
				<Acq Number="1">
					<Chan Number="0">
						<prop name="Fluor">5.09673703190671</prop>
						<prop name="Temp">59.94</prop>
						<prop name="Time">742317</prop>
					</Chan>
				</Acq>
				<Acq Number="2">
					<Chan Number="0">
						<prop name="Fluor">5.12468448897021</prop>
						<prop name="Temp">59.94</prop>
						<prop name="Time">896117</prop>
					</Chan>
				</Acq>
				<Acq Number="3">
					<Chan Number="0">
						<prop name="Fluor">5.12383769776985</prop>
						<prop name="Temp">59.94</prop>
						<prop name="Time">1049883</prop>
					</Chan>
				</Acq>
				<Acq Number="4">
					<Chan Number="0">
						<prop name="Fluor">5.14467391848232</prop>
						<prop name="Temp">59.97</prop>
						<prop name="Time">1203733</prop>
					</Chan>
				</Acq>
				<Acq Number="5">
					<Chan Number="0">
						<prop name="Fluor">5.12862807333512</prop>
						<prop name="Temp">59.97</prop>
						<prop name="Time">1357617</prop>
					</Chan>
				</Acq>
				<Acq Number="6">
					<Chan Number="0">
						<prop name="Fluor">5.15783094887052</prop>
						<prop name="Temp">59.94</prop>
						<prop name="Time">1511433</prop>
					</Chan>
				</Acq>
				<Acq Number="7">
					<Chan Number="0">
						<prop name="Fluor">5.13616921910452</prop>
						<prop name="Temp">59.94</prop>
						<prop name="Time">1665200</prop>
					</Chan>
				</Acq>
				<Acq Number="8">
					<Chan Number="0">
						<prop name="Fluor">5.2234319155351</prop>
						<prop name="Temp">59.94</prop>
						<prop name="Time">1819000</prop>
					</Chan>
				</Acq>
				<Acq Number="9">
					<Chan Number="0">
						<prop name="Fluor">5.21470833872182</prop>
						<prop name="Temp">59.94</prop>
						<prop name="Time">1972817</prop>
					</Chan>
				</Acq>
				<Acq Number="10">
					<Chan Number="0">
						<prop name="Fluor">5.14256438447702</prop>
						<prop name="Temp">59.94</prop>
						<prop name="Time">2126600</prop>
					</Chan>
				</Acq>
				<Acq Number="11">
					<Chan Number="0">
						<prop name="Fluor">5.18358400168236</prop>
						<prop name="Temp">59.97</prop>
						<prop name="Time">2280167</prop>
					</Chan>
				</Acq>
				<Acq Number="12">
					<Chan Number="0">
						<prop name="Fluor">5.15546196471154</prop>
						<prop name="Temp">59.94</prop>
						<prop name="Time">2433950</prop>
					</Chan>
				</Acq>
				<Acq Number="13">
					<Chan Number="0">
						<prop name="Fluor">5.20860173481595</prop>
						<prop name="Temp">59.94</prop>
						<prop name="Time">2587783</prop>
					</Chan>
				</Acq>
				<Acq Number="14">
					<Chan Number="0">
						<prop name="Fluor">5.20005208228049</prop>
						<prop name="Temp">59.94</prop>
						<prop name="Time">2741700</prop>
					</Chan>
				</Acq>
				<Acq Number="15">
					<Chan Number="0">
						<prop name="Fluor">5.20283484854983</prop>
						<prop name="Temp">59.94</prop>
						<prop name="Time">2895433</prop>
					</Chan>
				</Acq>
				<Acq Number="16">
					<Chan Number="0">
						<prop name="Fluor">5.16107187023462</prop>
						<prop name="Temp">59.94</prop>
						<prop name="Time">3049233</prop>
					</Chan>
				</Acq>
				<Acq Number="17">
					<Chan Number="0">
						<prop name="Fluor">5.16344606209399</prop>
						<prop name="Temp">59.94</prop>
						<prop name="Time">3203050</prop>
					</Chan>
				</Acq>
				<Acq Number="18">
					<Chan Number="0">
						<prop name="Fluor">5.20609599247945</prop>
						<prop name="Temp">59.94</prop>
						<prop name="Time">3356867</prop>
					</Chan>
				</Acq>
				<Acq Number="19">
					<Chan Number="0">
						<prop name="Fluor">5.21303494204418</prop>
						<prop name="Temp">59.94</prop>
						<prop name="Time">3510667</prop>
					</Chan>
				</Acq>
				<Acq Number="20">
					<Chan Number="0">
						<prop name="Fluor">5.23441974721425</prop>
						<prop name="Temp">59.94</prop>
						<prop name="Time">3664433</prop>
					</Chan>
				</Acq>
				<Acq Number="21">
					<Chan Number="0">
						<prop name="Fluor">5.2573567201782</prop>
						<prop name="Temp">59.94</prop>
						<prop name="Time">3818267</prop>
					</Chan>
				</Acq>
				<Acq Number="22">
					<Chan Number="0">
						<prop name="Fluor">5.17958396994447</prop>
						<prop name="Temp">59.94</prop>
						<prop name="Time">3972067</prop>
					</Chan>
				</Acq>
				<Acq Number="23">
					<Chan Number="0">
						<prop name="Fluor">5.21456903173601</prop>
						<prop name="Temp">59.94</prop>
						<prop name="Time">4125867</prop>
					</Chan>
				</Acq>
				<Acq Number="24">
					<Chan Number="0">
						<prop name="Fluor">5.2433123417034</prop>
						<prop name="Temp">59.94</prop>
						<prop name="Time">4279633</prop>
					</Chan>
				</Acq>
				<Acq Number="25">
					<Chan Number="0">
						<prop name="Fluor">5.22718197895593</prop>
						<prop name="Temp">59.94</prop>
						<prop name="Time">4433450</prop>
					</Chan>
				</Acq>
				<Acq Number="26">
					<Chan Number="0">
						<prop name="Fluor">5.28263731567099</prop>
						<prop name="Temp">59.94</prop>
						<prop name="Time">4587283</prop>
					</Chan>
				</Acq>
				<Acq Number="27">
					<Chan Number="0">
						<prop name="Fluor">5.34884326267881</prop>
						<prop name="Temp">59.94</prop>
						<prop name="Time">4741050</prop>
					</Chan>
				</Acq>
				<Acq Number="28">
					<Chan Number="0">
						<prop name="Fluor">5.47035863412436</prop>
						<prop name="Temp">59.94</prop>
						<prop name="Time">4894900</prop>
					</Chan>
				</Acq>
				<Acq Number="29">
					<Chan Number="0">
						<prop name="Fluor">5.78576943445509</prop>
						<prop name="Temp">59.94</prop>
						<prop name="Time">5048767</prop>
					</Chan>
				</Acq>
				<Acq Number="30">
					<Chan Number="0">
						<prop name="Fluor">6.39648581988282</prop>
						<prop name="Temp">59.94</prop>
						<prop name="Time">5202550</prop>
					</Chan>
				</Acq>
				<Acq Number="31">
					<Chan Number="0">
						<prop name="Fluor">7.59587851624546</prop>
						<prop name="Temp">59.94</prop>
						<prop name="Time">5356350</prop>
					</Chan>
				</Acq>
				<Acq Number="32">
					<Chan Number="0">
						<prop name="Fluor">9.73418278045374</prop>
						<prop name="Temp">59.94</prop>
						<prop name="Time">5510183</prop>
					</Chan>
				</Acq>
				<Acq Number="33">
					<Chan Number="0">
						<prop name="Fluor">13.9307013795648</prop>
						<prop name="Temp">59.94</prop>
						<prop name="Time">5663950</prop>
					</Chan>
				</Acq>
				<Acq Number="34">
					<Chan Number="0">
						<prop name="Fluor">21.4260819385055</prop>
						<prop name="Temp">59.94</prop>
						<prop name="Time">5817517</prop>
					</Chan>
				</Acq>
				<Acq Number="35">
					<Chan Number="0">
						<prop name="Fluor">33.7478616844946</prop>
						<prop name="Temp">59.94</prop>
						<prop name="Time">5971317</prop>
					</Chan>
				</Acq>
				<Acq Number="36">
					<Chan Number="0">
						<prop name="Fluor">48.7204209486235</prop>
						<prop name="Temp">59.94</prop>
						<prop name="Time">6125100</prop>
					</Chan>
				</Acq>
				<Acq Number="37">
					<Chan Number="0">
						<prop name="Fluor">60.6398606356147</prop>
						<prop name="Temp">59.94</prop>
						<prop name="Time">6278883</prop>
					</Chan>
				</Acq>
				<Acq Number="38">
					<Chan Number="0">
						<prop name="Fluor">67.5758843666286</prop>
						<prop name="Temp">59.94</prop>
						<prop name="Time">6432700</prop>
					</Chan>
				</Acq>
				<Acq Number="39">
					<Chan Number="0">
						<prop name="Fluor">71.9792768398099</prop>
						<prop name="Temp">59.94</prop>
						<prop name="Time">6586500</prop>
					</Chan>
				</Acq>
				<Acq Number="40">
					<Chan Number="0">
						<prop name="Fluor">74.7602107070835</prop>
						<prop name="Temp">59.94</prop>
						<prop name="Time">6740283</prop>
					</Chan>
				</Acq>
				<Acq Number="41">
					<Chan Number="0">
						<prop name="Fluor">76.7551791012723</prop>
						<prop name="Temp">59.94</prop>
						<prop name="Time">6894117</prop>
					</Chan>
				</Acq>
				<Acq Number="42">
					<Chan Number="0">
						<prop name="Fluor">78.0654128128875</prop>
						<prop name="Temp">59.94</prop>
						<prop name="Time">7047917</prop>
					</Chan>
				</Acq>
				<Acq Number="43">
					<Chan Number="0">
						<prop name="Fluor">79.1207590974621</prop>
						<prop name="Temp">59.94</prop>
						<prop name="Time">7201683</prop>
					</Chan>
				</Acq>
				<Acq Number="44">
					<Chan Number="0">
						<prop name="Fluor">79.7835313347256</prop>
						<prop name="Temp">59.94</prop>
						<prop name="Time">7355500</prop>
					</Chan>
				</Acq>
				<Acq Number="45">
					<Chan Number="0">
						<prop name="Fluor">80.5072860578808</prop>
						<prop name="Temp">59.94</prop>
						<prop name="Time">7509300</prop>
					</Chan>
				</Acq>
			</Sample>
			<Sample Number="17">
				<Acq Number="1">
					<Chan Number="0">
						<prop name="Fluor">3.41778029910274</prop>
						<prop name="Temp">59.94</prop>
						<prop name="Time">742317</prop>
					</Chan>
				</Acq>
				<Acq Number="2">
					<Chan Number="0">
						<prop name="Fluor">3.42282496545257</prop>
						<prop name="Temp">59.94</prop>
						<prop name="Time">896117</prop>
					</Chan>
				</Acq>
				<Acq Number="3">
					<Chan Number="0">
						<prop name="Fluor">3.5225424270642</prop>
						<prop name="Temp">59.94</prop>
						<prop name="Time">1049883</prop>
					</Chan>
				</Acq>
				<Acq Number="4">
					<Chan Number="0">
						<prop name="Fluor">3.56292197533913</prop>
						<prop name="Temp">59.97</prop>
						<prop name="Time">1203733</prop>
					</Chan>
				</Acq>
				<Acq Number="5">
					<Chan Number="0">
						<prop name="Fluor">3.52580759616381</prop>
						<prop name="Temp">59.97</prop>
						<prop name="Time">1357617</prop>
					</Chan>
				</Acq>
				<Acq Number="6">
					<Chan Number="0">
						<prop name="Fluor">3.61225091305594</prop>
						<prop name="Temp">59.94</prop>
						<prop name="Time">1511433</prop>
					</Chan>
				</Acq>
				<Acq Number="7">
					<Chan Number="0">
						<prop name="Fluor">3.53099689832941</prop>
						<prop name="Temp">59.94</prop>
						<prop name="Time">1665200</prop>
					</Chan>
				</Acq>
				<Acq Number="8">
					<Chan Number="0">
						<prop name="Fluor">3.53456325539998</prop>
						<prop name="Temp">59.94</prop>
						<prop name="Time">1819000</prop>
					</Chan>
				</Acq>
				<Acq Number="9">
					<Chan Number="0">
						<prop name="Fluor">3.60309056517053</prop>
						<prop name="Temp">59.94</prop>
						<prop name="Time">1972817</prop>
					</Chan>
				</Acq>
				<Acq Number="10">
					<Chan Number="0">
						<prop name="Fluor">3.57568110496314</prop>
						<prop name="Temp">59.94</prop>
						<prop name="Time">2126600</prop>
					</Chan>
				</Acq>
				<Acq Number="11">
					<Chan Number="0">
						<prop name="Fluor">3.57563262922929</prop>
						<prop name="Temp">59.97</prop>
						<prop name="Time">2280167</prop>
					</Chan>
				</Acq>
				<Acq Number="12">
					<Chan Number="0">
						<prop name="Fluor">3.5301547081033</prop>
						<prop name="Temp">59.94</prop>
						<prop name="Time">2433950</prop>
					</Chan>
				</Acq>
				<Acq Number="13">
					<Chan Number="0">
						<prop name="Fluor">3.59885529889861</prop>
						<prop name="Temp">59.94</prop>
						<prop name="Time">2587783</prop>
					</Chan>
				</Acq>
				<Acq Number="14">
					<Chan Number="0">
						<prop name="Fluor">3.57282445243387</prop>
						<prop name="Temp">59.94</prop>
						<prop name="Time">2741700</prop>
					</Chan>
				</Acq>
				<Acq Number="15">
					<Chan Number="0">
						<prop name="Fluor">3.65525882478107</prop>
						<prop name="Temp">59.94</prop>
						<prop name="Time">2895433</prop>
					</Chan>
				</Acq>
				<Acq Number="16">
					<Chan Number="0">
						<prop name="Fluor">3.55411428528284</prop>
						<prop name="Temp">59.94</prop>
						<prop name="Time">3049233</prop>
					</Chan>
				</Acq>
				<Acq Number="17">
					<Chan Number="0">
						<prop name="Fluor">3.59598850455383</prop>
						<prop name="Temp">59.94</prop>
						<prop name="Time">3203050</prop>
					</Chan>
				</Acq>
				<Acq Number="18">
					<Chan Number="0">
						<prop name="Fluor">3.61726343368207</prop>
						<prop name="Temp">59.94</prop>
						<prop name="Time">3356867</prop>
					</Chan>
				</Acq>
				<Acq Number="19">
					<Chan Number="0">
						<prop name="Fluor">3.58172868760808</prop>
						<prop name="Temp">59.94</prop>
						<prop name="Time">3510667</prop>
					</Chan>
				</Acq>
				<Acq Number="20">
					<Chan Number="0">
						<prop name="Fluor">3.60248765842899</prop>
						<prop name="Temp">59.94</prop>
						<prop name="Time">3664433</prop>
					</Chan>
				</Acq>
				<Acq Number="21">
					<Chan Number="0">
						<prop name="Fluor">3.66464213162054</prop>
						<prop name="Temp">59.94</prop>
						<prop name="Time">3818267</prop>
					</Chan>
				</Acq>
				<Acq Number="22">
					<Chan Number="0">
						<prop name="Fluor">3.56687254387351</prop>
						<prop name="Temp">59.94</prop>
						<prop name="Time">3972067</prop>
					</Chan>
				</Acq>
				<Acq Number="23">
					<Chan Number="0">
						<prop name="Fluor">3.68369218187219</prop>
						<prop name="Temp">59.94</prop>
						<prop name="Time">4125867</prop>
					</Chan>
				</Acq>
				<Acq Number="24">
					<Chan Number="0">
						<prop name="Fluor">3.6288354462667</prop>
						<prop name="Temp">59.94</prop>
						<prop name="Time">4279633</prop>
					</Chan>
				</Acq>
				<Acq Number="25">
					<Chan Number="0">
						<prop name="Fluor">3.6117750071412</prop>
						<prop name="Temp">59.94</prop>
						<prop name="Time">4433450</prop>
					</Chan>
				</Acq>
				<Acq Number="26">
					<Chan Number="0">
						<prop name="Fluor">3.64786026495493</prop>
						<prop name="Temp">59.94</prop>
						<prop name="Time">4587283</prop>
					</Chan>
				</Acq>
				<Acq Number="27">
					<Chan Number="0">
						<prop name="Fluor">3.59039318886353</prop>
						<prop name="Temp">59.94</prop>
						<prop name="Time">4741050</prop>
					</Chan>
				</Acq>
				<Acq Number="28">
					<Chan Number="0">
						<prop name="Fluor">3.60943127158961</prop>
						<prop name="Temp">59.94</prop>
						<prop name="Time">4894900</prop>
					</Chan>
				</Acq>
				<Acq Number="29">
					<Chan Number="0">
						<prop name="Fluor">3.61381770022983</prop>
						<prop name="Temp">59.94</prop>
						<prop name="Time">5048767</prop>
					</Chan>
				</Acq>
				<Acq Number="30">
					<Chan Number="0">
						<prop name="Fluor">3.63012144493783</prop>
						<prop name="Temp">59.94</prop>
						<prop name="Time">5202550</prop>
					</Chan>
				</Acq>
				<Acq Number="31">
					<Chan Number="0">
						<prop name="Fluor">3.69378235235504</prop>
						<prop name="Temp">59.94</prop>
						<prop name="Time">5356350</prop>
					</Chan>
				</Acq>
				<Acq Number="32">
					<Chan Number="0">
						<prop name="Fluor">3.65167897619514</prop>
						<prop name="Temp">59.94</prop>
						<prop name="Time">5510183</prop>
					</Chan>
				</Acq>
				<Acq Number="33">
					<Chan Number="0">
						<prop name="Fluor">3.60857572785681</prop>
						<prop name="Temp">59.94</prop>
						<prop name="Time">5663950</prop>
					</Chan>
				</Acq>
				<Acq Number="34">
					<Chan Number="0">
						<prop name="Fluor">3.58524449167976</prop>
						<prop name="Temp">59.94</prop>
						<prop name="Time">5817517</prop>
					</Chan>
				</Acq>
				<Acq Number="35">
					<Chan Number="0">
						<prop name="Fluor">3.66629477952341</prop>
						<prop name="Temp">59.94</prop>
						<prop name="Time">5971317</prop>
					</Chan>
				</Acq>
				<Acq Number="36">
					<Chan Number="0">
						<prop name="Fluor">3.65832466669764</prop>
						<prop name="Temp">59.94</prop>
						<prop name="Time">6125100</prop>
					</Chan>
				</Acq>
				<Acq Number="37">
					<Chan Number="0">
						<prop name="Fluor">3.71319851088024</prop>
						<prop name="Temp">59.94</prop>
						<prop name="Time">6278883</prop>
					</Chan>
				</Acq>
				<Acq Number="38">
					<Chan Number="0">
						<prop name="Fluor">3.72996699933861</prop>
						<prop name="Temp">59.94</prop>
						<prop name="Time">6432700</prop>
					</Chan>
				</Acq>
				<Acq Number="39">
					<Chan Number="0">
						<prop name="Fluor">3.72278607863227</prop>
						<prop name="Temp">59.94</prop>
						<prop name="Time">6586500</prop>
					</Chan>
				</Acq>
				<Acq Number="40">
					<Chan Number="0">
						<prop name="Fluor">3.75952759173165</prop>
						<prop name="Temp">59.94</prop>
						<prop name="Time">6740283</prop>
					</Chan>
				</Acq>
				<Acq Number="41">
					<Chan Number="0">
						<prop name="Fluor">3.71137270192961</prop>
						<prop name="Temp">59.94</prop>
						<prop name="Time">6894117</prop>
					</Chan>
				</Acq>
				<Acq Number="42">
					<Chan Number="0">
						<prop name="Fluor">3.9054934444064</prop>
						<prop name="Temp">59.94</prop>
						<prop name="Time">7047917</prop>
					</Chan>
				</Acq>
				<Acq Number="43">
					<Chan Number="0">
						<prop name="Fluor">4.08017390339238</prop>
						<prop name="Temp">59.94</prop>
						<prop name="Time">7201683</prop>
					</Chan>
				</Acq>
				<Acq Number="44">
					<Chan Number="0">
						<prop name="Fluor">4.37707258640004</prop>
						<prop name="Temp">59.94</prop>
						<prop name="Time">7355500</prop>
					</Chan>
				</Acq>
				<Acq Number="45">
					<Chan Number="0">
						<prop name="Fluor">5.01928774548765</prop>
						<prop name="Temp">59.94</prop>
						<prop name="Time">7509300</prop>
					</Chan>
				</Acq>
			</Sample>
			<Sample Number="18">
				<Acq Number="1">
					<Chan Number="0">
						<prop name="Fluor">3.84408250019058</prop>
						<prop name="Temp">59.94</prop>
						<prop name="Time">742317</prop>
					</Chan>
				</Acq>
				<Acq Number="2">
					<Chan Number="0">
						<prop name="Fluor">3.78975478641273</prop>
						<prop name="Temp">59.94</prop>
						<prop name="Time">896117</prop>
					</Chan>
				</Acq>
				<Acq Number="3">
					<Chan Number="0">
						<prop name="Fluor">3.86907720588578</prop>
						<prop name="Temp">59.94</prop>
						<prop name="Time">1049883</prop>
					</Chan>
				</Acq>
				<Acq Number="4">
					<Chan Number="0">
						<prop name="Fluor">3.88935363152595</prop>
						<prop name="Temp">59.97</prop>
						<prop name="Time">1203733</prop>
					</Chan>
				</Acq>
				<Acq Number="5">
					<Chan Number="0">
						<prop name="Fluor">3.89265436214885</prop>
						<prop name="Temp">59.97</prop>
						<prop name="Time">1357617</prop>
					</Chan>
				</Acq>
				<Acq Number="6">
					<Chan Number="0">
						<prop name="Fluor">3.91932051240337</prop>
						<prop name="Temp">59.94</prop>
						<prop name="Time">1511433</prop>
					</Chan>
				</Acq>
				<Acq Number="7">
					<Chan Number="0">
						<prop name="Fluor">3.87833789959335</prop>
						<prop name="Temp">59.94</prop>
						<prop name="Time">1665200</prop>
					</Chan>
				</Acq>
				<Acq Number="8">
					<Chan Number="0">
						<prop name="Fluor">3.90237485939251</prop>
						<prop name="Temp">59.94</prop>
						<prop name="Time">1819000</prop>
					</Chan>
				</Acq>
				<Acq Number="9">
					<Chan Number="0">
						<prop name="Fluor">3.95136413965867</prop>
						<prop name="Temp">59.94</prop>
						<prop name="Time">1972817</prop>
					</Chan>
				</Acq>
				<Acq Number="10">
					<Chan Number="0">
						<prop name="Fluor">3.86315531650688</prop>
						<prop name="Temp">59.94</prop>
						<prop name="Time">2126600</prop>
					</Chan>
				</Acq>
				<Acq Number="11">
					<Chan Number="0">
						<prop name="Fluor">3.94337869261043</prop>
						<prop name="Temp">59.97</prop>
						<prop name="Time">2280167</prop>
					</Chan>
				</Acq>
				<Acq Number="12">
					<Chan Number="0">
						<prop name="Fluor">3.93756110042564</prop>
						<prop name="Temp">59.94</prop>
						<prop name="Time">2433950</prop>
					</Chan>
				</Acq>
				<Acq Number="13">
					<Chan Number="0">
						<prop name="Fluor">3.92669263597845</prop>
						<prop name="Temp">59.94</prop>
						<prop name="Time">2587783</prop>
					</Chan>
				</Acq>
				<Acq Number="14">
					<Chan Number="0">
						<prop name="Fluor">3.98035275082583</prop>
						<prop name="Temp">59.94</prop>
						<prop name="Time">2741700</prop>
					</Chan>
				</Acq>
				<Acq Number="15">
					<Chan Number="0">
						<prop name="Fluor">3.98250145513673</prop>
						<prop name="Temp">59.94</prop>
						<prop name="Time">2895433</prop>
					</Chan>
				</Acq>
				<Acq Number="16">
					<Chan Number="0">
						<prop name="Fluor">3.96188876936312</prop>
						<prop name="Temp">59.94</prop>
						<prop name="Time">3049233</prop>
					</Chan>
				</Acq>
				<Acq Number="17">
					<Chan Number="0">
						<prop name="Fluor">4.02385952664928</prop>
						<prop name="Temp">59.94</prop>
						<prop name="Time">3203050</prop>
					</Chan>
				</Acq>
				<Acq Number="18">
					<Chan Number="0">
						<prop name="Fluor">4.00505454179993</prop>
						<prop name="Temp">59.94</prop>
						<prop name="Time">3356867</prop>
					</Chan>
				</Acq>
				<Acq Number="19">
					<Chan Number="0">
						<prop name="Fluor">4.0505775500265</prop>
						<prop name="Temp">59.94</prop>
						<prop name="Time">3510667</prop>
					</Chan>
				</Acq>
				<Acq Number="20">
					<Chan Number="0">
						<prop name="Fluor">4.03113491276494</prop>
						<prop name="Temp">59.94</prop>
						<prop name="Time">3664433</prop>
					</Chan>
				</Acq>
				<Acq Number="21">
					<Chan Number="0">
						<prop name="Fluor">4.07316740125997</prop>
						<prop name="Temp">59.94</prop>
						<prop name="Time">3818267</prop>
					</Chan>
				</Acq>
				<Acq Number="22">
					<Chan Number="0">
						<prop name="Fluor">4.01632763737255</prop>
						<prop name="Temp">59.94</prop>
						<prop name="Time">3972067</prop>
					</Chan>
				</Acq>
				<Acq Number="23">
					<Chan Number="0">
						<prop name="Fluor">4.0517103831149</prop>
						<prop name="Temp">59.94</prop>
						<prop name="Time">4125867</prop>
					</Chan>
				</Acq>
				<Acq Number="24">
					<Chan Number="0">
						<prop name="Fluor">4.05795735403908</prop>
						<prop name="Temp">59.94</prop>
						<prop name="Time">4279633</prop>
					</Chan>
				</Acq>
				<Acq Number="25">
					<Chan Number="0">
						<prop name="Fluor">3.98066443380872</prop>
						<prop name="Temp">59.94</prop>
						<prop name="Time">4433450</prop>
					</Chan>
				</Acq>
				<Acq Number="26">
					<Chan Number="0">
						<prop name="Fluor">4.05604049643373</prop>
						<prop name="Temp">59.94</prop>
						<prop name="Time">4587283</prop>
					</Chan>
				</Acq>
				<Acq Number="27">
					<Chan Number="0">
						<prop name="Fluor">4.05885595307343</prop>
						<prop name="Temp">59.94</prop>
						<prop name="Time">4741050</prop>
					</Chan>
				</Acq>
				<Acq Number="28">
					<Chan Number="0">
						<prop name="Fluor">3.99571145125223</prop>
						<prop name="Temp">59.94</prop>
						<prop name="Time">4894900</prop>
					</Chan>
				</Acq>
				<Acq Number="29">
					<Chan Number="0">
						<prop name="Fluor">4.01829640545565</prop>
						<prop name="Temp">59.94</prop>
						<prop name="Time">5048767</prop>
					</Chan>
				</Acq>
				<Acq Number="30">
					<Chan Number="0">
						<prop name="Fluor">4.03071092009871</prop>
						<prop name="Temp">59.94</prop>
						<prop name="Time">5202550</prop>
					</Chan>
				</Acq>
				<Acq Number="31">
					<Chan Number="0">
						<prop name="Fluor">4.13160291674997</prop>
						<prop name="Temp">59.94</prop>
						<prop name="Time">5356350</prop>
					</Chan>
				</Acq>
				<Acq Number="32">
					<Chan Number="0">
						<prop name="Fluor">4.02714423134955</prop>
						<prop name="Temp">59.94</prop>
						<prop name="Time">5510183</prop>
					</Chan>
				</Acq>
				<Acq Number="33">
					<Chan Number="0">
						<prop name="Fluor">4.04426048343364</prop>
						<prop name="Temp">59.94</prop>
						<prop name="Time">5663950</prop>
					</Chan>
				</Acq>
				<Acq Number="34">
					<Chan Number="0">
						<prop name="Fluor">4.12316608379386</prop>
						<prop name="Temp">59.94</prop>
						<prop name="Time">5817517</prop>
					</Chan>
				</Acq>
				<Acq Number="35">
					<Chan Number="0">
						<prop name="Fluor">4.20808420333819</prop>
						<prop name="Temp">59.94</prop>
						<prop name="Time">5971317</prop>
					</Chan>
				</Acq>
				<Acq Number="36">
					<Chan Number="0">
						<prop name="Fluor">4.36613131868737</prop>
						<prop name="Temp">59.94</prop>
						<prop name="Time">6125100</prop>
					</Chan>
				</Acq>
				<Acq Number="37">
					<Chan Number="0">
						<prop name="Fluor">4.68739756671779</prop>
						<prop name="Temp">59.94</prop>
						<prop name="Time">6278883</prop>
					</Chan>
				</Acq>
				<Acq Number="38">
					<Chan Number="0">
						<prop name="Fluor">5.23193755317702</prop>
						<prop name="Temp">59.94</prop>
						<prop name="Time">6432700</prop>
					</Chan>
				</Acq>
				<Acq Number="39">
					<Chan Number="0">
						<prop name="Fluor">6.37619403184707</prop>
						<prop name="Temp">59.94</prop>
						<prop name="Time">6586500</prop>
					</Chan>
				</Acq>
				<Acq Number="40">
					<Chan Number="0">
						<prop name="Fluor">8.53792273726726</prop>
						<prop name="Temp">59.94</prop>
						<prop name="Time">6740283</prop>
					</Chan>
				</Acq>
				<Acq Number="41">
					<Chan Number="0">
						<prop name="Fluor">12.6118878341471</prop>
						<prop name="Temp">59.94</prop>
						<prop name="Time">6894117</prop>
					</Chan>
				</Acq>
				<Acq Number="42">
					<Chan Number="0">
						<prop name="Fluor">19.6270063594265</prop>
						<prop name="Temp">59.94</prop>
						<prop name="Time">7047917</prop>
					</Chan>
				</Acq>
				<Acq Number="43">
					<Chan Number="0">
						<prop name="Fluor">30.1730564576965</prop>
						<prop name="Temp">59.94</prop>
						<prop name="Time">7201683</prop>
					</Chan>
				</Acq>
				<Acq Number="44">
					<Chan Number="0">
						<prop name="Fluor">43.2069662298367</prop>
						<prop name="Temp">59.94</prop>
						<prop name="Time">7355500</prop>
					</Chan>
				</Acq>
				<Acq Number="45">
					<Chan Number="0">
						<prop name="Fluor">54.5805270556145</prop>
						<prop name="Temp">59.94</prop>
						<prop name="Time">7509300</prop>
					</Chan>
				</Acq>
			</Sample>
			<Sample Number="19">
				<Acq Number="1">
					<Chan Number="0">
						<prop name="Fluor">3.14376869005762</prop>
						<prop name="Temp">59.94</prop>
						<prop name="Time">742317</prop>
					</Chan>
				</Acq>
				<Acq Number="2">
					<Chan Number="0">
						<prop name="Fluor">3.14836655007307</prop>
						<prop name="Temp">59.94</prop>
						<prop name="Time">896117</prop>
					</Chan>
				</Acq>
				<Acq Number="3">
					<Chan Number="0">
						<prop name="Fluor">3.18833600375508</prop>
						<prop name="Temp">59.94</prop>
						<prop name="Time">1049883</prop>
					</Chan>
				</Acq>
				<Acq Number="4">
					<Chan Number="0">
						<prop name="Fluor">3.16831743712138</prop>
						<prop name="Temp">59.97</prop>
						<prop name="Time">1203733</prop>
					</Chan>
				</Acq>
				<Acq Number="5">
					<Chan Number="0">
						<prop name="Fluor">3.17102977427079</prop>
						<prop name="Temp">59.97</prop>
						<prop name="Time">1357617</prop>
					</Chan>
				</Acq>
				<Acq Number="6">
					<Chan Number="0">
						<prop name="Fluor">3.23728802628655</prop>
						<prop name="Temp">59.94</prop>
						<prop name="Time">1511433</prop>
					</Chan>
				</Acq>
				<Acq Number="7">
					<Chan Number="0">
						<prop name="Fluor">3.23652609039433</prop>
						<prop name="Temp">59.94</prop>
						<prop name="Time">1665200</prop>
					</Chan>
				</Acq>
				<Acq Number="8">
					<Chan Number="0">
						<prop name="Fluor">3.19922280223381</prop>
						<prop name="Temp">59.94</prop>
						<prop name="Time">1819000</prop>
					</Chan>
				</Acq>
				<Acq Number="9">
					<Chan Number="0">
						<prop name="Fluor">3.28782113740461</prop>
						<prop name="Temp">59.94</prop>
						<prop name="Time">1972817</prop>
					</Chan>
				</Acq>
				<Acq Number="10">
					<Chan Number="0">
						<prop name="Fluor">3.17968832292894</prop>
						<prop name="Temp">59.94</prop>
						<prop name="Time">2126600</prop>
					</Chan>
				</Acq>
				<Acq Number="11">
					<Chan Number="0">
						<prop name="Fluor">3.24056530804231</prop>
						<prop name="Temp">59.97</prop>
						<prop name="Time">2280167</prop>
					</Chan>
				</Acq>
				<Acq Number="12">
					<Chan Number="0">
						<prop name="Fluor">3.23578642903809</prop>
						<prop name="Temp">59.94</prop>
						<prop name="Time">2433950</prop>
					</Chan>
				</Acq>
				<Acq Number="13">
					<Chan Number="0">
						<prop name="Fluor">3.20269947074811</prop>
						<prop name="Temp">59.94</prop>
						<prop name="Time">2587783</prop>
					</Chan>
				</Acq>
				<Acq Number="14">
					<Chan Number="0">
						<prop name="Fluor">3.31915592267959</prop>
						<prop name="Temp">59.94</prop>
						<prop name="Time">2741700</prop>
					</Chan>
				</Acq>
				<Acq Number="15">
					<Chan Number="0">
						<prop name="Fluor">3.32095197409732</prop>
						<prop name="Temp">59.94</prop>
						<prop name="Time">2895433</prop>
					</Chan>
				</Acq>
				<Acq Number="16">
					<Chan Number="0">
						<prop name="Fluor">3.23928492346986</prop>
						<prop name="Temp">59.94</prop>
						<prop name="Time">3049233</prop>
					</Chan>
				</Acq>
				<Acq Number="17">
					<Chan Number="0">
						<prop name="Fluor">3.26103441199498</prop>
						<prop name="Temp">59.94</prop>
						<prop name="Time">3203050</prop>
					</Chan>
				</Acq>
				<Acq Number="18">
					<Chan Number="0">
						<prop name="Fluor">3.30267389957546</prop>
						<prop name="Temp">59.94</prop>
						<prop name="Time">3356867</prop>
					</Chan>
				</Acq>
				<Acq Number="19">
					<Chan Number="0">
						<prop name="Fluor">3.32742439323572</prop>
						<prop name="Temp">59.94</prop>
						<prop name="Time">3510667</prop>
					</Chan>
				</Acq>
				<Acq Number="20">
					<Chan Number="0">
						<prop name="Fluor">3.34830249096892</prop>
						<prop name="Temp">59.94</prop>
						<prop name="Time">3664433</prop>
					</Chan>
				</Acq>
				<Acq Number="21">
					<Chan Number="0">
						<prop name="Fluor">3.41083443176739</prop>
						<prop name="Temp">59.94</prop>
						<prop name="Time">3818267</prop>
					</Chan>
				</Acq>
				<Acq Number="22">
					<Chan Number="0">
						<prop name="Fluor">3.43409188813264</prop>
						<prop name="Temp">59.94</prop>
						<prop name="Time">3972067</prop>
					</Chan>
				</Acq>
				<Acq Number="23">
					<Chan Number="0">
						<prop name="Fluor">3.71478482901056</prop>
						<prop name="Temp">59.94</prop>
						<prop name="Time">4125867</prop>
					</Chan>
				</Acq>
				<Acq Number="24">
					<Chan Number="0">
						<prop name="Fluor">4.04644930569211</prop>
						<prop name="Temp">59.94</prop>
						<prop name="Time">4279633</prop>
					</Chan>
				</Acq>
				<Acq Number="25">
					<Chan Number="0">
						<prop name="Fluor">4.74296231613819</prop>
						<prop name="Temp">59.94</prop>
						<prop name="Time">4433450</prop>
					</Chan>
				</Acq>
				<Acq Number="26">
					<Chan Number="0">
						<prop name="Fluor">6.14223574015039</prop>
						<prop name="Temp">59.94</prop>
						<prop name="Time">4587283</prop>
					</Chan>
				</Acq>
				<Acq Number="27">
					<Chan Number="0">
						<prop name="Fluor">8.73549111481343</prop>
						<prop name="Temp">59.94</prop>
						<prop name="Time">4741050</prop>
					</Chan>
				</Acq>
				<Acq Number="28">
					<Chan Number="0">
						<prop name="Fluor">13.5607793025787</prop>
						<prop name="Temp">59.94</prop>
						<prop name="Time">4894900</prop>
					</Chan>
				</Acq>
				<Acq Number="29">
					<Chan Number="0">
						<prop name="Fluor">22.2060683606929</prop>
						<prop name="Temp">59.94</prop>
						<prop name="Time">5048767</prop>
					</Chan>
				</Acq>
				<Acq Number="30">
					<Chan Number="0">
						<prop name="Fluor">34.4308816020977</prop>
						<prop name="Temp">59.94</prop>
						<prop name="Time">5202550</prop>
					</Chan>
				</Acq>
				<Acq Number="31">
					<Chan Number="0">
						<prop name="Fluor">46.7022737594028</prop>
						<prop name="Temp">59.94</prop>
						<prop name="Time">5356350</prop>
					</Chan>
				</Acq>
				<Acq Number="32">
					<Chan Number="0">
						<prop name="Fluor">55.8283148904204</prop>
						<prop name="Temp">59.94</prop>
						<prop name="Time">5510183</prop>
					</Chan>
				</Acq>
				<Acq Number="33">
					<Chan Number="0">
						<prop name="Fluor">61.5399018909278</prop>
						<prop name="Temp">59.94</prop>
						<prop name="Time">5663950</prop>
					</Chan>
				</Acq>
				<Acq Number="34">
					<Chan Number="0">
						<prop name="Fluor">65.3468359894733</prop>
						<prop name="Temp">59.94</prop>
						<prop name="Time">5817517</prop>
					</Chan>
				</Acq>
				<Acq Number="35">
					<Chan Number="0">
						<prop name="Fluor">68.3726014915401</prop>
						<prop name="Temp">59.94</prop>
						<prop name="Time">5971317</prop>
					</Chan>
				</Acq>
				<Acq Number="36">
					<Chan Number="0">
						<prop name="Fluor">70.3178734337779</prop>
						<prop name="Temp">59.94</prop>
						<prop name="Time">6125100</prop>
					</Chan>
				</Acq>
				<Acq Number="37">
					<Chan Number="0">
						<prop name="Fluor">71.7278815317198</prop>
						<prop name="Temp">59.94</prop>
						<prop name="Time">6278883</prop>
					</Chan>
				</Acq>
				<Acq Number="38">
					<Chan Number="0">
						<prop name="Fluor">72.5725684176429</prop>
						<prop name="Temp">59.94</prop>
						<prop name="Time">6432700</prop>
					</Chan>
				</Acq>
				<Acq Number="39">
					<Chan Number="0">
						<prop name="Fluor">73.4550888598191</prop>
						<prop name="Temp">59.94</prop>
						<prop name="Time">6586500</prop>
					</Chan>
				</Acq>
				<Acq Number="40">
					<Chan Number="0">
						<prop name="Fluor">74.0010714783425</prop>
						<prop name="Temp">59.94</prop>
						<prop name="Time">6740283</prop>
					</Chan>
				</Acq>
				<Acq Number="41">
					<Chan Number="0">
						<prop name="Fluor">74.382017972267</prop>
						<prop name="Temp">59.94</prop>
						<prop name="Time">6894117</prop>
					</Chan>
				</Acq>
				<Acq Number="42">
					<Chan Number="0">
						<prop name="Fluor">74.801136117388</prop>
						<prop name="Temp">59.94</prop>
						<prop name="Time">7047917</prop>
					</Chan>
				</Acq>
				<Acq Number="43">
					<Chan Number="0">
						<prop name="Fluor">75.0688669470494</prop>
						<prop name="Temp">59.94</prop>
						<prop name="Time">7201683</prop>
					</Chan>
				</Acq>
				<Acq Number="44">
					<Chan Number="0">
						<prop name="Fluor">75.4562253359883</prop>
						<prop name="Temp">59.94</prop>
						<prop name="Time">7355500</prop>
					</Chan>
				</Acq>
				<Acq Number="45">
					<Chan Number="0">
						<prop name="Fluor">75.616988436006</prop>
						<prop name="Temp">59.94</prop>
						<prop name="Time">7509300</prop>
					</Chan>
				</Acq>
			</Sample>
			<Sample Number="20">
				<Acq Number="1">
					<Chan Number="0">
						<prop name="Fluor">6.48984724516348</prop>
						<prop name="Temp">59.94</prop>
						<prop name="Time">742317</prop>
					</Chan>
				</Acq>
				<Acq Number="2">
					<Chan Number="0">
						<prop name="Fluor">6.5201587497676</prop>
						<prop name="Temp">59.94</prop>
						<prop name="Time">896117</prop>
					</Chan>
				</Acq>
				<Acq Number="3">
					<Chan Number="0">
						<prop name="Fluor">6.47757163110822</prop>
						<prop name="Temp">59.94</prop>
						<prop name="Time">1049883</prop>
					</Chan>
				</Acq>
				<Acq Number="4">
					<Chan Number="0">
						<prop name="Fluor">6.5404432595686</prop>
						<prop name="Temp">59.97</prop>
						<prop name="Time">1203733</prop>
					</Chan>
				</Acq>
				<Acq Number="5">
					<Chan Number="0">
						<prop name="Fluor">6.4419927407243</prop>
						<prop name="Temp">59.97</prop>
						<prop name="Time">1357617</prop>
					</Chan>
				</Acq>
				<Acq Number="6">
					<Chan Number="0">
						<prop name="Fluor">6.49465393559323</prop>
						<prop name="Temp">59.94</prop>
						<prop name="Time">1511433</prop>
					</Chan>
				</Acq>
				<Acq Number="7">
					<Chan Number="0">
						<prop name="Fluor">6.51398478810552</prop>
						<prop name="Temp">59.94</prop>
						<prop name="Time">1665200</prop>
					</Chan>
				</Acq>
				<Acq Number="8">
					<Chan Number="0">
						<prop name="Fluor">6.52059480116769</prop>
						<prop name="Temp">59.94</prop>
						<prop name="Time">1819000</prop>
					</Chan>
				</Acq>
				<Acq Number="9">
					<Chan Number="0">
						<prop name="Fluor">6.5562633288924</prop>
						<prop name="Temp">59.94</prop>
						<prop name="Time">1972817</prop>
					</Chan>
				</Acq>
				<Acq Number="10">
					<Chan Number="0">
						<prop name="Fluor">6.45955739012546</prop>
						<prop name="Temp">59.94</prop>
						<prop name="Time">2126600</prop>
					</Chan>
				</Acq>
				<Acq Number="11">
					<Chan Number="0">
						<prop name="Fluor">6.50123859439031</prop>
						<prop name="Temp">59.97</prop>
						<prop name="Time">2280167</prop>
					</Chan>
				</Acq>
				<Acq Number="12">
					<Chan Number="0">
						<prop name="Fluor">6.44998525223613</prop>
						<prop name="Temp">59.94</prop>
						<prop name="Time">2433950</prop>
					</Chan>
				</Acq>
				<Acq Number="13">
					<Chan Number="0">
						<prop name="Fluor">6.48596393677708</prop>
						<prop name="Temp">59.94</prop>
						<prop name="Time">2587783</prop>
					</Chan>
				</Acq>
				<Acq Number="14">
					<Chan Number="0">
						<prop name="Fluor">6.51699509392557</prop>
						<prop name="Temp">59.94</prop>
						<prop name="Time">2741700</prop>
					</Chan>
				</Acq>
				<Acq Number="15">
					<Chan Number="0">
						<prop name="Fluor">6.54139486999704</prop>
						<prop name="Temp">59.94</prop>
						<prop name="Time">2895433</prop>
					</Chan>
				</Acq>
				<Acq Number="16">
					<Chan Number="0">
						<prop name="Fluor">6.47784756552999</prop>
						<prop name="Temp">59.94</prop>
						<prop name="Time">3049233</prop>
					</Chan>
				</Acq>
				<Acq Number="17">
					<Chan Number="0">
						<prop name="Fluor">6.56432832276031</prop>
						<prop name="Temp">59.94</prop>
						<prop name="Time">3203050</prop>
					</Chan>
				</Acq>
				<Acq Number="18">
					<Chan Number="0">
						<prop name="Fluor">6.56634591804636</prop>
						<prop name="Temp">59.94</prop>
						<prop name="Time">3356867</prop>
					</Chan>
				</Acq>
				<Acq Number="19">
					<Chan Number="0">
						<prop name="Fluor">6.55418938039525</prop>
						<prop name="Temp">59.94</prop>
						<prop name="Time">3510667</prop>
					</Chan>
				</Acq>
				<Acq Number="20">
					<Chan Number="0">
						<prop name="Fluor">6.59701970474955</prop>
						<prop name="Temp">59.94</prop>
						<prop name="Time">3664433</prop>
					</Chan>
				</Acq>
				<Acq Number="21">
					<Chan Number="0">
						<prop name="Fluor">6.70462054780111</prop>
						<prop name="Temp">59.94</prop>
						<prop name="Time">3818267</prop>
					</Chan>
				</Acq>
				<Acq Number="22">
					<Chan Number="0">
						<prop name="Fluor">6.87781762871094</prop>
						<prop name="Temp">59.94</prop>
						<prop name="Time">3972067</prop>
					</Chan>
				</Acq>
				<Acq Number="23">
					<Chan Number="0">
						<prop name="Fluor">7.18325841022375</prop>
						<prop name="Temp">59.94</prop>
						<prop name="Time">4125867</prop>
					</Chan>
				</Acq>
				<Acq Number="24">
					<Chan Number="0">
						<prop name="Fluor">7.71788451104938</prop>
						<prop name="Temp">59.94</prop>
						<prop name="Time">4279633</prop>
					</Chan>
				</Acq>
				<Acq Number="25">
					<Chan Number="0">
						<prop name="Fluor">8.89784216052039</prop>
						<prop name="Temp">59.94</prop>
						<prop name="Time">4433450</prop>
					</Chan>
				</Acq>
				<Acq Number="26">
					<Chan Number="0">
						<prop name="Fluor">10.9592479642042</prop>
						<prop name="Temp">59.94</prop>
						<prop name="Time">4587283</prop>
					</Chan>
				</Acq>
				<Acq Number="27">
					<Chan Number="0">
						<prop name="Fluor">14.9484051732381</prop>
						<prop name="Temp">59.94</prop>
						<prop name="Time">4741050</prop>
					</Chan>
				</Acq>
				<Acq Number="28">
					<Chan Number="0">
						<prop name="Fluor">22.0839032572579</prop>
						<prop name="Temp">59.94</prop>
						<prop name="Time">4894900</prop>
					</Chan>
				</Acq>
				<Acq Number="29">
					<Chan Number="0">
						<prop name="Fluor">33.3276158716415</prop>
						<prop name="Temp">59.94</prop>
						<prop name="Time">5048767</prop>
					</Chan>
				</Acq>
				<Acq Number="30">
					<Chan Number="0">
						<prop name="Fluor">46.885345360965</prop>
						<prop name="Temp">59.94</prop>
						<prop name="Time">5202550</prop>
					</Chan>
				</Acq>
				<Acq Number="31">
					<Chan Number="0">
						<prop name="Fluor">58.3740831991065</prop>
						<prop name="Temp">59.94</prop>
						<prop name="Time">5356350</prop>
					</Chan>
				</Acq>
				<Acq Number="32">
					<Chan Number="0">
						<prop name="Fluor">64.6253871916959</prop>
						<prop name="Temp">59.94</prop>
						<prop name="Time">5510183</prop>
					</Chan>
				</Acq>
				<Acq Number="33">
					<Chan Number="0">
						<prop name="Fluor">68.291419331356</prop>
						<prop name="Temp">59.94</prop>
						<prop name="Time">5663950</prop>
					</Chan>
				</Acq>
				<Acq Number="34">
					<Chan Number="0">
						<prop name="Fluor">71.1970382556522</prop>
						<prop name="Temp">59.94</prop>
						<prop name="Time">5817517</prop>
					</Chan>
				</Acq>
				<Acq Number="35">
					<Chan Number="0">
						<prop name="Fluor">73.1363853796168</prop>
						<prop name="Temp">59.94</prop>
						<prop name="Time">5971317</prop>
					</Chan>
				</Acq>
				<Acq Number="36">
					<Chan Number="0">
						<prop name="Fluor">74.3368223561584</prop>
						<prop name="Temp">59.94</prop>
						<prop name="Time">6125100</prop>
					</Chan>
				</Acq>
				<Acq Number="37">
					<Chan Number="0">
						<prop name="Fluor">75.26135039722</prop>
						<prop name="Temp">59.94</prop>
						<prop name="Time">6278883</prop>
					</Chan>
				</Acq>
				<Acq Number="38">
					<Chan Number="0">
						<prop name="Fluor">76.066760308146</prop>
						<prop name="Temp">59.94</prop>
						<prop name="Time">6432700</prop>
					</Chan>
				</Acq>
				<Acq Number="39">
					<Chan Number="0">
						<prop name="Fluor">76.5314276816582</prop>
						<prop name="Temp">59.94</prop>
						<prop name="Time">6586500</prop>
					</Chan>
				</Acq>
				<Acq Number="40">
					<Chan Number="0">
						<prop name="Fluor">76.9451688450757</prop>
						<prop name="Temp">59.94</prop>
						<prop name="Time">6740283</prop>
					</Chan>
				</Acq>
				<Acq Number="41">
					<Chan Number="0">
						<prop name="Fluor">77.1689841753549</prop>
						<prop name="Temp">59.94</prop>
						<prop name="Time">6894117</prop>
					</Chan>
				</Acq>
				<Acq Number="42">
					<Chan Number="0">
						<prop name="Fluor">77.5174197348665</prop>
						<prop name="Temp">59.94</prop>
						<prop name="Time">7047917</prop>
					</Chan>
				</Acq>
				<Acq Number="43">
					<Chan Number="0">
						<prop name="Fluor">77.7741663093271</prop>
						<prop name="Temp">59.94</prop>
						<prop name="Time">7201683</prop>
					</Chan>
				</Acq>
				<Acq Number="44">
					<Chan Number="0">
						<prop name="Fluor">78.0699758428346</prop>
						<prop name="Temp">59.94</prop>
						<prop name="Time">7355500</prop>
					</Chan>
				</Acq>
				<Acq Number="45">
					<Chan Number="0">
						<prop name="Fluor">78.1100984721234</prop>
						<prop name="Temp">59.94</prop>
						<prop name="Time">7509300</prop>
					</Chan>
				</Acq>
			</Sample>
			<Sample Number="21">
				<Acq Number="1">
					<Chan Number="0">
						<prop name="Fluor">9.94297998609048</prop>
						<prop name="Temp">59.94</prop>
						<prop name="Time">742317</prop>
					</Chan>
				</Acq>
				<Acq Number="2">
					<Chan Number="0">
						<prop name="Fluor">10.0226293308617</prop>
						<prop name="Temp">59.94</prop>
						<prop name="Time">896117</prop>
					</Chan>
				</Acq>
				<Acq Number="3">
					<Chan Number="0">
						<prop name="Fluor">9.95607310788877</prop>
						<prop name="Temp">59.94</prop>
						<prop name="Time">1049883</prop>
					</Chan>
				</Acq>
				<Acq Number="4">
					<Chan Number="0">
						<prop name="Fluor">9.93512882316808</prop>
						<prop name="Temp">59.97</prop>
						<prop name="Time">1203733</prop>
					</Chan>
				</Acq>
				<Acq Number="5">
					<Chan Number="0">
						<prop name="Fluor">9.94369771845553</prop>
						<prop name="Temp">59.97</prop>
						<prop name="Time">1357617</prop>
					</Chan>
				</Acq>
				<Acq Number="6">
					<Chan Number="0">
						<prop name="Fluor">10.0041327801269</prop>
						<prop name="Temp">59.94</prop>
						<prop name="Time">1511433</prop>
					</Chan>
				</Acq>
				<Acq Number="7">
					<Chan Number="0">
						<prop name="Fluor">10.0017732522164</prop>
						<prop name="Temp">59.94</prop>
						<prop name="Time">1665200</prop>
					</Chan>
				</Acq>
				<Acq Number="8">
					<Chan Number="0">
						<prop name="Fluor">9.99016027993652</prop>
						<prop name="Temp">59.94</prop>
						<prop name="Time">1819000</prop>
					</Chan>
				</Acq>
				<Acq Number="9">
					<Chan Number="0">
						<prop name="Fluor">10.0127989735165</prop>
						<prop name="Temp">59.94</prop>
						<prop name="Time">1972817</prop>
					</Chan>
				</Acq>
				<Acq Number="10">
					<Chan Number="0">
						<prop name="Fluor">9.90557352899994</prop>
						<prop name="Temp">59.94</prop>
						<prop name="Time">2126600</prop>
					</Chan>
				</Acq>
				<Acq Number="11">
					<Chan Number="0">
						<prop name="Fluor">9.99249143443661</prop>
						<prop name="Temp">59.97</prop>
						<prop name="Time">2280167</prop>
					</Chan>
				</Acq>
				<Acq Number="12">
					<Chan Number="0">
						<prop name="Fluor">9.89090142753928</prop>
						<prop name="Temp">59.94</prop>
						<prop name="Time">2433950</prop>
					</Chan>
				</Acq>
				<Acq Number="13">
					<Chan Number="0">
						<prop name="Fluor">9.89226192144524</prop>
						<prop name="Temp">59.94</prop>
						<prop name="Time">2587783</prop>
					</Chan>
				</Acq>
				<Acq Number="14">
					<Chan Number="0">
						<prop name="Fluor">9.96296928780669</prop>
						<prop name="Temp">59.94</prop>
						<prop name="Time">2741700</prop>
					</Chan>
				</Acq>
				<Acq Number="15">
					<Chan Number="0">
						<prop name="Fluor">9.92488329956787</prop>
						<prop name="Temp">59.94</prop>
						<prop name="Time">2895433</prop>
					</Chan>
				</Acq>
				<Acq Number="16">
					<Chan Number="0">
						<prop name="Fluor">9.94513234924126</prop>
						<prop name="Temp">59.94</prop>
						<prop name="Time">3049233</prop>
					</Chan>
				</Acq>
				<Acq Number="17">
					<Chan Number="0">
						<prop name="Fluor">9.884509568294</prop>
						<prop name="Temp">59.94</prop>
						<prop name="Time">3203050</prop>
					</Chan>
				</Acq>
				<Acq Number="18">
					<Chan Number="0">
						<prop name="Fluor">9.95284842519156</prop>
						<prop name="Temp">59.94</prop>
						<prop name="Time">3356867</prop>
					</Chan>
				</Acq>
				<Acq Number="19">
					<Chan Number="0">
						<prop name="Fluor">9.92251204006654</prop>
						<prop name="Temp">59.94</prop>
						<prop name="Time">3510667</prop>
					</Chan>
				</Acq>
				<Acq Number="20">
					<Chan Number="0">
						<prop name="Fluor">9.9458698677037</prop>
						<prop name="Temp">59.94</prop>
						<prop name="Time">3664433</prop>
					</Chan>
				</Acq>
				<Acq Number="21">
					<Chan Number="0">
						<prop name="Fluor">9.95046917194356</prop>
						<prop name="Temp">59.94</prop>
						<prop name="Time">3818267</prop>
					</Chan>
				</Acq>
				<Acq Number="22">
					<Chan Number="0">
						<prop name="Fluor">9.87172277786422</prop>
						<prop name="Temp">59.94</prop>
						<prop name="Time">3972067</prop>
					</Chan>
				</Acq>
				<Acq Number="23">
					<Chan Number="0">
						<prop name="Fluor">9.92541133471867</prop>
						<prop name="Temp">59.94</prop>
						<prop name="Time">4125867</prop>
					</Chan>
				</Acq>
				<Acq Number="24">
					<Chan Number="0">
						<prop name="Fluor">9.85346325176825</prop>
						<prop name="Temp">59.94</prop>
						<prop name="Time">4279633</prop>
					</Chan>
				</Acq>
				<Acq Number="25">
					<Chan Number="0">
						<prop name="Fluor">9.83974709801807</prop>
						<prop name="Temp">59.94</prop>
						<prop name="Time">4433450</prop>
					</Chan>
				</Acq>
				<Acq Number="26">
					<Chan Number="0">
						<prop name="Fluor">9.84936696834707</prop>
						<prop name="Temp">59.94</prop>
						<prop name="Time">4587283</prop>
					</Chan>
				</Acq>
				<Acq Number="27">
					<Chan Number="0">
						<prop name="Fluor">9.81292902172427</prop>
						<prop name="Temp">59.94</prop>
						<prop name="Time">4741050</prop>
					</Chan>
				</Acq>
				<Acq Number="28">
					<Chan Number="0">
						<prop name="Fluor">9.80759450473543</prop>
						<prop name="Temp">59.94</prop>
						<prop name="Time">4894900</prop>
					</Chan>
				</Acq>
				<Acq Number="29">
					<Chan Number="0">
						<prop name="Fluor">9.81637547649077</prop>
						<prop name="Temp">59.94</prop>
						<prop name="Time">5048767</prop>
					</Chan>
				</Acq>
				<Acq Number="30">
					<Chan Number="0">
						<prop name="Fluor">9.82389418523828</prop>
						<prop name="Temp">59.94</prop>
						<prop name="Time">5202550</prop>
					</Chan>
				</Acq>
				<Acq Number="31">
					<Chan Number="0">
						<prop name="Fluor">9.80762726117917</prop>
						<prop name="Temp">59.94</prop>
						<prop name="Time">5356350</prop>
					</Chan>
				</Acq>
				<Acq Number="32">
					<Chan Number="0">
						<prop name="Fluor">9.7813651025402</prop>
						<prop name="Temp">59.94</prop>
						<prop name="Time">5510183</prop>
					</Chan>
				</Acq>
				<Acq Number="33">
					<Chan Number="0">
						<prop name="Fluor">9.79863266903313</prop>
						<prop name="Temp">59.94</prop>
						<prop name="Time">5663950</prop>
					</Chan>
				</Acq>
				<Acq Number="34">
					<Chan Number="0">
						<prop name="Fluor">9.79624711995168</prop>
						<prop name="Temp">59.94</prop>
						<prop name="Time">5817517</prop>
					</Chan>
				</Acq>
				<Acq Number="35">
					<Chan Number="0">
						<prop name="Fluor">9.82927197132183</prop>
						<prop name="Temp">59.94</prop>
						<prop name="Time">5971317</prop>
					</Chan>
				</Acq>
				<Acq Number="36">
					<Chan Number="0">
						<prop name="Fluor">9.82182710612085</prop>
						<prop name="Temp">59.94</prop>
						<prop name="Time">6125100</prop>
					</Chan>
				</Acq>
				<Acq Number="37">
					<Chan Number="0">
						<prop name="Fluor">9.83956086495149</prop>
						<prop name="Temp">59.94</prop>
						<prop name="Time">6278883</prop>
					</Chan>
				</Acq>
				<Acq Number="38">
					<Chan Number="0">
						<prop name="Fluor">9.92363533083296</prop>
						<prop name="Temp">59.94</prop>
						<prop name="Time">6432700</prop>
					</Chan>
				</Acq>
				<Acq Number="39">
					<Chan Number="0">
						<prop name="Fluor">10.017283014583</prop>
						<prop name="Temp">59.94</prop>
						<prop name="Time">6586500</prop>
					</Chan>
				</Acq>
				<Acq Number="40">
					<Chan Number="0">
						<prop name="Fluor">10.3622654437329</prop>
						<prop name="Temp">59.94</prop>
						<prop name="Time">6740283</prop>
					</Chan>
				</Acq>
				<Acq Number="41">
					<Chan Number="0">
						<prop name="Fluor">10.9188008957514</prop>
						<prop name="Temp">59.94</prop>
						<prop name="Time">6894117</prop>
					</Chan>
				</Acq>
				<Acq Number="42">
					<Chan Number="0">
						<prop name="Fluor">12.065273071782</prop>
						<prop name="Temp">59.94</prop>
						<prop name="Time">7047917</prop>
					</Chan>
				</Acq>
				<Acq Number="43">
					<Chan Number="0">
						<prop name="Fluor">14.2442374057603</prop>
						<prop name="Temp">59.94</prop>
						<prop name="Time">7201683</prop>
					</Chan>
				</Acq>
				<Acq Number="44">
					<Chan Number="0">
						<prop name="Fluor">18.4841717904</prop>
						<prop name="Temp">59.94</prop>
						<prop name="Time">7355500</prop>
					</Chan>
				</Acq>
				<Acq Number="45">
					<Chan Number="0">
						<prop name="Fluor">25.9902671937009</prop>
						<prop name="Temp">59.94</prop>
						<prop name="Time">7509300</prop>
					</Chan>
				</Acq>
			</Sample>
			<Sample Number="22">
				<Acq Number="1">
					<Chan Number="0">
						<prop name="Fluor">3.80183242789145</prop>
						<prop name="Temp">59.94</prop>
						<prop name="Time">742317</prop>
					</Chan>
				</Acq>
				<Acq Number="2">
					<Chan Number="0">
						<prop name="Fluor">3.83028259341752</prop>
						<prop name="Temp">59.94</prop>
						<prop name="Time">896117</prop>
					</Chan>
				</Acq>
				<Acq Number="3">
					<Chan Number="0">
						<prop name="Fluor">3.87541498608566</prop>
						<prop name="Temp">59.94</prop>
						<prop name="Time">1049883</prop>
					</Chan>
				</Acq>
				<Acq Number="4">
					<Chan Number="0">
						<prop name="Fluor">3.87566334005361</prop>
						<prop name="Temp">59.97</prop>
						<prop name="Time">1203733</prop>
					</Chan>
				</Acq>
				<Acq Number="5">
					<Chan Number="0">
						<prop name="Fluor">3.8561565544232</prop>
						<prop name="Temp">59.97</prop>
						<prop name="Time">1357617</prop>
					</Chan>
				</Acq>
				<Acq Number="6">
					<Chan Number="0">
						<prop name="Fluor">3.86271703669511</prop>
						<prop name="Temp">59.94</prop>
						<prop name="Time">1511433</prop>
					</Chan>
				</Acq>
				<Acq Number="7">
					<Chan Number="0">
						<prop name="Fluor">3.884726292475</prop>
						<prop name="Temp">59.94</prop>
						<prop name="Time">1665200</prop>
					</Chan>
				</Acq>
				<Acq Number="8">
					<Chan Number="0">
						<prop name="Fluor">3.88863535320037</prop>
						<prop name="Temp">59.94</prop>
						<prop name="Time">1819000</prop>
					</Chan>
				</Acq>
				<Acq Number="9">
					<Chan Number="0">
						<prop name="Fluor">3.9204312678571</prop>
						<prop name="Temp">59.94</prop>
						<prop name="Time">1972817</prop>
					</Chan>
				</Acq>
				<Acq Number="10">
					<Chan Number="0">
						<prop name="Fluor">3.88958983539876</prop>
						<prop name="Temp">59.94</prop>
						<prop name="Time">2126600</prop>
					</Chan>
				</Acq>
				<Acq Number="11">
					<Chan Number="0">
						<prop name="Fluor">3.91250208917608</prop>
						<prop name="Temp">59.97</prop>
						<prop name="Time">2280167</prop>
					</Chan>
				</Acq>
				<Acq Number="12">
					<Chan Number="0">
						<prop name="Fluor">3.88381949362054</prop>
						<prop name="Temp">59.94</prop>
						<prop name="Time">2433950</prop>
					</Chan>
				</Acq>
				<Acq Number="13">
					<Chan Number="0">
						<prop name="Fluor">3.9158516083814</prop>
						<prop name="Temp">59.94</prop>
						<prop name="Time">2587783</prop>
					</Chan>
				</Acq>
				<Acq Number="14">
					<Chan Number="0">
						<prop name="Fluor">3.95524603117616</prop>
						<prop name="Temp">59.94</prop>
						<prop name="Time">2741700</prop>
					</Chan>
				</Acq>
				<Acq Number="15">
					<Chan Number="0">
						<prop name="Fluor">3.95738683510163</prop>
						<prop name="Temp">59.94</prop>
						<prop name="Time">2895433</prop>
					</Chan>
				</Acq>
				<Acq Number="16">
					<Chan Number="0">
						<prop name="Fluor">3.91094598725151</prop>
						<prop name="Temp">59.94</prop>
						<prop name="Time">3049233</prop>
					</Chan>
				</Acq>
				<Acq Number="17">
					<Chan Number="0">
						<prop name="Fluor">3.91276552439483</prop>
						<prop name="Temp">59.94</prop>
						<prop name="Time">3203050</prop>
					</Chan>
				</Acq>
				<Acq Number="18">
					<Chan Number="0">
						<prop name="Fluor">3.95986395312325</prop>
						<prop name="Temp">59.94</prop>
						<prop name="Time">3356867</prop>
					</Chan>
				</Acq>
				<Acq Number="19">
					<Chan Number="0">
						<prop name="Fluor">3.96512321273244</prop>
						<prop name="Temp">59.94</prop>
						<prop name="Time">3510667</prop>
					</Chan>
				</Acq>
				<Acq Number="20">
					<Chan Number="0">
						<prop name="Fluor">3.91976628801726</prop>
						<prop name="Temp">59.94</prop>
						<prop name="Time">3664433</prop>
					</Chan>
				</Acq>
				<Acq Number="21">
					<Chan Number="0">
						<prop name="Fluor">3.96749968269156</prop>
						<prop name="Temp">59.94</prop>
						<prop name="Time">3818267</prop>
					</Chan>
				</Acq>
				<Acq Number="22">
					<Chan Number="0">
						<prop name="Fluor">3.90182034865071</prop>
						<prop name="Temp">59.94</prop>
						<prop name="Time">3972067</prop>
					</Chan>
				</Acq>
				<Acq Number="23">
					<Chan Number="0">
						<prop name="Fluor">3.96595349144483</prop>
						<prop name="Temp">59.94</prop>
						<prop name="Time">4125867</prop>
					</Chan>
				</Acq>
				<Acq Number="24">
					<Chan Number="0">
						<prop name="Fluor">3.99478318355431</prop>
						<prop name="Temp">59.94</prop>
						<prop name="Time">4279633</prop>
					</Chan>
				</Acq>
				<Acq Number="25">
					<Chan Number="0">
						<prop name="Fluor">3.95143789824207</prop>
						<prop name="Temp">59.94</prop>
						<prop name="Time">4433450</prop>
					</Chan>
				</Acq>
				<Acq Number="26">
					<Chan Number="0">
						<prop name="Fluor">3.96837867695263</prop>
						<prop name="Temp">59.94</prop>
						<prop name="Time">4587283</prop>
					</Chan>
				</Acq>
				<Acq Number="27">
					<Chan Number="0">
						<prop name="Fluor">4.0385598839011</prop>
						<prop name="Temp">59.94</prop>
						<prop name="Time">4741050</prop>
					</Chan>
				</Acq>
				<Acq Number="28">
					<Chan Number="0">
						<prop name="Fluor">3.98777809043907</prop>
						<prop name="Temp">59.94</prop>
						<prop name="Time">4894900</prop>
					</Chan>
				</Acq>
				<Acq Number="29">
					<Chan Number="0">
						<prop name="Fluor">3.98876443174916</prop>
						<prop name="Temp">59.94</prop>
						<prop name="Time">5048767</prop>
					</Chan>
				</Acq>
				<Acq Number="30">
					<Chan Number="0">
						<prop name="Fluor">4.02691320479797</prop>
						<prop name="Temp">59.94</prop>
						<prop name="Time">5202550</prop>
					</Chan>
				</Acq>
				<Acq Number="31">
					<Chan Number="0">
						<prop name="Fluor">4.07362337291158</prop>
						<prop name="Temp">59.94</prop>
						<prop name="Time">5356350</prop>
					</Chan>
				</Acq>
				<Acq Number="32">
					<Chan Number="0">
						<prop name="Fluor">4.07045784931823</prop>
						<prop name="Temp">59.94</prop>
						<prop name="Time">5510183</prop>
					</Chan>
				</Acq>
				<Acq Number="33">
					<Chan Number="0">
						<prop name="Fluor">4.1825007686453</prop>
						<prop name="Temp">59.94</prop>
						<prop name="Time">5663950</prop>
					</Chan>
				</Acq>
				<Acq Number="34">
					<Chan Number="0">
						<prop name="Fluor">4.41093751881385</prop>
						<prop name="Temp">59.94</prop>
						<prop name="Time">5817517</prop>
					</Chan>
				</Acq>
				<Acq Number="35">
					<Chan Number="0">
						<prop name="Fluor">4.99184612062293</prop>
						<prop name="Temp">59.94</prop>
						<prop name="Time">5971317</prop>
					</Chan>
				</Acq>
				<Acq Number="36">
					<Chan Number="0">
						<prop name="Fluor">5.81778286704756</prop>
						<prop name="Temp">59.94</prop>
						<prop name="Time">6125100</prop>
					</Chan>
				</Acq>
				<Acq Number="37">
					<Chan Number="0">
						<prop name="Fluor">7.79898567241468</prop>
						<prop name="Temp">59.94</prop>
						<prop name="Time">6278883</prop>
					</Chan>
				</Acq>
				<Acq Number="38">
					<Chan Number="0">
						<prop name="Fluor">11.3982238342065</prop>
						<prop name="Temp">59.94</prop>
						<prop name="Time">6432700</prop>
					</Chan>
				</Acq>
				<Acq Number="39">
					<Chan Number="0">
						<prop name="Fluor">18.4919482991181</prop>
						<prop name="Temp">59.94</prop>
						<prop name="Time">6586500</prop>
					</Chan>
				</Acq>
				<Acq Number="40">
					<Chan Number="0">
						<prop name="Fluor">30.6429257053582</prop>
						<prop name="Temp">59.94</prop>
						<prop name="Time">6740283</prop>
					</Chan>
				</Acq>
				<Acq Number="41">
					<Chan Number="0">
						<prop name="Fluor">46.6092725542708</prop>
						<prop name="Temp">59.94</prop>
						<prop name="Time">6894117</prop>
					</Chan>
				</Acq>
				<Acq Number="42">
					<Chan Number="0">
						<prop name="Fluor">61.7259465894039</prop>
						<prop name="Temp">59.94</prop>
						<prop name="Time">7047917</prop>
					</Chan>
				</Acq>
				<Acq Number="43">
					<Chan Number="0">
						<prop name="Fluor">71.3786809659622</prop>
						<prop name="Temp">59.94</prop>
						<prop name="Time">7201683</prop>
					</Chan>
				</Acq>
				<Acq Number="44">
					<Chan Number="0">
						<prop name="Fluor">76.5718212315752</prop>
						<prop name="Temp">59.94</prop>
						<prop name="Time">7355500</prop>
					</Chan>
				</Acq>
				<Acq Number="45">
					<Chan Number="0">
						<prop name="Fluor">79.9146950943998</prop>
						<prop name="Temp">59.94</prop>
						<prop name="Time">7509300</prop>
					</Chan>
				</Acq>
			</Sample>
			<Sample Number="23">
				<Acq Number="1">
					<Chan Number="0">
						<prop name="Fluor">5.53856823006443</prop>
						<prop name="Temp">59.94</prop>
						<prop name="Time">742317</prop>
					</Chan>
				</Acq>
				<Acq Number="2">
					<Chan Number="0">
						<prop name="Fluor">5.52235871520073</prop>
						<prop name="Temp">59.94</prop>
						<prop name="Time">896117</prop>
					</Chan>
				</Acq>
				<Acq Number="3">
					<Chan Number="0">
						<prop name="Fluor">5.4483870864579</prop>
						<prop name="Temp">59.94</prop>
						<prop name="Time">1049883</prop>
					</Chan>
				</Acq>
				<Acq Number="4">
					<Chan Number="0">
						<prop name="Fluor">5.47313823283493</prop>
						<prop name="Temp">59.97</prop>
						<prop name="Time">1203733</prop>
					</Chan>
				</Acq>
				<Acq Number="5">
					<Chan Number="0">
						<prop name="Fluor">5.47784361218235</prop>
						<prop name="Temp">59.97</prop>
						<prop name="Time">1357617</prop>
					</Chan>
				</Acq>
				<Acq Number="6">
					<Chan Number="0">
						<prop name="Fluor">5.53604146870085</prop>
						<prop name="Temp">59.94</prop>
						<prop name="Time">1511433</prop>
					</Chan>
				</Acq>
				<Acq Number="7">
					<Chan Number="0">
						<prop name="Fluor">5.48593890586055</prop>
						<prop name="Temp">59.94</prop>
						<prop name="Time">1665200</prop>
					</Chan>
				</Acq>
				<Acq Number="8">
					<Chan Number="0">
						<prop name="Fluor">5.5159246536434</prop>
						<prop name="Temp">59.94</prop>
						<prop name="Time">1819000</prop>
					</Chan>
				</Acq>
				<Acq Number="9">
					<Chan Number="0">
						<prop name="Fluor">5.5528925436629</prop>
						<prop name="Temp">59.94</prop>
						<prop name="Time">1972817</prop>
					</Chan>
				</Acq>
				<Acq Number="10">
					<Chan Number="0">
						<prop name="Fluor">5.49276467123366</prop>
						<prop name="Temp">59.94</prop>
						<prop name="Time">2126600</prop>
					</Chan>
				</Acq>
				<Acq Number="11">
					<Chan Number="0">
						<prop name="Fluor">5.46835851119291</prop>
						<prop name="Temp">59.97</prop>
						<prop name="Time">2280167</prop>
					</Chan>
				</Acq>
				<Acq Number="12">
					<Chan Number="0">
						<prop name="Fluor">5.5578708652487</prop>
						<prop name="Temp">59.94</prop>
						<prop name="Time">2433950</prop>
					</Chan>
				</Acq>
				<Acq Number="13">
					<Chan Number="0">
						<prop name="Fluor">5.54638481760334</prop>
						<prop name="Temp">59.94</prop>
						<prop name="Time">2587783</prop>
					</Chan>
				</Acq>
				<Acq Number="14">
					<Chan Number="0">
						<prop name="Fluor">5.5372712687727</prop>
						<prop name="Temp">59.94</prop>
						<prop name="Time">2741700</prop>
					</Chan>
				</Acq>
				<Acq Number="15">
					<Chan Number="0">
						<prop name="Fluor">5.54029340954564</prop>
						<prop name="Temp">59.94</prop>
						<prop name="Time">2895433</prop>
					</Chan>
				</Acq>
				<Acq Number="16">
					<Chan Number="0">
						<prop name="Fluor">5.51502633220787</prop>
						<prop name="Temp">59.94</prop>
						<prop name="Time">3049233</prop>
					</Chan>
				</Acq>
				<Acq Number="17">
					<Chan Number="0">
						<prop name="Fluor">5.56645532712065</prop>
						<prop name="Temp">59.94</prop>
						<prop name="Time">3203050</prop>
					</Chan>
				</Acq>
				<Acq Number="18">
					<Chan Number="0">
						<prop name="Fluor">5.59265064007307</prop>
						<prop name="Temp">59.94</prop>
						<prop name="Time">3356867</prop>
					</Chan>
				</Acq>
				<Acq Number="19">
					<Chan Number="0">
						<prop name="Fluor">5.60002069387048</prop>
						<prop name="Temp">59.94</prop>
						<prop name="Time">3510667</prop>
					</Chan>
				</Acq>
				<Acq Number="20">
					<Chan Number="0">
						<prop name="Fluor">5.64985017678688</prop>
						<prop name="Temp">59.94</prop>
						<prop name="Time">3664433</prop>
					</Chan>
				</Acq>
				<Acq Number="21">
					<Chan Number="0">
						<prop name="Fluor">5.75029203270574</prop>
						<prop name="Temp">59.94</prop>
						<prop name="Time">3818267</prop>
					</Chan>
				</Acq>
				<Acq Number="22">
					<Chan Number="0">
						<prop name="Fluor">5.82851743233984</prop>
						<prop name="Temp">59.94</prop>
						<prop name="Time">3972067</prop>
					</Chan>
				</Acq>
				<Acq Number="23">
					<Chan Number="0">
						<prop name="Fluor">6.090496531782</prop>
						<prop name="Temp">59.94</prop>
						<prop name="Time">4125867</prop>
					</Chan>
				</Acq>
				<Acq Number="24">
					<Chan Number="0">
						<prop name="Fluor">6.54044327634154</prop>
						<prop name="Temp">59.94</prop>
						<prop name="Time">4279633</prop>
					</Chan>
				</Acq>
				<Acq Number="25">
					<Chan Number="0">
						<prop name="Fluor">7.42788495347252</prop>
						<prop name="Temp">59.94</prop>
						<prop name="Time">4433450</prop>
					</Chan>
				</Acq>
				<Acq Number="26">
					<Chan Number="0">
						<prop name="Fluor">9.22996870142725</prop>
						<prop name="Temp">59.94</prop>
						<prop name="Time">4587283</prop>
					</Chan>
				</Acq>
				<Acq Number="27">
					<Chan Number="0">
						<prop name="Fluor">12.4958822515869</prop>
						<prop name="Temp">59.94</prop>
						<prop name="Time">4741050</prop>
					</Chan>
				</Acq>
				<Acq Number="28">
					<Chan Number="0">
						<prop name="Fluor">18.5927666525515</prop>
						<prop name="Temp">59.94</prop>
						<prop name="Time">4894900</prop>
					</Chan>
				</Acq>
				<Acq Number="29">
					<Chan Number="0">
						<prop name="Fluor">28.3603461065587</prop>
						<prop name="Temp">59.94</prop>
						<prop name="Time">5048767</prop>
					</Chan>
				</Acq>
				<Acq Number="30">
					<Chan Number="0">
						<prop name="Fluor">39.6874412055141</prop>
						<prop name="Temp">59.94</prop>
						<prop name="Time">5202550</prop>
					</Chan>
				</Acq>
				<Acq Number="31">
					<Chan Number="0">
						<prop name="Fluor">49.718303298905</prop>
						<prop name="Temp">59.94</prop>
						<prop name="Time">5356350</prop>
					</Chan>
				</Acq>
				<Acq Number="32">
					<Chan Number="0">
						<prop name="Fluor">56.4823718732935</prop>
						<prop name="Temp">59.94</prop>
						<prop name="Time">5510183</prop>
					</Chan>
				</Acq>
				<Acq Number="33">
					<Chan Number="0">
						<prop name="Fluor">61.9626195666981</prop>
						<prop name="Temp">59.94</prop>
						<prop name="Time">5663950</prop>
					</Chan>
				</Acq>
				<Acq Number="34">
					<Chan Number="0">
						<prop name="Fluor">66.3997504012995</prop>
						<prop name="Temp">59.94</prop>
						<prop name="Time">5817517</prop>
					</Chan>
				</Acq>
				<Acq Number="35">
					<Chan Number="0">
						<prop name="Fluor">70.3458703989079</prop>
						<prop name="Temp">59.94</prop>
						<prop name="Time">5971317</prop>
					</Chan>
				</Acq>
				<Acq Number="36">
					<Chan Number="0">
						<prop name="Fluor">73.4556635595803</prop>
						<prop name="Temp">59.94</prop>
						<prop name="Time">6125100</prop>
					</Chan>
				</Acq>
				<Acq Number="37">
					<Chan Number="0">
						<prop name="Fluor">76.1863468427667</prop>
						<prop name="Temp">59.94</prop>
						<prop name="Time">6278883</prop>
					</Chan>
				</Acq>
				<Acq Number="38">
					<Chan Number="0">
						<prop name="Fluor">78.530014548868</prop>
						<prop name="Temp">59.94</prop>
						<prop name="Time">6432700</prop>
					</Chan>
				</Acq>
				<Acq Number="39">
					<Chan Number="0">
						<prop name="Fluor">80.4610100228055</prop>
						<prop name="Temp">59.94</prop>
						<prop name="Time">6586500</prop>
					</Chan>
				</Acq>
				<Acq Number="40">
					<Chan Number="0">
						<prop name="Fluor">82.0980264494704</prop>
						<prop name="Temp">59.94</prop>
						<prop name="Time">6740283</prop>
					</Chan>
				</Acq>
				<Acq Number="41">
					<Chan Number="0">
						<prop name="Fluor">83.1957651492761</prop>
						<prop name="Temp">59.94</prop>
						<prop name="Time">6894117</prop>
					</Chan>
				</Acq>
				<Acq Number="42">
					<Chan Number="0">
						<prop name="Fluor">84.4635986835031</prop>
						<prop name="Temp">59.94</prop>
						<prop name="Time">7047917</prop>
					</Chan>
				</Acq>
				<Acq Number="43">
					<Chan Number="0">
						<prop name="Fluor">85.2060549799186</prop>
						<prop name="Temp">59.94</prop>
						<prop name="Time">7201683</prop>
					</Chan>
				</Acq>
				<Acq Number="44">
					<Chan Number="0">
						<prop name="Fluor">86.0204513457619</prop>
						<prop name="Temp">59.94</prop>
						<prop name="Time">7355500</prop>
					</Chan>
				</Acq>
				<Acq Number="45">
					<Chan Number="0">
						<prop name="Fluor">86.6103403048767</prop>
						<prop name="Temp">59.94</prop>
						<prop name="Time">7509300</prop>
					</Chan>
				</Acq>
			</Sample>
			<Sample Number="24">
				<Acq Number="1">
					<Chan Number="0">
						<prop name="Fluor">4.25450926035041</prop>
						<prop name="Temp">59.94</prop>
						<prop name="Time">742317</prop>
					</Chan>
				</Acq>
				<Acq Number="2">
					<Chan Number="0">
						<prop name="Fluor">4.23456445905933</prop>
						<prop name="Temp">59.94</prop>
						<prop name="Time">896117</prop>
					</Chan>
				</Acq>
				<Acq Number="3">
					<Chan Number="0">
						<prop name="Fluor">4.26013227822124</prop>
						<prop name="Temp">59.94</prop>
						<prop name="Time">1049883</prop>
					</Chan>
				</Acq>
				<Acq Number="4">
					<Chan Number="0">
						<prop name="Fluor">4.28659688874355</prop>
						<prop name="Temp">59.97</prop>
						<prop name="Time">1203733</prop>
					</Chan>
				</Acq>
				<Acq Number="5">
					<Chan Number="0">
						<prop name="Fluor">4.26408680392358</prop>
						<prop name="Temp">59.97</prop>
						<prop name="Time">1357617</prop>
					</Chan>
				</Acq>
				<Acq Number="6">
					<Chan Number="0">
						<prop name="Fluor">4.32384864689778</prop>
						<prop name="Temp">59.94</prop>
						<prop name="Time">1511433</prop>
					</Chan>
				</Acq>
				<Acq Number="7">
					<Chan Number="0">
						<prop name="Fluor">4.3228732134151</prop>
						<prop name="Temp">59.94</prop>
						<prop name="Time">1665200</prop>
					</Chan>
				</Acq>
				<Acq Number="8">
					<Chan Number="0">
						<prop name="Fluor">4.35353274153026</prop>
						<prop name="Temp">59.94</prop>
						<prop name="Time">1819000</prop>
					</Chan>
				</Acq>
				<Acq Number="9">
					<Chan Number="0">
						<prop name="Fluor">4.3633779921029</prop>
						<prop name="Temp">59.94</prop>
						<prop name="Time">1972817</prop>
					</Chan>
				</Acq>
				<Acq Number="10">
					<Chan Number="0">
						<prop name="Fluor">4.27572436048851</prop>
						<prop name="Temp">59.94</prop>
						<prop name="Time">2126600</prop>
					</Chan>
				</Acq>
				<Acq Number="11">
					<Chan Number="0">
						<prop name="Fluor">4.27576368985749</prop>
						<prop name="Temp">59.97</prop>
						<prop name="Time">2280167</prop>
					</Chan>
				</Acq>
				<Acq Number="12">
					<Chan Number="0">
						<prop name="Fluor">4.32184343825783</prop>
						<prop name="Temp">59.94</prop>
						<prop name="Time">2433950</prop>
					</Chan>
				</Acq>
				<Acq Number="13">
					<Chan Number="0">
						<prop name="Fluor">4.33195263265477</prop>
						<prop name="Temp">59.94</prop>
						<prop name="Time">2587783</prop>
					</Chan>
				</Acq>
				<Acq Number="14">
					<Chan Number="0">
						<prop name="Fluor">4.40363679986164</prop>
						<prop name="Temp">59.94</prop>
						<prop name="Time">2741700</prop>
					</Chan>
				</Acq>
				<Acq Number="15">
					<Chan Number="0">
						<prop name="Fluor">4.32723577291679</prop>
						<prop name="Temp">59.94</prop>
						<prop name="Time">2895433</prop>
					</Chan>
				</Acq>
				<Acq Number="16">
					<Chan Number="0">
						<prop name="Fluor">4.32660095769995</prop>
						<prop name="Temp">59.94</prop>
						<prop name="Time">3049233</prop>
					</Chan>
				</Acq>
				<Acq Number="17">
					<Chan Number="0">
						<prop name="Fluor">4.40740899376815</prop>
						<prop name="Temp">59.94</prop>
						<prop name="Time">3203050</prop>
					</Chan>
				</Acq>
				<Acq Number="18">
					<Chan Number="0">
						<prop name="Fluor">4.40878848773801</prop>
						<prop name="Temp">59.94</prop>
						<prop name="Time">3356867</prop>
					</Chan>
				</Acq>
				<Acq Number="19">
					<Chan Number="0">
						<prop name="Fluor">4.41461261765996</prop>
						<prop name="Temp">59.94</prop>
						<prop name="Time">3510667</prop>
					</Chan>
				</Acq>
				<Acq Number="20">
					<Chan Number="0">
						<prop name="Fluor">4.46792577156161</prop>
						<prop name="Temp">59.94</prop>
						<prop name="Time">3664433</prop>
					</Chan>
				</Acq>
				<Acq Number="21">
					<Chan Number="0">
						<prop name="Fluor">4.62789152404059</prop>
						<prop name="Temp">59.94</prop>
						<prop name="Time">3818267</prop>
					</Chan>
				</Acq>
				<Acq Number="22">
					<Chan Number="0">
						<prop name="Fluor">4.81620317922998</prop>
						<prop name="Temp">59.94</prop>
						<prop name="Time">3972067</prop>
					</Chan>
				</Acq>
				<Acq Number="23">
					<Chan Number="0">
						<prop name="Fluor">5.33673087136967</prop>
						<prop name="Temp">59.94</prop>
						<prop name="Time">4125867</prop>
					</Chan>
				</Acq>
				<Acq Number="24">
					<Chan Number="0">
						<prop name="Fluor">6.21455049906706</prop>
						<prop name="Temp">59.94</prop>
						<prop name="Time">4279633</prop>
					</Chan>
				</Acq>
				<Acq Number="25">
					<Chan Number="0">
						<prop name="Fluor">7.96038871375478</prop>
						<prop name="Temp">59.94</prop>
						<prop name="Time">4433450</prop>
					</Chan>
				</Acq>
				<Acq Number="26">
					<Chan Number="0">
						<prop name="Fluor">11.4279991485713</prop>
						<prop name="Temp">59.94</prop>
						<prop name="Time">4587283</prop>
					</Chan>
				</Acq>
				<Acq Number="27">
					<Chan Number="0">
						<prop name="Fluor">17.8708725921568</prop>
						<prop name="Temp">59.94</prop>
						<prop name="Time">4741050</prop>
					</Chan>
				</Acq>
				<Acq Number="28">
					<Chan Number="0">
						<prop name="Fluor">29.040967954077</prop>
						<prop name="Temp">59.94</prop>
						<prop name="Time">4894900</prop>
					</Chan>
				</Acq>
				<Acq Number="29">
					<Chan Number="0">
						<prop name="Fluor">45.4668327328111</prop>
						<prop name="Temp">59.94</prop>
						<prop name="Time">5048767</prop>
					</Chan>
				</Acq>
				<Acq Number="30">
					<Chan Number="0">
						<prop name="Fluor">61.5546430505067</prop>
						<prop name="Temp">59.94</prop>
						<prop name="Time">5202550</prop>
					</Chan>
				</Acq>
				<Acq Number="31">
					<Chan Number="0">
						<prop name="Fluor">71.5316132407513</prop>
						<prop name="Temp">59.94</prop>
						<prop name="Time">5356350</prop>
					</Chan>
				</Acq>
				<Acq Number="32">
					<Chan Number="0">
						<prop name="Fluor">76.7886885145265</prop>
						<prop name="Temp">59.94</prop>
						<prop name="Time">5510183</prop>
					</Chan>
				</Acq>
				<Acq Number="33">
					<Chan Number="0">
						<prop name="Fluor">79.9008385630534</prop>
						<prop name="Temp">59.94</prop>
						<prop name="Time">5663950</prop>
					</Chan>
				</Acq>
				<Acq Number="34">
					<Chan Number="0">
						<prop name="Fluor">82.3445653454073</prop>
						<prop name="Temp">59.94</prop>
						<prop name="Time">5817517</prop>
					</Chan>
				</Acq>
				<Acq Number="35">
					<Chan Number="0">
						<prop name="Fluor">83.9819023917892</prop>
						<prop name="Temp">59.94</prop>
						<prop name="Time">5971317</prop>
					</Chan>
				</Acq>
				<Acq Number="36">
					<Chan Number="0">
						<prop name="Fluor">85.2571324678784</prop>
						<prop name="Temp">59.94</prop>
						<prop name="Time">6125100</prop>
					</Chan>
				</Acq>
				<Acq Number="37">
					<Chan Number="0">
						<prop name="Fluor">86.3671631759267</prop>
						<prop name="Temp">59.94</prop>
						<prop name="Time">6278883</prop>
					</Chan>
				</Acq>
				<Acq Number="38">
					<Chan Number="0">
						<prop name="Fluor">87.0109060616588</prop>
						<prop name="Temp">59.94</prop>
						<prop name="Time">6432700</prop>
					</Chan>
				</Acq>
				<Acq Number="39">
					<Chan Number="0">
						<prop name="Fluor">87.6340349667585</prop>
						<prop name="Temp">59.94</prop>
						<prop name="Time">6586500</prop>
					</Chan>
				</Acq>
				<Acq Number="40">
					<Chan Number="0">
						<prop name="Fluor">87.9978301674116</prop>
						<prop name="Temp">59.94</prop>
						<prop name="Time">6740283</prop>
					</Chan>
				</Acq>
				<Acq Number="41">
					<Chan Number="0">
						<prop name="Fluor">88.1538568822167</prop>
						<prop name="Temp">59.94</prop>
						<prop name="Time">6894117</prop>
					</Chan>
				</Acq>
				<Acq Number="42">
					<Chan Number="0">
						<prop name="Fluor">88.6255843479849</prop>
						<prop name="Temp">59.94</prop>
						<prop name="Time">7047917</prop>
					</Chan>
				</Acq>
				<Acq Number="43">
					<Chan Number="0">
						<prop name="Fluor">88.8211639446062</prop>
						<prop name="Temp">59.94</prop>
						<prop name="Time">7201683</prop>
					</Chan>
				</Acq>
				<Acq Number="44">
					<Chan Number="0">
						<prop name="Fluor">88.9326394562386</prop>
						<prop name="Temp">59.94</prop>
						<prop name="Time">7355500</prop>
					</Chan>
				</Acq>
				<Acq Number="45">
					<Chan Number="0">
						<prop name="Fluor">89.0124214424434</prop>
						<prop name="Temp">59.94</prop>
						<prop name="Time">7509300</prop>
					</Chan>
				</Acq>
			</Sample>
			<Sample Number="25">
				<Acq Number="1">
					<Chan Number="0">
						<prop name="Fluor">4.56488291293596</prop>
						<prop name="Temp">59.94</prop>
						<prop name="Time">742317</prop>
					</Chan>
				</Acq>
				<Acq Number="2">
					<Chan Number="0">
						<prop name="Fluor">4.59502153379403</prop>
						<prop name="Temp">59.94</prop>
						<prop name="Time">896117</prop>
					</Chan>
				</Acq>
				<Acq Number="3">
					<Chan Number="0">
						<prop name="Fluor">4.6410020663302</prop>
						<prop name="Temp">59.94</prop>
						<prop name="Time">1049883</prop>
					</Chan>
				</Acq>
				<Acq Number="4">
					<Chan Number="0">
						<prop name="Fluor">4.64135330685864</prop>
						<prop name="Temp">59.97</prop>
						<prop name="Time">1203733</prop>
					</Chan>
				</Acq>
				<Acq Number="5">
					<Chan Number="0">
						<prop name="Fluor">4.64531876371327</prop>
						<prop name="Temp">59.97</prop>
						<prop name="Time">1357617</prop>
					</Chan>
				</Acq>
				<Acq Number="6">
					<Chan Number="0">
						<prop name="Fluor">4.65325299515501</prop>
						<prop name="Temp">59.94</prop>
						<prop name="Time">1511433</prop>
					</Chan>
				</Acq>
				<Acq Number="7">
					<Chan Number="0">
						<prop name="Fluor">4.69897355361543</prop>
						<prop name="Temp">59.94</prop>
						<prop name="Time">1665200</prop>
					</Chan>
				</Acq>
				<Acq Number="8">
					<Chan Number="0">
						<prop name="Fluor">4.70371610430537</prop>
						<prop name="Temp">59.94</prop>
						<prop name="Time">1819000</prop>
					</Chan>
				</Acq>
				<Acq Number="9">
					<Chan Number="0">
						<prop name="Fluor">4.71438149471652</prop>
						<prop name="Temp">59.94</prop>
						<prop name="Time">1972817</prop>
					</Chan>
				</Acq>
				<Acq Number="10">
					<Chan Number="0">
						<prop name="Fluor">4.681438203994</prop>
						<prop name="Temp">59.94</prop>
						<prop name="Time">2126600</prop>
					</Chan>
				</Acq>
				<Acq Number="11">
					<Chan Number="0">
						<prop name="Fluor">4.70480625162108</prop>
						<prop name="Temp">59.97</prop>
						<prop name="Time">2280167</prop>
					</Chan>
				</Acq>
				<Acq Number="12">
					<Chan Number="0">
						<prop name="Fluor">4.67448230105844</prop>
						<prop name="Temp">59.94</prop>
						<prop name="Time">2433950</prop>
					</Chan>
				</Acq>
				<Acq Number="13">
					<Chan Number="0">
						<prop name="Fluor">4.70887088523513</prop>
						<prop name="Temp">59.94</prop>
						<prop name="Time">2587783</prop>
					</Chan>
				</Acq>
				<Acq Number="14">
					<Chan Number="0">
						<prop name="Fluor">4.72458661024189</prop>
						<prop name="Temp">59.94</prop>
						<prop name="Time">2741700</prop>
					</Chan>
				</Acq>
				<Acq Number="15">
					<Chan Number="0">
						<prop name="Fluor">4.72714209038216</prop>
						<prop name="Temp">59.94</prop>
						<prop name="Time">2895433</prop>
					</Chan>
				</Acq>
				<Acq Number="16">
					<Chan Number="0">
						<prop name="Fluor">4.70300892395273</prop>
						<prop name="Temp">59.94</prop>
						<prop name="Time">3049233</prop>
					</Chan>
				</Acq>
				<Acq Number="17">
					<Chan Number="0">
						<prop name="Fluor">4.70517564211685</prop>
						<prop name="Temp">59.94</prop>
						<prop name="Time">3203050</prop>
					</Chan>
				</Acq>
				<Acq Number="18">
					<Chan Number="0">
						<prop name="Fluor">4.75356852047623</prop>
						<prop name="Temp">59.94</prop>
						<prop name="Time">3356867</prop>
					</Chan>
				</Acq>
				<Acq Number="19">
					<Chan Number="0">
						<prop name="Fluor">4.68943506619021</prop>
						<prop name="Temp">59.94</prop>
						<prop name="Time">3510667</prop>
					</Chan>
				</Acq>
				<Acq Number="20">
					<Chan Number="0">
						<prop name="Fluor">4.69013917417763</prop>
						<prop name="Temp">59.94</prop>
						<prop name="Time">3664433</prop>
					</Chan>
				</Acq>
				<Acq Number="21">
					<Chan Number="0">
						<prop name="Fluor">4.76275867493199</prop>
						<prop name="Temp">59.94</prop>
						<prop name="Time">3818267</prop>
					</Chan>
				</Acq>
				<Acq Number="22">
					<Chan Number="0">
						<prop name="Fluor">4.88436624850543</prop>
						<prop name="Temp">59.94</prop>
						<prop name="Time">3972067</prop>
					</Chan>
				</Acq>
				<Acq Number="23">
					<Chan Number="0">
						<prop name="Fluor">4.90200723075794</prop>
						<prop name="Temp">59.94</prop>
						<prop name="Time">4125867</prop>
					</Chan>
				</Acq>
				<Acq Number="24">
					<Chan Number="0">
						<prop name="Fluor">5.09756331174691</prop>
						<prop name="Temp">59.94</prop>
						<prop name="Time">4279633</prop>
					</Chan>
				</Acq>
				<Acq Number="25">
					<Chan Number="0">
						<prop name="Fluor">5.38404067927751</prop>
						<prop name="Temp">59.94</prop>
						<prop name="Time">4433450</prop>
					</Chan>
				</Acq>
				<Acq Number="26">
					<Chan Number="0">
						<prop name="Fluor">6.05865833519856</prop>
						<prop name="Temp">59.94</prop>
						<prop name="Time">4587283</prop>
					</Chan>
				</Acq>
				<Acq Number="27">
					<Chan Number="0">
						<prop name="Fluor">7.23878520578152</prop>
						<prop name="Temp">59.94</prop>
						<prop name="Time">4741050</prop>
					</Chan>
				</Acq>
				<Acq Number="28">
					<Chan Number="0">
						<prop name="Fluor">9.5860290380441</prop>
						<prop name="Temp">59.94</prop>
						<prop name="Time">4894900</prop>
					</Chan>
				</Acq>
				<Acq Number="29">
					<Chan Number="0">
						<prop name="Fluor">13.9517484122779</prop>
						<prop name="Temp">59.94</prop>
						<prop name="Time">5048767</prop>
					</Chan>
				</Acq>
				<Acq Number="30">
					<Chan Number="0">
						<prop name="Fluor">21.487467049227</prop>
						<prop name="Temp">59.94</prop>
						<prop name="Time">5202550</prop>
					</Chan>
				</Acq>
				<Acq Number="31">
					<Chan Number="0">
						<prop name="Fluor">33.7056735368962</prop>
						<prop name="Temp">59.94</prop>
						<prop name="Time">5356350</prop>
					</Chan>
				</Acq>
				<Acq Number="32">
					<Chan Number="0">
						<prop name="Fluor">48.8132983882888</prop>
						<prop name="Temp">59.94</prop>
						<prop name="Time">5510183</prop>
					</Chan>
				</Acq>
				<Acq Number="33">
					<Chan Number="0">
						<prop name="Fluor">61.5311165052563</prop>
						<prop name="Temp">59.94</prop>
						<prop name="Time">5663950</prop>
					</Chan>
				</Acq>
				<Acq Number="34">
					<Chan Number="0">
						<prop name="Fluor">68.0671282316557</prop>
						<prop name="Temp">59.94</prop>
						<prop name="Time">5817517</prop>
					</Chan>
				</Acq>
				<Acq Number="35">
					<Chan Number="0">
						<prop name="Fluor">71.8551965668581</prop>
						<prop name="Temp">59.94</prop>
						<prop name="Time">5971317</prop>
					</Chan>
				</Acq>
				<Acq Number="36">
					<Chan Number="0">
						<prop name="Fluor">74.3620811236251</prop>
						<prop name="Temp">59.94</prop>
						<prop name="Time">6125100</prop>
					</Chan>
				</Acq>
				<Acq Number="37">
					<Chan Number="0">
						<prop name="Fluor">76.0121011479707</prop>
						<prop name="Temp">59.94</prop>
						<prop name="Time">6278883</prop>
					</Chan>
				</Acq>
				<Acq Number="38">
					<Chan Number="0">
						<prop name="Fluor">77.1490282249232</prop>
						<prop name="Temp">59.94</prop>
						<prop name="Time">6432700</prop>
					</Chan>
				</Acq>
				<Acq Number="39">
					<Chan Number="0">
						<prop name="Fluor">78.006871869325</prop>
						<prop name="Temp">59.94</prop>
						<prop name="Time">6586500</prop>
					</Chan>
				</Acq>
				<Acq Number="40">
					<Chan Number="0">
						<prop name="Fluor">78.5162939523908</prop>
						<prop name="Temp">59.94</prop>
						<prop name="Time">6740283</prop>
					</Chan>
				</Acq>
				<Acq Number="41">
					<Chan Number="0">
						<prop name="Fluor">78.9839274086087</prop>
						<prop name="Temp">59.94</prop>
						<prop name="Time">6894117</prop>
					</Chan>
				</Acq>
				<Acq Number="42">
					<Chan Number="0">
						<prop name="Fluor">79.3334181441109</prop>
						<prop name="Temp">59.94</prop>
						<prop name="Time">7047917</prop>
					</Chan>
				</Acq>
				<Acq Number="43">
					<Chan Number="0">
						<prop name="Fluor">79.6015915220604</prop>
						<prop name="Temp">59.94</prop>
						<prop name="Time">7201683</prop>
					</Chan>
				</Acq>
				<Acq Number="44">
					<Chan Number="0">
						<prop name="Fluor">79.8890801705365</prop>
						<prop name="Temp">59.94</prop>
						<prop name="Time">7355500</prop>
					</Chan>
				</Acq>
				<Acq Number="45">
					<Chan Number="0">
						<prop name="Fluor">80.0070983104094</prop>
						<prop name="Temp">59.94</prop>
						<prop name="Time">7509300</prop>
					</Chan>
				</Acq>
			</Sample>
			<Sample Number="26">
				<Acq Number="1">
					<Chan Number="0">
						<prop name="Fluor">6.54982329038239</prop>
						<prop name="Temp">59.94</prop>
						<prop name="Time">742317</prop>
					</Chan>
				</Acq>
				<Acq Number="2">
					<Chan Number="0">
						<prop name="Fluor">6.33910353591682</prop>
						<prop name="Temp">59.94</prop>
						<prop name="Time">896117</prop>
					</Chan>
				</Acq>
				<Acq Number="3">
					<Chan Number="0">
						<prop name="Fluor">6.426269754822</prop>
						<prop name="Temp">59.94</prop>
						<prop name="Time">1049883</prop>
					</Chan>
				</Acq>
				<Acq Number="4">
					<Chan Number="0">
						<prop name="Fluor">6.33858945840637</prop>
						<prop name="Temp">59.97</prop>
						<prop name="Time">1203733</prop>
					</Chan>
				</Acq>
				<Acq Number="5">
					<Chan Number="0">
						<prop name="Fluor">6.38813583023637</prop>
						<prop name="Temp">59.97</prop>
						<prop name="Time">1357617</prop>
					</Chan>
				</Acq>
				<Acq Number="6">
					<Chan Number="0">
						<prop name="Fluor">6.46530371449683</prop>
						<prop name="Temp">59.94</prop>
						<prop name="Time">1511433</prop>
					</Chan>
				</Acq>
				<Acq Number="7">
					<Chan Number="0">
						<prop name="Fluor">6.46378383462415</prop>
						<prop name="Temp">59.94</prop>
						<prop name="Time">1665200</prop>
					</Chan>
				</Acq>
				<Acq Number="8">
					<Chan Number="0">
						<prop name="Fluor">6.44822555817416</prop>
						<prop name="Temp">59.94</prop>
						<prop name="Time">1819000</prop>
					</Chan>
				</Acq>
				<Acq Number="9">
					<Chan Number="0">
						<prop name="Fluor">6.50713012159347</prop>
						<prop name="Temp">59.94</prop>
						<prop name="Time">1972817</prop>
					</Chan>
				</Acq>
				<Acq Number="10">
					<Chan Number="0">
						<prop name="Fluor">6.42765364991529</prop>
						<prop name="Temp">59.94</prop>
						<prop name="Time">2126600</prop>
					</Chan>
				</Acq>
				<Acq Number="11">
					<Chan Number="0">
						<prop name="Fluor">6.47184949476398</prop>
						<prop name="Temp">59.97</prop>
						<prop name="Time">2280167</prop>
					</Chan>
				</Acq>
				<Acq Number="12">
					<Chan Number="0">
						<prop name="Fluor">6.41813537494881</prop>
						<prop name="Temp">59.94</prop>
						<prop name="Time">2433950</prop>
					</Chan>
				</Acq>
				<Acq Number="13">
					<Chan Number="0">
						<prop name="Fluor">6.47741939571728</prop>
						<prop name="Temp">59.94</prop>
						<prop name="Time">2587783</prop>
					</Chan>
				</Acq>
				<Acq Number="14">
					<Chan Number="0">
						<prop name="Fluor">6.42257574452691</prop>
						<prop name="Temp">59.94</prop>
						<prop name="Time">2741700</prop>
					</Chan>
				</Acq>
				<Acq Number="15">
					<Chan Number="0">
						<prop name="Fluor">6.47028326305261</prop>
						<prop name="Temp">59.94</prop>
						<prop name="Time">2895433</prop>
					</Chan>
				</Acq>
				<Acq Number="16">
					<Chan Number="0">
						<prop name="Fluor">6.44721186239469</prop>
						<prop name="Temp">59.94</prop>
						<prop name="Time">3049233</prop>
					</Chan>
				</Acq>
				<Acq Number="17">
					<Chan Number="0">
						<prop name="Fluor">6.45019108776973</prop>
						<prop name="Temp">59.94</prop>
						<prop name="Time">3203050</prop>
					</Chan>
				</Acq>
				<Acq Number="18">
					<Chan Number="0">
						<prop name="Fluor">6.38585928122664</prop>
						<prop name="Temp">59.94</prop>
						<prop name="Time">3356867</prop>
					</Chan>
				</Acq>
				<Acq Number="19">
					<Chan Number="0">
						<prop name="Fluor">6.4164730591427</prop>
						<prop name="Temp">59.94</prop>
						<prop name="Time">3510667</prop>
					</Chan>
				</Acq>
				<Acq Number="20">
					<Chan Number="0">
						<prop name="Fluor">6.39533163085138</prop>
						<prop name="Temp">59.94</prop>
						<prop name="Time">3664433</prop>
					</Chan>
				</Acq>
				<Acq Number="21">
					<Chan Number="0">
						<prop name="Fluor">6.3982670102751</prop>
						<prop name="Temp">59.94</prop>
						<prop name="Time">3818267</prop>
					</Chan>
				</Acq>
				<Acq Number="22">
					<Chan Number="0">
						<prop name="Fluor">6.42590375878767</prop>
						<prop name="Temp">59.94</prop>
						<prop name="Time">3972067</prop>
					</Chan>
				</Acq>
				<Acq Number="23">
					<Chan Number="0">
						<prop name="Fluor">6.39615805449569</prop>
						<prop name="Temp">59.94</prop>
						<prop name="Time">4125867</prop>
					</Chan>
				</Acq>
				<Acq Number="24">
					<Chan Number="0">
						<prop name="Fluor">6.45038853731623</prop>
						<prop name="Temp">59.94</prop>
						<prop name="Time">4279633</prop>
					</Chan>
				</Acq>
				<Acq Number="25">
					<Chan Number="0">
						<prop name="Fluor">6.41129015077066</prop>
						<prop name="Temp">59.94</prop>
						<prop name="Time">4433450</prop>
					</Chan>
				</Acq>
				<Acq Number="26">
					<Chan Number="0">
						<prop name="Fluor">6.44754121448512</prop>
						<prop name="Temp">59.94</prop>
						<prop name="Time">4587283</prop>
					</Chan>
				</Acq>
				<Acq Number="27">
					<Chan Number="0">
						<prop name="Fluor">6.42982936920513</prop>
						<prop name="Temp">59.94</prop>
						<prop name="Time">4741050</prop>
					</Chan>
				</Acq>
				<Acq Number="28">
					<Chan Number="0">
						<prop name="Fluor">6.44798850505145</prop>
						<prop name="Temp">59.94</prop>
						<prop name="Time">4894900</prop>
					</Chan>
				</Acq>
				<Acq Number="29">
					<Chan Number="0">
						<prop name="Fluor">6.5195464695659</prop>
						<prop name="Temp">59.94</prop>
						<prop name="Time">5048767</prop>
					</Chan>
				</Acq>
				<Acq Number="30">
					<Chan Number="0">
						<prop name="Fluor">6.53048217065935</prop>
						<prop name="Temp">59.94</prop>
						<prop name="Time">5202550</prop>
					</Chan>
				</Acq>
				<Acq Number="31">
					<Chan Number="0">
						<prop name="Fluor">6.64091782696939</prop>
						<prop name="Temp">59.94</prop>
						<prop name="Time">5356350</prop>
					</Chan>
				</Acq>
				<Acq Number="32">
					<Chan Number="0">
						<prop name="Fluor">6.85225277704741</prop>
						<prop name="Temp">59.94</prop>
						<prop name="Time">5510183</prop>
					</Chan>
				</Acq>
				<Acq Number="33">
					<Chan Number="0">
						<prop name="Fluor">7.17219188930216</prop>
						<prop name="Temp">59.94</prop>
						<prop name="Time">5663950</prop>
					</Chan>
				</Acq>
				<Acq Number="34">
					<Chan Number="0">
						<prop name="Fluor">8.00410808150049</prop>
						<prop name="Temp">59.94</prop>
						<prop name="Time">5817517</prop>
					</Chan>
				</Acq>
				<Acq Number="35">
					<Chan Number="0">
						<prop name="Fluor">9.45011908846474</prop>
						<prop name="Temp">59.94</prop>
						<prop name="Time">5971317</prop>
					</Chan>
				</Acq>
				<Acq Number="36">
					<Chan Number="0">
						<prop name="Fluor">12.1947083451963</prop>
						<prop name="Temp">59.94</prop>
						<prop name="Time">6125100</prop>
					</Chan>
				</Acq>
				<Acq Number="37">
					<Chan Number="0">
						<prop name="Fluor">17.7707498370287</prop>
						<prop name="Temp">59.94</prop>
						<prop name="Time">6278883</prop>
					</Chan>
				</Acq>
				<Acq Number="38">
					<Chan Number="0">
						<prop name="Fluor">27.2505822781455</prop>
						<prop name="Temp">59.94</prop>
						<prop name="Time">6432700</prop>
					</Chan>
				</Acq>
				<Acq Number="39">
					<Chan Number="0">
						<prop name="Fluor">39.2875422793361</prop>
						<prop name="Temp">59.94</prop>
						<prop name="Time">6586500</prop>
					</Chan>
				</Acq>
				<Acq Number="40">
					<Chan Number="0">
						<prop name="Fluor">50.1343149195539</prop>
						<prop name="Temp">59.94</prop>
						<prop name="Time">6740283</prop>
					</Chan>
				</Acq>
				<Acq Number="41">
					<Chan Number="0">
						<prop name="Fluor">57.365048211067</prop>
						<prop name="Temp">59.94</prop>
						<prop name="Time">6894117</prop>
					</Chan>
				</Acq>
				<Acq Number="42">
					<Chan Number="0">
						<prop name="Fluor">62.0618587450982</prop>
						<prop name="Temp">59.94</prop>
						<prop name="Time">7047917</prop>
					</Chan>
				</Acq>
				<Acq Number="43">
					<Chan Number="0">
						<prop name="Fluor">65.2983797510455</prop>
						<prop name="Temp">59.94</prop>
						<prop name="Time">7201683</prop>
					</Chan>
				</Acq>
				<Acq Number="44">
					<Chan Number="0">
						<prop name="Fluor">67.4601711460707</prop>
						<prop name="Temp">59.94</prop>
						<prop name="Time">7355500</prop>
					</Chan>
				</Acq>
				<Acq Number="45">
					<Chan Number="0">
						<prop name="Fluor">69.1268724015191</prop>
						<prop name="Temp">59.94</prop>
						<prop name="Time">7509300</prop>
					</Chan>
				</Acq>
			</Sample>
			<Sample Number="27">
				<Acq Number="1">
					<Chan Number="0">
						<prop name="Fluor">4.92764421611059</prop>
						<prop name="Temp">59.94</prop>
						<prop name="Time">742317</prop>
					</Chan>
				</Acq>
				<Acq Number="2">
					<Chan Number="0">
						<prop name="Fluor">4.99807963873196</prop>
						<prop name="Temp">59.94</prop>
						<prop name="Time">896117</prop>
					</Chan>
				</Acq>
				<Acq Number="3">
					<Chan Number="0">
						<prop name="Fluor">4.9762504080675</prop>
						<prop name="Temp">59.94</prop>
						<prop name="Time">1049883</prop>
					</Chan>
				</Acq>
				<Acq Number="4">
					<Chan Number="0">
						<prop name="Fluor">4.9977043181156</prop>
						<prop name="Temp">59.97</prop>
						<prop name="Time">1203733</prop>
					</Chan>
				</Acq>
				<Acq Number="5">
					<Chan Number="0">
						<prop name="Fluor">4.98090771246195</prop>
						<prop name="Temp">59.97</prop>
						<prop name="Time">1357617</prop>
					</Chan>
				</Acq>
				<Acq Number="6">
					<Chan Number="0">
						<prop name="Fluor">5.09482906039434</prop>
						<prop name="Temp">59.94</prop>
						<prop name="Time">1511433</prop>
					</Chan>
				</Acq>
				<Acq Number="7">
					<Chan Number="0">
						<prop name="Fluor">5.05145450110635</prop>
						<prop name="Temp">59.94</prop>
						<prop name="Time">1665200</prop>
					</Chan>
				</Acq>
				<Acq Number="8">
					<Chan Number="0">
						<prop name="Fluor">4.99325129452606</prop>
						<prop name="Temp">59.94</prop>
						<prop name="Time">1819000</prop>
					</Chan>
				</Acq>
				<Acq Number="9">
					<Chan Number="0">
						<prop name="Fluor">5.11032066518814</prop>
						<prop name="Temp">59.94</prop>
						<prop name="Time">1972817</prop>
					</Chan>
				</Acq>
				<Acq Number="10">
					<Chan Number="0">
						<prop name="Fluor">5.03667508901018</prop>
						<prop name="Temp">59.94</prop>
						<prop name="Time">2126600</prop>
					</Chan>
				</Acq>
				<Acq Number="11">
					<Chan Number="0">
						<prop name="Fluor">5.0366284425493</prop>
						<prop name="Temp">59.97</prop>
						<prop name="Time">2280167</prop>
					</Chan>
				</Acq>
				<Acq Number="12">
					<Chan Number="0">
						<prop name="Fluor">5.00813398289894</prop>
						<prop name="Temp">59.94</prop>
						<prop name="Time">2433950</prop>
					</Chan>
				</Acq>
				<Acq Number="13">
					<Chan Number="0">
						<prop name="Fluor">4.99874326589834</prop>
						<prop name="Temp">59.94</prop>
						<prop name="Time">2587783</prop>
					</Chan>
				</Acq>
				<Acq Number="14">
					<Chan Number="0">
						<prop name="Fluor">5.07491329933859</prop>
						<prop name="Temp">59.94</prop>
						<prop name="Time">2741700</prop>
					</Chan>
				</Acq>
				<Acq Number="15">
					<Chan Number="0">
						<prop name="Fluor">5.05653269970969</prop>
						<prop name="Temp">59.94</prop>
						<prop name="Time">2895433</prop>
					</Chan>
				</Acq>
				<Acq Number="16">
					<Chan Number="0">
						<prop name="Fluor">5.05578487866378</prop>
						<prop name="Temp">59.94</prop>
						<prop name="Time">3049233</prop>
					</Chan>
				</Acq>
				<Acq Number="17">
					<Chan Number="0">
						<prop name="Fluor">5.10036629006582</prop>
						<prop name="Temp">59.94</prop>
						<prop name="Time">3203050</prop>
					</Chan>
				</Acq>
				<Acq Number="18">
					<Chan Number="0">
						<prop name="Fluor">5.01749733282716</prop>
						<prop name="Temp">59.94</prop>
						<prop name="Time">3356867</prop>
					</Chan>
				</Acq>
				<Acq Number="19">
					<Chan Number="0">
						<prop name="Fluor">5.08757716731674</prop>
						<prop name="Temp">59.94</prop>
						<prop name="Time">3510667</prop>
					</Chan>
				</Acq>
				<Acq Number="20">
					<Chan Number="0">
						<prop name="Fluor">5.02493597649126</prop>
						<prop name="Temp">59.94</prop>
						<prop name="Time">3664433</prop>
					</Chan>
				</Acq>
				<Acq Number="21">
					<Chan Number="0">
						<prop name="Fluor">5.06957671415482</prop>
						<prop name="Temp">59.94</prop>
						<prop name="Time">3818267</prop>
					</Chan>
				</Acq>
				<Acq Number="22">
					<Chan Number="0">
						<prop name="Fluor">5.13747310346335</prop>
						<prop name="Temp">59.94</prop>
						<prop name="Time">3972067</prop>
					</Chan>
				</Acq>
				<Acq Number="23">
					<Chan Number="0">
						<prop name="Fluor">5.04680370610624</prop>
						<prop name="Temp">59.94</prop>
						<prop name="Time">4125867</prop>
					</Chan>
				</Acq>
				<Acq Number="24">
					<Chan Number="0">
						<prop name="Fluor">5.13942811744274</prop>
						<prop name="Temp">59.94</prop>
						<prop name="Time">4279633</prop>
					</Chan>
				</Acq>
				<Acq Number="25">
					<Chan Number="0">
						<prop name="Fluor">5.18624088126946</prop>
						<prop name="Temp">59.94</prop>
						<prop name="Time">4433450</prop>
					</Chan>
				</Acq>
				<Acq Number="26">
					<Chan Number="0">
						<prop name="Fluor">5.2858875956671</prop>
						<prop name="Temp">59.94</prop>
						<prop name="Time">4587283</prop>
					</Chan>
				</Acq>
				<Acq Number="27">
					<Chan Number="0">
						<prop name="Fluor">5.45981833355121</prop>
						<prop name="Temp">59.94</prop>
						<prop name="Time">4741050</prop>
					</Chan>
				</Acq>
				<Acq Number="28">
					<Chan Number="0">
						<prop name="Fluor">5.90265854987034</prop>
						<prop name="Temp">59.94</prop>
						<prop name="Time">4894900</prop>
					</Chan>
				</Acq>
				<Acq Number="29">
					<Chan Number="0">
						<prop name="Fluor">6.69423231972221</prop>
						<prop name="Temp">59.94</prop>
						<prop name="Time">5048767</prop>
					</Chan>
				</Acq>
				<Acq Number="30">
					<Chan Number="0">
						<prop name="Fluor">8.14833950070054</prop>
						<prop name="Temp">59.94</prop>
						<prop name="Time">5202550</prop>
					</Chan>
				</Acq>
				<Acq Number="31">
					<Chan Number="0">
						<prop name="Fluor">11.0596304663074</prop>
						<prop name="Temp">59.94</prop>
						<prop name="Time">5356350</prop>
					</Chan>
				</Acq>
				<Acq Number="32">
					<Chan Number="0">
						<prop name="Fluor">16.4824575098422</prop>
						<prop name="Temp">59.94</prop>
						<prop name="Time">5510183</prop>
					</Chan>
				</Acq>
				<Acq Number="33">
					<Chan Number="0">
						<prop name="Fluor">26.0982498422021</prop>
						<prop name="Temp">59.94</prop>
						<prop name="Time">5663950</prop>
					</Chan>
				</Acq>
				<Acq Number="34">
					<Chan Number="0">
						<prop name="Fluor">40.2744674213343</prop>
						<prop name="Temp">59.94</prop>
						<prop name="Time">5817517</prop>
					</Chan>
				</Acq>
				<Acq Number="35">
					<Chan Number="0">
						<prop name="Fluor">54.4179562692157</prop>
						<prop name="Temp">59.94</prop>
						<prop name="Time">5971317</prop>
					</Chan>
				</Acq>
				<Acq Number="36">
					<Chan Number="0">
						<prop name="Fluor">64.314961356312</prop>
						<prop name="Temp">59.94</prop>
						<prop name="Time">6125100</prop>
					</Chan>
				</Acq>
				<Acq Number="37">
					<Chan Number="0">
						<prop name="Fluor">70.2105056300029</prop>
						<prop name="Temp">59.94</prop>
						<prop name="Time">6278883</prop>
					</Chan>
				</Acq>
				<Acq Number="38">
					<Chan Number="0">
						<prop name="Fluor">73.759910794178</prop>
						<prop name="Temp">59.94</prop>
						<prop name="Time">6432700</prop>
					</Chan>
				</Acq>
				<Acq Number="39">
					<Chan Number="0">
						<prop name="Fluor">76.1860478253768</prop>
						<prop name="Temp">59.94</prop>
						<prop name="Time">6586500</prop>
					</Chan>
				</Acq>
				<Acq Number="40">
					<Chan Number="0">
						<prop name="Fluor">77.7963602031422</prop>
						<prop name="Temp">59.94</prop>
						<prop name="Time">6740283</prop>
					</Chan>
				</Acq>
				<Acq Number="41">
					<Chan Number="0">
						<prop name="Fluor">78.9383848471049</prop>
						<prop name="Temp">59.94</prop>
						<prop name="Time">6894117</prop>
					</Chan>
				</Acq>
				<Acq Number="42">
					<Chan Number="0">
						<prop name="Fluor">79.8650067120013</prop>
						<prop name="Temp">59.94</prop>
						<prop name="Time">7047917</prop>
					</Chan>
				</Acq>
				<Acq Number="43">
					<Chan Number="0">
						<prop name="Fluor">80.7194746565898</prop>
						<prop name="Temp">59.94</prop>
						<prop name="Time">7201683</prop>
					</Chan>
				</Acq>
				<Acq Number="44">
					<Chan Number="0">
						<prop name="Fluor">81.105259283328</prop>
						<prop name="Temp">59.94</prop>
						<prop name="Time">7355500</prop>
					</Chan>
				</Acq>
				<Acq Number="45">
					<Chan Number="0">
						<prop name="Fluor">81.4470983273724</prop>
						<prop name="Temp">59.94</prop>
						<prop name="Time">7509300</prop>
					</Chan>
				</Acq>
			</Sample>
			<Sample Number="28">
				<Acq Number="1">
					<Chan Number="0">
						<prop name="Fluor">3.04076534910303</prop>
						<prop name="Temp">59.94</prop>
						<prop name="Time">742317</prop>
					</Chan>
				</Acq>
				<Acq Number="2">
					<Chan Number="0">
						<prop name="Fluor">3.10627835702678</prop>
						<prop name="Temp">59.94</prop>
						<prop name="Time">896117</prop>
					</Chan>
				</Acq>
				<Acq Number="3">
					<Chan Number="0">
						<prop name="Fluor">3.10580026839527</prop>
						<prop name="Temp">59.94</prop>
						<prop name="Time">1049883</prop>
					</Chan>
				</Acq>
				<Acq Number="4">
					<Chan Number="0">
						<prop name="Fluor">3.08568142213348</prop>
						<prop name="Temp">59.97</prop>
						<prop name="Time">1203733</prop>
					</Chan>
				</Acq>
				<Acq Number="5">
					<Chan Number="0">
						<prop name="Fluor">3.08831521394365</prop>
						<prop name="Temp">59.97</prop>
						<prop name="Time">1357617</prop>
					</Chan>
				</Acq>
				<Acq Number="6">
					<Chan Number="0">
						<prop name="Fluor">3.17514411233281</prop>
						<prop name="Temp">59.94</prop>
						<prop name="Time">1511433</prop>
					</Chan>
				</Acq>
				<Acq Number="7">
					<Chan Number="0">
						<prop name="Fluor">3.15401625098796</prop>
						<prop name="Temp">59.94</prop>
						<prop name="Time">1665200</prop>
					</Chan>
				</Acq>
				<Acq Number="8">
					<Chan Number="0">
						<prop name="Fluor">3.13679485825654</prop>
						<prop name="Temp">59.94</prop>
						<prop name="Time">1819000</prop>
					</Chan>
				</Acq>
				<Acq Number="9">
					<Chan Number="0">
						<prop name="Fluor">3.1847929289737</prop>
						<prop name="Temp">59.94</prop>
						<prop name="Time">1972817</prop>
					</Chan>
				</Acq>
				<Acq Number="10">
					<Chan Number="0">
						<prop name="Fluor">3.11712413837438</prop>
						<prop name="Temp">59.94</prop>
						<prop name="Time">2126600</prop>
					</Chan>
				</Acq>
				<Acq Number="11">
					<Chan Number="0">
						<prop name="Fluor">3.21919543626227</prop>
						<prop name="Temp">59.97</prop>
						<prop name="Time">2280167</prop>
					</Chan>
				</Acq>
				<Acq Number="12">
					<Chan Number="0">
						<prop name="Fluor">3.19405420657958</prop>
						<prop name="Temp">59.94</prop>
						<prop name="Time">2433950</prop>
					</Chan>
				</Acq>
				<Acq Number="13">
					<Chan Number="0">
						<prop name="Fluor">3.14020946617067</prop>
						<prop name="Temp">59.94</prop>
						<prop name="Time">2587783</prop>
					</Chan>
				</Acq>
				<Acq Number="14">
					<Chan Number="0">
						<prop name="Fluor">3.1350382522805</prop>
						<prop name="Temp">59.94</prop>
						<prop name="Time">2741700</prop>
					</Chan>
				</Acq>
				<Acq Number="15">
					<Chan Number="0">
						<prop name="Fluor">3.21839824669534</prop>
						<prop name="Temp">59.94</prop>
						<prop name="Time">2895433</prop>
					</Chan>
				</Acq>
				<Acq Number="16">
					<Chan Number="0">
						<prop name="Fluor">3.19752303902399</prop>
						<prop name="Temp">59.94</prop>
						<prop name="Time">3049233</prop>
					</Chan>
				</Acq>
				<Acq Number="17">
					<Chan Number="0">
						<prop name="Fluor">3.19898795483934</prop>
						<prop name="Temp">59.94</prop>
						<prop name="Time">3203050</prop>
					</Chan>
				</Acq>
				<Acq Number="18">
					<Chan Number="0">
						<prop name="Fluor">3.1591389495722</prop>
						<prop name="Temp">59.94</prop>
						<prop name="Time">3356867</prop>
					</Chan>
				</Acq>
				<Acq Number="19">
					<Chan Number="0">
						<prop name="Fluor">3.16330267595665</prop>
						<prop name="Temp">59.94</prop>
						<prop name="Time">3510667</prop>
					</Chan>
				</Acq>
				<Acq Number="20">
					<Chan Number="0">
						<prop name="Fluor">3.18429657107473</prop>
						<prop name="Temp">59.94</prop>
						<prop name="Time">3664433</prop>
					</Chan>
				</Acq>
				<Acq Number="21">
					<Chan Number="0">
						<prop name="Fluor">3.20618659669186</prop>
						<prop name="Temp">59.94</prop>
						<prop name="Time">3818267</prop>
					</Chan>
				</Acq>
				<Acq Number="22">
					<Chan Number="0">
						<prop name="Fluor">3.22945464599989</prop>
						<prop name="Temp">59.94</prop>
						<prop name="Time">3972067</prop>
					</Chan>
				</Acq>
				<Acq Number="23">
					<Chan Number="0">
						<prop name="Fluor">3.20520109689754</prop>
						<prop name="Temp">59.94</prop>
						<prop name="Time">4125867</prop>
					</Chan>
				</Acq>
				<Acq Number="24">
					<Chan Number="0">
						<prop name="Fluor">3.21019228491793</prop>
						<prop name="Temp">59.94</prop>
						<prop name="Time">4279633</prop>
					</Chan>
				</Acq>
				<Acq Number="25">
					<Chan Number="0">
						<prop name="Fluor">3.23345219298671</prop>
						<prop name="Temp">59.94</prop>
						<prop name="Time">4433450</prop>
					</Chan>
				</Acq>
				<Acq Number="26">
					<Chan Number="0">
						<prop name="Fluor">3.29101891871494</prop>
						<prop name="Temp">59.94</prop>
						<prop name="Time">4587283</prop>
					</Chan>
				</Acq>
				<Acq Number="27">
					<Chan Number="0">
						<prop name="Fluor">3.29375635357339</prop>
						<prop name="Temp">59.94</prop>
						<prop name="Time">4741050</prop>
					</Chan>
				</Acq>
				<Acq Number="28">
					<Chan Number="0">
						<prop name="Fluor">3.37442756942475</prop>
						<prop name="Temp">59.94</prop>
						<prop name="Time">4894900</prop>
					</Chan>
				</Acq>
				<Acq Number="29">
					<Chan Number="0">
						<prop name="Fluor">3.54231388309484</prop>
						<prop name="Temp">59.94</prop>
						<prop name="Time">5048767</prop>
					</Chan>
				</Acq>
				<Acq Number="30">
					<Chan Number="0">
						<prop name="Fluor">3.82473583388691</prop>
						<prop name="Temp">59.94</prop>
						<prop name="Time">5202550</prop>
					</Chan>
				</Acq>
				<Acq Number="31">
					<Chan Number="0">
						<prop name="Fluor">4.42156467498911</prop>
						<prop name="Temp">59.94</prop>
						<prop name="Time">5356350</prop>
					</Chan>
				</Acq>
				<Acq Number="32">
					<Chan Number="0">
						<prop name="Fluor">5.62778050678925</prop>
						<prop name="Temp">59.94</prop>
						<prop name="Time">5510183</prop>
					</Chan>
				</Acq>
				<Acq Number="33">
					<Chan Number="0">
						<prop name="Fluor">7.79507352849406</prop>
						<prop name="Temp">59.94</prop>
						<prop name="Time">5663950</prop>
					</Chan>
				</Acq>
				<Acq Number="34">
					<Chan Number="0">
						<prop name="Fluor">11.950770877295</prop>
						<prop name="Temp">59.94</prop>
						<prop name="Time">5817517</prop>
					</Chan>
				</Acq>
				<Acq Number="35">
					<Chan Number="0">
						<prop name="Fluor">19.5157814807768</prop>
						<prop name="Temp">59.94</prop>
						<prop name="Time">5971317</prop>
					</Chan>
				</Acq>
				<Acq Number="36">
					<Chan Number="0">
						<prop name="Fluor">31.5478671169186</prop>
						<prop name="Temp">59.94</prop>
						<prop name="Time">6125100</prop>
					</Chan>
				</Acq>
				<Acq Number="37">
					<Chan Number="0">
						<prop name="Fluor">45.9139146724065</prop>
						<prop name="Temp">59.94</prop>
						<prop name="Time">6278883</prop>
					</Chan>
				</Acq>
				<Acq Number="38">
					<Chan Number="0">
						<prop name="Fluor">55.8707043582609</prop>
						<prop name="Temp">59.94</prop>
						<prop name="Time">6432700</prop>
					</Chan>
				</Acq>
				<Acq Number="39">
					<Chan Number="0">
						<prop name="Fluor">61.2628886098673</prop>
						<prop name="Temp">59.94</prop>
						<prop name="Time">6586500</prop>
					</Chan>
				</Acq>
				<Acq Number="40">
					<Chan Number="0">
						<prop name="Fluor">65.8910840109014</prop>
						<prop name="Temp">59.94</prop>
						<prop name="Time">6740283</prop>
					</Chan>
				</Acq>
				<Acq Number="41">
					<Chan Number="0">
						<prop name="Fluor">69.8287730061504</prop>
						<prop name="Temp">59.94</prop>
						<prop name="Time">6894117</prop>
					</Chan>
				</Acq>
				<Acq Number="42">
					<Chan Number="0">
						<prop name="Fluor">72.5932500074117</prop>
						<prop name="Temp">59.94</prop>
						<prop name="Time">7047917</prop>
					</Chan>
				</Acq>
				<Acq Number="43">
					<Chan Number="0">
						<prop name="Fluor">74.7116893417115</prop>
						<prop name="Temp">59.94</prop>
						<prop name="Time">7201683</prop>
					</Chan>
				</Acq>
				<Acq Number="44">
					<Chan Number="0">
						<prop name="Fluor">76.479761017848</prop>
						<prop name="Temp">59.94</prop>
						<prop name="Time">7355500</prop>
					</Chan>
				</Acq>
				<Acq Number="45">
					<Chan Number="0">
						<prop name="Fluor">77.7334275062776</prop>
						<prop name="Temp">59.94</prop>
						<prop name="Time">7509300</prop>
					</Chan>
				</Acq>
			</Sample>
			<Sample Number="29">
				<Acq Number="1">
					<Chan Number="0">
						<prop name="Fluor">4.04316394532795</prop>
						<prop name="Temp">59.94</prop>
						<prop name="Time">742317</prop>
					</Chan>
				</Acq>
				<Acq Number="2">
					<Chan Number="0">
						<prop name="Fluor">4.02912699805634</prop>
						<prop name="Temp">59.94</prop>
						<prop name="Time">896117</prop>
					</Chan>
				</Acq>
				<Acq Number="3">
					<Chan Number="0">
						<prop name="Fluor">4.04845242440311</prop>
						<prop name="Temp">59.94</prop>
						<prop name="Time">1049883</prop>
					</Chan>
				</Acq>
				<Acq Number="4">
					<Chan Number="0">
						<prop name="Fluor">4.02876858486429</prop>
						<prop name="Temp">59.97</prop>
						<prop name="Time">1203733</prop>
					</Chan>
				</Acq>
				<Acq Number="5">
					<Chan Number="0">
						<prop name="Fluor">4.05219404240755</prop>
						<prop name="Temp">59.97</prop>
						<prop name="Time">1357617</prop>
					</Chan>
				</Acq>
				<Acq Number="6">
					<Chan Number="0">
						<prop name="Fluor">4.09914307885221</prop>
						<prop name="Temp">59.94</prop>
						<prop name="Time">1511433</prop>
					</Chan>
				</Acq>
				<Acq Number="7">
					<Chan Number="0">
						<prop name="Fluor">4.09819635895992</prop>
						<prop name="Temp">59.94</prop>
						<prop name="Time">1665200</prop>
					</Chan>
				</Acq>
				<Acq Number="8">
					<Chan Number="0">
						<prop name="Fluor">4.04222453670497</prop>
						<prop name="Temp">59.94</prop>
						<prop name="Time">1819000</prop>
					</Chan>
				</Acq>
				<Acq Number="9">
					<Chan Number="0">
						<prop name="Fluor">4.0915271302398</prop>
						<prop name="Temp">59.94</prop>
						<prop name="Time">1972817</prop>
					</Chan>
				</Acq>
				<Acq Number="10">
					<Chan Number="0">
						<prop name="Fluor">4.06325156046058</prop>
						<prop name="Temp">59.94</prop>
						<prop name="Time">2126600</prop>
					</Chan>
				</Acq>
				<Acq Number="11">
					<Chan Number="0">
						<prop name="Fluor">4.12334378746741</prop>
						<prop name="Temp">59.97</prop>
						<prop name="Time">2280167</prop>
					</Chan>
				</Acq>
				<Acq Number="12">
					<Chan Number="0">
						<prop name="Fluor">4.11724004818774</prop>
						<prop name="Temp">59.94</prop>
						<prop name="Time">2433950</prop>
					</Chan>
				</Acq>
				<Acq Number="13">
					<Chan Number="0">
						<prop name="Fluor">4.10682219261003</prop>
						<prop name="Temp">59.94</prop>
						<prop name="Time">2587783</prop>
					</Chan>
				</Acq>
				<Acq Number="14">
					<Chan Number="0">
						<prop name="Fluor">4.1001005988426</prop>
						<prop name="Temp">59.94</prop>
						<prop name="Time">2741700</prop>
					</Chan>
				</Acq>
				<Acq Number="15">
					<Chan Number="0">
						<prop name="Fluor">4.12231211707975</prop>
						<prop name="Temp">59.94</prop>
						<prop name="Time">2895433</prop>
					</Chan>
				</Acq>
				<Acq Number="16">
					<Chan Number="0">
						<prop name="Fluor">4.1016916695159</prop>
						<prop name="Temp">59.94</prop>
						<prop name="Time">3049233</prop>
					</Chan>
				</Acq>
				<Acq Number="17">
					<Chan Number="0">
						<prop name="Fluor">4.16373054011184</prop>
						<prop name="Temp">59.94</prop>
						<prop name="Time">3203050</prop>
					</Chan>
				</Acq>
				<Acq Number="18">
					<Chan Number="0">
						<prop name="Fluor">4.14497130453159</prop>
						<prop name="Temp">59.94</prop>
						<prop name="Time">3356867</prop>
					</Chan>
				</Acq>
				<Acq Number="19">
					<Chan Number="0">
						<prop name="Fluor">4.15047222851856</prop>
						<prop name="Temp">59.94</prop>
						<prop name="Time">3510667</prop>
					</Chan>
				</Acq>
				<Acq Number="20">
					<Chan Number="0">
						<prop name="Fluor">4.07077836170318</prop>
						<prop name="Temp">59.94</prop>
						<prop name="Time">3664433</prop>
					</Chan>
				</Acq>
				<Acq Number="21">
					<Chan Number="0">
						<prop name="Fluor">4.17311685946597</prop>
						<prop name="Temp">59.94</prop>
						<prop name="Time">3818267</prop>
					</Chan>
				</Acq>
				<Acq Number="22">
					<Chan Number="0">
						<prop name="Fluor">4.15663082155652</prop>
						<prop name="Temp">59.94</prop>
						<prop name="Time">3972067</prop>
					</Chan>
				</Acq>
				<Acq Number="23">
					<Chan Number="0">
						<prop name="Fluor">4.15175173979077</prop>
						<prop name="Temp">59.94</prop>
						<prop name="Time">4125867</prop>
					</Chan>
				</Acq>
				<Acq Number="24">
					<Chan Number="0">
						<prop name="Fluor">4.17835844724281</prop>
						<prop name="Temp">59.94</prop>
						<prop name="Time">4279633</prop>
					</Chan>
				</Acq>
				<Acq Number="25">
					<Chan Number="0">
						<prop name="Fluor">4.16183514553154</prop>
						<prop name="Temp">59.94</prop>
						<prop name="Time">4433450</prop>
					</Chan>
				</Acq>
				<Acq Number="26">
					<Chan Number="0">
						<prop name="Fluor">4.19713678446377</prop>
						<prop name="Temp">59.94</prop>
						<prop name="Time">4587283</prop>
					</Chan>
				</Acq>
				<Acq Number="27">
					<Chan Number="0">
						<prop name="Fluor">4.14039290672196</prop>
						<prop name="Temp">59.94</prop>
						<prop name="Time">4741050</prop>
					</Chan>
				</Acq>
				<Acq Number="28">
					<Chan Number="0">
						<prop name="Fluor">4.17928633551088</prop>
						<prop name="Temp">59.94</prop>
						<prop name="Time">4894900</prop>
					</Chan>
				</Acq>
				<Acq Number="29">
					<Chan Number="0">
						<prop name="Fluor">4.2045929232582</prop>
						<prop name="Temp">59.94</prop>
						<prop name="Time">5048767</prop>
					</Chan>
				</Acq>
				<Acq Number="30">
					<Chan Number="0">
						<prop name="Fluor">4.20013353224952</prop>
						<prop name="Temp">59.94</prop>
						<prop name="Time">5202550</prop>
					</Chan>
				</Acq>
				<Acq Number="31">
					<Chan Number="0">
						<prop name="Fluor">4.28437189386722</prop>
						<prop name="Temp">59.94</prop>
						<prop name="Time">5356350</prop>
					</Chan>
				</Acq>
				<Acq Number="32">
					<Chan Number="0">
						<prop name="Fluor">4.48425939212966</prop>
						<prop name="Temp">59.94</prop>
						<prop name="Time">5510183</prop>
					</Chan>
				</Acq>
				<Acq Number="33">
					<Chan Number="0">
						<prop name="Fluor">4.66306883711183</prop>
						<prop name="Temp">59.94</prop>
						<prop name="Time">5663950</prop>
					</Chan>
				</Acq>
				<Acq Number="34">
					<Chan Number="0">
						<prop name="Fluor">5.18423837143891</prop>
						<prop name="Temp">59.94</prop>
						<prop name="Time">5817517</prop>
					</Chan>
				</Acq>
				<Acq Number="35">
					<Chan Number="0">
						<prop name="Fluor">6.11513786478428</prop>
						<prop name="Temp">59.94</prop>
						<prop name="Time">5971317</prop>
					</Chan>
				</Acq>
				<Acq Number="36">
					<Chan Number="0">
						<prop name="Fluor">7.80010145619643</prop>
						<prop name="Temp">59.94</prop>
						<prop name="Time">6125100</prop>
					</Chan>
				</Acq>
				<Acq Number="37">
					<Chan Number="0">
						<prop name="Fluor">10.9998068982444</prop>
						<prop name="Temp">59.94</prop>
						<prop name="Time">6278883</prop>
					</Chan>
				</Acq>
				<Acq Number="38">
					<Chan Number="0">
						<prop name="Fluor">16.8286429990312</prop>
						<prop name="Temp">59.94</prop>
						<prop name="Time">6432700</prop>
					</Chan>
				</Acq>
				<Acq Number="39">
					<Chan Number="0">
						<prop name="Fluor">26.797047165154</prop>
						<prop name="Temp">59.94</prop>
						<prop name="Time">6586500</prop>
					</Chan>
				</Acq>
				<Acq Number="40">
					<Chan Number="0">
						<prop name="Fluor">40.3140197019693</prop>
						<prop name="Temp">59.94</prop>
						<prop name="Time">6740283</prop>
					</Chan>
				</Acq>
				<Acq Number="41">
					<Chan Number="0">
						<prop name="Fluor">53.3233446783889</prop>
						<prop name="Temp">59.94</prop>
						<prop name="Time">6894117</prop>
					</Chan>
				</Acq>
				<Acq Number="42">
					<Chan Number="0">
						<prop name="Fluor">62.2778261083533</prop>
						<prop name="Temp">59.94</prop>
						<prop name="Time">7047917</prop>
					</Chan>
				</Acq>
				<Acq Number="43">
					<Chan Number="0">
						<prop name="Fluor">67.5068666964094</prop>
						<prop name="Temp">59.94</prop>
						<prop name="Time">7201683</prop>
					</Chan>
				</Acq>
				<Acq Number="44">
					<Chan Number="0">
						<prop name="Fluor">70.4117848943951</prop>
						<prop name="Temp">59.94</prop>
						<prop name="Time">7355500</prop>
					</Chan>
				</Acq>
				<Acq Number="45">
					<Chan Number="0">
						<prop name="Fluor">72.4265742625868</prop>
						<prop name="Temp">59.94</prop>
						<prop name="Time">7509300</prop>
					</Chan>
				</Acq>
			</Sample>
			<Sample Number="30">
				<Acq Number="1">
					<Chan Number="0">
						<prop name="Fluor">6.41870005403233</prop>
						<prop name="Temp">59.94</prop>
						<prop name="Time">742317</prop>
					</Chan>
				</Acq>
				<Acq Number="2">
					<Chan Number="0">
						<prop name="Fluor">6.46804866140383</prop>
						<prop name="Temp">59.94</prop>
						<prop name="Time">896117</prop>
					</Chan>
				</Acq>
				<Acq Number="3">
					<Chan Number="0">
						<prop name="Fluor">6.46699813354317</prop>
						<prop name="Temp">59.94</prop>
						<prop name="Time">1049883</prop>
					</Chan>
				</Acq>
				<Acq Number="4">
					<Chan Number="0">
						<prop name="Fluor">6.44757347449685</prop>
						<prop name="Temp">59.97</prop>
						<prop name="Time">1203733</prop>
					</Chan>
				</Acq>
				<Acq Number="5">
					<Chan Number="0">
						<prop name="Fluor">6.51287277918683</prop>
						<prop name="Temp">59.97</prop>
						<prop name="Time">1357617</prop>
					</Chan>
				</Acq>
				<Acq Number="6">
					<Chan Number="0">
						<prop name="Fluor">6.52401085723613</prop>
						<prop name="Temp">59.94</prop>
						<prop name="Time">1511433</prop>
					</Chan>
				</Acq>
				<Acq Number="7">
					<Chan Number="0">
						<prop name="Fluor">6.54244267284968</prop>
						<prop name="Temp">59.94</prop>
						<prop name="Time">1665200</prop>
					</Chan>
				</Acq>
				<Acq Number="8">
					<Chan Number="0">
						<prop name="Fluor">6.46914084426638</prop>
						<prop name="Temp">59.94</prop>
						<prop name="Time">1819000</prop>
					</Chan>
				</Acq>
				<Acq Number="9">
					<Chan Number="0">
						<prop name="Fluor">6.54387356109277</prop>
						<prop name="Temp">59.94</prop>
						<prop name="Time">1972817</prop>
					</Chan>
				</Acq>
				<Acq Number="10">
					<Chan Number="0">
						<prop name="Fluor">6.45068297716306</prop>
						<prop name="Temp">59.94</prop>
						<prop name="Time">2126600</prop>
					</Chan>
				</Acq>
				<Acq Number="11">
					<Chan Number="0">
						<prop name="Fluor">6.47061900380904</prop>
						<prop name="Temp">59.97</prop>
						<prop name="Time">2280167</prop>
					</Chan>
				</Acq>
				<Acq Number="12">
					<Chan Number="0">
						<prop name="Fluor">6.46103538362126</prop>
						<prop name="Temp">59.94</prop>
						<prop name="Time">2433950</prop>
					</Chan>
				</Acq>
				<Acq Number="13">
					<Chan Number="0">
						<prop name="Fluor">6.47617015098124</prop>
						<prop name="Temp">59.94</prop>
						<prop name="Time">2587783</prop>
					</Chan>
				</Acq>
				<Acq Number="14">
					<Chan Number="0">
						<prop name="Fluor">6.46555699603676</prop>
						<prop name="Temp">59.94</prop>
						<prop name="Time">2741700</prop>
					</Chan>
				</Acq>
				<Acq Number="15">
					<Chan Number="0">
						<prop name="Fluor">6.48903441537154</prop>
						<prop name="Temp">59.94</prop>
						<prop name="Time">2895433</prop>
					</Chan>
				</Acq>
				<Acq Number="16">
					<Chan Number="0">
						<prop name="Fluor">6.4281143762096</prop>
						<prop name="Temp">59.94</prop>
						<prop name="Time">3049233</prop>
					</Chan>
				</Acq>
				<Acq Number="17">
					<Chan Number="0">
						<prop name="Fluor">6.51105940132329</prop>
						<prop name="Temp">59.94</prop>
						<prop name="Time">3203050</prop>
					</Chan>
				</Acq>
				<Acq Number="18">
					<Chan Number="0">
						<prop name="Fluor">6.49308181951428</prop>
						<prop name="Temp">59.94</prop>
						<prop name="Time">3356867</prop>
					</Chan>
				</Acq>
				<Acq Number="19">
					<Chan Number="0">
						<prop name="Fluor">6.50170414728979</prop>
						<prop name="Temp">59.94</prop>
						<prop name="Time">3510667</prop>
					</Chan>
				</Acq>
				<Acq Number="20">
					<Chan Number="0">
						<prop name="Fluor">6.48272639552975</prop>
						<prop name="Temp">59.94</prop>
						<prop name="Time">3664433</prop>
					</Chan>
				</Acq>
				<Acq Number="21">
					<Chan Number="0">
						<prop name="Fluor">6.4856746170738</prop>
						<prop name="Temp">59.94</prop>
						<prop name="Time">3818267</prop>
					</Chan>
				</Acq>
				<Acq Number="22">
					<Chan Number="0">
						<prop name="Fluor">6.49126824561731</prop>
						<prop name="Temp">59.94</prop>
						<prop name="Time">3972067</prop>
					</Chan>
				</Acq>
				<Acq Number="23">
					<Chan Number="0">
						<prop name="Fluor">6.44356519936075</prop>
						<prop name="Temp">59.94</prop>
						<prop name="Time">4125867</prop>
					</Chan>
				</Acq>
				<Acq Number="24">
					<Chan Number="0">
						<prop name="Fluor">6.49371162272869</prop>
						<prop name="Temp">59.94</prop>
						<prop name="Time">4279633</prop>
					</Chan>
				</Acq>
				<Acq Number="25">
					<Chan Number="0">
						<prop name="Fluor">6.49927507779667</prop>
						<prop name="Temp">59.94</prop>
						<prop name="Time">4433450</prop>
					</Chan>
				</Acq>
				<Acq Number="26">
					<Chan Number="0">
						<prop name="Fluor">6.51150559917054</prop>
						<prop name="Temp">59.94</prop>
						<prop name="Time">4587283</prop>
					</Chan>
				</Acq>
				<Acq Number="27">
					<Chan Number="0">
						<prop name="Fluor">6.41644723792026</prop>
						<prop name="Temp">59.94</prop>
						<prop name="Time">4741050</prop>
					</Chan>
				</Acq>
				<Acq Number="28">
					<Chan Number="0">
						<prop name="Fluor">6.49411229725226</prop>
						<prop name="Temp">59.94</prop>
						<prop name="Time">4894900</prop>
					</Chan>
				</Acq>
				<Acq Number="29">
					<Chan Number="0">
						<prop name="Fluor">6.50113793833919</prop>
						<prop name="Temp">59.94</prop>
						<prop name="Time">5048767</prop>
					</Chan>
				</Acq>
				<Acq Number="30">
					<Chan Number="0">
						<prop name="Fluor">6.49288399327195</prop>
						<prop name="Temp">59.94</prop>
						<prop name="Time">5202550</prop>
					</Chan>
				</Acq>
				<Acq Number="31">
					<Chan Number="0">
						<prop name="Fluor">6.51709817605734</prop>
						<prop name="Temp">59.94</prop>
						<prop name="Time">5356350</prop>
					</Chan>
				</Acq>
				<Acq Number="32">
					<Chan Number="0">
						<prop name="Fluor">6.47330663782534</prop>
						<prop name="Temp">59.94</prop>
						<prop name="Time">5510183</prop>
					</Chan>
				</Acq>
				<Acq Number="33">
					<Chan Number="0">
						<prop name="Fluor">6.42918737293383</prop>
						<prop name="Temp">59.94</prop>
						<prop name="Time">5663950</prop>
					</Chan>
				</Acq>
				<Acq Number="34">
					<Chan Number="0">
						<prop name="Fluor">6.52754450068376</prop>
						<prop name="Temp">59.94</prop>
						<prop name="Time">5817517</prop>
					</Chan>
				</Acq>
				<Acq Number="35">
					<Chan Number="0">
						<prop name="Fluor">6.55519282949113</prop>
						<prop name="Temp">59.94</prop>
						<prop name="Time">5971317</prop>
					</Chan>
				</Acq>
				<Acq Number="36">
					<Chan Number="0">
						<prop name="Fluor">6.51059074669871</prop>
						<prop name="Temp">59.94</prop>
						<prop name="Time">6125100</prop>
					</Chan>
				</Acq>
				<Acq Number="37">
					<Chan Number="0">
						<prop name="Fluor">6.46894927104676</prop>
						<prop name="Temp">59.94</prop>
						<prop name="Time">6278883</prop>
					</Chan>
				</Acq>
				<Acq Number="38">
					<Chan Number="0">
						<prop name="Fluor">6.54945897211697</prop>
						<prop name="Temp">59.94</prop>
						<prop name="Time">6432700</prop>
					</Chan>
				</Acq>
				<Acq Number="39">
					<Chan Number="0">
						<prop name="Fluor">6.54186510583967</prop>
						<prop name="Temp">59.94</prop>
						<prop name="Time">6586500</prop>
					</Chan>
				</Acq>
				<Acq Number="40">
					<Chan Number="0">
						<prop name="Fluor">6.64085023393346</prop>
						<prop name="Temp">59.94</prop>
						<prop name="Time">6740283</prop>
					</Chan>
				</Acq>
				<Acq Number="41">
					<Chan Number="0">
						<prop name="Fluor">6.8536094177407</prop>
						<prop name="Temp">59.94</prop>
						<prop name="Time">6894117</prop>
					</Chan>
				</Acq>
				<Acq Number="42">
					<Chan Number="0">
						<prop name="Fluor">7.12451236354588</prop>
						<prop name="Temp">59.94</prop>
						<prop name="Time">7047917</prop>
					</Chan>
				</Acq>
				<Acq Number="43">
					<Chan Number="0">
						<prop name="Fluor">7.69811414051337</prop>
						<prop name="Temp">59.94</prop>
						<prop name="Time">7201683</prop>
					</Chan>
				</Acq>
				<Acq Number="44">
					<Chan Number="0">
						<prop name="Fluor">8.85606056930468</prop>
						<prop name="Temp">59.94</prop>
						<prop name="Time">7355500</prop>
					</Chan>
				</Acq>
				<Acq Number="45">
					<Chan Number="0">
						<prop name="Fluor">10.8614701567828</prop>
						<prop name="Temp">59.94</prop>
						<prop name="Time">7509300</prop>
					</Chan>
				</Acq>
			</Sample>
			<Sample Number="31">
				<Acq Number="1">
					<Chan Number="0">
						<prop name="Fluor">4.64647013815965</prop>
						<prop name="Temp">59.94</prop>
						<prop name="Time">742317</prop>
					</Chan>
				</Acq>
				<Acq Number="2">
					<Chan Number="0">
						<prop name="Fluor">4.71388946990989</prop>
						<prop name="Temp">59.94</prop>
						<prop name="Time">896117</prop>
					</Chan>
				</Acq>
				<Acq Number="3">
					<Chan Number="0">
						<prop name="Fluor">4.69294640835274</prop>
						<prop name="Temp">59.94</prop>
						<prop name="Time">1049883</prop>
					</Chan>
				</Acq>
				<Acq Number="4">
					<Chan Number="0">
						<prop name="Fluor">4.69331079583689</prop>
						<prop name="Temp">59.97</prop>
						<prop name="Time">1203733</prop>
					</Chan>
				</Acq>
				<Acq Number="5">
					<Chan Number="0">
						<prop name="Fluor">4.73769571569407</prop>
						<prop name="Temp">59.97</prop>
						<prop name="Time">1357617</prop>
					</Chan>
				</Acq>
				<Acq Number="6">
					<Chan Number="0">
						<prop name="Fluor">4.76605182237556</prop>
						<prop name="Temp">59.94</prop>
						<prop name="Time">1511433</prop>
					</Chan>
				</Acq>
				<Acq Number="7">
					<Chan Number="0">
						<prop name="Fluor">4.76491072042999</prop>
						<prop name="Temp">59.94</prop>
						<prop name="Time">1665200</prop>
					</Chan>
				</Acq>
				<Acq Number="8">
					<Chan Number="0">
						<prop name="Fluor">4.72924282418011</prop>
						<prop name="Temp">59.94</prop>
						<prop name="Time">1819000</prop>
					</Chan>
				</Acq>
				<Acq Number="9">
					<Chan Number="0">
						<prop name="Fluor">4.76024709780437</prop>
						<prop name="Temp">59.94</prop>
						<prop name="Time">1972817</prop>
					</Chan>
				</Acq>
				<Acq Number="10">
					<Chan Number="0">
						<prop name="Fluor">4.75066947878704</prop>
						<prop name="Temp">59.94</prop>
						<prop name="Time">2126600</prop>
					</Chan>
				</Acq>
				<Acq Number="11">
					<Chan Number="0">
						<prop name="Fluor">4.7708719695298</prop>
						<prop name="Temp">59.97</prop>
						<prop name="Time">2280167</prop>
					</Chan>
				</Acq>
				<Acq Number="12">
					<Chan Number="0">
						<prop name="Fluor">4.74358991650491</prop>
						<prop name="Temp">59.94</prop>
						<prop name="Time">2433950</prop>
					</Chan>
				</Acq>
				<Acq Number="13">
					<Chan Number="0">
						<prop name="Fluor">4.77498077019941</prop>
						<prop name="Temp">59.94</prop>
						<prop name="Time">2587783</prop>
					</Chan>
				</Acq>
				<Acq Number="14">
					<Chan Number="0">
						<prop name="Fluor">4.76714075445263</prop>
						<prop name="Temp">59.94</prop>
						<prop name="Time">2741700</prop>
					</Chan>
				</Acq>
				<Acq Number="15">
					<Chan Number="0">
						<prop name="Fluor">4.76968560748147</prop>
						<prop name="Temp">59.94</prop>
						<prop name="Time">2895433</prop>
					</Chan>
				</Acq>
				<Acq Number="16">
					<Chan Number="0">
						<prop name="Fluor">4.74877687976179</prop>
						<prop name="Temp">59.94</prop>
						<prop name="Time">3049233</prop>
					</Chan>
				</Acq>
				<Acq Number="17">
					<Chan Number="0">
						<prop name="Fluor">4.77120107805281</prop>
						<prop name="Temp">59.94</prop>
						<prop name="Time">3203050</prop>
					</Chan>
				</Acq>
				<Acq Number="18">
					<Chan Number="0">
						<prop name="Fluor">4.79295317364737</prop>
						<prop name="Temp">59.94</prop>
						<prop name="Time">3356867</prop>
					</Chan>
				</Acq>
				<Acq Number="19">
					<Chan Number="0">
						<prop name="Fluor">4.75873056303871</prop>
						<prop name="Temp">59.94</prop>
						<prop name="Time">3510667</prop>
					</Chan>
				</Acq>
				<Acq Number="20">
					<Chan Number="0">
						<prop name="Fluor">4.71887836087353</prop>
						<prop name="Temp">59.94</prop>
						<prop name="Time">3664433</prop>
					</Chan>
				</Acq>
				<Acq Number="21">
					<Chan Number="0">
						<prop name="Fluor">4.80224804221238</prop>
						<prop name="Temp">59.94</prop>
						<prop name="Time">3818267</prop>
					</Chan>
				</Acq>
				<Acq Number="22">
					<Chan Number="0">
						<prop name="Fluor">4.82664632666488</prop>
						<prop name="Temp">59.94</prop>
						<prop name="Time">3972067</prop>
					</Chan>
				</Acq>
				<Acq Number="23">
					<Chan Number="0">
						<prop name="Fluor">4.78029233437043</prop>
						<prop name="Temp">59.94</prop>
						<prop name="Time">4125867</prop>
					</Chan>
				</Acq>
				<Acq Number="24">
					<Chan Number="0">
						<prop name="Fluor">4.82824358733103</prop>
						<prop name="Temp">59.94</prop>
						<prop name="Time">4279633</prop>
					</Chan>
				</Acq>
				<Acq Number="25">
					<Chan Number="0">
						<prop name="Fluor">4.81171236886031</prop>
						<prop name="Temp">59.94</prop>
						<prop name="Time">4433450</prop>
					</Chan>
				</Acq>
				<Acq Number="26">
					<Chan Number="0">
						<prop name="Fluor">4.76467219384727</prop>
						<prop name="Temp">59.94</prop>
						<prop name="Time">4587283</prop>
					</Chan>
				</Acq>
				<Acq Number="27">
					<Chan Number="0">
						<prop name="Fluor">4.76747519475997</prop>
						<prop name="Temp">59.94</prop>
						<prop name="Time">4741050</prop>
					</Chan>
				</Acq>
				<Acq Number="28">
					<Chan Number="0">
						<prop name="Fluor">4.78377709021935</prop>
						<prop name="Temp">59.94</prop>
						<prop name="Time">4894900</prop>
					</Chan>
				</Acq>
				<Acq Number="29">
					<Chan Number="0">
						<prop name="Fluor">4.846403909966</prop>
						<prop name="Temp">59.94</prop>
						<prop name="Time">5048767</prop>
					</Chan>
				</Acq>
				<Acq Number="30">
					<Chan Number="0">
						<prop name="Fluor">4.81481239633676</prop>
						<prop name="Temp">59.94</prop>
						<prop name="Time">5202550</prop>
					</Chan>
				</Acq>
				<Acq Number="31">
					<Chan Number="0">
						<prop name="Fluor">4.85287807553327</prop>
						<prop name="Temp">59.94</prop>
						<prop name="Time">5356350</prop>
					</Chan>
				</Acq>
				<Acq Number="32">
					<Chan Number="0">
						<prop name="Fluor">4.90575882596777</prop>
						<prop name="Temp">59.94</prop>
						<prop name="Time">5510183</prop>
					</Chan>
				</Acq>
				<Acq Number="33">
					<Chan Number="0">
						<prop name="Fluor">4.99944180217151</prop>
						<prop name="Temp">59.94</prop>
						<prop name="Time">5663950</prop>
					</Chan>
				</Acq>
				<Acq Number="34">
					<Chan Number="0">
						<prop name="Fluor">5.21772850178506</prop>
						<prop name="Temp">59.94</prop>
						<prop name="Time">5817517</prop>
					</Chan>
				</Acq>
				<Acq Number="35">
					<Chan Number="0">
						<prop name="Fluor">5.52651667727141</prop>
						<prop name="Temp">59.94</prop>
						<prop name="Time">5971317</prop>
					</Chan>
				</Acq>
				<Acq Number="36">
					<Chan Number="0">
						<prop name="Fluor">6.23331864607844</prop>
						<prop name="Temp">59.94</prop>
						<prop name="Time">6125100</prop>
					</Chan>
				</Acq>
				<Acq Number="37">
					<Chan Number="0">
						<prop name="Fluor">7.55469853900985</prop>
						<prop name="Temp">59.94</prop>
						<prop name="Time">6278883</prop>
					</Chan>
				</Acq>
				<Acq Number="38">
					<Chan Number="0">
						<prop name="Fluor">9.91951890051279</prop>
						<prop name="Temp">59.94</prop>
						<prop name="Time">6432700</prop>
					</Chan>
				</Acq>
				<Acq Number="39">
					<Chan Number="0">
						<prop name="Fluor">14.2920508739241</prop>
						<prop name="Temp">59.94</prop>
						<prop name="Time">6586500</prop>
					</Chan>
				</Acq>
				<Acq Number="40">
					<Chan Number="0">
						<prop name="Fluor">21.5379525495321</prop>
						<prop name="Temp">59.94</prop>
						<prop name="Time">6740283</prop>
					</Chan>
				</Acq>
				<Acq Number="41">
					<Chan Number="0">
						<prop name="Fluor">31.155780205751</prop>
						<prop name="Temp">59.94</prop>
						<prop name="Time">6894117</prop>
					</Chan>
				</Acq>
				<Acq Number="42">
					<Chan Number="0">
						<prop name="Fluor">40.0267569091969</prop>
						<prop name="Temp">59.94</prop>
						<prop name="Time">7047917</prop>
					</Chan>
				</Acq>
				<Acq Number="43">
					<Chan Number="0">
						<prop name="Fluor">45.9657487405823</prop>
						<prop name="Temp">59.94</prop>
						<prop name="Time">7201683</prop>
					</Chan>
				</Acq>
				<Acq Number="44">
					<Chan Number="0">
						<prop name="Fluor">49.9581614247948</prop>
						<prop name="Temp">59.94</prop>
						<prop name="Time">7355500</prop>
					</Chan>
				</Acq>
				<Acq Number="45">
					<Chan Number="0">
						<prop name="Fluor">53.2495594959148</prop>
						<prop name="Temp">59.94</prop>
						<prop name="Time">7509300</prop>
					</Chan>
				</Acq>
			</Sample>
			<Sample Number="32">
				<Acq Number="1">
					<Chan Number="0">
						<prop name="Fluor">3.95015014010398</prop>
						<prop name="Temp">59.94</prop>
						<prop name="Time">742317</prop>
					</Chan>
				</Acq>
				<Acq Number="2">
					<Chan Number="0">
						<prop name="Fluor">4.03898058070503</prop>
						<prop name="Temp">59.94</prop>
						<prop name="Time">896117</prop>
					</Chan>
				</Acq>
				<Acq Number="3">
					<Chan Number="0">
						<prop name="Fluor">4.03837436968249</prop>
						<prop name="Temp">59.94</prop>
						<prop name="Time">1049883</prop>
					</Chan>
				</Acq>
				<Acq Number="4">
					<Chan Number="0">
						<prop name="Fluor">4.05940792197791</prop>
						<prop name="Temp">59.97</prop>
						<prop name="Time">1203733</prop>
					</Chan>
				</Acq>
				<Acq Number="5">
					<Chan Number="0">
						<prop name="Fluor">4.08367168749141</prop>
						<prop name="Temp">59.97</prop>
						<prop name="Time">1357617</prop>
					</Chan>
				</Acq>
				<Acq Number="6">
					<Chan Number="0">
						<prop name="Fluor">4.13226357563663</prop>
						<prop name="Temp">59.94</prop>
						<prop name="Time">1511433</prop>
					</Chan>
				</Acq>
				<Acq Number="7">
					<Chan Number="0">
						<prop name="Fluor">4.08966672781595</prop>
						<prop name="Temp">59.94</prop>
						<prop name="Time">1665200</prop>
					</Chan>
				</Acq>
				<Acq Number="8">
					<Chan Number="0">
						<prop name="Fluor">4.11462700372403</prop>
						<prop name="Temp">59.94</prop>
						<prop name="Time">1819000</prop>
					</Chan>
				</Acq>
				<Acq Number="9">
					<Chan Number="0">
						<prop name="Fluor">4.10309083205339</prop>
						<prop name="Temp">59.94</prop>
						<prop name="Time">1972817</prop>
					</Chan>
				</Acq>
				<Acq Number="10">
					<Chan Number="0">
						<prop name="Fluor">4.09481749492791</prop>
						<prop name="Temp">59.94</prop>
						<prop name="Time">2126600</prop>
					</Chan>
				</Acq>
				<Acq Number="11">
					<Chan Number="0">
						<prop name="Fluor">4.09476749479991</prop>
						<prop name="Temp">59.97</prop>
						<prop name="Time">2280167</prop>
					</Chan>
				</Acq>
				<Acq Number="12">
					<Chan Number="0">
						<prop name="Fluor">4.10954380124446</prop>
						<prop name="Temp">59.94</prop>
						<prop name="Time">2433950</prop>
					</Chan>
				</Acq>
				<Acq Number="13">
					<Chan Number="0">
						<prop name="Fluor">4.11916329033957</prop>
						<prop name="Temp">59.94</prop>
						<prop name="Time">2587783</prop>
					</Chan>
				</Acq>
				<Acq Number="14">
					<Chan Number="0">
						<prop name="Fluor">4.11240293412074</prop>
						<prop name="Temp">59.94</prop>
						<prop name="Time">2741700</prop>
					</Chan>
				</Acq>
				<Acq Number="15">
					<Chan Number="0">
						<prop name="Fluor">4.13541244178985</prop>
						<prop name="Temp">59.94</prop>
						<prop name="Time">2895433</prop>
					</Chan>
				</Acq>
				<Acq Number="16">
					<Chan Number="0">
						<prop name="Fluor">4.11399422476804</prop>
						<prop name="Temp">59.94</prop>
						<prop name="Time">3049233</prop>
					</Chan>
				</Acq>
				<Acq Number="17">
					<Chan Number="0">
						<prop name="Fluor">4.17839696442534</prop>
						<prop name="Temp">59.94</prop>
						<prop name="Time">3203050</prop>
					</Chan>
				</Acq>
				<Acq Number="18">
					<Chan Number="0">
						<prop name="Fluor">4.15885388314084</prop>
						<prop name="Temp">59.94</prop>
						<prop name="Time">3356867</prop>
					</Chan>
				</Acq>
				<Acq Number="19">
					<Chan Number="0">
						<prop name="Fluor">4.16436620484118</prop>
						<prop name="Temp">59.94</prop>
						<prop name="Time">3510667</prop>
					</Chan>
				</Acq>
				<Acq Number="20">
					<Chan Number="0">
						<prop name="Fluor">4.16502498247332</prop>
						<prop name="Temp">59.94</prop>
						<prop name="Time">3664433</prop>
					</Chan>
				</Acq>
				<Acq Number="21">
					<Chan Number="0">
						<prop name="Fluor">4.18780122494984</prop>
						<prop name="Temp">59.94</prop>
						<prop name="Time">3818267</prop>
					</Chan>
				</Acq>
				<Acq Number="22">
					<Chan Number="0">
						<prop name="Fluor">4.23311164488808</prop>
						<prop name="Temp">59.94</prop>
						<prop name="Time">3972067</prop>
					</Chan>
				</Acq>
				<Acq Number="23">
					<Chan Number="0">
						<prop name="Fluor">4.18627818193032</prop>
						<prop name="Temp">59.94</prop>
						<prop name="Time">4125867</prop>
					</Chan>
				</Acq>
				<Acq Number="24">
					<Chan Number="0">
						<prop name="Fluor">4.23441593121294</prop>
						<prop name="Temp">59.94</prop>
						<prop name="Time">4279633</prop>
					</Chan>
				</Acq>
				<Acq Number="25">
					<Chan Number="0">
						<prop name="Fluor">4.23764798930716</prop>
						<prop name="Temp">59.94</prop>
						<prop name="Time">4433450</prop>
					</Chan>
				</Acq>
				<Acq Number="26">
					<Chan Number="0">
						<prop name="Fluor">4.19006453490701</prop>
						<prop name="Temp">59.94</prop>
						<prop name="Time">4587283</prop>
					</Chan>
				</Acq>
				<Acq Number="27">
					<Chan Number="0">
						<prop name="Fluor">4.19211457473193</prop>
						<prop name="Temp">59.94</prop>
						<prop name="Time">4741050</prop>
					</Chan>
				</Acq>
				<Acq Number="28">
					<Chan Number="0">
						<prop name="Fluor">4.14610192151466</prop>
						<prop name="Temp">59.94</prop>
						<prop name="Time">4894900</prop>
					</Chan>
				</Acq>
				<Acq Number="29">
					<Chan Number="0">
						<prop name="Fluor">4.23038521398884</prop>
						<prop name="Temp">59.94</prop>
						<prop name="Time">5048767</prop>
					</Chan>
				</Acq>
				<Acq Number="30">
					<Chan Number="0">
						<prop name="Fluor">4.17815264016746</prop>
						<prop name="Temp">59.94</prop>
						<prop name="Time">5202550</prop>
					</Chan>
				</Acq>
				<Acq Number="31">
					<Chan Number="0">
						<prop name="Fluor">4.23884871072124</prop>
						<prop name="Temp">59.94</prop>
						<prop name="Time">5356350</prop>
					</Chan>
				</Acq>
				<Acq Number="32">
					<Chan Number="0">
						<prop name="Fluor">4.21180079649911</prop>
						<prop name="Temp">59.94</prop>
						<prop name="Time">5510183</prop>
					</Chan>
				</Acq>
				<Acq Number="33">
					<Chan Number="0">
						<prop name="Fluor">4.22627304628624</prop>
						<prop name="Temp">59.94</prop>
						<prop name="Time">5663950</prop>
					</Chan>
				</Acq>
				<Acq Number="34">
					<Chan Number="0">
						<prop name="Fluor">4.22011224553165</prop>
						<prop name="Temp">59.94</prop>
						<prop name="Time">5817517</prop>
					</Chan>
				</Acq>
				<Acq Number="35">
					<Chan Number="0">
						<prop name="Fluor">4.21899783727239</prop>
						<prop name="Temp">59.94</prop>
						<prop name="Time">5971317</prop>
					</Chan>
				</Acq>
				<Acq Number="36">
					<Chan Number="0">
						<prop name="Fluor">4.18902848495788</prop>
						<prop name="Temp">59.94</prop>
						<prop name="Time">6125100</prop>
					</Chan>
				</Acq>
				<Acq Number="37">
					<Chan Number="0">
						<prop name="Fluor">4.32979261873836</prop>
						<prop name="Temp">59.94</prop>
						<prop name="Time">6278883</prop>
					</Chan>
				</Acq>
				<Acq Number="38">
					<Chan Number="0">
						<prop name="Fluor">4.36822865856473</prop>
						<prop name="Temp">59.94</prop>
						<prop name="Time">6432700</prop>
					</Chan>
				</Acq>
				<Acq Number="39">
					<Chan Number="0">
						<prop name="Fluor">4.50665795078613</prop>
						<prop name="Temp">59.94</prop>
						<prop name="Time">6586500</prop>
					</Chan>
				</Acq>
				<Acq Number="40">
					<Chan Number="0">
						<prop name="Fluor">4.7963424391871</prop>
						<prop name="Temp">59.94</prop>
						<prop name="Time">6740283</prop>
					</Chan>
				</Acq>
				<Acq Number="41">
					<Chan Number="0">
						<prop name="Fluor">5.35435447794649</prop>
						<prop name="Temp">59.94</prop>
						<prop name="Time">6894117</prop>
					</Chan>
				</Acq>
				<Acq Number="42">
					<Chan Number="0">
						<prop name="Fluor">6.37296387495057</prop>
						<prop name="Temp">59.94</prop>
						<prop name="Time">7047917</prop>
					</Chan>
				</Acq>
				<Acq Number="43">
					<Chan Number="0">
						<prop name="Fluor">8.29524062800975</prop>
						<prop name="Temp">59.94</prop>
						<prop name="Time">7201683</prop>
					</Chan>
				</Acq>
				<Acq Number="44">
					<Chan Number="0">
						<prop name="Fluor">11.8757148233694</prop>
						<prop name="Temp">59.94</prop>
						<prop name="Time">7355500</prop>
					</Chan>
				</Acq>
				<Acq Number="45">
					<Chan Number="0">
						<prop name="Fluor">18.3740280709131</prop>
						<prop name="Temp">59.94</prop>
						<prop name="Time">7509300</prop>
					</Chan>
				</Acq>
			</Sample>
			<Sample Number="33">
				<Acq Number="1">
					<Chan Number="0">
						<prop name="Fluor">3.92455940621922</prop>
						<prop name="Temp">59.94</prop>
						<prop name="Time">742317</prop>
					</Chan>
				</Acq>
				<Acq Number="2">
					<Chan Number="0">
						<prop name="Fluor">3.95194925932587</prop>
						<prop name="Temp">59.94</prop>
						<prop name="Time">896117</prop>
					</Chan>
				</Acq>
				<Acq Number="3">
					<Chan Number="0">
						<prop name="Fluor">3.97300294942016</prop>
						<prop name="Temp">59.94</prop>
						<prop name="Time">1049883</prop>
					</Chan>
				</Acq>
				<Acq Number="4">
					<Chan Number="0">
						<prop name="Fluor">3.994911809007</prop>
						<prop name="Temp">59.97</prop>
						<prop name="Time">1203733</prop>
					</Chan>
				</Acq>
				<Acq Number="5">
					<Chan Number="0">
						<prop name="Fluor">3.95504655249145</prop>
						<prop name="Temp">59.97</prop>
						<prop name="Time">1357617</prop>
					</Chan>
				</Acq>
				<Acq Number="6">
					<Chan Number="0">
						<prop name="Fluor">4.00518283811938</prop>
						<prop name="Temp">59.94</prop>
						<prop name="Time">1511433</prop>
					</Chan>
				</Acq>
				<Acq Number="7">
					<Chan Number="0">
						<prop name="Fluor">4.02594357456871</prop>
						<prop name="Temp">59.94</prop>
						<prop name="Time">1665200</prop>
					</Chan>
				</Acq>
				<Acq Number="8">
					<Chan Number="0">
						<prop name="Fluor">4.02997950204668</prop>
						<prop name="Temp">59.94</prop>
						<prop name="Time">1819000</prop>
					</Chan>
				</Acq>
				<Acq Number="9">
					<Chan Number="0">
						<prop name="Fluor">4.01738129253859</prop>
						<prop name="Temp">59.94</prop>
						<prop name="Time">1972817</prop>
					</Chan>
				</Acq>
				<Acq Number="10">
					<Chan Number="0">
						<prop name="Fluor">4.00929227598335</prop>
						<prop name="Temp">59.94</prop>
						<prop name="Time">2126600</prop>
					</Chan>
				</Acq>
				<Acq Number="11">
					<Chan Number="0">
						<prop name="Fluor">4.03094568507461</prop>
						<prop name="Temp">59.97</prop>
						<prop name="Time">2280167</prop>
					</Chan>
				</Acq>
				<Acq Number="12">
					<Chan Number="0">
						<prop name="Fluor">4.00331056943678</prop>
						<prop name="Temp">59.94</prop>
						<prop name="Time">2433950</prop>
					</Chan>
				</Acq>
				<Acq Number="13">
					<Chan Number="0">
						<prop name="Fluor">4.01269675862131</prop>
						<prop name="Temp">59.94</prop>
						<prop name="Time">2587783</prop>
					</Chan>
				</Acq>
				<Acq Number="14">
					<Chan Number="0">
						<prop name="Fluor">3.98440356805569</prop>
						<prop name="Temp">59.94</prop>
						<prop name="Time">2741700</prop>
					</Chan>
				</Acq>
				<Acq Number="15">
					<Chan Number="0">
						<prop name="Fluor">4.07341793418238</prop>
						<prop name="Temp">59.94</prop>
						<prop name="Time">2895433</prop>
					</Chan>
				</Acq>
				<Acq Number="16">
					<Chan Number="0">
						<prop name="Fluor">4.02937575763846</prop>
						<prop name="Temp">59.94</prop>
						<prop name="Time">3049233</prop>
					</Chan>
				</Acq>
				<Acq Number="17">
					<Chan Number="0">
						<prop name="Fluor">4.05298016307467</prop>
						<prop name="Temp">59.94</prop>
						<prop name="Time">3203050</prop>
					</Chan>
				</Acq>
				<Acq Number="18">
					<Chan Number="0">
						<prop name="Fluor">4.01078331289683</prop>
						<prop name="Temp">59.94</prop>
						<prop name="Time">3356867</prop>
					</Chan>
				</Acq>
				<Acq Number="19">
					<Chan Number="0">
						<prop name="Fluor">4.0813883755262</prop>
						<prop name="Temp">59.94</prop>
						<prop name="Time">3510667</prop>
					</Chan>
				</Acq>
				<Acq Number="20">
					<Chan Number="0">
						<prop name="Fluor">4.01672835995787</prop>
						<prop name="Temp">59.94</prop>
						<prop name="Time">3664433</prop>
					</Chan>
				</Acq>
				<Acq Number="21">
					<Chan Number="0">
						<prop name="Fluor">4.04036074654932</prop>
						<prop name="Temp">59.94</prop>
						<prop name="Time">3818267</prop>
					</Chan>
				</Acq>
				<Acq Number="22">
					<Chan Number="0">
						<prop name="Fluor">4.06562764925131</prop>
						<prop name="Temp">59.94</prop>
						<prop name="Time">3972067</prop>
					</Chan>
				</Acq>
				<Acq Number="23">
					<Chan Number="0">
						<prop name="Fluor">4.06081849380575</prop>
						<prop name="Temp">59.94</prop>
						<prop name="Time">4125867</prop>
					</Chan>
				</Acq>
				<Acq Number="24">
					<Chan Number="0">
						<prop name="Fluor">4.15430295143066</prop>
						<prop name="Temp">59.94</prop>
						<prop name="Time">4279633</prop>
					</Chan>
				</Acq>
				<Acq Number="25">
					<Chan Number="0">
						<prop name="Fluor">4.0923329697193</prop>
						<prop name="Temp">59.94</prop>
						<prop name="Time">4433450</prop>
					</Chan>
				</Acq>
				<Acq Number="26">
					<Chan Number="0">
						<prop name="Fluor">4.0654771977475</prop>
						<prop name="Temp">59.94</prop>
						<prop name="Time">4587283</prop>
					</Chan>
				</Acq>
				<Acq Number="27">
					<Chan Number="0">
						<prop name="Fluor">4.06853620085956</prop>
						<prop name="Temp">59.94</prop>
						<prop name="Time">4741050</prop>
					</Chan>
				</Acq>
				<Acq Number="28">
					<Chan Number="0">
						<prop name="Fluor">4.17550909844753</prop>
						<prop name="Temp">59.94</prop>
						<prop name="Time">4894900</prop>
					</Chan>
				</Acq>
				<Acq Number="29">
					<Chan Number="0">
						<prop name="Fluor">4.13571276768001</prop>
						<prop name="Temp">59.94</prop>
						<prop name="Time">5048767</prop>
					</Chan>
				</Acq>
				<Acq Number="30">
					<Chan Number="0">
						<prop name="Fluor">4.19523195096663</prop>
						<prop name="Temp">59.94</prop>
						<prop name="Time">5202550</prop>
					</Chan>
				</Acq>
				<Acq Number="31">
					<Chan Number="0">
						<prop name="Fluor">4.21930791553274</prop>
						<prop name="Temp">59.94</prop>
						<prop name="Time">5356350</prop>
					</Chan>
				</Acq>
				<Acq Number="32">
					<Chan Number="0">
						<prop name="Fluor">4.36943402379526</prop>
						<prop name="Temp">59.94</prop>
						<prop name="Time">5510183</prop>
					</Chan>
				</Acq>
				<Acq Number="33">
					<Chan Number="0">
						<prop name="Fluor">4.6057629374344</prop>
						<prop name="Temp">59.94</prop>
						<prop name="Time">5663950</prop>
					</Chan>
				</Acq>
				<Acq Number="34">
					<Chan Number="0">
						<prop name="Fluor">5.14709264552485</prop>
						<prop name="Temp">59.94</prop>
						<prop name="Time">5817517</prop>
					</Chan>
				</Acq>
				<Acq Number="35">
					<Chan Number="0">
						<prop name="Fluor">6.02259535122968</prop>
						<prop name="Temp">59.94</prop>
						<prop name="Time">5971317</prop>
					</Chan>
				</Acq>
				<Acq Number="36">
					<Chan Number="0">
						<prop name="Fluor">7.80501553935459</prop>
						<prop name="Temp">59.94</prop>
						<prop name="Time">6125100</prop>
					</Chan>
				</Acq>
				<Acq Number="37">
					<Chan Number="0">
						<prop name="Fluor">11.251800128541</prop>
						<prop name="Temp">59.94</prop>
						<prop name="Time">6278883</prop>
					</Chan>
				</Acq>
				<Acq Number="38">
					<Chan Number="0">
						<prop name="Fluor">17.5465491828229</prop>
						<prop name="Temp">59.94</prop>
						<prop name="Time">6432700</prop>
					</Chan>
				</Acq>
				<Acq Number="39">
					<Chan Number="0">
						<prop name="Fluor">27.9985739640335</prop>
						<prop name="Temp">59.94</prop>
						<prop name="Time">6586500</prop>
					</Chan>
				</Acq>
				<Acq Number="40">
					<Chan Number="0">
						<prop name="Fluor">41.6383888494311</prop>
						<prop name="Temp">59.94</prop>
						<prop name="Time">6740283</prop>
					</Chan>
				</Acq>
				<Acq Number="41">
					<Chan Number="0">
						<prop name="Fluor">55.1008151896638</prop>
						<prop name="Temp">59.94</prop>
						<prop name="Time">6894117</prop>
					</Chan>
				</Acq>
				<Acq Number="42">
					<Chan Number="0">
						<prop name="Fluor">64.4116441130611</prop>
						<prop name="Temp">59.94</prop>
						<prop name="Time">7047917</prop>
					</Chan>
				</Acq>
				<Acq Number="43">
					<Chan Number="0">
						<prop name="Fluor">69.5550483642391</prop>
						<prop name="Temp">59.94</prop>
						<prop name="Time">7201683</prop>
					</Chan>
				</Acq>
				<Acq Number="44">
					<Chan Number="0">
						<prop name="Fluor">72.5724472371031</prop>
						<prop name="Temp">59.94</prop>
						<prop name="Time">7355500</prop>
					</Chan>
				</Acq>
				<Acq Number="45">
					<Chan Number="0">
						<prop name="Fluor">74.5571786192391</prop>
						<prop name="Temp">59.94</prop>
						<prop name="Time">7509300</prop>
					</Chan>
				</Acq>
			</Sample>
			<Sample Number="34">
				<Acq Number="1">
					<Chan Number="0">
						<prop name="Fluor">4.07563319763587</prop>
						<prop name="Temp">59.94</prop>
						<prop name="Time">742317</prop>
					</Chan>
				</Acq>
				<Acq Number="2">
					<Chan Number="0">
						<prop name="Fluor">4.10449005886122</prop>
						<prop name="Temp">59.94</prop>
						<prop name="Time">896117</prop>
					</Chan>
				</Acq>
				<Acq Number="3">
					<Chan Number="0">
						<prop name="Fluor">4.12668834770726</prop>
						<prop name="Temp">59.94</prop>
						<prop name="Time">1049883</prop>
					</Chan>
				</Acq>
				<Acq Number="4">
					<Chan Number="0">
						<prop name="Fluor">4.19554771649314</prop>
						<prop name="Temp">59.97</prop>
						<prop name="Time">1203733</prop>
					</Chan>
				</Acq>
				<Acq Number="5">
					<Chan Number="0">
						<prop name="Fluor">4.08482981234772</prop>
						<prop name="Temp">59.97</prop>
						<prop name="Time">1357617</prop>
					</Chan>
				</Acq>
				<Acq Number="6">
					<Chan Number="0">
						<prop name="Fluor">4.13760117006532</prop>
						<prop name="Temp">59.94</prop>
						<prop name="Time">1511433</prop>
					</Chan>
				</Acq>
				<Acq Number="7">
					<Chan Number="0">
						<prop name="Fluor">4.13662841897725</prop>
						<prop name="Temp">59.94</prop>
						<prop name="Time">1665200</prop>
					</Chan>
				</Acq>
				<Acq Number="8">
					<Chan Number="0">
						<prop name="Fluor">4.20958706004241</prop>
						<prop name="Temp">59.94</prop>
						<prop name="Time">1819000</prop>
					</Chan>
				</Acq>
				<Acq Number="9">
					<Chan Number="0">
						<prop name="Fluor">4.19616225697197</prop>
						<prop name="Temp">59.94</prop>
						<prop name="Time">1972817</prop>
					</Chan>
				</Acq>
				<Acq Number="10">
					<Chan Number="0">
						<prop name="Fluor">4.16475517396837</prop>
						<prop name="Temp">59.94</prop>
						<prop name="Time">2126600</prop>
					</Chan>
				</Acq>
				<Acq Number="11">
					<Chan Number="0">
						<prop name="Fluor">4.16472560072193</prop>
						<prop name="Temp">59.97</prop>
						<prop name="Time">2280167</prop>
					</Chan>
				</Acq>
				<Acq Number="12">
					<Chan Number="0">
						<prop name="Fluor">4.20433692926345</prop>
						<prop name="Temp">59.94</prop>
						<prop name="Time">2433950</prop>
					</Chan>
				</Acq>
				<Acq Number="13">
					<Chan Number="0">
						<prop name="Fluor">4.19124202637416</prop>
						<prop name="Temp">59.94</prop>
						<prop name="Time">2587783</prop>
					</Chan>
				</Acq>
				<Acq Number="14">
					<Chan Number="0">
						<prop name="Fluor">4.23020046763758</prop>
						<prop name="Temp">59.94</prop>
						<prop name="Time">2741700</prop>
					</Chan>
				</Acq>
				<Acq Number="15">
					<Chan Number="0">
						<prop name="Fluor">4.20954103409878</prop>
						<prop name="Temp">59.94</prop>
						<prop name="Time">2895433</prop>
					</Chan>
				</Acq>
				<Acq Number="16">
					<Chan Number="0">
						<prop name="Fluor">4.20893308753423</prop>
						<prop name="Temp">59.94</prop>
						<prop name="Time">3049233</prop>
					</Chan>
				</Acq>
				<Acq Number="17">
					<Chan Number="0">
						<prop name="Fluor">4.23381971774774</prop>
						<prop name="Temp">59.94</prop>
						<prop name="Time">3203050</prop>
					</Chan>
				</Acq>
				<Acq Number="18">
					<Chan Number="0">
						<prop name="Fluor">4.16634218575336</prop>
						<prop name="Temp">59.94</prop>
						<prop name="Time">3356867</prop>
					</Chan>
				</Acq>
				<Acq Number="19">
					<Chan Number="0">
						<prop name="Fluor">4.19481329609461</prop>
						<prop name="Temp">59.94</prop>
						<prop name="Time">3510667</prop>
					</Chan>
				</Acq>
				<Acq Number="20">
					<Chan Number="0">
						<prop name="Fluor">4.17252683632558</prop>
						<prop name="Temp">59.94</prop>
						<prop name="Time">3664433</prop>
					</Chan>
				</Acq>
				<Acq Number="21">
					<Chan Number="0">
						<prop name="Fluor">4.2433987165335</prop>
						<prop name="Temp">59.94</prop>
						<prop name="Time">3818267</prop>
					</Chan>
				</Acq>
				<Acq Number="22">
					<Chan Number="0">
						<prop name="Fluor">4.2010554887155</prop>
						<prop name="Temp">59.94</prop>
						<prop name="Time">3972067</prop>
					</Chan>
				</Acq>
				<Acq Number="23">
					<Chan Number="0">
						<prop name="Fluor">4.15011915967633</prop>
						<prop name="Temp">59.94</prop>
						<prop name="Time">4125867</prop>
					</Chan>
				</Acq>
				<Acq Number="24">
					<Chan Number="0">
						<prop name="Fluor">4.27162562410798</prop>
						<prop name="Temp">59.94</prop>
						<prop name="Time">4279633</prop>
					</Chan>
				</Acq>
				<Acq Number="25">
					<Chan Number="0">
						<prop name="Fluor">4.13707235025869</prop>
						<prop name="Temp">59.94</prop>
						<prop name="Time">4433450</prop>
					</Chan>
				</Acq>
				<Acq Number="26">
					<Chan Number="0">
						<prop name="Fluor">4.24705913980781</prop>
						<prop name="Temp">59.94</prop>
						<prop name="Time">4587283</prop>
					</Chan>
				</Acq>
				<Acq Number="27">
					<Chan Number="0">
						<prop name="Fluor">4.2504020958181</prop>
						<prop name="Temp">59.94</prop>
						<prop name="Time">4741050</prop>
					</Chan>
				</Acq>
				<Acq Number="28">
					<Chan Number="0">
						<prop name="Fluor">4.29450828645529</prop>
						<prop name="Temp">59.94</prop>
						<prop name="Time">4894900</prop>
					</Chan>
				</Acq>
				<Acq Number="29">
					<Chan Number="0">
						<prop name="Fluor">4.29891389329914</prop>
						<prop name="Temp">59.94</prop>
						<prop name="Time">5048767</prop>
					</Chan>
				</Acq>
				<Acq Number="30">
					<Chan Number="0">
						<prop name="Fluor">4.27035759219681</prop>
						<prop name="Temp">59.94</prop>
						<prop name="Time">5202550</prop>
					</Chan>
				</Acq>
				<Acq Number="31">
					<Chan Number="0">
						<prop name="Fluor">4.27326311082774</prop>
						<prop name="Temp">59.94</prop>
						<prop name="Time">5356350</prop>
					</Chan>
				</Acq>
				<Acq Number="32">
					<Chan Number="0">
						<prop name="Fluor">4.2712800162573</prop>
						<prop name="Temp">59.94</prop>
						<prop name="Time">5510183</prop>
					</Chan>
				</Acq>
				<Acq Number="33">
					<Chan Number="0">
						<prop name="Fluor">4.26872482117286</prop>
						<prop name="Temp">59.94</prop>
						<prop name="Time">5663950</prop>
					</Chan>
				</Acq>
				<Acq Number="34">
					<Chan Number="0">
						<prop name="Fluor">4.28970574567582</prop>
						<prop name="Temp">59.94</prop>
						<prop name="Time">5817517</prop>
					</Chan>
				</Acq>
				<Acq Number="35">
					<Chan Number="0">
						<prop name="Fluor">4.31602685917766</prop>
						<prop name="Temp">59.94</prop>
						<prop name="Time">5971317</prop>
					</Chan>
				</Acq>
				<Acq Number="36">
					<Chan Number="0">
						<prop name="Fluor">4.2879362845742</prop>
						<prop name="Temp">59.94</prop>
						<prop name="Time">6125100</prop>
					</Chan>
				</Acq>
				<Acq Number="37">
					<Chan Number="0">
						<prop name="Fluor">4.26109856704923</prop>
						<prop name="Temp">59.94</prop>
						<prop name="Time">6278883</prop>
					</Chan>
				</Acq>
				<Acq Number="38">
					<Chan Number="0">
						<prop name="Fluor">4.25731195875467</prop>
						<prop name="Temp">59.94</prop>
						<prop name="Time">6432700</prop>
					</Chan>
				</Acq>
				<Acq Number="39">
					<Chan Number="0">
						<prop name="Fluor">4.29319656622564</prop>
						<prop name="Temp">59.94</prop>
						<prop name="Time">6586500</prop>
					</Chan>
				</Acq>
				<Acq Number="40">
					<Chan Number="0">
						<prop name="Fluor">4.26218220029488</prop>
						<prop name="Temp">59.94</prop>
						<prop name="Time">6740283</prop>
					</Chan>
				</Acq>
				<Acq Number="41">
					<Chan Number="0">
						<prop name="Fluor">4.36401913276093</prop>
						<prop name="Temp">59.94</prop>
						<prop name="Time">6894117</prop>
					</Chan>
				</Acq>
				<Acq Number="42">
					<Chan Number="0">
						<prop name="Fluor">4.32719344709865</prop>
						<prop name="Temp">59.94</prop>
						<prop name="Time">7047917</prop>
					</Chan>
				</Acq>
				<Acq Number="43">
					<Chan Number="0">
						<prop name="Fluor">4.36414350624609</prop>
						<prop name="Temp">59.94</prop>
						<prop name="Time">7201683</prop>
					</Chan>
				</Acq>
				<Acq Number="44">
					<Chan Number="0">
						<prop name="Fluor">4.38190633642924</prop>
						<prop name="Temp">59.94</prop>
						<prop name="Time">7355500</prop>
					</Chan>
				</Acq>
				<Acq Number="45">
					<Chan Number="0">
						<prop name="Fluor">4.33217717846359</prop>
						<prop name="Temp">59.94</prop>
						<prop name="Time">7509300</prop>
					</Chan>
				</Acq>
			</Sample>
			<Sample Number="35">
				<Acq Number="1">
					<Chan Number="0">
						<prop name="Fluor">5.80741473129124</prop>
						<prop name="Temp">59.94</prop>
						<prop name="Time">742317</prop>
					</Chan>
				</Acq>
				<Acq Number="2">
					<Chan Number="0">
						<prop name="Fluor">5.84034448808885</prop>
						<prop name="Temp">59.94</prop>
						<prop name="Time">896117</prop>
					</Chan>
				</Acq>
				<Acq Number="3">
					<Chan Number="0">
						<prop name="Fluor">5.93694658639382</prop>
						<prop name="Temp">59.94</prop>
						<prop name="Time">1049883</prop>
					</Chan>
				</Acq>
				<Acq Number="4">
					<Chan Number="0">
						<prop name="Fluor">5.93737840141244</prop>
						<prop name="Temp">59.97</prop>
						<prop name="Time">1203733</prop>
					</Chan>
				</Acq>
				<Acq Number="5">
					<Chan Number="0">
						<prop name="Fluor">5.91813416270198</prop>
						<prop name="Temp">59.97</prop>
						<prop name="Time">1357617</prop>
					</Chan>
				</Acq>
				<Acq Number="6">
					<Chan Number="0">
						<prop name="Fluor">5.97710433299226</prop>
						<prop name="Temp">59.94</prop>
						<prop name="Time">1511433</prop>
					</Chan>
				</Acq>
				<Acq Number="7">
					<Chan Number="0">
						<prop name="Fluor">5.90239330492801</prop>
						<prop name="Temp">59.94</prop>
						<prop name="Time">1665200</prop>
					</Chan>
				</Acq>
				<Acq Number="8">
					<Chan Number="0">
						<prop name="Fluor">5.90837354901061</prop>
						<prop name="Temp">59.94</prop>
						<prop name="Time">1819000</prop>
					</Chan>
				</Acq>
				<Acq Number="9">
					<Chan Number="0">
						<prop name="Fluor">5.92176216720705</prop>
						<prop name="Temp">59.94</prop>
						<prop name="Time">1972817</prop>
					</Chan>
				</Acq>
				<Acq Number="10">
					<Chan Number="0">
						<prop name="Fluor">5.93427494784143</prop>
						<prop name="Temp">59.94</prop>
						<prop name="Time">2126600</prop>
					</Chan>
				</Acq>
				<Acq Number="11">
					<Chan Number="0">
						<prop name="Fluor">5.81195207371926</prop>
						<prop name="Temp">59.97</prop>
						<prop name="Time">2280167</prop>
					</Chan>
				</Acq>
				<Acq Number="12">
					<Chan Number="0">
						<prop name="Fluor">5.94984945002418</prop>
						<prop name="Temp">59.94</prop>
						<prop name="Time">2433950</prop>
					</Chan>
				</Acq>
				<Acq Number="13">
					<Chan Number="0">
						<prop name="Fluor">5.91481986234128</prop>
						<prop name="Temp">59.94</prop>
						<prop name="Time">2587783</prop>
					</Chan>
				</Acq>
				<Acq Number="14">
					<Chan Number="0">
						<prop name="Fluor">5.95402136819987</prop>
						<prop name="Temp">59.94</prop>
						<prop name="Time">2741700</prop>
					</Chan>
				</Acq>
				<Acq Number="15">
					<Chan Number="0">
						<prop name="Fluor">5.95728297228666</prop>
						<prop name="Temp">59.94</prop>
						<prop name="Time">2895433</prop>
					</Chan>
				</Acq>
				<Acq Number="16">
					<Chan Number="0">
						<prop name="Fluor">5.95635977819223</prop>
						<prop name="Temp">59.94</prop>
						<prop name="Time">3049233</prop>
					</Chan>
				</Acq>
				<Acq Number="17">
					<Chan Number="0">
						<prop name="Fluor">5.95913022381165</prop>
						<prop name="Temp">59.94</prop>
						<prop name="Time">3203050</prop>
					</Chan>
				</Acq>
				<Acq Number="18">
					<Chan Number="0">
						<prop name="Fluor">5.86315245705102</prop>
						<prop name="Temp">59.94</prop>
						<prop name="Time">3356867</prop>
					</Chan>
				</Acq>
				<Acq Number="19">
					<Chan Number="0">
						<prop name="Fluor">5.91990098938569</prop>
						<prop name="Temp">59.94</prop>
						<prop name="Time">3510667</prop>
					</Chan>
				</Acq>
				<Acq Number="20">
					<Chan Number="0">
						<prop name="Fluor">5.89633250424506</prop>
						<prop name="Temp">59.94</prop>
						<prop name="Time">3664433</prop>
					</Chan>
				</Acq>
				<Acq Number="21">
					<Chan Number="0">
						<prop name="Fluor">5.94804568470218</prop>
						<prop name="Temp">59.94</prop>
						<prop name="Time">3818267</prop>
					</Chan>
				</Acq>
				<Acq Number="22">
					<Chan Number="0">
						<prop name="Fluor">5.97768829967692</prop>
						<prop name="Temp">59.94</prop>
						<prop name="Time">3972067</prop>
					</Chan>
				</Acq>
				<Acq Number="23">
					<Chan Number="0">
						<prop name="Fluor">5.89702845627416</prop>
						<prop name="Temp">59.94</prop>
						<prop name="Time">4125867</prop>
					</Chan>
				</Acq>
				<Acq Number="24">
					<Chan Number="0">
						<prop name="Fluor">5.95511868218836</prop>
						<prop name="Temp">59.94</prop>
						<prop name="Time">4279633</prop>
					</Chan>
				</Acq>
				<Acq Number="25">
					<Chan Number="0">
						<prop name="Fluor">5.88615633930225</prop>
						<prop name="Temp">59.94</prop>
						<prop name="Time">4433450</prop>
					</Chan>
				</Acq>
				<Acq Number="26">
					<Chan Number="0">
						<prop name="Fluor">5.92741015697041</prop>
						<prop name="Temp">59.94</prop>
						<prop name="Time">4587283</prop>
					</Chan>
				</Acq>
				<Acq Number="27">
					<Chan Number="0">
						<prop name="Fluor">5.93092433809588</prop>
						<prop name="Temp">59.94</prop>
						<prop name="Time">4741050</prop>
					</Chan>
				</Acq>
				<Acq Number="28">
					<Chan Number="0">
						<prop name="Fluor">5.92614034300939</prop>
						<prop name="Temp">59.94</prop>
						<prop name="Time">4894900</prop>
					</Chan>
				</Acq>
				<Acq Number="29">
					<Chan Number="0">
						<prop name="Fluor">5.95363903517558</prop>
						<prop name="Temp">59.94</prop>
						<prop name="Time">5048767</prop>
					</Chan>
				</Acq>
				<Acq Number="30">
					<Chan Number="0">
						<prop name="Fluor">5.89342047992695</prop>
						<prop name="Temp">59.94</prop>
						<prop name="Time">5202550</prop>
					</Chan>
				</Acq>
				<Acq Number="31">
					<Chan Number="0">
						<prop name="Fluor">5.99308779512017</prop>
						<prop name="Temp">59.94</prop>
						<prop name="Time">5356350</prop>
					</Chan>
				</Acq>
				<Acq Number="32">
					<Chan Number="0">
						<prop name="Fluor">5.9886222503061</prop>
						<prop name="Temp">59.94</prop>
						<prop name="Time">5510183</prop>
					</Chan>
				</Acq>
				<Acq Number="33">
					<Chan Number="0">
						<prop name="Fluor">6.08208134188778</prop>
						<prop name="Temp">59.94</prop>
						<prop name="Time">5663950</prop>
					</Chan>
				</Acq>
				<Acq Number="34">
					<Chan Number="0">
						<prop name="Fluor">6.22555274378585</prop>
						<prop name="Temp">59.94</prop>
						<prop name="Time">5817517</prop>
					</Chan>
				</Acq>
				<Acq Number="35">
					<Chan Number="0">
						<prop name="Fluor">6.62273330020038</prop>
						<prop name="Temp">59.94</prop>
						<prop name="Time">5971317</prop>
					</Chan>
				</Acq>
				<Acq Number="36">
					<Chan Number="0">
						<prop name="Fluor">7.20335081563684</prop>
						<prop name="Temp">59.94</prop>
						<prop name="Time">6125100</prop>
					</Chan>
				</Acq>
				<Acq Number="37">
					<Chan Number="0">
						<prop name="Fluor">8.37637468284547</prop>
						<prop name="Temp">59.94</prop>
						<prop name="Time">6278883</prop>
					</Chan>
				</Acq>
				<Acq Number="38">
					<Chan Number="0">
						<prop name="Fluor">10.7834577804305</prop>
						<prop name="Temp">59.94</prop>
						<prop name="Time">6432700</prop>
					</Chan>
				</Acq>
				<Acq Number="39">
					<Chan Number="0">
						<prop name="Fluor">14.9527660407545</prop>
						<prop name="Temp">59.94</prop>
						<prop name="Time">6586500</prop>
					</Chan>
				</Acq>
				<Acq Number="40">
					<Chan Number="0">
						<prop name="Fluor">22.5649967062489</prop>
						<prop name="Temp">59.94</prop>
						<prop name="Time">6740283</prop>
					</Chan>
				</Acq>
				<Acq Number="41">
					<Chan Number="0">
						<prop name="Fluor">34.4726266016845</prop>
						<prop name="Temp">59.94</prop>
						<prop name="Time">6894117</prop>
					</Chan>
				</Acq>
				<Acq Number="42">
					<Chan Number="0">
						<prop name="Fluor">47.9901896887807</prop>
						<prop name="Temp">59.94</prop>
						<prop name="Time">7047917</prop>
					</Chan>
				</Acq>
				<Acq Number="43">
					<Chan Number="0">
						<prop name="Fluor">57.9675472369554</prop>
						<prop name="Temp">59.94</prop>
						<prop name="Time">7201683</prop>
					</Chan>
				</Acq>
				<Acq Number="44">
					<Chan Number="0">
						<prop name="Fluor">63.7268502860573</prop>
						<prop name="Temp">59.94</prop>
						<prop name="Time">7355500</prop>
					</Chan>
				</Acq>
				<Acq Number="45">
					<Chan Number="0">
						<prop name="Fluor">67.9286737249098</prop>
						<prop name="Temp">59.94</prop>
						<prop name="Time">7509300</prop>
					</Chan>
				</Acq>
			</Sample>
			<Sample Number="36">
				<Acq Number="1">
					<Chan Number="0">
						<prop name="Fluor">8.76050157125868</prop>
						<prop name="Temp">59.94</prop>
						<prop name="Time">742317</prop>
					</Chan>
				</Acq>
				<Acq Number="2">
					<Chan Number="0">
						<prop name="Fluor">8.87830856089731</prop>
						<prop name="Temp">59.94</prop>
						<prop name="Time">896117</prop>
					</Chan>
				</Acq>
				<Acq Number="3">
					<Chan Number="0">
						<prop name="Fluor">8.79825689853766</prop>
						<prop name="Temp">59.94</prop>
						<prop name="Time">1049883</prop>
					</Chan>
				</Acq>
				<Acq Number="4">
					<Chan Number="0">
						<prop name="Fluor">8.85136628283801</prop>
						<prop name="Temp">59.97</prop>
						<prop name="Time">1203733</prop>
					</Chan>
				</Acq>
				<Acq Number="5">
					<Chan Number="0">
						<prop name="Fluor">8.7540325828444</prop>
						<prop name="Temp">59.97</prop>
						<prop name="Time">1357617</prop>
					</Chan>
				</Acq>
				<Acq Number="6">
					<Chan Number="0">
						<prop name="Fluor">8.79525977454477</prop>
						<prop name="Temp">59.94</prop>
						<prop name="Time">1511433</prop>
					</Chan>
				</Acq>
				<Acq Number="7">
					<Chan Number="0">
						<prop name="Fluor">8.81948696227451</prop>
						<prop name="Temp">59.94</prop>
						<prop name="Time">1665200</prop>
					</Chan>
				</Acq>
				<Acq Number="8">
					<Chan Number="0">
						<prop name="Fluor">8.7232141883152</prop>
						<prop name="Temp">59.94</prop>
						<prop name="Time">1819000</prop>
					</Chan>
				</Acq>
				<Acq Number="9">
					<Chan Number="0">
						<prop name="Fluor">8.76934665113592</prop>
						<prop name="Temp">59.94</prop>
						<prop name="Time">1972817</prop>
					</Chan>
				</Acq>
				<Acq Number="10">
					<Chan Number="0">
						<prop name="Fluor">8.75161325778848</prop>
						<prop name="Temp">59.94</prop>
						<prop name="Time">2126600</prop>
					</Chan>
				</Acq>
				<Acq Number="11">
					<Chan Number="0">
						<prop name="Fluor">8.69903141586189</prop>
						<prop name="Temp">59.97</prop>
						<prop name="Time">2280167</prop>
					</Chan>
				</Acq>
				<Acq Number="12">
					<Chan Number="0">
						<prop name="Fluor">8.71236220405185</prop>
						<prop name="Temp">59.94</prop>
						<prop name="Time">2433950</prop>
					</Chan>
				</Acq>
				<Acq Number="13">
					<Chan Number="0">
						<prop name="Fluor">8.75909808036487</prop>
						<prop name="Temp">59.94</prop>
						<prop name="Time">2587783</prop>
					</Chan>
				</Acq>
				<Acq Number="14">
					<Chan Number="0">
						<prop name="Fluor">8.69216787797172</prop>
						<prop name="Temp">59.94</prop>
						<prop name="Time">2741700</prop>
					</Chan>
				</Acq>
				<Acq Number="15">
					<Chan Number="0">
						<prop name="Fluor">8.64431413824756</prop>
						<prop name="Temp">59.94</prop>
						<prop name="Time">2895433</prop>
					</Chan>
				</Acq>
				<Acq Number="16">
					<Chan Number="0">
						<prop name="Fluor">8.66925911494222</prop>
						<prop name="Temp">59.94</prop>
						<prop name="Time">3049233</prop>
					</Chan>
				</Acq>
				<Acq Number="17">
					<Chan Number="0">
						<prop name="Fluor">8.67331269619921</prop>
						<prop name="Temp">59.94</prop>
						<prop name="Time">3203050</prop>
					</Chan>
				</Acq>
				<Acq Number="18">
					<Chan Number="0">
						<prop name="Fluor">8.62344047326361</prop>
						<prop name="Temp">59.94</prop>
						<prop name="Time">3356867</prop>
					</Chan>
				</Acq>
				<Acq Number="19">
					<Chan Number="0">
						<prop name="Fluor">8.66118551078181</prop>
						<prop name="Temp">59.94</prop>
						<prop name="Time">3510667</prop>
					</Chan>
				</Acq>
				<Acq Number="20">
					<Chan Number="0">
						<prop name="Fluor">8.6098171871231</prop>
						<prop name="Temp">59.94</prop>
						<prop name="Time">3664433</prop>
					</Chan>
				</Acq>
				<Acq Number="21">
					<Chan Number="0">
						<prop name="Fluor">8.61378119562103</prop>
						<prop name="Temp">59.94</prop>
						<prop name="Time">3818267</prop>
					</Chan>
				</Acq>
				<Acq Number="22">
					<Chan Number="0">
						<prop name="Fluor">8.64751393133485</prop>
						<prop name="Temp">59.94</prop>
						<prop name="Time">3972067</prop>
					</Chan>
				</Acq>
				<Acq Number="23">
					<Chan Number="0">
						<prop name="Fluor">8.63723535993656</prop>
						<prop name="Temp">59.94</prop>
						<prop name="Time">4125867</prop>
					</Chan>
				</Acq>
				<Acq Number="24">
					<Chan Number="0">
						<prop name="Fluor">8.6240214635902</prop>
						<prop name="Temp">59.94</prop>
						<prop name="Time">4279633</prop>
					</Chan>
				</Acq>
				<Acq Number="25">
					<Chan Number="0">
						<prop name="Fluor">8.65727791756259</prop>
						<prop name="Temp">59.94</prop>
						<prop name="Time">4433450</prop>
					</Chan>
				</Acq>
				<Acq Number="26">
					<Chan Number="0">
						<prop name="Fluor">8.67226396669038</prop>
						<prop name="Temp">59.94</prop>
						<prop name="Time">4587283</prop>
					</Chan>
				</Acq>
				<Acq Number="27">
					<Chan Number="0">
						<prop name="Fluor">8.65101457421859</prop>
						<prop name="Temp">59.94</prop>
						<prop name="Time">4741050</prop>
					</Chan>
				</Acq>
				<Acq Number="28">
					<Chan Number="0">
						<prop name="Fluor">8.80272519063982</prop>
						<prop name="Temp">59.94</prop>
						<prop name="Time">4894900</prop>
					</Chan>
				</Acq>
				<Acq Number="29">
					<Chan Number="0">
						<prop name="Fluor">8.93994504125617</prop>
						<prop name="Temp">59.94</prop>
						<prop name="Time">5048767</prop>
					</Chan>
				</Acq>
				<Acq Number="30">
					<Chan Number="0">
						<prop name="Fluor">9.32090966076197</prop>
						<prop name="Temp">59.94</prop>
						<prop name="Time">5202550</prop>
					</Chan>
				</Acq>
				<Acq Number="31">
					<Chan Number="0">
						<prop name="Fluor">10.1185916820425</prop>
						<prop name="Temp">59.94</prop>
						<prop name="Time">5356350</prop>
					</Chan>
				</Acq>
				<Acq Number="32">
					<Chan Number="0">
						<prop name="Fluor">11.5938087163232</prop>
						<prop name="Temp">59.94</prop>
						<prop name="Time">5510183</prop>
					</Chan>
				</Acq>
				<Acq Number="33">
					<Chan Number="0">
						<prop name="Fluor">14.3097113941323</prop>
						<prop name="Temp">59.94</prop>
						<prop name="Time">5663950</prop>
					</Chan>
				</Acq>
				<Acq Number="34">
					<Chan Number="0">
						<prop name="Fluor">19.4321122569689</prop>
						<prop name="Temp">59.94</prop>
						<prop name="Time">5817517</prop>
					</Chan>
				</Acq>
				<Acq Number="35">
					<Chan Number="0">
						<prop name="Fluor">28.5827965418651</prop>
						<prop name="Temp">59.94</prop>
						<prop name="Time">5971317</prop>
					</Chan>
				</Acq>
				<Acq Number="36">
					<Chan Number="0">
						<prop name="Fluor">42.2638415966565</prop>
						<prop name="Temp">59.94</prop>
						<prop name="Time">6125100</prop>
					</Chan>
				</Acq>
				<Acq Number="37">
					<Chan Number="0">
						<prop name="Fluor">57.3900810823365</prop>
						<prop name="Temp">59.94</prop>
						<prop name="Time">6278883</prop>
					</Chan>
				</Acq>
				<Acq Number="38">
					<Chan Number="0">
						<prop name="Fluor">68.4725596615687</prop>
						<prop name="Temp">59.94</prop>
						<prop name="Time">6432700</prop>
					</Chan>
				</Acq>
				<Acq Number="39">
					<Chan Number="0">
						<prop name="Fluor">74.3395932238055</prop>
						<prop name="Temp">59.94</prop>
						<prop name="Time">6586500</prop>
					</Chan>
				</Acq>
				<Acq Number="40">
					<Chan Number="0">
						<prop name="Fluor">78.2640869239289</prop>
						<prop name="Temp">59.94</prop>
						<prop name="Time">6740283</prop>
					</Chan>
				</Acq>
				<Acq Number="41">
					<Chan Number="0">
						<prop name="Fluor">80.9854586832384</prop>
						<prop name="Temp">59.94</prop>
						<prop name="Time">6894117</prop>
					</Chan>
				</Acq>
				<Acq Number="42">
					<Chan Number="0">
						<prop name="Fluor">83.3890468380356</prop>
						<prop name="Temp">59.94</prop>
						<prop name="Time">7047917</prop>
					</Chan>
				</Acq>
				<Acq Number="43">
					<Chan Number="0">
						<prop name="Fluor">84.8800376236432</prop>
						<prop name="Temp">59.94</prop>
						<prop name="Time">7201683</prop>
					</Chan>
				</Acq>
				<Acq Number="44">
					<Chan Number="0">
						<prop name="Fluor">85.9161635415536</prop>
						<prop name="Temp">59.94</prop>
						<prop name="Time">7355500</prop>
					</Chan>
				</Acq>
				<Acq Number="45">
					<Chan Number="0">
						<prop name="Fluor">87.0794046701789</prop>
						<prop name="Temp">59.94</prop>
						<prop name="Time">7509300</prop>
					</Chan>
				</Acq>
			</Sample>
			<Sample Number="37">
				<Acq Number="1">
					<Chan Number="0">
						<prop name="Fluor">3.53322588909177</prop>
						<prop name="Temp">59.94</prop>
						<prop name="Time">742317</prop>
					</Chan>
				</Acq>
				<Acq Number="2">
					<Chan Number="0">
						<prop name="Fluor">3.53848979603194</prop>
						<prop name="Temp">59.94</prop>
						<prop name="Time">896117</prop>
					</Chan>
				</Acq>
				<Acq Number="3">
					<Chan Number="0">
						<prop name="Fluor">3.51460319090125</prop>
						<prop name="Temp">59.94</prop>
						<prop name="Time">1049883</prop>
					</Chan>
				</Acq>
				<Acq Number="4">
					<Chan Number="0">
						<prop name="Fluor">3.56148140367238</prop>
						<prop name="Temp">59.97</prop>
						<prop name="Time">1203733</prop>
					</Chan>
				</Acq>
				<Acq Number="5">
					<Chan Number="0">
						<prop name="Fluor">3.56453317517384</prop>
						<prop name="Temp">59.97</prop>
						<prop name="Time">1357617</prop>
					</Chan>
				</Acq>
				<Acq Number="6">
					<Chan Number="0">
						<prop name="Fluor">3.57063046846463</prop>
						<prop name="Temp">59.94</prop>
						<prop name="Time">1511433</prop>
					</Chan>
				</Acq>
				<Acq Number="7">
					<Chan Number="0">
						<prop name="Fluor">3.59314822678851</prop>
						<prop name="Temp">59.94</prop>
						<prop name="Time">1665200</prop>
					</Chan>
				</Acq>
				<Acq Number="8">
					<Chan Number="0">
						<prop name="Fluor">3.62016693843602</prop>
						<prop name="Temp">59.94</prop>
						<prop name="Time">1819000</prop>
					</Chan>
				</Acq>
				<Acq Number="9">
					<Chan Number="0">
						<prop name="Fluor">3.53458696589252</prop>
						<prop name="Temp">59.94</prop>
						<prop name="Time">1972817</prop>
					</Chan>
				</Acq>
				<Acq Number="10">
					<Chan Number="0">
						<prop name="Fluor">3.55087219998893</prop>
						<prop name="Temp">59.94</prop>
						<prop name="Time">2126600</prop>
					</Chan>
				</Acq>
				<Acq Number="11">
					<Chan Number="0">
						<prop name="Fluor">3.6444053662631</prop>
						<prop name="Temp">59.97</prop>
						<prop name="Time">2280167</prop>
					</Chan>
				</Acq>
				<Acq Number="12">
					<Chan Number="0">
						<prop name="Fluor">3.5923094900409</prop>
						<prop name="Temp">59.94</prop>
						<prop name="Time">2433950</prop>
					</Chan>
				</Acq>
				<Acq Number="13">
					<Chan Number="0">
						<prop name="Fluor">3.67094166344282</prop>
						<prop name="Temp">59.94</prop>
						<prop name="Time">2587783</prop>
					</Chan>
				</Acq>
				<Acq Number="14">
					<Chan Number="0">
						<prop name="Fluor">3.61816362869059</prop>
						<prop name="Temp">59.94</prop>
						<prop name="Time">2741700</prop>
					</Chan>
				</Acq>
				<Acq Number="15">
					<Chan Number="0">
						<prop name="Fluor">3.64349508128166</prop>
						<prop name="Temp">59.94</prop>
						<prop name="Time">2895433</prop>
					</Chan>
				</Acq>
				<Acq Number="16">
					<Chan Number="0">
						<prop name="Fluor">3.61957736181052</prop>
						<prop name="Temp">59.94</prop>
						<prop name="Time">3049233</prop>
					</Chan>
				</Acq>
				<Acq Number="17">
					<Chan Number="0">
						<prop name="Fluor">3.6446729106697</prop>
						<prop name="Temp">59.94</prop>
						<prop name="Time">3203050</prop>
					</Chan>
				</Acq>
				<Acq Number="18">
					<Chan Number="0">
						<prop name="Fluor">3.59900932357456</prop>
						<prop name="Temp">59.94</prop>
						<prop name="Time">3356867</prop>
					</Chan>
				</Acq>
				<Acq Number="19">
					<Chan Number="0">
						<prop name="Fluor">3.60378973463935</prop>
						<prop name="Temp">59.94</prop>
						<prop name="Time">3510667</prop>
					</Chan>
				</Acq>
				<Acq Number="20">
					<Chan Number="0">
						<prop name="Fluor">3.62780733153059</prop>
						<prop name="Temp">59.94</prop>
						<prop name="Time">3664433</prop>
					</Chan>
				</Acq>
				<Acq Number="21">
					<Chan Number="0">
						<prop name="Fluor">3.67635918692277</prop>
						<prop name="Temp">59.94</prop>
						<prop name="Time">3818267</prop>
					</Chan>
				</Acq>
				<Acq Number="22">
					<Chan Number="0">
						<prop name="Fluor">3.65599959544402</prop>
						<prop name="Temp">59.94</prop>
						<prop name="Time">3972067</prop>
					</Chan>
				</Acq>
				<Acq Number="23">
					<Chan Number="0">
						<prop name="Fluor">3.60484534439534</prop>
						<prop name="Temp">59.94</prop>
						<prop name="Time">4125867</prop>
					</Chan>
				</Acq>
				<Acq Number="24">
					<Chan Number="0">
						<prop name="Fluor">3.65736338744556</prop>
						<prop name="Temp">59.94</prop>
						<prop name="Time">4279633</prop>
					</Chan>
				</Acq>
				<Acq Number="25">
					<Chan Number="0">
						<prop name="Fluor">3.61343757890678</prop>
						<prop name="Temp">59.94</prop>
						<prop name="Time">4433450</prop>
					</Chan>
				</Acq>
				<Acq Number="26">
					<Chan Number="0">
						<prop name="Fluor">3.65587798933457</prop>
						<prop name="Temp">59.94</prop>
						<prop name="Time">4587283</prop>
					</Chan>
				</Acq>
				<Acq Number="27">
					<Chan Number="0">
						<prop name="Fluor">3.68210144398095</prop>
						<prop name="Temp">59.94</prop>
						<prop name="Time">4741050</prop>
					</Chan>
				</Acq>
				<Acq Number="28">
					<Chan Number="0">
						<prop name="Fluor">3.68011261355544</prop>
						<prop name="Temp">59.94</prop>
						<prop name="Time">4894900</prop>
					</Chan>
				</Acq>
				<Acq Number="29">
					<Chan Number="0">
						<prop name="Fluor">3.80069337247553</prop>
						<prop name="Temp">59.94</prop>
						<prop name="Time">5048767</prop>
					</Chan>
				</Acq>
				<Acq Number="30">
					<Chan Number="0">
						<prop name="Fluor">3.8644756214826</prop>
						<prop name="Temp">59.94</prop>
						<prop name="Time">5202550</prop>
					</Chan>
				</Acq>
				<Acq Number="31">
					<Chan Number="0">
						<prop name="Fluor">4.05152499912618</prop>
						<prop name="Temp">59.94</prop>
						<prop name="Time">5356350</prop>
					</Chan>
				</Acq>
				<Acq Number="32">
					<Chan Number="0">
						<prop name="Fluor">4.49077176688935</prop>
						<prop name="Temp">59.94</prop>
						<prop name="Time">5510183</prop>
					</Chan>
				</Acq>
				<Acq Number="33">
					<Chan Number="0">
						<prop name="Fluor">5.2342309892525</prop>
						<prop name="Temp">59.94</prop>
						<prop name="Time">5663950</prop>
					</Chan>
				</Acq>
				<Acq Number="34">
					<Chan Number="0">
						<prop name="Fluor">6.73098583506483</prop>
						<prop name="Temp">59.94</prop>
						<prop name="Time">5817517</prop>
					</Chan>
				</Acq>
				<Acq Number="35">
					<Chan Number="0">
						<prop name="Fluor">9.46341242382797</prop>
						<prop name="Temp">59.94</prop>
						<prop name="Time">5971317</prop>
					</Chan>
				</Acq>
				<Acq Number="36">
					<Chan Number="0">
						<prop name="Fluor">14.3458447231692</prop>
						<prop name="Temp">59.94</prop>
						<prop name="Time">6125100</prop>
					</Chan>
				</Acq>
				<Acq Number="37">
					<Chan Number="0">
						<prop name="Fluor">22.3626603976468</prop>
						<prop name="Temp">59.94</prop>
						<prop name="Time">6278883</prop>
					</Chan>
				</Acq>
				<Acq Number="38">
					<Chan Number="0">
						<prop name="Fluor">32.4628220498828</prop>
						<prop name="Temp">59.94</prop>
						<prop name="Time">6432700</prop>
					</Chan>
				</Acq>
				<Acq Number="39">
					<Chan Number="0">
						<prop name="Fluor">42.2291097831115</prop>
						<prop name="Temp">59.94</prop>
						<prop name="Time">6586500</prop>
					</Chan>
				</Acq>
				<Acq Number="40">
					<Chan Number="0">
						<prop name="Fluor">49.2980655271284</prop>
						<prop name="Temp">59.94</prop>
						<prop name="Time">6740283</prop>
					</Chan>
				</Acq>
				<Acq Number="41">
					<Chan Number="0">
						<prop name="Fluor">54.1887024335777</prop>
						<prop name="Temp">59.94</prop>
						<prop name="Time">6894117</prop>
					</Chan>
				</Acq>
				<Acq Number="42">
					<Chan Number="0">
						<prop name="Fluor">58.0500457469428</prop>
						<prop name="Temp">59.94</prop>
						<prop name="Time">7047917</prop>
					</Chan>
				</Acq>
				<Acq Number="43">
					<Chan Number="0">
						<prop name="Fluor">61.1439055682917</prop>
						<prop name="Temp">59.94</prop>
						<prop name="Time">7201683</prop>
					</Chan>
				</Acq>
				<Acq Number="44">
					<Chan Number="0">
						<prop name="Fluor">63.5940347085514</prop>
						<prop name="Temp">59.94</prop>
						<prop name="Time">7355500</prop>
					</Chan>
				</Acq>
				<Acq Number="45">
					<Chan Number="0">
						<prop name="Fluor">65.4486000715462</prop>
						<prop name="Temp">59.94</prop>
						<prop name="Time">7509300</prop>
					</Chan>
				</Acq>
			</Sample>
			<Sample Number="38">
				<Acq Number="1">
					<Chan Number="0">
						<prop name="Fluor">3.02375137595123</prop>
						<prop name="Temp">59.94</prop>
						<prop name="Time">742317</prop>
					</Chan>
				</Acq>
				<Acq Number="2">
					<Chan Number="0">
						<prop name="Fluor">2.98429086408186</prop>
						<prop name="Temp">59.94</prop>
						<prop name="Time">896117</prop>
					</Chan>
				</Acq>
				<Acq Number="3">
					<Chan Number="0">
						<prop name="Fluor">2.96177524615861</prop>
						<prop name="Temp">59.94</prop>
						<prop name="Time">1049883</prop>
					</Chan>
				</Acq>
				<Acq Number="4">
					<Chan Number="0">
						<prop name="Fluor">3.02807222600885</prop>
						<prop name="Temp">59.97</prop>
						<prop name="Time">1203733</prop>
					</Chan>
				</Acq>
				<Acq Number="5">
					<Chan Number="0">
						<prop name="Fluor">2.98656593361003</prop>
						<prop name="Temp">59.97</prop>
						<prop name="Time">1357617</prop>
					</Chan>
				</Acq>
				<Acq Number="6">
					<Chan Number="0">
						<prop name="Fluor">3.03582421749078</prop>
						<prop name="Temp">59.94</prop>
						<prop name="Time">1511433</prop>
					</Chan>
				</Acq>
				<Acq Number="7">
					<Chan Number="0">
						<prop name="Fluor">2.99097551237245</prop>
						<prop name="Temp">59.94</prop>
						<prop name="Time">1665200</prop>
					</Chan>
				</Acq>
				<Acq Number="8">
					<Chan Number="0">
						<prop name="Fluor">3.06023115824131</prop>
						<prop name="Temp">59.94</prop>
						<prop name="Time">1819000</prop>
					</Chan>
				</Acq>
				<Acq Number="9">
					<Chan Number="0">
						<prop name="Fluor">3.02290232557459</prop>
						<prop name="Temp">59.94</prop>
						<prop name="Time">1972817</prop>
					</Chan>
				</Acq>
				<Acq Number="10">
					<Chan Number="0">
						<prop name="Fluor">2.97265578073051</prop>
						<prop name="Temp">59.94</prop>
						<prop name="Time">2126600</prop>
					</Chan>
				</Acq>
				<Acq Number="11">
					<Chan Number="0">
						<prop name="Fluor">3.0388690599926</prop>
						<prop name="Temp">59.97</prop>
						<prop name="Time">2280167</prop>
					</Chan>
				</Acq>
				<Acq Number="12">
					<Chan Number="0">
						<prop name="Fluor">3.03440053961845</prop>
						<prop name="Temp">59.94</prop>
						<prop name="Time">2433950</prop>
					</Chan>
				</Acq>
				<Acq Number="13">
					<Chan Number="0">
						<prop name="Fluor">3.06360549822705</prop>
						<prop name="Temp">59.94</prop>
						<prop name="Time">2587783</prop>
					</Chan>
				</Acq>
				<Acq Number="14">
					<Chan Number="0">
						<prop name="Fluor">3.05856319763182</prop>
						<prop name="Temp">59.94</prop>
						<prop name="Time">2741700</prop>
					</Chan>
				</Acq>
				<Acq Number="15">
					<Chan Number="0">
						<prop name="Fluor">3.10436272279961</prop>
						<prop name="Temp">59.94</prop>
						<prop name="Time">2895433</prop>
					</Chan>
				</Acq>
				<Acq Number="16">
					<Chan Number="0">
						<prop name="Fluor">3.08184129035496</prop>
						<prop name="Temp">59.94</prop>
						<prop name="Time">3049233</prop>
					</Chan>
				</Acq>
				<Acq Number="17">
					<Chan Number="0">
						<prop name="Fluor">3.08329114310843</prop>
						<prop name="Temp">59.94</prop>
						<prop name="Time">3203050</prop>
					</Chan>
				</Acq>
				<Acq Number="18">
					<Chan Number="0">
						<prop name="Fluor">3.06221496236042</prop>
						<prop name="Temp">59.94</prop>
						<prop name="Time">3356867</prop>
					</Chan>
				</Acq>
				<Acq Number="19">
					<Chan Number="0">
						<prop name="Fluor">3.08836761857767</prop>
						<prop name="Temp">59.94</prop>
						<prop name="Time">3510667</prop>
					</Chan>
				</Acq>
				<Acq Number="20">
					<Chan Number="0">
						<prop name="Fluor">3.06673952779909</prop>
						<prop name="Temp">59.94</prop>
						<prop name="Time">3664433</prop>
					</Chan>
				</Acq>
				<Acq Number="21">
					<Chan Number="0">
						<prop name="Fluor">3.09025064028479</prop>
						<prop name="Temp">59.94</prop>
						<prop name="Time">3818267</prop>
					</Chan>
				</Acq>
				<Acq Number="22">
					<Chan Number="0">
						<prop name="Fluor">3.09284375550834</prop>
						<prop name="Temp">59.94</prop>
						<prop name="Time">3972067</prop>
					</Chan>
				</Acq>
				<Acq Number="23">
					<Chan Number="0">
						<prop name="Fluor">3.13349068746584</prop>
						<prop name="Temp">59.94</prop>
						<prop name="Time">4125867</prop>
					</Chan>
				</Acq>
				<Acq Number="24">
					<Chan Number="0">
						<prop name="Fluor">3.13823294296369</prop>
						<prop name="Temp">59.94</prop>
						<prop name="Time">4279633</prop>
					</Chan>
				</Acq>
				<Acq Number="25">
					<Chan Number="0">
						<prop name="Fluor">3.18516533937079</prop>
						<prop name="Temp">59.94</prop>
						<prop name="Time">4433450</prop>
					</Chan>
				</Acq>
				<Acq Number="26">
					<Chan Number="0">
						<prop name="Fluor">3.3361147948515</prop>
						<prop name="Temp">59.94</prop>
						<prop name="Time">4587283</prop>
					</Chan>
				</Acq>
				<Acq Number="27">
					<Chan Number="0">
						<prop name="Fluor">3.56003296834011</prop>
						<prop name="Temp">59.94</prop>
						<prop name="Time">4741050</prop>
					</Chan>
				</Acq>
				<Acq Number="28">
					<Chan Number="0">
						<prop name="Fluor">3.956861181661</prop>
						<prop name="Temp">59.94</prop>
						<prop name="Time">4894900</prop>
					</Chan>
				</Acq>
				<Acq Number="29">
					<Chan Number="0">
						<prop name="Fluor">4.84838988877348</prop>
						<prop name="Temp">59.94</prop>
						<prop name="Time">5048767</prop>
					</Chan>
				</Acq>
				<Acq Number="30">
					<Chan Number="0">
						<prop name="Fluor">6.54947258387851</prop>
						<prop name="Temp">59.94</prop>
						<prop name="Time">5202550</prop>
					</Chan>
				</Acq>
				<Acq Number="31">
					<Chan Number="0">
						<prop name="Fluor">9.61683379757365</prop>
						<prop name="Temp">59.94</prop>
						<prop name="Time">5356350</prop>
					</Chan>
				</Acq>
				<Acq Number="32">
					<Chan Number="0">
						<prop name="Fluor">15.2934257429331</prop>
						<prop name="Temp">59.94</prop>
						<prop name="Time">5510183</prop>
					</Chan>
				</Acq>
				<Acq Number="33">
					<Chan Number="0">
						<prop name="Fluor">25.0699358837948</prop>
						<prop name="Temp">59.94</prop>
						<prop name="Time">5663950</prop>
					</Chan>
				</Acq>
				<Acq Number="34">
					<Chan Number="0">
						<prop name="Fluor">38.7750105890643</prop>
						<prop name="Temp">59.94</prop>
						<prop name="Time">5817517</prop>
					</Chan>
				</Acq>
				<Acq Number="35">
					<Chan Number="0">
						<prop name="Fluor">51.6404764472686</prop>
						<prop name="Temp">59.94</prop>
						<prop name="Time">5971317</prop>
					</Chan>
				</Acq>
				<Acq Number="36">
					<Chan Number="0">
						<prop name="Fluor">60.2706163639043</prop>
						<prop name="Temp">59.94</prop>
						<prop name="Time">6125100</prop>
					</Chan>
				</Acq>
				<Acq Number="37">
					<Chan Number="0">
						<prop name="Fluor">65.5306520201221</prop>
						<prop name="Temp">59.94</prop>
						<prop name="Time">6278883</prop>
					</Chan>
				</Acq>
				<Acq Number="38">
					<Chan Number="0">
						<prop name="Fluor">69.2399967073268</prop>
						<prop name="Temp">59.94</prop>
						<prop name="Time">6432700</prop>
					</Chan>
				</Acq>
				<Acq Number="39">
					<Chan Number="0">
						<prop name="Fluor">72.3566532054546</prop>
						<prop name="Temp">59.94</prop>
						<prop name="Time">6586500</prop>
					</Chan>
				</Acq>
				<Acq Number="40">
					<Chan Number="0">
						<prop name="Fluor">74.4777368717416</prop>
						<prop name="Temp">59.94</prop>
						<prop name="Time">6740283</prop>
					</Chan>
				</Acq>
				<Acq Number="41">
					<Chan Number="0">
						<prop name="Fluor">75.7159516466839</prop>
						<prop name="Temp">59.94</prop>
						<prop name="Time">6894117</prop>
					</Chan>
				</Acq>
				<Acq Number="42">
					<Chan Number="0">
						<prop name="Fluor">76.9315240435492</prop>
						<prop name="Temp">59.94</prop>
						<prop name="Time">7047917</prop>
					</Chan>
				</Acq>
				<Acq Number="43">
					<Chan Number="0">
						<prop name="Fluor">77.6266911453655</prop>
						<prop name="Temp">59.94</prop>
						<prop name="Time">7201683</prop>
					</Chan>
				</Acq>
				<Acq Number="44">
					<Chan Number="0">
						<prop name="Fluor">78.2743954443743</prop>
						<prop name="Temp">59.94</prop>
						<prop name="Time">7355500</prop>
					</Chan>
				</Acq>
				<Acq Number="45">
					<Chan Number="0">
						<prop name="Fluor">78.5856761205258</prop>
						<prop name="Temp">59.94</prop>
						<prop name="Time">7509300</prop>
					</Chan>
				</Acq>
			</Sample>
			<Sample Number="39">
				<Acq Number="1">
					<Chan Number="0">
						<prop name="Fluor">5.05240344260439</prop>
						<prop name="Temp">59.94</prop>
						<prop name="Time">742317</prop>
					</Chan>
				</Acq>
				<Acq Number="2">
					<Chan Number="0">
						<prop name="Fluor">4.9967844818599</prop>
						<prop name="Temp">59.94</prop>
						<prop name="Time">896117</prop>
					</Chan>
				</Acq>
				<Acq Number="3">
					<Chan Number="0">
						<prop name="Fluor">5.0380893299621</prop>
						<prop name="Temp">59.94</prop>
						<prop name="Time">1049883</prop>
					</Chan>
				</Acq>
				<Acq Number="4">
					<Chan Number="0">
						<prop name="Fluor">4.99639467989221</prop>
						<prop name="Temp">59.97</prop>
						<prop name="Time">1203733</prop>
					</Chan>
				</Acq>
				<Acq Number="5">
					<Chan Number="0">
						<prop name="Fluor">5.06379162840604</prop>
						<prop name="Temp">59.97</prop>
						<prop name="Time">1357617</prop>
					</Chan>
				</Acq>
				<Acq Number="6">
					<Chan Number="0">
						<prop name="Fluor">5.00917719275253</prop>
						<prop name="Temp">59.94</prop>
						<prop name="Time">1511433</prop>
					</Chan>
				</Acq>
				<Acq Number="7">
					<Chan Number="0">
						<prop name="Fluor">5.05018748000147</prop>
						<prop name="Temp">59.94</prop>
						<prop name="Time">1665200</prop>
					</Chan>
				</Acq>
				<Acq Number="8">
					<Chan Number="0">
						<prop name="Fluor">5.11857323326078</prop>
						<prop name="Temp">59.94</prop>
						<prop name="Time">1819000</prop>
					</Chan>
				</Acq>
				<Acq Number="9">
					<Chan Number="0">
						<prop name="Fluor">5.10899174986295</prop>
						<prop name="Temp">59.94</prop>
						<prop name="Time">1972817</prop>
					</Chan>
				</Acq>
				<Acq Number="10">
					<Chan Number="0">
						<prop name="Fluor">5.05651995688621</prop>
						<prop name="Temp">59.94</prop>
						<prop name="Time">2126600</prop>
					</Chan>
				</Acq>
				<Acq Number="11">
					<Chan Number="0">
						<prop name="Fluor">5.07756452295542</prop>
						<prop name="Temp">59.97</prop>
						<prop name="Time">2280167</prop>
					</Chan>
				</Acq>
				<Acq Number="12">
					<Chan Number="0">
						<prop name="Fluor">5.07004552677998</prop>
						<prop name="Temp">59.94</prop>
						<prop name="Time">2433950</prop>
					</Chan>
				</Acq>
				<Acq Number="13">
					<Chan Number="0">
						<prop name="Fluor">5.01855969277876</prop>
						<prop name="Temp">59.94</prop>
						<prop name="Time">2587783</prop>
					</Chan>
				</Acq>
				<Acq Number="14">
					<Chan Number="0">
						<prop name="Fluor">5.07355855885418</prop>
						<prop name="Temp">59.94</prop>
						<prop name="Time">2741700</prop>
					</Chan>
				</Acq>
				<Acq Number="15">
					<Chan Number="0">
						<prop name="Fluor">5.0974049568824</prop>
						<prop name="Temp">59.94</prop>
						<prop name="Time">2895433</prop>
					</Chan>
				</Acq>
				<Acq Number="16">
					<Chan Number="0">
						<prop name="Fluor">5.11772767140932</prop>
						<prop name="Temp">59.94</prop>
						<prop name="Time">3049233</prop>
					</Chan>
				</Acq>
				<Acq Number="17">
					<Chan Number="0">
						<prop name="Fluor">5.05679174643114</prop>
						<prop name="Temp">59.94</prop>
						<prop name="Time">3203050</prop>
					</Chan>
				</Acq>
				<Acq Number="18">
					<Chan Number="0">
						<prop name="Fluor">5.05843198411971</prop>
						<prop name="Temp">59.94</prop>
						<prop name="Time">3356867</prop>
					</Chan>
				</Acq>
				<Acq Number="19">
					<Chan Number="0">
						<prop name="Fluor">5.14964073557423</prop>
						<prop name="Temp">59.94</prop>
						<prop name="Time">3510667</prop>
					</Chan>
				</Acq>
				<Acq Number="20">
					<Chan Number="0">
						<prop name="Fluor">5.08702236972082</prop>
						<prop name="Temp">59.94</prop>
						<prop name="Time">3664433</prop>
					</Chan>
				</Acq>
				<Acq Number="21">
					<Chan Number="0">
						<prop name="Fluor">5.1104543914409</prop>
						<prop name="Temp">59.94</prop>
						<prop name="Time">3818267</prop>
					</Chan>
				</Acq>
				<Acq Number="22">
					<Chan Number="0">
						<prop name="Fluor">5.11473362705924</prop>
						<prop name="Temp">59.94</prop>
						<prop name="Time">3972067</prop>
					</Chan>
				</Acq>
				<Acq Number="23">
					<Chan Number="0">
						<prop name="Fluor">5.12972130144704</prop>
						<prop name="Temp">59.94</prop>
						<prop name="Time">4125867</prop>
					</Chan>
				</Acq>
				<Acq Number="24">
					<Chan Number="0">
						<prop name="Fluor">5.11617397173086</prop>
						<prop name="Temp">59.94</prop>
						<prop name="Time">4279633</prop>
					</Chan>
				</Acq>
				<Acq Number="25">
					<Chan Number="0">
						<prop name="Fluor">5.09869111992384</prop>
						<prop name="Temp">59.94</prop>
						<prop name="Time">4433450</prop>
					</Chan>
				</Acq>
				<Acq Number="26">
					<Chan Number="0">
						<prop name="Fluor">5.07013274929983</prop>
						<prop name="Temp">59.94</prop>
						<prop name="Time">4587283</prop>
					</Chan>
				</Acq>
				<Acq Number="27">
					<Chan Number="0">
						<prop name="Fluor">5.0932069607538</prop>
						<prop name="Temp">59.94</prop>
						<prop name="Time">4741050</prop>
					</Chan>
				</Acq>
				<Acq Number="28">
					<Chan Number="0">
						<prop name="Fluor">5.13016062421558</prop>
						<prop name="Temp">59.94</prop>
						<prop name="Time">4894900</prop>
					</Chan>
				</Acq>
				<Acq Number="29">
					<Chan Number="0">
						<prop name="Fluor">5.15337261854243</prop>
						<prop name="Temp">59.94</prop>
						<prop name="Time">5048767</prop>
					</Chan>
				</Acq>
				<Acq Number="30">
					<Chan Number="0">
						<prop name="Fluor">5.14367813338992</prop>
						<prop name="Temp">59.94</prop>
						<prop name="Time">5202550</prop>
					</Chan>
				</Acq>
				<Acq Number="31">
					<Chan Number="0">
						<prop name="Fluor">5.12263168430284</prop>
						<prop name="Temp">59.94</prop>
						<prop name="Time">5356350</prop>
					</Chan>
				</Acq>
				<Acq Number="32">
					<Chan Number="0">
						<prop name="Fluor">5.11574408401234</prop>
						<prop name="Temp">59.94</prop>
						<prop name="Time">5510183</prop>
					</Chan>
				</Acq>
				<Acq Number="33">
					<Chan Number="0">
						<prop name="Fluor">5.14856061691505</prop>
						<prop name="Temp">59.94</prop>
						<prop name="Time">5663950</prop>
					</Chan>
				</Acq>
				<Acq Number="34">
					<Chan Number="0">
						<prop name="Fluor">5.09538302441847</prop>
						<prop name="Temp">59.94</prop>
						<prop name="Time">5817517</prop>
					</Chan>
				</Acq>
				<Acq Number="35">
					<Chan Number="0">
						<prop name="Fluor">5.15547213413719</prop>
						<prop name="Temp">59.94</prop>
						<prop name="Time">5971317</prop>
					</Chan>
				</Acq>
				<Acq Number="36">
					<Chan Number="0">
						<prop name="Fluor">5.1444627566177</prop>
						<prop name="Temp">59.94</prop>
						<prop name="Time">6125100</prop>
					</Chan>
				</Acq>
				<Acq Number="37">
					<Chan Number="0">
						<prop name="Fluor">5.18014119300634</prop>
						<prop name="Temp">59.94</prop>
						<prop name="Time">6278883</prop>
					</Chan>
				</Acq>
				<Acq Number="38">
					<Chan Number="0">
						<prop name="Fluor">5.24028816629375</prop>
						<prop name="Temp">59.94</prop>
						<prop name="Time">6432700</prop>
					</Chan>
				</Acq>
				<Acq Number="39">
					<Chan Number="0">
						<prop name="Fluor">5.16921963597569</prop>
						<prop name="Temp">59.94</prop>
						<prop name="Time">6586500</prop>
					</Chan>
				</Acq>
				<Acq Number="40">
					<Chan Number="0">
						<prop name="Fluor">5.21112157578841</prop>
						<prop name="Temp">59.94</prop>
						<prop name="Time">6740283</prop>
					</Chan>
				</Acq>
				<Acq Number="41">
					<Chan Number="0">
						<prop name="Fluor">5.24833597945531</prop>
						<prop name="Temp">59.94</prop>
						<prop name="Time">6894117</prop>
					</Chan>
				</Acq>
				<Acq Number="42">
					<Chan Number="0">
						<prop name="Fluor">5.28309383357026</prop>
						<prop name="Temp">59.94</prop>
						<prop name="Time">7047917</prop>
					</Chan>
				</Acq>
				<Acq Number="43">
					<Chan Number="0">
						<prop name="Fluor">5.42515096809492</prop>
						<prop name="Temp">59.94</prop>
						<prop name="Time">7201683</prop>
					</Chan>
				</Acq>
				<Acq Number="44">
					<Chan Number="0">
						<prop name="Fluor">5.76094068859446</prop>
						<prop name="Temp">59.94</prop>
						<prop name="Time">7355500</prop>
					</Chan>
				</Acq>
				<Acq Number="45">
					<Chan Number="0">
						<prop name="Fluor">6.29049703710506</prop>
						<prop name="Temp">59.94</prop>
						<prop name="Time">7509300</prop>
					</Chan>
				</Acq>
			</Sample>
			<Sample Number="40">
				<Acq Number="1">
					<Chan Number="0">
						<prop name="Fluor">3.16355269724496</prop>
						<prop name="Temp">59.94</prop>
						<prop name="Time">742317</prop>
					</Chan>
				</Acq>
				<Acq Number="2">
					<Chan Number="0">
						<prop name="Fluor">3.1885668461447</prop>
						<prop name="Temp">59.94</prop>
						<prop name="Time">896117</prop>
					</Chan>
				</Acq>
				<Acq Number="3">
					<Chan Number="0">
						<prop name="Fluor">3.14738435679929</prop>
						<prop name="Temp">59.94</prop>
						<prop name="Time">1049883</prop>
					</Chan>
				</Acq>
				<Acq Number="4">
					<Chan Number="0">
						<prop name="Fluor">3.1476062574605</prop>
						<prop name="Temp">59.97</prop>
						<prop name="Time">1203733</prop>
					</Chan>
				</Acq>
				<Acq Number="5">
					<Chan Number="0">
						<prop name="Fluor">3.19101039252562</prop>
						<prop name="Temp">59.97</prop>
						<prop name="Time">1357617</prop>
					</Chan>
				</Acq>
				<Acq Number="6">
					<Chan Number="0">
						<prop name="Fluor">3.21689552215118</prop>
						<prop name="Temp">59.94</prop>
						<prop name="Time">1511433</prop>
					</Chan>
				</Acq>
				<Acq Number="7">
					<Chan Number="0">
						<prop name="Fluor">3.2365151284237</prop>
						<prop name="Temp">59.94</prop>
						<prop name="Time">1665200</prop>
					</Chan>
				</Acq>
				<Acq Number="8">
					<Chan Number="0">
						<prop name="Fluor">3.26020443427387</prop>
						<prop name="Temp">59.94</prop>
						<prop name="Time">1819000</prop>
					</Chan>
				</Acq>
				<Acq Number="9">
					<Chan Number="0">
						<prop name="Fluor">3.26757457780422</prop>
						<prop name="Temp">59.94</prop>
						<prop name="Time">1972817</prop>
					</Chan>
				</Acq>
				<Acq Number="10">
					<Chan Number="0">
						<prop name="Fluor">3.24058299101441</prop>
						<prop name="Temp">59.94</prop>
						<prop name="Time">2126600</prop>
					</Chan>
				</Acq>
				<Acq Number="11">
					<Chan Number="0">
						<prop name="Fluor">3.24051530791431</prop>
						<prop name="Temp">59.97</prop>
						<prop name="Time">2280167</prop>
					</Chan>
				</Acq>
				<Acq Number="12">
					<Chan Number="0">
						<prop name="Fluor">3.25609848111476</prop>
						<prop name="Temp">59.94</prop>
						<prop name="Time">2433950</prop>
					</Chan>
				</Acq>
				<Acq Number="13">
					<Chan Number="0">
						<prop name="Fluor">3.30466884347275</prop>
						<prop name="Temp">59.94</prop>
						<prop name="Time">2587783</prop>
					</Chan>
				</Acq>
				<Acq Number="14">
					<Chan Number="0">
						<prop name="Fluor">3.29919155053988</prop>
						<prop name="Temp">59.94</prop>
						<prop name="Time">2741700</prop>
					</Chan>
				</Acq>
				<Acq Number="15">
					<Chan Number="0">
						<prop name="Fluor">3.30090904728104</prop>
						<prop name="Temp">59.94</prop>
						<prop name="Time">2895433</prop>
					</Chan>
				</Acq>
				<Acq Number="16">
					<Chan Number="0">
						<prop name="Fluor">3.27992955743132</prop>
						<prop name="Temp">59.94</prop>
						<prop name="Time">3049233</prop>
					</Chan>
				</Acq>
				<Acq Number="17">
					<Chan Number="0">
						<prop name="Fluor">3.28134061948853</prop>
						<prop name="Temp">59.94</prop>
						<prop name="Time">3203050</prop>
					</Chan>
				</Acq>
				<Acq Number="18">
					<Chan Number="0">
						<prop name="Fluor">3.26172155841848</prop>
						<prop name="Temp">59.94</prop>
						<prop name="Time">3356867</prop>
					</Chan>
				</Acq>
				<Acq Number="19">
					<Chan Number="0">
						<prop name="Fluor">3.30647256768428</prop>
						<prop name="Temp">59.94</prop>
						<prop name="Time">3510667</prop>
					</Chan>
				</Acq>
				<Acq Number="20">
					<Chan Number="0">
						<prop name="Fluor">3.30618398006957</prop>
						<prop name="Temp">59.94</prop>
						<prop name="Time">3664433</prop>
					</Chan>
				</Acq>
				<Acq Number="21">
					<Chan Number="0">
						<prop name="Fluor">3.32681799294868</prop>
						<prop name="Temp">59.94</prop>
						<prop name="Time">3818267</prop>
					</Chan>
				</Acq>
				<Acq Number="22">
					<Chan Number="0">
						<prop name="Fluor">3.32807669138978</prop>
						<prop name="Temp">59.94</prop>
						<prop name="Time">3972067</prop>
					</Chan>
				</Acq>
				<Acq Number="23">
					<Chan Number="0">
						<prop name="Fluor">3.32276488950604</prop>
						<prop name="Temp">59.94</prop>
						<prop name="Time">4125867</prop>
					</Chan>
				</Acq>
				<Acq Number="24">
					<Chan Number="0">
						<prop name="Fluor">3.28588544713694</prop>
						<prop name="Temp">59.94</prop>
						<prop name="Time">4279633</prop>
					</Chan>
				</Acq>
				<Acq Number="25">
					<Chan Number="0">
						<prop name="Fluor">3.32865762417347</prop>
						<prop name="Temp">59.94</prop>
						<prop name="Time">4433450</prop>
					</Chan>
				</Acq>
				<Acq Number="26">
					<Chan Number="0">
						<prop name="Fluor">3.34364647604332</prop>
						<prop name="Temp">59.94</prop>
						<prop name="Time">4587283</prop>
					</Chan>
				</Acq>
				<Acq Number="27">
					<Chan Number="0">
						<prop name="Fluor">3.32348255154256</prop>
						<prop name="Temp">59.94</prop>
						<prop name="Time">4741050</prop>
					</Chan>
				</Acq>
				<Acq Number="28">
					<Chan Number="0">
						<prop name="Fluor">3.31841018278651</prop>
						<prop name="Temp">59.94</prop>
						<prop name="Time">4894900</prop>
					</Chan>
				</Acq>
				<Acq Number="29">
					<Chan Number="0">
						<prop name="Fluor">3.31771472572752</prop>
						<prop name="Temp">59.94</prop>
						<prop name="Time">5048767</prop>
					</Chan>
				</Acq>
				<Acq Number="30">
					<Chan Number="0">
						<prop name="Fluor">3.35099488047945</prop>
						<prop name="Temp">59.94</prop>
						<prop name="Time">5202550</prop>
					</Chan>
				</Acq>
				<Acq Number="31">
					<Chan Number="0">
						<prop name="Fluor">3.33010858675078</prop>
						<prop name="Temp">59.94</prop>
						<prop name="Time">5356350</prop>
					</Chan>
				</Acq>
				<Acq Number="32">
					<Chan Number="0">
						<prop name="Fluor">3.38768135195847</prop>
						<prop name="Temp">59.94</prop>
						<prop name="Time">5510183</prop>
					</Chan>
				</Acq>
				<Acq Number="33">
					<Chan Number="0">
						<prop name="Fluor">3.46519583278298</prop>
						<prop name="Temp">59.94</prop>
						<prop name="Time">5663950</prop>
					</Chan>
				</Acq>
				<Acq Number="34">
					<Chan Number="0">
						<prop name="Fluor">3.52227105524666</prop>
						<prop name="Temp">59.94</prop>
						<prop name="Time">5817517</prop>
					</Chan>
				</Acq>
				<Acq Number="35">
					<Chan Number="0">
						<prop name="Fluor">3.66587439933282</prop>
						<prop name="Temp">59.94</prop>
						<prop name="Time">5971317</prop>
					</Chan>
				</Acq>
				<Acq Number="36">
					<Chan Number="0">
						<prop name="Fluor">4.0075132740781</prop>
						<prop name="Temp">59.94</prop>
						<prop name="Time">6125100</prop>
					</Chan>
				</Acq>
				<Acq Number="37">
					<Chan Number="0">
						<prop name="Fluor">4.67945699507775</prop>
						<prop name="Temp">59.94</prop>
						<prop name="Time">6278883</prop>
					</Chan>
				</Acq>
				<Acq Number="38">
					<Chan Number="0">
						<prop name="Fluor">6.01258434158499</prop>
						<prop name="Temp">59.94</prop>
						<prop name="Time">6432700</prop>
					</Chan>
				</Acq>
				<Acq Number="39">
					<Chan Number="0">
						<prop name="Fluor">8.47131617105702</prop>
						<prop name="Temp">59.94</prop>
						<prop name="Time">6586500</prop>
					</Chan>
				</Acq>
				<Acq Number="40">
					<Chan Number="0">
						<prop name="Fluor">13.1411875777689</prop>
						<prop name="Temp">59.94</prop>
						<prop name="Time">6740283</prop>
					</Chan>
				</Acq>
				<Acq Number="41">
					<Chan Number="0">
						<prop name="Fluor">21.6890215162106</prop>
						<prop name="Temp">59.94</prop>
						<prop name="Time">6894117</prop>
					</Chan>
				</Acq>
				<Acq Number="42">
					<Chan Number="0">
						<prop name="Fluor">34.3172071512586</prop>
						<prop name="Temp">59.94</prop>
						<prop name="Time">7047917</prop>
					</Chan>
				</Acq>
				<Acq Number="43">
					<Chan Number="0">
						<prop name="Fluor">47.3768993238935</prop>
						<prop name="Temp">59.94</prop>
						<prop name="Time">7201683</prop>
					</Chan>
				</Acq>
				<Acq Number="44">
					<Chan Number="0">
						<prop name="Fluor">57.1596234096831</prop>
						<prop name="Temp">59.94</prop>
						<prop name="Time">7355500</prop>
					</Chan>
				</Acq>
				<Acq Number="45">
					<Chan Number="0">
						<prop name="Fluor">63.9591197177833</prop>
						<prop name="Temp">59.94</prop>
						<prop name="Time">7509300</prop>
					</Chan>
				</Acq>
			</Sample>
			<Sample Number="41">
				<Acq Number="1">
					<Chan Number="0">
						<prop name="Fluor">3.3466443325099</prop>
						<prop name="Temp">59.94</prop>
						<prop name="Time">742317</prop>
					</Chan>
				</Acq>
				<Acq Number="2">
					<Chan Number="0">
						<prop name="Fluor">3.35159832519965</prop>
						<prop name="Temp">59.94</prop>
						<prop name="Time">896117</prop>
					</Chan>
				</Acq>
				<Acq Number="3">
					<Chan Number="0">
						<prop name="Fluor">3.31108006992088</prop>
						<prop name="Temp">59.94</prop>
						<prop name="Time">1049883</prop>
					</Chan>
				</Acq>
				<Acq Number="4">
					<Chan Number="0">
						<prop name="Fluor">3.37134660137484</prop>
						<prop name="Temp">59.97</prop>
						<prop name="Time">1203733</prop>
					</Chan>
				</Acq>
				<Acq Number="5">
					<Chan Number="0">
						<prop name="Fluor">3.37416438758884</prop>
						<prop name="Temp">59.97</prop>
						<prop name="Time">1357617</prop>
					</Chan>
				</Acq>
				<Acq Number="6">
					<Chan Number="0">
						<prop name="Fluor">3.35991107295883</prop>
						<prop name="Temp">59.94</prop>
						<prop name="Time">1511433</prop>
					</Chan>
				</Acq>
				<Acq Number="7">
					<Chan Number="0">
						<prop name="Fluor">3.39917493855996</prop>
						<prop name="Temp">59.94</prop>
						<prop name="Time">1665200</prop>
					</Chan>
				</Acq>
				<Acq Number="8">
					<Chan Number="0">
						<prop name="Fluor">3.44278843822678</prop>
						<prop name="Temp">59.94</prop>
						<prop name="Time">1819000</prop>
					</Chan>
				</Acq>
				<Acq Number="9">
					<Chan Number="0">
						<prop name="Fluor">3.39023560080372</prop>
						<prop name="Temp">59.94</prop>
						<prop name="Time">1972817</prop>
					</Chan>
				</Acq>
				<Acq Number="10">
					<Chan Number="0">
						<prop name="Fluor">3.3833787834009</prop>
						<prop name="Temp">59.94</prop>
						<prop name="Time">2126600</prop>
					</Chan>
				</Acq>
				<Acq Number="11">
					<Chan Number="0">
						<prop name="Fluor">3.40341084687811</prop>
						<prop name="Temp">59.97</prop>
						<prop name="Time">2280167</prop>
					</Chan>
				</Acq>
				<Acq Number="12">
					<Chan Number="0">
						<prop name="Fluor">3.45845884490114</prop>
						<prop name="Temp">59.94</prop>
						<prop name="Time">2433950</prop>
					</Chan>
				</Acq>
				<Acq Number="13">
					<Chan Number="0">
						<prop name="Fluor">3.40629676410661</prop>
						<prop name="Temp">59.94</prop>
						<prop name="Time">2587783</prop>
					</Chan>
				</Acq>
				<Acq Number="14">
					<Chan Number="0">
						<prop name="Fluor">3.4206971796664</prop>
						<prop name="Temp">59.94</prop>
						<prop name="Time">2741700</prop>
					</Chan>
				</Acq>
				<Acq Number="15">
					<Chan Number="0">
						<prop name="Fluor">3.46258111802505</prop>
						<prop name="Temp">59.94</prop>
						<prop name="Time">2895433</prop>
					</Chan>
				</Acq>
				<Acq Number="16">
					<Chan Number="0">
						<prop name="Fluor">3.46188931110465</prop>
						<prop name="Temp">59.94</prop>
						<prop name="Time">3049233</prop>
					</Chan>
				</Acq>
				<Acq Number="17">
					<Chan Number="0">
						<prop name="Fluor">3.42297549442574</prop>
						<prop name="Temp">59.94</prop>
						<prop name="Time">3203050</prop>
					</Chan>
				</Acq>
				<Acq Number="18">
					<Chan Number="0">
						<prop name="Fluor">3.46354644171007</prop>
						<prop name="Temp">59.94</prop>
						<prop name="Time">3356867</prop>
					</Chan>
				</Acq>
				<Acq Number="19">
					<Chan Number="0">
						<prop name="Fluor">3.48688047820545</prop>
						<prop name="Temp">59.94</prop>
						<prop name="Time">3510667</prop>
					</Chan>
				</Acq>
				<Acq Number="20">
					<Chan Number="0">
						<prop name="Fluor">3.46494135131786</prop>
						<prop name="Temp">59.94</prop>
						<prop name="Time">3664433</prop>
					</Chan>
				</Acq>
				<Acq Number="21">
					<Chan Number="0">
						<prop name="Fluor">3.50295275807691</prop>
						<prop name="Temp">59.94</prop>
						<prop name="Time">3818267</prop>
					</Chan>
				</Acq>
				<Acq Number="22">
					<Chan Number="0">
						<prop name="Fluor">3.50145881422706</prop>
						<prop name="Temp">59.94</prop>
						<prop name="Time">3972067</prop>
					</Chan>
				</Acq>
				<Acq Number="23">
					<Chan Number="0">
						<prop name="Fluor">3.45339696047447</prop>
						<prop name="Temp">59.94</prop>
						<prop name="Time">4125867</prop>
					</Chan>
				</Acq>
				<Acq Number="24">
					<Chan Number="0">
						<prop name="Fluor">3.49685440044965</prop>
						<prop name="Temp">59.94</prop>
						<prop name="Time">4279633</prop>
					</Chan>
				</Acq>
				<Acq Number="25">
					<Chan Number="0">
						<prop name="Fluor">3.47820456109942</prop>
						<prop name="Temp">59.94</prop>
						<prop name="Time">4433450</prop>
					</Chan>
				</Acq>
				<Acq Number="26">
					<Chan Number="0">
						<prop name="Fluor">3.45267798415311</prop>
						<prop name="Temp">59.94</prop>
						<prop name="Time">4587283</prop>
					</Chan>
				</Acq>
				<Acq Number="27">
					<Chan Number="0">
						<prop name="Fluor">3.47463401830252</prop>
						<prop name="Temp">59.94</prop>
						<prop name="Time">4741050</prop>
					</Chan>
				</Acq>
				<Acq Number="28">
					<Chan Number="0">
						<prop name="Fluor">3.47205454905101</prop>
						<prop name="Temp">59.94</prop>
						<prop name="Time">4894900</prop>
					</Chan>
				</Acq>
				<Acq Number="29">
					<Chan Number="0">
						<prop name="Fluor">3.47475291263719</prop>
						<prop name="Temp">59.94</prop>
						<prop name="Time">5048767</prop>
					</Chan>
				</Acq>
				<Acq Number="30">
					<Chan Number="0">
						<prop name="Fluor">3.55020136415903</prop>
						<prop name="Temp">59.94</prop>
						<prop name="Time">5202550</prop>
					</Chan>
				</Acq>
				<Acq Number="31">
					<Chan Number="0">
						<prop name="Fluor">3.51177020479223</prop>
						<prop name="Temp">59.94</prop>
						<prop name="Time">5356350</prop>
					</Chan>
				</Acq>
				<Acq Number="32">
					<Chan Number="0">
						<prop name="Fluor">3.52939618977194</prop>
						<prop name="Temp">59.94</prop>
						<prop name="Time">5510183</prop>
					</Chan>
				</Acq>
				<Acq Number="33">
					<Chan Number="0">
						<prop name="Fluor">3.50590633246993</prop>
						<prop name="Temp">59.94</prop>
						<prop name="Time">5663950</prop>
					</Chan>
				</Acq>
				<Acq Number="34">
					<Chan Number="0">
						<prop name="Fluor">3.52332137295465</prop>
						<prop name="Temp">59.94</prop>
						<prop name="Time">5817517</prop>
					</Chan>
				</Acq>
				<Acq Number="35">
					<Chan Number="0">
						<prop name="Fluor">3.56586285509794</prop>
						<prop name="Temp">59.94</prop>
						<prop name="Time">5971317</prop>
					</Chan>
				</Acq>
				<Acq Number="36">
					<Chan Number="0">
						<prop name="Fluor">3.52099360366999</prop>
						<prop name="Temp">59.94</prop>
						<prop name="Time">6125100</prop>
					</Chan>
				</Acq>
				<Acq Number="37">
					<Chan Number="0">
						<prop name="Fluor">3.57848280662691</prop>
						<prop name="Temp">59.94</prop>
						<prop name="Time">6278883</prop>
					</Chan>
				</Acq>
				<Acq Number="38">
					<Chan Number="0">
						<prop name="Fluor">3.55625480508605</prop>
						<prop name="Temp">59.94</prop>
						<prop name="Time">6432700</prop>
					</Chan>
				</Acq>
				<Acq Number="39">
					<Chan Number="0">
						<prop name="Fluor">3.59046299133455</prop>
						<prop name="Temp">59.94</prop>
						<prop name="Time">6586500</prop>
					</Chan>
				</Acq>
				<Acq Number="40">
					<Chan Number="0">
						<prop name="Fluor">3.64768343240033</prop>
						<prop name="Temp">59.94</prop>
						<prop name="Time">6740283</prop>
					</Chan>
				</Acq>
				<Acq Number="41">
					<Chan Number="0">
						<prop name="Fluor">3.59979667823336</prop>
						<prop name="Temp">59.94</prop>
						<prop name="Time">6894117</prop>
					</Chan>
				</Acq>
				<Acq Number="42">
					<Chan Number="0">
						<prop name="Fluor">3.55039597366526</prop>
						<prop name="Temp">59.94</prop>
						<prop name="Time">7047917</prop>
					</Chan>
				</Acq>
				<Acq Number="43">
					<Chan Number="0">
						<prop name="Fluor">3.60272747578428</prop>
						<prop name="Temp">59.94</prop>
						<prop name="Time">7201683</prop>
					</Chan>
				</Acq>
				<Acq Number="44">
					<Chan Number="0">
						<prop name="Fluor">3.57568240288475</prop>
						<prop name="Temp">59.94</prop>
						<prop name="Time">7355500</prop>
					</Chan>
				</Acq>
				<Acq Number="45">
					<Chan Number="0">
						<prop name="Fluor">3.63052001331737</prop>
						<prop name="Temp">59.94</prop>
						<prop name="Time">7509300</prop>
					</Chan>
				</Acq>
			</Sample>
			<Sample Number="42">
				<Acq Number="1">
					<Chan Number="0">
						<prop name="Fluor">3.51825235498531</prop>
						<prop name="Temp">59.94</prop>
						<prop name="Time">742317</prop>
					</Chan>
				</Acq>
				<Acq Number="2">
					<Chan Number="0">
						<prop name="Fluor">3.483550900341</prop>
						<prop name="Temp">59.94</prop>
						<prop name="Time">896117</prop>
					</Chan>
				</Acq>
				<Acq Number="3">
					<Chan Number="0">
						<prop name="Fluor">3.50294707022307</prop>
						<prop name="Temp">59.94</prop>
						<prop name="Time">1049883</prop>
					</Chan>
				</Acq>
				<Acq Number="4">
					<Chan Number="0">
						<prop name="Fluor">3.50320721147469</prop>
						<prop name="Temp">59.97</prop>
						<prop name="Time">1203733</prop>
					</Chan>
				</Acq>
				<Acq Number="5">
					<Chan Number="0">
						<prop name="Fluor">3.54612114871049</prop>
						<prop name="Temp">59.97</prop>
						<prop name="Time">1357617</prop>
					</Chan>
				</Acq>
				<Acq Number="6">
					<Chan Number="0">
						<prop name="Fluor">3.53224242841949</prop>
						<prop name="Temp">59.94</prop>
						<prop name="Time">1511433</prop>
					</Chan>
				</Acq>
				<Acq Number="7">
					<Chan Number="0">
						<prop name="Fluor">3.5913754325389</prop>
						<prop name="Temp">59.94</prop>
						<prop name="Time">1665200</prop>
					</Chan>
				</Acq>
				<Acq Number="8">
					<Chan Number="0">
						<prop name="Fluor">3.57498927428479</prop>
						<prop name="Temp">59.94</prop>
						<prop name="Time">1819000</prop>
					</Chan>
				</Acq>
				<Acq Number="9">
					<Chan Number="0">
						<prop name="Fluor">3.54294080257466</prop>
						<prop name="Temp">59.94</prop>
						<prop name="Time">1972817</prop>
					</Chan>
				</Acq>
				<Acq Number="10">
					<Chan Number="0">
						<prop name="Fluor">3.55584477369433</prop>
						<prop name="Temp">59.94</prop>
						<prop name="Time">2126600</prop>
					</Chan>
				</Acq>
				<Acq Number="11">
					<Chan Number="0">
						<prop name="Fluor">3.53574655151117</prop>
						<prop name="Temp">59.97</prop>
						<prop name="Time">2280167</prop>
					</Chan>
				</Acq>
				<Acq Number="12">
					<Chan Number="0">
						<prop name="Fluor">3.61051581290959</prop>
						<prop name="Temp">59.94</prop>
						<prop name="Time">2433950</prop>
					</Chan>
				</Acq>
				<Acq Number="13">
					<Chan Number="0">
						<prop name="Fluor">3.59894592559294</prop>
						<prop name="Temp">59.94</prop>
						<prop name="Time">2587783</prop>
					</Chan>
				</Acq>
				<Acq Number="14">
					<Chan Number="0">
						<prop name="Fluor">3.59302126599242</prop>
						<prop name="Temp">59.94</prop>
						<prop name="Time">2741700</prop>
					</Chan>
				</Acq>
				<Acq Number="15">
					<Chan Number="0">
						<prop name="Fluor">3.61492821066683</prop>
						<prop name="Temp">59.94</prop>
						<prop name="Time">2895433</prop>
					</Chan>
				</Acq>
				<Acq Number="16">
					<Chan Number="0">
						<prop name="Fluor">3.61435895481532</prop>
						<prop name="Temp">59.94</prop>
						<prop name="Time">3049233</prop>
					</Chan>
				</Acq>
				<Acq Number="17">
					<Chan Number="0">
						<prop name="Fluor">3.59586928764171</prop>
						<prop name="Temp">59.94</prop>
						<prop name="Time">3203050</prop>
					</Chan>
				</Acq>
				<Acq Number="18">
					<Chan Number="0">
						<prop name="Fluor">3.61682057707596</prop>
						<prop name="Temp">59.94</prop>
						<prop name="Time">3356867</prop>
					</Chan>
				</Acq>
				<Acq Number="19">
					<Chan Number="0">
						<prop name="Fluor">3.60110494223042</prop>
						<prop name="Temp">59.94</prop>
						<prop name="Time">3510667</prop>
					</Chan>
				</Acq>
				<Acq Number="20">
					<Chan Number="0">
						<prop name="Fluor">3.6008858782335</prop>
						<prop name="Temp">59.94</prop>
						<prop name="Time">3664433</prop>
					</Chan>
				</Acq>
				<Acq Number="21">
					<Chan Number="0">
						<prop name="Fluor">3.62133162669738</prop>
						<prop name="Temp">59.94</prop>
						<prop name="Time">3818267</prop>
					</Chan>
				</Acq>
				<Acq Number="22">
					<Chan Number="0">
						<prop name="Fluor">3.64302977155177</prop>
						<prop name="Temp">59.94</prop>
						<prop name="Time">3972067</prop>
					</Chan>
				</Acq>
				<Acq Number="23">
					<Chan Number="0">
						<prop name="Fluor">3.61748989734008</prop>
						<prop name="Temp">59.94</prop>
						<prop name="Time">4125867</prop>
					</Chan>
				</Acq>
				<Acq Number="24">
					<Chan Number="0">
						<prop name="Fluor">3.66258027145067</prop>
						<prop name="Temp">59.94</prop>
						<prop name="Time">4279633</prop>
					</Chan>
				</Acq>
				<Acq Number="25">
					<Chan Number="0">
						<prop name="Fluor">3.62500667748109</prop>
						<prop name="Temp">59.94</prop>
						<prop name="Time">4433450</prop>
					</Chan>
				</Acq>
				<Acq Number="26">
					<Chan Number="0">
						<prop name="Fluor">3.62025246130264</prop>
						<prop name="Temp">59.94</prop>
						<prop name="Time">4587283</prop>
					</Chan>
				</Acq>
				<Acq Number="27">
					<Chan Number="0">
						<prop name="Fluor">3.64306451306049</prop>
						<prop name="Temp">59.94</prop>
						<prop name="Time">4741050</prop>
					</Chan>
				</Acq>
				<Acq Number="28">
					<Chan Number="0">
						<prop name="Fluor">3.66131793641259</prop>
						<prop name="Temp">59.94</prop>
						<prop name="Time">4894900</prop>
					</Chan>
				</Acq>
				<Acq Number="29">
					<Chan Number="0">
						<prop name="Fluor">3.68489741696834</prop>
						<prop name="Temp">59.94</prop>
						<prop name="Time">5048767</prop>
					</Chan>
				</Acq>
				<Acq Number="30">
					<Chan Number="0">
						<prop name="Fluor">3.71929428588754</prop>
						<prop name="Temp">59.94</prop>
						<prop name="Time">5202550</prop>
					</Chan>
				</Acq>
				<Acq Number="31">
					<Chan Number="0">
						<prop name="Fluor">3.65878792394089</prop>
						<prop name="Temp">59.94</prop>
						<prop name="Time">5356350</prop>
					</Chan>
				</Acq>
				<Acq Number="32">
					<Chan Number="0">
						<prop name="Fluor">3.69222087551169</prop>
						<prop name="Temp">59.94</prop>
						<prop name="Time">5510183</prop>
					</Chan>
				</Acq>
				<Acq Number="33">
					<Chan Number="0">
						<prop name="Fluor">3.6630293170858</prop>
						<prop name="Temp">59.94</prop>
						<prop name="Time">5663950</prop>
					</Chan>
				</Acq>
				<Acq Number="34">
					<Chan Number="0">
						<prop name="Fluor">3.67558712532053</prop>
						<prop name="Temp">59.94</prop>
						<prop name="Time">5817517</prop>
					</Chan>
				</Acq>
				<Acq Number="35">
					<Chan Number="0">
						<prop name="Fluor">3.75623099722095</prop>
						<prop name="Temp">59.94</prop>
						<prop name="Time">5971317</prop>
					</Chan>
				</Acq>
				<Acq Number="36">
					<Chan Number="0">
						<prop name="Fluor">3.79123170637567</prop>
						<prop name="Temp">59.94</prop>
						<prop name="Time">6125100</prop>
					</Chan>
				</Acq>
				<Acq Number="37">
					<Chan Number="0">
						<prop name="Fluor">3.92953993232101</prop>
						<prop name="Temp">59.94</prop>
						<prop name="Time">6278883</prop>
					</Chan>
				</Acq>
				<Acq Number="38">
					<Chan Number="0">
						<prop name="Fluor">4.15035131284513</prop>
						<prop name="Temp">59.94</prop>
						<prop name="Time">6432700</prop>
					</Chan>
				</Acq>
				<Acq Number="39">
					<Chan Number="0">
						<prop name="Fluor">4.6091369609779</prop>
						<prop name="Temp">59.94</prop>
						<prop name="Time">6586500</prop>
					</Chan>
				</Acq>
				<Acq Number="40">
					<Chan Number="0">
						<prop name="Fluor">5.4565877848296</prop>
						<prop name="Temp">59.94</prop>
						<prop name="Time">6740283</prop>
					</Chan>
				</Acq>
				<Acq Number="41">
					<Chan Number="0">
						<prop name="Fluor">6.98544931653054</prop>
						<prop name="Temp">59.94</prop>
						<prop name="Time">6894117</prop>
					</Chan>
				</Acq>
				<Acq Number="42">
					<Chan Number="0">
						<prop name="Fluor">10.1240240440203</prop>
						<prop name="Temp">59.94</prop>
						<prop name="Time">7047917</prop>
					</Chan>
				</Acq>
				<Acq Number="43">
					<Chan Number="0">
						<prop name="Fluor">16.2250585241583</prop>
						<prop name="Temp">59.94</prop>
						<prop name="Time">7201683</prop>
					</Chan>
				</Acq>
				<Acq Number="44">
					<Chan Number="0">
						<prop name="Fluor">26.1377086980806</prop>
						<prop name="Temp">59.94</prop>
						<prop name="Time">7355500</prop>
					</Chan>
				</Acq>
				<Acq Number="45">
					<Chan Number="0">
						<prop name="Fluor">39.1440166584239</prop>
						<prop name="Temp">59.94</prop>
						<prop name="Time">7509300</prop>
					</Chan>
				</Acq>
			</Sample>
			<Sample Number="43">
				<Acq Number="1">
					<Chan Number="0">
						<prop name="Fluor">9.59012357956028</prop>
						<prop name="Temp">59.94</prop>
						<prop name="Time">742317</prop>
					</Chan>
				</Acq>
				<Acq Number="2">
					<Chan Number="0">
						<prop name="Fluor">9.44237596235667</prop>
						<prop name="Temp">59.94</prop>
						<prop name="Time">896117</prop>
					</Chan>
				</Acq>
				<Acq Number="3">
					<Chan Number="0">
						<prop name="Fluor">9.50160104770117</prop>
						<prop name="Temp">59.94</prop>
						<prop name="Time">1049883</prop>
					</Chan>
				</Acq>
				<Acq Number="4">
					<Chan Number="0">
						<prop name="Fluor">9.48206994534683</prop>
						<prop name="Temp">59.97</prop>
						<prop name="Time">1203733</prop>
					</Chan>
				</Acq>
				<Acq Number="5">
					<Chan Number="0">
						<prop name="Fluor">9.49011959312083</prop>
						<prop name="Temp">59.97</prop>
						<prop name="Time">1357617</prop>
					</Chan>
				</Acq>
				<Acq Number="6">
					<Chan Number="0">
						<prop name="Fluor">9.36438592012673</prop>
						<prop name="Temp">59.94</prop>
						<prop name="Time">1511433</prop>
					</Chan>
				</Acq>
				<Acq Number="7">
					<Chan Number="0">
						<prop name="Fluor">9.46357155338338</prop>
						<prop name="Temp">59.94</prop>
						<prop name="Time">1665200</prop>
					</Chan>
				</Acq>
				<Acq Number="8">
					<Chan Number="0">
						<prop name="Fluor">9.55437140527992</prop>
						<prop name="Temp">59.94</prop>
						<prop name="Time">1819000</prop>
					</Chan>
				</Acq>
				<Acq Number="9">
					<Chan Number="0">
						<prop name="Fluor">9.45390301240789</prop>
						<prop name="Temp">59.94</prop>
						<prop name="Time">1972817</prop>
					</Chan>
				</Acq>
				<Acq Number="10">
					<Chan Number="0">
						<prop name="Fluor">9.43476744568759</prop>
						<prop name="Temp">59.94</prop>
						<prop name="Time">2126600</prop>
					</Chan>
				</Acq>
				<Acq Number="11">
					<Chan Number="0">
						<prop name="Fluor">9.49568345529111</prop>
						<prop name="Temp">59.97</prop>
						<prop name="Time">2280167</prop>
					</Chan>
				</Acq>
				<Acq Number="12">
					<Chan Number="0">
						<prop name="Fluor">9.461338148819</prop>
						<prop name="Temp">59.94</prop>
						<prop name="Time">2433950</prop>
					</Chan>
				</Acq>
				<Acq Number="13">
					<Chan Number="0">
						<prop name="Fluor">9.46316313733388</prop>
						<prop name="Temp">59.94</prop>
						<prop name="Time">2587783</prop>
					</Chan>
				</Acq>
				<Acq Number="14">
					<Chan Number="0">
						<prop name="Fluor">9.38677473286075</prop>
						<prop name="Temp">59.94</prop>
						<prop name="Time">2741700</prop>
					</Chan>
				</Acq>
				<Acq Number="15">
					<Chan Number="0">
						<prop name="Fluor">9.51368020380599</prop>
						<prop name="Temp">59.94</prop>
						<prop name="Time">2895433</prop>
					</Chan>
				</Acq>
				<Acq Number="16">
					<Chan Number="0">
						<prop name="Fluor">9.43105632725556</prop>
						<prop name="Temp">59.94</prop>
						<prop name="Time">3049233</prop>
					</Chan>
				</Acq>
				<Acq Number="17">
					<Chan Number="0">
						<prop name="Fluor">9.41513581565293</prop>
						<prop name="Temp">59.94</prop>
						<prop name="Time">3203050</prop>
					</Chan>
				</Acq>
				<Acq Number="18">
					<Chan Number="0">
						<prop name="Fluor">9.39776365914806</prop>
						<prop name="Temp">59.94</prop>
						<prop name="Time">3356867</prop>
					</Chan>
				</Acq>
				<Acq Number="19">
					<Chan Number="0">
						<prop name="Fluor">9.41024045505828</prop>
						<prop name="Temp">59.94</prop>
						<prop name="Time">3510667</prop>
					</Chan>
				</Acq>
				<Acq Number="20">
					<Chan Number="0">
						<prop name="Fluor">9.452409772765</prop>
						<prop name="Temp">59.94</prop>
						<prop name="Time">3664433</prop>
					</Chan>
				</Acq>
				<Acq Number="21">
					<Chan Number="0">
						<prop name="Fluor">9.47714561000483</prop>
						<prop name="Temp">59.94</prop>
						<prop name="Time">3818267</prop>
					</Chan>
				</Acq>
				<Acq Number="22">
					<Chan Number="0">
						<prop name="Fluor">9.52596846871818</prop>
						<prop name="Temp">59.94</prop>
						<prop name="Time">3972067</prop>
					</Chan>
				</Acq>
				<Acq Number="23">
					<Chan Number="0">
						<prop name="Fluor">9.57583511771407</prop>
						<prop name="Temp">59.94</prop>
						<prop name="Time">4125867</prop>
					</Chan>
				</Acq>
				<Acq Number="24">
					<Chan Number="0">
						<prop name="Fluor">9.59066447937095</prop>
						<prop name="Temp">59.94</prop>
						<prop name="Time">4279633</prop>
					</Chan>
				</Acq>
				<Acq Number="25">
					<Chan Number="0">
						<prop name="Fluor">9.72112907949996</prop>
						<prop name="Temp">59.94</prop>
						<prop name="Time">4433450</prop>
					</Chan>
				</Acq>
				<Acq Number="26">
					<Chan Number="0">
						<prop name="Fluor">10.13717549968</prop>
						<prop name="Temp">59.94</prop>
						<prop name="Time">4587283</prop>
					</Chan>
				</Acq>
				<Acq Number="27">
					<Chan Number="0">
						<prop name="Fluor">10.6549293423468</prop>
						<prop name="Temp">59.94</prop>
						<prop name="Time">4741050</prop>
					</Chan>
				</Acq>
				<Acq Number="28">
					<Chan Number="0">
						<prop name="Fluor">11.8734420277387</prop>
						<prop name="Temp">59.94</prop>
						<prop name="Time">4894900</prop>
					</Chan>
				</Acq>
				<Acq Number="29">
					<Chan Number="0">
						<prop name="Fluor">14.2136107955216</prop>
						<prop name="Temp">59.94</prop>
						<prop name="Time">5048767</prop>
					</Chan>
				</Acq>
				<Acq Number="30">
					<Chan Number="0">
						<prop name="Fluor">18.4387655312266</prop>
						<prop name="Temp">59.94</prop>
						<prop name="Time">5202550</prop>
					</Chan>
				</Acq>
				<Acq Number="31">
					<Chan Number="0">
						<prop name="Fluor">25.8628622931941</prop>
						<prop name="Temp">59.94</prop>
						<prop name="Time">5356350</prop>
					</Chan>
				</Acq>
				<Acq Number="32">
					<Chan Number="0">
						<prop name="Fluor">37.3622969002204</prop>
						<prop name="Temp">59.94</prop>
						<prop name="Time">5510183</prop>
					</Chan>
				</Acq>
				<Acq Number="33">
					<Chan Number="0">
						<prop name="Fluor">50.483153485464</prop>
						<prop name="Temp">59.94</prop>
						<prop name="Time">5663950</prop>
					</Chan>
				</Acq>
				<Acq Number="34">
					<Chan Number="0">
						<prop name="Fluor">59.775260045093</prop>
						<prop name="Temp">59.94</prop>
						<prop name="Time">5817517</prop>
					</Chan>
				</Acq>
				<Acq Number="35">
					<Chan Number="0">
						<prop name="Fluor">64.3425984317855</prop>
						<prop name="Temp">59.94</prop>
						<prop name="Time">5971317</prop>
					</Chan>
				</Acq>
				<Acq Number="36">
					<Chan Number="0">
						<prop name="Fluor">68.0019568204003</prop>
						<prop name="Temp">59.94</prop>
						<prop name="Time">6125100</prop>
					</Chan>
				</Acq>
				<Acq Number="37">
					<Chan Number="0">
						<prop name="Fluor">71.2491435572278</prop>
						<prop name="Temp">59.94</prop>
						<prop name="Time">6278883</prop>
					</Chan>
				</Acq>
				<Acq Number="38">
					<Chan Number="0">
						<prop name="Fluor">73.4854346780855</prop>
						<prop name="Temp">59.94</prop>
						<prop name="Time">6432700</prop>
					</Chan>
				</Acq>
				<Acq Number="39">
					<Chan Number="0">
						<prop name="Fluor">75.2298553900594</prop>
						<prop name="Temp">59.94</prop>
						<prop name="Time">6586500</prop>
					</Chan>
				</Acq>
				<Acq Number="40">
					<Chan Number="0">
						<prop name="Fluor">76.4354141644274</prop>
						<prop name="Temp">59.94</prop>
						<prop name="Time">6740283</prop>
					</Chan>
				</Acq>
				<Acq Number="41">
					<Chan Number="0">
						<prop name="Fluor">77.3507224591574</prop>
						<prop name="Temp">59.94</prop>
						<prop name="Time">6894117</prop>
					</Chan>
				</Acq>
				<Acq Number="42">
					<Chan Number="0">
						<prop name="Fluor">78.2821407801122</prop>
						<prop name="Temp">59.94</prop>
						<prop name="Time">7047917</prop>
					</Chan>
				</Acq>
				<Acq Number="43">
					<Chan Number="0">
						<prop name="Fluor">78.8373877630496</prop>
						<prop name="Temp">59.94</prop>
						<prop name="Time">7201683</prop>
					</Chan>
				</Acq>
				<Acq Number="44">
					<Chan Number="0">
						<prop name="Fluor">79.2470090018304</prop>
						<prop name="Temp">59.94</prop>
						<prop name="Time">7355500</prop>
					</Chan>
				</Acq>
				<Acq Number="45">
					<Chan Number="0">
						<prop name="Fluor">79.5518458355699</prop>
						<prop name="Temp">59.94</prop>
						<prop name="Time">7509300</prop>
					</Chan>
				</Acq>
			</Sample>
			<Sample Number="44">
				<Acq Number="1">
					<Chan Number="0">
						<prop name="Fluor">4.02249501980947</prop>
						<prop name="Temp">59.94</prop>
						<prop name="Time">742317</prop>
					</Chan>
				</Acq>
				<Acq Number="2">
					<Chan Number="0">
						<prop name="Fluor">4.04928107298514</prop>
						<prop name="Temp">59.94</prop>
						<prop name="Time">896117</prop>
					</Chan>
				</Acq>
				<Acq Number="3">
					<Chan Number="0">
						<prop name="Fluor">4.00699105758655</prop>
						<prop name="Temp">59.94</prop>
						<prop name="Time">1049883</prop>
					</Chan>
				</Acq>
				<Acq Number="4">
					<Chan Number="0">
						<prop name="Fluor">4.04892079112433</prop>
						<prop name="Temp">59.97</prop>
						<prop name="Time">1203733</prop>
					</Chan>
				</Acq>
				<Acq Number="5">
					<Chan Number="0">
						<prop name="Fluor">4.09405710905011</prop>
						<prop name="Temp">59.97</prop>
						<prop name="Time">1357617</prop>
					</Chan>
				</Acq>
				<Acq Number="6">
					<Chan Number="0">
						<prop name="Fluor">4.08026977135081</prop>
						<prop name="Temp">59.94</prop>
						<prop name="Time">1511433</prop>
					</Chan>
				</Acq>
				<Acq Number="7">
					<Chan Number="0">
						<prop name="Fluor">4.0792814786443</prop>
						<prop name="Temp">59.94</prop>
						<prop name="Time">1665200</prop>
					</Chan>
				</Acq>
				<Acq Number="8">
					<Chan Number="0">
						<prop name="Fluor">4.12514560828488</prop>
						<prop name="Temp">59.94</prop>
						<prop name="Time">1819000</prop>
					</Chan>
				</Acq>
				<Acq Number="9">
					<Chan Number="0">
						<prop name="Fluor">4.09268435581494</prop>
						<prop name="Temp">59.94</prop>
						<prop name="Time">1972817</prop>
					</Chan>
				</Acq>
				<Acq Number="10">
					<Chan Number="0">
						<prop name="Fluor">4.10531081447373</prop>
						<prop name="Temp">59.94</prop>
						<prop name="Time">2126600</prop>
					</Chan>
				</Acq>
				<Acq Number="11">
					<Chan Number="0">
						<prop name="Fluor">4.08435893156862</prop>
						<prop name="Temp">59.97</prop>
						<prop name="Time">2280167</prop>
					</Chan>
				</Acq>
				<Acq Number="12">
					<Chan Number="0">
						<prop name="Fluor">4.09918746151249</prop>
						<prop name="Temp">59.94</prop>
						<prop name="Time">2433950</prop>
					</Chan>
				</Acq>
				<Acq Number="13">
					<Chan Number="0">
						<prop name="Fluor">4.08788609574024</prop>
						<prop name="Temp">59.94</prop>
						<prop name="Time">2587783</prop>
					</Chan>
				</Acq>
				<Acq Number="14">
					<Chan Number="0">
						<prop name="Fluor">4.12298099884755</prop>
						<prop name="Temp">59.94</prop>
						<prop name="Time">2741700</prop>
					</Chan>
				</Acq>
				<Acq Number="15">
					<Chan Number="0">
						<prop name="Fluor">4.14602584150612</prop>
						<prop name="Temp">59.94</prop>
						<prop name="Time">2895433</prop>
					</Chan>
				</Acq>
				<Acq Number="16">
					<Chan Number="0">
						<prop name="Fluor">4.16636511265431</prop>
						<prop name="Temp">59.94</prop>
						<prop name="Time">3049233</prop>
					</Chan>
				</Acq>
				<Acq Number="17">
					<Chan Number="0">
						<prop name="Fluor">4.12651534976614</prop>
						<prop name="Temp">59.94</prop>
						<prop name="Time">3203050</prop>
					</Chan>
				</Acq>
				<Acq Number="18">
					<Chan Number="0">
						<prop name="Fluor">4.1487117958659</prop>
						<prop name="Temp">59.94</prop>
						<prop name="Time">3356867</prop>
					</Chan>
				</Acq>
				<Acq Number="19">
					<Chan Number="0">
						<prop name="Fluor">4.17513347149679</prop>
						<prop name="Temp">59.94</prop>
						<prop name="Time">3510667</prop>
					</Chan>
				</Acq>
				<Acq Number="20">
					<Chan Number="0">
						<prop name="Fluor">4.1757560545229</prop>
						<prop name="Temp">59.94</prop>
						<prop name="Time">3664433</prop>
					</Chan>
				</Acq>
				<Acq Number="21">
					<Chan Number="0">
						<prop name="Fluor">4.13577000626215</prop>
						<prop name="Temp">59.94</prop>
						<prop name="Time">3818267</prop>
					</Chan>
				</Acq>
				<Acq Number="22">
					<Chan Number="0">
						<prop name="Fluor">4.20209172886045</prop>
						<prop name="Temp">59.94</prop>
						<prop name="Time">3972067</prop>
					</Chan>
				</Acq>
				<Acq Number="23">
					<Chan Number="0">
						<prop name="Fluor">4.21792194705642</prop>
						<prop name="Temp">59.94</prop>
						<prop name="Time">4125867</prop>
					</Chan>
				</Acq>
				<Acq Number="24">
					<Chan Number="0">
						<prop name="Fluor">4.22416483063682</prop>
						<prop name="Temp">59.94</prop>
						<prop name="Time">4279633</prop>
					</Chan>
				</Acq>
				<Acq Number="25">
					<Chan Number="0">
						<prop name="Fluor">4.22713265928052</prop>
						<prop name="Temp">59.94</prop>
						<prop name="Time">4433450</prop>
					</Chan>
				</Acq>
				<Acq Number="26">
					<Chan Number="0">
						<prop name="Fluor">4.30475788027712</prop>
						<prop name="Temp">59.94</prop>
						<prop name="Time">4587283</prop>
					</Chan>
				</Acq>
				<Acq Number="27">
					<Chan Number="0">
						<prop name="Fluor">4.45306001192283</prop>
						<prop name="Temp">59.94</prop>
						<prop name="Time">4741050</prop>
					</Chan>
				</Acq>
				<Acq Number="28">
					<Chan Number="0">
						<prop name="Fluor">4.72055381744787</prop>
						<prop name="Temp">59.94</prop>
						<prop name="Time">4894900</prop>
					</Chan>
				</Acq>
				<Acq Number="29">
					<Chan Number="0">
						<prop name="Fluor">5.16285297841678</prop>
						<prop name="Temp">59.94</prop>
						<prop name="Time">5048767</prop>
					</Chan>
				</Acq>
				<Acq Number="30">
					<Chan Number="0">
						<prop name="Fluor">6.01325942805727</prop>
						<prop name="Temp">59.94</prop>
						<prop name="Time">5202550</prop>
					</Chan>
				</Acq>
				<Acq Number="31">
					<Chan Number="0">
						<prop name="Fluor">7.58889856651055</prop>
						<prop name="Temp">59.94</prop>
						<prop name="Time">5356350</prop>
					</Chan>
				</Acq>
				<Acq Number="32">
					<Chan Number="0">
						<prop name="Fluor">10.3730320709345</prop>
						<prop name="Temp">59.94</prop>
						<prop name="Time">5510183</prop>
					</Chan>
				</Acq>
				<Acq Number="33">
					<Chan Number="0">
						<prop name="Fluor">15.5680917210963</prop>
						<prop name="Temp">59.94</prop>
						<prop name="Time">5663950</prop>
					</Chan>
				</Acq>
				<Acq Number="34">
					<Chan Number="0">
						<prop name="Fluor">24.18701259575</prop>
						<prop name="Temp">59.94</prop>
						<prop name="Time">5817517</prop>
					</Chan>
				</Acq>
				<Acq Number="35">
					<Chan Number="0">
						<prop name="Fluor">37.3288459615322</prop>
						<prop name="Temp">59.94</prop>
						<prop name="Time">5971317</prop>
					</Chan>
				</Acq>
				<Acq Number="36">
					<Chan Number="0">
						<prop name="Fluor">51.2344161201554</prop>
						<prop name="Temp">59.94</prop>
						<prop name="Time">6125100</prop>
					</Chan>
				</Acq>
				<Acq Number="37">
					<Chan Number="0">
						<prop name="Fluor">61.4445902319544</prop>
						<prop name="Temp">59.94</prop>
						<prop name="Time">6278883</prop>
					</Chan>
				</Acq>
				<Acq Number="38">
					<Chan Number="0">
						<prop name="Fluor">67.4392767749663</prop>
						<prop name="Temp">59.94</prop>
						<prop name="Time">6432700</prop>
					</Chan>
				</Acq>
				<Acq Number="39">
					<Chan Number="0">
						<prop name="Fluor">71.4222756802611</prop>
						<prop name="Temp">59.94</prop>
						<prop name="Time">6586500</prop>
					</Chan>
				</Acq>
				<Acq Number="40">
					<Chan Number="0">
						<prop name="Fluor">74.4243944470959</prop>
						<prop name="Temp">59.94</prop>
						<prop name="Time">6740283</prop>
					</Chan>
				</Acq>
				<Acq Number="41">
					<Chan Number="0">
						<prop name="Fluor">76.3554127991126</prop>
						<prop name="Temp">59.94</prop>
						<prop name="Time">6894117</prop>
					</Chan>
				</Acq>
				<Acq Number="42">
					<Chan Number="0">
						<prop name="Fluor">77.9471020922023</prop>
						<prop name="Temp">59.94</prop>
						<prop name="Time">7047917</prop>
					</Chan>
				</Acq>
				<Acq Number="43">
					<Chan Number="0">
						<prop name="Fluor">79.0254629995971</prop>
						<prop name="Temp">59.94</prop>
						<prop name="Time">7201683</prop>
					</Chan>
				</Acq>
				<Acq Number="44">
					<Chan Number="0">
						<prop name="Fluor">79.765008399707</prop>
						<prop name="Temp">59.94</prop>
						<prop name="Time">7355500</prop>
					</Chan>
				</Acq>
				<Acq Number="45">
					<Chan Number="0">
						<prop name="Fluor">80.3338275614513</prop>
						<prop name="Temp">59.94</prop>
						<prop name="Time">7509300</prop>
					</Chan>
				</Acq>
			</Sample>
			<Sample Number="45">
				<Acq Number="1">
					<Chan Number="0">
						<prop name="Fluor">6.24022686123338</prop>
						<prop name="Temp">59.94</prop>
						<prop name="Time">742317</prop>
					</Chan>
				</Acq>
				<Acq Number="2">
					<Chan Number="0">
						<prop name="Fluor">6.22767690340575</prop>
						<prop name="Temp">59.94</prop>
						<prop name="Time">896117</prop>
					</Chan>
				</Acq>
				<Acq Number="3">
					<Chan Number="0">
						<prop name="Fluor">6.22674936245042</prop>
						<prop name="Temp">59.94</prop>
						<prop name="Time">1049883</prop>
					</Chan>
				</Acq>
				<Acq Number="4">
					<Chan Number="0">
						<prop name="Fluor">6.27063834299644</prop>
						<prop name="Temp">59.97</prop>
						<prop name="Time">1203733</prop>
					</Chan>
				</Acq>
				<Acq Number="5">
					<Chan Number="0">
						<prop name="Fluor">6.25427496144126</prop>
						<prop name="Temp">59.97</prop>
						<prop name="Time">1357617</prop>
					</Chan>
				</Acq>
				<Acq Number="6">
					<Chan Number="0">
						<prop name="Fluor">6.24322080126583</prop>
						<prop name="Temp">59.94</prop>
						<prop name="Time">1511433</prop>
					</Chan>
				</Acq>
				<Acq Number="7">
					<Chan Number="0">
						<prop name="Fluor">6.26353177322022</prop>
						<prop name="Temp">59.94</prop>
						<prop name="Time">1665200</prop>
					</Chan>
				</Acq>
				<Acq Number="8">
					<Chan Number="0">
						<prop name="Fluor">6.31343111447153</prop>
						<prop name="Temp">59.94</prop>
						<prop name="Time">1819000</prop>
					</Chan>
				</Acq>
				<Acq Number="9">
					<Chan Number="0">
						<prop name="Fluor">6.24034930081931</prop>
						<prop name="Temp">59.94</prop>
						<prop name="Time">1972817</prop>
					</Chan>
				</Acq>
				<Acq Number="10">
					<Chan Number="0">
						<prop name="Fluor">6.20592991157082</prop>
						<prop name="Temp">59.94</prop>
						<prop name="Time">2126600</prop>
					</Chan>
				</Acq>
				<Acq Number="11">
					<Chan Number="0">
						<prop name="Fluor">6.31493750770343</prop>
						<prop name="Temp">59.97</prop>
						<prop name="Time">2280167</prop>
					</Chan>
				</Acq>
				<Acq Number="12">
					<Chan Number="0">
						<prop name="Fluor">6.28379855812406</prop>
						<prop name="Temp">59.94</prop>
						<prop name="Time">2433950</prop>
					</Chan>
				</Acq>
				<Acq Number="13">
					<Chan Number="0">
						<prop name="Fluor">6.27669744020631</prop>
						<prop name="Temp">59.94</prop>
						<prop name="Time">2587783</prop>
					</Chan>
				</Acq>
				<Acq Number="14">
					<Chan Number="0">
						<prop name="Fluor">6.17924704989324</prop>
						<prop name="Temp">59.94</prop>
						<prop name="Time">2741700</prop>
					</Chan>
				</Acq>
				<Acq Number="15">
					<Chan Number="0">
						<prop name="Fluor">6.31339819525357</prop>
						<prop name="Temp">59.94</prop>
						<prop name="Time">2895433</prop>
					</Chan>
				</Acq>
				<Acq Number="16">
					<Chan Number="0">
						<prop name="Fluor">6.29066879534128</prop>
						<prop name="Temp">59.94</prop>
						<prop name="Time">3049233</prop>
					</Chan>
				</Acq>
				<Acq Number="17">
					<Chan Number="0">
						<prop name="Fluor">6.24996948534894</prop>
						<prop name="Temp">59.94</prop>
						<prop name="Time">3203050</prop>
					</Chan>
				</Acq>
				<Acq Number="18">
					<Chan Number="0">
						<prop name="Fluor">6.25193114760043</prop>
						<prop name="Temp">59.94</prop>
						<prop name="Time">3356867</prop>
					</Chan>
				</Acq>
				<Acq Number="19">
					<Chan Number="0">
						<prop name="Fluor">6.2820349271425</prop>
						<prop name="Temp">59.94</prop>
						<prop name="Time">3510667</prop>
					</Chan>
				</Acq>
				<Acq Number="20">
					<Chan Number="0">
						<prop name="Fluor">6.30488908532049</prop>
						<prop name="Temp">59.94</prop>
						<prop name="Time">3664433</prop>
					</Chan>
				</Acq>
				<Acq Number="21">
					<Chan Number="0">
						<prop name="Fluor">6.26407430362375</prop>
						<prop name="Temp">59.94</prop>
						<prop name="Time">3818267</prop>
					</Chan>
				</Acq>
				<Acq Number="22">
					<Chan Number="0">
						<prop name="Fluor">6.31312425063811</prop>
						<prop name="Temp">59.94</prop>
						<prop name="Time">3972067</prop>
					</Chan>
				</Acq>
				<Acq Number="23">
					<Chan Number="0">
						<prop name="Fluor">6.32742166591244</prop>
						<prop name="Temp">59.94</prop>
						<prop name="Time">4125867</prop>
					</Chan>
				</Acq>
				<Acq Number="24">
					<Chan Number="0">
						<prop name="Fluor">6.33700377062986</prop>
						<prop name="Temp">59.94</prop>
						<prop name="Time">4279633</prop>
					</Chan>
				</Acq>
				<Acq Number="25">
					<Chan Number="0">
						<prop name="Fluor">6.40769122953488</prop>
						<prop name="Temp">59.94</prop>
						<prop name="Time">4433450</prop>
					</Chan>
				</Acq>
				<Acq Number="26">
					<Chan Number="0">
						<prop name="Fluor">6.42101469633878</prop>
						<prop name="Temp">59.94</prop>
						<prop name="Time">4587283</prop>
					</Chan>
				</Acq>
				<Acq Number="27">
					<Chan Number="0">
						<prop name="Fluor">6.51236618652442</prop>
						<prop name="Temp">59.94</prop>
						<prop name="Time">4741050</prop>
					</Chan>
				</Acq>
				<Acq Number="28">
					<Chan Number="0">
						<prop name="Fluor">6.57321330935661</prop>
						<prop name="Temp">59.94</prop>
						<prop name="Time">4894900</prop>
					</Chan>
				</Acq>
				<Acq Number="29">
					<Chan Number="0">
						<prop name="Fluor">6.97283441138968</prop>
						<prop name="Temp">59.94</prop>
						<prop name="Time">5048767</prop>
					</Chan>
				</Acq>
				<Acq Number="30">
					<Chan Number="0">
						<prop name="Fluor">7.7067649448726</prop>
						<prop name="Temp">59.94</prop>
						<prop name="Time">5202550</prop>
					</Chan>
				</Acq>
				<Acq Number="31">
					<Chan Number="0">
						<prop name="Fluor">8.82712510350965</prop>
						<prop name="Temp">59.94</prop>
						<prop name="Time">5356350</prop>
					</Chan>
				</Acq>
				<Acq Number="32">
					<Chan Number="0">
						<prop name="Fluor">11.3169529887814</prop>
						<prop name="Temp">59.94</prop>
						<prop name="Time">5510183</prop>
					</Chan>
				</Acq>
				<Acq Number="33">
					<Chan Number="0">
						<prop name="Fluor">15.906917048414</prop>
						<prop name="Temp">59.94</prop>
						<prop name="Time">5663950</prop>
					</Chan>
				</Acq>
				<Acq Number="34">
					<Chan Number="0">
						<prop name="Fluor">24.419973675812</prop>
						<prop name="Temp">59.94</prop>
						<prop name="Time">5817517</prop>
					</Chan>
				</Acq>
				<Acq Number="35">
					<Chan Number="0">
						<prop name="Fluor">36.574992362388</prop>
						<prop name="Temp">59.94</prop>
						<prop name="Time">5971317</prop>
					</Chan>
				</Acq>
				<Acq Number="36">
					<Chan Number="0">
						<prop name="Fluor">49.1351825618781</prop>
						<prop name="Temp">59.94</prop>
						<prop name="Time">6125100</prop>
					</Chan>
				</Acq>
				<Acq Number="37">
					<Chan Number="0">
						<prop name="Fluor">59.0216231987631</prop>
						<prop name="Temp">59.94</prop>
						<prop name="Time">6278883</prop>
					</Chan>
				</Acq>
				<Acq Number="38">
[truncated: 2,377,460 more chars]
