# Supplementary material for: Immune response of human cultured cells towards macrocyclic Fe2PO and Fe2PC bioactive cyclophane complexes
Source: PeerJ. 2020 Apr 20;8:e8956. doi: 10.7717/peerj.8956 (PMC7179565; doi:10.7717/peerj.8956)
Supplement: Supplemental Information 1 — Raw data from the Roche LightCycler 480 using the RT2 ProfilerTM PCR Array Human Innate Adaptive Immune Responses (catalog PAHS-052Z, Qiagen-SABiosciences). [file peerj-08-8956-s001.zip › Raw data RTqPCR Fe(III) Complexes/NC 8h.ixo]

<objectstream signature="IXOS" version="1">
	<obj name="root" class="HTCExperiment" version="5">
		<prop name="name">Alex 8h NC 5-23-13</prop>
		<prop name="UID">2F2A72D5655B472B842AD2C31BE7AF2E</prop>
		<prop name="OwnerUID">C6C05626183A45218341EE89EA1A5F2A</prop>
		<prop name="Created">2013-05-23T23:10:40.046</prop>
		<prop name="CreatedBy">C6C05626183A45218341EE89EA1A5F2A</prop>
		<prop name="CreatedByName">System Admin</prop>
		<prop name="LastModified">2013-05-24T01:33:34.421</prop>
		<prop name="LastModifiedBy">C6C05626183A45218341EE89EA1A5F2A</prop>
		<prop name="LastModifiedByName">System Admin</prop>
		<list name="AppliedTemplates" count="1">
			<item>MikeRTProlifer1(8hrZH)01-07-10</item>
		</list>
		<list name="TemplateOwners" count="1">
			<item>System Admin</item>
		</list>
		<prop name="SWVersion">LCS480 1.5.0.39</prop>
		<obj name="AppProperty" class="TAppProperty" version="2">
			<prop name="Created">2013-05-23T23:10:40.046</prop>
			<prop name="LastModified">1899-12-30T00:00:00.000</prop>
		</obj>
		<obj name="ConProperty" class="TAppProperty" version="2">
			<prop name="Created">2013-05-23T23:10:40.046</prop>
			<prop name="LastModified">1899-12-30T00:00:00.000</prop>
		</obj>
		<obj name="run" class="HTCRun" version="7">
			<prop name="name">Run</prop>
			<prop name="Created">2013-05-23T23:10:40.046</prop>
			<prop name="LastModified">2013-05-24T01:33:26.453</prop>
			<obj name="AppProperty" class="TAppProperty" version="2">
				<prop name="Created">2013-05-23T23:10:40.046</prop>
				<prop name="LastModified">1899-12-30T00:00:00.000</prop>
			</obj>
			<obj name="ConProperty" class="TAppProperty" version="2">
				<prop name="Created">2013-05-23T23:10:40.046</prop>
				<prop name="LastModified">1899-12-30T00:00:00.000</prop>
				<prop name="HasProperties">1</prop>
				<obj name="_Properties" class="TAppProperties" version="1">
					<prop name="Created">2013-05-23T23:10:40.046</prop>
					<prop name="LastModified">1899-12-30T00:00:00.000</prop>
					<list name="emlist" count="4">
						<obj name="item" class="TAppProperty" version="2">
							<prop name="name">TopChart</prop>
							<prop name="Created">2013-05-23T23:11:25.343</prop>
							<prop name="LastModified">1899-12-30T00:00:00.000</prop>
						</obj>
						<obj name="item" class="TAppProperty" version="2">
							<prop name="name">LeftChart</prop>
							<prop name="Created">2013-05-23T23:11:25.343</prop>
							<prop name="LastModified">1899-12-30T00:00:00.000</prop>
						</obj>
						<obj name="item" class="TAppProperty" version="2">
							<prop name="name">RightChart</prop>
							<prop name="Created">2013-05-23T23:11:25.343</prop>
							<prop name="LastModified">1899-12-30T00:00:00.000</prop>
						</obj>
						<obj name="item" class="TAppProperty" version="2">
							<prop name="name">RunOverviewChart</prop>
							<prop name="Created">2013-05-23T23:11:25.343</prop>
							<prop name="LastModified">1899-12-30T00:00:00.000</prop>
						</obj>
					</list>
				</obj>
			</obj>
			<prop name="State">3</prop>
			<prop name="StartTime">2013-05-23T23:24:34.718</prop>
			<prop name="EndTime">2013-05-24T01:33:26.421</prop>
			<prop name="InstrumentID">1434</prop>
			<prop name="InstrumentVersion">HTC_VER_10</prop>
			<prop name="InstrumentName">Seabury Texas A&amp;M SN 1434</prop>
			<prop name="InstrCalibrationDate">1899.12.30 00:00:00:00</prop>
			<prop name="Technician">System Admin</prop>
			<prop name="AcqStoreClass">HTCAcquisitionStore</prop>
			<prop name="AcquisitionStore">eJzUvV2vqs7Wp/1VOjvPmQcW75B034lYhYryUgUFyBmKioKKioJ8+mfU3PfuvjvZ/fTJyrPW2tn5JytzTmUyqauu3xgD/O/33eW/3Yrr4X/843m/d//4b/umeL3+xz+W8Xy2f7zPr3N3vt+i7v48/OO/fQ7PF/zrf/xD+sd//Pf2eW//8yfnVXG7HZr5/X3r/vEf0n+fiq/9b98RFde2OfznN1j6v76jOb+6f73Gd98cXvD+4nv+xz9UDd7ifx3bqjtc/+exxT/f+38+nPB5Pz2L6//hSA6n6+H/dJj/fOH/QP/m+P7L2fhfRyn9fxwknEGnuf+XH/svB6z87wccn6/wroYqK5Lxb44qPlzbf/zH/6MiFTumJhH7n//5d8f/zz/Ef/kN/ssXV7fu9PznWynWv/l6UjTn8t+fF3Y4wlffh5+jmFsKMtG//vfvTvEeXul2coo9XDbwgv+Hb4OzE97Pt+71j/9YbdyMWu5AkV/pW4a728ui0gPnPOSD52JC7xrV1obL/dPdq/B67a/pV1f9OvTmsYVVNc2odu1PyHeTvYTfkTyj2u6+RmGYcgfz+exArZV8R4GKPy3+4npKJXt9RkE5bRK8yLuGTlO1JV4j30o8O662FDllhEK8Wzu43SUt1YIPq70wrxOcTC2Pjiu/rgOJlwNeGPuBTlC6IEG2WmoYD+aRahJfE9+3Lja2vsZABymO6kA1tAFvNvqUmqg98PCNLQ2fL96LGjfHQt6pbm0s+y2m6kwlPDo1UosjpUnp19ZcHlvhnuF55Vr0ezXjOjiQU06k9OPSyYoUJDTWyw63JAno2NkpCb7Jwsan0yWjJvV97j0VzcJwVghVC+uCvMX4qPCkQxNqRK91Hb0cXGFuJAk1knleB/25LTF5Ljw6Lec5CiwXwfka3h41PvOGBNeT6+B60zp0MrPOyIsq3OBzNOupXNFz7aHCabB3YAqVCT2hYKquBnzaFTbV7jp8XTmsJPyvq2MKiwn+K5bdv/7xuxgg/RYGmJYu/R0MkA30axkQECuhU5/R2pcFA67pyaDGfJnX4TiYPg6G3qRSBAzwbmevxJNb5/6TAd7mCWu8mKxzKtEzMGCuAAPwZgEMUIAB/im5aPg7mAf6XZh35KNX2OEyseDrQXeuffWZMDx7VVf6VfsbMMS+wRo6rfZ0YPuo9qpd4eLEtF/UzIqoDhcHlGMcwRozJ21dh7IJa7gXDBizs8ODs5W1+HGmJ2r5ggG1FWl4UxkdHZMjMKXYAgMmbjGhg/oABnQ9rHdk3Vs6ITur9hPBAHZoHKptJUIi7yZJeC6XMR18wQCWmAkeK8eik1iLUdAKBjRlvKJomBd1cLKXsAaThtLpsEi5z/dpgmXlBuc3XYUkHGNggHJeL+jXPdTES9drYEypTqjp7dY1s524wm1RcgprYYt8decyzHfAANXNC+LVau3iahcBE2q3qf0bcm2sCwZoB3zm/jy+lPhyQh9qMGBAeE+dCksBMMB0VifirdTtgMsnMEDeCwbEiqr9iQyQfwsDJKRapqn8FRAwfzEE5J2TUT1gjAQavpe43lJYJDpAIEiECMyqrUG148qFReKACFwTtqL9cvRRmAoRWKN3TnvTOdXe5UcENvMZNZeDBxtjykEk5idYlIv+XgcLIQIHvZtT5ZadSSALESi/dkun+fXOg8BSGtzNAAK6v4dFm+zWLt5vhiftn7sILvq6LnFH2hAWzb7h3mHSDfixffVUXy4cEhJyk/B+qA9UaSO3Dh0rsnCxjt9UqZYR93a5O2Df+pq05wAB7/4BkTj0+yf9EhVEYD6BRXHyO0xlRwYIXO6JhncZiICOJJfTSfhiuB5ABDR7EnNv/NCEBLGyooNxy2ufOEqLRw6QkmwQAe9dyAxn2zClltr7KHC8VsPL7dcB6RIQiAQEWljJ1JwBBOJUiMDOgr+HqdZbFNgTLcGBMfGpqu8L5GVRneOdgMDkJCCw8FwX3wUEptsUFrUlRKAUIqDlAIFgISBwmVYqQKw58fA032qY/0DgBRAIvPWfCQHl90BARoqh/N8gMJdNR/vnf36nCfziNHDZwEWnLQbG/aDa5ni/EhCQNzkKJ2zv4/V5ZdH+Jw1EG6/BfOp41NIVv/YRbEg4Vq4FpIEYILAXEFiOkU2VWPLqMEtrHx8i70jNwW5JeD19Gjw+2jmduOOZh7O4KXEaAQT6uzCBUZiAHvYFVbTdj71DGviBgHJsIuRdH6TCs90QUe0HAl0EJmC8V1/65VtIA3thAmsGEBjadM2Dg4DAYr55U007wM8/DxpAIp1Y1ErHsvZZ0cGCX8w6qoxTi3hk0Tr4OLUX1DQQRrF9lyzc37ucTl3V5dFZmMAdHWZUfoIJhEPe52R2Ctd02h4L5KfBbcA90UIqOV5ae2V5zbFzBwj0VhPUwVdpLdyt3g41F8eae69zIeF+BmakypAGYiuJO3x8DwBVpObcswQExucc7F//7gDSLqQh/gQImCuAgMdEGki+FZjI9QGLelYARF719kut/HhG4aWSOnydDTpF8QgQ6Ly7hUEN5lT2BASKPxQC6u+BgKIZ+v81DvwZEJB/sQn4jBWg04zV/n21rfD2DhD4pgAB7x1BBMYCAnr2P01A1901/Xa3oPZtAYHFAeKA+hYQKNl+wKMwARWDCQQrAYHqDBBQDs2d+5fTtMH3bWLTXkOgr7owAX4GCKjO5k5g5wYTkKcAgZEJE1ju1j5eeX5HtbGPibc/khwfj5ZHpcesIT5/lB22396X6nEFcaAUJYEggjiAymQNr29dHPyZL9+0b+SYB0dRErCfqUH156dEvt+XLeYCAurVt3joL3IH9xNrQRERJQHz7mh4qpU7Kl1NgMBRQKDnAIHJ1YjrACCQkIf8calsnQoU4ngp4ZdTUSpVAgI7YQJKf8yonMgBCnIBgUrEAaOb1bX3VNYQT25sTvWPtiaRLkxAseyMGrCUkc81zcfGBiCgnwECIRUQ8AyAgBR0Dej+RnOxtfIJHZf9mfiOMAHu3EeKNltY5CtRElicHYOiqYCAI0zACiZzOp4AAiFS7n8kBLTfAwFNktT/qwn8EXFA+tU1gY0NEEDLgaGAiDgwbNGUmrCyUbARNYGjzQ1qQJIlHhc1AVL4azpMv6C3VowYNupHTs26OqEAJZ6EP5fApsZH9YnnpvD1x9k8U/kt4oB5PbaY3AECw0PUBNY3qcJ4DhAYYwSQkELFwq29OlKpLGHRdgICn1f+pt/ZIkb+XJhAwyEOqJHW8ICJuuCPCZgoW5DwYy1bvPzeKyoNfE2CVNQFfS18UFQ9ASKeiAOshDgw2FrJ/Y8wASP2XlSLLybyJGEC367FdLIRJuDfGgkv8mZHVXpzCYsb08VBPEwoXC2c++8PzYkrTAAloiawFnVBbeGy/4TAQ5hAPwMImLmAgLIrbNz/mEAFEAgXp6LDBYc4oM/Xa84uFLd4X2pbKhFhAo+yTbD51H1qKasdD04Rz3EqTED1wATCUgEIPKbOgiprfObe5jbC798ICAyiLlgdnBZ/zvZ/QiAwRV2wtK/wfv3nQrxXDWbwB0Lg3/Uu/n+AgK5r8r9dLX8eBMxfHAfUwN1C5gYTCD+NWmK2JCZk+LjgwfsLGfgWEYtKl8RFHhMmsP9AHJiIOBAGT+LgUUDAMCcVCfrc03D1BBMYhQl4K1ETaAQEvp5oDiQCAtM1xIE+BxMIdAGB062CTB4KCKxXkOmXFEGmbwQEXgZAYLsHCPQKmECQfOoGHxFAAC0vNfIuoiZwPKmIqgaYgOf+1ATE+w1auq7DmTX6eG8rHbX8B/x8J0ygE3FgcJtDHR6JBWZwR2+q7wACgXWCRbH4QBz4ljIhlAsINI/uQGVTQIC4no99UROYzsEEfJucEnJagAkYFZhAkDg3yPgyQGBwFikPh4Nc4q885RQxJUDhSphAE4EJTMYKIPCS1i3W+nZB1YmAwG19aXDwaQs6lF6O/MPJzbEq4oD6BRPw3B0psT85+FSvmoaH7wuYQvQ/IRAeT2ODiwVCVB5XYFqhqAlYX4CA9rBPdXATJmA26zlAdAVxwflDTcD4PRAwJevfr5Y/DwK/Og70B4DAMAUIeIqIA6EwgUmaFbWvChNAX4CAFoMJhGpllvhjVwHVZICAp4k4gJfXglozMIFwLkwg3elzOvzEAesnDkT7E+gnQMDHojD4KAAC2kwUrlwTdDVeAgQU63rnYWzdGnw47UvI2EVUB0TUBHaG9aLWTY+55wsIjM8uoigTEMCpDztffJco2n8X3B+WdxvbI7/QibTdEK+2RhfL8+xD9cKO69CxWw0/82ICr/cuUWDknYTvGExAWYqagDlvbTwVccCIhQl8b4mEb4/2QNH67ZI4Eh3CyeAARH46hHvRHQAfWlFtUsJOPRMQQBLEAVNjKQpmAgLZdszoV5iAJ03XNm63YAL9ZVqTsD48Giz5FaH9eoA48BEQePhgAj8Q8BxhAsMIi36KD7va+754g+cCAsYTNchLRE3AbfM1xAMBgbUUD/h06j90UomagCZqAo4oDE76EP4+RrmS8Fx0CJVamID+h5qA+XsgYBmy+Xe0CJHyi02gFIVBORKFwUEUBi8KmIB2nufc/+kOfM4AAfmycutQ2pk5LoQJyKtXADotTGCanQs68cAEQvzxOmzFjzmdhrKHvFtGIEPH+5paXwMgcBQQuJc2pr0u4sBRQOCgAAQM2b7XXiviwLYScaDZw859FXHA3LsdHTMwAX8l4gBzc9BtAYHgMfM7bKuvnkqG6UDG3twsrIz08s+aQLi1YogD7Pai30TEgVp2O/wUJtDLqKyDSMSB+fMOkKgGi/hEQCANtRWd6iNGNH0sHLzft/B6h9MKMfdrMjzIyRTihcRrb1vMcvJ6ZEuqeDWYkyniwDUFE5ATiAMB2S8SjKdGQs1oFRJ/JroD80YndJicah4cVusKb4oSU627AwS+Ig4UIg7I+3dOfCpahI9ivaHSQ9QEFgICMpEBAqIw6G9EdyBqLJdOUQoZ37pdWrxNwQQGURPwlLPTYX0OJjBZAQS89w12/kDEAUNAIAz/UBOwfgsEZEnW9b/EBH71rJAp4sD4HBgKMxEHiOgOWAswgWAQcaATJoBCC/TaFBD4DmACVnf9V2FQNYIttXphApGIAwdRGESj5NWBnwIk2q93pPJEFAaf6rHE4aOb04k1QhzgojA41MMDdD+/w07sLAeM6WoPi3gfgV6LWaFRFAaNI0Ag7AQEvjeb/rMwGFYCAjsxJ9AbS4f4UxEHlEjUIDSAgNdYo4P5ICDQKBAvLjFA4CBahBM0KUngiMIgvOGLmqGoCeC9quHPu3LoZC5ahN5VGnC+0So4foBANIiaAGY+QKSdxjxMRWHQETWBbzcFXd/uMwtvbnlMDSZM4CUgsBbdAdmF39ZX+1wDG0oJ/WZgAt5DKlqsi8Lg4J0AApUwASwKg6ia57X/FBBA1XtDlXRR1OFD1ASM1Tyg8qFrak8XJvAWccBcCBNoRHdA2s6k/zSBTeQAYMIGTOCSnoifllsJr39MYFmJwuEf2h2Qfs/AoCybSNL/ivbAL6eAXbECtlKggCcJFWBwzYBfhgUJT6JHeGEvk+rGB7bWgZgVbmMrBJ8UKnARFLAzyAOjaA+EhcgDdHOwqa4gr/ZboQL3L6xKJephqzeFCowdqICWZWfiJVMpwZtMFAUMdIdVSpQBSxWq6JgcIHR7Ig+0Xv6mQyhUYC/yQJEBBYymr7m3fPkNRjKXqVxnC+JVoj0w/apn8Ol0XQcXoQJ1PgWKlA+giCLyQNNCHuhFUSCYCRXQV/2bKnliIt8XKkCO5RIoCBSIz63sYCwoYLH9CtHtC87HVfQI+17hPLTIqST99eNStZwXoDKZov1nHkB6gnwiKoPNMeZU9UVRIBZFgZ/K4Dc/1CTohQrMbsmc6gxUIN4ICvQvN6V94ufIZ2YO+SO6iiKMA1QuRVEACRWwRGXQ/wgKfAUFvhvRHlBFZdDj+y+dRuqZBFRUBpV+0KmqjCfuxfFqwEvRI1TPoijw+ENVQPo9I4OyqiiW9ne4wOwXVwUcQYFxI1zAEi4QiyahuhAU2AsKDKI0qC/Pa+JrYlLgp0moiqqAv7vzBE8mi5xOiXCBnnkDnor+wDTrPRIwQYGvKNWhB7iAZwkX+CkNGoN7Rr4sSoMcgQtMw+2dBIGddTiuTic6dEAB7yMoQExwAelpxNzThQs8jS6iqikmBaioCvyUBo2T6A+oS1iFOwyBYGptN9zbTTDDkSgNKqUMP5+ISQFn/phSWcwNB6mgABalQSkBCgTJPYeU/cmX1ExUwtn+3ljY27MzHRfgAvFGuJF+ZVNwGQSBgItxoZf8r9Kg74km4VRJYmqyTVrD3nxlOBUzg0NQhDycnh8Ozr7rBbVkMSlQnB4dvmTgApNJDxT4mRRQXlZGB6pCIAsEBX4CgbnYwesvC1RiMyh8On3a4ELyUYPzIwIB2jFY1U9jlHBwBxeQEiH8K1EVWI2JSc0TBILglGo2RunaoeNJVAXsLQSKP5ECv2doUNZMw/g7hgaR/YspACsEDHwUowJr4QL3O5rCXhEX3BtEWWDxVeHfH3ABfykosMfgAqiFROBlggL7QE+pfu6BApYoC+jjA1b5UvaQPxVdwvi7P9Fp/7jXYZQABToLXGD6fp1rvxMUOIsGAfqIBkEqRgXS2b6k8lDG/J8uIAsXkC9AAf+HAkstZ3RURFnAEInglBOFGt53wT3yMzmMZg3E/AQSTCEaBCz/vGjvP2MSLESD4Cpqg7qggMdEIpiq4AIqXpq1vxSTw+lUUMACCsSzmwTuYAIF0D4HFziLocEfF/ihgG+KLmEhJoc1U5QFJFEWWC0hEXw7QYG8uja4Eg0CdQ0UCN7CBSA4ETD2shatf73F1G8IHWYiEfy4wLeTtlTLxajGUswLKcbcg0QiygLrS13hohYu4NIGhViMCtB5taLK43EGKona4Ln1ZPp1YJUHmwYSTSXmhaSnGBW4iNqgsRAU6KwLDxeZ9mdS4PdMDcqGKnrwfwMFJO0XJ4Knku+padKIB4ZwgVHLZ+ACGeTQdeQxPBPFQXVjwqq6ikRQCAqYp2fAw/NdGD8RswIr0SZkIhF0ojgIZ9OrwyrjsOpH8wo5XLqjcCumBs2hW1BjLSjwrJMBf9fsBQkBXCAEx9ewOtuW/5wV8JqfDoGYFRh2QIEwquH1zm8n/ufUoD8+rQa/L/W/OgSScIF3bDaQGJI18jNBgfcQP6lxncd14PVui++CAtJRdAiIcIFPwHv6/SkOesIF6Mlf0+l65pBo8Vi4mJR2TfX24ZI4e3k+jpcLm47XL0f+Q1BAnW3WQEXhAny/tPBSuIBVhSny0eFa4pWYFUCpGaJAXRSwakWHQC9ndR3cBQXu6xxTuRXFwUi4gNENW1jFCbiYP2kTXMcHn2rhYVeHVlGXuHmDC6jpq4FEIyjgiA7BuAYKhI3LbexPZjodyeIC1O0aDZ9iZlJDFAf9REwNmvi8pFpzq+HvfQDX+BMp8HvGBsXtKH/LxNCv7hOe6mRHjaxnyJce9wrPC9uGq1ZUB12RCNzvfkJl7m5IuLsBBUA+Izp8TwHyMgZ781lUB5HiV8T/jpAIsgtQwMoMvw5yQYFzDBRQ5wZQwCymFf5UggIFUCBY/gwL6EABazfeeRisMgnTAVVUystYXPW6i9+v5E3H2olRYOp1h32RCPSXoMCQdRUmoi5gVbcFCopNZuFnrDZUY+mGh7p1YeAyS/h52YefD0VdIP2pC3giEZSiTygzInK0Z3FfrnMb58z26OhsFiR276mNPWuA46+AAtFWJIKIgAtYz09C/JmgwJMCBYarsas9j25tnC3aiPasyLhnn+UWlx8loZAFwjpUJrqN12JsUHYEBRIxMbQvgAIGP0IiYCcs4exTFVSyZnkdLgUFrhfRJ4yXO+6tXqTBW2USgPGHDQrGsGX4vR82VLFq2PtPZe1jo+cWnd4RrPJ91XR47UgTaq1LSATYEImA6R61kgW4hM3a8o+kwO+ZG1SQasl/CQWUX0yB/SDmBmORCCoxLbDIyxlFX0gE/kdc9acIEoKegQt4MzEyVI7gAn1aBcg/iEbhu/pu6XA/QyI4+iIR/MwNHr8e94ECOc5FddDcQiIIHhZQIPchEUhiWsBb3Z0K33+mBewrJAL2MzI0nE4UMeECkAjge/d+B6tAh0TwUx2UNkABQ7hA2NsdGHQMLiDb/qL2zmJaIItPsHfbHChwFRRwRI9gPBSceF9RF7hbb5OOdn2A4xEUWAdbcIELJIKgFsPD5gd0e9SPSxSP96uD1V0Jx3MXieAhRoZOGbiApPQJ8XxRF0g6SASDXRUo0LKbhldXm8EqK7Pa93bXBNPlLaH6RNxLaItEMCYyJILjpCaBMhYVbpZsDokscxGtw7HFatltqVnGBQk0QYEBCwocwQWCpaCAyd8+NfKgQV6ktC4+vIAC6vp7qT1Wc4bJ2nbod7g0JMy6BBLNBVxADuxTHd5uKw1X3TuiFiluKFSO6z8zEfyewUFFRgr6S6qD6Fe7wBISgT7ro9qfChdIV7DqpatIBKvITHAS+zP6jT9r7j3EUwUCQYHRTGBva+Ka4e6wyKnORSIgwgUeggKTTPJQ4GeowS1eXahU2S3kVFEXYKJHMP5UB88iEfiiLjCKmwm9jxgX+Nj7E1WdI6zagwFX6eKnLrDfcR5UEmnxfiISwet/UuCWggsoElAgfJOlhL/jtob38yERHCzsY8Xd/SsRNOKO4oMmEgEWiSAQiQCW14eOP3WBnUgE78H2qR6uNjVT7pAINr5TU2MIVjVtRY8gs74zOo5AAf8uXKATPQK5nRe1XwsXOEqMUtNfpghWnix6GFlMZb2AvBOddUg4KiQC7SYoUItEsH2AC3yPggJVgjt889st1cpVjoJKUMASiaDfHXe1j55wPo+7uUf7gl+J+N1cPImbgA63/IKChweuVDYWpXqT3eD8VUmHX2JcYBjF9PDzqmqY5HpNLb99orDUns4fSYHfMzmoKJpu/l87hX8EBRD5xRSYrsuSakeRCE6CAtc8n9FBFtXBn3sI9pfGpkMs6gJc1AXoFi5zNXAp8SRRFxiVc0H1k7iHYGuIeQFRF+hD1SfBJasrcIN7A7kbKOC/hQsoNiQCy2iAAuMPBTqno5Ju3ZCviR7BddYfxN1/MQonIhHc982Hyi8KVPi5h4ArNqXD4VHX/qzrShxQFdFRHRc8mBBIFMVXvVDULDfcz0xwAWTHT6oWASQCXVCAnYIJVcTQkGcu/BbcQlDAK03+TxdoZ5AIvmMS1RFtUgfrwgXGk3CBWFQHs0UypZP3lyPvJlxg3odrav70CCqugjtctZiqHclIyA/XCi8zcAE0sULk7cXkYCmqg0Yoxoc9QYGhAF+wstRFscfjDsdBklOAbEF87ycRiE5hn4rq4AcBBb3lA35lfwUucD/A8U59+HuYIEAoZA+pxXOa3CmK8gf3liepw+LJDBQtgQL+fb+SsJvubCr71Yi8QSr/TBf4PaODiiYh/S+hwK+uDiqDX9D+ziJYRaI6WIq6wEQPwEh9UReIRV1A3Yn54beYGnqPWkiVoGN1gG4owTMxLyAteqDA5ccFRI9gGEV18LWFq3Z3Ma/U+KkLSGpYYl1UB9UnUMArBQWCn05hsr6T4Cmqg0EPFNBtoIC3Eg8WuLxcoMT2hwI66vCQJ+yfNxH4kqgLRDOggJmLRDBtYS/eX7yGTqm8qcNBH30sV0CBXheJYBA9AipPLMjhokewd/wBVyIR9CZQwCfCBY5vDQw7Vk88Xp1SG18MraKms1+hOBcJaXUq5lSZCwrsBAUKMT8stZAI/PwLiQQ3ViRGKSER0OKa4zDdxdR8i9HBn5sIPFEXMN/HmgMlHg1eCwqY+dOto+JwkbDtu1tq0XNOwnsBuV9+rDd0OhXVQcPnGu6sBySCUGu4F6w0FyOz3VN07K8obONljm+2vqGoQAMP5pnUYJUOOpUXkAi89nO38HLEJu3Po81jWZuV5E+kwO+ZHVR0Xf1LqoNI/cUUmHK2o/1G3Eq0nqjJPzuF34fYi7705WImegTKRVBgrUJCeMgJpVZMY+LrJoGrvEz31ERigDgUPQJ/o8+pPBUDxMMWcuyXezdwgyW4wH0XVtjyLEy11eHCva3XWFhB3eM/XeAlXCBnqyPk2l0EPy96BLnRPamyAgqEqEUV3orZQZ0tgAI5Lksc4rtEewou4D9Ej8D91g2V+2zDw1GNfbwQA8S6ngMFAlEX8BZAgclSJIKDeLzIzACx76mgwLZ3gXoBC6iMqo7EyfZq43oj6gLft0uirIHz0agB5O5ahoRCxF0E3gUODiVAAW8nKDBvhAugOCP+dL9o8PU65XRyzUMevpXcwjWfLKnaivsJP+JWoudFs6nxNNw63mZ4wH3Jcoq6GZx/ttcS3AoKyI9hR7xwliTYlM8BlcJnw/0o1xz8fFUdld/nJ/GdvQvnBwUqtQp9UoenvGmxGUEiMKjoEVSrrYUb7YSYM3xCRPMpsv9ECsi/Z3ZQMSVT/ktcQPrVncJbAnsJpRH3TJEIEr2ZUyuKCh7OetPF328/pdObsa6DQVCgrMSTvs6fLfe5hDScmecjRaJT6P9MEC/RAlPpYvi1H295h+fIFHv9uUUeFhS42+2CatfwgrytsyjxvLQ7Or2aNxQOokewYvsTnWgHToKDDjl6NKsP1VcF56H24Q2ORV1A0aYNCRvslxjwotCvqAv48mZp4UWFrlQd75s60FHMsJo/X1R92zHszSIRVLIOFLAvh9pbCBeo2epLFa6atTeftiXOQzej2nk/49kqkBlOPf9M0cJ0OV2Ie4mS52RNJ5suIeFBPF8k9MEFTGeyI0HwBReZ4wYM/blP63CWpy3ugiccr6BAcIvBBfzVw6F918AqVkUiOLYapoq+diHX1LGFZT3JaM9pzkNF1xjO3QgSh95DIgj0ZsDN7u3T6dqERHDhrYPdx3tBx+NpJIFhmCJheXPILd9NHX0SSAg71Fj0u33B3ydrVQsP8/VGzCLVdZxOW/+PpMDvmR1ULENGfwUFTGf+i+sCuyIv/5MCW9EjmLhiXmASAwVeggKnM1Bg7FcbEj7EHYU1cwPI4UXFw75owA0O1wu16hMkgqUCLnCLA8idxtfjQSvqArdm9aTfgD5QAMk2x8GjmlNVutTc99jNxvJ6GKnkikSAXNhLHTFBrA6QCAJNUODpdT2VvA9Hvieqg7oGiWD4mR20O3ABWAMylTpvUYfW+mZBrj9d6XTy3tRe/BkTfHONjn5BPbh3ObQSrurCpFp/P/B/3kzkXcyRDs+ziUINwdc/gXUEd/A8km7sRYIDs7rQr92tOdt/PYYn13lKx8Obo/AgJojrIltSaXUpuPeVVQdbZymC9zundSDF4ALtIoNEMMlCeH/Fhb24msARb52mDqdLvcLesXPABSS3plqMJUxdLadWpuTcn21FJ/B79agabQsU8vXSxi+5CCkErhsJRgUosFfmN6pnnxmseoOVxJ5VaxZobUWiJpI6bNTrGdXUJ1Dgo0LiOUifHZupuk7i2XTS/JEU+D2zg6oka39LdfBX31KYvIaaWs47JsFptaqw6lo2+LW4r1gRFHBxaYPBLzbEn4u6QF40EVXu7QOFtQ+r5FxNYK/emxXxpth3MBHVQQ1bPvKMDLV4tX1pVM7rFwreyrTEryFf0OFUXInHGSSQi1UiiiJwAW8m7iNIhAvIDVDAL3TdxtTz33SyysDABwSvd+YNrALm1MjbdOAC217cTH+eL0lQLlQw+HDb0AkzN8Rjz5Hhfh5/qDJ58Tpktqth9SNuKfxxgVRUBxciEQzv1uTh1QZDvzuuRE1JTlA6G1NYZbsGqEQjOFpdARfS0sOdTkp4PS8SdYGUGks6yY8FCiy+cnB91jhVDn6GfBYCBZZvcIFvpITI+xTivuL6Ad9fb67w/YcCcnsAFJCVt1tHz+gClJCtgqq7OEehn7sJfufBmqrT9w4F98MWEkMuMypPojsPWJa7OP3ebnQISUDi8+PmE90pKubizUhiM0ssHN0mmH7xt6pDr83BZW6vhuUxuBK/+Nh2/kQK/J7ZQVU2LP2vqAuYjvWrq4OG9aAo9yMUvh7gAryARNA/xLzAQ1AgO9dT2Cupi/xSUGD2hVWodkezDl4E9r7M22FqzfQKdvragr3GkOcUTqYPqzyrW7zedy6VqqGHxPA6JrjG5ZLKr+SOvLuVt5jifEK1ML0Tfy9cAAsKfK2fTqFwgYlX9tQ6PTjy+IZYWD0lCf26VkN8eQ4uoKaeTOXFbEnC7UqxcO6jCzWG86b2jfaS4/EcfiBx3IAC4QzsO+9SE3L1o0SeJSaIHeZ96Xcvwe+zLzwXr+fnkKL3uOMZ7yGx6Aar6GRCwpot8KvC5ScMqWHtEuQtillJ1tlxAYkCFyLBbF08gSUGFMlTFJretcHZ4RbD8Q0hCjOWWzgj6ZJOn+kd+d/DusHeAhKBrBduHRvGRRLnd0fNdwUulkmteMzpY0MH2dhxb50YDl5jOaXa9Puo/UjMDj6w92DrZ14h+s5Nh3ynWGXLvUTqdOVKkABqeL+vezkDRXjbYjMYMhbd1jlPonZR/pEU+D2zg6I0qP4V8wKmo/7iRFCsS5nqh0cMhurdIWo/gAKjSATeTlBAnbcz2IubDfIb8hKPJGwjoIYZIHrPwKC7fQx70dk71cEksBhG+Ao/n8keCvIE5XjV+C/IxS+FB+ZqmuAxcAmVa//Ng4LvISFEPzVz7YaC0Ye99Mh62Hsr0Skc9IeDHc/+UI00YOATDXX48YVEor3ruvakZ1fi4vRCVJujZR3csJhAtu4NVZxgw0PzdmHY/04h98+PQIHsDrncfJwNOtLzgXuxcIGn6BFoT81AvhtNBqxdFgr96toBJbiTfyZ8T9TIeIJYONkPuJ6fNozMNykJws8sIRusrKje7gvkHzSgAKpcTpEfZdxPl4scKHCJ4fzysA6TEBKB4hYu1Y5Dh4KufDTYhXNE0frrclbuxg6HT3dLkWfm3JsPrY+XLbjAaL2K2qvcT4nJ+1qKZ6J8ePietTY+J2+Hhan9rtktP0nOpaw7xqOVz7PmIQGFrCCglhFdUCgZuov7UZJYuWpPKHvZW/ZHUuD3zA6qmmnIf8XdRKZj/+rnC4xgqCqpIXcHb7XB0bMjVLtGQIHDsPex/NXm1PACyNnNbV9hdygp7f3hytnp6kPuL3jOHBKfkN99OwnjfSAMVPN5GCS8xSgOIOfKrzmJs8cnwfyYO9Qiilb7jwqWtzvombgn7k7CQFJ9TM59TXXtCAkAFYWLi8LqqIQczn02glv4lhTT4batUaDFXYUrx5TptHq6tR8YywG7Zn+l6gsSQRBeMeyl1sWk/WSSiDl7SBiFCS7Q5wkkAmvXNRgNqy9VL1+gQDHYFkkfZM6CW3WqM9LfGC5X1pGax8UJMUStHDdR4zMbCEgC/wMuYItHkJtOBrn9atx9nIcsoob5SevgsUlbHF2fnE4WIbhAkQPV5lnhUY1hpfY2IySQ05I5dPAkcIExxAPeL7otnSasAFdh4AL3OXw/KuwdCT7TWCLs9XhRudM1cCPuCmoaIQMb0zhT5Jg50bdM2LZaRSTdoETC+34Bxw+5gYer2SbHuLzOWeb3Z5Sqn9XwR1Lg98wOqoYq/R2zg6aj/2IX0Oj1SKVay7iXt2qFP5sWKBCIJ4/qgQm5uGptOo35ug6WwojpWUzwfrGF4vudWQSPzZktHeVUh+UqGPCOfB1qTkev9j4xUODw3OTUkHBQs/UFrlcftS7kZrRANHk2GpEWKawu04RE8CSrCqhzr6lqlXHtTzXNwnKudVRdDpwE45e0OOiamE4vPlDAbawSWypXqCz1HhizrEjYfWwbam7f4ALHekzw3KOEzZQR9uY+gr1wcbzqggpHEmzEp5G04m6iMUEm8efva0M0am3YZm9XdWbvVy4+Z9UJ3v/8rGnpv8E9dL0EttQ58g6ENqQXdxYrWgguIBUrhhcT8WkiaIDzGbqLBityxqnstiHyqxu4wMeaR/T7/hAe74uiwWcgCZ2ad7emzxWWsJlUBR2RAlQZKVCg2upramhboMBS1Pzk8QMJ4bleEMpCzcHShUcs9YMZ4vnEsR2mth079t+kTtKL0+LtWFhUWdkd944lJKDLJF2y8shqkjqJ5v6RFPg9s4OqaanWX3FPoen86o8jyd+ZS61pDVdZVm9LfHQHWPVrMTU0BJ6DPz0Dw49vmzroG3CBPQgolUoExol2N4vs7o+eLQ55RYIiPzHSNPqKfmPJg9zrI8jVotLtytWZx9nxyLDnuwsqn6c5osp0x4gSHt/gHhZQoHNzHz9idKeqf+AkHFXdwdbWedNpIQMV/E1jg4tIKUVno4aEsPc7HGUvBfbWJQMKDIqFn7dVQ437bsP963nM8fhRYzZzdrCqbGXt4/stNeD3vR15cN/5DX6/aU/lfGICBQ96Q2Q7qtni9D4TfiSQu4PaOdIJ0SwSJ1+ak3zENVs2swPxN2Qmkch9ruF4qx3xebnN8daQEjrpMzE7GMgaGHwILuBZlITaDqgmTScHOlgZR/T7LCqcnFoHEkjv1mzLawffcFlQZKId93/uFjrTxZpOu3KHAq89tOQym83Z4jLdErpegwu8Tipi3E4Iz/peThzu+BaLls8tSk51M2D1tlPocEp04p1Aykianj1WuFnDk9x08z+SAr9ndlBDqmn8FT0C0/nV9xFswlnAvNv3TALzrJY4eXSYTuapuKewAwpc35JD5c/aI9538QKDLhijA95kKLtc9xpR5jObFU5+Qt7+M1iEUhn+vxs9FDgOqvDmcl4zLxlGxLR8yjDWxLM9F4sXYcZpJjnvh9ox7ET3Oigeeo61q9dTqTlwHu6VtYPVxB/oN7jx2t+YRMJdZad0PBkNrMKm1PCNEIuObrfn/iS+23i80Ibq9QIoMDnGJaZH0rPgvT4Rv7jqEp4WukV1cj0R7+P4op+/6iGHJybyFk/LIq9LPDJ3Ts+cj/LawslsOFFFny5Roq6+A/myfcjSr34hofG2fbgYbhvakxxy+14DCqDWz+j3NQcKYD/VIJFAIrBOG8r996FwcGnoEu2HsK1jKQQXCCptQdFp4nJWbREkIupv6ei3JfGlD1AguAkX2E/23Ivp3HbsGZKZs6+eKN7a4AI3q1mxPWHLOqmLjDlVNieMkmFX80uZDPhYvAa28L0Vp8xObHK8LELG6uWVcEfRmj+SAr9ndlCTkaz9LYngF9cFgrmbsw3pHihY15AI1PVAqPU+73h4Xb8cfNhZK4reL9jb19p+wOEjicBIDyXJpDVchp23bdhhDjk6sKeOSxL5DQnj9vWJl+l1he+rY8rWiJKaXyWgwH3XrOAqX0Gi+Paj5UwPC4eR3RwocHW8Dn/WfEJ7tufcvyDI0Y/Q+lCgEye+ukwcvCwHTvVMzOGr8aHC0sOeUWVm3GEle0CB8+l0o+pOBmpNIMVjz8wbRvCh4f6KmDaubpFJ5Qk/1d5xa3X4RV9fOqk1i4fPtK+cq0F3bL/8nutkpx06vNq3B6p87ADxzzpzSL5Taxal72ftLbeRTcL3GIJxe0DN8bUdsLTIt/D+CiQQjd8SzPAnohbGIQo/GBLB9B6X1LJWszrxOx1c6ZQvqD79uIQWCDUYf8RzB/EbKHXygAKm/F5T3S/KOlD2xHXU43XDvElso7QPche3jyRjsY7XPP18lpIj3ecrVgABUOZmjoR3RrRi9kTbE3rbgtFgNWIsM9Vrnb1Y+0fWBZTfMzuoKZqu/CUU+NXPHQyehwcLF72BvLy+gyGvK4eiaFMQf9qaLl5vKkbHx8VH4dYtbczVLqLjvTtBsH0Sy4lkOmG5uquI5+/ckkTfNeTQJaQBb9nD3v2SXowVi4/P070fMqxYw5pa0WRRJ/u7pDkQAhiz213Lg8Nr1pA7tvdUk3YJDzMmnspRdANFKzBor142Lp6+JKDAVmt46JqfDrsvH3K5jeD49cXNwktr29B+FJ1C6uMc81A/MU+RPiTYf7sO13tY56aEKhTO5+ACVYIQnbymE+Q/joPkJAQhWFXPM8r84GyRKJNKKlEW1xlfGyWp51uN5clETBx3cUMe5m0LXzd34EpaC+fn0Vyo9XxlyNeGu4PjUYmprqch8m93cJvLYw9UbEjAE0UVzxraik5qabg89ldOh9O5X9Lx877Ufti7OU7lh0fNa3LknrGUGid7XwoWXvSA83UBJ88xpIpFie+hrHncXeeyW2zYQT4d68TwJA1fp5eEedO8q+lmFjZEPcoRS8PXFWVEzqU/kgK/Z3ZQ0yQk/SU9gl/9lBFXojY7TDuf09NeFXe35EuqBgz2tnwJicDuhgOVLg1cxb3aVdi2Wp9Kn64iWbaRO6dYsYDlvnjQNVr5DZkvpl+qTWuf+/WVVLh9oY4VqI94trtOfdzt7TWdPEUBe4qvlqNMtxnLrvdH7a8okchJ3EMn+SWsoiaAVbNoBkR7ZcO5d2yTBp/2jvgs3ytQwM8Gm2RP+0jNcgjraIIyDYc79U6l0N+gYKtDIjisl3dm168Zp4pBB+I8vgbtj3nNwzf3GxzPVhpVejKr46Y6a86oNAvGPONC+Eq+d6T8Ogc6lm5GsqlNK+e59TcsqxSfx/X72pJK2rV0UnrgTs7NHfB8cL/gSjEc/9fYdvg7Kpz2jRvyUKrWJS4P5Z65BG1Rup6vWzx9M4dac0gEUTC/MWx9koKan6CtvcB1E3w+X9d0qspVHTx3ae7sS/XImDJPUXryIRFsE79lLD6FJHOPauLE/Ttgx1o/1dyaJRbWj5Dh4uE5JVHSjC78QSec8cq/cd4RzfojKfB7Zgc1Xf9Lnj766+cFVDR7sd2rq1E8QUCBdld6FC1AT4PcMR2cvg4zOl3uE8jZUdDguZxHdBpbFeLloFTObePnbBeJusAz7zXnsNp3bLGDvSn0T3UDOZxOWRY8E5KS5ZHh1TWndKpIlKQWulXO1EVTVpzfr9pTL2vw4ks4h9y8LUjYr3UbP+0WVumVi6d9HtMETzaCAt9Fg7yMYpcMaTGHnF/fCDuzlY1Pj9OLmu/Ppg7N05jjON6W7KC8KGc3l+fkXUxMqqGhJeFdsYACWYfpV7rMUYz6UXKeestZhp4XnqR3XyPrnXukqjsvSDrXse9cXv4OKNHWiG7ywiHtE2E2z5UdCk3VsPH+qC+osjhnICG+eLbRehNReTWGtf9+Pzp814I7C9fTQ53NqkeFj7RaUiPIXBKl2GVYqkqg2mMmkWBYgQvsxdSQpp2b2ndeS9tBt3LDisMWcn8vwaI+VOWHld+YkVRTt6WzaSchy/V3RdKb3Fi4mrgzlnWOgzK6lDrnFckJi2l0q9MDLf7I2UHl98wOaqZkaH/Fh5IABX5xIrgTe8H49KKjiCaQa53ez6n1cArY+8nLwdfT+ULH5+xYeyd+SshIYRVryexcZ461tR3Psc8sTbITCs6HL3O2Weqwxfzm1f6t5BKe39mGJQsz43wgU4a33rCjariJa+4Gd9tRp0PMUu01IH9QwpY8gxlnK/o4cX96f7h4NZvP6dCueR1k4dbGquckFJn7Kwpkorhk8YxuVIkck0cbTZEw3tIPVQK2QWHqjpC757XODvNbU7N8oVXEns4NOH72JWH96hoc5iWs0pouefzpSeMcX9KJpaV94dwQCWH5Ffdcyqs9T5EOy256y1tWbtcmieT9uyGcvCq2WYlPJsp3VoWR8r2Ay0wyFByyl4sd+xLTKUeUBJun0eFgfRsZ2ccVSYpuDdQ9Nyuqv87CBax9gh3UNlTZnRweP0ieY+lUAAUCqwMqakrpfPTyythLOqB0KWk+lqfJl2XrMEJpmG0b5+u9Kdstk6rONP9a4fDqJOxY3teQAE432ykNPWGFkd3q7DPofyYFfs/soGYZkvJ3UID86ruJ1neWsARJa8Il7W7h2zJ/0omk7kion/fiecFZRbXNqkXBazX34dovY6rtJxeSLpotcyJ3uLEtkSsS7sNL4nQTBXK+O/q1NykSB+vrkrOjq25R8qw/DFyiVemw2aQ1R1fIsVI2HBl/AYXCM503zsfrvmx+ul+Jpyx0H/fq2qXoiDgP3nKb4K1ZpVSeui0JDuPGIZPl8UnloFyRxGWqjTsZyVQbRo+HkYFbvBysFYtNpJN4cZr4RFoWFpWiq01isgcXODHnS9UboYR9bo3vrJ2yZUmwuvDsta1tp+ikkk5u6ACr9rvInde5HVm6fvg8WdLIFtNMW7bpN7s6eNeQUDbOLqPqrM9IiMbeJqgHCkxm8xAF0ccHw+evgu1U+8xTRyoq7B7EZ6SXMxfef8EcstSHHihyzuv4u8sZHhfymhrXm1mH93opOYrly2wLwb9OzAtQYmgs+PfAOE+uaNU6oSkz+Ed2JtlJzhg+dcOZ8TkkEu7MVNuZ8EnKCne8oezg684fSYHfMzuoS7Im/R3zAsT5xRQgq+bEtk0c81QatBJ3ryvsTd0HDNc+gQu06P5gm3RrcC+TkoGYqImpeikuPL1vwEDhynuxtMcV8dmFMMjGd8j53sWvw2IrPjTbtAqWVzRHyeMUMnzsAkr1R5STLG+BIp3MbiyKXQfR74pXjtVkhC28Vy8+BRBc4Ba9d7AXhpwEKDJd7N+GhMoDeyE/PPW+c7qbX7Z8bAKUMgKJAKv5kg65v0F+18cDpm4bM+50S8TnGqscfAx0qhvXEEWe3JV4mqYZ/aq7E4ljFYw5zcueMXN2qdPLwikd517tqMyrI0pfewWQQXKD7fyoQJmqwO+rPRYlCzDaIW/jSC55r9U9s7M2g4TziRtyBipSQ1ZCEn70mU802/ywtA6AoufnusKlSGDf23OF4ja65mTOZJtKW//NYx5pDJ8X6YYa65vPY60Hd5LOss1YcarqdGnn4G51orJtGiV1YjxXnTNoj4jtFvMzT9SJyvCnzd/s2OjgXqquJs7TeKQsDswb4uHrD6XA75kd1GXDNP+O6iAhvzgRWAvpzqIo2vIkcYscH2/pS9zfvyfefL8HCkj6GnLvKyDRsdAdYqRtQqdzWCXcna8aCOl2z/LrouLB5tE4sL8hE1b1LiBhk14bLH2lI0tnr6JOiZh13Z6Xc/qFcA17abbNne3KfbHo9cog7ZdJ6zhdH7Dj5TondG4/HNz1X5NKEz9B4Q6iAdEieEv9O0PEJzXAI5lfN2y1ayKUFCYkhtcnudPRvEIiie7Ex6enXbKSvkME1MGlc3wEFh0evEbxSi8rPMniiEqO86rpx5Z9x9Y0me3NAH6/L05Lp5HsPZ1cuhPPxudNc5xgMmOHS3BCyadsBqetnnc2u7slDxRDtwmpW4051bglQXLeaqSZYk5VbEMikIYxIYchsRl340ud7OpHhbd2klKtP7ok7rNdS8LwkFKjjTCc302b4/Ylb2h/sGsUVWvVdfgTElc8t86c6xn8/OZW6ey4oWmdqtft4DydImbbtw6JbeloDcaMKewQ5xlJ1Mu9dcYAKJA52zvJPvrjz6TA75kd1FVF/js+j8Akv/o+gibVPuyQf2FVvpYG5Go5/FLFjve1/5I9B7vDc8dcu25IZPEpJIK6TWG9vi4oq7dq6yi+BrmUHSseZg9YFfzbRGy7KAIeTOCqxcenX7F0wnYkXWufHHPv5TOX6yVJjjG4xCKwPmw3TB88DvNF4iy9Vcd4mXPOXqbuYv4aZdprZcqDgEktWXUVuMissWuqmRJz4vfHZbhNE5S9gShYzw8J1S+SR4JdxTUcrdqa5XOTc24FaHD0sz6lcF4UzowEEoHWoRObZZnOYyu7Vg4qc50l2xJcIPMV31FPVU5RwiHHnx+wCpP7ArPMpeeaH4J0cF4LtGPZ7nIgfr6YuiQ5hEu2xtst8fTYGiBnLROqWA9K/OK+Lcm5TCg7hpcLSu+y3uBccY5Uo0uXUPVAG2chqDde+7DmawVyPyHXgPZmD4kmplvf+bTFim1jekY8OWxKjG+OyY6vIat5t7lLzmgEMcsWU/j6vPRcLD87k+U9LTjfLVTNKbIgY6mlAAXe6eOPnCBWfs/soK6ZuvaXUOBXP330RZ2RlbOsrNNvd+jw/sY1FgzRQTzJem9jRMw947mrw1U6n2vOY8sKahx9oMDmo3ZOgRuJZUTMC2xvV+ZcQ+fIcokFPMQvTcPze1Mz7u12NcdJCFd95FyZ7SaHmudcrZzi6X7ZsZMtQrv5QnJYe58wfp7A2j0joIBl9QML3XRL/Fmw1sjTyBM6MZOgjhYR7NWZvMIsuh+2nHcP8dxB/wZ7+9nw6rARnxZ6nWkPduQSrJJD5nTOLcpmVJ4wB2VK2bW4IMWcBfZ7jvh6I0vOt2ng/fcY9ur9d9k55r5L6fj/VncmTajyTBv+QS5kFFmCJArIkIaEYccoCgrO6K9/4+5bfatTdc6ztChJSNlX33dsOsK66+mtGhmupi2GWlJPffrN0wFfHwLPtal+ELx0inzM1y+CnL5SwRueHxN30TIhSvvrPiq/fR893mYDrN/2NDnORW15k/4l0nWyBahesYnVb7ok+vqQUhbeuCOoaAFESs52z3bAHZSsbl2oz7sTpeRd19acmTrU3yJDNL9nIn4JEeW5/nJC6Tt6D+iluwak+7ai9KVNJl5ffxQobiNKhH+VAn+ndnClKcJ/5J1CtP7TB5cbugSpn7VcIe4/JvLjJwPvo3fU0+y1b83DewnVds19NTqKImaa0xDlXvYo+XrKjHO/liDC0AnBPZYmHGzZCNlrHfShSB9gbd/DmeeqVykkR8kwUau4C7DXQiuk2znrMJkdAeJlthVYLqYYR77vQRUcF33UOb/OnE2DIQj88tff/43xFM4x0XXnhKIwSn08x0oOyQrlQuIPCrYSKTvBbrr71LfuY21R9fd2zSPn17WJa4292iKiWcgX2ES5I2jTmIBBtzuaNraMsXT9GAD2lUf5aZNhXK39kuiQd0LqOArXLnS1AwjPPaXjh19HO7yDRjr1KJyegoMXxl3mURnmfISE6njUwoLoEQkFf9nCjGPDHKHcSfz7DioG695HjKhlxykgLoUH7vt+CTgsCoFWRs6s7ymqiNYN0KdbYQSszWcPyO3EKbVUDiLiOm0B6ZjmiONi5I4FfSgU9nyiSWuKDuqr1QaIHDYooa3jYLJvUsg+ItcCZ8X9Jymg/J3awdVaV8T/yH8Ef5oCfucoQDv9gOhVlybUW+nEM84wUM/Z3LnCZvmvP6kZ9mnySWueS9mdLMOxR/RyH2ccRZMCdR4fUSidzzr+TN0TkmMaoAAJMCNy6i4A7bEU6G02aoQCjwCYIffZpaEMOB+5cGB65PV0zC4MS6aZA7lsHEqbyp2s121vwna8dDTYRpsHjg5iTtYmiD2ZX/ID31J7hGqoC4EpHXcE97rZgodcT/C/j5VoPWTnDcVQlL+qJZ7rh9DaE/GZxIgtPL+zVHTgCpqVrpBw9QN4qZ1Nro1GTgHb4Qpc1/yaLJ/kiJh+Gjt8XW9sqDcwoHR/zBj2ioFAOntT7212jEuM4+BDXmQFDVspGTCt0wNZV6tQCHoFDRhFwxvKKOn79GK4gyXS0iJSm9gC4es+40nYMHD6oKapkju5pU/bJ/le3onA2tbm69M/fb6+BddiUkIndOvqJUQnKafp5/CjQH6kkAVnrhXsY1GjqTlb0Ai07ZPbwvGxt5JSqK/XEVHzUvybFPg7tYOaoGj6f4QCxh+mgHXsVjyXTYeeZsNKRaFaNdB07oMr+tZjVmhzX5+dnrHAqtPo4K2Ml2RZcVuc6p0t4nAyVWCv26n3vMfOx+tS/UAxBaT3dzsZUJ13PPcd3IomJYIc2aGxBODBLCT1Z+RRcjMlyEqNILZmcofV29RxX3shNF0EN2wdF7ICwdm+9J4b9R2+CUNKllTFlB2mEeNFxmHDPKUUmFfavtUlLwbB4uShEEnhw6qlxxcq/1D1iezx+S09jedmN/z1/Hn5vxPS1iIkRh6g5Obsanw6bCzI76/f7mDGHcBb9SvylZojpYHO53uPAxdIwYY+0V7c0XgCziDKK6H3YgOrONSGCoi7r3q/C7ljsMrwTsSK/fYFzATwC0QJmPXu+6RVVrnVjgqBgJUOioftueaOojzCXn23iD2u3BFstFdIVFUsKKvJmOPH0ASQNahHTIryB3ocCwOSHSoQs7e2jrH/pJAcBE6xrFwOyIuPGFLzdaDsa+YMu3rEKaBEI+WSYPVvUuDv1A5qkiCu/iOO4E/vDrbVQ4PkvutQsmgDHZWLbAWkP2tCGK6qzgpKZwKyWyU0Pat2jl/9NiWas+KKVg1sFasIa5AR4YKCzfeS4xXwqC7oLhL8za18oLWcT1Bph4qmlXfCSF/ONTRs0SFq7MYJPxVdBi7JIyFZbtIHHvA0QmJ9KE32naZb7osEUOPjt/dCyjpsboacKMPOR7Re8lxdHg8LSOBWcSosxty6ilUMRc2j04tFYUBxpItcQeOaJrUi13i9kD/kW5+KPtGnX0X0fnahykTSs/Xqwn3+OrCgZAGPIu+o5Ngv6hOR2fbYM0W3Jwxxs+fUSc+IuUM2YSseGkhtAyESo7OPb+t6hPh2OQihKXBKLU/rDQS9AMirB9nBm3unQR5ueoHebbez7NN8ASNQHRr3jaTiBzFKiF7pAaX+aWKW4CsO7J8fTjF+vxxv5iYEQBGncLNuVNRtFgaf75Y/z/aQ6VgkH8YpNfH5OzhyMGq5Xavs/CCwjqo5XtZBCuTbcC1Qzv8oBf5O7aAmq+p/ZXfwT59c7q/9NcTds6OJm4CJAVQX2EHxENnLtWm57/wNVT5mXBEXXMEv+tYkq23KKXD/UaBcMw2YkjyQ98p4FJ3nhwLs5CTUs1OS48nNr5Dud1WfvrUtQ7OpcsdwMvh4BSgTHs+6Aq1sU5oyX55x82APqGIp6dmdPmZrEu8ltJKChLi5nTFeHfKCLOid++Rh4LnarXwMkX6tBLqgo24918YM+W7yqH/rXQc1MqdS/fa4L56E3YR1cQSwlJ5T4avVtYUsP4UY3XlYfVROoUbbIIjJr0nyY85qLGpwJdphdRSSt2nPuD5zX54w40yTmGUzXv5OAmylJUPkUJ8B+9U0Q1lI3FFNElfw04cysEkHNBB3qYjP7bAE8o4GlPQJdwTX8bMGJHxcFOe9DNjBwoo7sBuPWtyqtaU9OxuCed3QdJWNNX7Y5xDicObrb2a/Kqvdk2uBe1SidHHjWkAeAwZR1XDHYLQnEdtsu4VsceCU58vBn8eIMmCGNlKK3av/T1Lg79QOaqqgy/8RCuh/mAJ6OelAZ9z17K3OOrZkMwbq3Y497NSFaZ1FVYAobHOUVkH2wCyhNnADzX+FW1tR8cnGa8h8WRaC8X554DutV5C706/T3i0a8Nv0b9DEMc9l77OLEd6ZCiTNgY9npDy3Xm6DAvnpzPqk92QR767dDEU/ZpSdkMF9rT0OUE9ajsD/bGu8l+eUvO0HFWiQKDUOf3X1CQ5qxIAHoCXqbAv5lvkoMLLWR3HPtUaR6A3l419EfC8UFYxz2lIKas2sHck7iGqFIrpFsooJDbiCvls8l6al3WHmqxL5XNOjwMpWmfFr4/pQxPRM0+KRidgkzhmoPo8U9iuJYTR2ClSP6xNxR5V1GN0UAXbpjQjh1ckc3MqJCWRhDIghecWsb5H5kCrM7eNAT2tsKwP/TL2OslbmFBC+bglu0LY0WXWcAs63IFCXr56yxKQiLoqrAWRUSprcFa4Fkk3EoMnnk8BabtiwZUg7gN3E7/cu8hovN88M0l00Ihbc/v99gf/74X+ayR61</prop>
			<obj name="TemperatureLog" class="TemperatureLog" version="2">
				<prop name="Times">TEFSWgABGfkAAIEZ9LEBAABSAwAA8wQAAJMGAAA0CAAA1QkAAHULAAAnDQAAxw4AAHkQAAAJEgAAqRMAAEoVAADrFgAAixgAACwaAADdGwAAfh0AAC8fAADQIAAAgSIAACIkAADTJQAAdCcAACYpAADGKgAAdywAABguAADJLwAAajEAABszAAC8NAAAbTYAAA44AAC/OQAAYDsAAAE9AACyPgAAU0AAAARCAAClQwAAVkUAAPdGAACoSAAASUoAAPpLAACbTQAAO08AANxQAAB9UgAADVQAAK1VAABOVwAA71gAAH9aAAAfXAAA0V0AAHFfAAAjYQAAw2IAAHVkAAAVZgAAx2cAAGdpAAAZawAAqWwAAEluAADqbwAAi3EAACtzAADMdAAAfXYAAB54AADPeQAAcHsAACF9AADCfgAAc4AAABSCAADFgwAAZoUAABeHAAC4iAAAWYoAAAqMAACrjQAAXI8AAP2QAACukgAAT5QAAACWAAChlwAAUpkAAPOaAACTnAAANJ4AANWfAABloQAABaMAAKakAABHpgAA16cAAHepAAApqwAAyawAAHuuAAAbsAAAzbEAAG2zAAAftQAAv7YAAHG4AAARugAAsrsAAEK9AADjvgAAg8AAACTCAADVwwAAdsUAAAbHAACnyAAAR8oAAPnLAACZzQAAOs8AAMrQAABr0gAAC9QAAKzVAABd1wAA/tgAAK/aAABQ3AAAAd4AAKLfAABT4QAA9OIAAKbkAABG5gAA9+cAAJjpAABJ6wAA6uwAAJvuAAA88AAA3fEAAI7zAAAv9QAA4PYAAIH4AAAy+gAA0/sAAIT9AAAl/wAA1gABAGYCAQAHBAEApwUBAEgHAQDpCAEAiQoBADsMAQDbDQEAjQ8BAC0RAQDfEgEAfxQBADEWAQDRFwEAgxkBACMbAQDVHAEAZR4BAAUgAQCmIQEARyMBAOckAQCIJgEAOSgBANopAQCLKwEALC0BAN4uAQB+MAEALzIBANAzAQCBNQEAIjcBANM4AQB0OgEAFTwBAMY9AQBnPwEAGEEBALlCAQBqRAEAC0YBALxHAQBMSQEA7UoBAI1MAQAuTgEAz08BAG9RAQAhUwEAwVQBAHNWAQATWAEAxVkBAGVbAQAXXQEAt14BAFhgAQDoYQEAiWMBACllAQDKZgEAe2gBABxqAQDNawEAbm0BAB9vAQDAcAEAcXIBABJ0AQDDdQEAZHcBABZ5AQC2egEAZ3wBAAh+AQC5fwEAWoEBAAuDAQCshAEATYYBAP6HAQCfiQEAUIsBAPGMAQCijgEAQ5ABAPSRAQCEkwEAJZUBAMWWAQBmmAEAB5oBAKebAQBZnQEA+Z4BAKugAQBLogEA/aMBAJ2lAQBPpwEA76gBAKGqAQBBrAEA860BAIOvAQAjsQEAxLIBAGW0AQAFtgEAprcBAFe5AQD4ugEAqbwBAEq+AQD7vwEAnMEBAE7DAQDuxAEAn8YBAEDIAQDxyQEAkssBAEPNAQDkzgEAhdABADbSAQDX0wEAiNUBACnXAQDa2AEAe9oBACzcAQDN3QEAft8BAB/hAQC/4gEAYOQBAAHmAQCR5wEAMekBANLqAQBz7AEAA+4BAKPvAQBV8QEA9fIBAKf0AQBH9gEA+fcBAJn5AQBL+wEA6/wBAJ3+AQA9AAIA3gECAG4DAgAPBQIArwYCAD8IAgDgCQIAgQsCACENAgDCDgIAcxACABQSAgDFEwIAZhUCABcXAgC4GAIAaRoCAAocAgC7HQIAXB8CAA4hAgCuIgIAXyQCAAAmAgCxJwIAUikCAAMrAgCkLAIAVS4CAPYvAgCnMQIASDMCAOk0AgCaNgIAOzgCAOw5AgCNOwIAPj0CAN8+AgCQQAIAMUICAOJDAgCDRQIANEcCAMRIAgBlSgIABkwCAKZNAgBHTwIA51ACAJlSAgA5VAIA61UCAItXAgA9WQIA3VoCAI9cAgAvXgIA4V8CAIFhAgAzYwIAw2QCAGNmAgAEaAIApWkCAEZrAgDmbAIAl24CADhwAgDpcQIAinMCADt1AgDcdgIAjXgCAC56AgDfewIAgH0CADF/AgDSgAIAg4ICACSEAgDVhQIAdocCACeJAgDIigIAaYwCABqOAgDLjwIAbJECAA2TAgC+lAIAX5YCABCYAgCxmQIAYpsCAAOdAgC0ngIARKACAOWhAgCFowIAJqUCAMemAgBnqAIAGaoCALmrAgBrrQIAC68CAL2wAgBdsgIAD7QCAK+1AgBhtwIAAbkCALO6AgBTvAIA9L0CAIS/AgAlwQIAxcICAFXEAgD2xQIAl8cCADfJAgDYygIAicwCACrOAgDbzwIAfNECAC3TAgDO1AIAf9YCACDYAgDR2QIActsCACPdAgDE3gIAduACABbiAgDH4wIAaOUCAAnnAgC66AIAW+oCAAzsAgCt7QIAXu8CAP/wAgCw8gIAQPQCAOH1AgCB9wIAIvkCAMP6AgBj/AIAFf4CALb/AgBnAQMABwMDALkEAwBZBgMACwgDAKsJAwBdCwMA/QwDAK8OAwBPEAMA8BEDAIATAwAhFQMAwRYDAGIYAwATGgMAtBsDAGUdAwAGHwMAtyADAFgiAwAJJAMAqiUDAFsnAwD8KAMArioDAE4sAwD/LQMAoC8DAFExAwDyMgMAozQDAEQ2AwDlNwMAljkDADc7AwDoPAMAiT4DADpAAwDbQQMAjEMDAC1FAwDeRgMAbkgDAA9KAwCvSwMAUE0DAPFOAwCRUAMAQ1IDAONTAwCVVQMANVcDAOdYAwCHWgMAOVwDANldAwCLXwMAK2EDAMxiAwBcZAMA/WUDAJ1nAwA+aQMAzmoDAG9sAwAPbgMAsG8DAGFxAwACcwMAs3QDAFR2AwAFeAMApnkDAFd7AwD4fAMAqX4DAEqAAwD7gQMAnIMDAE2FAwDuhgMAn4gDAECKAwDxiwMAko0DAEOPAwDkkAMAhZIDADaUAwDXlQMAiJcDABiZAwC5mgMAWZwDAPqdAwCbnwMAO6EDAO2iAwCNpAMAP6YDAN+nAwCRqQMAMasDAOOsAwCDrgMANbADANWxAwCHswMAJ7UDANm2AwBpuAMACboDAKq7AwBLvQMA674DAIzAAwA9wgMA3sMDAI/FAwAwxwMA4cgDAILKAwAzzAMA1M0DAIXPAwAm0QMA19IDAHjUAwAp1gMAytcDAHvZAwAc2wMAzdwDAG7eAwAf4AMAwOEDAHHjAwAS5QMAw+YDAGToAwAF6gMAtusDAFftAwAI7wMAqfADAFryAwD78wMArPUDADz3AwDd+AMAffoDAB78AwDP/QMAcP8DACEBBADCAgQAcwQEABQGBADFBwQAZgkEABcLBAC4DAQAWQ4EAAoQBACrEQQAXBMEAP0UBACuFgQATxgEAAAaBACQGwQAMR0EANEeBAByIAQAEyIEALMjBABlJQQABScEALcoBABXKgQACSwEAKktBABbLwQA+zAEAK0yBABONAQA/zUEAJ83BABAOQQA0DoEAHE8BAARPgQAoT8EAEJBBADjQgQAg0QEACRGBADWRwQAdkkEACdLBADITAQAeU4EABpQBADLUQQAbFMEAB1VBAC+VgQAb1gEABBaBADBWwQAYl0EABNfBAC0YAQAZWIEAAZkBAC3ZQQAWGcEAPloBACqagQAS2wEAPxtBACMbwQALXEEAM5yBABudAQAD3YEAK93BABheQQAAXsEALN8BABTfgQABYAEAKWBBABXgwQA94QEAKmGBABJiAQA+4kEAIuLBAArjQQAzI4EAG2QBAAOkgQArpMEAD6VBADflgQAf5gEACCaBADRmwQAcp0EACOfBADEoAQAdaIEABakBADHpQQAaKcEABmpBAC6qgQAa6wEAAyuBAC9rwQAXrEEAA+zBACwtAQAYbYEAAK4BACzuQQAVLsEAPW8BACmvgQAV8AEAPjBBACZwwQASsUEAOvGBACcyAQAPcoEAO7LBAB+zQQAH88EAL/QBABg0gQAAdQEAKHVBABC1wQA49gEAHPaBAAT3AQAxd0EAGXfBAAX4QQAt+IEAGnkBAAJ5gQAu+cEAFvpBAAN6wQArewEAF/uBAD/7wQAsfEEAFHzBADy9AQAgvYEACP4BADD+QQAZPsEAPT8BACV/gQANQAFANYBBQCHAwUAKAUFANkGBQB6CAUAKwoFAMwLBQB9DQUAHg8FAM8QBQBwEgUAIRQFAMIVBQBzFwUAFBkFALUaBQBmHAUAFx4FALgfBQBZIQUACiMFAKskBQBcJgUA/ScFAK4pBQBPKwUA7ywFAJAuBQAxMAUAwTEFAGEzBQACNQUAozYFADM4BQDTOQUAhTsFACU9BQDXPgUAd0AFAClCBQDJQwUAe0UFABtHBQDNSAUAbUoFAB9MBQC/TQUAYE8FAPBQBQCRUgUAMVQFANJVBQBiVwUAA1kFAKNaBQBEXAUA9V0FAJZfBQBHYQUA6GIFAJlkBQA6ZgUA62cFAIxpBQA9awUA3mwFAI9uBQAwcAUA4XEFAIJzBQAzdQUA1HYFAIZ4BQAmegUA13sFAHh9BQApfwUAyoAFAHuCBQAchAUAzYUFAG6HBQAfiQUAwIoFAHGMBQASjgUAw48FAGSRBQAVkwUAtpQFAGeWBQAImAUAuZkFAFqbBQALnQUArJ4FAF2gBQD+oQUAr6MFAFClBQDxpgUAoqgFAEOqBQD0qwUAhK0FACWvBQDFsAUAZrIFAAe0BQCntQUAWbcFAPm4BQCrugUAS7wFAP29BQCdvwUAT8EFAO/CBQChxAUAQcYFAPPHBQCTyQUANMsFAMTMBQBlzgUABdAFALfRBQBX0wUACdUFAKnWBQBb2AUA+9kFAK3bBQBN3QUA/94FAI/gBQAv4gUA0OMFAHHlBQAR5wUAsugFAGPqBQAE7AUAtu0FAFbvBQDm8AUAh/IFACf0BQDZ9QUAafcFAAn5BQCq+gUAS/wFAOv9BQCM/wUAPgEGAN4CBgCPBAYAMAYGAOEHBgCCCQYAMwsGANQMBgCFDgYAJhAGANcRBgB4EwYAKRUGAMoWBgB7GAYAHBoGAM0bBgBuHQYAHx8GAMAgBgBhIgYAEiQGALMlBgBkJwYABSkGALYqBgBnLAYACC4GALkvBgBaMQYACzMGAKw0BgBdNgYA/jcGAK85BgBQOwYA8TwGAKI+BgBDQAYA9EEGAIRDBgAlRQYAxUYGAGZIBgAHSgYAp0sGAFlNBgD5TgYAq1AGAEtSBgD9UwYAnVUGAE9XBgDvWAYAoVoGAEFcBgDzXQYAk18GADRhBgDEYgYAZWQGAAVmBgCmZwYAV2kGAPhqBgCpbAYASm4GAPtvBgCccQYATXMGAO50BgCfdgYAQHgGAPF5BgCSewYAQ30GAOR+BgCVgAYANoIGAOeDBgCIhQYAOYcGANqIBgB7igYALIwGALyNBgBdjwYA/ZAGAJ6SBgA/lAYA35UGAJGXBgAxmQYA45oGAIOcBgA1ngYA1Z8GAIehBgAnowYA2aQGAHmmBgAaqAYAqqkGAEurBgDrrAYAjK4GAD2wBgDesQYAj7MGADC1BgDhtgYAgrgGADO6BgDUuwYAhb0GACa/BgDXwAYAeMIGACnEBgDKxQYAe8cGABzJBgDNygYAbswGAB/OBgDAzwYAcdEGABLTBgCz1AYAZNYGAPTXBgCV2QYANdsGANbcBgB33gYAF+AGAMnhBgBp4wYAG+UGALvmBgBt6AYADeoGAL/rBgBf7QYAEe8GALHwBgBj8gYA8/MGAJP1BgA09wYA1fgGAHX6BgAW/AYAx/0GAGj/BgAZAQcAugIHAGsEBwAMBgcAvQcHAF4JBwAPCwcAsAwHAGEOBwACEAcAsxEHAFQTBwAFFQcAphYHAFcYBwD4GQcAqRsHAEodBwD7HgcAnCAHAE4iBwDuIwcAnyUHAEAnBwDxKAcAkioHAEMsBwDkLQcAlS8HADYxBwDnMgcAiDQHADk2BwDaNwcAizkHACw7BwDdPAcAfj4HAB9ABwDQQQcAYEMHAAFFBwChRgcAQkgHAONJBwCDSwcANU0HANVOBwCHUAcAJ1IHANlTBwB5VQcAK1cHAMtYBwB9WgcAHVwHAM9dBwBvXwcAEGEHAKBiBwBBZAcA4WUHAIJnBwAzaQcA1GoHAIZsBwAmbgcA128HAHhxBwApcwcAynQHAHt2BwAceAcAzXkHAG57BwAffQcAwH4HAHGABwASggcAw4MHAGSFBwAVhwcAtogHAGeKBwAIjAcAqY0HAFqPBwALkQcArJIHAE2UBwD+lQcAr5cHAFCZBwDxmgcAopwHADKeBwDTnwcAc6EHABSjBwC1pAcAVaYHAAeoBwCnqQcAWasHAPmsBwCrrgcAS7AHAP2xBwCdswcAT7UHAO+2BwChuAcAQboHAOK7BwByvQcAE78HALPABwBUwgcABcQHAKbFBwBXxwcA+MgHAKnKBwBKzAcA+80HAJzPBwBN0QcA7tIHAJ/UBwBA1gcA8dcHAJLZBwBD2wcA5NwHAJXeBwA24AcA5+EHAIjjBwA55QcA2uYHAIvoBwAs6gcA3esHAH7tBwAv7wcA0PAHAIHyBwAi9AcA0/UHAHT3BwAm+QcAxvoHAHf8BwAY/gcAyf8HAGoBCAAbAwgAvAQIAF0GCAAOCAgArwkIAE8LCADwDAgAkQ4IACEQCADBEQgAYhMIAAMVCACTFggAMxgIAOUZCACFGwgANx0IANceCACJIAgAKSIIANsjCAB7JQgALScIAM0oCAB/KggAHywIAMAtCABQLwgA8TAIAJEyCAAyNAgA4zUIAIQ3CAA1OQgA1joIAIc8CAAoPggA2T8IAHpBCAArQwgAzEQIAH1GCAAeSAgAz0kIAHBLCAAhTQgAwk4IAHNQCAAUUggAxVMIAGZVCAAXVwgAuFgIAGlaCAAKXAgAu10IAFxfCAANYQgArmIIAF9kCAAAZggAsWcIAFJpCADiaggAg2wIACNuCADEbwgAZXEIAAVzCAC3dAgAV3YIAAl4CACpeQgAW3sIAPt8CACtfggATYAIAP+BCACfgwgAUYUIAOGGCACBiAgAIooIAMOLCABjjQgABI8IALWQCABWkggAB5QIAKiVCABZlwgA+pgIAKuaCABMnAgA/Z0IAJ6fCABPoQgA8KIIAKGkCABCpggA86cIAJSpCABFqwgA5qwIAJeuCAA4sAgAyLEIAGmzCAAJtQgAqrYIAEu4CADruQgAnbsIAD29CADvvggAj8AIAEHCCADhwwgAk8UIADPHCADlyAgAhcoIADfMCADHzQgAZ88IAAjRCACp0ggASdQIAOrVCACb1wgAPNkIAO3aCACO3AgAP94IAODfCACR4QgAMuMIAOPkCACE5ggANegIANbpCACH6wgAKO0IANnuCAB68AgAK/IIAMzzCAB99QgAHvcIAM/4CABw+ggAAPwIAKH9CABB/wgA4gAJAIMCCQAjBAkA1QUJAHUHCQAnCQkAxwoJAHkMCQAZDgkAyw8JAGsRCQAdEwkAvRQJAG8WCQD/FwkAnxkJAEAbCQDhHAkAgR4JADMgCQDTIQkAhSMJABUlCQC1JgkAVigJAPcpCQCXKwkAOC0JAOkuCQCKMAkAOzIJANwzCQCONQkALjcJAN84CQCAOgkAMTwJANI9CQCDPwkAJEEJANVCCQB2RAkAJ0YJAMhHCQB5SQkAGksJAMtMCQBsTgkAHVAJAL5RCQBvUwkA/1QJAKBWCQBBWAkA0VkJAHFbCQAjXQkAw14JAHVgCQAVYgkAx2MJAGdlCQAZZwkAuWgJAGtqCQALbAkAvW0JAF1vCQAPcQkAn3IJAD90CQDgdQkAgXcJABF5CQCxegkAUnwJAPN9CQCDfwkAI4EJANWCCQB1hAkAJ4YJAMeHCQB5iQkAGYsJAMuMCQBrjgkAHZAJAK2RCQBOkwkA7pQJAI+WCQAvmAkA0JkJAIGbCQAinQkA054JAHSgCQAlogkAxqMJAHelCQAYpwkAyagJAGqqCQAbrAkAvK0JAG2vCQAOsQkAv7IJAGC0CQABtgkAobcJAEK5CQDzugkAlLwJAEa+CQDmvwkAl8EJADjDCQDpxAkAisYJADvICQDcyQkAjcsJAC7NCQDfzgkAgNAJADHSCQDS0wkAg9UJACTXCQDV2AkAdtoJACfcCQDI3QkAWN8JAPngCQCZ4gkAOuQJANvlCQB75wkALekJAM3qCQB/7AkAH+4JANHvCQBx8QkAI/MJAMP0CQB19gkAFfgJAMf5CQBX+wkA9/wJAJj+CQA5AAoA2QEKAHoDCgArBQoAzAYKAH4ICgAeCgoAzwsKAHANCgAhDwoAwhAKAHMSCgAUFAoAxRUKAGYXCgAXGQoAuBoKAGkcCgAKHgoAux8KAEshCgDsIgoAjSQKAB0mCgC+JwoAXikKAP8qCgCPLAoALy4KAOEvCgCBMQoAMzMKANM0CgCFNgoAJTgKANc5CgB3OwoAKT0KAMk+CgBqQAoA+kEKAJtDCgA7RQoA3EYKAI1ICgAuSgoA30sKAIBNCgAxTwoA0lAKAINSCgAkVAoA1VUKAHZXCgAnWQoAyFoKAHlcCgAaXgoAy18KAGxhCgAdYwoAvmQKAG9mCgAQaAoAoGkKAEFrCgDhbAoAgm4KACNwCgDDcQoAdXMKABV1CgDHdgoAZ3gKABl6CgC5ewoAa30KAAt/CgC9gAoATYIKAO2DCgCOhQoAL4cKAM+ICgBwigoAIYwKAMKNCgBzjwoAFJEKAMWSCgBmlAoAF5YKALiXCgBpmQoACpsKALucCgBcngoADaAKAK6hCgBfowoAAKUKAJCmCgAxqAoA0akKAHKrCgATrQoAs64KAGWwCgAFsgoAt7MKAFe1CgAJtwoAqbgKAFu6CgD7uwoAnL0KACy/CgDNwAoAbcIKAA7ECgC/xQoAYMcKABHJCgCyygoAY8wKAATOCgC2zwoAVtEKAAfTCgCo1AoAWdYKAPrXCgCr2QoATNsKAP3cCgCe3goAT+AKAPDhCgCh4woAQuUKAPPmCgCD6AoAJOoKAMXrCgBV7QoA9u4KAJbwCgA38goAx/MKAGf1CgAZ9woAufgKAGv6CgAL/AoAvf0KAF3/CgAPAQsArwILAGEECwABBgsAswcLAFMJCwAFCwsAlQwLADYOCwDWDwsAdxELABcTCwC4FAsAaRYLAAoYCwC7GQsAXBsLAA0dCwCuHgsAXyALAAAiCwCxIwsAUiULAAMnCwCkKAsAVSoLAPYrCwCnLQsASC8LAPkwCwCaMgsASzQLAOw1CwCNNwsALjkLAM46CwBvPAsADz4LALA/CwBRQQsA8UILAJJECwBDRgsA5EcLAKZJCwBXSwsA+EwLAIhOCwApUAsAyVELAGpTCwALVQsAm1YLAExYCwDcWQsAfVsLAB1dCwDPXgsAX2ALAP9hCwCgYwsAQWULAOFmCwCCaAsAM2oLANRrCwCFbQsAJm8LANdwCwB4cgsAKXQLAMp1CwB7dwsAHHkLAM16CwBufAsAH34LAK9/CwBQgQsA8YILAIGECwAhhgsA04cLAHOJCwAliwsAxYwLAHeOCwAXkAsAyZELAGmTCwAblQsAu5YLAG2YCwD9mQsAnZsLAD6dCwDfngsAf6ALACCiCwDRowsAcqULACOnCwDEqAsAdqoLABasCwDHrQsAaK8LABmxCwC6sgsAa7QLAAy2CwC9twsAXrkLAA+7CwCwvAsAYb4LAALACwCzwQsAVMMLAAXFCwCmxgsAV8gLAPjJCwCpywsASs0LAPvOCwCL0AsALNILAM3TCwBd1QsA/dYLAJ7YCwA/2gsAz9sLAG/dCwAh3wsAweALAHPiCwAT5AsAxeULAGXnCwAX6QsAt+oLAGnsCwD57QsAme8LADrxCwDb8gsAe/QLABz2CwDN9wsAbvkLAB/7CwDA/AsAcf4LABIADADDAQwAZAMMABUFDAC2BgwAZwgMAAgKDAC5CwwAWg0MAOoODACLEAwAKxIMAMwTDABcFQwA/RYMAJ0YDAA+GgwA3xsMAH8dDAAxHwwA0SAMAIMiDAAjJAwA1SUMAHYnDAAWKQwAtyoMAFcsDAAJLgwAqS8MAFsxDAD7MgwArTQMAE02DAD/NwwAnzkMAFE7DADhPAwAgT4MACJADADDQQwAY0MMAARFDAC2RgwAVkgMAAdKDACoSwwAWU0MAPpODACrUAwATFIMAP1TDACeVQwAT1cMAPBYDAChWgwAQlwMANJdDABzXwwAE2EMALRiDABVZAwA9mUMAKdnDABHaQwA+WoMAJlsDABLbgwA628MAJ1xDAA9cwwA3nQMAG52DAAPeAwAr3kMAFB7DAABfQwAon4MAFOADAD0gQwApYMMAEaFDAD3hgwAmIgMAEmKDADqiwwAm40MADyPDADukAwAjpIMAD+UDADPlQwAcJcMABGZDAChmgwAQZwMAOKdDACDnwwAE6EMALOiDABlpAwABaYMALenDABXqQwACasMAKmsDABbrgwA+68MAK2xDAA9swwA3bQMAH62DAAfuAwAv7kMAGC7DAARvQwAsr4MAGPADAAEwgwAtsMMAFbFDAAHxwwAqMgMAFnKDAD6ywwAq80MAEzPDAD90AwAntIMAC7UDADP1QwAb9cMABDZDACx2gwAUdwMAAPeDACj3wwAVeEMAPbiDACn5AwAR+YMAPnnDACJ6QwAKesMAMrsDABr7gwAC/AMAKzxDABd8wwA/vQMAK/2DABQ+AwAAfoMAKL7DABT/QwA9P4MAKUADQBGAg0A9wMNAJgFDQAoBw0AyQgNAGkKDQAKDA0Aqw0NAEsPDQD9EA0AnRINAE8UDQDvFQ0AoRcNAEEZDQDzGg0AkxwNADQeDQDEHw0AZSENAAUjDQCmJA0ANiYNANcnDQB3KQ0AGCsNAMksDQBqLg0AGzANALwxDQBtMw0ADjUNAL82DQBgOA0AEToNALI7DQBjPQ0ABD8NALZADQBWQg0AB0QNAJdFDQA4Rw0A2UgNAGlKDQAJTA0Aqk0NAEtPDQDbUA0Ae1INAC1UDQDNVQ0Af1cNAB9ZDQDRWg0AcVwNACNeDQDDXw0AdWENABVjDQC2ZA0ARmYNAOdnDQCHaQ0AKGsNANlsDQB6bg0AK3ANAMxxDQB+cw0AHnUNAM92DQBweA0AIXoNAMJ7DQBzfQ0AFH8NAMWADQBmgg0AF4QNAKeFDQBIhw0A6YgNAHmKDQAZjA0Auo0NAFuPDQDrkA0Ai5INAD2UDQDdlQ0Aj5cNAC+ZDQDhmg0AgZwNADOeDQDTnw0AhaENACWjDQDXpA0AZ6YNAAeoDQCoqQ0ASasNANmsDQB5rg0AGrANALuxDQBbsw0A/LQNAJ22DQA9uA0A77kNAI+7DQBBvQ0A4b4NAJPADQAzwg0A5cMNAIbFDQA3xw0A18gNAHjKDQAIzA0Aqc0NAEnPDQDq0A0Am9INADzUDQDt1Q0AjtcNAD/ZDQDg2g0AkdwNADLeDQDj3w0AhOENADXjDQDW5A0Ah+YNABfoDQC46Q0AWesNAOnsDQCJ7g0AKvANAMvxDQBb8w0A+/QNAK32DQBO+A0A//kNAJ/7DQBR/Q0A8f4NAKMADgBDAg4A5AMOAHQFDgAVBw4AtQgOAFYKDgAHDA4AqA0OAFkPDgD6EA4AqxIOAEwUDgD9FQ4AnhcOAE8ZDgDwGg4AoRwOAEIeDgDSHw4AcyEOABMjDgC0JA4AVSYOAPUnDgCnKQ4ARysOAPksDgCZLg4ASzAOAOsxDgCdMw4ALTUOAM42DgBuOA4ADzoOAK87DgBQPQ4AAT8OAKJADgBTQg4A9EMOAKVFDgBGRw4A90gOAJhKDgBJTA4A6k0OAJtPDgArUQ4AzFIOAG1UDgD9VQ4AnVcOAD5ZDgDfWg4Ab1wOAA9eDgDBXw4AYWEOABNjDgCzZA4AZWYOAAVoDgC3aQ4AV2sOAPhsDgCIbg4AKXAOAMlxDgBqcw4AG3UOALx2DgBteA4ADnoOAL97DgBgfQ4AEX8OALKADgBTgg4A84MOAJSFDgAkhw4AxYgOAGWKDgAGjA4At40OAFiPDgAJkQ4AqpIOAFuUDgD8lQ4ArZcOAE6ZDgD/mg4AoJwOAFGeDgDynw4Ao6EOAESjDgDUpA4AdaYOABaoDgC2qQ4AV6sOAPesDgCprg4ASbAOAPuxDgCbsw4ATbUOAO22DgCfuA4AP7oOAPG7DgCBvQ4AIb8OAMLADgBjwg4AA8QOAKTFDgBWxw4A9sgOAKfKDgBIzA4A+c0OAJrPDgBL0Q4A7NIOAJ3UDgA+1g4A79cOAJDZDgBB2w4A4twOAJPeDgA04A4AxOEOAGXjDgAF5Q4ApuYOAEfoDgDn6Q4AmesOADntDgDr7g4Ai/AOAD3yDgDd8w4Aj/UOAC/3DgDQ+A4AYPoOAAH8DgCh/Q4AQv8OAPMADwCUAg8ARQQPAOYFDwCXBw8AOAkPANkKDwB5DA8AGg4PALsPDwBbEQ8A/BIPAK0UDwBOFg8A/xcPAKAZDwBRGw8A8hwPAKMeDwBEIA8A9SEPAJYjDwBHJQ8A6CYPAJkoDwA6Kg8A6ysPAHstDwAcLw8AvTAPAE0yDwDtMw8AjjUPAC83DwC/OA8AXzoPABE8DwCxPQ8AUj8PAPNADwCTQg8AI0QPAMRFDwBlRw8A9UgPAJVKDwBHTA8A500PAJlPDwA5UQ8A61IPAItUDwA9Vg8A3lcPAI9ZDwAvWw8A4VwPAHFeDwARYA8AsmEPAFNjDwDzZA8AlGYPAEVoDwDmaQ8Al2sPADhtDwDpbg8AinAPADtyDwDccw8AjXUPAC53DwDfeA8AgHoPADF8DwDSfQ8AYn8PAAOBDwCjgg8ARIQPAOWFDwCFhw8AN4kPANeKDwCJjA8AKY4PANuPDwB7kQ8ALZMPAM2UDwB/lg8AH5gPAMCZDwBQmw8A8ZwPAJGeDwAyoA8A46EPAISjDwA1pQ8A1qYPAIeoDwAoqg8A2asPAHqtDwArrw8AzLAPAH2yDwAetA8Az7UPAHC3DwAAuQ8AoboPAEG8DwDivQ8Acr8PABPBDwCzwg8AVMQPAPXFDwCVxw8AR8kPAOfKDwCZzA8AOc4PAOvPDwCL0Q8APdMPAN7UDwCP1g8AL9gPAOHZDwCB2w8AIt0PALLeDwBT4A8A8+EPAJTjDwAk5Q8AxeYPAGboDwAG6g8At+sPAFjtDwAJ7w8AqvAPAFvyDwD88w8ArfUPAE73DwD/+A8AoPoPAFH8DwDy/Q8Ao/8PAEQBEAD1AhAAlgQQADcGEADXBxAAeAkQABkLEAC5DBAAWg4QAPsPEACbERAATRMQAO0UEACfFhAAPxgQAOAZEABwGxAAER0QALEeEABSIBAAAyIQAKQjEABVJRAA9iYQAKcoEABIKhAA+SsQAJotEABLLxAA2zAQAHwyEAAdNBAArTUQAE03EAD/OBAAnzoQAFE8EADxPRAAoz8QAENBEAD1QhAAlUQQAEdGEADnRxAAiEkQABhLEAC5TBAAWU4QAPpPEACrURAATFMQAP1UEACeVhAAT1gQAPBZEAChWxAAQl0QAPNeEACUYBAAJGIQAMVjEABmZRAABmcQAKdoEABHahAA+WsQAJltEABLbxAA63AQAJ1yEAA9dBAA73UQAH93EAAfeRAAwHoQAGF8EAABfhAAon8QAFOBEAD0ghAApoQQAEaGEAD3hxAAmIkQAEmLEADqjBAAm44QADyQEADMkRAAbZMQAA2VEACulhAAT5gQAO+ZEAChmxAAQZ0QAPOeEACToBAARaIQAOajEACXpRAAJ6cQAMeoEABoqhAACawQAKmtEABKrxAA+7AQAJyyEABNtBAA7rUQAJ+3EABAuRAA8boQAJK8EABDvhAA078QAHTBEAAVwxAApcQQAEXGEAD3xxAAl8kQAEnLEADpzBAAm84QADvQEADt0RAAjdMQAD/VEADP1hAAb9gQABDaEACx2xAAQd0QAOHeEACT4BAAM+IQAOXjEACF5RAAN+cQANfoEACJ6hAAKewQAMrtEABa7xAA+/AQAJvyEAA89BAA7vUQAI73EAA/+RAA4PoQAJH8EAAy/hAA4/8QAIQBEQA1AxEA1gQRAIcGEQAXCBEAuAkRAFkLEQD5DBEAiQ4RACoQEQDLEREAWxMRAPsUEQCtFhEATRgRAP8ZEQCfGxEAUR0RAPEeEQCjIBEAQyIRAPUjEQCVJREARycRAOcoEQCZKhEAOSwRANotEQBqLxEACzERAKsyEQBMNBEA/TURAJ43EQBPOREA8DoRAKE8EQBCPhEA8z8RAJRBEQBFQxEA5kQRAJdGEQA4SBEA6UkRAIpLEQA7TREAy04RAGxQEQANUhEArlMRAD1VEQDeVhEAf1gRAA9aEQCvWxEAYV0RAAFfEQCzYBEAU2IRAAVkEQClZREAV2cRAPdoEQCYahEAKGwRAMltEQBpbxEACnERALtyEQBcdBEADXYRAK53EQBfeREAAHsRALF8EQBSfhEAA4ARAKSBEQBVgxEA9oQRAKeGEQBIiBEA+YkRAJqLEQAqjREAy44RAGuQEQAMkhEArZMRAE2VEQD/lhEAn5gRAFGaEQDxmxEAo50RAEOfEQD1oBEAlaIRADakEQDGpREAZ6cRAAepEQCoqhEAWawRAPqtEQCrrxEATLERAP2yEQCetBEAT7YRAPC3EQChuREAQrsRAPO8EQCUvhEAJMARAMXBEQBlwxEABsURAKfGEQBHyBEA+ckRAJnLEQBLzREA684RAJ3QEQA90hEA79MRAI/VEQAw1xEAwNgRAGHaEQAB3BEAot0RAFPfEQD04BEApeIRAEbkEQD35REAmOcRAEnpEQDq6hEAm+wRADzuEQDu7xEAjvERAD/zEQDP9BEAcPYRABH4EQCx+REAQfsRAOL8EQCD/hEAEwASALMBEgBlAxIABQUSALcGEgBXCBIACQoSAKkLEgBbDRIA+w4SAK0QEgBNEhIA7hMSAH4VEgAfFxIAvxgSAGAaEgDwGxIAkR0SADEfEgDSIBIAgyISACQkEgDVJRIAdicSACcpEgDIKhIAeSwSABouEgDLLxIAbDESAB0zEgC+NBIAbzYSAP83EgCgORIAQTsSAOE8EgBxPhIAEkASALNBEgBDQxIA40QSAJVGEgA1SBIA50kSAIdLEgA5TRIA2U4SAItQEgArUhIA3VMSAG1VEgANVxIArlgSAE9aEgDvWxIAkF0SADFfEgDRYBIAcmISABNkEgCzZRIAVGcSAORoEgCFahIAJWwSAMZtEgBnbxIAB3ESALlyEgBZdBIAC3YSAKt3EgBdeRIA/XoSAK98EgBPfhIA8H8SAICBEgAhgxIAwYQSAGKGEgATiBIAtIkSAGWLEgAGjRIAt44SAFiQEgAJkhIAqpMSAFuVEgD8lhIArZgSAE6aEgDemxIAf50SAB+fEgDAoBIAYaISAAGkEgCzpRIAU6cSAAWpEgClqhIAV6wSAPetEgCprxIASbESAOqyEgB6tBIAG7YSALu3EgBcuRIADrsSAK68EgBfvhIAAMASALHBEgBSwxIAA8USAKTGEgBVyBIA9skSAIbLEgAnzRIAx84SAGjQEgAJ0hIAqdMSAFvVEgD71hIArdgSAE7aEgD/2xIAn90SAFHfEgDx4BIAkuISACLkEgDD5RIAY+cSAATpEgC16hIAVuwSAAfuEgCo7xIAWfESAPryEgCr9BIATPYSAP33EgCe+RIAT/sSAPD8EgCA/hIAIQATAMEBEwBiAxMAAwUTAKMGEwBVCBMA9QkTAKcLEwBHDRMA+Q4TAJkQEwBLEhMA6xMTAJ0VEwA9FxMA7xgTAH8aEwAfHBMAwB0TAGEfEwABIRMAoiITAFMkEwD0JRMApScTAEYpEwD3KhMAmCwTAEkuEwDqLxMAmzETACszEwDMNBMAfTYTAB44EwDPORMAcDsTACE9EwDCPhMAc0ATABRCEwCkQxMARUUTAOVGEwCGSBMAJ0oTAMdLEwB5TRMAGU8TAMtQEwBrUhMAHVQTAL1VEwBvVxMA/1gTAJ9aEwBAXBMA4V0TAIFfEwAiYRMA02ITAHRkEwAlZhMAxmcTAHdpEwAYaxMAyWwTAGpuEwD6bxMAm3ETADtzEwDcdBMAfXYTAB14EwDPeRMAb3sTACF9EwDBfhMAc4ATABOCEwDFgxMAVYUTAPWGEwCWiBMAN4oTANeLEwB4jRMAKY8TAMqQEwB7khMAHJQTAM6VEwBulxMAH5kTAK+aEwBQnBMA8Z0TAJGfEwAhoRMA06ITAHOkEwAlphMAxacTAHepEwAXqxMAyawTAGmuEwAbsBMAu7ETAG2zEwAOtRMAv7YTAF+4EwARuhMAsbsTAGO9EwADvxMApMATADTCEwDVwxMAdcUTABbHEwDHyBMAaMoTABnMEwC6zRMAa88TAAzREwC90hMAXtQTAA/WEwCw1xMAYdkTAPHaEwCS3BMAM94TANPfEwBj4RMAFeMTALXkEwBn5hMAB+gTALnpEwBZ6xMAC+0TAKvuEwBd8BMA7fETAI7zEwAu9RMAz/YTAG/4EwAQ+hMAwfsTAGL9EwAT/xMAtAAUAGUCFAAGBBQAtwUUAFgHFADoCBQAiQoUACkMFADKDRQAaw8UAAsRFAC9EhQAXRQUAA8WFACvFxQAYRkUAAEbFACiHBQAMh4UANMfFABzIRQAFCMUAMUkFABmJhQAFygUALgpFABpKxQACi0UALsuFABcMBQADjIUAK4zFABfNRQAADcUAJA4FAAxOhQA0TsUAHI9FAATPxQAs0AUAGVCFAAFRBQAt0UUAFdHFAAJSRQAqUoUAEpMFADaTRQAe08UABtRFAC8UhQAbVQUAA5WFAC/VxQAYFkUABFbFACyXBQAY14UAARgFACUYRQANWMUANZkFAB2ZhQAF2gUALdpFABpaxQACW0UALtuFABbcBQADXIUAK1zFABfdRQA73YUAI94FAAwehQA0XsUAHF9FAASfxQAw4AUAGSCFAAWhBQAtoUUAGeHFAAIiRQAmIoUADmMFADZjRQAeo8UABuRFAC7khQAbZQUAA2WFAC/lxQAX5kUABGbFACxnBQAUp4UAOKfFACDoRQAI6MUAMSkFAB1phQAFqgUAMepFABoqxQAGa0UALquFABrsBQADLIUAJyzFAA9tRQA3rYUAH64FAAfuhQA0LsUAHG9FAARvxQAw8AUAGPCFAAVxBQAtcUUAFbHFADmyBQAh8oUACfMFADIzRQAec8UABrRFADL0hQAbNQUAB7WFAC+1xQAb9kUABDbFADB3BQAYt4UAPLfFACT4RQAM+MUANTkFAB15hQAFegUAMfpFABn6xQAGe0UALnuFABr8BQAC/IUAL3zFABe9RQAD/cUAJ/4FAA/+hQA4PsUAIH9FAAh/xQAwgAVAHMCFQAUBBUAxQUVAGYHFQAXCRUAuAoVAGkMFQAKDhUAuw8VAEsRFQDsEhUAjRQVAC0WFQC9FxUAbxkVAA8bFQDBHBUAYR4VABMgFQCzIRUAZSMVAAUlFQC3JhUAVygVAPgpFQCIKxUAKS0VAMkuFQBqMBUAGzIVALwzFQBtNRUADjcVAL84FQBgOhUAETwVALI9FQBjPxUABEEVAJRCFQA1RBUA1UUVAHZHFQAXSRUAt0oVAGlMFQAJThUAu08VAFtRFQANUxUArVQVAF9WFQD/VxUAsVkVAFFbFQADXRUAo14VAFVgFQD1YRUAlmMVACZlFQDHZhUAZ2gVAAhqFQC5axUAWm0VAAtvFQCscBUAXnIVAP5zFQCvdRUAUHcVAAF5FQCiehUAU3wVAPR9FQCEfxUAJYEVAMWCFQBmhBUAB4YVAKeHFQBZiRUA+YoVAKuMFQBLjhUA7I8VAJ6RFQA+kxUA75QVAJCWFQBBmBUA4pkVAJObFQA0nRUA5Z4VAIagFQA3ohUA2KMVAImlFQAZpxUAuqgVAFuqFQD7qxUAi60VAD2vFQDesBUAj7IVAC+0FQDhtRUAgbcVADO5FQDTuhUAhbwVACW+FQDGvxUAZ8EVAPfCFQCXxBUAOMYVAOnHFQCKyRUAO8sVANzMFQCNzhUALtAVAN/RFQCA0xUAMdUVANLWFQCD2BUAE9oVALTbFQBV3RUA9d4VAIXgFQA34hUA1+MVAInlFQAp5xUA2+gVAHvqFQAt7BUAze0VAH/vFQAP8RUAr/IVAFD0FQDx9RUAkfcVADL5FQDj+hUAhPwVADX+FQDW/xUAhwEWACgDFgC4BBYAWQYWAPkHFgCaCRYAOwsWANsMFgCNDhYALRAWAN8RFgB/ExYAMRUWANEWFgByGBYAAhoWAKMbFgBDHRYA5B4WAJUgFgA2IhYA5yMWAIglFgA5JxYA2igWAIsqFgAsLBYAvC0WAF0vFgD9MBYAnjIWAD80FgDfNRYAkTcWADE5FgDjOhYAgzwWADU+FgDVPxYAh0EWABdDFgC3RBYAWEYWAPlHFgCZSRYAOksWAOtMFgCMThYAPVAWAN5RFgCPUxYAMFUWAMBWFgBhWBYAAVoWAKJbFgBDXRYA414WAJVgFgA1YhYA52MWAIdlFgA5ZxYAyWgWAGlqFgAKbBYAq20WAEtvFgDscBYAnXIWAD50FgDvdRYAkHcWAEF5FgDiehYAk3wWACN+FgDEfxYAZYEWAAWDFgCVhBYAR4YWAOeHFgCZiRYAOYsWAOuMFgCLjhYAPZAWAN2RFgCPkxYAH5UWAL+WFgBgmBYAAZoWAKGbFgBCnRYA854WAJSgFgBFohYA5qMWAJelFgA4pxYA6agWAIqqFgA7rBYAy60WAGyvFgANsRYArrIWAD20FgDvtRYAj7cWAEG5FgDhuhYAk7wWADO+FgDlvxYAhcEWADfDFgDHxBYAZ8YWAAjIFgCpyRYAScsWAOrMFgCbzhYAPNAWAO7RFgCO0xYAP9UWAODWFgBw2BYAEdoWALHbFgBS3RYA894WAJPgFgBF4hYA5eMWAJflFgA35xYA6egWAInqFgAq7BYAy+0WAFvvFgD78BYAnPIWAE30FgDu9RYAn/cWAED5FgDx+hYAkvwWAEP+FgDT/xYAdAEXABUDFwC2BBcARQYXAPcHFwCXCRcASQsXAOkMFwCbDhcAOxAXANwRFwB9ExcAHRUXAL4WFwBfGBcA/xkXAKAbFwBRHRcA8h4XAKMgFwBEIhcA9iMXAJYlFwBHJxcA6CgXAHgqFwAZLBcAuS0XAFovFwD7MBcAmzIXAE00FwDtNRcAnzcXAD85FwDxOhcAkTwXAEM+FwDjPxcAhEEXACVDFwC1RBcAVUYXAPZHFwCXSRcAJ0sXAMdMFwBoThcAGVAXALpRFwBrUxcADFUXAL5WFwBeWBcAD1oXALBbFwBhXRcAAl8XAJJgFwAzYhcA02MXAHRlFwAVZxcAtWgXAGdqFwAHbBcAuW0XAFlvFwALcRcAq3IXAF10FwD+dRcAnncXAD95FwDPehcAb3wXABB+FwDBfxcAYoEXABODFwC0hBcAZYYXAAaIFwC3iRcAWIsXAAmNFwCqjhcAW5AXAPyRFwCMkxcALZUXAM2WFwBumBcAD5oXAK+bFwBhnRcAAZ8XALOgFwBTohcABaQXAKWlFwBXpxcA96gXAKmqFwA5rBcA2a0XAHqvFwAbsRcAu7IXAFy0FwANthcArrcXAF+5FwAAuxcAsbwXAFK+FwADwBcAk8EXADTDFwDVxBcAdcYXAAbIFwC3yRcAV8sXAAnNFwCpzhcAW9AXAPvRFwCt0xcATdUXAP/WFwCf2BcAQNoXAOHbFwBx3RcAEd8XALLgFwBC4hcA4+MXAIPlFwAk5xcAxegXAGXqFwAX7BcAp+0XAEfvFwDo8BcAifIXACn0FwDK9RcAe/cXABz5FwDO+hcAbvwXAB/+FwDA/xcAUAEYAPECGACRBBgAMgYYANMHGABzCRgAJQsYAMUMGAB3DhgAFxAYAMkRGABpExgAGxUYAKsWGABLGBgA7BkYAI0bGAAtHRgAzh4YAH8gGAAgIhgA0SMYAHIlGAAjJxgAxCgYAHUqGAAFLBgApi0YAEcvGADnMBgAdzIYACk0GADJNRgAezcYABs5GADNOhgAbTwYAB8+GAC/PxgAcUEYAAFDGAChRBgAQkYYAONHGACDSRgAJEsYANZMGAB2ThgAJ1AYAMhRGAB5UxgAGlUYAKpWGABLWBgA61kYAIxbGAAtXRgAzV4YAH9gGAAfYhgA0WMYAHFlGAAjZxgAw2gYAHVqGAAWbBgAx20YAGdvGAAIcRgAqXIYADl0GADZdRgAencYACt5GADMehgAfXwYAB5+GADPfxgAcIEYACGDGADChBgAc4YYABSIGACkiRgARYsYAOWMGACGjhgAJ5AYAMeRGAB5kxgAGZUYAMuWGABrmBgAHZoYAL2bGABvnRgAD58YALCgGABRohgA4aMYAIGlGAAipxgAsqgYAFOqGADzqxgAlK0YAEWvGADmsBgAl7IYADi0GADptRgAircYABq5GAC7uhgAW7wYAPy9GACdvxgAPcEYAO/CGACPxBgAQcYYAOHHGACTyRgAM8sYAOXMGAB1zhgAFdAYALbRGABX0xgA99QYAJjWGABJ2BgA6tkYAJvbGAA83RgA7d4YAH3gGAAe4hgAv+MYAF/lGADv5hgAoegYAEHqGADz6xgAk+0YAEXvGADm8BgAl/IYADf0GADY9RgAefcYAAn5GACp+hgASvwYAPv9GACc/xgATQEZAO4CGQCfBBkAQAYZAPEHGQCSCRkAIgsZAMMMGQBjDhkABBAZAKURGQBFExkA9xQZAJcWGQBJGBkA6RkZAJsbGQA7HRkA7R4ZAI0gGQAuIhkAzyMZAF8lGQD/JhkAoCgZAFEqGQDyKxkAoy0ZAEQvGQD1MBkAljIZAEc0GQDXNRkAeDcZABk5GQC5OhkASTwZAPs9GQCbPxkATUEZAO5CGQCfRBkAP0YZAPFHGQCRSRkAQ0sZAONMGQCEThkAJVAZALVRGQBVUxkA9lQZAKdWGQBIWBkA+VkZAJpbGQBLXRkA7F4ZAJ1gGQA+YhkAzmMZAG9lGQAPZxkAsGgZAFFqGQDxaxkAkm0ZADNvGQDTcBkAY3IZABV0GQC2dRkAZ3cZAAd5GQC5ehkAWXwZAAt+GQCbfxkAO4EZANyCGQB9hBkAHYYZAL6HGQBviRkAEIsZAMGMGQBijhkAE5AZALSRGQBEkxkA5ZQZAIWWGQAmmBkAx5kZAGebGQAZnRkAuZ4ZAGugGQALohkAvaMZAF2lGQD+phkAn6gZAC+qGQDPqxkAcK0ZACGvGQDCsBkAc7IZABS0GQDFtRkAZrcZABe5GQC4uhkAabwZAPm9GQCavxkAO8EZANvCGQBrxBkAHcYZAL7HGQBvyRkAD8sZAMHMGQBhzhkAE9AZALPRGQBl0xkA9dQZAJXWGQA22BkA19kZAHfbGQAY3RkAyd4ZAGrgGQAb4hkAvOMZAG3lGQAO5xkAnugZAD/qGQDf6xkAgO0ZACHvGQDB8BkAc/IZABP0GQDF9RkAZfcZABf5GQC3+hkAafwZAAn+GQCq/xkASwEaANsCGgB7BBoAHAYaAM0HGgBuCRoAHwsaAMAMGgBxDhoAEhAaAMMRGgBkExoAFRUaALYWGgBGGBoA5xkaAIcbGgAoHRoAyR4aAGkgGgAbIhoAuyMaAG0lGgANJxoAvygaAF8qGgARLBoAoS0aAEEvGgDiMBoAgzIaACM0GgDENRoAdTcaABY5GgDHOhoAaDwaAAk+GgCpPxoAW0EaAOtCGgCLRBoALEYaAM1HGgBtSRoADksaAL9MGgBgThoAEVAaALJRGgBjUxoABFUaALVWGgBWWBoA5lkaAIdbGgAnXRoAyF4aAGlgGgAJYhoAu2MaAFtlGgANZxoArWgaAF9qGgD/axoAsW0aAFFvGgDycBoAk3IaACN0GgDDdRoAZHcaABV5GgC2ehoAZ3waAAh+GgC5fxoAWoEaAAuDGgCshBoAXYYaAO2HGgCOiRoAL4saAM+MGgBfjhoAEZAaALGRGgBjkxoAA5UaALWWGgBVmBoAB5oaAKebGgBZnRoA6Z4aAImgGgAqohoAy6MaAGulGgAMpxoAvagaAF6qGgAPrBoAsK0aAGGvGgACsRoAs7IaAEO0GgDktRoAhbcaACW5GgC1uhoAZ7waAAe+GgC5vxoAWcEaAAvDGgCrxBoAXcYaAP3HGgCvyRoAT8saAPDMGgCRzhoAIdAaAMHRGgBi0xoAE9UaALTWGgBl2BoABtoaALfbGgBY3RoACd8aAKrgGgBb4hoA6+MaAIzlGgAt5xoAzugaAF3qGgAP7BoAr+0aAGHvGgAB8RoAs/IaAFP0GgAF9hoApfcaAFf5GgD3+hoAqfwaAEn+GgD7/xoAmwEbAE0DGwDdBBsAfQYbAB4IGwC/CRsAXwsbAAANGwCxDhsAUhAbAAMSGwCkExsAVRUbAPYWGwCnGBsANxobANgbGwB5HRsAGR8bAKkgGwBbIhsA+yMbAK0lGwBOJxsA/ygbAJ8qGwBRLBsA8S0bAKMvGwBDMRsA9TIbAIU0GwAlNhsAxjcbAGc5GwAHOxsAqDwbAFk+GwD6PxsAq0EbAExDGwD9RBsAnkYbAC5IGwDPSRsAb0sbABBNGwCxThsAUVAbAANSGwCjUxsAVVUbAPVWGwCWWBsAN1obANdbGwBnXRsAGV8bALlgGwBrYhsAC2QbAL1lGwBdZxsAD2kbAK9qGwBQbBsA8W0bAIFvGwAhcRsAwnIbAGN0GwDzdRsAk3cbADR5GwDlehsAhnwbADd+GwDYfxsAiYEbACqDGwDbhBsAfIYbAAyIGwCtiRsATYsbAO6MGwCPjhsAL5AbAOGRGwCBkxsAM5UbANOWGwCFmBsAJZobAMabGwBnnRsA954bAJegGwA4ohsA6aMbAIqlGwA7pxsA3KgbAI2qGwAurBsA360bAICvGwAQsRsAsbIbAFG0GwDytRsAk7cbADO5GwDluhsAhbwbADe+GwDXvxsAicEbABnDGwC5xBsAa8YbAPvHGwCbyRsAPMsbAO3MGwCOzhsAP9AbAODRGwCR0xsAMtUbAOPWGwCE2BsANdobAMXbGwBm3RsAB98bAKfgGwA34hsA6eMbAInlGwA75xsA2+gbAI3qGwAt7BsA3+0bAH/vGwAx8RsA0fIbAIP0GwAT9hsAs/cbAFT5GwD1+hsAhfwbACb+GwDG/xsAZwEcAAcDHACoBBwAWQYcAPoHHACrCRwATAscAP0MHACeDhwATxAcAPARHACAExwAIRUcAMEWHABiGBwAAxocAKMbHABVHRwA9R4cAKcgHABHIhwA6CMcAIklHAApJxwAuSgcAFoqHAD7KxwAmy0cACsvHADdMBwAfTIcAC80HADPNRwAgTccACE5HADTOhwAczwcACU+HADFPxwAZkEcAAdDHACXRBwAN0YcANhHHACJSRwAKkscANtMHAB8ThwALlAcAM5RHAB/UxwAIFUcANFWHAByWBwAI1ocAMRbHAB1XRwAFl8cAMdgHABoYhwAGWQcALplHABrZxwA+2gcAJxqHAA9bBwA3W0cAG5vHAAfcRwAv3IcAHF0HAARdhwAw3ccAGN5HAAVexwAtXwcAGd+HAAHgBwAuYEcAFmDHAD6hBwAm4YcACuIHADLiRwAbIscAB2NHAC+jhwAb5AcABCSHADBkxwAYpUcAAOXHACjmBwARJocAOWbHAB1nRwAFZ8cALagHABnohwACKQcALmlHABapxwAC6kcAKyqHABdrBwA/q0cAK+vHABQsRwAAbMcAJG0HAAythwA07ccAHO5HAADuxwAtbwcAFW+HAAHwBwAp8EcAFnDHAD5xBwAq8YcAEvIHAD9yRwAncscAE/NHADfzhwAf9AcACDSHADB0xwAYdUcAALXHACz2BwAVNocAAXcHACm3RwAV98cAPjgHACp4hwASuQcANrlHAB75xwAG+kcALzqHABd7BwA/e0cAK/vHABP8RwAAfMcAKH0HABT9hwA8/ccAKX5HAA1+xwA1fwcAHb+HAAXAB0AtwEdAFgDHQAJBR0AqgYdAFsIHQD8CR0ArgsdAE4NHQD/Dh0AoBAdAFESHQDhEx0AghUdACMXHQDDGB0AUxodAAUcHQClHR0AVx8dAPcgHQCpIh0ASSQdAPslHQCbJx0ATSkdAO4qHQCfLB0ALy4dAM8vHQBwMR0AETMdALE0HQBSNh0AAzgdAKQ5HQBVOx0A9jwdAKc+HQBIQB0A+UEdAJpDHQBLRR0A20YdAHxIHQAdSh0AvUsdAE1NHQD/Th0An1AdAFFSHQDxUx0Ao1UdAENXHQD1WB0AlVodAEdcHQDnXR0AmV8dADlhHQDrYh0Ai2QdAD1mHQDdZx0Aj2kdAC9rHQDhbB0AgW4dADNwHQDDcR0AY3MdAAR1HQCldh0ARXgdAOZ5HQCXex0AOH0dAOl+HQCKgB0AO4IdANyDHQCNhR0ALocdAL6IHQBfih0A/4sdAKCNHQBBjx0A4ZAdAJOSHQAzlB0A5ZUdAIWXHQA3mR0A15odAImcHQApnh0A258dAGuhHQALox0ArKQdAE2mHQDupx0AjqkdAD+rHQDgrB0Aka4dADKwHQDjsR0AhLMdADW1HQDFth0AZrgdAAe6HQCnux0AN70dAOm+HQCJwB0AO8IdANvDHQCNxR0ALscdAN/IHQB/yh0AMcwdANHNHQByzx0AE9EdAKPSHQBD1B0A5NUdAJXXHQA22R0A59odAIjcHQA53h0A2t8dAIvhHQAs4x0A3eQdAG7mHQAO6B0Ar+kdAE/rHQDf7B0Ake4dADHwHQDj8R0Ag/MdADX1HQDV9h0Ah/gdACf6HQDZ+x0Aef0dACv/HQDLAB4AfQIeAA0EHgCuBR4ATgceAO8IHgCPCh4AMAweAOENHgCCDx4AMxEeANQSHgCFFB4AJhYeANcXHgBnGR4ACBseAJgcHgA5Hh4A2R8eAIshHgArIx4A3SQeAH0mHgAvKB4AzykeAHArHgARLR4AoS4eAEEwHgDiMR4AgzMeABM1HgCzNh4AVDgeAAU6HgCmOx4AVz0eAPg+HgCpQB4ASkIeAPtDHgCcRR4ALEceAM1IHgBtSh4ADkweAK9NHgBPTx4AAVEeAKFSHgBTVB4A81UeAKVXHgBFWR4A5loeAIdcHgAnXh4At18eAFhhHgD5Yh4AmWQeAClmHgDbZx4Ae2keAC1rHgDNbB4Af24eAB9wHgDRcR4AcXMeACN1HgCzdh4AU3geAPR5HgCVex4ANX0eANZ+HgCHgB4AKIIeANmDHgB6hR4AK4ceAMyIHgB+ih4AHoweAM+NHgBwjx4AIZEeAMKSHgBzlB4AFJYeAMWXHgBmmR4A9poeAJecHgA3nh4A2J8eAHmhHgAZox4Ay6QeAGumHgAdqB4AvqkeAG+rHgAPrR4Awa4eAGGwHgATsh4Ao7MeAEO1HgDkth4AhbgeACW6HgDGux4Ad70eABi/HgDJwB4AasIeABvEHgC8xR4AbcceAP7IHgCeyh4AP8weAN/NHgBvzx4AIdEeAMHSHgBz1B4AE9YeAMXXHgBl2R4AF9seALfcHgBp3h4ACeAeALvhHgBL4x4A6+QeAIzmHgAt6B4AzekeAG7rHgAf7R4AwO4eAGHwHgAB8h4As/MeAFP1HgAF9x4AlfgeADX6HgDW+x4Ad/0eABf/HgC4AB8AaQIfAAoEHwC7BR8AXAcfAA0JHwCuCh8AXwwfAAAOHwCQDx8AMREfANESHwByFB8AExYfALMXHwBlGR8ABhsfALccHwBXHh8ACSAfAKkhHwBbIx8A+yQfAK0mHwBNKB8A7ikfAI8rHwAfLR8Avy4fAGAwHwARMh8AsjMfAGM1HwAENx8AtTgfAFY6HwAHPB8AqD0fAFk/HwD6QB8AikIfACtEHwDLRR8AbEcfAA1JHwCtSh8AX0wfAP9NHwCxTx8AUVEfAANTHwCjVB8AVVYfAPVXHwCnWR8AN1sfANdcHwB4Xh8AGWAfALlhHwBaYx8AC2UfAKxmHwBdaB8A/mkfAK9rHwBQbR8AAW8fAKJwHwAych8A03MfAHN1HwAUdx8AtXgfAFV6HwAHfB8Ap30fAFl/HwD5gB8Aq4IfAEuEHwD9hR8AnYcfAE+JHwDvih8AoYwfAEGOHwDijx8Ag5EfABOTHwCzlB8AVJYfAAaYHwCmmR8AV5sfAPicHwCpnh8ASqAfAPuhHwCcox8ALKUfAM2mHwBtqB8ADqofAK+rHwBPrR8AAa8fAKGwHwBTsh8A87MfAKW1HwBGtx8A97gfAJe6HwBJvB8A6b0fAJu/HwA7wR8A3MIfAH3EHwANxh8ArccfAE7JHwDvyh8Af8wfAB/OHwDAzx8AcdEfABLTHwDD1B8AZNYfABXYHwC22R8AZ9sfAAjdHwC53h8ASeAfAOrhHwCL4x8AK+UfALvmHwBt6B8ADuofAL/rHwBf7R8AEe8fALHwHwBj8h8AA/QfALX1HwBV9x8AB/kfAKf6HwBZ/B8A+f0fAKv/HwA7ASAA2wIgAHwEIAAdBiAAvQcgAF4JIAAPCyAAsAwgAGEOIAACECAAsxEgAFQTIAAGFSAAphYgAFcYIADnGSAAiBsgACkdIADJHiAAWSAgAAsiIACrIyAAXSUgAP0mIACvKCAATyogAAEsIAChLSAAUy8gAPMwIAClMiAARjQgAPc1IACXNyAAODkgANk6IABpPCAACT4gAKo/IABbQSAA/EIgAK1EIABORiAA/0cgAKBJIABRSyAA8kwgAKNOIABEUCAA9VEgAIZTIAAmVSAAx1YgAGdYIAD3WSAAqVsgAEldIAD7XiAAm2AgAE1iIADtYyAAn2UgAD9nIADxaCAAkWogAENsIADjbSAAhG8gACVxIADGciAAZnQgAAd2IACndyAASHkgAOl6IAB5fCAAGX4gALp/IABbgSAA64IgAIuEIAAshiAA3YcgAH6JIAAviyAA0IwgAIGOIAAikCAA05EgAHSTIAAElSAApZYgAEWYIADmmSAAh5sgACedIADZniAAeaAgACuiIADLoyAAfaUgAB2nIADPqCAAb6ogACGsIADBrSAAc68gABOxIADFsiAAVbQgAPW1IACWtyAAN7kgANe6IAB4vCAAGb4gAKm/IABJwSAA6sIgAIvEIAAbxiAAu8cgAFzJIAANyyAArswgAF/OIAAA0CAAsdEgAFLTIAAD1SAApNYgAFbYIADl2SAAhtsgACfdIADH3iAAV+AgAAniIACp4yAAW+UgAPvmIACt6CAATeogAP/rIACf7SAAUe8gAPHwIACj8iAAQ/QgAPX1IACW9yAANvkgANf6IABn/CAAB/4gAKj/IABJASEA2QIhAHkEIQAaBiEAywchAGwJIQAeCyEAvgwhAG8OIQAQECEAwREhAGITIQATFSEAtBYhAEQYIQDlGSEAhRshACYdIQDHHiEAZyAhABkiIQC5IyEAayUhAAsnIQCsKCEATSohAO0rIQCfLSEAPy8hAPEwIQCRMiEAQzQhAOM1IQCVNyEANTkhANY6IQCHPCEAFz4hALg/IQBZQSEA+UIhAJpEIQA7RiEA7EchAI1JIQAtSyEA30whAH9OIQAxUCEA0VEhAINTIQAjVSEAs1YhAFRYIQD1WSEAlVshADZdIQDXXiEAiGAhACliIQDaYyEAe2UhACxnIQDNaCEAfmohAB9sIQDQbSEAcW8hABFxIQChciEAQnQhAON1IQCDdyEANXkhANV6IQCHfCEAJ34hANl/IQB5gSEAK4MhAMuEIQB9hiEAHoghAM+JIQBviyEAIY0hAMGOIQBikCEAA5IhAKOTIQBElSEA1JYhAHWYIQAmmiEAx5shAHidIQAZnyEAyqAhAGuiIQAcpCEAvaUhAG6nIQAPqSEAwKohAFCsIQDxrSEAka8hADKxIQDTsiEAc7QhACW2IQDFtyEAd7khABe7IQDJvCEAab4hABvAIQC7wSEAbcMhAA3FIQC/xiEAX8ghABHKIQCxyyEAY80hAAPPIQCk0CEAVtIhAOXTIQCG1SEAJ9chAMfYIQBo2iEACdwhALrdIQBb3yEADOEhAK3iIQBN5CEA7uUhAI/nIQAv6SEA0OohAHHsIQAi7iEAw+8hAHTxIQAV8yEAxvQhAGf2IQAY+CEAufkhAFn7IQDp/CEAiv4hACsAIgDLASIAfQMiAB4FIgDPBiIAbwgiACEKIgDBCyIAcw0iABMPIgDFECIAZRIiABcUIgC3FSIAaRciAAkZIgCqGiIASxwiAOsdIgCMHyIAHCEiAL0iIgBuJCIADyYiAMAnIgBhKSIAEisiALMsIgBkLiIABTAiALYxIgBXMyIACDUiAJg2IgA5OCIA2TkiAHo7IgAbPSIAuz4iAG1AIgANQiIAv0MiAF9FIgARRyIAsUgiAGNKIgADTCIAtU0iAFZPIgAHUSIAp1IiADdUIgDYVSIAeVciABlZIgC6WiIAW1wiAAxeIgCtXyIAXmEiAP9iIgCwZCIAUWYiAAJoIgCjaSIAVGsiAORsIgCFbiIAJXAiAMZxIgBncyIAB3UiALl2IgBZeCIAC3oiAKt7IgBdfSIA/X4iAK+AIgBPgiIAAYQiAKGFIgBThyIA84giAIOKIgAkjCIAxY0iAGWPIgAGkSIAp5IiAFiUIgD5lSIAqpciAEuZIgD8miIAnZwiAE6eIgDvnyIAoKEiADCjIgDRpCIAcaYiABKoIgCzqSIAU6siAAWtIgClriIAV7AiAPexIgCpsyIASbUiAPu2IgCbuCIATboiAO27IgCfvSIAP78iAM/AIgBwwiIAEcQiALHFIgBSxyIA88giAKTKIgA0zCIA1c0iAHXPIgAW0SIAt9IiAFfUIgAJ1iIAqdciAFvZIgD72iIArdwiAE3eIgD/3yIAn+EiAFHjIgDx5CIAo+YiAEPoIgD16SIAlusiACXtIgDG7iIAZ/AiAAfyIgCo8yIASfUiAPr2IgCb+CIATPoiAO37IgCe/SIAP/8iAPAAIwCAAiMAIQQjAMEFIwBiByMAAwkjALQKIwBEDCMA5Q0jAIUPIwAmESMAxxIjAGcUIwAZFiMAuRcjAGsZIwALGyMAvRwjAF4eIwAPICMAryEjAGEjIwABJSMAkSYjADIoIwDTKSMAcysjABQtIwC1LiMAZjAjAAcyIwC4MyMAWTUjAAo3IwCrOCMASzojANs7IwB8PSMAHT8jAL1AIwBvQiMAD0QjAMFFIwBhRyMAE0kjALNKIwBlTCMABU4jALdPIwBXUSMA51IjAIhUIwApViMAyVcjAGpZIwALWyMAvFwjAF1eIwAOYCMAr2EjAGBjIwABZSMAoWYjADFoIwDSaSMAc2sjACRtIwC0biMAVXAjAPVxIwCWcyMAN3UjANd2IwCJeCMAKXojANt7IwB7fSMALX8jAM2AIwB/giMAH4QjAK+FIwBQhyMA8YgjAJGKIwAyjCMA040jAISPIwAlkSMA1pIjAHeUIwAoliMAyZcjAHqZIwAKmyMAq5wjAEueIwDsnyMAfKEjAB2jIwDOpCMAb6YjACCoIwCwqSMAUasjAPGsIwCSriMAIrAjAMOxIwBjsyMABLUjAKW2IwBFuCMA97kjAJe7IwBJvSMA6b4jAJvAIwA7wiMA7cMjAI3FIwA/xyMA38gjAJHKIwAxzCMA480jAIPPIwA10SMA1dIjAIfUIwAn1iMAt9cjAFjZIwD52iMAmdwjADreIwDb3yMAjOEjAC3jIwDe5CMAf+YjADDoIwDR6SMAgusjACPtIwDU7iMAdfAjABXyIwCl8yMARvUjAOf2IwCH+CMAF/ojALj7IwBZ/SMA+f4jAKsAJABLAiQA/QMkAJ0FJABPByQA7wgkAKEKJABBDCQA8w0kAJMPJABFESQA5RIkAJcUJAA3FiQA6RckAIkZJAAZGyQAuhwkAFseJAD7HyQAnCEkAD0jJADuJCQAjyYkAEAoJADhKSQAkiskADMtJADkLiQAhTAkADYyJADXMyQAiDUkABg3JAC5OCQAWTokAPo7JACbPSQAOz8kAO1AJACNQiQAP0QkAN9FJACRRyQAMUkkAONKJACDTCQANU4kANVPJABlUSQABlMkAKdUJABHViQA6FckAIlZJAA6WyQA21wkAIxeJAAtYCQA3mEkAH9jJAAwZSQA0WYkAIJoJAASaiQAs2skAFNtJAD0biQAlXAkADZyJADncyQAh3UkADl3JADZeCQAi3okACt8JADdfSQAfX8kAC+BJADPgiQAgYQkACGGJACxhyQAUokkAPOKJACTjCQANI4kANWPJACGkSQAJ5MkANiUJAB5liQAKpgkAMuZJAB8myQAHZ0kAM6eJABvoCQAD6IkAJ+jJABApSQA4aYkAIGoJAAzqiQA06skAIWtJAAlryQA17AkAHeyJAAptCQAybUkAHu3JAAbuSQAzbokAG68JAAfviQAv78kAE/BJADwwiQAkcQkADHGJADSxyQAc8kkACTLJADFzCQAds4kABfQJADI0SQAadMkABrVJAC71iQAbNgkAA3aJACu2yQAPd0kAN7eJAB/4CQAH+IkAK/jJABQ5SQA8eYkAJHoJABD6iQA4+skAJXtJAA27yQA5/AkAIfyJAA59CQA2fUkAIv3JAAr+SQA3fokAH38JAAN/iQArv8kAE8BJQDvAiUAkAQlADEGJQDiByUAgwklADQLJQDVDCUAhg4lACcQJQDYESUAeRMlACoVJQC6FiUAWxglAPsZJQCcGyUAPR0lAN0eJQCPICUALyIlANAjJQBxJSUAESclALIoJQBTKiUA8yslAJQtJQA1LyUA5jAlAIcyJQA4NCUA2TUlAIo3JQArOSUA3DolAH08JQAuPiUAzz8lAG9BJQD/QiUAoEQlAEFGJQDhRyUAk0klADNLJQDlTCUAhU4lADdQJQDXUSUAiVMlAClVJQDbViUAe1glAC1aJQDNWyUAf10lAB9fJQDRYCUAcWIlACNkJQDDZSUAdWclABVpJQDHaiUAZ2wlAPdtJQCYbyUAOXElANlyJQB6dCUAG3YlAMx3JQBteSUAHnslAL98JQBwfiUAEYAlAMKBJQBjgyUAFIUlALWGJQBViCUA5YklAIaLJQAnjSUAx44lAFeQJQD4kSUAmZMlADmVJQDrliUAi5glAD2aJQDdmyUAj50lAC+fJQDhoCUAgaIlADOkJQDTpSUAhaclACWpJQC2qiUAVqwlAPetJQCXryUAOLElANmyJQCKtCUAK7YlANy3JQB9uSUALrslAM+8JQCAviUAIcAlANLBJQBiwyUAA8UlAKPGJQBEyCUA5cklAIXLJQA3zSUA184lAInQJQAp0iUA29MlAHvVJQAt1yUAzdglAH/aJQAf3CUA0d0lAHHfJQAj4SUAw+IlAFPkJQD05SUAleclADbpJQDW6iUAd+wlACjuJQDJ7yUAevElABvzJQDM9CUAbfYlAB74JQC/+SUAX/slAAD9JQCh/iUAUgAmAPMBJgCkAyYARQUmAPYGJgCXCCYASAomAOkLJgCaDSYAKg8mAMsQJgBrEiYADBQmAK0VJgBNFyYA/xgmAJ8aJgBRHCYA8R0mAKMfJgBDISYA9SImAJUkJgBHJiYA5ycmAJkpJgA5KyYAySwmAGouJgALMCYAqzEmAEwzJgDtNCYAnjYmAD84JgDwOSYAkTsmAEI9JgDjPiYAlEAmADVCJgDmQyYAdkUmABdHJgC3SCYAWEomAPlLJgCZTSYAS08mAOtQJgCdUiYAPVQmAO9VJgCPVyYAQVkmAOFaJgCTXCYAM14mAOVfJgCFYSYAFWMmALZkJgBXZiYA92cmAJhpJgA5ayYA6mwmAItuJgA8cCYA3XEmAI5zJgAvdSYA4HYmAIF4JgAheiYAsXsmAFJ9JgDzfiYAk4AmAEWCJgDlgyYAl4UmADeHJgDpiCYAiYomADuMJgDbjSYAjY8mAC6RJgDfkiYAb5QmAA+WJgCwlyYAUZkmAOGaJgCBnCYAIp4mALKfJgBToSYABKMmAKWkJgBWpiYA96cmAKipJgBJqyYA+qwmAJuuJgBMsCYA3LEmAH2zJgAdtSYAvrYmAF+4JgD/uSYAsbsmAFG9JgADvyYAo8AmAFXCJgD2wyYAp8UmAEfHJgD5yCYAicomACnMJgDKzSYAWs8mAPvQJgCs0iYATdQmAP7VJgCf1yYAUNkmAPHaJgCi3CYAQ94mAPTfJgCV4SYANuMmAMXkJgBm5iYAB+gmAKfpJgA36yYA2OwmAHnuJgAZ8CYAy/EmAGvzJgAd9SYAvvYmAG/4JgAP+iYAwfsmAGH9JgAT/yYAswAnAGUCJwAFBCcAtwUnAEcHJwDnCCcAiAonABgMJwC5DScAag8nAAsRJwC8EicAXRQnAA4WJwCvFycAYBknAAEbJwCyHCcAUx4nAAQgJwClIScARSMnANUkJwB2JicAFygnAMgpJwBpKycACS0nAJkuJwA6MCcA2zEnAHszJwAtNScAzTYnAH84JwAfOicA0TsnAHE9JwAjPycAw0AnAHVCJwAVRCcAx0UnAGdHJwAZSScAuUonAGtMJwALTicAm08nADxRJwDdUicAflQnAB5WJwC/VycAcFknABFbJwDCXCcAY14nABRgJwC1YScAZmMnAAdlJwC4ZicAWWgnAApqJwCraycAXG0nAP1uJwCucCcAT3InAAB0JwCQdScAMXcnANF4JwByeicAE3wnALN9JwBUfycA9YAnAJWCJwA2hCcA14UnAGeHJwAHiScAqIonAEmMJwDZjScAeY8nABqRJwC7kicAW5QnAA2WJwCtlycAX5knAP+aJwCxnCcAUZ4nAOGfJwCCoScAI6MnAMOkJwBkpicABagnALapJwBXqycACK0nAKmuJwBasCcA+7EnAKyzJwBNtScA/rYnAI64JwAvuicAz7snAHC9JwARvycAscAnAGPCJwADxCcAtcUnAFXHJwAHyScAp8onAFnMJwD5zScAq88nAEvRJwDb0icAfNQnAB3WJwC91ycAXtknAP/aJwCw3CcAUd4nAALgJwCj4ScAVOMnAPXkJwCm5icAR+gnAPjpJwCZ6ycAOe0nAMnuJwBq8CcAC/InAKvzJwA79ScA3PYnAH34JwAd+icAz/snAG/9JwD//icAoAAoAEECKADhAygAkwUoADMHKADlCCgAhQooADcMKADXDSgAiQ8oACkRKADbEigAexQoAC0WKADOFygAfxkoAA8bKACvHCgAUB4oAOAfKACBISgAISMoAMIkKABjJigAAygoAKQpKABFKygA9iwoAJcuKABIMCgA6TEoAJozKAA7NSgA7DYoAI04KAAtOigAvTsoAF49KAD/PigAn0AoAFFCKADxQygAo0UoAENHKADTSCgAdEooABVMKAC1TSgARU8oAOZQKACHUigAJ1QoAMhVKABpVygAGlkoALtaKABsXCgADV4oAL5fKABfYSgA/2IoAI9kKAAwZigA0WcoAHFpKAAjaygAw2woAHVuKAAVcCgAx3EoAGdzKAAZdSgAuXYoAGt4KAALeigAvXsoAF59KAAPfygAn4AoAD+CKADggygAcIUoABGHKADCiCgAY4ooABSMKAC1jSgAZo8oAAeRKAC4kigAWZQoAAqWKACrlygAXJkoAP2aKACunCgAPp4oAN+fKAB/oSgAIKMoAMGkKABhpigAE6goALOpKABlqygABa0oALeuKABXsCgACbIoAKmzKABbtSgA+7YoAK24KABNuigA3rsoAH69KAAfvygAv8AoAGDCKAABxCgAssUoAFPHKAAEySgApcooAFbMKAD3zSgAqM8oAEnRKAD60igAitQoACvWKADL1ygAbNkoAA3bKACt3CgAX94oAP/fKACx4SgAUeMoAAPlKACj5igAVegoAPXpKACn6ygAN+0oANfuKAB48CgAGfIoAKnzKABa9SgA+/YoAKz4KABN+igA/vsoAJ/9KABQ/ygA8QApAKICKQBDBCkA9AUpAJUHKQBGCSkA5wopAIcMKQAXDikAuA8pAFkRKQD5EikAqxQpAEsWKQD9FykAnhkpAE8bKQDvHCkAoR4pAEEgKQDzISkAkyMpAEUlKQDlJikAdSgpABYqKQC3KykAVy0pAPguKQCZMCkASjIpAOszKQCcNSkAPTcpAO44KQCPOikAQDwpAOE9KQCSPykAIkEpAMNCKQBjRCkABEYpAKVHKQBFSSkA90opAJdMKQBJTikA6U8pAJtRKQA7UykA7VQpAI1WKQA/WCkA31kpAG9bKQAQXSkAsV4pAFFgKQDyYSkAk2MpAERlKQDlZikAlmgpADdqKQDoaykAiW0pADpvKQDbcCkAjHIpABx0KQC9dSkAXncpAP54KQCfeikAP3wpAPF9KQCRfykAQ4EpAOOCKQCVhCkANYYpAOeHKQCHiSkAOYspANmMKQBpjikACpApAKuRKQBLkykA7JQpAI2WKQA+mCkA35kpAJCbKQAxnSkA4p4pAIOgKQA0oikA1aMpAIalKQAWpykAt6gpAFeqKQD4qykAma0pADmvKQDrsCkAi7IpAD20KQDetSkAj7cpAC+5KQDhuikAgbwpADO+KQDTvykAhcEpACXDKQC1xCkAVsYpAPfHKQCXySkAOMspANnMKQCKzikAK9ApANzRKQB90ykALtUpAM/WKQBv2CkAENopALHbKQBR3SkA8t4pAJPgKQAz4ikA5eMpAIXlKQA35ykA1+gpAInqKQAp7CkA2+0pAHvvKQAL8SkArPIpAE30KQDt9SkAjvcpAC/5KQDg+ikAgfwpADL+KQDT/ykAhAEqACUDKgDWBCoAdwYqABcIKgCnCSoASAsqAOkMKgCJDioAOxAqANsRKgCNEyoALRUqAN8WKgB/GCoAMRoqANEbKgCDHSoAIx8qANUgKgB1IioABSQqAKYlKgBHJyoA5ygqAIgqKgApLCoA2i0qAHsvKgAsMSoAzTIqAH40KgAfNioA0DcqAHE5KgAROyoAoTwqAEI+KgDjPyoAg0EqADVDKgDVRCoAh0YqACdIKgDZSSoAeUsqACtNKgDLTioAfVAqAB5SKgDPUyoAb1UqAP9WKgCgWCoAQVoqAOFbKgCCXSoAI18qANRgKgB1YioAJmQqAMdlKgB4ZyoAGWkqAMpqKgBrbCoAHG4qAKxvKgBNcSoA7XIqAI50KgAvdioAz3cqAIF5KgAheyoA03wqAHN+KgAlgCoAxYEqAHeDKgAXhSoAyYYqAGmIKgD5iSoAmosqADuNKgDbjioAfJAqAB2SKgDOkyoAb5UqACCXKgDBmCoAcpoqABOcKgDEnSoAZZ8qABahKgC3oioAaKQqAAmmKgCppyoAOakqANqqKgB7rCoAG64qALyvKgBdsSoADrMqAK+0KgBgtioAAbgqALK5KgBCuyoA47wqAIO+KgAkwCoAxcEqAGbDKgAXxSoAt8YqAGnIKgAJyioAu8sqAFvNKgANzyoArdAqAF/SKgD/0yoAsdUqAFHXKgAD2SoAo9oqAFXcKgD13SoAp98qADfhKgDX4ioAeOQqABnmKgCp5yoAWukqAPvqKgCs7CoATe4qAP7vKgCf8SoAUPMqAPH0KgCi9ioAQ/gqAPT5KgCV+yoARv0qANb+KgB3ACsAFwIrALgDKwBZBSsA+QYrAKsIKwBLCisA/QsrAJ4NKwBPDysA7xArAKESKwBBFCsA8xUrAIMXKwAjGSsAxBorAGUcKwD1HSsAph8rAEchKwD4IisAmSQrAEomKwDrJysAnCkrAD0rKwDuLCsAjy4rAEAwKwDhMSsAgTMrABE1KwCyNisAUzgrAPM5KwClOysART0rAPc+KwCXQCsASUIrAOlDKwCbRSsAO0crAO1IKwCNSisAP0wrAN9NKwCRTysAMVErAONSKwCDVCsANVYrANZXKwCHWSsAJ1srANlcKwB5XisACWArAKphKwBLYysA62QrAIxmKwAtaCsA3mkrAH9rKwAwbSsA0W4rAIJwKwAjcisAw3MrAFN1KwD0disAlXgrADV6KwDneysAh30rADl/KwDZgCsAi4IrACuEKwDdhSsAfYcrAC+JKwDPiisAX4wrAACOKwChjysAQZErAOKSKwCDlCsANJYrANWXKwCGmSsAJ5srANicKwB5nisAKqArAMuhKwBroysA+6QrAJymKwA9qCsA3qkrAI+rKwAvrSsA4a4rAIGwKwAzsisA07MrAIW1KwAltysAtbgrAFa6KwD3uysAl70rADi/KwDZwCsAisIrACvEKwDcxSsAfccrAC7JKwDPyisAgMwrACHOKwDBzysAUdErAPLSKwCT1CsAM9YrAOXXKwCF2SsAN9srANfcKwCJ3isAKeArANvhKwB74ysALeUrAM3mKwBe6CsA/ukrAJ/rKwA/7SsA4O4rAIHwKwAy8isA0/MrAIT1KwAl9ysA1vgrAHf6KwAo/CsAuP0rAFn/KwD5ACwAmgIsADsELADbBSwAjQcsAC0JLADfCiwAfwwsADEOLADRDywAgxEsACMTLADVFCwAdRYsACcYLADHGSwAeRssABkdLADLHiwAWyAsAPshLACcIywAPSUsAM0mLAB+KCwAHyosANArLABxLSwAIi8sAMMwLABjMiwABDQsAKU1LABWNywA5jgsAIc6LAAnPCwAyD0sAGk/LAAJQSwAu0IsAFtELAANRiwArUcsAF9JLADvSiwAj0wsADBOLADRTywAYVEsABJTLACzVCwAZFYsAAVYLAC2WSwAV1ssAAhdLACYXiwAOWAsANlhLAB6YywAG2UsALtmLABtaCwADWosAL9rLABfbSwAEW8sALFwLABBciwA4nMsAIN1LAAjdywAxHgsAGV6LAAWfCwAt30sAGh/LAAJgSwAuoIsAFuELAD7hSwAi4csACyJLADNiiwAbowsAB+OLAC/jywAcZEsABGTLADDlCwAY5YsABWYLAClmSwARZssAOacLACHniwAF6AsAMihLABpoywAGqUsALumLABsqCwADaosAL6rLABfrSwA/64sAI+wLAAwsiwA0bMsAHG1LAAjtywAw7gsAHW6LAAVvCwAx70sAGe/LAD3wCwAmMIsADnELADZxSwAescsABvJLADMyiwAbcwsAB7OLAC/zywAcNEsAADTLACh1CwAQdYsAOLXLACD2SwAI9ssANXcLAB23iwAJ+AsAMfhLAB54ywAGeUsAMvmLABb6CwA++ksAJzrLAA97SwAze4sAH7wLAAf8iwA0PMsAHH1LAAi9ywAw/gsAHT6LAAV/CwAtv0sAEX/LADmAC0AhwItACcELQDIBS0AaQctABoJLQC7Ci0AbAwtAA0OLQC+Dy0AXxEtABATLQCgFC0AQRYtAOEXLQCCGS0AIxstAMMcLQB1Hi0AFSAtAMchLQBnIy0AGSUtALkmLQBrKC0A+yktAJsrLQA8LS0A3S4tAG0wLQAeMi0AvzMtAHA1LQARNy0AwjgtAGM6LQAUPC0AtT0tAGY/LQAHQS0AuEItAFlELQD5RS0AiUctACpJLQDLSi0Aa0wtAB1OLQC+Ty0Ab1EtAA9TLQDBVC0AYVYtABNYLQCzWS0AQ1stAORcLQCFXi0AJWAtAMZhLQBnYy0AGGUtALlmLQBqaC0AC2otALxrLQBdbS0ADm8tAJ5wLQA/ci0A33MtAIB1LQAhdy0AwXgtAHN6LQATfC0AxX0tAGV/LQAXgS0At4ItAGmELQAJhi0AmYctADqJLQDbii0Ae4wtAByOLQC9jy0AbpEtAA+TLQDAlC0AYZYtABKYLQCzmS0AZJstAPScLQCVni0ANaAtANahLQB3oy0AF6UtAMmmLQBpqC0AG6otALurLQBtrS0ADa8tAL+wLQBPsi0A77MtAJC1LQAxty0AwbgtAHK6LQATvC0AxL0tAGW/LQAWwS0At8ItAGjELQAJxi0AusctAErJLQDryi0Ai8wtACzOLQDNzy0AbdEtAB/TLQC/1C0AcdYtABHYLQDD2S0AY9stAPPcLQCU3i0ANeAtANXhLQB24y0AF+UtAMjmLQBp6C0AGuotALvrLQBs7S0ADe8tAK3wLQBO8i0A3vMtAH/1LQAf9y0A0fgtAHH6LQAj/C0Aw/0tAHX/LQAVAS4AxwIuAGcELgAZBi4AuQcuAGsJLgD7Ci4AmwwuADwOLgDdDy4AbREuAB4TLgC/FC4AcBYuABEYLgDCGS4AYxsuABQdLgC1Hi4AZiAuAAciLgC4Iy4AWSUuAPkmLgCaKC4AKiouAMsrLgBrLS4AHS8uAL0wLgBvMi4ADzQuAME1LgBhNy4AEzkuALM6LgBDPC4A5D0uAIU/LgAlQS4AxkIuAGdELgAYRi4AuUcuAGpJLgALSy4AvEwuAF1OLgD9Ty4AjlEuAC5TLgDPVC4Ab1YuABBYLgCgWS4AQVsuAOFcLgBxXi4AEmAuALNhLgBTYy4ABWUuAKVmLgBXaC4A92kuAKlrLgBJbS4A+24uAJtwLgBNci4A7XMuAJ91LgA/dy4Az3guAHB6LgARfC4AsX0uAFJ/LgDzgC4ApIIuAEWELgD2hS4Al4cuADeJLgDYii4AaIwuAAmOLgCpjy4AW5EuAPuSLgCtlC4ATZYuAP+XLgCPmS4AL5suANCcLgBxni4AEaAuAMOhLgBjoy4AFaUuAKWmLgBFqC4A5qkuAIerLgAXrS4AyK4uAGmwLgAasi4Au7MuAGy1LgANty4AvrguAF+6LgAQvC4Asb0uAFG/LgDhwC4AgsIuACPELgDDxS4AdccuABXJLgDHyi4AZ8wuABnOLgC5zy4Aa9EuAAvTLgC91C4ATdYuAO3XLgCO2S4AL9suAL/cLgBw3i4AEeAuAMLhLgBj4y4AFOUuALXmLgBm6C4AB+ouALjrLgBZ7S4A+e4uAJrwLgAq8i4Ay/MuAGv1LgAd9y4AvfguAG/6LgAP/C4Awf0uAGH/LgATAS8AswIvAGUELwAFBi8AlQcvADYJLwDXCi8AdwwvABgOLwC5Dy8AahEvAAsTLwC8FC8AXRYvAA4YLwCvGS8AYBsvAAEdLwChHi8AMSAvANIhLwBzIy8AEyUvAMUmLwBmKC8AFyovALcrLwBpLS8ACS8vALswLwBbMi8ADTQvAJ01LwA9Ny8A3jgvAH86LwAPPC8AwD0vAGE/LwASQS8As0IvAGRELwAFRi8AtkcvAFdJLwAISy8AqUwvAFpOLwD7Ty8ArFEvADxTLwDdVC8AfVYvAB5YLwC/WS8AX1svAABdLwChXi8AUmAvAPNhLwCTYy8ANGUvANVmLwBlaC8AFmovALdrLwBobS8ACW8vALpwLwBbci8ADHQvAK11LwBedy8A/3gvALB6LwBRfC8A8X0vAJJ/LwAigS8Aw4IvAGOELwAVhi8AtYcvAGeJLwAHiy8AuYwvAFmOLwALkC8Aq5EvAF2TLwD9lC8AjZYvAC6YLwDPmS8Ab5svABCdLwCxni8AYqAvAAOiLwC0oy8AVaUvAAanLwCnqC8AWKovAOirLwCJrS8AKa8vAMqwLwBrsi8AC7QvAL21LwBdty8AD7kvAK+6LwBhvC8AAb4vALO/LwBDwS8A48IvAITELwAlxi8AtccvAGbJLwAHyy8AuMwvAFnOLwAK0C8Aq9EvAEvTLwDs1C8AjdYvAC7YLwDO2S8Ab9svACDdLwDB3i8AcuAvABPiLwDE4y8AZeUvABbnLwC36C8AV+ovAPjrLwCI7S8AKe8vAMnwLwB78i8AG/QvAM31LwBu9y8AH/kvAL/6LwBx/C8AEf4vAKH/LwBCATAA4wIwAIMEMAAkBjAAxQcwAHYJMAAXCzAAyAwwAGkOMAAaEDAAuxEwAGwTMAANFTAAvhYwAF8YMAD/GTAAoBswADAdMADRHjAAcSAwACMiMADDIzAAdSUwABUnMADHKDAAZyowABksMAC5LTAAay8wAAsxMACbMjAAPDQwAN01MAB9NzAAHjkwAL86MABwPDAAET4wAMI/MABjQTAAFEMwALVEMABmRjAAB0gwALhJMABISzAA6UwwAIlOMAAqUDAAy1EwAGtTMAAdVTAAvVYwAG9YMAAPWjAAwVswAGFdMAATXzAAo2AwAENiMADkYzAAhWUwABVnMADGaDAAZ2owABhsMAC5bTAAam8wAAtxMAC8cjAAXXQwAA52MACvdzAAYHkwAPB6MACRfDAAMX4wANJ/MABzgTAAE4MwAMWEMABlhjAAF4gwALeJMABpizAACY0wALuOMABLkDAA65EwAIyTMAAtlTAAvZYwAG6YMAAPmjAAwJswAGGdMAASnzAAs6AwAGSiMAAFpDAAtqUwAFenMAAIqTAAmKowADmsMADZrTAAeq8wABuxMAC7sjAAbbQwAA22MAC/tzAAX7kwABG7MACxvDAAQb4wAOK/MACDwTAAI8MwAMTEMABlxjAAFsgwALfJMABoyzAACc0wALrOMABb0DAADNIwAK3TMABe1TAA/9YwALDYMABR2jAA8dswAJLdMAAi3zAAw+AwAGPiMAAE5DAAlOUwADXnMADV6DAAh+owACfsMAC37TAAWO8wAPnwMACZ8jAAOvQwANv1MACM9zAALfkwAN76MAB//DAAH/4wAMD/MABhATEA8QIxAKIEMQBDBjEA9AcxAJUJMQBGCzEA5wwxAJgOMQA5EDEA6hExAHoTMQAbFTEAuxYxAFwYMQD9GTEAnRsxAE8dMQDvHjEAoSAxAEEiMQDzIzEAgyUxACMnMQDEKDEAZSoxAPUrMQCmLTEARy8xAPgwMQCZMjEASjQxAOs1MQCcNzEAPTkxAO46MQCPPDEAQD4xANA/MQBxQTEAEUMxALJEMQBTRjEA80cxAKVJMQBGSzEA90wxAJdOMQBJUDEA6VExAHlTMQAaVTEAu1YxAFtYMQD8WTEAnVsxAE5dMQDvXjEAoGAxAEFiMQDyYzEAk2UxAERnMQDUaDEAdWoxABVsMQC2bTEAV28xAPdwMQCpcjEASXQxAPt1MQCbdzEATXkxAO16MQB9fDEAHn4xAL9/MQBfgTEAAIMxAKGEMQBShjEA84cxAKSJMQBFizEA9owxAJeOMQA3kDEA2JExAGiTMQAJlTEAqZYxAFuYMQD7mTEArZsxAE6dMQD/njEAn6AxAFGiMQDxozEAgaUxACKnMQDDqDEAY6oxAASsMQClrTEAVq8xAPewMQCosjEASbQxAPq1MQCbtzEAK7kxAMu6MQBsvDEADb4xAJ2/MQBOwTEA78IxAKDEMQBBxjEA8scxAJPJMQBEyzEA5cwxAJbOMQA30DEA19ExAHjTMQAI1TEAqdYxAEnYMQD72TEAm9sxAE3dMQDt3jEAn+AxAD/iMQDx4zEAkeUxACHnMQDC6DEAY+oxAAPsMQCk7TEARe8xAPbwMQCX8jEASPQxAOn1MQCa9zEAO/kxAOz6MQCN/DEAPv4xAN//MQCQATIAMQMyAOIEMgByBjIAEwgyALMJMgBUCzIA9QwyAJYOMgBHEDIA5xEyAJkTMgA5FTIA6xYyAIsYMgA9GjIA3RsyAG0dMgAOHzIAryAyAE8iMgDwIzIAkSUyAEInMgDjKDIAlCoyADUsMgDmLTIAhy8yADgxMgDZMjIAijQyACs2MgDcNzIAbDkyAA07MgCtPDIATj4yAO8/MgCPQTIAQUMyAOFEMgCTRjIAM0gyAOVJMgCFSzIAN00yANdOMgBnUDIACFIyAKlTMgBJVTIA6lYyAItYMgA8WjIA3VsyAI5dMgAvXzIA4GAyAIFiMgAhZDIAwmUyAFJnMgDzaDIAk2oyAEVsMgDlbTIAl28yADdxMgDpcjIAiXQyADt2MgDbdzIAjXkyAB17MgC9fDIAXn4yAP9/MgCPgTIAQIMyAOGEMgCShjIAM4gyAOSJMgCFizIANo0yANeOMgCIkDIAKZIyANqTMgB7lTIAG5cyALyYMgBMmjIA7ZsyAI2dMgA/nzIA36AyAJGiMgAxpDIA46UyAIOnMgA1qTIA1qoyAGWsMgAGrjIAp68yAEexMgDosjIAibQyADq2MgDbtzIAjLkyAC27MgDevDIAf74yADDAMgDRwTIAccMyABLFMgCixjIAQ8gyAOPJMgCVyzIANc0yAOfOMgCH0DIAOdIyANnTMgCL1TIAK9cyAN3YMgBt2jIADdwyAK7dMgBP3zIA3+AyAJDiMgAx5DIA4uUyAIPnMgA06TIA1eoyAIbsMgAn7jIAx+8yAGjxMgD48jIAmfQyADn2MgDr9zIAi/kyAD37MgDe/DIAj/4yAC8AMwDhATMAgQMzABEFMwCyBjMAUwgzAPMJMwCUCzMANQ0zAOYOMwCHEDMAOBIzANkTMwCKFTMAKxczANwYMwB9GjMALhwzAM8dMwBvHzMAECEzAKAiMwBBJDMA4SUzAJMnMwAzKTMA5SozAIUsMwA3LjMA1y8zAIkxMwApMzMA2zQzAHs2MwALODMAvTkzAE07MwDtPDMAnz4zAC9AMwDgQTMAgUMzADJFMwDTRjMAhEgzACVKMwDWSzMAd00zAChPMwDJUDMAelIzABtUMwDMVTMAbVczAB5ZMwCuWjMAT1wzAO9dMwCQXzMAMWEzANFiMwCDZDMAI2YzANVnMwB1aTMAJ2szAMdsMwB5bjMACXAzAKlxMwBKczMA63QzAHt2MwAseDMAzXkzAH57MwAffTMA0H4zAHGAMwAigjMAw4MzAHSFMwAVhzMAxogzAGeKMwAYjDMAuY0zAGqPMwALkTMAvJIzAEyUMwDtlTMAjZczAC6ZMwDPmjMAb5wzACGeMwDBnzMAc6EzABOjMwDFpDMAZaYzABeoMwCnqTMAR6szAOisMwCJrjMAGbAzAMqxMwBrszMAHLUzAL22MwBuuDMAD7ozAMC7MwBhvTMAEr8zALPAMwBkwjMABcQzALbFMwBXxzMACMkzAKnKMwBazDMA6s0zAIvPMwAr0TMAzNIzAG3UMwAN1jMAv9czAF/ZMwAR2zMAsdwzAGPeMwAD4DMAk+EzADTjMwDV5DMAdeYzABboMwC36TMAaOszAAntMwC67jMAW/AzAAzyMwCt8zMAXvUzAP/2MwCw+DMAUfozAAL8MwCj/TMAQ/8zAOQANAB0AjQAFQQ0ALUFNABnBzQABwk0ALkKNABZDDQA+g00AJsPNABMETQA3BI0AH0UNAAeFjQAvhc0AF8ZNAD/GjQAsRw0AFEeNAADIDQAoyE0AFUjNADlJDQAhSY0ACYoNADHKTQAVys0AAgtNACpLjQAWjA0APsxNACsMzQATTU0AP42NACfODQAUDo0AOA7NACBPTQAIT80AMJANABjQjQAA0Q0ALVFNABVRzQAB0k0AKdKNABZTDQA+U00AIlPNAAqUTQAy1I0AGtUNAAMVjQArVc0AF5ZNAD/WjQAsFw0AFFeNAACYDQAo2E0AFRjNAD1ZDQApmY0ADZoNADXaTQAd2s0ABhtNAC5bjQAWXA0AAtyNACrczQAXXU0AP12NACveDQAT3o0AN97NACAfTQAIX80AMGANABigjQAA4Q0ALSFNABVhzQABok0AKeKNABYjDQA+Y00AKqPNABLkTQA/JI0AIyUNAAtljQAzZc0AG6ZNAAPmzQAr5w0AGGeNAABoDQAs6E0AFOjNAAFpTQApqY0ADWoNADWqTQAd6s0ABetNACnrjQASLA0AOmxNACJszQAKrU0AMu2NABruDQADLo0AK27NAA9vTQA7r40AI/ANABAwjQA4cM0AJLFNAAzxzQA5Mg0AIXKNAA2zDQA1800AIjPNAAp0TQAydI0AGrUNAD61TQAm9c0ADvZNADt2jQAjdw0AD/eNADf3zQAkeE0ADHjNADj5DQAg+Y0ABPoNAC06TQAVes0APbsNACW7jQAN/A0AOjxNACJ8zQAOvU0ANv2NACM+DQALfo0AN77NAB//TQAMP80AMAANQBhAjUAAQQ1AKIFNQBDBzUA4wg1AJUKNQA2DDUA5w01AIcPNQA5ETUAyRI1AGkUNQAKFjUAqxc1ADsZNQDsGjUAjRw1AD4eNQDfHzUAkCE1ADEjNQDiJDUAgyY1ADQoNQDVKTUAhis1ACctNQDYLjUAaDA1AAkyNQCpMzUASjU1AOs2NQCLODUAPTo1AN07NQCPPTUALz81AOFANQCBQjUAM0Q1ANNFNQCFRzUAJUk1ANdKNQB3TDUAKU41AMlPNQB7UTUAC1M1AKtUNQBMVjUA7Vc1AH1ZNQAuWzUAz1w1AIBeNQAhYDUA0mE1AHNjNQAkZTUAxWY1AHZoNQAXajUAyGs1AGltNQAJbzUAqnA1ADpyNQDbczUAe3U1AC13NQDNeDUAf3o1AB98NQDRfTUAcX81ACOBNQCzgjUAU4Q1APSFNQCVhzUAJYk1ANaKNQB3jDUAKI41AMmPNQB6kTUAG5M1AKuUNQBcljUA7Jc1AI2ZNQAtmzUAzpw1AF6eNQD/nzUAn6E1AFGjNQDxpDUAo6Y1AEOoNQD1qTUAlas1AEetNQDnrjUAd7A1ABiyNQC5szUAWbU1APq2NQCbuDUATLo1AO27NQCevTUAP781APDANQCRwjUAQsQ1AOPFNQCUxzUANck1AObKNQCHzDUAJ841AMjPNQBY0TUA+dI1AJnUNQBL1jUA69c1AJ3ZNQA+2zUA79w1AI/eNQBB4DUA4eE1AJPjNQAz5TUAw+Y1AGToNQAF6jUApes1AEbtNQDn7jUAmPA1ADnyNQDq8zUAi/U1ADz3NQDd+DUAjvo1AC/8NQDg/TUAgf81ADIBNgDTAjYAcwQ2ABQGNgCkBzYARQk2AOUKNgCXDDYANw42AOkPNgCJETYAOxM2ANsUNgCNFjYALRg2AN8ZNgB/GzYADx02ALAeNgBRIDYA8SE2AJIjNgAzJTYA5CY2AIUoNgA2KjYA1ys2AIgtNgApLzYA2jA2AHsyNgAsNDYAzTU2AH43NgAfOTYA0Do2AHE8NgARPjYAsj82AEJBNgDjQjYAg0Q2ADVGNgDVRzYAh0k2ACdLNgDZTDYAeU42ACtQNgDLUTYAfVM2AA1VNgCtVjYATlg2AO9ZNgB/WzYAMF02ANFeNgCCYDYAI2I2ANRjNgB1ZTYAJmc2AMdoNgBnajYAGWw2AKltNgBJbzYA6nA2AItyNgAbdDYAzHU2AG13NgAeeTYAv3o2AHB8NgARfjYAwn82AGOBNgAUgzYAtYQ2AGaGNgAHiDYAuIk2AFmLNgD5jDYAmo42ACqQNgDLkTYAa5M2AB2VNgC+ljYAb5g2AA+aNgDBmzYAYZ02ABOfNgCzoDYAQ6I2AOSjNgCFpTYAJac2AMaoNgBnqjYAGKw2ALmtNgBqrzYAC7E2ALyyNgBdtDYADrY2AK+3NgBguTYAAbs2AKG8NgBCvjYA0r82AHPBNgATwzYAxcQ2AGXGNgAXyDYAt8k2AGnLNgAJzTYAu842AFvQNgAN0jYAndM2AD7VNgDe1jYAf9g2AA/aNgDA2zYAYd02ABLfNgCz4DYAZOI2AAXkNgC25TYAV+c2AAjpNgCp6jYAWuw2APvtNgCs7zYATfE2AO3yNgCO9DYAHvY2AL/3NgBf+TYAEfs2ALH8NgBj/jYAAwA3ALUBNwBVAzcABwU3AKcGNwBZCDcA6Qk3AIkLNwAqDTcAyw43AFsQNwAMEjcArRM3AF4VNwD/FjcAsBg3AFEaNwACHDcAox03AFQfNwD1IDcApiI3AEckNwD4JTcAmSc3AEopNwDrKjcAnCw3ACwuNwDNLzcAbTE3AA4zNwCvNDcATzY3AAE4NwChOTcAUzs3APM8NwClPjcARUA3APdBNwCXQzcAJ0U3AMhGNwBpSDcACUo3ALtLNwBbTTcADU83AK1QNwBfUjcA/1M3ALFVNwBRVzcA4Vg3AIJaNwAjXDcAw103AGRfNwAFYTcAtmI3AFdkNwAIZjcAqWc3AFppNwD7ajcArGw3AE1uNwD+bzcAn3E3AFBzNwDxdDcAonY3AEN4NwD0eTcAlXs3AEZ9NwDnfjcAh4A3ACiCNwC4gzcAWYU3APmGNwCriDcAS4o3AP2LNwCdjTcAT483AO+QNwChkjcAQZQ3APOVNwCTlzcAI5k3AMSaNwBlnDcABZ43AKafNwBHoTcA+KI3AJmkNwBKpjcA66c3AJypNwA9qzcA7qw3AI+uNwBAsDcA4bE3AJKzNwAztTcA5LY3AIW4NwA2ujcA17s3AIi9NwApvzcAycA3AGrCNwD6wzcAm8U3ADvHNwDcyDcAbMo3AA3MNwCtzTcAX883AP/QNwCx0jcAUdQ3AAPWNwCj1zcAVdk3APbaNwCF3DcAJt43AMffNwBn4TcACOM3AKnkNwBa5jcA++c3AKzpNwBN6zcA7ew3AI7uNwAv8DcAz/E3AHDzNwAR9TcAofY3AEH4NwDi+TcAg/s3ABP9NwDE/jcAZQA4ABYCOAC3AzgAaAU4AAkHOAC6CDgAWwo4AAwMOACtDTgAXg84AP8QOACwEjgAURQ4APEVOACSFzgAIhk4AMMaOABjHDgABB44AJQfOAA1ITgA1SI4AIckOAAnJjgA2Sc4AHkpOAArKzgAyyw4AH0uOAAdMDgAzzE4AG8zOAAhNTgAwTY4AHM4OAATOjgAxTs4AGU9OAAXPzgAt0A4AGlCOAAJRDgAmUU4ADpHOADbSDgAe0o4ABxMOAC9TTgAbk84AA9ROADAUjgAYVQ4ABJWOACzVzgAZFk4AAVbOAC2XDgAV144AAhgOACpYTgAWmM4APtkOACsZjgATWg4AP5pOACfazgAUG04APFuOACicDgAQ3I4AONzOACEdTgAFHc4ALV4OABVejgAB3w4AKd9OABZfzgA+YA4AKuCOABLhDgA/YU4AJ2HOABPiTgA74o4AH+MOAAgjjgAwY84AGGROAACkzgAo5Q4AFSWOAD1lzgAppk4AEebOAD4nDgAmZ44AEqgOADroTgAnKM4AD2lOADupjgAj6g4AECqOADhqzgAkq04ADOvOADTsDgAdLI4AAS0OACltTgARbc4APe4OACXujgASbw4AOm9OACbvzgAK8E4ANzCOAB9xDgALsY4AM/HOABvyTgAEMs4AKDMOABBzjgA4c84AJPROAAz0zgA5dQ4AIXWOAA32DgA19k4AInbOAAp3TgAud44AFrgOAD74TgAm+M4ADzlOADd5jgAjug4AC/qOADg6zgAge04ADLvOADT8DgAhPI4ACX0OADW9TgAd/c4ACj5OADJ+jgAafw4AAr+OACa/zgAOwE5ANsCOQCNBDkALQY5AN8HOQB/CTkAMQs5ANEMOQCDDjkAIxA5ANUROQB2EzkABRU5AKYWOQBHGDkA5xk5AIgbOQApHTkA2h45AHsgOQAsIjkAzSM5AH4lOQAfJzkA0Cg5AHEqOQAiLDkAwy05AHQvOQAVMTkAxjI5AGc0OQAYNjkAuTc5AFk5OQD6OjkAijw5ACs+OQDLPzkAfUE5AB1DOQDPRDkAb0Y5ACFIOQDBSTkAc0s5ABNNOQDFTjkAZVA5ABdSOQCnUzkAR1U5AOhWOQCJWDkAKVo5AMpbOQBrXTkAHF85AL1gOQBuYjkAD2Q5AMBlOQBhZzkAEmk5ALNqOQBkbDkABW45ALZvOQBXcTkACHM5AKl0OQBadjkA+3c5AJt5OQA8ezkAzHw5AG1+OQANgDkAv4E5AF+DOQARhTkAsYY5AFKIOQDiiTkAg4s5ACONOQDEjjkAVJA5APWROQCVkzkAR5U5AOeWOQCZmDkAOZo5AOubOQCLnTkAPZ85AN2gOQBtojkADqQ5AK+lOQBPpzkA8Kg5AJGqOQBCrDkA4605AJSvOQA1sTkA5rI5AIe0OQA4tjkA2bc5AIq5OQA7uzkA3Lw5AH2+OQAuwDkAz8E5AIDDOQAhxTkA0sY5AHPIOQAkyjkAxcs5AHbNOQAXzzkAyNA5AGnSOQAJ1DkAqtU5ADrXOQDb2DkAe9o5ABzcOQCs3TkATd85AO3gOQCf4jkAP+Q5APHlOQCR5zkAQ+k5AOPqOQCV7DkANu45AOfvOQCH8TkAOfM5AMn0OQBp9jkACvg5AKv5OQA7+zkA7Pw5AI3+OQA+ADoA3wE6AJADOgAxBToA4gY6AIMIOgA0CjoA1Qs6AIYNOgAnDzoA2BA6AHkSOgAZFDoAuhU6AEoXOgDrGDoAixo6AD0cOgDdHToAjx86AC8hOgDhIjoAgSQ6ADMmOgDTJzoAhSk6ACUrOgC2LDoAVi46APcvOgCXMToAODM6ANk0OgCKNjoAKzg6ANw5OgB9OzoALj06AM8+OgCAQDoAIUI6ANJDOgBzRToAA0c6ALRIOgBESjoA5Us6AIVNOgA3TzoA11A6AIlSOgApVDoA21U6AHtXOgAtWToAzVo6AH9cOgAPXjoAr186AFBhOgDxYjoAgWQ6ADJmOgDTZzoAhGk6ACVrOgDWbDoAd246AChwOgDJcToAenM6ABt1OgDMdjoAbXg6AB56OgC/ezoAcH06ABF/OgDCgDoAY4I6ABSEOgCkhToARYc6AOWIOgCGijoAJ4w6AMeNOgB5jzoAGZE6AMuSOgBrlDoAHZY6AL2XOgBvmToAD5s6AMGcOgBRnjoA8Z86AJKhOgAzozoAw6Q6AHSmOgAVqDoAxqk6AGerOgAYrToAua46AGqwOgALsjoAvLM6AF21OgAOtzoAr7g6AGC6OgABvDoAob06AEK/OgDSwDoAc8I6ABPEOgDFxToAZcc6ABfJOgC3yjoAacw6AAnOOgC7zzoAW9E6AA3TOgCu1DoAX9Y6AO/XOgCP2ToAMNs6ANHcOgBx3joAEuA6AMPhOgBk4zoABeU6ALbmOgBX6DoACOo6AKnrOgBa7ToA++46AKzwOgBN8joA/vM6AJ/1OgBQ9zoA8fg6AKL6OgBD/DoA9P06AJX/OgA1ATsA1gI7AGYEOwAHBjsApwc7AEgJOwDYCjsAeQw7ABkOOwDLDzsAaxE7AB0TOwC9FDsAbxY7AA8YOwDBGTsAURs7APEcOwCSHjsAIiA7AMMhOwBjIzsAFSU7ALYmOwBnKDsAByo7ALkrOwBZLTsACy87AKswOwA7MjsA3DM7AH01OwAdNzsAvjg7AF86OwAQPDsAsT07AGI/OwADQTsAtEI7AFVEOwAGRjsAp0c7AFhJOwD5SjsAmUw7ADpOOwDKTzsAa1E7AAtTOwC9VDsAXVY7AA9YOwCvWTsAYVs7AAFdOwCzXjsAU2A7AAViOwClYzsANmU7ANZmOwB3aDsAF2o7AKdrOwBIbTsA6W47AIlwOwAqcjsAy3M7AHx1OwAddzsAzng7AG96OwAgfDsAwX07AHJ/OwATgTsAxII7AGWEOwAFhjsApoc7ADaJOwDXijsAd4w7ACmOOwDJjzsAe5E7ABuTOwDNlDsAbZY7AB+YOwC/mTsAcZs7AAGdOwChnjsAQqA7AOOhOwCDozsAJKU7AMWmOwB2qDsAF6o7AMirOwBprTsAGq87ALuwOwBssjsADbQ7AL61OwBftzsA/7g7AKC6OwAwvDsA0b07AHG/OwAjwTsAw8I7AHXEOwAVxjsAx8c7AGfJOwAZyzsAucw7AEnOOwDqzzsAi9E7ACvTOwDM1DsAbdY7AB7YOwC/2TsAcNs7ABHdOwDC3jsAY+A7ABTiOwC14zsAZuU7AAfnOwCn6DsASOo7ANjrOwB57TsAGe87AMvwOwBr8jsAHfQ7AL71OwBv9zsAD/k7AMH6OwBh/DsAE/47AKP/OwBDATwA5AI8AIUEPAAlBjwAxgc8AGcJPAAYCzwAuQw8AGoOPAALEDwAvBE8AF0TPAAOFTwArxY8AGAYPAABGjwAoRs8AEIdPADSHjwAcyA8ABMiPADFIzwAZSU8ABcnPAC3KDwAaSo8AAksPAC7LTwAWy88AOswPACMMjwALTQ8AM01PABuNzwADzk8AMA6PABhPDwAEj48ALM/PABkQTwABUM8ALZEPABXRjwACEg8AKlJPABJSzwA6kw8AHpOPAAbUDwAu1E8AG1TPAANVTwAv1Y8AF9YPAARWjwAsVs8AGNdPAADXzwAk2A8ADRiPADVYzwAdWU8ABZnPADHaDwAaGo8AAlsPAC6bTwAW288AAxxPACtcjwAXnQ8AP91PACwdzwAUXk8AAJ7PACjfDwAQ348AOR/PAB0gTwAFYM8ALWEPABnhjwAB4g8ALmJPABZizwAC408AKuOPABdkDwA/pE8AI2TPAAulTwAz5Y8AG+YPAAQmjwAsZs8AFGdPADynjwAk6A8ADOiPADUozwAZKU8AAWnPAClqDwARqo8AOerPACHrTwAOa88ANmwPACLsjwAK7Q8AN21PABttzwADrk8AK66PABPvDwA7708AJC/PAAxwTwA4sI8AIPEPAA0xjwA1cc8AIbJPAAnyzwA2Mw8AHnOPAAq0DwAy9E8AHzTPAAM1TwArdY8AE7YPADu2TwAj9s8AC/dPADh3jwAgeA8ADPiPADT4zwAheU8ACXnPADX6DwAd+o8AAfsPACo7TwASe88AOnwPACK8jwAO/Q8ANz1PACO9zwALvk8AN/6PACA/DwAIf48ANL/PABzAT0AJAM9AMUEPQB2Bj0AFwg9AMgJPQBpCz0AGg09ALsOPQBsED0A/BE9AJ0TPQA9FT0A3hY9AH8YPQAfGj0A0Rs9AHEdPQAjHz0AwyA9AHUiPQAVJD0AxyU9AGcnPQD3KD0AmCo9ADksPQDZLT0Aei89ACsxPQDMMj0AbTQ9AB42PQC/Nz0AcDk9ABE7PQDCPD0AYz49ABRAPQC1QT0AZkM9AAdFPQC4Rj0AWUg9AApKPQCaSz0AO009ANtOPQB8UD0AHVI9AL1TPQBvVT0AD1c9AMFYPQBhWj0AE1w9ALNdPQBlXz0ABmE9AJViPQA2ZD0A12U9AHdnPQAYaT0AyWo9AGpsPQAbbj0AvG89AF1xPQD9cj0Ar3Q9AE92PQABeD0AoXk9ADF7PQDSfD0Ac349ABOAPQC0gT0AZYM9AAaFPQCnhj0AWIg9AAmKPQCZiz0AOo09ANuOPQB7kD0AHJI9AM6TPQBulT0AH5c9AMCYPQBhmj0AEpw9ALOdPQBknz0ABaE9ALaiPQBXpD0ACKY9AKmnPQBaqT0A+6o9AKysPQA8rj0A3a89AH2xPQAesz0Av7Q9AF+2PQARuD0Asbk9AGO7PQADvT0Atb49AFXAPQAHwj0Ap8M9ADfFPQDYxj0Aecg9ABnKPQC6yz0Aa809AAzPPQCt0D0AXtI9AP/TPQCw1T0AUdc9AALZPQCj2j0AVNw9APXdPQCm3z0AR+E9APjiPQCZ5D0ASuY9AOvnPQCc6T0APes9AN3sPQB+7j0AH/A9AK/xPQBP8z0AAfU9AKH2PQBT+D0A8/k9AKX7PQBG/T0A9/49AJcAPgBJAj4A2QM+AHkFPgAaBz4Auwg+AFsKPgD8Cz4ArQ0+AE4PPgD/ED4AoBI+AEEUPgDyFT4Akxc+AEQZPgDlGj4Alhw+ADcePgDoHz4AiSE+ADojPgDbJD4AjCY+ABwoPgC9KT4AXSs+AP4sPgCfLj4APzA+APExPgCRMz4AQzU+AOM2PgCVOD4ANTo+AOc7PgB3PT4AFz8+ALhAPgBZQj4A+UM+AJpFPgBLRz4A7Eg+AJ1KPgA+TD4A700+AJBPPgAxUT4A4lI+AINUPgA0Vj4A1Vc+AIZZPgAnWz4A2Fw+AHlePgAqYD4Ay2E+AHxjPgAdZT4AzmY+AG9oPgAgaj4AsGs+AFFtPgDxbj4AknA+ADNyPgDTcz4AhXU+ACV3PgDXeD4Ad3o+ACl8PgDJfT4Ae38+ABuBPgCrgj4ATIQ+AO2FPgCNhz4ALok+AN+KPgCAjD4AMY4+ANKPPgCDkT4AJJM+AMWUPgB2lj4AF5g+AMiZPgBpmz4AGp0+ALuePgBsoD4ADaI+AL6jPgBfpT4AEKc+ALGoPgBiqj4AA6w+AKOtPgBErz4A5bA+AHWyPgAVtD4AtrU+AEa3PgDnuD4Ah7o+ADm8PgDZvT4Ai78+ACvBPgDdwj4AfsQ+AC/GPgDPxz4AX8k+AADLPgChzD4AQc4+AOLPPgCT0T4ANNM+AOXUPgCG1j4AN9g+ANjZPgB52z4AKt0+AMvePgB84D4AHeI+AM7jPgBv5T4AIOc+AMHoPgBy6j4AE+w+AMTtPgBl7z4AFvE+ALfyPgBo9D4ACfY+AJn3PgBK+T4A2vo+AHv8PgAb/j4Azf8+AG0BPwAfAz8AvwQ/AHEGPwARCD8Awwk/AGMLPwAVDT8Atg4/AEUQPwDmET8AhxM/ACcVPwDIFj8AeRg/ABoaPwDLGz8AbB0/AB0fPwC+ID8AbyI/ABAkPwCxJT8AYic/AAMpPwC0Kj8AVSw/AAYuPwCnLz8AWDE/APkyPwCqND8ASzY/AOs3PwCMOT8ALTs/AL08PwBdPj8A/j8/AJ9BPwAvQz8Az0Q/AIFGPwAhSD8A00k/AHNLPwAlTT8AxU4/AHdQPwAXUj8AyVM/AFlVPwD5Vj8Amlg/ADtaPwDbWz8AfF0/AC1fPwDOYD8Af2I/ACBkPwDBZT8Acmc/ABNpPwDEaj8AZWw/ABZuPwC3bz8AaHE/AAlzPwC6dD8AW3Y/AAx4PwCteT8AXns/AP98PwCwfj8AUYA/AAKCPwCjgz8AVIU/AOSGPwCFiD8AJYo/AMaLPwBnjT8AB48/ALmQPwBZkj8AC5Q/AKuVPwBdlz8A/Zg/AK+aPwBPnD8A350/AICfPwAhoT8AwaI/AHOkPwATpj8Axac/AGWpPwAXqz8At6w/AEeuPwDorz8AibE/ACmzPwDKtD8Ae7Y/ABy4PwDNuT8Abrs/AB+9PwDAvj8AYcA/ABLCPwCzwz8AZMU/AAXHPwC2yD8AV8o/APfLPwCHzT8AKM8/AMnQPwBp0j8ACtQ/ALvVPwBc1z8A/dg/AK7aPwBf3D8AAN4/AKHfPwBS4T8A8+I/AKTkPwBF5j8A9uc/AJfpPwBI6z8A6ew/AJruPwA78D8A7PE/AHzzPwAd9T8AvfY/AF74PwD/+T8An/s/AFH9PwDx/j8AowBAAEMCQAD1A0AAlQVAACUHQADGCEAAZwpAAAcMQACoDUAAWQ9AAPoQQACrEkAATBRAAO0VQACeF0AAPxlAAPAaQACRHEAAQh5AAOMfQACUIUAANSNAAOYkQACHJkAAJyhAAMgpQABpK0AA+SxAAJkuQABLMEAA6zFAAJ0zQAA9NUAA7zZAAI84QABBOkAA4TtAAJM9QAAzP0AAw0BAAGRCQAAFREAApUVAAEZHQAD3SEAAmEpAAElMQADqTUAAm09AADxRQADdUkAAjlRAAC9WQADgV0AAgVlAADJbQADTXEAAhF5AACVgQADWYUAAZmNAAAdlQACnZkAASGhAAOlpQACJa0AAO21AANtuQACNcEAALnJAAN9zQAB/dUAAD3dAALB4QABRekAA8XtAAJJ9QABDf0AA5IBAAJWCQAA2hEAA54VAAIiHQAApiUAA2opAAHuMQAAsjkAAzY9AAH6RQAAfk0AA0JRAAHGWQAAimEAAw5lAAGObQAAEnUAApZ5AADWgQADVoUAAdqNAAAalQACnpkAAR6hAAPmpQACZq0AAS61AAOuuQACdsEAAPbJAAM2zQAButUAAD7dAAK+4QABQukAAAbxAAKK9QABTv0AA9MBAAKXCQABGxEAA58VAAJjHQAA5yUAA6spAAIvMQAA8zkAA3c9AAI7RQAAe00AAv9RAAF/WQAAA2EAAodlAAEHbQADz3EAAk95AAEXgQADl4UAAl+NAADflQADp5kAAeehAABnqQAC660AAW+1AAPvuQACc8EAATfJAAO7zQAB+9UAAH/dAAL/4QABP+kAA8PtAAJH9QAAx/0AA0gBBAIMCQQAkBEEA1QVBAHYHQQAXCUEAyApBAGkMQQAaDkEAuw9BAGwRQQANE0EAvhRBAF8WQQD/F0EAoBlBAEEbQQDRHEEAcR5BACMgQQDDIUEAdSNBABUlQQC2JkEAVyhBAPcpQQCYK0EAOS1BANkuQQCLMEEAKzJBAN0zQQB+NUEALzdBAM84QQBfOkEAADxBAKE9QQBBP0EA4kBBAJNCQQA0REEA5UVBAIZHQQA3SUEA2EpBAIlMQQAqTkEAy09BAGtRQQAMU0EAnFRBAD1WQQDdV0EAfllBAB9bQQC/XEEAcV5BABFgQQDDYUEAY2NBABVlQQC1ZkEAZ2hBAAdqQQC5a0EASW1BAOluQQCKcEEAK3JBAMtzQQBsdUEAHXdBAL54QQBvekEAEHxBAMF9QQBif0EAE4FBALSCQQBVhEEABoZBALeHQQBYiUEA+YpBAKqMQQBLjkEA/I9BAJ2RQQBOk0EA75RBAKCWQQBBmEEA8plBAJObQQBEnUEA1J5BAHWgQQAVokEAtqNBAFelQQD3pkEAqahBAEmqQQD7q0EAm61BAE2vQQDtsEEAn7JBAD+0QQDxtUEAgbdBACG5QQDCukEAY7xBAAO+QQCkv0EAVcFBAPbCQQCnxEEASMZBAPnHQQCayUEAS8tBAOzMQQCdzkEAPtBBAO/RQQCQ00EAMdVBAOLWQQCT2EEANNpBANXbQQCG3UEAJ99BANjgQQB54kEAKuRBAMvlQQB850EADOlBAK3qQQBN7EEA7u1BAI/vQQAv8UEA4fJBAIH0QQAz9kEA0/dBAIX5QQAl+0EA1/xBAHf+QQApAEIAyQFCAFkDQgD6BEIAmwZCADsIQgDLCUIAbAtCAA0NQgCtDkIAThBCAP8RQgCgE0IAURVCAPIWQgCjGEIARBpCAPYbQgCWHUIARx9CAOggQgCZIkIAOiRCANslQgBrJ0IACylCAKwqQgBNLEIA7S1CAI4vQgA/MUIA4DJCAJE0QgAyNkIA0zdCAIQ5QgAlO0IA1jxCAHc+QgAoQEIAyUFCAGlDQgAKRUIAq0ZCADtIQgDbSUIAjUtCAC1NQgDfTkIAf1BCADFSQgDRU0IAg1VCACNXQgDEWEIAVFpCAPVbQgCVXUIANl9CAOdgQgCIYkIAOWRCANplQgCLZ0IALGlCAN1qQgB+bEIAL25CANBvQgBxcUIAInNCAMN0QgB0dkIAFXhCAMZ5QgBne0IAGH1CAKh+QgBJgEIA6YFCAIqDQgArhUIAy4ZCAH2IQgAdikIAz4tCAG+NQgAhj0IAwZBCAHOSQgADlEIAo5VCAESXQgDlmEIAhZpCACacQgDXnUIAeJ9CACmhQgDKokIAe6RCABymQgDNp0IAbqlCAB+rQgDArEIAYa5CABKwQgCzsUIAZLNCAAW1QgC2tkIAV7hCAAi6QgCYu0IAOb1CANm+QgB6wEIAG8JCALvDQgBtxUIADcdCAL/IQgBfykIAEcxCALHNQgBjz0IAA9FCAKTSQgA01EIA1dVCAHbXQgAW2UIAx9pCAGjcQgAZ3kIAut9CAGvhQgAM40IAveRCAF7mQgD/50IAsOlCAFHrQgAC7UIAo+5CAFTwQgD18UIApvNCAEf1QgDn9kIAiPhCACn6QgC5+0IAWf1CAPr+QgCbAEMAKwJDAMsDQwB9BUMAHQdDAM8IQwBvCkMAIQxDAMENQwBzD0MAAxFDAKMSQwBEFEMA5RVDAIUXQwAmGUMA1xpDAHgcQwApHkMAyh9DAHshQwAcI0MAzSRDAG4mQwAPKEMAwClDAGErQwASLUMAsy5DAGQwQwAFMkMAtjNDAFc1QwD3NkMAmDhDADk6QwDJO0MAaT1DABs/QwC7QEMAbUJDAA1EQwC/RUMAX0dDABFJQwCxSkMAY0xDAANOQwCkT0MANFFDANVSQwB2VEMABVZDAKZXQwBHWUMA51pDAIhcQwA5XkMA2l9DAIthQwAsY0MA3WRDAH5mQwAvaEMA0GlDAIFrQwAibUMA025DAHRwQwAVckMAxnNDAGd1QwAYd0MAuXhDAGp6QwALfEMAq31DAEx/QwDtgEMAfYJDAB2EQwC+hUMAX4dDAO+IQwCPikMAQYxDAOGNQwCTj0MAM5FDAOWSQwCFlEMAN5ZDAMeXQwBnmUMACJtDAKmcQwBJnkMA6p9DAJuhQwA8o0MA7aRDAI6mQwAvqEMAv6lDAHCrQwARrUMAoa5DAEGwQwDzsUMAk7NDAEW1QwDltkMAl7hDADe6QwDpu0MAib1DADu/QwDLwEMAa8JDAAzEQwCtxUMATcdDAO7IQwCfykMAQMxDAPHNQwCSz0MAQ9FDAOTSQwCV1EMANtZDAOfXQwCI2UMAKdtDANrcQwB73kMALOBDAM3hQwB+40MADuVDAK/mQwBP6EMA8OlDAJHrQwAx7UMA4+5DAIPwQwA18kMA1fNDAIf1QwAn90MA2fhDAGn6QwAJ/EMAqv1DAEv/QwDrAEQAjAJEAD4ERADeBUQAjwdEADAJRADhCkQAggxEADMORADUD0QAdRFEACYTRADHFEQAeBZEABkYRADKGUQAWhtEAPscRACbHkQAPCBEAN0hRAB+I0QALyVEAM8mRACBKEQAISpEANMrRABzLUQAJS9EAMUwRAB3MkQAFzREAMk1RABZN0QA+ThEAJo6RAA7PEQA2z1EAHw/RAAtQUQAzkJEAH9ERAAgRkQA0UdEAHJJRAAjS0QAxExEAGVORAAWUEQAt1FEAGhTRAAJVUQAulZEAEpYRADrWUQAi1tEACxdRADNXkQAbWBEAB9iRAC/Y0QAcWVEABFnRADDaEQAY2pEABVsRAC2bUQAVm9EAOZwRACHckQAJ3REAMh1RAB5d0QAGnlEAMt6RABsfEQADX5EAK1/RABfgUQA/4JEAKCERAAwhkQA0YdEAHGJRAASi0QAw4xEAGSORAAVkEQAtpFEAGeTRAAIlUQAuZZEAFqYRAALmkQArJtEAF2dRAD+nkQAr6BEAFCiRADxo0QAoqVEAEOnRAD0qEQAhKpEACWsRADFrUQAZq9EAAexRACnskQAWbREAPm1RACrt0QAS7lEAP26RACdvEQAT75EAO+/RACQwUQAIMNEAMHERABhxkQAAshEALPJRABUy0QABc1EAKbORABX0EQA+NFEAKnTRABK1UQA69ZEAJzYRAA92kQA7ttEAJ/dRABA30QA8eBEAJLiRABD5EQA5OVEAJXnRAA26UQA5+pEAIjsRAAp7kQA2u9EAHvxRAAs80QAzfREAH72RAAO+EQAr/lEAE/7RADw/EQAkf5EADEARQDjAUUAgwNFADUFRQDVBkUAhwhFACcKRQDIC0UAWA1FAPkORQCZEEUAOhJFAOsTRQCMFUUAPRdFAN4YRQCPGkUAMBxFAOEdRQCCH0UAMyFFANQiRQB1JEUAJiZFAMcnRQBnKUUACCtFAKksRQA5LkUA2S9FAIsxRQArM0UA3TRFAH02RQAvOEUAzzlFAIE7RQAhPUUA0z5FAHNARQAlQkUAtUNFAFVFRQD2RkUAl0hFADdKRQDYS0UAiU1FACpPRQDbUEUAfFJFAC5URQDOVUUAf1dFACBZRQDBWkUAclxFABNeRQCzX0UAVGFFAPViRQCFZEUAJWZFANdnRQB3aUUAKWtFAMlsRQB7bkUAG3BFAM1xRQBuc0UAH3VFAL92RQBgeEUA8HlFAJF7RQAxfUUAwX5FAGKARQADgkUAo4NFAESFRQD2hkUAlohFAEeKRQDoi0UAmY1FADqPRQDrkEUAjJJFAC2URQDelUUAf5dFADCZRQDAmkUAYZxFAAGeRQCin0UAQ6FFAOOiRQCVpEUANqZFAOenRQCHqUUAOatFANmsRQCLrkUAG7BFALuxRQBcs0UA/bRFAJ22RQA+uEUA77lFAJC7RQBBvUUA4r5FAJPARQA0wkUA5cNFAIbFRQAnx0UA2MhFAHnKRQAqzEUAy81FAGvPRQAM0UUArdJFAD3URQDd1UUAj9dFAC/ZRQDh2kUAgdxFADPeRQDT30UAheFFACXjRQDX5EUAZ+ZFAAfoRQCo6UUASetFAOnsRQCK7kUAO/BFANzxRQCN80UALvVFAN/2RQCA+EUAIfpFANL7RQCD/UUAJP9FAMUARgBVAkYABgRGAKcFRgA3B0YA1whGAIkKRgApDEYA2w1GAHsPRgAtEUYAzRJGAH8URgAPFkYArxdGAFAZRgDxGkYAkRxGADIeRgDCH0YAYyFGAAMjRgC1JEYAVSZGAPYnRgCGKUYAJytGAMcsRgBoLkYAGTBGALoxRgBrM0YADDVGAL42RgBeOEYADzpGALA7RgBhPUYAAj9GALNARgBUQkYABURGAKZFRgBHR0YA+EhGAIhKRgApTEYAyU1GAGpPRgALUUYAq1JGAF1URgD+VUYAr1dGAE9ZRgABW0YAoVxGAFNeRgDzX0YAlGFGACRjRgDFZEYAZWZGAAZoRgC3aUYAWGtGAAltRgCqbkYAW3BGAPxxRgCtc0YATnVGAP92RgCgeEYAUXpGAPJ7RgCjfUYARH9GAOWARgCWgkYAN4RGAOiFRgB4h0YAGYlGALmKRgBajEYA+41GAJuPRgBNkUYA7ZJGAJ+URgA/lkYA8ZdGAJGZRgBDm0YA45xGAJWeRgAloEYAxaFGAGajRgAHpUYAp6ZGAEioRgD5qUYAmqtGAEutRgDsrkYAnbBGAD6yRgDvs0YAkLVGAEG3RgDiuEYAk7pGADS8RgDlvUYAhr9GACfBRgDYwkYAaMRGAAnGRgCpx0YASslGAOvKRgCLzEYAPc5GAN3PRgCP0UYAL9NGAOHURgBx1kYAIthGALLZRgBT20YA89xGAJTeRgA14EYA1eFGAIfjRgAn5UYA2eZGAHnoRgAr6kYAy+tGAH3tRgAd70YAz/BGAG/yRgAQ9EYAoPVGAEH3RgDh+EYAgvpGADP8RgDU/UYAhf9GACYBRwDXAkcAeARHACkGRwDKB0cAewlHABwLRwDNDEcAbg5HAB8QRwDAEUcAcRNHABIVRwDDFkcAZBhHAAUaRwC2G0cARh1HAOceRwCHIEcAKCJHAMkjRwBpJUcAGydHALsoRwBtKkcADSxHAL8tRwBfL0cAETFHALEyRwBjNEcAAzZHAKQ3RwA0OUcA1TpHAHY8RwAWPkcAxz9HAGhBRwAZQ0cAukRHAGtGRwAMSEcAvUlHAF5LRwAPTUcAsE5HAGFQRwACUkcAs1NHAFRVRwAFV0cAplhHAFdaRwD4W0cAqV1HAEpfRwD7YEcAnGJHAE1kRwDuZUcAn2dHAEBpRwDxakcAkmxHAENuRwDkb0cAlXFHADZzRwDndEcAiHZHADl4RwDaeUcAi3tHACx9RwC8fkcAXYBHAP2BRwCeg0cAP4VHAN+GRwCRiEcAMYpHAOOLRwCDjUcANY9HANWQRwCHkkcAJ5RHANmVRwBpl0cACZlHAKqaRwBLnEcA651HAIyfRwA9oUcA3qJHAI+kRwAwpkcA4adHAIKpRwAzq0cA1KxHAIWuRwAmsEcA17FHAHizRwAptUcAyrZHAHu4RwAcukcAvbtHAG69RwD+vkcAn8BHAD/CRwDgw0cAgcVHACHHRwDTyEcAc8pHACXMRwDFzUcAd89HABfRRwDJ0kcAadRHABvWRwC710cAXNlHAOzaRwCN3EcALd5HAM7fRwB/4UcAIONHANHkRwBy5kcAI+hHAMTpRwB160cAFu1HAMfuRwBo8EcAGfJHALrzRwBr9UcADPdHAL34RwBe+kcAD/xHALD9RwBh/0cAAgFIAKMCSABUBEgA5AVIAIUHSAAlCUgAxgpIAGcMSAAHDkgAuQ9IAFkRSAALE0gAqxRIAF0WSAD9F0gArxlIAE8bSAABHUgAkR5IADEgSADSIUgAcyNIABMlSAC0JkgAZShIAAYqSAC3K0gAWC1IAAkvSACqMEgAWzJIAPwzSACtNUgATjdIAP84SACgOkgAUTxIAPI9SACjP0gAREFIANRCSAB1REgAFkZIALZHSABXSUgA90pIAKlMSABJTkgA+09IAJtRSABNU0gA7VRIAJ9WSAA/WEgA4FlIAIFbSAAhXUgAwl5IAGNgSADzYUgAk2NIADRlSADVZkgAdWhIABZqSADHa0gAaG1IABlvSAC6cEgAa3JIAAx0SAC9dUgAXndIAA95SACwekgAYXxIAAJ+SACzf0gAQ4FIAOSCSACFhEgAFYZIALWHSABniUgAB4tIALmMSABZjkgAC5BIAKuRSABdk0gA/ZRIAJ6WSAAumEgAz5lIAG+bSAAQnUgAwZ5IAGKgSAATokgAtKNIAGWlSAAGp0gAt6hIAFiqSAAJrEgAqq1IAFuvSAD8sEgAjLJIAC20SADNtUgAbrdIAP64SACfukgAP7xIAOC9SACBv0gAIcFIANPCSABzxEgAJcZIAMXHSAB3yUgAB8tIAKfMSABIzkgA6c9IAInRSAAq00gA29RIAHzWSAAt2EgAztlIAH/bSAAg3UgA0d5IAHLgSAAj4kgAxONIAFTlSAD15kgAlehIADbqSADX60gAd+1IACnvSADJ8EgAe/JIABv0SADN9UgAbfdIAB/5SACv+kgAT/xIAPD9SACR/0gAMQFJANICSQCDBEkAJAZJANUHSQB2CUkAJwtJAMgMSQB5DkkAGhBJAMsRSQBsE0kA/BRJAJ0WSQA9GEkA3hlJAH8bSQAfHUkA0R5JAHEgSQAjIkkAwyNJAHUlSQAVJ0kAxyhJAFcqSQD3K0kAmC1JADkvSQDJMEkAaTJJABs0SQC7NUkAbTdJAA05SQC/OkkAXzxJAAA+SQCQP0kAMUFJANFCSQByREkAI0ZJAMRHSQB1SUkAFktJAMdMSQBoTkkAGVBJALpRSQBrU0kADFVJAL1WSQBeWEkAD1pJALBbSQBAXUkA4V5JAIFgSQAiYkkAw2NJAGNlSQAVZ0kAtWhJAGdqSQAHbEkAuW1JAFlvSQALcUkAq3JJAEx0SQDcdUkAfXdJAB15SQC+ekkAb3xJABB+SQDBf0kAYoFJABODSQC0hEkAZoZJAAaISQC3iUkAWItJAAmNSQCqjkkAW5BJAPyRSQCtk0kATpVJAP+WSQCgmEkAUZpJAPKbSQCjnUkARJ9JAPWgSQCWokkAR6RJANelSQB4p0kAGalJAKmqSQBJrEkA6q1JAIuvSQAbsUkAu7JJAG20SQANtkkAv7dJAF+5SQARu0kAsbxJAGO+SQDzv0kAk8FJADTDSQDVxEkAdcZJABbISQDHyUkAaMtJABnNSQC6zkkAa9BJAAzSSQC900kAXtVJAA/XSQCw2EkAYdpJAALcSQCz3UkAVN9JAOTgSQCF4kkAJuRJAMblSQBn50kAB+lJALnqSQBZ7EkAC+5JAKvvSQBd8UkA/fJJAJ70SQAu9kkAz/dJAG/5SQAQ+0kAwfxJAGL+SQATAEoAtAFKAGYDSgAGBUoAtwZKAFgISgAJCkoAqgtKAFsNSgD8DkoArRBKAE4SSgD/E0oAjxVKADAXSgDRGEoAYRpKAAEcSgCzHUoAUx9KAAUhSgCmIkoAVyRKAPclSgCpJ0oASSlKAPsqSgCbLEoAPC5KAMwvSgBtMUoADTNKAK40SgBfNkoAADhKALE5SgBSO0oAAz1KAKQ+SgBVQEoA9kFKAKdDSgBIRUoA+UZKAJpISgBLSkoA7EtKAHxNSgAdT0oAvVBKAF5SSgD/U0oAn1VKAFFXSgDxWEoAo1pKAENcSgD1XUoAlV9KAEdhSgDXYkoAd2RKABhmSgC5Z0oAWWlKAPpqSgCrbEoATG5KAP1vSgCecUoAT3NKAPB0SgChdkoAQnhKAPN5SgCUe0oARX1KAOZ+SgCXgEoAJ4JKAMiDSgBphUoA+YZKAJmISgBLikoA64tKAJ2NSgA9j0oA75BKAI+SSgBBlEoA4ZVKAJOXSgAzmUoA5ZpKAHWcSgAVnkoAtp9KAFehSgD3okoAmKRKAEmmSgDqp0oAm6lKADyrSgDtrEoAjq5KAD+wSgDgsUoAcLNKABG1SgCxtkoAUrhKAPO5SgCTu0oANL1KAOa+SgCGwEoAN8JKANjDSgCJxUoAKsdKANvISgB8ykoALcxKAM7NSgB/z0oAINFKANHSSgBy1EoAI9ZKAMTXSgBU2UoA9dpKAJXcSgA23koA199KAHfhSgAp40oAyeRKAHvmSgAb6EoAzelKAG3rSgAO7UoAnu5KAD/wSgDf8UoAgPNKADH1SgDS9koAg/hKACT6SgDV+0oAdv1KACf/SgDIAEsAeQJLABoESwDLBUsAWwdLAPwISwCdCksALQxLAM0NSwBuD0sADxFLAJ8SSwA/FEsA8RVLAJEXSwBDGUsA4xpLAJUcSwA1HksA1h9LAGYhSwAHI0sApyRLAEgmSwD5J0sAmilLAEsrSwDsLEsAnS5LAD4wSwDvMUsAkDNLAEE1SwDiNksAkzhLACM6SwDEO0sAZT1LAPU+SwCVQEsANkJLANdDSwBnRUsAB0dLALlISwBZSksAC0xLAKtNSwBdT0sA/VBLAK9SSwA/VEsA31VLAIBXSwAhWUsAwVpLAGJcSwATXksAtF9LAGVhSwAGY0sAt2RLAFhmSwAJaEsAqmlLAFtrSwD8bEsArm5LAE5wSwDecUsAf3NLAB91SwDAdksAYXhLAAF6SwCze0sAU31LAAV/SwClgEsAV4JLAPeDSwCphUsAOYdLANmISwCLiksAK4xLAN2NSwB9j0sAL5FLAM+SSwCBlEsAIZZLANOXSwBjmUsAA5tLAKScSwBFnksA5Z9LAIahSwA3o0sA2KRLAImmSwAqqEsA26lLAHyrSwAurUsAzq5LAH+wSwAPsksAsLNLAFG1SwDhtksAgbhLADO6SwDTu0sAhb1LACW/SwDXwEsAd8JLACnESwDJxUsAe8dLABvJSwC8yksATMxLAO3NSwCNz0sALtFLAN/SSwCA1EsAMdZLANLXSwCD2UsAJNtLANXcSwB23ksAJ+BLAMjhSwBY40sA+eRLAJnmSwA66EsA2+lLAHvrSwAt7UsAze5LAH/wSwAf8ksA0fNLAHH1SwAS90sAovhLAEP6SwDj+0sAhP1LADb/SwDWAEwAhwJMACgETADZBUwAegdMACsJTADMCkwAfQxMAB4OTADPD0wAXxFMAAATTAChFEwAMRZMANEXTACDGUwAIxtMANUcTAB2HkwAJyBMAMchTAB5I0wAGSVMAMsmTABbKEwA+ylMAJwrTAA9LUwA3S5MAH4wTAAvMkwA0DNMAIE1TAAiN0wA0zhMAHQ6TAAlPEwAxj1MAHc/TAAYQUwAqEJMAElETADpRUwAikdMACtJTADLSkwAfUxMAB1OTADPT0wAb1FMACFTTADBVEwAc1ZMAANYTACjWUwARFtMAOVcTACFXkwAJmBMANdhTAB4Y0wAKWVMAMpmTAB7aEwAHGpMAM1rTABubUwAH29MAK9wTABQckwA8XNMAIF1TAAhd0wA03hMAHN6TAAlfEwAxX1MAHd/TAAXgUwAyYJMAGmETAAbhkwAq4dMAEuJTADsikwAjYxMAC2OTADOj0wAf5FMACCTTADRlEwAcpZMACOYTADEmUwAdptMABadTACmnkwAR6BMAOehTACIo0wAKaVMAMmmTAB7qEwAG6pMAM2rTABtrUwAH69MAL+wTABgskwA8LNMAJG1TAAxt0wA0rhMAIO6TAAkvEwA1b1MAHa/TAAnwUwAyMJMAHnETAAaxkwAy8dMAGzJTAD8ykwAncxMAD7OTADez0wAf9FMAB/TTADR1EwAcdZMACPYTADD2UwAddtMAAXdTACl3kwARuBMAOfhTACH40wAKOVMANnmTAB66EwAK+pMAMzrTAB+7UwAHu9MAM/wTABw8kwAAPRMAKH1TABB90wA4vhMAIP6TAAj/EwA1f1MAHX/TAAnAU0AxwJNAHkETQAZBk0AywdNAGsJTQAMC00ArQxNAE0OTQDuD00AjxFNAC8TTQDQFE0AgRZNACIYTQCyGU0AUxtNAPMcTQCUHk0ANSBNANUhTQCHI00AJyVNANkmTQB5KE0AKypNAMsrTQB9LU0AHS9NAL4wTQBOMk0A7zNNAI81TQAwN00A4ThNAII6TQAzPE0A1D1NAIY/TQAmQU0A10JNAHhETQApRk0AykdNAFpJTQD7Sk0Am0xNADxOTQDdT00AfVFNAC9TTQDPVE0AgVZNACFYTQDTWU0Ac1tNACVdTQDGXk0AZmBNAPZhTQCXY00AN2VNANhmTQCJaE0AKmpNANtrTQB8bU0ALW9NAM5wTQB/ck0AIHRNANF1TQByd00AI3lNAMR6TQBUfE0A9X1NAJV/TQA2gU0A14JNAHeETQAphk0AyYdNAHuJTQAbi00AzYxNAG2OTQAOkE0AnpFNAD+TTQDflE0AgJZNADGYTQDSmU0Ag5tNACSdTQDVnk0AdqBNACeiTQDIo00AeaVNABqnTQCqqE0AS6pNAOurTQCMrU0ALa9NAM6wTQB/sk0AH7RNANG1TQBxt00AI7lNAMO6TQBkvE0A9L1NAJW/TQA1wU0A1sJNAIfETQAoxk0A2cdNAHrJTQAry00AzMxNAH3OTQAe0E0Az9FNAHDTTQAA1U0AodZNAEHYTQDi2U0Ag9tNACPdTQDV3k0AdeBNABbiTQDH400AaOVNABnnTQC66E0Aa+pNAAzsTQC97U0AXu9NAO7wTQCP8k0AL/RNAND1TQBx900AEflNAMP6TQBj/E0AFf5NALX/TQBnAU4ABwNOALkETgBZBk4A+gdOAIoJTgArC04AywxOAGwOTgAdEE4AvhFOAG8TTgAQFU4AwRZOAGIYTgATGk4AtBtOAGUdTgAGH04AtyBOAFgiTgAJJE4AqiVOADonTgDbKE4AeypOABwsTgDOLU4Abi9OAB8xTgDAMk4AcTROABI2TgDDN04AUzlOAPQ6TgCVPE4ANT5OAMU/TgBmQU4AB0NOAJdETgA3Rk4A6UdOAIlJTgA7S04A20xOAI1OTgAtUE4A31FOAH9TTgAgVU4AsFZOAFFYTgDxWU4AkltOAENdTgDkXk4AlmBOADZiTgDnY04AiGVOADlnTgDaaE4Ai2pOACxsTgDdbU4Afm9OAC9xTgDQck4AYHROAAF2TgChd04AQnlOAON6TgCDfE4ANX5OANZ/TgCHgU4AJ4NOANmETgB5hk4AK4hOALuJTgBbi04A/IxOAJ2OTgA9kE4A3pFOAI+TTgAwlU4A4ZZOAIKYTgAzmk4A1JtOAIWdTgAmn04A16BOAHiiTgAIpE4AqaVOAEmnTgDqqE4Ai6pOACusTgDdrU4Afa9OAC+xTgDPsk4AgbROACG2TgDTt04AY7lOAAO7TgCkvE4ARb5OAOW/TgCGwU4AN8NOANjETgCJxk4AKshOANvJTgB8y04ALc1OAM7OTgB/0E4AINJOALDTTgBR1U4A8dZOAJLYTgAz2k4A09tOAIXdTgAl304A1+BOAHfiTgAp5E4AyeVOAHvnTgAL6U4Aq+pOAEzsTgDt7U4Aje9OAC7xTgDf8k4AgPROADH2TgDS904Ag/lOACT7TgDW/E4Adv5OACcATwDIAU8AWANPAPkETwCZBk8AOghPANsJTwB7C08ALQ1PAM0OTwB/EE8AHxJPANETTwBxFU8AIxdPAMMYTwBkGk8A9BtPAJUdTwA1H08A1iBPAIciTwAoJE8A2SVPAHonTwArKU8AzCpPAH0sTwAeLk8Azy9PAHAxTwAhM08AwjRPAFI2TwDzN08AkzlPADQ7TwDVPE8AdT5PACdATwDHQU8AeUNPABlFTwDLRk8Aa0hPAB1KTwC9S08Ab01PAP9OTwCfUE8AQFJPAOFTTwCBVU8AIldPANNYTwB0Wk8AJVxPAMZdTwB3X08AGGFPALliTwBZZE8A+mVPAJtnTwAraU8Ay2pPAH1sTwAebk8Az29PAG9xTwAhc08AwXRPAHN2TwATeE8AtHlPAER7TwDlfE8AhX5PACaATwDXgU8AeINPACmFTwDKhk8Ae4hPAByKTwDNi08Abo1PAB+PTwDAkE8AcZJPABKUTwDDlU8AU5dPAPSYTwCVmk8ANZxPAMWdTwB3n08AF6FPAMmiTwBppE8AG6ZPALunTwBtqU8ADatPAL+sTwBfrk8AEbBPALGxTwBSs08A4rRPAIO2TwAjuE8AxLlPAHW7TwAWvU8Ax75PAGjATwAZwk8AusNPAGvFTwAMx08AvchPAF7KTwAPzE8An81PAEDPTwDh0E8AgdJPABHUTwCy1U8AU9dPAPPYTwCU2k8ANdxPANXdTwCH308AJ+FPANniTwB55E8AK+ZPAMvnTwBs6U8A/OpPAJ3sTwA97k8A3u9PAI/xTwAw808A4fRPAIL2TwAz+E8A1PlPAIX7TwAm/U8A1/5PAHgAUAAIAlAAqQNQAEkFUADqBlAAmwhQADwKUADtC1AAjg1QAB4PUAC/EFAAXxJQAAAUUAChFVAAQRdQAPMYUACTGlAARRxQAOYdUACXH1AANyFQAOkiUACJJFAAKiZQALonUABbKVAA+ypQAJwsUABNLlAA7i9QAJ8xUABAM1AA8TRQAJI2UAAzOFAA0zlQAHQ7UAAEPVAApT5QAEVAUADmQVAAl0NQADhFUADpRlAAikhQADtKUADcS1AAjU1QAC5PUADfUFAAgFJQABBUUACxVVAAUVdQAPJYUACTWlAAM1xQAOVdUACFX1AAN2FQANdiUACJZFAAKWZQANtnUAB7aVAALWtQAL1sUABdblAA/m9QAJ9xUAA/c1AA4HRQAJF2UAAyeFAA43lQAIR7UAA1fVAA1n5QAIeAUAAoglAAuINQAFmFUAD5hlAAmohQADuKUADbi1AAjY1QAC6PUADfkFAAf5JQADGUUADRlVAAg5dQACOZUADVmlAAZZxQAAWeUACmn1AAR6FQAOeiUACIpFAAOaZQANqnUACLqVAALKtQAN2sUAB+rlAAL7BQANCxUABgs1AAAbVQAKG2UABCuFAA47lQAIO7UAA1vVAA1b5QAIfAUAAnwlAA2cNQAHnFUAArx1AAy8hQAH3KUAANzFAArs1QAE7PUADv0FAAj9JQADDUUADh1VAAgtdQADPZUADU2lAAhdxQACbeUADX31AAeOFQACnjUADK5FAAWuZQAPvnUACb6VAAPOtQAN3sUAB97lAAL/BQAM/xUACB81AAIfVQANP2UABz+FAAJfpQAMX7UABm/VAAB/9QAJcAUQA3AlEA2ANRAIkFUQAqB1EA2whRAHwKUQAuDFEAzg1RAH8PUQAgEVEA0RJRAHIUUQAjFlEAxBdRAFQZUQD1GlEAlRxRADYeUQDXH1EAdyFRACkjUQDJJFEAeyZRABsoUQDNKVEAbitRAB8tUQC/LlEAYDBRAPAxUQCRM1EAMTVRANI2UQCDOFEAJDpRANU7UQB2PVEAJz9RAMhAUQB5QlEAGkRRAMtFUQBsR1EAHUlRAL5KUQBOTFEA701RAI9PUQAwUVEA0VJRAHFUUQAjVlEAw1dRAHVZUQAVW1EAx1xRAGdeUQAZYFEAuWFRAGtjUQD7ZFEAm2ZRADxoUQDdaVEAfWtRAB5tUQDPblEAcHBRACFyUQDCc1EAc3VRABR3UQDFeFEAZnpRABd8UQC4fVEASH9RAOmAUQCJglEAKoRRAMuFUQBrh1EAHYlRAL2KUQBvjFEAD45RAMGPUQBhkVEAE5NRAKOUUQBDllEA5JdRAIWZUQAlm1EAxpxRAHeeUQAYoFEAyaFRAGqjUQAbpVEAvKZRAG6oUQAOqlEAv6tRAE+tUQDwrlEAkbBRADGyUQDBs1EAc7VRABO3UQDFuFEAZbpRABe8UQCnvVEAWL9RAPnAUQCZwlEAOsRRAOvFUQCMx1EAPclRAN7KUQCPzFEAMM5RAOHPUQCC0VEAM9NRANTUUQCF1lEAJthRANfZUQB421EAKd1RAMreUQBa4FEA++FRAJvjUQA85VEA3eZRAH3oUQAv6lEAz+tRAIHtUQAh71EA0/BRAHPyUQAl9FEAxfVRAHf3UQAX+VEAyfpRAFn8UQD5/VEAmv9RADsBUgDbAlIAfARSAC4GUgDOB1IAfwlSACALUgDRDFIAcg5SACMQUgDEEVIAdRNSABYVUgDHFlIAaBhSABkaUgC6G1IAax1SAAwfUgC9IFIAXiJSAA8kUgCfJVIAQCdSAOEoUgCBKlIAESxSALItUgBTL1IA8zBSAIMyUgA1NFIA1TVSAIc3UgAnOVIA2TpSAHk8UgArPlIAyz9SAH1BUgAdQ1IAvkRSAF9GUgDvR1IAj0lSAEFLUgDRTFIAcU5SABJQUgCzUVIAU1NSAPRUUgClVlIARlhSAPdZUgCYW1IASV1SAOpeUgCbYFIAPGJSAO5jUgCOZVIAP2dSAM9oUgBwalIAEWxSALFtUgBBb1IA4nBSAINyUgAjdFIAs3VSAGV3UgAFeVIAt3pSAFd8UgAJflIAqX9SAFuBUgD7glIArYRSAE2GUgDuh1IAj4lSAB+LUgC/jFIAYI5SABGQUgCykVIAU5NSAPOUUgClllIARZhSAPeZUgCHm1IAJ51SAMieUgBpoFIACaJSAKqjUgBbpVIA/KZSAK2oUgBOqlIA/6tSAKCtUgBRr1IA8rBSAKOyUgAztFIA1LVSAHW3UgAVuVIApbpSAFe8UgD3vVIAqb9SAEnBUgD7wlIAm8RSAE3GUgDtx1IAn8lSAD/LUgDgzFIAcM5SABHQUgCx0VIAUtNSAAPVUgCk1lIAVdhSAPbZUgCn21IASN1SAPneUgCa4FIAS+JSAOzjUgB85VIAHedSAL7oUgBe6lIA/+tSAJ/tUgBR71IA8fBSAKPyUgBD9FIA9fVSAJX3UgA2+VIAxvpSAGf8UgAH/lIAqP9SAFkBUwD6AlMAqwRTAEwGUwD+B1MAnglTAE8LUwDwDFMAoQ5TAEIQUwDzEVMAgxNTACQVUwDFFlMAZRhTAPUZUwCnG1MARx1TAPkeUwCZIFMASyJTAOsjUwCdJVMAPidTAO8oUwCPKlMAMCxTANEtUwBhL1MAATFTAKIyUwBTNFMA9DVTAKU3UwBGOVMA9zpTAJg8UwBJPlMA6j9TAJtBUwA8Q1MAzERTAG1GUwANSFMArklTAE9LUwDvTFMAoU5TAEFQUwDzUVMAk1NTAEVVUwDlVlMAhlhTACdaUwC3W1MAV11TAPheUwCpYFMASmJTAPtjUwCcZVMATWdTAO5oUwCfalMAQGxTANBtUwBxb1MAEXFTALJyUwBTdFMA83VTAKV3UwBGeVMA93pTAJd8UwBJflMA6X9TAIqBUwAag1MAu4RTAFuGUwD8h1MArYlTAE6LUwD/jFMAoI5TAFGQUwDykVMAo5NTAESVUwDUllMAdZhTABWaUwC2m1MAV51TAPeeUwCpoFMASaJTAPujUwCbpVMATadTAO2oUwCfqlMAL6xTAM+tUwBwr1MAEbFTALGyUwBStFMAA7ZTAKS3UwBVuVMA9rpTAKe8UwBIvlMA2L9TAHnBUwAZw1MAusRTAFvGUwD7x1MArclTAE7LUwD/zFMAn85TAFHQUwDx0VMAo9NTADPVUwDT1lMAdNhTABXaUwC121MAVt1TAAffUwCo4FMAWeJTAPrjUwCr5VMAO+dTANzoUwB96lMAHexTAK3tUwBf71MA//BTALHyUwBR9FMAA/ZTAKP3UwBV+VMA9fpTAKf8UwA3/lMA1/9TAHgBVAAZA1QAuQRUAFoGVAALCFQArAlUAF0LVAD+DFQArw5UAFAQVADgEVQAgRNUACEVVADCFlQAYxhUAAMaVAC1G1QAVh1UAAcfVACnIFQAWSJUAPkjVACrJVQASydUAP0oVACdKlQAPixUAN8tVABvL1QADzFUALAyVABhNFQAAjZUALM3VABUOVQABTtUAKY8VABXPlQA+D9UAKlBVABKQ1QA+0RUAItGVAAsSFQAzUlUAG1LVAD9TFQAr05UAE9QVAABUlQAoVNUAFNVVADzVlQApVhUAEVaVAD3W1QAl11UAElfVADpYFQAm2JUADtkVADtZVQAfWdUAB1pVAC+alQAX2xUAP9tVACgb1QAUXFUAPJyVACjdFQARHZUAPV3VACWeVQAR3tUAOh8VAB4flQAGYBUALmBVABag1QA+4RUAJuGVABNiFQA7YlUAJ+LVAA/jVQA8Y5UAJGQVABDklQA45NUAISVVAAll1QAtZhUAFaaVAD2m1QAp51UAEifVAD5oFQAmqJUAEukVADspVQAnadUAD6pVADvqlQAkKxUACCuVADBr1QAYbFUAAKzVACjtFQAQ7ZUAPW3VACWuVQAR7tUAOe8VACZvlQAOcBUAOvBVAB7w1QAG8VUALzGVABdyFQA/clUAJ7LVABPzVQA8M5UAJHQVAAx0lQA0tNUAHPVVAAT11QAtNhUAGXaVAAG3FQAt91UAFjfVAAJ4VQAquJUAFvkVADr5VQAjOdUAD3pVADe6lQAj+xUADDuVADh71QAgvFUADPzVADU9FQAhfZUACb4VADX+VQAePtUAAj9VACp/lQASQBVAOoBVQCLA1UAKwVVAN0GVQB9CFUALwpVAM8LVQCBDVUAIQ9VANMQVQBzElUAFBRVALUVVQBFF1UA5RhVAIYaVQAWHFUAtx1VAFcfVQD4IFUAqSJVAEokVQD7JVUAnCdVAE0pVQDuKlUAnyxVAC8uVQDQL1UAcTFVABEzVQChNFUAUzZVAPM3VQClOVUARTtVAPc8VQCXPlUASUBVAOlBVQCbQ1UAO0VVAO1GVQCNSFUALkpVAM9LVQBfTVUA/05VAKBQVQBBUlUA4VNVAIJVVQAjV1UAw1hVAHVaVQAVXFUAx11VAFdfVQD3YFUAmGJVADlkVQDZZVUAemdVACtpVQDMalUAfWxVAB5uVQDPb1UAcHFVACFzVQDCdFUAc3ZVAAN4VQCkeVUARXtVAOZ8VQB1flUAJ4BVAMeBVQB5g1UAGYVVAMuGVQBriFUAHYpVAL2LVQBvjVUAD49VAMGQVQBhklUAApRVAKOVVQAzl1UA05hVAHSaVQAmnFUAxp1VAHefVQAYoVUAyaJVAGqkVQAbplUAvKdVAG2pVQAOq1UAv6xVAGCuVQARsFUAsrFVAEKzVQDjtFUAg7ZVACS4VQDFuVUAZrtVABe9VQC3vlUAacBVAAnCVQC7w1UAW8VVAA3HVQCtyFUAX8pVAP/LVQCxzVUAUc9VAAPRVQCj0lUARNRVAOXVVQB111UAFdlVALbaVQBX3FUA591VAIffVQAo4VUA2eJVAHrkVQAr5lUAzOdVAH3pVQAe61UAz+xVAHDuVQAh8FUAwvFVAHPzVQAD9VUApPZVAEX4VQDm+VUAdftVABb9VQC3/lUAVwBWAOcBVgCZA1YAOQVWAOsGVgCLCFYAPQpWAN0LVgCPDVYALw9WAOEQVgCBElYAMxRWAMMVVgBjF1YABBlWAKUaVgBFHFYA5h1WAJcfVgA4IVYA6SJWAIokVgA7JlYA3CdWAI0pVgAuK1YA3yxWAIAuVgAQMFYAsTFWAFEzVgDyNFYAkzZWADM4VgDlOVYAhTtWADc9VgDXPlYAeEBWABlCVgC5Q1YAWkVWAPtGVgCbSFYATUpWAO5LVgCfTVYAP09WAPFQVgCRUlYAQ1RWAONVVgCVV1YAJVlWAMVaVgBmXFYAB15WAKdfVgBIYVYA+WJWAJpkVgBLZlYA7GdWAJ1pVgA+a1YA32xWAH9uVgAgcFYAwXFWAGFzVgDxdFYAo3ZWAEN4VgD1eVYAlXtWAEd9VgDnflYAmYBWADmCVgDrg1YAi4VWAD2HVgDNiFYAbopWAA6MVgCvjVYAT49WAPCQVgChklYAQpRWAPOVVgCUl1YARZlWAOaaVgCXnFYAOJ5WAOmfVgCKoVYAO6NWAMukVgBsplYADahWAK6pVgA9q1YA3qxWAH+uVgAfsFYAr7FWAGGzVgABtVYAs7ZWAFO4VgAFulYApbtWAFe9VgD3vlYAqcBWAEnCVgDqw1YAi8VWABvHVgC7yFYAXMpWAA3MVgCuzVYAX89WAADRVgCx0lYAUtRWAAPWVgCk11YAVdlWAPbaVgCn3FYASN5WAPnfVgCa4VYAKuNWAMvkVgBr5lYADOhWAK3pVgBN61YA/+xWAJ/uVgBR8FYA8fFWAKPzVgBD9VYA9fZWAJX4VgBH+lYA5/tWAJn9VgA5/1YA6wBXAIsCVwA9BFcA3QVXAH4HVwAfCVcArwpXAE8MVwDwDVcAoQ9XAEIRVwDzElcAlBRXAEUWVwDmF1cAlxlXADgbVwDpHFcAih5XADsgVwDLIVcAbCNXAA0lVwCuJlcAPShXAN4pVwB/K1cAHy1XAK8uVwBhMFcAATJXALMzVwBTNVcABTdXAKU4VwBXOlcA9ztXAKk9VwBJP1cA+0BXAJtCVwArRFcA3UVXAH1HVwAvSVcAz0pXAIFMVwAhTlcA009XAHNRVwAlU1cAxVRXAHdWVwAHWFcAp1lXAEhbVwDpXFcAiV5XACpgVwDbYVcAfGNXAC5lVwDOZlcAf2hXACBqVwDRa1cAYW1XAAJvVwCjcFcAQ3JXANNzVwCFdVcAJXdXANd4VwB3elcAKXxXAMl9VwB7f1cAG4FXAM2CVwBuhFcAH4ZXAK+HVwBPiVcA8IpXAJGMVwAxjlcA0o9XAIORVwAkk1cAxZRXAGWWVwAGmFcAp5lXADebVwDXnFcAeJ5XABmgVwC5oVcAWqNXAAulVwCsplcAXahXAP6pVwCvq1cAUK1XAAGvVwCRsFcAMrJXANOzVwBztVcAA7dXALW4VwBVulcAB7xXAKe9VwBZv1cA+cBXAKvCVwBLxFcA/cVXAJ3HVwBPyVcA78pXAKHMVwBBzlcA889XAJPRVwBF01cA5dRXAJfWVwA32FcA6dlXAInbVwAq3VcAy95XAFvgVwD74VcAnONXAE3lVwDu5lcAn+hXAEDqVwDx61cAku1XAEPvVwDk8FcAlfJXADb0VwDn9VcAd/dXABj5VwC5+lcAWfxXAOn9VwCb/1cAOwFYAO0CWACNBFgAPwZYAN8HWACRCVgAMQtYAOMMWACDDlgANRBYANURWACHE1gAFxVYAL0VWABeF1gA7hhYAI8aWABAHFgA4R1YAJIfWAAzIVgA5CJYAIUkWAA2JlgA1ydYAIgpWAApK1gAySxYAFkuWAD6L1gAmzFYADszWADtNFgAjTZYAD84WADfOVgAkTtYADE9WADjPlgAg0BYADVCWADWQ1gAh0VYACdHWADISFgAeUpYABpMWADLTVgAbE9YAB1RWACtUlgATlRYAO9VWACPV1gAMFlYANFaWACCXFgAI15YANRfWAB1YVgAJmNYAMdkWAB4ZlgAGWhYAMppWABaa1gA+2xYAJtuWAA8cFgA3XFYAH1zWAAvdVgAz3ZYAIF4WAAhelgA03tYAHN9WAAlf1gAxYBYAGaCWAAXhFgAuIVYAGmHWAAKiVgAu4pYAEuMWADsjVgAjY9YAC2RWADOklgAb5RYACCWWADBl1gAcplYABObWADEnFgAZZ5YABagWAC3oVgAaKNYAAmlWACpplgAOahYANqpWAB7q1gAG61YAM2uWABtsFgAH7JYAL+zWABxtVgAEbdYAMO4WABjulgAFbxYALW9WABWv1gAB8FYAKjCWABZxFgA+sVYAIrHWAA7yVgA3MpYAGzMWAANzlgAvs9YAF/RWAAQ01gAsdRYAGLWWAAD2FgAtNlYAFXbWAD13FgAhd5YACbgWADH4VgAV+NYAPfkWACY5lgAOehYANnpWACL61gAK+1YAN3uWAB98FgAHvJYAM/zWABw9VgAIfdYALH4WABS+lgA8/tYAJP9WAA0/1gA1QBZAIYCWQAnBFkA2AVZAHkHWQAqCVkAywpZAHwMWQAdDlkAvQ9ZAE0RWQDuElkAjxRZAC8WWQDhF1kAgRlZADMbWQDTHFkAhR5ZACUgWQDXIVkAdyNZABglWQDJJlkAaihZABsqWQC8K1kAbS1ZAP0uWQCeMFkAPzJZAN8zWQCANVkAITdZANI4WQBzOlkAJDxZAMU9WQB2P1kAF0FZAMhCWQBYRFkA+UVZAJlHWQA6SVkA20pZAHtMWQAtTlkAzU9ZAH9RWQAfU1kAwFRZAHFWWQASWFkAw1lZAGRbWQAFXVkApV5ZAEZgWQDWYVkAd2NZAChlWQDJZlkAemhZABtqWQDMa1kAbW1ZAB5vWQC/cFkAcHJZAAB0WQChdVkAQXdZAOJ4WQCDelkAI3xZANV9WQB1f1kAJ4FZAMeCWQBohFkAGYZZALqHWQBriVkADItZAK2MWQBNjlkA7o9ZAH6RWQAfk1kA0JRZAHGWWQAimFkA05lZAHSbWQAVnVkAtZ5ZAFagWQAHolkAqKNZAFmlWQD6plkAm6hZADuqWQDcq1kAbK1ZAA2vWQC+sFkAX7JZABC0WQCxtVkAYrdZAAO5WQC0ulkAVbxZAAa+WQCWv1kAN8FZANfCWQB4xFkAGcZZALnHWQBryVkAC8tZAL3MWQBezlkAD9BZAK/RWQBQ01kAAdVZALPWWQBT2FkABdpZAKXbWQBX3VkA995ZAJjgWQBJ4lkA6uNZAJvlWQAr51kAzOhZAG3qWQAN7FkAru1ZAE/vWQAA8VkAofJZAFL0WQDz9VkApPdZAEX5WQD2+lkAl/xZAEj+WQDp/1kAiQFaABkDWgC6BFoAWwZaAOsHWgCLCVoALAtaAM0MWgBtDloAHxBaAL8RWgBxE1oAERVaALIWWgBjGFoABBpaALUbWgBFHVoA5h5aAIcgWgAnIloAyCNaAGklWgAaJ1oAuyhaAGwqWgANLFoAvi1aAF8vWgD/MFoAjzJaADA0WgDRNVoAcTdaACM5WgDDOloAdTxaABU+WgDHP1oAZ0FaABlDWgC5RFoAa0ZaAAtIWgC9SVoAXktaAA9NWgCvTloAYVBaAAFSWgCzU1oAU1VaAPRWWgClWFoARlpaAOdbWgCHXVoAKF9aALhgWgBZYloACmRaAKtlWgBcZ1oA/WhaAK5qWgBPbFoAAG5aAKFvWgBScVoA83JaAJN0WgAjdloAxHdaAGV5WgAFe1oAt3xaAFd+WgAJgFoAqYFaAFuDWgD7hFoArYZaAE2IWgDuiVoAn4taAC+NWgDQjloAcZBaABGSWgCyk1oAU5VaAASXWgClmFoAVppaAPebWgConVoASZ9aAPqgWgCboloAO6RaAMulWgBsp1oADalaAK2qWgBfrFoA/61aALGvWgBRsVoAA7NaAKO0WgBVtloA9bdaAKe5WgBHu1oA6LxaAJm+WgApwFoAysFaAGvDWgALxVoArMZaAE3IWgD+yVoAn8taAFDNWgDxzloAotBaAEPSWgDj01oAc9VaABTXWgC12FoAVdpaAAfcWgCn3VoAWd9aAPngWgCr4loAS+RaAP3lWgCe51oAPulaAO/qWgB/7FoAIO5aAMHvWgBh8VoAAvNaAKP0WgBU9loA9fdaAKb5WgBH+1oA+PxaAJn+WgBKAFsA2gFbAHsDWwAbBVsAvAZbAF0IWwD9CVsArwtbAE8NWwABD1sAoRBbAFMSWwDzE1sAlBVbAEUXWwDVGFsAdhpbABccWwC3HVsAWB9bAOggWwCJIlsAKSRbAMolWwBaJ1sA+yhbAJsqWwA8LFsA3S1bAH0vWwAvMVsAzzJbAIE0WwAhNlsA0zdbAHM5WwAlO1sAxTxbAHc+WwAXQFsAyUFbAGlDWwAKRVsAu0ZbAFxIWwD9SVsAnUtbAD5NWwDOTlsAb1BbACBSWwDBU1sAclVbABNXWwDEWFsAZVpbABZcWwC3XVsAV19bAOdgWwCIYlsAKWRbAMllWwB7Z1sAG2lbAM1qWwBubFsAH25bAL9vWwBxcVsAEXNbAMN0WwBjdlsAFXhbALV5WwBne1sAB31bAKh+WwBZgFsA+oFbAJuDWwA7hVsA3IZbAGyIWwANilsAvotbAF+NWwAQj1sAsZBbAGKSWwADlFsAtJVbAFWXWwAGmVsAp5pbAFicWwD5nVsAqp9bADqhWwDbolsAe6RbABymWwC9p1sAXalbAA+rWwCvrFsAYa5bAAGwWwCzsVsAU7NbAAW1WwCmtlsARrhbAPe5WwCHu1sAKL1bAMm+WwBpwFsACsJbAKvDWwBcxVsA/cZbAK7IWwBPylsAAMxbAKHNWwBSz1sA4tBbAIPSWwAj1FsAxNVbAGXXWwAF2VsAt9pbAFfcWwAJ3lsAqd9bAFvhWwD74lsAreRbAE3mWwDu51sAj+lbAC/rWwDQ7FsAYO5bAAHwWwCy8VsAU/NbAPP0WwCl9lsARfhbAPf5WwCX+1sAOP1bANn+WwB5AFwAGgJcAKoDXABLBVwA/AZcAJ0IXABOClwA7wtcAKANXABBD1wA8hBcAJMSXAAzFFwAwxVcAGQXXAAFGVwApRpcAFccXAD3HVwAqR9cAEkhXAD7IlwAmyRcAE0mXADuJ1wAjilcAD8rXADPLFwAcC5cABEwXACxMVwAUjNcAPM0XACkNlwARThcAPY5XACXO1wASD1cAOk+XACaQFwAO0JcANtDXABrRVwADEdcAK1IXABNSlwA/0tcAJ9NXABRT1wA8VBcAKNSXABDVFwA9VVcAJVXXAA2WVwA51pcAHdcXAAYXlwAuV9cAFlhXAD6YlwAm2RcAExmXADtZ1wAnmlcAD9rXADwbFwAkW5cAEJwXADjcVwAlHNcADV1XADmdlwAh3hcADh6XADZe1wAin1cACt/XADcgFwAbIJcAA2EXACuhVwATodcAO+IXACPilwAQYxcAOGNXACTj1wAM5FcAOWSXACFlFwAN5ZcANeXXACJmVwAKZtcALmcXABanlwA+59cAJuhXAA8o1wA3aRcAI6mXAAvqFwA4KlcAIGrXAAyrVwA065cAISwXAAlslwA1rNcAGa1XAAHt1wAp7hcAEi6XADpu1wAib1cADu/XADbwFwAjcJcAC7EXADfxVwAf8dcACDJXADRylwAYcxcAALOXACjz1wAQ9FcAOTSXACF1FwANtZcANfXXACI2VwAKdtcANrcXABq3lwAC+BcAKvhXABM41wA7eRcAI3mXAA/6FwA3+lcAJHrXAAx7VwA4+5cAIPwXAA18lwA1fNcAIf1XAAn91wAt/hcAFj6XAD5+1wAmf1cADr/XADbAF0AjAJdAC0EXQDeBV0AfwddADAJXQDRCl0AggxdACMOXQDDD10AUxFdAPQSXQCVFF0ANhZdAOcXXQCHGV0AORtdANkcXQCLHl0AKyBdAN0hXQB9I10ALyVdAM8mXQBwKF0AESpdALErXQBSLV0A4i5dAIMwXQA0Ml0A1TNdAIY1XQAnN10A2DhdAHk6XQAqPF0Ayz1dAHw/XQAdQV0AvUJdAE1EXQDuRV0Aj0ddAC9JXQC/Sl0AYExdAAFOXQChT10AU1FdAPNSXQClVF0ARVZdAPdXXQCXWV0ASVtdAOlcXQB5Xl0AGmBdALthXQBbY10A/GRdAJ1mXQBOaF0A72ldAKBrXQBBbV0A8m5dAJNwXQBEcl0A5XNdAIV1XQAmd10Ax3hdAGd6XQAIfF0AqX1dAEl/XQD7gF0Am4JdACuEXQDMhV0AbYddAA2JXQCuil0AT4xdAACOXQChj10AUpFdAPOSXQCklF0ARZZdAPaXXQCXmV0AN5tdAMecXQBonl0ACaBdAKmhXQBbo10A+6RdAK2mXQBNqF0A/6ldAJ+rXQBRrV0A8a5dAKOwXQBDsl0A9bNdAJW1XQBHt10A57hdAHe6XQAYvF0Aub1dAFm/XQD6wF0Am8JdAEzEXQDtxV0AnsddAD/JXQDwyl0AkcxdAELOXQDjz10AlNFdACTTXQDF1F0AZdZdAAbYXQCn2V0AR9tdAPncXQCZ3l0AS+BdAOvhXQCd410APuVdAO/mXQCP6F0AQepdAOHrXQBx7V0AEu9dALPwXQBT8l0A9PNdAJX1XQBG910A5/hdAJj6XQA5/F0A6v1dAIv/XQA8AV4A3QJeAH4EXgANBl4ArgdeAE8JXgDvCl4AfwxeACAOXgDBD14AYRFeABMTXgCzFF4AZRZeAAYYXgC3GV4AVxteAAkdXgCpHl4AWyBeAPshXgCLI14ALCVeAM0mXgBtKF4ADipeAK8rXgBgLV4AAS9eALIwXgBTMl4ABDReAKU1XgBWN14A9zheAJc6XgAnPF4AyD1eAGk/XgAJQV4Au0JeAFtEXgANRl4ArUdeAF9JXgD/Sl4AoExeAEFOXgDyT14AglFeACNTXgDDVF4AZFZeAAVYXgClWV4AV1teAPdcXgCpXl4ASWBeAPthXgCbY14ATWVeAO1mXgCfaF4AP2peAPFrXgCRbV4AQ29eAONwXgBzcl4AFHReALV1XgBVd14A9nheAJd6XgBIfF4A6X1eAJp/XgA7gV4A7IJeAI2EXgA+hl4A34deAH+JXgAPi14AsIxeAFGOXgDxj14Ao5FeAEOTXgD1lF4AlZZeAEeYXgDnmV4AmZteADmdXgDrnl4Ai6BeAD2iXgDdo14Aj6VeAC+nXgDhqF4AgapeABGsXgCyrV4AU69eAPOwXgCDsl4AJLReAMW1XgBlt14ABrleAKe6XgBYvF4A+b1eAKq/XgBLwV4A/MJeAJ3EXgBOxl4A3sdeAH/JXgAfy14AwMxeAGHOXgAB0F4As9FeAFPTXgAF1V4ApdZeAFfYXgD32V4AqdteAEndXgD73l4Am+BeAE3iXgDd414AfeVeAB7nXgCu6F4AT+peAADsXgCh7V4AUu9eAPPwXgCk8l4ARfReAPb1XgCX914ASPleAOn6XgCJ/F4AGf5eALr/XgBbAV8A+wJfAK0EXwBOBl8A/wdfAJ8JXwBRC18A8QxfAKMOXwBDEF8A9RFfAJUTXwAlFV8AxhZfAGcYXwAHGl8AqBtfAEkdXwD6Hl8AmyBfAEwiXwDtI18AniVfAD8nXwDwKF8AgCpfACEsXwDBLV8AYi9fAAMxXwCjMl8AVTRfAPU1XwCnN18ARzlfAPk6XwCZPF8ASz5fAOs/XwCdQV8APUNfAO9EXwCPRl8AQUhfAOFJXwBxS18AEk1fALNOXwBTUF8A9FFfAJVTXwBGVV8A51ZfAJhYXwA5Wl8A6ltfAItdXwA8X18A3WBfAH1iXwAOZF8ArmVfAE9nXwDvaF8AoWpfAEFsXwDzbV8Ak29fAEVxXwDlcl8Al3RfADd2XwDpd18AiXlfADt7XwDbfF8Aa35fAAyAXwCtgV8AToNfAO6EXwCPhl8AQIhfAOGJXwCSi18AM41fAOSOXwCFkF8ANpJfAMaTXwBnlV8AB5dfAKiYXwBJml8A6ZtfAJudXwA7n18A7aBfAI6iXwA/pF8A36VfAJGnXwAxqV8A46pfAIOsXwATrl8AtK9fAFWxXwD1sl8AlrRfADe2XwDot18AiblfADq7XwDbvF8AjL5fAC3AXwDewV8Af8NfADDFXwDAxl8AYchfAAHKXwCiy18AQ81fAOPOXwCE0F8AFNJfALXTXwBW1V8AB9dfAKfYXwBZ2l8A+dtfAKvdXwBL318A2+BfAHziXwAd5F8AveVfAF7nXwD/6F8AsOpfAFHsXwAC7l8Ao+9fAFTxXwD18l8ApvRfADb2XwDX918Ad/lfABj7XwC5/F8AWf5fAAsAYACrAWAAXQNgAP0EYACvBmAATwhgAAEKYAChC2AAUw1gAOMOYACDEGAAJBJgALQTYABVFWAABhdgAKcYYABYGmAA+RtgAKodYABLH2AA/CBgAJ0iYAA9JGAAzSVgAG4nYAAPKWAArypgAGEsYAABLmAAsy9gAFMxYAAFM2AApTRgAFc2YAD3N2AAqTlgAEk7YAD7PGAAmz5gAE1AYADtQWAAfUNgAB5FYAC/RmAAX0hgAABKYAChS2AAUk1gAPNOYACkUGAARVJgAPZTYACXVWAASFdgAOlYYACJWmAAGVxgALpdYABbX2AA+2BgAK1iYABNZGAA/2VgAJ9nYABRaWAA8WpgAKNsYABDbmAA9W9gAJZxYABHc2AA53RgAJl2YAA5eGAA63lgAIt7YAA9fWAA3X5gAI+AYAAfgmAAv4NgAGCFYADwhmAAkYhgAEKKYADji2AAlI1gADWPYADmkGAAh5JgADiUYADZlWAAipdgACuZYADcmmAAbJxgAA2eYACtn2AATqFgAO+iYACPpGAAMKZgANGnYACCqWAAI6tgAMOsYABTrmAA9K9gAJWxYAA1s2AA57RgAIe2YAA5uGAA2blgAIu7YAArvWAA3b5gAH3AYAAvwmAAz8NgAIHFYAAhx2AAschgAFLKYADzy2AAk81gADTPYADV0GAAhtJgACfUYADY1WAAeddgACrZYADL2mAAa9xgAPvdYACc32AAPeFgAN7iYACP5GAAL+ZgAOHnYACB6WAAM+tgANPsYACF7mAAJfBgANfxYAB382AAKfVgAMn2YAB7+GAAC/pgAKv7YABM/WAA3P5gAH0AYQAuAmEAzwNhAIAFYQAhB2EA0ghhAHMKYQAkDGEAxQ1hAHYPYQAGEWEApxJhAEcUYQDoFWEAiRdhACkZYQDbGmEAexxhAC0eYQDNH2EAfyFhAB8jYQDRJGEAcSZhAAEoYQCiKWEAQythAOMsYQCELmEAJTBhANYxYQB3M2EAKDVhAMk2YQB6OGEAGzphAMw7YQBcPWEA/T5hAJ5AYQA+QmEA30NhAH9FYQAxR2EA0UhhAINKYQAjTGEA1U1hAHVPYQAnUWEAx1JhAFdUYQD4VWEAmVdhADlZYQDaWmEAe1xhACxeYQDNX2EAfmFhAB9jYQDQZGEAcWZhACJoYQDDaWEAY2thAPNsYQCUbmEANXBhANVxYQB2c2EAF3VhALd2YQBYeGEA+XlhAJl7YQBLfWEA635hAJ2AYQA9gmEA74NhAI+FYQBBh2EA4YhhAHGKYQASjGEAs41hAFOPYQD0kGEAlZJhAEaUYQDnlWEAmJdhADmZYQDqmmEAi5xhACueYQC7n2EAXKFhAP2iYQCdpGEAT6ZhAO+nYQChqWEAQathAPOsYQCTrmEARbBhAOaxYQCXs2EAN7VhAOm2YQB5uGEAGbphALq7YQBKvWEA675hAJzAYQA9wmEA7sNhAI/FYQBAx2EA4chhAJLKYQAzzGEA5M1hAHTPYQAV0WEAtdJhAFbUYQD31WEAl9dhAEnZYQDp2mEAm9xhADveYQDt32EAjeFhAD/jYQDf5GEAkeZhADHoYQDj6WEAg+thABPtYQC07mEAVfBhAPXxYQCW82EAN/VhAOj2YQCJ+GEAOvphANv7YQCM/WEALf9hAN4AYgBuAmIADwRiAK8FYgBQB2IA8QhiAJEKYgBDDGIA4w1iAJUPYgA1EWIA5xJiAIcUYgA5FmIA2RdiAGkZYgAKG2IAqxxiAEseYgDsH2IAjSFiAD4jYgDfJGIAkCZiADEoYgDRKWIAcitiABMtYgCzLmIAVDBiAPUxYgCVM2IARzViAOc2YgCZOGIAOTpiAOs7YgCLPWIAPT9iAN1AYgCPQmIAL0RiAOFFYgCBR2IAEUliALJKYgBTTGIA801iAJRPYgA1UWIA5lJiAIdUYgA4VmIA2VdiAIpZYgArW2IA3FxiAH1eYgAuYGIAz2FiAG9jYgD/ZGIAoGZiAEFoYgDhaWIAk2tiADNtYgDlbmIAhXBiADdyYgDXc2IAiXViACl3YgDbeGIAe3piAC18YgDNfWIAf39iAB+BYgCvgmIAUIRiAPGFYgCRh2IAMoliANOKYgCEjGIAJY5iANaPYgB3kWIAKJNiAMmUYgB6lmIAG5hiAMyZYgBtm2IADZ1iAJ2eYgA+oGIA36FiAH+jYgAxpWIA0aZiAIOoYgAjqmIA1atiAHWtYgAnr2IAx7BiAHmyYgAZtGIAy7ViAGu3YgAduWIAvbpiAG+8YgAPvmIAn79iAEDBYgDhwmIAgcRiACLGYgDDx2IAdMliABXLYgDGzGIAZ85iABjQYgC50WIAatNiAAvVYgC81mIAXdhiAA7aYgCv22IAYN1iAAHfYgCy4GIAU+JiAPPjYgCD5WIAJOdiAMXoYgBm6mIAF+xiALftYgBp72IACfFiALvyYgBb9GIADfZiAK33YgBf+WIA//piALH8YgBR/mIA8v9iAJMBYwAzA2MA5QRjAIUGYwA3CGMA1wljAIkLYwApDWMA2w5jAHsQYwAtEmMAzRNjAH8VYwAfF2MA0RhjAHEaYwABHGMAoh1jAEMfYwDjIGMAhCJjACUkYwDWJWMAdydjACgpYwDJKmMAeixjABsuYwDML2MAbTFjAB4zYwCuNGMATzZjAO83YwCQOWMAMTtjANE8YwBhPmMAAkBjAKNBYwBDQ2MA9URjAJVGYwBHSGMA50ljAJlLYwA5TWMA605jAItQYwA9UmMA3lNjAI9VYwAvV2MA4VhjAIFaYwAzXGMAw11jAGNfYwAEYWMAlGJjADVkYwDmZWMAh2djADhpYwDZamMAimxjACtuYwDcb2MAfXFjAC5zYwDPdGMAgHZjACF4YwDSeWMAYntjAAN9YwCjfmMARIBjAOWBYwCFg2MAN4VjANeGYwCJiGMAKYpjANuLYwB7jWMALY9jAM2QYwB/kmMAH5RjANGVYwBxl2MAI5ljAMOaYwBTnGMA9J1jAJWfYwA1oWMA1qJjAHekYwAopmMAyadjAHqpYwAbq2MAzKxjAG2uYwAesGMAv7FjAHCzYwARtWMAsbZjAEG4YwDiuWMAg7tjACO9YwDVvmMAdcBjACfCYwDHw2MAecVjABnHYwDLyGMAa8pjAB3MYwC9zWMAb89jAA/RYwDB0mMAYdRjAPHVYwCS12MAM9ljANPaYwB03GMAFd5jAMbfYwBn4WMAGONjALnkYwBq5mMAC+hjALzpYwBd62MADu1jAK/uYwBP8GMA3/FjAIDzYwAh9WMAwfZjAHP4YwAT+mMAxftjAGX9YwAX/2MAtwBkAGkCZAAJBGQAuwVkAFsHZAANCWQArQpkAD0MZADeDWQAfw9kAB8RZADAEmQAYRRkABIWZACzF2QAZBlkAAUbZAC2HGQAVx5kAAggZACpIWQAWiNkAPskZACsJmQAPChkAN0pZAB9K2QAHi1kAL8uZABfMGQAETJkALEzZABjNWQAAzdkALU4ZABWOmQABzxkAKc9ZABZP2QA6UBkAIlCZAAqRGQAy0VkAFtHZAD7SGQAnEpkACxMZADNTWQAfk9kAB9RZADQUmQAcVRkACJWZADDV2QAdFlkABVbZADGXGQAZ15kABhgZAC5YWQAamNkAPpkZACbZmQAO2hkANxpZABsa2QADW1kAK1uZABOcGQA73FkAI9zZABBdWQA4XZkAJN4ZAAzemQA5XtkAIV9ZAA3f2QA14BkAHiCZAAZhGQAuYVkAFqHZAD7iGQAi4pkADyMZADdjWQAjo9kAC+RZADgkmQAgZRkADKWZADTl2QAhJlkABSbZAC1nGQAVZ5kAPafZACXoWQAN6NkAOmkZACJpmQAO6hkANupZACNq2QALa1kAN+uZAB/sGQAMbJkANGzZABhtWQAArdkAKO4ZABDumQA5LtkAIW9ZAA2v2QA18BkAIjCZAApxGQA2sVkAHvHZAAsyWQAvMpkAF3MZAD9zWQAns9kAC7RZADP0mQAb9RkABDWZACx12QAUdlkAAPbZACj3GQAVd5kAPXfZACn4WQAR+NkANfkZAB45mQAGehkALnpZABa62QA++xkAKzuZABN8GQA/vFkAJ/zZABQ9WQA8fZkAKL4ZABD+mQA4/tkAHP9ZAAU/2QAtQBlAGYCZQAHBGUAuAVlAFkHZQAKCWUAmgplADsMZQDbDWUAfA9lAB0RZQC9EmUAbxRlAA8WZQDBF2UAYRllABMbZQCzHGUAZR5lAAUgZQC3IWUARyNlAOckZQCIJmUAKShlALkpZQBZK2UA+ixlAIouZQArMGUA3DFlAH0zZQAuNWUAzzZlAIA4ZQAhOmUA0jtlAGI9ZQADP2UAo0BlAERCZQDlQ2UAhUVlADdHZQDXSGUAiUplAClMZQDbTWUAe09lAC1RZQDNUmUAf1RlAB9WZQDAV2UAYVllAAFbZQCzXGUAU15lAAVgZQClYWUAV2NlAPdkZQCpZmUASWhlANlpZQB6a2UAG21lALtuZQBccGUA/XFlAK5zZQBPdWUAAHdlAKF4ZQBSemUA4ntlAIN9ZQAjf2UAxIBlAGWCZQAFhGUAt4VlAFeHZQAJiWUAqYplAFuMZQD7jWUAi49lACyRZQDNkmUAbZRlAA6WZQCvl2UAYJllAAGbZQCynGUAU55lAASgZQCloWUARaNlAOakZQB2pmUAF6hlALepZQBHq2UA6KxlAImuZQApsGUA27FlAHuzZQAttWUAzbZlAH+4ZQAfumUA0btlAGG9ZQABv2UAosBlAEPCZQDTw2UAhMVlACXHZQDWyGUAd8plACjMZQDJzWUAes9lABvRZQDM0mUAbdRlAA3WZQCd12UAPtllAN/aZQB/3GUAMd5lANHfZQCD4WUAI+NlANXkZQB15mUAJ+hlAMfpZQBX62UA+OxlAJnuZQA58GUA2vFlAHvzZQAs9WUAzfZlAH74ZQAf+mUA0PtlAGD9ZQAB/2UAoQBmAEICZgDjA2YAgwVmADUHZgDVCGYAhwpmACcMZgDZDWYAeQ9mACsRZgC7EmYAWxRmAPwVZgCdF2YALRlmAN4aZgB/HGYAMB5mANEfZgCCIWYAIyNmANQkZgBkJmYABShmAKUpZgBGK2YA5yxmAIcuZgA5MGYA2TFmAIszZgArNWYA3TZmAH04ZgAOOmYArjtmAE89ZgDvPmYAkEBmADFCZgDiQ2YAg0VmADRHZgDVSGYAhkpmACdMZgDHTWYAV09mAPhQZgCZUmYAOVRmAOtVZgCLV2YAPVlmAN1aZgCPXGYAL15mAOFfZgBxYWYAEWNmALJkZgBTZmYA42dmAJRpZgA1a2YA5mxmAIduZgA4cGYA2XFmAIpzZgArdWYAy3ZmAFt4ZgD8eWYAnXtmAD19ZgDvfmYAj4BmAEGCZgDhg2YAk4VmADOHZgDliGYAhYpmABaMZgC2jWYAV49mAPeQZgCYkmYAOZRmAOqVZgCLl2YAPJlmAN2aZgCOnGYAL55mAM+fZgBfoWYAAKNmAKGkZgBBpmYA86dmAJOpZgBFq2YA5axmAJeuZgA3sGYA6bFmAImzZgA7tWYA27ZmAGu4ZgAMumYArbtmAE29ZgDuvmYAj8BmAEDCZgDhw2YAksVmADPHZgDkyGYAhcpmACXMZgC1zWYAVs9mAPfQZgCX0mYASdRmAOnVZgCb12YAO9lmANzaZgB93GYAHt5mAL7fZgBf4WYA/+JmALHkZgBR5mYA4edmAILpZgAj62YAw+xmAGTuZgAF8GYAtvFmAFfzZgAI9WYAqfZmAFr4ZgD7+WYArPtmAE39ZgD+/mYAnwBnAD8CZwDPA2cAcAVnABEHZwCxCGcAYwpnAAMMZwC1DWcAVQ9nAAcRZwCnEmcAWRRnAPkVZwCrF2cASxlnAP0aZwCeHGcALR5nAM4fZwBvIWcADyNnALAkZwBRJmcAAihnAKMpZwBUK2cA9SxnAKYuZwBHMGcA+DFnAJkzZwBKNWcA6zZnAJw4ZwA9OmcA3jtnAG09ZwAOP2cAr0BnAE9CZwABRGcAoUVnAFNHZwDzSGcApUpnAEVMZwD3TWcAl09nAElRZwDpUmcAm1RnADtWZwDtV2cAfVlnAB5bZwC+XGcAX15nAO9fZwCgYWcAQWNnAPJkZwCTZmcARGhnAOVpZwCWa2cAN21nAOhuZwCJcGcAOnJnANtzZwCMdWcALXdnAN54ZwB/emcAMHxnANF9ZwCCf2cAI4FnANSCZwB1hGcAJoZnAMeHZwB4iWcAGYtnAMqMZwBrjmcAC5BnAJuRZwA8k2cA3ZRnAH2WZwAvmGcAz5lnAIGbZwAhnWcA055nAHOgZwAlomcAxaNnAHelZwAXp2cAyahnAFmqZwD5q2cAmq1nACqvZwDLsGcAa7JnAB20ZwC9tWcAb7dnAA+5ZwDBumcAYbxnABO+ZwCzv2cAQ8FnAOTCZwCFxGcAJcZnAMbHZwBnyWcAGMtnALnMZwBZzmcA+s9nAJvRZwA702cA3NRnAH3WZwAu2GcAz9lnAIDbZwAh3WcA0t5nAHPgZwAk4mcAtONnAFXlZwD15mcAluhnADfqZwDX62cAie1nACnvZwDb8GcAe/JnAC30ZwDN9WcAf/dnAB/5ZwDR+mcAYfxnAAH+ZwCi/2cAQwFoANMCaABzBGgAFAZoALUHaABVCWgA9gpoAJcMaABIDmgA6Q9oAJoRaAA7E2gA7BRoAI0WaAA+GGgAzhloAG8baAAPHWgAsB5oAFEgaADxIWgAoyNoAEMlaAD1JmgAlShoAEcqaADnK2gAmS1oADkvaADJMGgAajJoAAs0aACrNWgATDdoAO04aACeOmgAPzxoAPA9aACRP2gAQkFoAONCaACURGgANUZoAOZHaACHSWgAOEtoANlMaACKTmgAGlBoALtRaABbU2gA/FRoAJ1WaAA9WGgA71loAI9baABBXWgA4V5oAJNgaAAzYmgA5WNoAIVlaAA3Z2gA12hoAGdqaAAIbGgAqW1oAElvaADqcGgAi3JoADx0aADddWgAjndoAC95aADgemgAgXxoADJ+aADTf2gAc4FoABSDaACkhGgARYZoAOaHaACXiWgAN4toAOmMaACJjmgAO5BoANuRaACNk2gALZVoAN+WaAB/mGgAMZpoANGbaACDnWgAI59oALOgaABUomgA9aNoAJWlaAA2p2gA16hoAIiqaAAprGgA2q1oAHuvaAAssWgAzbJoAH60aAAftmgA0LdoAGC5aAABu2gAobxoAEK+aADjv2gAg8FoADXDaADVxGgAh8ZoACfIaADZyWgAectoACvNaADLzmgAfdBoAA3SaACt02gATtVoAO/WaACP2GgAH9poAMDbaABh3WgAAd9oAKLgaABD4mgA9ONoAJXlaABG52gA5+hoAJjqaAA57GgA6u1oAIvvaAA88WgA3fJoAI70aAAv9mgAz/doAHD5aAAA+2gAofxoAEH+aADz/2gAkwFpAEUDaQDmBGkAlwZpADcIaQDpCWkAiQtpADsNaQDbDmkAaxBpAAwSaQCtE2kATRVpAO4WaQCPGGkAQBppAOEbaQCSHWkAMx9pAOQgaQCFImkANiRpANclaQCIJ2kAKSlpANoqaQBqLGkACy5pAKsvaQBMMWkA3DJpAH00aQAdNmkAvjdpAF85aQD/OmkAjzxpADA+aQDRP2kAcUFpABJDaQCzRGkAZEZpAAVIaQC2SWkAV0tpAAhNaQCYTmkAOVBpANlRaQB6U2kAG1VpALtWaQBtWGkADVppAL9baQBfXWkAEV9pALFgaQBjYmkAA2RpAJNlaQA0Z2kA1WhpAHZqaQAWbGkAt21pAGhvaQAJcWkAunJpAFt0aQAMdmkAnHdpAD15aQDdemkAfnxpAB9+aQC/f2kAcYFpABGDaQDDhGkAY4ZpABWIaQC2iWkARYtpAOaMaQCHjmkAJ5BpAMiRaQBpk2kAGpVpALuWaQBsmGkADZppAL6baQBfnWkAEJ9pALGgaQBRomkA8qNpAIKlaQAjp2kAw6hpAHWqaQAVrGkAx61pAGevaQAZsWkAubJpAGu0aQD7tWkAm7dpADy5aQDdumkAbbxpAA2+aQCuv2kAT8FpAN/CaQCQxGkAMcZpAOLHaQCDyWkANMtpANXMaQCGzmkAFtBpALfRaQBX02kA+NRpAJnWaQA52GkA69lpAIvbaQA93WkA3d5pAI/gaQAf4mkAv+NpAGDlaQAB52kAkehpAELqaQDj62kAlO1pADXvaQDm8GkAh/JpADj0aQDZ9WkAefdpABr5aQCq+mkAS/xpAOv9aQCd/2kAPQFqAO8CagCPBGoAQQZqAOEHagCCCWoAIwtqAMMMagB1DmoAFRBqAMcRagBnE2oAGRVqALkWagBrGGoACxpqAJsbagA8HWoA3R5qAH0gagAeImoAvyNqAHAlagARJ2oAwihqAGMqagAULGoAtS1qAGYvagAHMWoAuDJqAFk0agD5NWoAmjdqACo5agDLOmoAazxqAB0+agC9P2oAb0FqAA9DagDBRGoAYUZqABNIagCzSWoAZUtqAAZNagCVTmoANlBqANdRagB3U2oAGFVqALlWagBqWGoAC1pqALxbagBdXWoADl9qAK9gagBgYmoAAWRqALJlagBTZ2oA82hqAJRqagAkbGoAxW1qAGVvagAXcWoAt3JqAGl0agAJdmoAu3dqAFt5agANe2oArXxqAF9+agD/f2oAj4FqADCDagDRhGoAcYZqABKIagCziWoAZItqAAWNagC2jmoAV5BqAAiSagCpk2oAWpVqAPuWagCsmGoATZpqAP6bagCfnWoAUJ9qAPGgagCiomoAQ6RqAPSlagCEp2oAJalqAMaqagBmrGoAB65qAKevagBZsWoA+bJqAKu0agBLtmoA/bdqAJ25agBPu2oA77xqAKG+agBBwGoA0cFqAHLDagATxWoAs8ZqAFTIagD1yWoApstqAEfNagD4zmoAmdBqAErSagDr02oAnNVqAD3XagDu2GoAj9pqAEDcagDh3WoAkt9qADPhagDk4moAdORqABXmagC152oAVulqAPfqagCX7GoASe5qAOnvagCb8WoAO/NqAO30agCN9moAP/hqAN/5agBv+2oAEP1qALH+agBRAGsA8gFrAJMDawBEBWsA5QZrAJYIawA3CmsA6AtrAIkNawA6D2sA2xBrAIwSawAtFGsA3hVrAH8XawAwGWsA0RprAHEcawASHmsAoh9rAEMhawDjImsAlSRrADUmawDnJ2sAhylrADkrawDZLGsAiy5rACswawDdMWsAfjNrAA01awCuNmsATzhrAO85awCQO2sAMT1rAOI+awCDQGsANEJrANVDawCGRWsAJ0drANhIawB5SmsAKkxrAMtNawBrT2sADFFrAJxSawA9VGsA3VVrAI9XawAvWWsA4VprAIFcawAzXmsA019rAIVhawAlY2sA12RrAHdmawAHaGsAqGlrAElrawDpbGsAim5rACtwawDccWsAfXNrAC51awDPdmsAgHhrACF6awDSe2sAc31rACR/awDFgGsAZYJrAAaEawCWhWsAN4drAOiIawCZimsAOoxrAMqNawB7j2sAHJFrAKySawBNlGsA7ZVrAJ+XawA/mWsA8ZprAJGcawBDnmsA459rAJWhawA1o2sA56RrAIemawAXqGsAuKlrAFmrawD5rGsAmq5rADuwawDssWsAjbNrAD61awDftmsAkLhrADG6awDiu2sAg71rADS/awDVwGsAhsJrACfEawDYxWsAecdrACrJawDLymsAa8xrAAzOawCcz2sAPdFrAN3SawCP1GsAL9ZrAOHXawCB2WsAM9trANPcawCF3msAJeBrANfhawB342sAKeVrAMnmawB76GsAC+prAKvrawBM7WsA7e5rAH3wawAu8msAz/NrAID1awAh92sA0vhrAHP6awAk/GsAxf1rAHb/awAXAWwAyAJsAGkEbAAaBmwAuwdsAGwJbAANC2wArQxsAE4ObADeD2wAfxFsAB8TbADRFGwAcRZsACMYbADDGWwAdRtsABUdbADHHmwAZyBsABkibAC5I2wAayVsAAsnbAC9KGwAXSpsAA8sbACvLWwAYS9sAAExbACzMmwAQzRsAOM1bACEN2wAJTlsALU6bABmPGwABz5sALg/bABZQWwACkNsAKtEbABcRmwA/UdsAK5JbABPS2wAAE1sAKFObABSUGwA81FsAKRTbABFVWwA9lZsAJdYbAA3WmwA2FtsAGhdbAAJX2wAqWBsAEpibADrY2wAi2VsACxnbADNaGwAXWpsAP5rbACebWwAP29sAN9wbACAcmwAIXRsANJ1bABzd2wAJHlsAMV6bAB2fGwAF35sAMh/bABpgWwAGoNsAKqEbABLhmwA64dsAIyJbAAti2wAzYxsAH+ObAAfkGwA0ZFsAHGTbAAjlWwAw5ZsAHWYbAAVmmwAx5tsAGedbAAZn2wAuaBsAGuibAALpGwAvaVsAF2nbADtqGwAjqpsAC+sbADPrWwAcK9sABGxbADCsmwAY7RsABS2bAC1t2wAZrlsAAe7bAC4vGwAWb5sAArAbACrwWwAS8NsAOzEbAB8xmwAHchsAL7JbABvy2wAD81sAMHObABh0GwAE9JsALPTbABl1WwABddsALfYbABX2mwA59tsAIjdbAAp32wAyeBsAGribAAL5GwAvOVsAF3nbAAO6WwAr+psAGDsbAAB7mwAsu9sAFPxbAAE82wApfRsAFb2bAD392wAqPlsAEn7bAD6/GwAm/5sADsAbQDcAW0AbANtAA0FbQCtBm0ATghtAN4JbQB/C20AHw1tANEObQBxEG0AIxJtAMMTbQB1FW0AFRdtAMcYbQBnGm0A9xttAJgdbQA5H20A2SBtAHoibQAbJG0AzCVtAG0nbQAeKW0AvyptAHAsbQARLm0Awi9tAGMxbQAUM20AtTRtAGY2bQAHOG0ApzltAEg7bQDYPG0AeT5tABlAbQDLQW0Aa0NtAB1FbQC+Rm0Ab0htAA9KbQDBS20AYU1tABNPbQCjUG0AQ1JtAORTbQCFVW0AFVdtAMZYbQBnWm0AGFxtALldbQBqX20AC2FtALxibQBdZG0ADmZtAK9nbQBgaW0AAWttALJsbQBTbm0A829tAJRxbQAkc20AxXRtAGV2bQAXeG0At3ltAGl7bQAJfW0Au35tAFuAbQANgm0ArYNtAF+FbQDvhm0Aj4htADCKbQDRi20AYY1tABKPbQCzkG0AZJJtAAWUbQC2lW0AV5dtAAiZbQCpmm0AWpxtAPudbQCsn20ATaFtAP6ibQCfpG0AUKZtAPGnbQCiqW0AMqttANOsbQBzrm0AFLBtALWxbQBVs20AB7VtAKe2bQBZuG0A+bltAKu7bQBLvW0A/b5tAJ3AbQAtwm0AzsNtAG/FbQAPx20AsMhtAFHKbQACzG0Ao81tAFTPbQD10G0AptJtAEfUbQD41W0AmddtAErZbQDr2m0Ai9xtACzebQC8320AXeFtAP7ibQCe5G0AP+ZtAN/nbQCA6W0AIettAMHsbQBz7m0AE/BtAMXxbQBl820AF/VtAKf2bQBH+G0A6PltAIn7bQAZ/W0Ayv5tAGsAbgAcAm4AvQNuAG4FbgAPB24AwAhuAGEKbgASDG4Asw1uAGQPbgAFEW4AthJuAFcUbgAIFm4AqRduAFoZbgD7Gm4ArBxuAE0ebgD+H24AnyFuAD8jbgDgJG4AcCZuABEobgCxKW4AYytuAAMtbgC1Lm4AVTBuAAcybgCnM24AWTVuAPk2bgCrOG4ASzpuAP07bgCdPW4ALT9uAM5AbgBvQm4AD0RuALBFbgBRR24AAkluAKNKbgBUTG4A9U1uAKZPbgBHUW4A+FJuAJlUbgBKVm4A61duAJxZbgA9W24A7lxuAI9ebgBAYG4A4WFuAJJjbgAiZW4Aw2ZuAGNobgAEam4ApWtuAEVtbgD3bm4Al3BuAElybgDpc24Am3VuADt3bgDteG4AjXpuAB18bgC+fW4AX39uAP+AbgCggm4AQYRuAPKFbgCTh24ARIluAOWKbgCWjG4AN45uAOiPbgCJkW4AOpNuANuUbgCMlm4ALZhuAN6ZbgB/m24AH51uAMCebgBQoG4A8aFuAJGjbgBDpW4A46ZuAJWobgA2qm4A56tuAIetbgA5r24A2bBuAIuybgArtG4A3bVuAH23bgAeuW4Av7puAF+8bgARvm4Asb9uAGPBbgADw24AtcRuAFXGbgAHyG4Ap8luAFnLbgDpzG4Aic5uACrQbgDL0W4AW9NuAAzVbgCt1m4AXthuAP/ZbgCw224AUd1uAALfbgCj4G4AVOJuAPXjbgCm5W4AR+duAPjobgCZ6m4ASuxuANrtbgB7724AG/FuALzybgBd9G4A/fVuAK/3bgBP+W4AAftuAKH8bgBT/m4A8/9uAKUBbwA1A28A1QRvAHYGbwAXCG8ApwlvAFgLbwD5DG8Aqg5vAEsQbwD8EW8AnRNvAE4VbwDvFm8AoBhvAEEabwDyG28Akx1vAEQfbwDlIG8AhSJvACYkbwC2JW8AVydvAPcobwCpKm8ASSxvAPstbwCbL28ATTFvAO4ybwCfNG8APzZvAPE3bwCROW8AQztvAOM8bwCVPm8AJUBvAMVBbwBmQ28AB0VvAJdGbwBISG8A6UlvAJpLbwA7TW8A7E5vAI1QbwA+Um8A31NvAJBVbwAxV28A4lhvAINabwA0XG8A1V1vAIZfbwAnYW8A2GJvAHlkbwAZZm8AumdvAEppbwDram8Ai2xvAD1ubwDdb28Aj3FvAC9zbwDhdG8AgXZvADN4bwDTeW8AhXtvACZ9bwC1fm8AVoBvAPeBbwCXg28AOIVvANmGbwCKiG8AK4pvANyLbwB9jW8ALo9vAM+QbwCAkm8AIZRvANKVbwBzl28AJJlvAMWabwB2nG8AF55vAMifbwBpoW8AGqNvALukbwBspm8ADahvAL6pbwBfq28AEK1vALGubwBisG8A8rFvAJOzbwAztW8A1LZvAHW4bwAVum8Ax7tvAGe9bwAZv28AucBvAFrCbwDqw28Ai8VvACvHbwDdyG8AfcpvAC/MbwDPzW8Agc9vACHRbwDT0m8Ac9RvAAPWbwCk128ARdlvAObabwCG3G8AJ95vANjfbwB54W8AKuNvAMvkbwB85m8AHehvAM7pbwBv628AIO1vAMHubwBy8G8AE/JvAMTzbwBl9W8ABfdvAKb4bwA2+m8A1/tvAHf9bwAp/28AyQBwAHsCcAAbBHAAzQVwAG0HcAAfCXAAvwpwAHEMcAARDnAAoQ9wAEIRcADjEnAAgxRwACQWcADFF3AAdhlwABcbcADIHHAAaR5wABogcAC7IXAAbCNwAA0lcAC+JnAAXyhwABAqcACxK3AAYi1wAAMvcAC0MHAAVTJwAPUzcACWNXAAJjdwAMc4cABnOnAAGTxwALk9cABaP3AAC0FwAJtCcAA8RHAA3UVwAH1HcAANSXAArkpwAE9McADvTXAAkE9wADFRcADiUnAAg1RwADRWcADVV3AAhllwACdbcADYXHAAeV5wACpgcADLYXAAfGNwAAxlcACtZnAATWhwAO5pcACPa3AAL21wAOFucACBcHAAM3JwANNzcACFdXAAJndwALV4cABWenAA93twAJd9cAA4f3AA2YBwAIqCcAArhHAA3IVwAH2HcAAuiXAAz4pwAICMcAAhjnAA0o9wAHORcAAkk3AAxZRwAHaWcAAGmHAAp5lwAEebcADonHAAiZ5wACmgcADboXAAe6NwAC2lcADNpnAAf6hwAB+qcADRq3AAYa1wAAGvcACisHAAQ7JwANOzcACEtXAAJbdwANa4cAB3unAAKLxwAMm9cAB6v3AAG8FwAMzCcABtxHAAHsZwAL/HcABwyXAAEctwAMLMcABjznAAA9BwAKTRcAA003AA1dRwAHXWcAAn2HAAx9lwAHnbcAAZ3XAAy95wAGvgcAAM4nAAreNwAE3lcADu5nAAj+hwAC/qcADh63AAge1wADPvcADT8HAAhfJwACb0cAC19XAAVvdwAPf4cACX+nAAOPxwANn9cACK/3AAKwFxANwCcQB9BHEALgZxAM8HcQCACXEAIQtxANIMcQBzDnEAJBBxAMURcQBmE3EA9RRxAJYWcQA3GHEA1xlxAHgbcQAZHXEAyh5xAGsgcQAcInEAvSNxAG4lcQAPJ3EAwChxAGEqcQABLHEAoi1xADIvcQDTMHEAczJxACU0cQDFNXEAdzdxABc5cQDJOnEAaTxxABs+cQC7P3EAS0FxAOxCcQCNRHEALkZxAM5HcQBvSXEAIEtxAMFMcQByTnEAE1BxAMRRcQBlU3EAFlVxALdWcQBoWHEACVpxALpbcQBbXXEADF9xAK1gcQBNYnEA7mNxAH5lcQAfZ3EAv2hxAHFqcQARbHEAw21xAGNvcQAVcXEAtXJxAGd0cQAHdnEAuXdxAEl5cQDpenEAinxxACt+cQC7f3EAbIFxAA2DcQC+hHEAX4ZxABCIcQCxiXEAYotxAAONcQC0jnEAVZBxAAaScQCnk3EAWJVxAPmWcQCZmHEAOppxAMqbcQBrnXEAC59xAL2gcQBdonEAD6RxAK+lcQBhp3EAAalxALOqcQBTrHEABa5xAJWvcQA1sXEA1rJxAHe0cQAHtnEAuLdxAFm5cQAKu3EAq7xxAFy+cQD9v3EArsFxAE/DcQAAxXEAocZxAFLIcQDiyXEAg8txACPNcQDEznEAZdBxAAXScQC303EAV9VxAAnXcQCp2HEAW9pxAPvbcQCt3XEAPd9xAN3gcQB+4nEAH+RxAK/lcQBg53EAAelxALLqcQBT7HEABO5xAKXvcQBW8XEA9/JxAKj0cQBJ9nEA+vdxAJv5cQBM+3EA7fxxAI3+cQAuAHIAzwFyAF8DcgAQBXIAoAZyAEEIcgDhCXIAggtyACMNcgDDDnIAdRByABUScgDHE3IAZxVyABkXcgC5GHIAaxpyAPsbcgCbHXIAPB9yAN0gcgBtInIAHiRyAL8lcgBwJ3IAESlyAMIqcgBjLHIAFC5yALUvcgBmMXIABzNyALg0cgBZNnIACjhyAKs5cgBcO3IA/TxyAK4+cgBPQHIAAEJyAJBDcgAxRXIA0UZyAHJIcgATSnIAs0tyAGVNcgAFT3IAt1ByAFdScgAJVHIAmVVyADlXcgDaWHIAe1pyAAtccgC8XXIAXV9yAA5hcgCvYnIAYGRyAAFmcgCyZ3IAU2lyAARrcgClbHIAVm5yAOZvcgCHcXIAJ3NyAMh0cgBpdnIAGnhyALt5cgBse3IA/HxyAJ1+cgA9gHIA3oFyAH+DcgAfhXIA0YZyAHGIcgAjinIAw4tyAHWNcgAVj3IAx5ByAGeScgD3k3IAqZVyADmXcgDqmHIAi5pyACuccgDMnXIAbZ9yAB6hcgC/onIAcKRyAACmcgChp3IAQalyAOKqcgCDrHIAI65yANWvcgB2sXIAJ7NyAMe0cgB5tnIAGbhyAMu5cgBru3IAHb1yAK2+cgBNwHIA7sFyAI/DcgAfxXIA0MZyAHHIcgAiynIAw8tyAHTNcgAVz3IAxtByAGfScgAY1HIAudVyAFnXcgD62HIAm9pyAEzccgDt3XIAnt9yAD/hcgDw4nIAkeRyAELmcgDj53IAlOlyADXrcgDm7HIAh+5yADjwcgDZ8XIAefNyABr1cgCq9nIAS/hyAOv5cgCd+3IAPf1yAO/+cgCPAHMAQQJzAOEDcwCTBXMAMwdzAMMIcwBkCnMABQxzAKUNcwBGD3MA5xBzAIcScwA5FHMA2RVzAIsXcwArGXMA3RpzAH0ccwAvHnMAzx9zAIEhcwARI3MAsSRzAFImcwDzJ3MAgylzADQrcwDVLHMAdi5zABYwcwC3MXMARzNzAOc0cwCINnMAKThzALk5cwBqO3MACz1zALw+cwBdQHMADkJzAK9DcwBgRXMAAUdzALJIcwBTSnMABExzAKVNcwBWT3MA91BzAKhScwA4VHMA2VVzAHlXcwAaWXMAu1pzAFtccwANXnMArV9zAE5hcwDeYnMAf2RzAB9mcwDRZ3MAcWlzACNrcwDDbHMAdW5zABVwcwDHcXMAZ3NzABl1cwC5dnMASXhzAOp5cwCLe3MAK31zAMx+cwBtgHMAHoJzAL+DcwBwhXMAEYdzAMKIcwBjinMAFIxzALWNcwBmj3MAB5FzALiScwBIlHMA6ZVzAImXcwAqmXMAy5pzAGuccwAdnnMAvp9zAG+hcwAPo3MAwaRzAGGmcwATqHMAs6lzAEOrcwDkrHMAha5zACWwcwDGsXMAZ7NzABi1cwC5tnMAarhzAAu6cwC8u3MAXb1zAA6/cwCvwHMAYMJzAAHEcwCyxXMAU8dzAATJcwClynMARcxzAObNcwB2z3MAF9FzALfScwBY1HMA6NVzAInXcwAp2XMA29pzAHvccwAt3nMAzd9zAAA</prop>
				<prop name="Temps">REFSWgAAjX4CAICNed0z7vHzOkDu9RSu/0fhehQ7QM3M/gcATDxA9ihcj3fCNT4NA/U/QOny7yBBQCkYAQhCQP/sUbgehetCQP/Xo3A9CtdDQP8fhetRuL5EQLuamUcA2UVAMAFR97hGQAEArkehR74FA4xIQMP1DwCCrUkNA3VKXQRLJQNoe0xAGQAoXE9N9fPrM06FBE9FAxlQQNYYASiMpAT8pAVRQPb/8v5RhQNvUkBx7jkAo+BSpQNsU0BuzwFw3VO9A05UVQPbwVTdA01VhQO/VbalAyxWLQObVr0DHu1XJQOIVz0D7ldAbWYuEVZYhQPPWN0D2x1ZLRMmWWUDAlm29fPDWE0DiFgtA0ttWL0DDlgdA+BXNQSbV0A/AR7VhB/u8tMknBdWAtGsHz4CzsQXBgKVzNQXe/7xyuQXJgLIRPQfNgLHDC8WJf7yxCwnImYCwjQvTi3OAsBkL24lID4DhC+WL6AjpgK8tCeuL8DQL+Iv9C8GP7gj3wE9ugAkPy41Hj9QP2I/dD+GPU4DAIw/nj2eP8A73j/IP9o/9D8ADk84TxpPTE/+P2hPek+kTwC2T4hPij/MT1ZP+E8iXzRfEEZfWF9qWS4StgxfBl9oXwCyX8Rf1l/oX/pfDG+WXxhvAEJvVG9mb3hvim98V45vuG8Aym/cb+5vAH8SfyR/Lm9IfwBaf2x/Nn94f6J/tH/Gf9h/AOp/jH8OjyCPMo8Ej1aPaI8Aeo+Mj06PsI/Cj9SP5o/4jwAKnxyfLp9An1KfZJ+eb3CfAJqfrJ++n9Cf4p/0n6aPGK8AKq88r06vYK9yrwyvlq+orwC6r4Sffq/AP5KvFL/OryC/AEq/XL9uv4C/kr+kv7a/yL8A2r/8r+a/EM8izzTPRs9YzwBqz3zPjs+gz7LPxM/uvwDPAOrPDN8e3/jPCt9U32bfeN8AOt+M367fkN/qT8zf7t/o3wAK7yzvPu9Q7xrvdO+G75jvAGLvrO/O77jv6u8E/xb/KP8AOv9M//7vcP9a/4T/jv+g/wDK/9z/7v8AD7L/JA8WDzAPAFoPbA9+D5APQg+0D8YPqA8A0g/8Dw4fIB/iD0QfLh9AHwB6H4wfnh+wH8IfLL/OH/gfAAovHC8uL0AvUi9kL3YviC8Ami9kH6Yv0C/iL7Qv7i8YPwAqPzw/Bj9IP1o/hD9mP3g/ALo/zD/eP6g/6j8UTyZP8D8AAk9cT25PgE+ST0xPtk/ITwDaT+xP/k8QXyJfNF+mT0BfAFJffF+OX6Bfcl/EX9Zf6F8A+l8Mbx5vsF/CX1RvZm94bwCKb5xvrm/Abzpv1G/W3+BvANJvLH8+f1B/Yn8Mf3Z/CH8Ain+8f85/4H/yfwSP9m+wfwA6j0yPXo+of2qPlI+mj7iPAHqP1I/uj8iP6o8knzafSJ8AWp8kj16fkJ+in7Sfxp8QnwDSn/yf3p8IrzKvRK9Wr2ivAHqvjK+erxivsq/Er86v8K8A4q8cvy6/QL8Cv2S/Tr9gvwCCv5y/nr+wv+K/1L8Gz/C/AALPPM9Oz2DPKs+Ez5bPqM8Aus98z97P8M8C3xTf1s843wBK31zfbt+A35LfpN8u38jfANrf7N++3xDvIu8E70bvcJ8AQu9c74bveO+C77Tvtu/I7wD67wz/Hv/g7/LvVP9m/3j/AEL/nP+O/6j/0v/k//b/CA8Auv8sDxYPKA9iD3QPhg+YDwCqD7wPzg9QD9oPBB8WHygfAOIPPB8+H1Afgh9sH3YfuB8Ach/cH+4fyB/aHyQvNi9ILwBaL2wvfi+QL6IvtC/GL9gvAOov/C8OPxAvGj9EP1Y/aD8Aej+MPyY/mD/CP9Q/5j/4PwAKTxxPLk+oPzpPRE9eT3BPAIJPrE+GT5hP4k/0TwZf0E8AEl88X05fYF8iX4Rfll+oXwByX7xf3l+gH9JfFG8mbzhvAEpvXG8Gb4Bvcm+kb5ZvsG8Aum/cb/5v4G8CbzR/Rn9YfwBqf3x/Ln+gf4p/tH++f9B/APp/5H8ejwiPGo9Uj2aPeI8AQo+cj5aPwI+yj+SP9o8InwAanyyf3o9Qn2KfdJ+Gn0CfAJKfvJ/On+Cf8p+kn/6fEK8AOq9Mr16vcK8qr5Svpq+ArwCSr9yv7q/Ir/qvJL8GvzC/AFq/bL9+v0C/ir+0v46/oL8A6r/8vw7PIM8yz0TPVs9ozwDSv3zPhs+Yz6LPxM/Oz+DPAArfHN/uzyjfUt9k3zbfcN8Amt+s377f0N+C3/TfBu8Y7wAq7zzv5t9I73LvXO+W74Dv0JLvvO/O76jrMwbxo1f/QPYoXI/CdVf7QGYW8UZXQEjh/3oUridXQK5H7h/wDldAH/FH8Va+BfPTVkCamT/wue9WQHE97uCgVkDu7+EKh1Yd82dWQPVSpuJW7eM6VkAA6m7xIDT0A2T06lVA/aRQ8NfTVUDsUb6m4LtVQM3Ml/Cc3VUF84NVQBDw9SitbJz0U1UV8zak9By7VUCn8Vz/VBXz5u1UJfPOVC3zsVRAbqjhHpVUPfN5VEXzbWDs9ElUpeMoVO3j2wpUlfPsU+Xz1VO6jfRThfOjU0BH8XCzjVOl9DwETFMN8zXVU230Uy3zAUwE5VK2bfPQUj30UkAw8OG3epRS7eN6Ul3zYfaEBEpS5fMlUkB73n4BClJAKabx+FG2pfPcUZXzvFF9A6TtUaXjiFHt42pRQJ3DyPCPUlFNBNQEGm1RbfMAUQXz41CtA9vIUJXzrFAd85dQtjUDfVDdA2JQXfNBbVA98ylQxfMPUCXz2+5PpQO6Ty3zgU/WHfNHT30DFFQU4U627eOqTo3za06l8zy2fBQLTk3z101N85ftTYXzY00l8y5NQG0fqOH+TH0D1EwNBLVNHfOHrBQOTl3zEW1OfQP0TW3z4E3F8wvPTY3zy/wfDi32FTbzECwnlhqbEKYC2kwn7hVeL0TwE4by43wvhiUe8ueULwSeJY7y67wvxiUWA9Qv3iUCRvLw/C/2LyA75hU2P0g/QFo/bD/mFS4/mDum4vikPwCuP8A/oj/kP8Y/2D8aTzxPAE5PKE9aT4RPXk9wT7pPzE8g3k/wTwJfpEem8vwUXzZfAEhfWl9sX35fkF+iX7RfFl8AKF/qX/xfDm8gb9pfRG9WbwBob3pvjG+eb7Bvwm/Ub+Zv2DhrvvN8FEtO3QOCTqw99NwU8U4d9E8lFE+sLQQ8dOJPPfMJFBQnRVAN80UkFx4VPvKZNBRruVC9FFC1E+5QpQRtUY3zK1FN80dRxfPNX6R0e1Hl9LR0r1FWLfPRUT3z6ax0B2wEqyBSRfNArARYnAR1tVKV84xsBLBSpePIWnwE5AyE/FId8xdMB9he8zwHhvKDU7UTnlOqpeRTHfPXRITxNAQNSsz0JgQESPT3hgNUBfOlk+T0tdT3puLo3PQBbVVd8yFVpQM6VeXz21VVbfNwVbUTjlWqPfOpzITBpPTc1IT6TVVN8xdWrRRk9EpU99pWE1Y1A51WDfO1VrT1FDz06Tz0CVfNhFe2lfM8V03zV1flhFfWpQOKV/WEV90DwldmNQPdV+UUdJQXWG3zqzBYZXRYbZRYZRRYZj3z2VcFFKSUxFdF8wvAV7UTvvSfBq8Yq6byAbwcry6tRq8wo1avaKuGrwCYrzKh7uW2r8iv8uGurX4CTbTslJBXtXSklDQc9K0XnJT9VoUkVuXzxTVWpQOqLLSVVr10JLRDY1YV9ByXFpUes1WdJFlV1fTkhLBVpeOYxPS1f4y0aHS0R1VF8zBSjLQYxPdG8uDM9MbU9NOuVDUE3LRt5PRVVNK1Ez6Ehz4TVG3z8FOmRfPQU/WkPAScTASFpVMV82ZEB7aTU+0EU6oF8/OEBNp8BMSEBKqsDIdO8ndStRNeDIQ8tVIF8yMMhAxSLfRRqjUDzax0t6zEndwEglb8BGNRrQNIvAQs7AespkMcFN1QTfPHRBSuWiwUkWR0dVDdhFCFFMJkdCU0FFtwTnVG8rBPWg30T23zQE8NBE+l47XYlBSXHHRiTsXzL9FO9QR8FCMljzxkXE1ahYRNDfP1TAUUTN0DFQKkRJikFAOMFx41TiUA9h/43yIpJi0+LUYvWC9a7wCML37vqC+yL7Tv5i/Y7xo/AOzvDv+QOyb/IP+aP2T/dv8ACE+S/6T/nk/A/9L/7P/e/wAADyoPFA8eD2APGg+ED5YPAKgPug88b8YP2A8CH/QPJh8AOB9KH1wfbh+AH5IfpB+2HwDIH9of7B/+HxAvIi80L0YvYFgvegHO1V5zNHRnTg2Tq5pOjXROncRPdZRPat2TiEx0wlR0+U9Nk8sfUGWDOBzXpsJxUErdo4r8xKf8x6aC4yTUrfzMJBhRtZRRDbNUqVFNhOzEiMzEoxw0xGokNNzsxVH9oxBSJbNbM1K1g05SFdNlFIRTgFIlxASEtXzE16TFtvx0CFPFcyVTbZRTbP10bIR3U73TklM1tGo8hMUcxOQUxABUhXNNGey0NVQ9xLyEaMy0bYaUhKBUDZO6VCWztdP0tO60hA5V3ZMoWuSEQNSEWlVFtFVVs9WWfLSuPETI9ITpVVrFhFZ1wxxWDbRW7XNJUCyXriNWNTREtLtktFXXLLT1lEQQFLQnlJRNQmyUXFdFtHSUl5yUqa3cl0aC4YSU+qSkHA1YfcM3WNXEJFcWVSbjAnSUx5SXFq9oX3pfdK+OXwBor6pf1F/mX/hfsqmurxhvYNKvTG/+RVaD3JRYV1WztTZsZBOMlPlWlXPeKCy/ltOcZHVMlF9Ut4aDapRkDmS09/yE4VUls03DVESrVcU09IR5/GRVYvyEQdSEKvxkEjxElfj0tN6UhMAUR25jVKpFs2sExE/sNDmUhCCqvIQIzLTmtDTIFMSwVkzEmlO1g35EhGFMxKtKU33DJ1yEDrQ0+CaExN5StURsNKUMh06SSW9kN2ZzUs2ElMQDBIRr4VH91FFNk69RPbQqVDSAJIRfzMRD3MdWsmkW7Md+ItfcJMFQ3ZMpqOQnjpJp3CRRzCfGJdQOg/zE10TUkLQkYk+yRbMrvCWcJMxOZUOOlmzUV04lsyOUJDP1sNVNlWN+BORLfAQUTVa1Y+VM1YRM5dM6fAQBtATk29DO1YblLuXu32ifAHqZJuUm70Dvsp9k72bviO8Amu8Mr87v4OMmr+jvAv9srwB+r5CvSv+0r8atrq/or1IPAAS/9q+AD0K/NL82v1C/cr8AhL+mv5i/0r/kv/a/CM8azwAszz7PUM9iz3TPhs+Yz6rPALzPzs/gz/LPBN8W3yjfur8ATN9e33DfEh+E36bfuN+K36qUlBPshEPkhHfchK4xTs2GxoUuYmpPfTSkJLSzgI5CBISEKVAVdFDaZUNeZIR3UE2Tk1BWbTO1ULWD0ISE6dQkWwVRbTMlUW2DQUyEbVxUhHZRFXORUc00VByHbjLlhOQB/HQZ1HSlO4Q0Vex3riNSLWOqVVJVVFK1g+CMNPf05K0SrDQsU/00U8VjZqlTdTQc9JzcNLSkNNXGvHTuU3V2bnWOQkRUpi1jWlS9NFx0j+w0qVYERMhU3UPiVHT7DERbFlW1gzBVXXRVFeRtVUWDg1WVY55V/UOrvVUtM9gUdPFMRAopVu2ElGQ+nERXtGdGglGTpGeeZe6TVv1D/ZxEUxdXFTRUVFKMZGlsZ9bmcpxXLTO4jGTZV2xdpARkDFhFgyNYrTTSNFRHjAcuQ1dtg9FXBD00fATAxF/WD5hf4g/sDwDOXyAfMh9EH2YfEG86b5wfqK4fwBvGQqXsRGt8ZEZo1Ec2Q+xE66xE01YFc6u5VhVEVm2DgQwkaa1WFXNRVoUTOiwkIUKkRAgsJOvwJkP0ZLvsZDOjVeV0ZERuVdUkbCTVPHwkJXwkBWwk7FSqlZRUbUO4rCSYNER+qmx0YOw0SaQkM1R0G7YsRP5TXZPfU0WDw1TMN45ClKQ0daQ0VewkhT9U9CjEdKMwFqMEhNFS/HS5fDc/QnzcdGWcNM1I9HQuUj0E7HT/USrllFFVVFH9M6yc574zaqQ0VySEP0SEI1EtNMlRbeaek1C1RJyEn1Cq/UN9lIRo7DRNPOQx1mSEF1AVVE+1k7pPLKVEHORcT/X0T00kBORruU7dQ4IM5EtO5dZqFqqnnJR3BJQ+TYUTbQo81NhMFZPUTOWEBJyX9hNOldbelZaVdp/YTwDiQV6Vlp+gn7qf3J/mn1BfAPqfHK8+pR6vOK9Kr1yvnq8A6F+qrwxvBm8wb0JvVG9mbwCwv3pvlG8236hv0m/Eb+ZvAPhvCn8UfyZ/UH9if3R/hn8AmH+qf7x/zt+Y3/J/BI8WjwAojzqPTI9ej3CPgo+Uj4ZvAEB/yo/cj+6P4H8CnxSfFp/UKJPeEgtcRDNkRGdO1qXzpk4NA+W0RBxPQtUjUyRHPjMs5+4iH/Q0UzhQLURc5HU85JFE5K2u1DTHUNUj49yUA61R7TMdUa2UUS3jVJqUNGyENJBR7eT8lMRClDTctDSDMHY17tIzTDRrTFLtM20E9IdS1SO1o8zku9Tk1VIdI/FW/OQQU4UTKvQkQ0z0s15TvSQkNJhTDfOyqhT0zBT07CT0BuQkHjVUHVM6pCRTVE2kpPSthnT0p1QdI8GsJNhlVF1T86T3VhIuVT0Dm0dVDfNiVR0knCScmVVd5HQkzlXNNMT0A5A8J5YDBAdOo1Z99EQkqFoUBMNstNxWnfRWfeOpFUQH/iJKtARh3BR7VVedQ5fkFLZUFM5sBCvoV+WUWB0jIZQP7hMVWIUT6mQEzLwH9uMMHwDGD1jPas98zxYfWB9KH7TPANbPeB/CHwzfHt/IH9oZZvNSXAQjhAV0BOkcJNEEBCG3FCfm4yQn7tJTNC/u9VIe8uxUL37ipUS0hXQnAJ5DhC+GA2QkE7CmL7gvyi803Cd+4vU0NNdT/aT8L6gOPyA7PgIHPPTkbDTOInQ0t1ynXgM8NGFEpx4i2zFSnZMUUgXD/FEWrbPlUaXzxhSnnjVWAml5rDc2Aj2kNCdRBcNLDFGtBFB1BAxEt+Q3KoYSiuQ0b0T0SQRHVgIZGRRPbqKFT51ENEceIkvhTgVDsUxHhpNOrUZYDlVmI/xEc02NM0KsRRa8VMxMHePonE+uRW5lAF5V/kX2Rd5P6E/6SW4NFl8AKF86X0RfZl94W3ZfiFumXwC4X8JfzF/2X2AfKmkmbxhvAIoftB/GH9gf6h88n5Zv+B8AEi80L0YvWC8iL3Qvfi+QLwDCL9Qv5i/4Lwo/HD8uP0A/AFI/ZD+2L4g/mj+sP24/gD8A4j/0PwZP0D8STzxPPp8onyByT4RPZk+oS74CAHyVZJTZR7z3bqLFTjWzAU+0rZSUlHGk9KNPxcPerU+V0wlQBcMsvJRFtVAttFB9s31QNbOhNkT0uVCdk9RQPfZ+o01RTdMrUQ3ELKRfXFRre1F945V8VLVRddSqFPTpfFQFbKQlfKRA1VId41hspHXk5JRSFr0DsFKlQ8jk5Kvg7uNW1FQYU7W0U2WzUYSkU2pT3dSUpJ6M5L9c59ZmsvFTfbMN5KQtVFqlQ0jMpF5UNdN6FORVkyzkrizkzhzk6PykzQEE5BxV1aT81FVVZr0DcFWNlCS0p1Vls7XBBOTcRLT1VX2kVlSV5KTUSpS0Y6S0e3S0hZectKx0127V5pPsxBxqJMQ81LRXtLRwV42UUsS0oTTHfrLdVNT0TMSLEFiV0ykMxwbF5uNYCmWz4Tx0yDTHTs+wf8J/ALzP5n/Yf/p/BI/mz0CP8s/AZI92j4iPOtnetTbikFdMbVQ0xDJXNaRUdP2c1FPjVt1EtNSq5ISV7GdqblNWFbNGvNQsVg0DVRcclPe0ZOGkZMicZCuwVaWkVWUDfyy3PuOqzGQwRJQYpGT4zKTeqhS0xjzkqQy0g0zka1lUheTMpD5UdeMkRGRbCFS9A/BTxdRTZaRonKQbYGaygXTkZFPV5KKUpC6kpPNQdpNSNdPaWkykvbRUqFKto5LU5FV8xORT5FQ8vOQjtFSjCFIVFIxX9rKzXFSbtVE144BspGNRHeNIWgz0MQT0GlGdRFB942vlUA0Dx4T0qlDFA7WTRPR5tKRXUNXjPFZM9CdQTdMLXPTq/Ee2rrJ1T70DQE810wqq7ETY1PSXzERnxPQz0U69Ro7zVASLnERcTWYNkyZNVeQEBMhMLaPVAhQEl8wEA8xEB04AJRaWBT4PsL9iCWYPgA+SDwC0DxbPwA/SD0zP7gUmHf4PACgfMh+kz77PcB+aH+TP9s8AGN8q3zzfTt8wL2rfrE9e3wCQ36LftN+mT/DfAu8U7ybvANDf4t9c727vgO+S76Tvtu8AyO/a7+zv/u9I7wr/NP+eTwBY/0r/fP9u/4j/sv/E/5b/QND/+v/k//71hrWGsiMktJtXTtWzj05FVJS0DJb8RENPNaRPnXQMVPlpT82ExKQzLFRNUNWzVW/0pIq0pKeUBL/spEHb3KSroG6TlKd+ckykpKtsUf3ziGyko9QEvFpkVNeMVPFRLaMSNKRTLFJ1dMxUYBSkesRf0m5jUg10TKQD3JQeU6p9dFPVpFN9Y3HUlItpU72kDGTFHGTfU3UEmvxUEZyUK1T1lISUZplU5ZSclJtURbRcZNNWfJTuVHVzB3SUKDyU20BVfXNcVcVTdFWKLYOOXJSptGc2w4xk+llVHZaHci5WLcNQ9GStZwR0gVY9Y538hLtqJJTXBJTvDHQJV7VjNSHEhEIkdFxXBbS0h6CmA5R3jnU2Iyx0F3R0N5FYjaTcJ46zWLUELHTHAEx37n8gPzI/LI9GP1CPKo8AjD+eP7A/wj+cj84/6Duej5Cwiy51xo2ekvvch76iypVWrVOw5GST/IfmaksYFJ/mU8Rk5VVtZDyfTpUq7kJoTJRPVJQybJfWg0q0lOSklMVkZ0YDVAW0KlRkWrSURKwcDMQUM2CqXpLZdBTBBGSa9FSAtARnFnJT/FQxU4WTFoBkFOtQnkPUV2ZjLKcXsneW5FRcUpVjRUyvLqLyUPwHhjN0p+aChZykanykq1BRpSM1BBQh7FQFGoyk6LykylA9FMSvh3JtXjRkQ1B9cyxQpSMbFVCFk+ZP/WRkB2ZTqBS3TgUuoqI0tHNEBC8wPLe2tUaTXLRmTW1UZL8EdrW+onqcx4a6Y8Dutaa9Ao6yx7y/xr3mvVZ9/r8gzwAqz5x/Ps9Yz2rJZs/wf6LPABSPJo84j0qPBN9mjQ7fkI8Aoo+0j8aPeN8i/9SP5o/4jwAinwSf/v9on3qfjJ+en7CfAMKf1J/mn/ifCq9EnxavQK8AUq9krxYPiK+ar3yvvq/QrwDir/SvBr8Yvyq/PL+ur0i/UHK/hL+uZYZCHLRkS0QHKvZDTkVTAYxkNGQHLqKbtE9FE+5PpRRUbEWtUDUTZFBVE4OUBJ9qPGS5ZGTWBMT0UK3DtRDkVCv8BEdRrQNf0gwUguRXh2K3BBTRUWpNFFFtcwq0VCVSrcMVQMRUWBQUfDQfjlXuQ1CsVINQPkOMFDVsVFFcV2qmIoWMFKWUFL9TPUOh12xUO1CmHd5CSOQUXqoUVHrcFJP0RLX8RM6lVB1kVMW0JCQhNCQ6VVW1U1WsRHD0FIgcJ6pGU1Vds9ycRPUUJA4tVoWzKFYNQ0p0THNApj5Cl1ZF1Hwkz4Qk6TZcJAFX5UMdV820LEca5kJtzCSKV+0EDDfmQjXdBOT0rCQQWEUk7CSLR1itAz/sJNsgxirKCgTkxKwkwFw/Tj+Y76rvAOw/tu/I78o/FP/+P+A/Iv9ATP82/xhPsiFOw8wkOvzXAlYTV+3WfvJbSM4TXCeuckh7SG5TlEQclE+GQsycRJW1FCSenESFxE92UjaqpEQevET/vBTmtBTMrETX5kKNVK1zc7QUXFK8FEasF+ZCDQxU9QTXtEZVxhKhbBSHU12zbAlTddScFDlcF1YDhFd+41acxKxSZWOWRBR+rFeMHlOcxCxSrdTMV/ZC1ZTcVybjUYWziPRXliJSjVGtczNRrfQUZ3bDUFq9JFD9465Q1dRQ5UPRfURvVm02U09tc7pPql0kT81ET91ET7VT5U1OZWOmTqVUrGRAtGRRC7RvnmNsdDrEZAZ8hDHQ5G8upU4CDk7Nhm51ABZ9Hn9Ae0Z9vi1mf3B/in9AtH+2f8h/0n9MN35C61w3AP5/CI9SiYY/qD+6P3SPho8A8D8CT9Q/Tp8or0JPTE9mTwB4T2JPlE+2T8hP2k/sT5ZPAKhPIl80XxZfWF9qX3xfTl8AoF+yX1S/vl/QX+JfDG8ebwAwb0JvVG9mb3hvim/sX5ZvgMBv0m/kb46/oL+ysU4CjkS8v/YSONS/5rWuIg+8FBUzrBRNHMRpvBQTz40jpdskxPY0z/ayTGTEZyVRvTOAXMf2srxEF97ygfF8z47NNtOkz7bFViLiIMTH5gXWzc4F7vKL9M8G3yQY0zbiLYwHvjJgNNdew0BE3/YSW9ims2zXPtJTfNdaxgNVFTOjVY0ju5zfCK7fwNPe8mHM397VbsPs12i29aazjPQ2/OROV33UhBzn3vKhbPc270jjzsInBFTvllIUbOe2wyznhu8ArwASrySv7u8A/0KvXK9u/2D/AJKvfP/Gr7Cvgv+U/6b1zsMVV40j++T048T/PtM8lwjG2vPwLhNWZeQED54jfNSVsDQEmDwEfzQPvjIw0qS0GFQPRiLGTNSuVJpVA4+kBHVUDeQs1D5VVFUjIlwEBizU7qwPSgYyoBTUgeTH5oNTfaNbLlPVsxZTpZP99Ac0LuMMhKr8dJBSDSQcF0JWIkL0d+6i83Cmku28dGXXvHS3zHdGIoZRFRPVbsR0UNR0LGQUGlFUDXS8dOekdNCkFLfUFKWRzBR1tBf28kHMFCVWdHQJUC2ET830T/Xzy3FPFSRPpcRMdNROVlUjok41JE5VAy8UJKATcK4lLiUO40QkJtw1TKotdEzt0xnUJJccNAMAHCe+NX4vkC+iKaYtvi/QIwDeL+gvAj9s7x4/OD+q71Q/AHY/4O+iPwT/Fv8o/ypPHE8ARv9w/4L/lP/2b5Bbpv/Y/wDq/7z/9v8ADxIPRA8mDzgPAHoPjA9eD3APqg/ED+YP+A8ACh8cHy4fQB9SH2Qfrm+IHwCaH6wfvh9wH4If9B8GL+AfABIvPC9OLxgvKiHe1YbVftWq/qKmNHThFHVP5YRPqgWDiFR0zqwkA2x0HdVQPXRQ5YRQNZNxUFrto4ok1K5QvcPH3CRT41AlJMwlUT10UdWTU1RRVYQcNIgcNKgkNG3ELDTcUQWD+FEtg6sSUmV0UiUjTGTEZTYchIBSVbOjUgWU9HSz1VLldASECFP1dFNm5eM8U/W0dIR3Uy2Da5JTVeOqRITFU9WTW+RTLfMAVMXUVFWzVTP8NFOMhG3UtIachGugVFXjuvw001R9463wvIQOVQWDKOyEQNrchFoElHtV1bOWVSzdtEREyFVdlFU1dHS0axxWdZRWRYNVVvXTU29WtSRUtKNUtMN0tG3cTJT1Vn3jEFddk60p7JRCV4XjYyS0e6lXzdSklK2UlNHklOhWlJQBWG2UWBW0WAWDM0hYrXQ0VPhXPeT8RAHH7Jcmr3Bfgl+UX36vWK8Asl/cX+5fqK/6XwRvNm9IbzTyqU6SpRy0d1e1dNxHtIaDDLTvbLTXVqWTvapMlKWkRI9MlHVElFeaPLRAlEQmVh2WfoNV1u2j2lWFg8EElKtVms00VdWTdFWNxPRkQWrchCoEdBL8hPNUdYSpVNV0BMSi7LSFpIRqUqyES/w3RoIVFMT+RMRN47w0x1PdtDzEmlSEVXzUNFqsNEW0NCzkNFUUbITvhMTXnDTBhDckfjVWg1JNhGTENTyFhMS1B/x04Rw0yFFVs7NZUUWUJDR0UaWTXbTEU0dR3UTkxAxcNPIM1FPXUAWU/CSnDDSM3CRpc9wntuI35CQhUNWTswRQ1bRs1JRP1bNmZU+F1E8VlJwkwU7Vw2uOTvW0ToXjI06V+zW0jOSDJORPTcXWXiLL2Ext1EwFhMwEuE0AjWSkJCsgtuW2wxTvDu8g6wAm70DjXpVelVbvaOtm74jvAJLvDK+27+jvyu9Ury79Zq8AiK86/6yvnq+wr+Kv9K/G/wDA/xq/LL9Gv1i/2g88v14vAHC/or+sv8a/0L/ivxTP9r8ACM9Kz1zPbs+Az5LPpM+2zwDIz2ov3M/+z+DP8s8030bfAFjfat98347foN+y38TfHt20RpVmc05dU4JOBYO1tU7lZE4loydPXVNibLyHzlLeT31DCVAFg8slUE1EUB3kFDR9ULZ9Q5lQ/XOxUM1TzjZs5O5QvZMKUfWERISrPVFVRFH1RFFtY5WtUY2Tr1FVY8pUhOlapOQF7HQgUn1DOaQ0rViUNHVSVaOMpDSotNx3LnLi7OT8Us3TGFVT5ZMwnHRK5DRklHRbflPNU55TPZRT9ZOt07Q07FO1gwZ8dB6mJEQ6VN3kdHR1DESNqjx0pxRExhxE4CRE+tlUxXRkRDZVpWNNVWrN02iERIEUdJxVBeSq3PTVTETwdEQI5GQhFVblRFZlk1u8Z7ZlzlJNrqxEyFadJAwE+6Rkqx1XlURXlaNQ3ERpKoxkgSRknEwEtgxXduPG3EQJWKWELF+Wkh9YJFWkzFTOVFeWosCkX85dANYPAB/iD+wPHh9IH1ofbB8Afh8wb6IflB+mFQZVDpP8RAVXjBQsjGfORcZFpm2G8xi8Z0aDlERGVu0U3GdOgk33TETgVXWUfESpBHcKHpJ5BHRiHH8udVYzfHSr3lRtY8V0dKVcdIqlVKVEVL009DQ5ZHQbqkx0Alx06jz0zhz0sKjMN6Z1PhJehHRDjHQnRuw0EFNFVJQ3JqK3lDRrpVK9k4qcNHFS9ZNVU0Q0N4w0G5w0AQSEpeVEhM0sh/5DUZWjgKqs5F8shENchCw8hBS1UbWD9qSE4VCNk7+CjISjhId2Y5SPpoUGggUVULXkT5WjkBznPlPUh8CmY+SPFvMU5CuglqKwTSo9E34kpEc8xBQ8xDOQRm5i5UzlRASXJqIHXEQAO8C+lZ6VZp94n4qfpJ+2nwDInzJf5J/+nyCvel9Mp06vAKhfYq90r8ZfyK+6rwRvJm8AOG9Kb1xvzt+Iv2q/lG9+bwCob7pv1G/WbxB/6m8kfzZ/AFh/an98f45/oH9Cf7R/1n8A6H/6fwyPHo8wj0KPVI9mjwB4j4qP3N+Wj8CP0o/kj/aPIAifGp8sn6aNroIc9N8G5dp+M081kzhPDeNxT7ZVU6NPTUPuT/VDD6lQvTQ85EVc5Gn8NIMa3DSfXOS5UI1EdOcuM4qc5CucNEesN57lNkKbhpw0t1F9BLznfuM8NCVlUu1TQNzvPhKOUk1DLa4U9MhSxTPkDPc2Iq0WPPQuUw3jUST0aqVTPeOFPPfeM1N9U9dWjKTxUw0jDdwkK5T0tUac9GC8JHpU/TOTaVRdpPSkznT06FR9NNFVVZS09xYiVez0cFVanTOHhCShVVVTwxS0rdzc9PVVLTRWNZMotAQH/jJjDAR7Vn1Tl6QkB/ZDVr3kdLQDjBQcpVcN8zzkFy6zV6UDiJFX5TSMFw5TV11kzAQQ1Vi94ymUBEGsBD9YWsU0WA3j4VcdU8rstAHEzA8+z1DPYs90zy4djs8AMB9CH8zPjh+wH/LPFN8m36gA2HMANkJrTARGxLQg0vwUBVwEo7XTnLS5VqrtU6AsBIictGn89FEGZLQ4Vs3kLAT78O4jhCSL0VXNQ7s8t76TFLRsWtzUU4wkOlVNQx4ktFUF1PTsDLTR7KSzrCQlldQkedynxnJEzKdWUoUTfPT1JDS7oP7jNDSomsSkjQw0bFMltFT0PFocNCMcNANTveRSxdSaPDS1fKSWUuWkrORhqlykTmQ0M1SkDkSk+NlRTbTENMRRLdOqUbZNU5BRbSNyUX1TV1qMND0kpClRZdRRBbRq5JTQFES19DSXUAWkZVDF9FC99NyULlD1FLZ89PFPdQPGT3WjjFVP5RRPxTRPNQROBfQRTnVEXJdOQg5URBNQjpM2BFRzTR3DMU3lJPRUK9BMBbRMHVN6xHfO9QDGdVZVxk9AD+pP/E8OXRZfAChfqg9cX2Zf4A/yCbZd/g8A4F/yX0QfVh/4X2JvdB+eHwCwH8If1B/2b+Af6h8UL8Z/ALh/Oi9kL1YviC+aL6wvbi8AgC/iL/QvBj/QLxI/PD9OPwBgP0KfdD92P4g/uj+kP8Y/APA/Ak/cP94/OE9KT1xPbk+wgE+ST6RPxgIDTsUDI21OlQNaTmUDj04l42vFTnWjDIyUQ08tQ218pPS0TyWj+U/tA2MXUN3kbPd2knFQLdOrilA1s6fElL9c9NvVUL3j9mT0GAz0MFHadaNM9JRnUaVDiFEU1bRkVLz0lNc89PPg9vJbElItQyxS9ZRS7QMrZ1K9A4CkVJy05ybiq9VSrfPx7OQIhOQlapTkQ6SkXrSkd1Nlk6uSU5UDqlzkx6yk31VTZRMALOQZHOQz/KSrTlR1423UpIY05KCVVJUDumRk2lTl/KQOVVW10ygstED01FrM1FV7HLSW/NSuhGTIPLS14fTU+gzkHFal8zRKrNRQhLRnjNd2kqF8tNO7VtVUBHT1rNQQV2btAydXbbS0tFxXTfMtdby0l1d1460kx74DaiTE+qy1WDWzN1i101VIFMQ0dHT41LTTvLQFxyR0wjTPrs/Af7rP1H8A5s32fxiPKo/8z0aNNo8436Bqj4yP1rUGYwyETsS0MKlXTeTUtPOM1Nj0ZMFVVjVUVpUDipzUcZy0UVlst2a1LqNWxQPzTLdURrVeAqsM5IwctHYM5FVcRLRDNLQnTLQMVLUiBLTYHOcOo0zkg0xn7tOFVLW0VA1UNOQzYNai5qosZNAMZLJk5JFs5HhGjKRhU9WklOfuAge8pbbE5NpSdeO9UmUDn2rs5IgkpG+8VFBSfdNVObRUFySk/xz05yT0081R9aQ09JUs9HlR1mUDX1EFxFFN8yVR0vW0UU1WLuLZbPS9UFTVtExUhmz0bSRUUVT0tTds9B0kVAFQ1ePOaqT0lPREXOxEI09VtGlOHaTM9I689F5OrbSqxPTrJDS0zASD9PRCtmwUEE11491MpfPUBUy9A2CUB37zNLQzQO4FCDYPWAPuAse0t14PcA+CDwCUD64PuA/KD9QPTs9Ywz61AD61HhV2zSYfaB+qwZ7PyM8Amh/cz97PEN8i3zTfRt8oLwBi36xPbt9Y34rftN/W3+jfAPrfDO8e78DfKu9U7zbvYO8Acu+c747vqO/S7+Tv9u8I/wASTxz/Pv9Q/yr/ZP9W/5j/AKr/vP/O/+D/8v8ED379xrJtC9REL06tg3NOLVNVqtxE5TS1T6WUT+1kqU+ddFwEAzxUH1RUONq8pFPcpHdQvWORUGp9w6w0VMe8pONQhfRs5KV0VDhRTdNUUYXzqWx0Vw4CqNQExNwE3JCUV06lFlPEVEy0X/ZjUqT9ZKxU19xfLlIq7FRFtPxfLlKaLGSwU33DzLVTTdPk9JQGVA2DHgJsZDqkl05vYGPmg3yXdm22DoIuVVXDR1Ulc2LUnGeOwpx0lLWsZM5Vln2j6VXtpFbNZq6TVoY1c1VWNaTsb/5ljsLctAx3hrNXfaMpV03TRFAsd55jPH+2Y1cNA+ishCMDWGV/d3TGsiuEf5Z1AKZ1pn0ePzA/Eo88PwaPYI8Aij+cP64/kI/KP3SP9j94i6hGdZaTlHRXnHQytIQXaVcNdnYqxfSEqla9E9WNDHR1ZERd1GREVlSlVOyEF+yE94xk4PwUrceMZLBVzcOQLCR5qAQn/hX+siq0RBC0ZPhmpBTeVFVE5BSlVIXzTYyUlHNULUSkFD7EFFsmVA0DCFRdE+rMlzIOArh8F/6yelN1tFwU1UpEVChsFA4cZPdShiVz4lL1BDQX9oPMVHVqFBRTPBQ7HKQdUnUEaCQUY6CGstGEpK9RPXRWnKSAUa2DY/RUQ3ykkSmcp77jfATfrAd2oqWm9KSOUA1UrARXvAQ8tHwHvuIErATXTyXDoG1PxaNmT83DME/tpNZkBMhOPXRO/bNaTlINtE5N1v6yutS0j9S0209NfaMZTVUT6ExqjRRMNXM1tOS4Te0UBqRkA059xua1zrW2v6i7AM691r/wvwLJBs8gzzrPXM8Avn9oy2bNjs+Yz7rPJI82jwBIj/rPZI9O35CPoo+8766PANiPwu/Ej/6P6I8anzSfVp8AQJ9yn4yfnp+wn8KffJ/OnwD4n+KfHK8ur0CvUq9kr4b/AHivaq+sr76v0K/ir/Svlq8AGL8qvwy/Tr9gv3K/PL+GI61OlXNATjVDgpRkt21O1VPxTsVzJ0/tE2tuT51zo2wE4k/Fc20HpAQsUE0jRVAFJNbEBH1QjSOZnASxUNp1M84cxO5QdXMKUWqlZFG9Ez3cVF9RpSQFUU0DldxXNiLbUC4jVMQLBVLtEx60V65VplX+cpWMVBSoTBTBhFf+cvy1Un2zGFxUMFPVU1FWXBRqU00jhWwUnkRXLNZT1MTxU70TDSRXToJVQNwUWDRUerQUk+wU1a7EFMYsVOjUFAFV2tUkVd2DNFW9E01Vmn2zaOREiFXVtAwku1VVdWPWHCT13EVWbVTNVjVDQlb1VGwke1aqxXOXPCSsZCTRzNTnWrzUA7QkHVd1YzZ0NC1OPERnV51UVzUUvDe0XnOUJPQMNBBYjSRYttUTQVhFcz9Y3YMUVVjVU+EU5MqUJMQUPwCG75jvqu9sP3Y/cD+6PwT/ANY/EP/qPyT/Rv9w/1rxtkOJV0XEFOQ69Nfu1TYi4U1WXRPKVoUUbCSbZCQVgbzcS4QkMTwnziNMJFHlJCceJe7DVUVzf3TXUsZjVd0kdNQYJAT/xBSF5gRUzDzXZkMMV14SWrFUlSQkV1YiD1SVc/CqZBTVDNS95MSl1MSBWpQUZFxUUFONIzlEVNTLwHZy+oxU5JzEzFJWXROqUu3jjvwEepzEFVyEVEKkVCVUFUwV5FSr11EFc7xMxJtUxIVVUd3EUTVDUtRUMRRkSxRRRbRQ1WQsxMosxK2q9LSVUMVzdzRkXmY8ZENQ7SS8FAtQVQRVT9XUT0WzfNwUPIxkqwhPfbPYrLSirLRiNU5Fcy+ktABONXZGsrOcTXVkLCQmTZ3UTBq9JEzt4/5MrSSkdANwAuazTk2GdnVWdS59Jn84ewBWdVZ/aH96f+wvln+of8p/AOR/LjX+f1gz7n0WjR6PmD8Aqj98j84/eI/aPwRPFk94nwAyTzxPRk9ATyJPXE+OT6hPAJpP3E82T+hP+k8kXzZfEF8AIl9sX35fkF+iX7Rfxl/YXwDqX/xfDm8gbzJvRG9Wb4i/AEq/jG92b5hvwm/Ub65v2GOwxhMMJy4jFHSmTlXD5dVOXdRPvdNT7BSIT7T9xDR0AwTEHVDVYzhVUFXDVfS0dRTEkey026xQPQPHUL3T41CkfRb201FddHQUVHwUbFVRnQOQpHSodBTEfBSb3FEtE/hRpdSMxDOtUu1jTFIN5FKdA4BVUr3To4TEuyQU1TQVrCwVpAQlU73TQ+zEXq1TPQN3U92zkuQEqqlT9QTEBOTsxP7UBBmpVJ30NNRTbARtjASGahzUoISEuoSE2lSd1No81A48BCdVLTNHVVT9tIzUe5TUlgwErnzUjciE1ONV/fb29f7TVkrNBFaVhFYV5LzUo8z0rbvU1NxWVcP1JJQQVgzkJ1e11FcVFFfF1Fos5JeU9K9XRSRXTdSqrPVYXdRYPQRYLRNIpLSX5rNYvSQs5MdslMIAzO++7/CfGq/8nzavMK8y/wB0rzb/WP9S/6yvvq/gq46Vag4ygzTkVGyUMlddlmhWlU6VviLDVJSlVq0j1Y9UlHUslF0clEZWYu1jLMT0q9Au4vdVBTRW1ITHVdUDqdyEkoS0UXnch9aF3iIq3IQSfNRV+BzU4FTUwbyEpZyHtlbScVQ9A1dUtdRUVPX0/LT8PITj7MTOVIRVstzEmuQEegTUYdzEVUrsxC5khAxMhPe0x0J241K1BAQXlsWOAlZsxLU1BIQgJBQFUtUD6VZUFNVRrYRRbdOd5HSzgFG91Nx0SFGtEy4iZBQSfBe282R0xZQX7mK1jIx0c4QUWFCdA0BqpBQnnBQFhHTXT50DbaBEdHFPhUM0T/XTi/1ORSROVSQEL24qukqcJIvsZFw0JyZzTPUEIUx9hMQkWyDGg05dJkY1AN4lriWOLZYvqCuuLcYv4C8AAjlO7Q4/GD8yPzw/Rj2e5QB+P3g/6u+8Pxb/wD+KT+Q/AEb/cP+C/5T/Tl+4T6L/1P8Apv8ADxIPJA82D0gP8v9sDwB+D1gPag+0D8YP2A/qD/wPAJYPqA/ibzQfVh9oH3ofjB8Anh+wH8If1B/mH0Af8h8cL8AuL0AvUi8cF86T1NQjTtr9dE5F45pOlfPUTkpNxE9940M8d+aTT6XDK/lPneMXdHQxZHef0qtvUM2jioR0p9wkv61Q9dPbUIXD9lx0GLa8dDBRXTNMUc2DZ6qkdIjMxKMcNLwkNNfU3H9es1LNg0cEhGBSas2jevR0nJzEtVLdw9HOpMUsj97iPFTEV1OoneNTj4V0U/Wj33yE+Zo0xBGMhDNU9XTctGZlVHVzgaSPfuLTVHWDse4sRMuAPnIoVXVzQTastFpVlfN0VXXE9IcMfrV2cuFVBcR8RBuQVtNUJJf+c1Y9dFbls6FElyw+0zy071alwwlkn3aVSm5zVyXzkIyfdkNXReOB+oyks5/Fnv4j3J8m8sAAVK9Wr1Cvel+cX7ZfiF+yXwDsX9av0K8SbyRvRm8wY55y0a38px7TFLQw/KQTV6q9JFZ1g95UlMU0lKowPL9OvabTlGQOVr2EdLcgzrOEt/ZDlLcm8mCkv2azKLy/XlP0tKK8hIWUh5/Sq09UpcM5LEQe3LQGErSE6hTHbuKwJMcGgzTPqt7iLGyEFAzE83Q02kVSXdO9DIdOcySEcWQ0o1dSrTSUz57jUeWz0VochLEkNJdR9aN/zMdW9tJLUaXDKVQ1UQU2Sr7C3RTUwwTX3sKO9MTVcewkV3yEPtwkH1AmlfMEUJVkrCSoTNcGIgE8XN9u1YYlfiUmFd5TJOSNjwzkS0291q7VlpNMEkXjGsTX9tIL1Nee5UblAC7lDu1unxjrLuUu70DvUu8AzJ9u74jvou+s797lDqXe5QAmrd7vKPtWryj/Yv+Ur56vALCv2q/sr87/GB/q/yy/Dr8AML9iL3y/Zr+gv7K/lL/GvwC4v9q/BM/2vzDPQs8cz2bPAHjPis+cz/YfCC/Sz+TP9s8ACN8a3yzfxs9Q32LfdN+G30CY36rfPN+23T6VnoIv3IRbd04tY6pOHZROHVQlT12TU6wvnpIDnIe20rE41CfuQ8wkkVB9Q6ya7CTHbITjUM3UZIQdtiw0OFH9o1RRzdNsqhQ0kCw0qIzkxJTk3FRMN8YjUu2TM1w0TOR0RWVsNIDcd7ZDDITV7HSp8Zw3LmIqxHRDhHReaLw/zjV2osy8dORThaNVAGR0GRxEOvQ0U1R3NnZyhlQNo6dU7WQcRA3aJETzVH2DO0gWdd5CWWIEd3ZyllVNc7VkRDXO9GTp7GQBVoVGdnIVNtxkVbxkbaRHNjO0Ryp2oty0ZPWURBDUR7aSrUpsZGNXtUN7TFSXLPxPttLoVy3kWB1WjkOqNFRHRFQrLFT4hATTAExfXl/YD+oP/A/OXwgf+l8ALB9WHwBvMmk2bzBvUm+8H9D+RW5lHjOEFCwMVBFXUDUGLgqjYNYipbxkjbRvYk4SPsxnJnO8RPdVzXQodETzYLZCq7z0kgR3vvVIRkojcN5CEix3dmLYPHfCTnKlTH9G42R3hqIgVAadEwpUfQRE92ZDlHfO0ll8pHdvckVTtdMorDQVDLQ091w03NR3rkOcNK2IDIR1Ug1DUZQ0OagEhy7jbDTpNITPNISvNVG1Y5VUhIBRvWQ8hFVDxOQnjOQUhOT4ZIfU1nOMhKd05IxshHNQQp0TWjznnoUu5aaTT/VEjU+dE2pPjUTMh6aStwr81IrchFfsj/6FbmMMn1Z2YuhMtdPYLJQ6XMQBtDyXttXmlZ6VjpV2n4CfAJKfnJ+2nbaf4J/ykeaf+J8AEq80r3atjl94r4qv3F/uXwDQr8KvFG8mb0hvWm9sb35vAJBvYs+cb7bfWM/ab+xvDn8A+G8af0R/Jn9Qf3p/jH+efwCwf2J/1H++f9B/Co8cjy6PAECPUo9kj3aPiI/K36yPvo8A0I/ij/SPBp8YnyqfPJ/2E41OVVNATvU0/NcWMvHZTqUEJORiTz2TmE/WTRPeT3UjCUzkJVCyXZRQvfTcNH1QdSOZtVBdU7Nc5MxQTRPuZVAN9FFdRIw0P1F1IwNZUV0EnDeWNeZD/JSLMKIeMgV0N241XlJTRDRtVVIVU4cM9KgE9ME8N9Q2NcbjU1VTMBT0SlNUVQSUpIMk9J4kNLiUpK3TFDTxU9UzDXz0JqrcJEDcJGDkJHps9JOqpPSu7CTI3CTgjPQB1VWNBFU1RFXVM01VplVTcFVVpFwkoWQku9rM9NbU9PVVTRMOViolNFYl40IkBFskJ35SNZc0JK4UBMhWXVQcBEsDV33kV/30zARQrLSVbUwEioQEo4QXJgLbWVeVZMQEElhFBFjt87NBWPWUlAQUWBUz4QpMBMrstMTMDz7PUM8SHwB0z27PiM9SH6zPzs94H6ofQATf7s8Q3yLRJkNsBF9MBFE6rLemtebzVh3TykQkq7BWxZRW7fOBnLRjtiQES1YVMzFWLVMaDKS1dNTqVbWk1Pemo9T0rYXc9G5VlTNPNLQ3Ziy0IFUtpMz05lSlgw3MbPSzVGUE5Kfepf5yhUTUJCnEJMugVrMs9NdaHPTDlKSjUxUEU5UzrW889FpTvSM1FPQaaVPt9MSk7ezk01L9JFVSlWOUtOR+fKRnvOTNRDw0LFJFJAz0+FFqVVRRtVO8xDSkUaXztY4M9G7ENFRRHdM6low0H1EVMwEkpdScrlTEl47TUJVjZMSUSayUszBQ9RSklPVPLVO6ZU8VBE99RDREFE8lIyPlTv0kZJemgjx8lLNAaA5VbuMUVHdUlDFNbSNNArxUzEyNRi5SevxXIK5F9lW+TeZNflLHPA/2RQD2TRZVFl8wX1pRNl9YX8oPCIRf5gVGsuv8D7ZfIB/KXwBEFzYfYB9CaXYfcB+ab7QfAMYf2B/Cb+wf9n8YLwIvNC8APp84L1ovjC+eL7Avwi/ULwDmL/gvai8MPxY/KD9SP2Q/AHY/iD+aP6w/vj/QP+I/pI8ABk8YTypPPE9OT2BPck+ET6iWT6hLvgIAxPQcfJRLbU61k4JOhQO3Tg20toyUOE+l03FPbeRPVvWj7k+9AxDUlCyklLVFxJRpzJSDUH3jn0rElLlk9NTcl5YCCgSkqytRhQNHFKRf/JR5tVG9k50spLVRDbPRVCSnVlNSBeMl5ORA7ORjWFIt5LznvgKwUv2kVrzk5FIlE/y05B5c5LU3vKRRlORqU0Wzi0qM5KV85L9c556S+bykExFUfZTMpEbcr+6lhlPK9KTO/KToDLem0iFVZFXUBORVLLfGwo5V/ZNTqVVlpBS03Ixk+gTkqxVW9aMudNRKjNRhZnS0e1Z9VHy0tVZlBLaEtOdWhQMHV4VkV7YlEzxXhQNXV43jdZRE14YCp/S0wuS/5uNYYoWkWGVUDM+ektlXlbQALM92z7h/ms/Mf77P2M/6fwAkjzaPKN8i32SPfo+Qj3KBJs6itledpJR0WLS3FrOiTNT/nLcmw6zUqny0lQjsZ5bVPuNW3eR8tNNg5lOmLLTgVU0E5NSuDOSWpqxkeVU15DSUR1SUMEoM5Bbs1P8Et86ixkTk1an8pIhUZGrspFNUqCV0zKemQgjMpOakpM5JU62EhKSgdOemQmispLFIhKfuVU6i/VIdg95KvOTEvFSqvOdmonGkVDVVFKQ+dKQnUp1WpuO0jFd24rhcVJtRzaOGqmRUZ1xUSwz0LiT0GrVRpURQxbPdUIUDxzRM974CkCxUc1A15HT0bUCE9CVQ5QMHUG2zteL8TG4MVEBPbYMKWqz0xdxEl07N5E5941MvTuUWvgLAbASPhARVV/T0Iuz08QQEyAwEtRqEBJfsBAdOzQMDAU4lFpYFZgU+D1APYgnW9QDevYYPsA8Sz7wP1g/oD1rPAAQfJh+Qz1oftM/Gz9jPoh8A7M/+z+gfMt9E324vWN9y3wB833bfoN+y34zfpk/Q3+rfABzvLu9A7wrvZO9274jvWu8ArO++76Dvyu/07wb/8D8CTwA8/y7/YP9y/4T/lv+o/0r/QLz/3v/w/wIPxP82Y07dpE1O5bNzTiWk5EThxEWpT6WU7ESY9ETRXAQD0jRUH9ynzvJcHFR1UKodc5GcBLG8pM4kVOlWnAQBUTXDI2xUP5xUm1pRRdN0UcWkpKSoalxUy8QE42xU/1Fdw1sXUjXDM1LN80xcpG1tTKSHUuWzo1J1o2m7FKeWYvWsVBBTxWOtKgRkSlNF02QEpH7a7JSY7JS4UzXD01OklcTUlAa0l65TVL2EVFrNpFRdo41UXcOnhJfMfpV2ovtUhXSkZC5VZl2jTVUFZLRkgVWVw9OcVT0URJTWPJTuVVoVdFYNAyhW1UNC9GS1XRyUdQx0l1a9pFaslXTkZOFWdQRXXaMdzMSHHoJOV51klHSIVyJ9Y6FEh/azHITuZHdewhsnWH1jQVgdVIR3HnID4VflhJx/xn8gPzI/RD8AHo8Qj/J/bD+eP2iPqj+8P0B2j/g/Ckk+dW5T/CQ6hCegDqN0J26C64DewrDsZJtC5GSBfCQLkI6jDJQ0JJSpHCSX5qLlPJTOlES1mqRknjQkh1XtlHSUT6o0JDecZCCUZAVElObVVM3zzFxks2RklVQkNXTsRFxEZ5ZSKbyXLsKR8CRntmOMFKMMZ26SZsoEpE4UZDUEp76C+FJU9aRUpMqkVLV8VJJMpFV35FRcPKRFJKQq5FS1DHxU8oSk11GVw7yKfKSmlKSOhKeWI5ykOlYEFB9RzfRQHbPl1KQx0KQHxqVewndQbRTspNFH5K/2pd7itAy0gE9YxUQUt97i1E5FI6I8BwQ2tS7CACy0w7B+tVa/aLsKRiIC7LSTPMSTsIa1nsUA9rWmv7i/0rnWv/C/Asn+vwAozzrPnH9ez2jPgsm+dZbPAKDP4sH+f+DPMo8c3xbfSN8AYo+Mj56P4N/a39SPzu/ojwAKnxyfLp/wj8KPRJ92n4ifAGKfrJ++n6Cfyp/0nwav2J8AEq8kr06vYK9yr4Svlq+orwAaD8Sv1q+4rwK/FL8mvzi/IMKvTL9uv4C7TlILnGe+ckFnRAcWY1QHvmNkZJRsD8R+BX6yOIwPngUWgqxQVr0jx1BFc+McxAMEZwTus9wEVNwP7gUGM/wH7yKJ/gwfnnJTJB+uI5zEwUocFNwsFPdUF7ZTU0VzgUNsH34VVkOMH54VjjIehKwXDkJavB/OFT5TtBTYQOQf9hVGY7xHDi2ecrOURG3V1ETwVbUTCFbFBGREJ05SW1QnD1KPVr0jVad8JMOk1ON0RPtcJLUXnCQwDDRQV6W0VwotA4HkNJwMR74tfmPcJEkh3C9+A1j1dIw0ziTkAccMP37vkO+i74Q/jj/Y7wDq7/zv1j8Q/xJJLv9Q/2L/bHT3bnKaV01Ta1dFJFVXxQRXtQMJpPTpdCSV0Vwkt2QknmRHtgJplVYtA1E8JDiER3YDVkpds+yE1NMcJ05ipRQkVYwsJG7cRFUUJDzcRFEl3EcWgzzU0bQUuLQUrZjsRHxURSNiTNRLavREMwRUFcwU91PFQ1XfdFTIXBSqdFSInARVb3RUWPzEPGQUGpwEVf88FOs0FNMsFLe0VGuaUnUUUk1jZVK1E5tIUvUjMVJ1xo5DUUSVRNxUxlTHTsXW8nl0xK1XDGQ8UUVzI9RUDKVRtRPoHGe+81DFE51aHMSDlBRtUNXzSSRk2zFQTVMbUN0jAVCWZXO6T41ThcS3nvNP2n0UTl1Trk7N435OCnVETn2zGPRkw3BWQ2x01XqkdENEhBA8pNhMYhVkTL1mVnXvIg5O1YYAhnVGdQ59Jn0uf0B7VnVWfwBwf4J5hn8AP7J/JD/mfeZ/AFg/Go98P44/oD+Kj7Q/xj0Azj/4PwpPHE/ejzivOk9UTwBmT0BPSk+MT75P0E+iT+RPAAZfGF8qX+xPNl9gX3JfTF8All+oX7pfzF/eX/BfWr8UbwAObyhvGm9cb25vgG9Cb6RvILZvyG/ab4RX9iIAvLUEJ7au0oJOjQO1TtWz8WoMJDjUtHHkFKNPdQOr4k+dsw8MxCz8tEVpUHUElBR9jBSXUIXUTVAtQ9RQLeTMFApkxLRzED4CRSzEX1GN83uWpHSVUfUEUbX0VBTppqR0BVI9BLzEQBQUWGrkdHUsFIwUFKhS5WOryFItQ+QsFVIF0xZNU40DNVPd9MTEajSEtYU0hKWcBL9TLTPXtjyE8VOdYwxUBdMm1BTXpjJgHNR6hASTVNT1FGwEzETU6DzUAVXKvbRVzSM6LAf2InBVWpXEVdXzqVXVs8HEhLXcjNT15IQXVl0jLlVWNfNK1NRjtNR77NQVl7zUtcTUz9T0s/D286YM5CFXNQQk5Ff01HBqdOSQJOSnlPTCV5UTs91XLUSU9BJYLTMntVgl40dU5D9YVdRYJtWz4VelBJyUxHTv7p8AyO/C7wyvzu9Ir1qvbK9+r0BI/zr/lK/Gr6irBtK2fJdEPsOU9DIE5PPQjsL93Ncq1iLKJLSqvNSVLJcmmqFLFJcOlS4TjNTlJATOWpTUsGzUmFVV439s11b3sk9VpTMwbNQYjLRV/3yE5nyExizUrWwEs4xUvQQ81FFUNQRUND0E3LQPHNTqU2XkBNRLtlP1I6BMhwbSZsTEFUo8hDFkhBf8xCuARnOYpMcOha7SklK9BCyEVmpUxEK0xCcUFAhSlRNV7cR013wUuLR0mzwUtYZkFGx8FEhRFZRRWtUEUfWDAVGVlFDVE7PFUPUUtBSRUL0EUKqlo1r8xD5cdCWEdARVUCXkTx3ETyUET2UUmuwUCOwUyE6dhBQkZ6Jk1DNkJ84TlCSLnGRcVtQkGk19FEylBEyd1qrGIpcMNAMUJAcEJOsA1Cd+LYYvoC+yKbYvyC/iLwBU7/YvED8yP0w/Tj/A73o/AOTv1u8I/+o/JP/WPzj/Yv8AdP+G/7BPqk+s/7b/gF/i/wDs//7/KA86D0wPXg8QD2oPAJQPpg+4D8oP3A/uDwAfEh8AJB82H5Bvom9sH34fWB+KHwC0H8Yf2B/qH/wfDi8gLzIvYEQvlh0Gfxhz1nK5Tr2EUU8tdkbVluKnRNTuPNSxEFR/Zn2esp9QhSRQou2j1ox3lsO0xCvEdEcArH+2xT6TzH+Wc+R/9nWeEg18HISUUqWEFIfWc1zEKwFTdbMeZIQ3PI9OhWI+op5cj26FbnINVAU0pVRNI0iMj9ZymfS0tWKkhM60j8aF7qI2VZ2DaVPch/ZyiPSEoVVdxET8jz6iDhSfJp1ucp08lxTOczSU50yUCVyXzoNsl4LGInV8l+6DjJfOlT7i+kaElBdYfUS0n87TWE2TAdnUl46V5p9YX0KvZF9uXwA4r6pftF+Gr7ivqq/8Xx5vKDBvAmnOs1d144Nslwa9Ek6y+xy3noLDLLeegyyXSq5zVu2jRlS/NuL3fLRD4FX91Hy3bsPshHnsZFVi7IRJzIQq7GQSTEQr+FTVU970tMWkh77Dqsy0bfS0VSR0PuQ0G9YkdP5THYRTFfPQUypNI7h0hJyUNH4sx27iNVAMxC5sdBRTHXRUNFngXMf+UqpSPeOKXMRRcVw3VnOENBlMNAWcx0Q2Nb6CsbTHjrM0NGG0xFtLUXXjM1GllFHN9GjUJPPANuLH9MSlUNW0NVCdg3P0xFVQnTQM1LEfLNcmc1zUqE/VM3HElCcWs05d32/UduIjThBNJtZTjNdOs031dKTXzuK1zLTUOnQEuE11sw4A3ITL1ZvgHuXu3wDrBu8Y7wAq7zzvXu/An3LvnO/2nwCjANbV1tXG79Dv+u9Erxb/eK8AWv+Mr56v0P/Sr+Sv1v94DwByDyS/Fr84v0q/ZL+Gv5i/AKq/vL/Ov+C/8r98vxbPKM8AOs8Ez0bPcM+Cz5TPps+YHwCyz9zPZirLzw3fH9/BzyvfAFXfZ99534vfnd+v3znaNoJLC051ky/Uh6aSmowkS+FOLURPPUSkhIishEXRBOQDjIeWI2yEXMQkK3VQ1TORvCSsXId2gjXjbIT81CQdUZUkTIRbVFE902xR1ZOQdOS1qEyExITk3FEVQ/5lUXVkUj2EZDRMUnWTa29SlZOHxHShUjWDVbtkNNzU5PdUNBCsNC0qrDRKU92TY4x3/lJJmnx3FuNTLaSUdAYkdLMeVM1EHERYVN2Tc6ZEdI1UpSQ8dMb0NODaVPT6PHQWVfWjNFVmRXNNVa00XESBVS2jTZxsRLVVFURERPBMRKsIVsVEVi2jPJREW5qkRHWsRJFWpYQMBMighGd+ZXZlNkNMVFDsRGmgXGfe4+xXnpPUVO5sZBK2NFQpWCVDQVjFJFgarXRY/UvKV53kTF++DwDQD5Jf5A/uD9hfKh88H04fABBrDm8Ab3ofpB+GFe7TfGRJa8xHbuNXHeTsROmsTFW3lESbrESBvERp5PTTUVad9JRkGoxEA1ZCPdPszPfG9b4zbESFzPSrblVNdFWVkzdERCBabCQFvPTsVD3TzAxHsp6Sl/w3hhJaVPWjRLTkN96SE3T091M1VFNUjWS0NKXcNI2EdGzkJDVTnDwhxDT/Uv2U1HSVykw0tWQ0nGQ3NqJcqtTkR3Q0Lux0Dszk76Z05NhRHRQMhKGk5IzKRIRyfDROdOd2giNRkIUkrDRj4MaDUDV0hISXZmzkfVC1JETkQVDFJFok5A9E5PFPRVRP1ZNbgE91k09PrXRPLXPb5U5FU6JOlZN3TobVk0BO1dZelaYj3JRjtiyULk3dQ/VMxYRMykVTAqSUetyUO5UHTgAtpp6VdpVWn1Cbbp+Am5afAKif2pGund6dPl/on2JfNKcAFq8wrzqvtF/GX9hf6l9cvwD+Xf5fMG9Cb1RvLr9gb4pvAHRvlm9Qz8Jv5G/2b9BvAn8ALH8Wf1B/Yn90f4Z/mH+qfwBEf85/4H/C3zzfFo8ojzqPAEyPXo9wj4KPlI+mj7iPyo9A/H/Wj+iP+o8kn5ZKJzxEaVfs18Zy1KREDE9lU6FHDOcORY7zbJQXROQxVVBtJFBVA3HkNIpU5JWnJOS/9DTbZOcmkhiWjOQwUZ1TTITnJpKIiqw0o+SUvKTnJpOUNBISxOQsxOfm01IVRDw3NjVahiLV3OTxUt30U50jbSX0JD1THRNeUz1ErVMNQ5JTDVOqPPTM1VOtY+R8pP7cJBlUqgUzM5QkTJT0ZpT0hlqE9KBU9LpUPePV7KSr9VTNMw7c9Ch8JECtVQ1DYlXFI3uc9JSiRCSuRCfuE7T0Aez0HKwkJz7iVVal820MBIiqNCSj9PS77PTc/PT1TVYtUxBXRZTUFEpMBK1jzBR7V50jlTQEtlZUBNFXJZPo5BVY/dQ2lAQ0WN3zSFjFJPS0VfjkFNNkBMd0BMIEHwAuzwgf+g9Uz14dXs9YH6rPgLzPjh+wH/LPBN+GHYYipaactHdX5ZRMBCPExAylV200Vv1EZLS9/PSlZmS0jVbN5PwUV1btU0tAVjUDJgwE4/XxrPRb2lWdA8FVTVOjvPRVjJz0dLz0XEQkPmwkNSWs9Aq01PFU9RRc9Cm43KdG4oG8JGTEp/4yIy9UtaaGQ7yk4+QnDgNCpKSUhKcGNe7zhKQnlKSFCvQk7VSnvpM8Nz6qbFVSTVNTPKQwJDQXbDQ1/9yU4JQ0wlGVpNyUa5BRzdRR3SNZUeVDUz9RRdTklAzs5Oq0lKvXUN0judw0ncSUe4rUlGjcNE2Ul/41XjLuVU/9Q7csRIWElFokT9YW4rFOlcN+TERLTsD9pDxEC1C+04xHXrI1TayFRu5S0EwtREwNk1wA9Ee29cZ1LlX2RbZPyE/iTwD0R/ZPCFsuVYYPmAtGX1hfAMoPdF+GX/ALpl/wXzIfRB8A9l8gb7JvjB+eH7Afum/MHwDGf+gfqm/0HxYvMC8iL2QvACYvWC+aL6wvji/AL7Iv9C8A1i8APyo/PD9OP2A/Cp+EPwB2P5g/qj+8P94/8D/SPxRPACZPOE9KT1xPbk+ATwo5pgJZAESf9/KPTk2jxWSfGg5CfIz0tE9t9o6VtgKpM1T3NvJp/ESDvJSf2DT3xpWW0vZQVRMQUWr9tFFtA0cM9F9RVRM1gERUm0xUt1H91AT0Nekk9ApUpCVSjdRkpM1YLKR8UiW0PKSwUlaNQ8hSPbRS3bRT3dOzHlPV9FTkWFOllFNWRQOLU73UU72UU9UDbde0pPlTtdMRVP20lVSNQ0gsZGgU5zbymbVUTaRUtQPTVJXD7rVUbQMHtNQhVX0DOlrk1FUMtHBVlcOOPLTLqVW9lFUNpHRk+lW2bQMXVt3TLlYV00q2hNRnVl2jgVaVw55ajLS1XNztVjXzCUTXah6iQjzUXKy0c1dVE6WQFMSnHMcW4uGktPrGFMQXWL1k9Ld2AjdYFtUDB1g189kUzz7PmH8Aqn+Uz27P0H/ifwSPFo/Qz0DizzyPRo9Yj4KJVvKtPHTTgVedVMS0Nqy0E1dUFWR81N9c1MdMtKzUZDWRXNR31GRhVi1k9IRTKFYdpGy0+LTU4bzUpcMctKsktx66ZKRkTEoUtDIktBSsZdyk4Exk0cXcp/aT/NRxBORYVLR15NykIBzkBFR9g+rafKTOpKS0U41DmFPUPaQcZGFM5EOUpCpTqpXTFpSk+mSk2FykwU1SfYOqUsXUzFRzvOdW1gI3UlXzHWSlUl2zbeVEVMtRvaOzUdUDtZcE9Hl0VGFRLdNFWgT0KfzkFFENRFDNs63hlKTBUO3kUPXkUNQdpJSkUUz0OLSkI1DWXbMFUH2DyuRElE/aldNm5EQ0T12z9U4YZdS8R/ZyXk7ltKz0+wDU5kPcBIfcBEdcFBBNCpWkTFXz3fT3dgW29Q5FAH4FZgU+DTYPSA9aCW4Ndg0Afg/4v6oPvA8uz0DL/g9YzwASGVYfiMN+z6jPYh9sH8bPAPDP0s8E304vCD8q30Tfjk8AQN9i34Tftt/I39rf7N/+3wAQ7yLvNO9G71jvau98747vAKDvsu8ET77v0O/q7/zvHv8ACP8q/1T/Zv94/zL/jP+u/2DA/9L/5P/2/R7CA04FdLasRGdO7bOaTk3T1IjMT95FhnNPvYT0R9aSMWq0pFOUpHHcpIpQLXSahATHtKTjUI2m9vIYqVHFpISkVIykbKwEiNZUpKNRFRO8jKTcUbQNlFxUEKRULFJVc06mRKRlUp2EpFScjFS1qvwEzgSk8TylU41UU7KVlFO1RAxkd1MNc5Jq9JSqTBTHvJTkU7XDrQBEZBlUzVMzjBRTLVQ1o21U7ZOGdJfuslG6jBRbaG6zVT2jKIRkk0BVFXQ8lHQsl26yrsrUFMgclOOsZ57CHFbK9aRWDcNQzG82op1Wkq2zu+xntrLv/GeuQ1eyTdNEFH9+cpdXtbOv0qSEyDx3nsL8pIQYWED1pFx/bnWGs3x/tsLAvH8ABj8YPyo/PD++fyCPcj+EPwCWPzCPeo/MP94/kIsWU+QktVeEdDI8dBFXfWP1mtSE3ORkxVbNBPRkjdrkZHX0ZF1W7ZNGVtD1BMyEu2B+cveEZOBVVJ20hGSwTJSSlGR5TJRVYpRkSaxkKkyUEtQUtfhcZN5klMBU3VOlRHyXrrJrlBeWlV4yHnyUpQh8lOi0l7ZTU+UzmqlTpVTMlGA8FEVEFCyqXBQS3JTz/ATerFTEljykqFLts4ocp35jUlJdMz40p+6CAcRVUbW0qVH9FHSklewEgHSkZVh0r26zrAT4UFW0UJ1kVpQEo1BVc478VG28p6Auo8ynplPcr6ZDT62zKy1PNaP9TgUkTo0kJAShWhQHtsVeMxzEg6S0S7VNhRRNjVPlTAUkTErtszqc1Lhstw7CACS3AO61trWWv6i7rrWGtSZ91r8A6L8Swe6/EM+Cf0TPRs9ozwDCcXbN3n2Oz/B/Eo8U3w7fAFDfWo9sj36PkI+ij5zfpt8AoN/aj+yP9o8InzKfRJ9WnwBon3qfjJ8OnyCfwp+sn86fAPifCq8cr96fKK+S/1Svdq8AiK+ar6yvvq9Yr2qv3K/mr4AYvyq/PL8Ov2C/OqGusgu1TrWzL3Rkd07lM6qVTrVkTlWzHFRnZrKYbU8NE9FPPUMDUN1D0yVQ3RScBFwsZHdQtp1DmVCNc7NQHVRQmsVD6ATECFGFZLRUP6lRfWS0BHS8VI60VK9pUf1kFMTjtFT/UXVzrSCsVDlSjXNTnFRtVVI9c4eEVKOkVMH0BE3cHBT1Uu0ELFQqLFRtSnQUZFPNE35TtbTWzMS4U41z02QU6lNqXUMGpBQm1ERAVOUztVrcRHWcFI1UpXOn1VSNxFTFQ9i0FPpU1qWDFFVdMy6EREdVZmWzaFU9JOQUnFXdQ9W1/BTOnETp1BQIVqqFZFbFZFbdQ1VcJG8mXCSPVnVUPETDLEf+Ym37NCQXV80TLldlc6tKV51DaRxEgaQ0nG1XXUO2Vz0j0VcVVJYM5AFYpbRYxWTMJEepWF1kxCT4XDTOdCTEAOwnTj9w74LvXD+mNZ7vqO8Auu/k7/bvCP+qPyz/Pv+4P1RK8Y5SpWwkdxREQoQkwSPs1GsgXiUO4zQkt1ZkrRRsRIek12YCUVatBGLE9CG01IvQZgLxVUXzU9pVTSQMJKPkFIzsF1SOU/wUPhQEJez0CuQUFewk1NEs1LisFw4TPNSVZAxUSCTUMYQXfhrZkVONxGQX9hNTpdREVFVqpAQ/bBQnVBQHU/0zle18xNesVLkUF3ZygGYUFGxStcTsBDBS1dTWZFT+UZXEUV1DxlE0lbRcxJDkVHlRVUREFLM9UW0kJMQKUcUUUKpdQ9bktLcEZJ/MtIWpUO1EBGRP1LQw7LQZRVAVJE8lFExn3rNPhWRWvLTxTt0EThVDguRkG0tOZbMYTqV2/vM0dGNzTX301GU0pNhMpYMD1EwNRER31mVWtXZ1PnUADn9wLwJx9mX2ZS5/SH9SfwDML3Z/8C+af7R/Jj/Qf+J/AASP9n9oPyqPpD+eP7g/qj8A7D/+P8iPOq80Ty5PSE9aTwBsT3ZPiE+yT8RP1k+QT6JPAAxfHl8wX0JfVF/2T2Bfwo8AhF9Gv1i/0l/kX7ZfyF8CbwAcbx5vMG9ib3Rvhm+Yb6pvCLxvRm8IuBzsF+YVbtMEdNX1/BQnvLRxzBSjT8bV495PjfTMt4YSRVCqvcRQFdN95LSX7LS5gkx01Py0axBeFRbNPsJfpDwXJgKVPMdG8so8FOmKpHQFFBQeZMcmw5zEdUlSBQT8BKqMx+YS4ux0i/xS9RRTBRS0x0byapVThRRT1eOe1McOMtdJU+X0zAQN9M+G0lgE1Ft6VIXDk1TlI7BkhLXGTATgPAQBVSXkVbb1wzZVFdNNVeUjcBVVtfRVxfOh9PeWw2zUtfVE1A7M9ChWffRWtEUUzNR71NSXVtXjrma01MhWfdS81ANXFdOtHQTkNleNM1B09GeK5NSKDOShHPc+I9Tk7rZUlBBYPRMpWF3TQa1Y/SNDWD3UWMXz4QLk1MpU747v4J/yn8zvDq0A1u8Qrxr/XK8m/WaveK8q/1i0r6atxiKaV40UV4UzVTzc1B5s9AXkpOvE1FXMvNSzDJSdvNSDzNTNawyUTVa1hCSUHlaqxXRWVWPsxITQTNS3oVVNBMyHLoNc1FGE1Dhq1IQhzIQHRNTuVHXUVVQlA7Us1JistH5khIlmZAfOAi0U1GOA/iLzULwEU4COBf7zUy3TiMwEVW28BFfkxDochCDEByqeUuTcdMqcxLXkB8bDrVJFo15SLdNI5AQsmqTFUvXD9lElJGQUvtgsH8aDVBRXUYWDQ1GqXdMhxHVRhTRQzZPS1VDF87GMFJt8FH9QIFXURHdG06QfRqNPDcTEF4z2EyzU6E7lxPxn5iJAhuwUC07FJgYlLoO8JDpifNQKnFQzIG4SBk1FowF+nFdGJc5l/iWmJXYtDjIBx9Tfji+gL0Ihri/IL0LvAPwv/i8QP4rphjU+P1g/ij8AfD/G7/jvmj8U/y7/QP9S/wBk/3b/IE+S/5z/tv+w/9JvAMz/7v8YDyoPPA8GD2APcg8AhA9OD5APug/MD94P8A8CHwAUHyYfUG8yH1wfbh+AH+JuAEsfjR+nH9kf6x/9H78f0R9UMy+92wMUdU4dxE6tc0uPTpXUTo3UJHRDNNSzfE/NlDR0+U+F4xfVUG3jM1R0TWR0aVCaJbRQJeOnUP207MTbqmx09PzEGKTEMNTETFVRJeNnjMSIvMSj1MRtvAQ011Etk/hRfcasdsXOgkdSVeNg9HR60FTHTsVes9R06WzECFPG/aMlU+2kHMeG4ndTas2TkiTEqvS0x1Otc9PfU50kxDQZhIQzVNIlI0zMt5aygWyEoFRaNeO6hITTVKW7Doy0zSjUhEFV3XTchHtV1n3zlFXFs66MtMhVtG3kLET6zIQXVn3zNLVWVeNQHJRnVoWzgUwctx6yvVYl5By07TSU1QlclCfMlEJElF1XWm3jc1SUkFfVc6nEl2xW42SU+lctkxhYxbMzLlhtxKyUNFg1xJSUBdl8lMfMnz5fUF8qrzyvAIZfGK9yX7xfzl/gX5qv9F+gFm/ArwphrnPMRIP8RFjVVz0jOARkHERk/1aaBdPlTLTFVq00TLSVKBSXlnM8tEZUtCycRGtAqs6C98SE4GS0x8SEsK1VPSOYVfXEVTVTYqpktEdstDDcZBiMtPiaDETetLTFVN1E1LSIoqSEcXSHboUG8iBkhAakDEVUhNFEhyZimlSEgaVTzbRT3TQ8hC6EdBZKDMT49HTa/HcmIqwEhKmS5HeWglYEhEJMxCVSfDVSreTExNEsNLjExCuhURXDfcTEYfwnriNYjMTzICZi+lD9o+XMJJvHUO3jrFClxLwkedbMJFdQJSM8RIQlULQ1xBzU2oQko0+Vs3FGNNQ8T30mdiUO4pNcJFVnbCQvXNQAbNS67NRtiyTkV001UyJNRdRVTA20TDXjGiTkl1QsAwdO7eYO5f7V3t/w3wLvABTvJu8476qfVO9u74jv8pkAru2m7a7v8Ovu71CvYq8k/wAm/4ivgv+8r86v2P/S//SvAP6vmA8qv0y/Nr9Yv4K/lL8Abr+4v8q/3L+mv+i/Es8kzwA2z0jPWs9sz37PkM+iz7TPACYv2M/qz8zPDt8g3zLf/M8APt9I31rfjN+e33jbFkNkJC033IR6TkVETv2E1IQzIE/lNKSEnE+NlLSErQS8JClQJURQBVNeaoSEd7wkmawks1Bto7XQvCTpRIQFUXVjJdr8dEEcNFxR5TN2UZrtM5H8dLFRXZRc5OWq/HQBTDQg9HQ7ZDRVVrR0cVKtU45UNKrEdIvCUm2j4Hw0q3DuYhIirDQqjHeGdcaSgHR35oKFu4Q01ZR0Y3B+Iyx0KDVU3XRUJWNaVJ00HHRTlVTVZEz0ykT04gREtQNERB5kRDdVtXNRaiREcQx0iFREo1WVRGrcZNgkRPEsRApW1ZNVI2xERIxEXZxEd4REq5FWbaOwhGTK1PTjYJxkc2CG81xn7mJSV+WDCWtMZ0ainKxXJlVuowRkWwxYxSMjWI00WOWDW0tYtXMhWA1EV/10BCxXbqLAlF+WX3hfwg/kDwDuDwgf6l80Hy5v+F9iH0wfKH4foBvOcqXcRGm8R9bzqNxEs0BuIu+ERNF8RLeq/PSgnESHnGRvfERXLVadEzpW7TMhhGTT8KTG9daS07T3dmKlLESKlkREblW15FWNNFwkJYFVrYTE9QRH/jWOQ2T0gEZE9GJUfQTUN+6SFyR0zMsw5oLbU7V0pHSoU1Q9RIQ0daR0WKw0OrQ0lSeMNAy8NO9sN5Yyt61SBVOeUu00UtWTY2pcNEwcNDDUdBZSbWQaLITjdOTGUa00fOdmg5Z05FZRdYRRbQQEhAiVUTVT8hTk2TznDoNQpnXjhlA1BMQ0UVyEMGqEhBeMhPqshMpPpfSGpIRcT+3WxvPc1x4SfgbMhE9OZWQklPOQ/vN8lKtzTR0TPsTVTcVD3QFM/YbuhY6VxtX+tcaVdpUAVp1On2CfcpmGnY6foJ8aXwDEn96fUF/6nySnXlUurUavAECvcq/MX36vqK8CbxRvJm8AOG9Kb1xvDr8Az/q/pG+ObwCgb8Jv3G/+bxB/In80f+5vAFh/Sn98f45/oH+yf8R/1n8A6H+y3/x/Ho8wj0KPVI9mjwB4j4qPnI+uj8CP0o/kjwaP1PCP+o9NLSMR7NRATprV44LM1LdOHUZeUidWHERxT630T3X0T11TswdQXeTkNEBQXWNk1VDl830s5Jcc5LFQmh0TzrSU7lClNs4TUUrl8z2E5GGEN17zUQUjVa+E5NGENOnslAWk52rWEjk8NFO05HVStVO1jOTkqLzkwVJdY+TWNKT8UhWTGAz0MFNaLSNRNPRqU13jhSz0rZ4UNL9TXVPXbKTxbVPl8w1UdeMmVNVT00BU9SRs9Hq0JJNUtN3UrKTGvKToVJ3kVUo9RFVdYzRcJzZScIz0rYfE9KFVHfRVdePWtkQk9VXVUxBWPfRWmkX0VrUjY1aFNAwkl1VWHROuFATPXLTpVLRbA1fl8x1XdeM2XARbUFddU2dXTSRXtSPJozwX/kNXXWRcBBBYbBXkhARBWAUjP1hdY6sUWC0j4UQEzMy0xACkDw4fuA9Cz1TP/g9oz4rPAJzPPh+QG5YfkB+iH+TPFpLVuKy0mtwUX3zEPleMHSScBAdXleR0t14itVrk9J3k9H1WXeNl5PRTTVaVtGy0HlzUBQwkTecMtNBV7RQ8tKCU9KWBdCRqlPf2Ijh0JBpglPTzoOal1kPspLFU7UOpl5wnFpJoxCRJ9NQvauykEVT09xQ031O1I1PDU6303CSI1CRxJPRNVZSkN1MdBJSkBxQ/NK6TzOSaLDR+UnXUTKTVRCw0LtzkEFQ09lFm/cPaUQ3E3OSkUR0DVY6MNHaENFnU5DqcN6QOowSlUO1E1DS7tDSZTVAFI39QFeTUNEuslLUxvDQTtDT5T200T6o1pE/1M1pslCMEROgNTtUTuU7NNDRHjkU2Wm2j/ER3TYWTNU2NMy0GdHTUTLVUTA1EhE8Alk+oS75Fvk/QT+JP/E8OXwCADzpfpA9GX8gPil90X45fABAful80H95f8F9ib3wfjh8AoB+yH2x/vh/QH+IfBC8OLwAYnyovVC9GL2Avai+ML64vAMAvki/UL/YvCD8aP9wvJj8AUD8Cn3Q/hj9gP3I/vD/OPwDgP/I/BE8WT6g/Kk88T15PmHBPSk+UBABO9aRMlFc2pPSPTgWzxU7tpGyU20NPTUN8T/UTtE+KdePufJQXVPd+0zT0aapc9IM89J809LlM9NvVUM3kUD20UU3zK1G2JRNMUV0DZ1FFE4CqPFSbRFS87JTV3JTxbVFtAwpSTUMsUl0DVUeM5GCEVHxMpJSM5AWwXKTITKeGs3TnzvNspxRe5U7yi3ykpYynPuVm89CcpDPgPlMU5Ei0pGBUmp2jgRxkm1Rd1NSkzljkp0bTHLQhVW0DOgS3tj4ydFV9w45VlfOpphy0wVW1BGxk+hS0F2lWveREtEic1GdWvdRQZNde1f6TdLTvfLQJPNdUbmMExFxM1HUUxJBE1EunVz2jyDzUA8X8RNRbF1hdAzdYPaNITHdKhpIF3LTZLHdOssIUzwBezzDPon/Ef37P6H/6fwyPgB6PwM8qjwTfBt9Yi/aTV9QNVMy0VHx0MjzUEVdWBbP1ViUT3FzUxVzUVaVk1I1c1HVk1F2E1LVGhNQmbLQOVl0D92qk1OCs1Mek1LBVRZNVkoxkeSSUYoxkSWxktSoklBLU1PhU3XPemkRkxRxkq1R9pBxka1pEZFVclD5UJRMcrKRrBlRtA+qEpM5TJRNrrFN1Q5icpIFT9RM1ZHSkSrSULFM9tETkE/NSXZTM5MY8p66zxFRTc1IFtPSUPoxUJ5zk1INQHvNRnaPRTFS3Uapl1FF1Q4js5G48VEua7OQuXKQYUZ1EVKTdVVC9RFBtA6pc9JM09Nt5UHXjXlBNQzxQVmVzJVB95FBNs+LMRNujTzVzcU+VA0BPNDWkjPTIrESXTqW0pPSpLwQHdgK6RASPlARgVmwEGk1VZEwtdEw9tgTeQzQEC7T0o0C2BWYFRgUANg0uDU4Ntr1eD3APig+UDwAOz8APMs/sD/4PaM8qH3zPAJ7PUB/6Gb7P4M/yzwTfFt8AAC96TyzfNj9I33LfhN+m3wC438rf3N+O32Dfot8M7x7vACjvOu9s737vkO+i77Tvxu8A2O/q7/zvDv8g/zL/RP9OTwBo/3r/jP+e/7D/wv/U/+b/VFj7FmNObaROpYOCrERbt041c/FO7fM45EQxbtynXpPspBBQ3ZTMpFVH1KRi/ER9HFSZDFTTs1CtlIwE7pykClHWHcMjURWzP6wEX1EULZRsVJWsBK90VEugPqVqhpIFrFQgPKQ5Uh3DW1NS/UNtUpXDjASn1H5zhFTcDBT8/JQWU1IFwzDUl2aCatRUhayUrZ68lLhTHcPTtJTs1VP9Qw2clCYsZEBUWmWDWpQUelTFU5NMZKWunJTGVGfGQ1WlRFVS9YM2dGcGwnBUlIicZFWjjGS51BTWHJTwhGRsA5Du8ihWpYNCVh1j1VssJHvEZJf8hK5WTC10zGThVsVUTIQcnITNNIR0UFfFZAR0ilei5VOhTIfWs5yE9IR0EE1YNcMnWM1EZHRFXHQoS3C+Uzx0zJyExIR/9i8AuH8KPxw/To0+P2A/cj98j0CGP3CPqj+0P8Y/2DicjCRNYVQ0PlftBLSEBRR0W+VW3bPKVq3DsCwkoZvMZ8Zl3lNURDEsRBpqXCVW5TPqzBTMVWVztbWEZJ6ERIVV7fNoYVX9RNQXzlN0ZAVVlcRJVH1EpBSzpBc2wndcZGtXVCUkVI1jKVQdw00TNGTxU21U7FS79FdUVhX2gmY8FFAMZDm8lIMYU6VkvFdOY6xX9oKWqjSkegwUXLxURGRULqVS5ZRS7WRcpNhkpL621AShUfWDhlFNFFFKdSRRZXM1fKdeQgHEBFPlUC10lASuZASXdAfEzpPEpEVcBw4DNGTxTyxdtOykgE9lBE/llERkTdQcBKJOFaRstEAUBMhrsNa13qNNNVQMBDFNmqWDApTEzEytZuayegC0x2a1XuUGxca1jr+gv7KxABZ9xr/Yv+K/XH8WzyDPOs8ApH9WzVbPeM+Sz/x/Do8gjwDayS6PKN9ij3SPho9Y31LvAKSPto8I7+KP9I/u/1jvKp8APJ9On3Cfgp9cn46fuJ+anwDMn9af6J8SrySvNq9Ir1qvAGyvXv+Qr6KvtK/Gr9iv6q8A/K8Ov3iviq9Ev1a/YLOGcrMDTqUEJARXTj0Djk1O9VPFTsUURARDTGeoRmV2Q1RkFzxkMXQETbZ8BGlQ5TOKUDVzp21QFXO/UP1j21A1tGlQ5VY+E1H1c0xRNXOlZ+RUiLxX9nK8JMTXZtQE8VGdBCQULFI1c9VHbFRgJBR8JBScUlL1U7VkV94DUl0kU7VEVnQUPFPtRFNVI3EcVFWLVFSqtMTHfBTdRFRV+URUGaQUM8xETIQUtWaEFIaMFKBUTXO61gRU01TFI/WsFA5V1jVzJ1VVQ0HERFxVqpWDdBQkjrREruwUyGb0FONVVVTERBxWbSShVj1UTEfuE1wkoywku9VWNXRW9VP1lNQQV1L9RFclJNwkXCREdZwka5dXfROthCTKV1VDy+FXXSRYZSTMJDdYVu0TSFj9Yyss5PgU5BXTnCTH3NTC7C9m73jvADo/lO+O70g/wu/k744/4D+gCv8c/+Y/UPvOA1eFc4OC3CRM1Nc2YxxEy9D2ctxVVn0TvcTUpZz0jcTUNXWc9F2M1ERWhRREJLQbID5y9+QU4FVVI8E2/BSpVa1jklXlRPz0VWIEBEd81Cr89BLsFFP4VE0EjBTALNSlDNdqBhNUFXNP/EQ5VIXUBVSVgwRsBHsQbhXOxf6So5RTdcQ0V5ZSTkQUKmVTJQRTPeR8VNpSHVQtUqVzp1KFJFK9xHRUlVbUBDtsVCCcxdwE52bsVNFRZfT0VJVRFWQMJMfuYkNRNeTkVwbF3sOSPGTB7LeOs1C9xOy0V6p8FD4UZB0cZATstNdqTGSgvLRqXGQwTxVjq/1OTSRO5bROTXNa1Hy3Toq0rHSHJHRPTVrtxE0t4+hMZWRMTXMROvwXhmVucgB8tItwPnUAFnX+b/hrDn0ufzh/Un/ELwBuf+gvkn8MP/Z1tn0ePUY/APh/aj98P06PoDuWP8A/0j8A5D/2PwCfAk8MT/afYL8aTwBcT4ZPYE96T7xPrk/IT9pPAARfFl/wTyJfTF9eX3BfKr8AhF+OX6Bfql/MX+5fAG/SXwAUbzZvSG9ab2xvHm94b6Jv0LRvxm/QY4bzTo1jPE6qReNz3BSqlLTl7GQctU8NBE/NY5hPHRRPrJ3E9LQfUN0jQATEXGlQ7dRsFJFsFLFQ1eNTzlAdJGwUATQUHSzEWzhR3bNZUVXUUX0UmizEqEwUy1H1JJx0/tlRxbSUxDlS9SNTUmxVBGTEh1It46hSVeRafMTcZMT3UoUzEMzE1LsATvJKhARjrAR+U4oddFOFM7CEB34FDtIGVjQEHlTd1FQt41gk1E1zVASNVN0EDNTGFNTV4BzU+nQEFFzULlWq1bRVzWNo7PSBTNScqVXVBHTU0+T08CwECE1WzWMoVt3UtNRbtPeqFwKRpNSoFJTBFJThNrTU+1bt0xVXFcRc5ANQV53UbPd+w/TnriPU5G3uVPQKWO3zIVgtJAAs736VZnNM517v0J+q7/SfAM7vyO8arzyv9u84+16vcK9AUv+kr7avwKOm89TUadzXlH6z1NQJZPTvvNcOMrfa1PSe3PSHVo0jb1ZWRdNRVr2jOiy0IaTUsPOAvrPch9aKo1Xt04VWZNRuVZWzVUzUPHy0syVVhZRc1O5U7fPRWvTEs2yEmFRF04FkhAFi/Mf2xT6TLNXcx9bFzsWqXgKPtMR3zMRaBMQ/VVNF4yPMxAq8xPGExFHVhMd+xS6DUkXTYeR0ZUdcxDEMhfQE9lHdJDaEdMhR7fOhUd0UlHeqDjJXXBQ8RBQjnHQOrVH98/JQhTPQTHS1NpwUnVBF44NQ3aT0xK1JPHQwUMV0UH3UTyotpE+l1E+NFE/tFCR02/FOjXO5Ti2jfk6qXQROVRRODTunlCRz1U0toz6MNBBcNMxMEB0mjhOUJ8bDTiVG3iWWJQBmL3gviimOLZYtti2+LzjvANov/C9u7xg/YjE2NTY1Tj8AYDteP9jv6u+0P/7vsD8qTwBE/1b/aP86X3T/jv+A/zJfANT/rv/g//r/HA8OD0APUg8AZA8mDzgPgg+cD74P0A/iDwD0DwYfGB8qHzwfTh9gH3IfAIQffm+Qb7ofzB/eH/AfAi9QFC8mLzgrVuIADHVOzdO1S1TUjwR0xU6VwwFqHHQ4PNRxNNSjT8XDW+5PVeMQUM3jLNzES0VQxbRQXZQ0dJ/0xKu5UFWD1tQk9tTEEFasdCtRZcRR/dNfrHRNe6x0m1FFxJTE0ax0U+tRLcRExCUMhEDsdNtYUr2jelJt85RSZlXjsFKNxFQ05FLN42v8UsV0U01zNVMttKochGqENIVEhKMExL/VU33j14w08Yw0EVRqpZRUNSNIlIRgVE00Uqy0k6y3xsLO1DTopLSLAVU9tFWVlHy3VuJw1qyEjlWNc6kURMFVbP10HET6VRXjF1bFw60uTLRKVsXTYwSUe2oMtJcMlLUUlNFWjXMt6XREA1c9tFeVlLyUVVdElHDElJC8lKfkpMvCV+20V230xJQQWKpFlFhlxFgdxFilhFgGjXPZV43E3EfGn0BfUl8AJK8er2Bfgl+cX75f0F+KryDsXwZvGG8qaVaCtsxHrgI1VKxEMVSUF1c1ll7jJky0ylb9tHREk3xHdkXWVoJGVq0TLAyUFVZMdTTkhOBV1dTkhLC8hM2YPER5VcW0PERJVVr14zC8hBhV/dP/jIQJ5oyHXjNUBcSstHuADuJTU1SFtMS0IuQ0Cry0LMMwztLbU0XUU2WUnDdM3nNsdExTrYQ0hBg0xKEBbHQDgK4zTDSq9HSSiqx0b0TEVTw3JsNENAiKvHTy9CTXFDybwFaChqb0JGdRnZSExDAMhBaqnMT6xCTf7MTDFNSq2tzElfTEeVDFw15QVLXE3MQl9MQJtCTinCSpoIQntsNPhZRPjdROKiXjmmTUZ1TUL1QksxDYztVmk6wUXE0VcyZNqj3UTG0kTCXjGhTklxpc5ANcJAtO9eYu5f7VAN7d1t/w3wLpFuUW7zDvWuEAlp9Y72Lv3J/unZ7l/p2u7wC478rvTK9er3CvMv+Ur6avALivyq/cr57/sA8Cvxy/5v8AML9av2y/Nr9Qv5K/tL+uvwDIv7q//L8OzyDPMs9Ez6YfAFDPes+Mz57PsM/Cz9TP5s8A+M8K3xzfLt9A31LfZN923yCI35rf3LcWlc6SI7yHtoW25rLUTkWjDE81dE/WHYOIT91ET+1j+U+WfXMdUH0kUCVExCRvtVCtQ5FkhK5QhZPH1VANQ+FshPwU5BhRalVkUU1kUWXDbFGl02uIUXWTo2TkxFFlg63eHIT4UeUkUs2TM6lShXR8NGdcNICs5JxazHS1zHTVUg1D8eR1aVM1NOzkRYx0XlOFk2t3U710U3WjsFOthNlTbTQU9ABUrVMeVFC1RDR3fnMUdIbcNKAMRK3BPPTaVK0j9fw0DpVVHYMoxGRH5GcGM1WaVTRVrSO1Vf00PETpaVUNRGxkI7RkPFatI0tVVsV0VvXUlEShdEQ1w7Rk3Kxk9VadJMRErTAkVEhXzZNjZGR7UuRUnDxnrlLOJFToLGSLCljddFi1RARX7mIpAViV5EwHhuM0VzZfsA/CDwCsX9YPqF/iXxwfLh/oX/pfQGQfdh9YH4IZtoNkZGvcRA1CLAQjV6VGnkWWRe6S1becRJmURIGcRGlWlI00BCQxtGQcpEV0ZOqotPeu9QYSnqz0hbT0bqgkRz5zvGQgJEQFXCTsVgxE0VQVNFQNlFRlwyt8VOWjZBR0Rsw354KrD1Ttk/d8dN0E9MemBPSnU/XUrDRv3CRYpqw0P1PddKQ0A1x0661SrUPRUmV0UhVzlqhMNy4DtHRK5OQovHQSGiQ09jSE2lEFFASHduWqdqJwDIRWNIQ6BIQhZvx0BVGdRISE0lB9cy29fISZUH1EUJ0kxDTVS8Q0KyzkESzk8U9ajZO6nIR8T430T/VEtvTU6E6tQ7FOvROCYrSEOhyXhpXukqdNfROtavSEMU29EwJEpMwJTF1GrpJ6fKcelUalhpUANp+oT1qfbJ9+nYafsJ8SXwDMn9afSF8SrwSvJq84r0qvAKRfxl+Ar+qh5l+IrxJvJG8ANm8gv0pvZG9Wb2hvkm+0bwDGb9hv6m+sbw5/IH8Cf0R/AC5/QH96f4x/Xs+Yf8J/1H8A5n/4fwqPHI8uj0CPUo9kjwCmf3CPmo+sj76P0I/ij/SPsAafuN/K0QZSWk59846E3N82UkP8NwYTBOdOUhdqLOQxtDRNRORxUH0TVYo85KdE5MHENNtM74oeA1G9U0xs737lvlK8stSU3JTvhoIsUnUEUpT95KzkfCw0msznJlLQAhw06eTn/iXW8+wnjpMM97IGUqrMJ/Yi31MF5FMw5TSsJ67jVPRmVL3krCRVmzz0ukT00zT07owkmwdV5TMhVT309KRaaqT0dDwkjoz0p1U1U7XD7KTh9KT6VfVDF1VWffMuFARQ5BRn/PQrg1bFI53c9LXcF/YiLe/sFAlX7aRX1fSMtGtcV93zdaQEkFfVJKa8FMJXxSSsFPqstBe1WB0EWN3zRVg9YzS1WE1TB3wE2VeF88gAtLemDxjPKs8EH+YPSM9yzwCEz0YfkBuWH4gfws/sz/7NMEYFprVm44S0MVd1lDQETfsEDMVWfaQMBJUMBC11XLRdVqUkVg2kDARVFQQE/Kz05Yz0xywk265VDZOYVeXzf1Wq1VNgvPRJvNQwrNQYqrTU/1T05lT0xnz0rlZM9I1UNVNzhCRVNPSlPlT0JrQnJlLw7OTVrVMNk7hTJVOgnKSBqiT0ZETkUJykMTzkGKZ8pPpSJfRUNMa85LCJUqW01OR1HKf24xSkJ5CU5AugbnOcNNXsl25ypFVRJURR9UNn3ORUdDSrOFHl8x/klAPs5OdlUP20UI3ktDSdULXUhrSUXFBVlNw3tiOsNOJSDESw/DfWM09dBE8Nk23YJESiTt1Dc04lUxFANEfORa7TTbWkVEfuMzVMTdRMZcP+THVPN0QA1lUmVd5Fvk2e0xQPzk/gQwDeTf5NBl+ADypfPF+2D2BfAMJRfl/wD5JfDB8mHzgf+l8ATB/+X0Bvkh+kH6ZvoG/KHwDcH25/YH8KLyQvRi84L2IvAGwvfi+QL7IvpC+mL+gv+i8ADD8ePzA/Qj9UP2Y/eD+KPwCcP64/wD/SP+Q/9j8ITxpPgCxPPk9QT2JPdE/eJYaKGFqk9Eus9I9OTdROpZOtAYT0OE+l025UlKNmZJTeT1X2HhIsUN20Zlz0YlBVtDT0n1B9s1u5UOXT1lC1FFAFpKlRpaTs5EcE9F80VHtaNFSbzOS1UW20UUWkVVFtAwo0pCWU5EBMpJVYLKR6fOSUjOd2Qsi0RKcO81Ol0x5TvQM3tkzkUVP9w2pT3bOFquRUpYykv8xU10zk8UVTpQMTpKd209ykXryvRDaj9NTO3K/urQ7jVZUDaXAMt36yqVxkwVX1lEgsvz61/sJKTLemkoFct4g2o2y3hpLtfL+OtV4CVxK8tG2kv94ixLy/zr0WowTkt96yBfS/Bs84z5J/VM8AZs/If7J5zn/4fwqP3M8Wj2Dgz9rPZI9uhYaSrVelA9GDBHc+s4yEEzTU91ZU3UR0tL9M1KVctI1k31h21R7jtIQOVl0D93RkIeCc14ZlprPE1Hm8174CSUfM1wajVf2UTGTeDOQzxVTtVKykjFRtpAzvVuZyHlS1EwTMpOoMZK3TlKS5U+XTlsRUfjRU53ZCSDzkKFP1hDTkNfWU5OB85MRSDVRMpImInOcO41JdpHxXfvNSqNUEzOdeArdsVJnM5IWaZFRhNFRLUWXk/OQYqNzkK1AG8t8EVMPsRKy29ESVUL0Dd1AFdFCmpdM+UH1UFFQJrKTX1U9F5E9N43Fs9DxP1l2z/U5tdE5dA5dOFL30rPQvnPQApPQzAFaybZOkBGNNbYMqTd2zW/VMHRPMTO1jGSS8AQMUt74FdgU+BR4PMAs2DQBOD2ADXg94D+q/lA+uDa4PADDL3g3mD2DPCh+Ez5bPqM8AYh90H7Yf8M8C3xTfJt843wDSL0zfbt+A39ovpN9O32DfAKrf1N/+3xDv8t8070bvWO8Aau98747voO+y78Tv1u/o7wD67wz/Hv8w/0L/VP9m/3j/AIr/nP+u/8D/0v/k/+71pkLRCwy3BrXespq0ROVOtpVDHE9VA1NPBaRPNHV0NAQDDFQfUMVEvKQrVVB1lFDdo5GUp86yrcdsBOFQlURQzWMdtVFtgzp8pFRRlUNsVVEFw5B0pKh8pMS0BK3cdKT4US1UUm2kUqaVQ0xSvWSkVID0BJxaNKS7DKTVUsVj8YxUVQjklCXklEXclF78VNt3U3VzklPVs6pTbEW0xJTkU7XDAFRNtJaclDpUNQRUDXQcZIY1VLXDoJyUulSllGSU1fVslAxMlCgElEBVqv1EVU1UVZ1UVb2TrloElNAUlOlVvVRWfcOrHFZVdFYFw1DkZG01VgWkVrWzo1YVFBQktdzUZPUkJBBX7WMpWnR0QvxkXFf1Q3UcdCmXhIfessr0ZOE0f86yizdYTZNIVH+2sxx0xwB0f5Z/AD+6fxw/Jj84j1o/AEQ/Po8wj5I/pD/GP9g/go8kBHcHsjakj04qxcSP1o0WLuJEVpVDLPSHPrP0FIHeDJf2FR6VpqMsn96yKlhEn1aVfsK8VOUjomyXSg7Cc1RkV4Sf7vIIzESV7HQU0HQUsLSfLrNTKsVjQVwUKsSUFOSXlmOs9JeWYqxS5VRSDXRSprWTVlJtJAQUIPyU/6lRLcRspNFcpLFEpJe25ASAUbWzY1HVs0qhUa1k5AXcBZwE3XQEwUq8pKWUBIxsB74iWKSklTeMpCOkpAfMr76SbmFPDQTsryazbLRnTg3DoyNOPdauE6y0j6y0T0FNTbYmA0S3hhMs5LQEBwAWtQ7FtrV+v5C/qrmuv8C/ANK//L9efwjPEs+Uf07PcM8Ayn/cf7bPAI8SjySP3s9IjwDaz2yPvt+Ij3qPlI+Oj/D/AOqPtI/ujwCfEp9EnzafUJ8AYp98n56fsJ/Cn9Sf5p/4nwAKrxyvLq9Ar1KvZK92r4ivAJqvrK++r9Cv4q/0rwa/iJ+gmp88vyafMLOWA01NYw62dGRHTnUzfk7tA7EtTk1j7k4tgzBMZ0ZlbE5zXGQNUAUDK1CFc7NDUJ1ExLR7UM0jlVYkZLdQ5SPSfATsPGQ1B8xUI8xUQ1FNRKRUa3dRhXOTzFSzUR10VKRXTgNSLWRS9URSBUSWVMRzUo1EUoVEhFTGpoxU4lKlJIRUFjRUM1YsVE5TRbNoNFSDNFRbo1M9Q71TPXRTdXOr8FPtAxF8FCmcFEZNVE1jXlQFFOxEl4wUrbPcRMxUbRRUnVRUWt0zGrxEOFVtA1H0FLNuVXVUfESnVZ1Tv61V3TPaVYVz8wwkE6xcR0aySFZtA2GU1IGqRCSbPCSzTCTMPETtZVYFxFeVVKQkOletBBr0NG10NI5XNUTsJwYCM9tXvUTc1BRY3VTMJAFFxC8+c9wvDj9g6+4vgO8AIj+0P7bvyO/a7+zvpj8A/0DiOR7/QP/yP9zXbiIyHERlFwTk+0wnjhLDVl0UKjwkk0QkezwkY1RPZgIVFZz0+vwU4HxPJlOURzDeFaZFnrP09BZVXWTERyyW83wUqVRtA5HkRx5jqtREQtREItREAgRU6NY0VNNTZSO5tMSYU6pdU3zkxGG0xEhkFCyMTFeOEvNSbdRkV0byqpVS7XOMJBRxZMfucjxaHBQlHBQFUs1j6yzEy9NRZWO4vF++ImhRZs1jS1GtBOxUGFFF82v6UJ1T3yxkw1CFRFVQRfOKXBRvBGRVDGSVPPRUHSxkAzxnxsNP1uXDcU+NFE8VYwFPNGVmTnKabGRzTrUkhG8klmV2cmCkb2ZjTKVmxm0ChnIDdGSrcD517m8Afwp/ABx/Ln1Gf2h/yi+Ef45/AD8Asn/sdx4/QD/yeU4/MI+CPwBcv5Y/oD+yOa4/MJ9av/w/AC6/GE8qT1RPRk9gT3JPPE8Adk+YT7JP1E/2TwhfGl8sXwA+X1BfYl90X4ZfmF+qX7xfAM5f4F/yXwRvFm8obzpvTG8AXm9wb4JvlG+mb7hv6kFutULmw06NFNwX1gOMtPF8tMsnTwUET40EpLTOT6idFpYV3iJAjBRc5LR1tVDlw5FMdLFQpePOhVAdI+icFRQUE8Dm0j1tUe3DWVHlM3RR/QO1lTzEr1QUylHlw+FolHQLEM7TUu3DOVLtI6VT/AR13Ac+0qjkBME1Uh3T3PwE9VJ99NzEazBTRfNKtARkU1XUFVOl456MBLh8B/5jzMStDfTEJlSFM0BchGCqNNR6NAST/MSu9MTGRlyE4FTV9DTX9sI2JASzTVW1xDzUiFXlw6HVVXUju3TU01TU9VUapeMOjNQoVl0ElNeu9WoOMpeM9KyU1NFW7cNV6ZTUAVz0HdzUNHTkWVDk17YiildFA6EU9xgG5e5DdOQQWO3EJOeOIqE/LOQb4N4j1NTK3NTEAHTvxp/Yn+qfnO8W/Q6vMK8AQq9Ur2avGP9K/4Svrq32wm22vJSQV10TX1flw4kxfP+W0uGU/6b17sJ5aLT/xv1uMvxU1OVVHdQE7P+OIn+0hw4NThNk1DPQoC4FhoV+hf4TLNRvDNRXVFyH7kIkdAQILATufAcUzoPcxKDkxIEch67FJuIDNVOdxpbFLgOEx+Z17tMqxAR6zHRjLMQ+vHc+0lUIjMTynHTPJBS3nHSrn1FN44J8dF0kFEdqrHQxVBQajHT0UPWk1qQUx1AVlFDtI5NQZP30dBRaNHcm4iVQDSOVCZwU07wUnLQfJgNOLM0eDjJnTl0TL+wXJqOadCSLpCRXTWUE3GTxABwvJhPsJEMgPi+oI3YtZi8AeC+KL6Qnpi+wL9Iv3C/uLwAQP3LvZD+G76jvcj/M797vAJA/2j8U/yb/OP9K/+xPZv8A8E+C/5T/vm+w/9L/7P/m/wAAD/L/FA8uD1gPag98D44PAKAPsg/ED9YP6A/6DwwfHh8AMB86D0QfZh94H1IfnB+uHwCIH5of5B/2Hwgvym8kL25ybRNM1E9OpYOGTp3Da71O3YRO3dMrT6WDWWYUd3bS4k/d0wvkxK0nTHRBUB2EUGW0UDQ91NzEs+TE11Dt5NTEqwxR/cRR/YNB5CRhpnx0fVENlOQksXx0zbVR3dPrpMQHUt1jIW1S3dM7Uh3jWlIN41N3Us2kTMSqdMTCLMdqbsL4TMQaRIQxU2WTLUwcxGZTDeOH9LcG0mu5UzWz1eS081N9w80P1LQoVPWExDRiVFplk3y8tJdUReOw1LTVyMQ04nSEA1S0HlUqDeM3ZLRPxIRxvIdW4pWjrIS9bLTY3IdGI1aSraMqJLfWo1Y9NCSUmTVW7eOwBLTKVlXkNLSzBVcFRMSkNleVw1KtV0XjcFfddFf9o6OsJKefkt5XDeP3rEQSNVhtJFhV40NYpcT8RBUXnJTkvETMtJ/unzhfAPqfTF8Wr3Bfkl+kX6attl9AoK+ar+xfDm8YY9YStIRUMY7Up17DtEQgV5VGJpWQhkV+RXZFd7KBHLfe0kspVt2kBLQaBLT6RL++IyrkhJ5MRINctGash6aFqAZFjrWmgubUNMx0hLOw3Dduhe7DzLREVG0kVBZV4xNUdeP3pDdeIySEpaVMhI2EN0biUJw0OS1T/aMjUz20Ug1UTMRDylJVtETH1jMkNGGUdJVE9HQsRDQQdMc+Q1FaDcO+5CShUTWzhbTEW2pRhVNOUVXjM5zEVR2sxAH8dOXUxMy8LNOXUPUkzCRg3MRDUGxtJOTEF1ANw+5PfURZTxW0jCRLT23ET1XzW9ROlcOiTv2jc0zXyKbV3tV+I00FhHzUMU0oZSSE13bSAgzkdzwnvooB6xzn7tXW3+Df8t/83w7vACjrJu9I77KffO9+78DjFpUAru8Ir8LvHK8+r1CvEv9krwCGr5ivcq+sr86v2B/SH9yvAOavCL8ivyy/Rr9wv4K/lL8ATr9gv7K/zL/uvwDPEs8kzwDWvzDPWs9sz37PIC8yKa7PAMDPos/kz/bPCN/SzxzfPt8AUN9i33Tfht+Y36rfvN/O3wDg3/LfBO8W7yjvOu9M717vQHDvgu+U7y7fmOOOY04Ns7UUnIQElCR3UIVT7qlQ/XaOc1Elk29UNOLZUv3khDTmUyVDWFS2nUPOVDWjXFWlk9BRVcU0fEc2ojzcRKccVGsUWPUkWCWT31idZFVZlURZVSPWbPSf9ERbY1glQxhY1UvHrESBwrT3JlW2/bb1LmWeQn5mXGQpV9WUlESlVt0jbWVsRBdWrVPcVVWjtaA8RGjEZC5VfZPqoVQFNBx3LnXeYg3cNNdNU80zklM1NKQ0JVR0q+1SlUO1pHR+PDRHKNR3PpMshJUchF3cJ2aS1eM0hKxchHN0hD5Q1oWD+U/9dE+tUxxP0h1DsbSH1pLHpJRgTWrtBEwVdEyFgxlMfZNbukvdI1VLLSRKdUStSlUjJkqddElVo3C1SQVUSaWTwEglQ2i1SC0kR1UjpkeV9Ee2hYNZR90jtUdVREistSS8FNpIDXPzjBVIBqWTAEmVRHwU4xDuHdYVAAYvGCveQywvPi9QL1ohzhUAzhVWL4gvmi+sL74v0C/iKQAWLygv8i8EPxY/KD/iL1Q/AE4/aD+SP4Q/xjU</prop>
			</obj>
			<obj name="Protocol" class="HTCProtocol" version="1">
				<prop name="Created">2013-05-23T23:10:40.046</prop>
				<prop name="LastModified">2013-05-23T23:24:31.515</prop>
				<obj name="Programs" class="HTCRunProgramList" version="5">
					<list name="emlist" count="4">
						<obj name="item" class="HTCRunProgram" version="1">
							<prop name="name">Heat Activation</prop>
							<prop name="Cycles">1</prop>
							<prop name="AnalysisMode">None</prop>
							<obj name="Segments" class="TEMRunSegmentList" version="1">
								<list name="emlist" count="1">
									<obj name="item" class="HTCRunSegment" version="2">
										<prop name="Hold">600</prop>
										<prop name="Slope">4.4</prop>
										<prop name="StepDelay">0</prop>
										<prop name="StepSize">0</prop>
										<prop name="Target">95</prop>
										<prop name="Target2">0</prop>
										<prop name="AcquisitionMode">0</prop>
										<prop name="AcqPerDegree">5</prop>
									</obj>
								</list>
							</obj>
						</obj>
						<obj name="item" class="HTCRunProgram" version="1">
							<prop name="name">Quantification</prop>
							<prop name="Cycles">45</prop>
							<prop name="AnalysisMode">Quantification</prop>
							<obj name="Segments" class="TEMRunSegmentList" version="1">
								<list name="emlist" count="2">
									<obj name="item" class="HTCRunSegment" version="2">
										<prop name="Hold">15</prop>
										<prop name="Slope">1</prop>
										<prop name="StepDelay">0</prop>
										<prop name="StepSize">0</prop>
										<prop name="Target">95</prop>
										<prop name="Target2">0</prop>
										<prop name="AcquisitionMode">0</prop>
										<prop name="AcqPerDegree">5</prop>
									</obj>
									<obj name="item" class="HTCRunSegment" version="2">
										<prop name="Hold">60</prop>
										<prop name="Slope">1</prop>
										<prop name="StepDelay">0</prop>
										<prop name="StepSize">0</prop>
										<prop name="Target">60</prop>
										<prop name="Target2">0</prop>
										<prop name="AcquisitionMode">1</prop>
										<prop name="AcqPerDegree">5</prop>
									</obj>
								</list>
							</obj>
						</obj>
						<obj name="item" class="HTCRunProgram" version="1">
							<prop name="name">Melt Curve</prop>
							<prop name="Cycles">1</prop>
							<prop name="AnalysisMode">Melting Curves</prop>
							<obj name="Segments" class="TEMRunSegmentList" version="1">
								<list name="emlist" count="2">
									<obj name="item" class="HTCRunSegment" version="2">
										<prop name="Hold">15</prop>
										<prop name="Slope">4.4</prop>
										<prop name="StepDelay">0</prop>
										<prop name="StepSize">0</prop>
										<prop name="Target">60</prop>
										<prop name="Target2">0</prop>
										<prop name="AcquisitionMode">0</prop>
										<prop name="AcqPerDegree">5</prop>
									</obj>
									<obj name="item" class="HTCRunSegment" version="2">
										<prop name="Hold">3</prop>
										<prop name="Slope">4.4</prop>
										<prop name="StepDelay">0</prop>
										<prop name="StepSize">0</prop>
										<prop name="Target">95</prop>
										<prop name="Target2">0</prop>
										<prop name="AcquisitionMode">0</prop>
										<prop name="AcqPerDegree">20</prop>
									</obj>
								</list>
							</obj>
						</obj>
						<obj name="item" class="HTCRunProgram" version="1">
							<prop name="name">Cooling</prop>
							<prop name="Cycles">1</prop>
							<prop name="AnalysisMode">None</prop>
							<obj name="Segments" class="TEMRunSegmentList" version="1">
								<list name="emlist" count="1">
									<obj name="item" class="HTCRunSegment" version="2">
										<prop name="Hold">30</prop>
										<prop name="Slope">2.2</prop>
										<prop name="StepDelay">0</prop>
										<prop name="StepSize">0</prop>
										<prop name="Target">50</prop>
										<prop name="Target2">0</prop>
										<prop name="AcquisitionMode">0</prop>
										<prop name="AcqPerDegree">5</prop>
									</obj>
								</list>
							</obj>
						</obj>
					</list>
					<list name="AnalysisModes" count="4">
						<item>None</item>
						<item>Quantification</item>
						<item>Melting Curves</item>
						<item>Color Compensation</item>
					</list>
					<prop name="ChannelCount">1</prop>
					<prop name="InstrumentSubclass">HTC_VER_10</prop>
					<obj name="Container" class="HTCBlockType" version="1">
						<prop name="Id">bt96TC5</prop>
						<prop name="RowCount">8</prop>
						<prop name="ColCount">12</prop>
						<prop name="OvershootDnDelay">10</prop>
						<prop name="OvershootUpDelay">10</prop>
						<prop name="RampRateMaxDn">2.2</prop>
						<prop name="RampRateMaxUp">4.4</prop>
						<prop name="ReactionVolMin">10</prop>
						<prop name="ReactionVolMax">100</prop>
						<prop name="ReactionVolDefault">20</prop>
						<prop name="HorVertCrosstalkCoefficient">0.0003</prop>
						<prop name="DiagCrosstalkCoefficent">0.0001</prop>
					</obj>
					<prop name="MaxPositionsToSeek">96</prop>
					<obj name="DetectionFormats" class="DetectionFormats" version="2">
						<list name="emlist" count="1">
							<obj name="item" class="HTCDetectionFormat" version="1">
								<list name="emlist" count="1">
									<obj name="item" class="HTCChannel" version="2">
										<prop name="name">SYBR Green I / HRM Dye</prop>
										<prop name="Active">1</prop>
										<prop name="EmissionWL">533</prop>
										<prop name="ExcitationWL">483</prop>
										<prop name="IntgrTime">250</prop>
										<prop name="MaxIntgrTime">1000</prop>
										<prop name="MeltFactor">1.2</prop>
										<prop name="QuantFactor">30</prop>
									</obj>
								</list>
								<prop name="name">SYBR Green I / HRM Dye</prop>
								<prop name="Active">1</prop>
								<prop name="DefChannelNdx">0</prop>
								<prop name="DenominatorNdx">-1</prop>
								<prop name="ReadOnly">0</prop>
								<list name="EmissionWLAvail" count="6">
									<item>500</item>
									<item>533</item>
									<item>568</item>
									<item>610</item>
									<item>640</item>
									<item>670</item>
								</list>
								<list name="ExcitationWLAvail" count="5">
									<item>450</item>
									<item>483</item>
									<item>523</item>
									<item>558</item>
									<item>615</item>
								</list>
								<prop name="MeasuringMode">hmmDynamic</prop>
							</obj>
						</list>
						<prop name="DefFormatName">SYBR Green I / HRM Dye</prop>
					</obj>
					<list name="AcquisitionModes" count="4">
						<item>None</item>
						<item>Single</item>
						<item>Continuous</item>
						<item>Step</item>
					</list>
					<prop name="SeekTemp">30</prop>
					<prop name="SampleVolume">25</prop>
				</obj>
			</obj>
			<prop name="CompletedProgramNo">5</prop>
			<prop name="StopPoint">3</prop>
			<prop name="CarouselConstMoved">0</prop>
		</obj>
		<obj name="AnlsAndSampleInfo" class="AnlsAndSampleInfo" version="1">
			<obj name="AnlsPropTypes" class="PropertyTypeList" version="1">
				<list name="emlist" count="3">
					<obj name="item" class="SamplePropType" version="1">
						<prop name="name">Units</prop>
						<prop name="PropClass">QuantUnitsProp</prop>
						<prop name="IsChannelProperty">0</prop>
						<prop name="SelectorOrder">0</prop>
						<prop name="ShowInSelector">0</prop>
						<prop name="ShowInTable">0</prop>
						<prop name="TableOrder">0</prop>
					</obj>
					<obj name="item" class="SamplePropType" version="1">
						<prop name="name">ExtRef</prop>
						<prop name="PropClass">RQExtRefProp</prop>
						<prop name="IsChannelProperty">0</prop>
						<prop name="SelectorOrder">0</prop>
						<prop name="ShowInSelector">0</prop>
						<prop name="ShowInTable">0</prop>
						<prop name="TableOrder">0</prop>
					</obj>
					<obj name="item" class="SamplePropType" version="1">
						<prop name="name">Endpt External Experiment</prop>
						<prop name="PropClass">EndptGenoExtExp</prop>
						<prop name="IsChannelProperty">0</prop>
						<prop name="SelectorOrder">0</prop>
						<prop name="ShowInSelector">0</prop>
						<prop name="ShowInTable">0</prop>
						<prop name="TableOrder">0</prop>
					</obj>
				</list>
			</obj>
			<obj name="SamplePropTypes" class="PropertyTypeList" version="1">
				<list name="emlist" count="26">
					<obj name="item" class="SamplePosPropType" version="1">
						<prop name="name">Position</prop>
						<prop name="PropClass">GenSampleEditPosition</prop>
						<prop name="AnalysisClass">General</prop>
						<prop name="IsChannelProperty">0</prop>
						<prop name="SelectorOrder">0</prop>
						<prop name="ShowInSelector">0</prop>
						<prop name="ShowInTable">1</prop>
						<prop name="TableOrder">0</prop>
					</obj>
					<obj name="item" class="SamplePropType" version="1">
						<prop name="name">Color</prop>
						<prop name="PropClass">SamplePrefColor</prop>
						<prop name="AnalysisClass">General</prop>
						<prop name="IsChannelProperty">0</prop>
						<prop name="SelectorOrder">1</prop>
						<prop name="ShowInSelector">0</prop>
						<prop name="ShowInTable">1</prop>
						<prop name="TableOrder">1</prop>
					</obj>
					<obj name="item" class="SamplePropType" version="1">
						<prop name="name">Replicate of</prop>
						<prop name="PropClass">GenSampleEditReplicate</prop>
						<prop name="AnalysisClass">General</prop>
						<prop name="IsChannelProperty">0</prop>
						<prop name="SelectorOrder">2</prop>
						<prop name="ShowInSelector">0</prop>
						<prop name="ShowInTable">1</prop>
						<prop name="TableOrder">2</prop>
					</obj>
					<obj name="item" class="SamplePropType" version="1">
						<prop name="name">Sample Name</prop>
						<prop name="PropClass">GenSampleEditName</prop>
						<prop name="AnalysisClass">General</prop>
						<prop name="IsChannelProperty">0</prop>
						<prop name="SelectorOrder">3</prop>
						<prop name="ShowInSelector">1</prop>
						<prop name="ShowInTable">1</prop>
						<prop name="TableOrder">3</prop>
					</obj>
					<obj name="item" class="SamplePropType" version="1">
						<prop name="name">Subsets</prop>
						<prop name="PropClass">GenSampleEditSubset</prop>
						<prop name="AnalysisClass">General</prop>
						<prop name="IsChannelProperty">0</prop>
						<prop name="SelectorOrder">4</prop>
						<prop name="ShowInSelector">0</prop>
						<prop name="ShowInTable">0</prop>
						<prop name="TableOrder">4</prop>
					</obj>
					<obj name="item" class="SamplePropType" version="1">
						<prop name="name">Notes</prop>
						<prop name="PropClass">GenSampleEditNotes</prop>
						<prop name="AnalysisClass">General</prop>
						<prop name="IsChannelProperty">0</prop>
						<prop name="SelectorOrder">5</prop>
						<prop name="ShowInSelector">0</prop>
						<prop name="ShowInTable">0</prop>
						<prop name="TableOrder">5</prop>
					</obj>
					<obj name="item" class="SamplePropType" version="1">
						<prop name="name">Sample ID</prop>
						<prop name="PropClass">HTCSampleID</prop>
						<prop name="AnalysisClass">General</prop>
						<prop name="IsChannelProperty">0</prop>
						<prop name="SelectorOrder">6</prop>
						<prop name="ShowInSelector">0</prop>
						<prop name="ShowInTable">0</prop>
						<prop name="TableOrder">6</prop>
					</obj>
					<obj name="item" class="SamplePropType" version="1">
						<prop name="name">Sample Prep Notes</prop>
						<prop name="PropClass">HTCSamplePrepNotes</prop>
						<prop name="AnalysisClass">General</prop>
						<prop name="IsChannelProperty">0</prop>
						<prop name="SelectorOrder">7</prop>
						<prop name="ShowInSelector">0</prop>
						<prop name="ShowInTable">0</prop>
						<prop name="TableOrder">7</prop>
					</obj>
					<obj name="item" class="SamplePrefWidthType" version="1">
						<prop name="name">Width</prop>
						<prop name="PropClass">SamplePrefWidth</prop>
						<prop name="AnalysisClass">Sample preferences</prop>
						<prop name="IsChannelProperty">0</prop>
						<prop name="SelectorOrder">8</prop>
						<prop name="ShowInSelector">0</prop>
						<prop name="ShowInTable">0</prop>
						<prop name="TableOrder">8</prop>
					</obj>
					<obj name="item" class="SamplePrefLineStyleType" version="1">
						<prop name="name">Line Style</prop>
						<prop name="PropClass">SamplePrefLineStyle</prop>
						<prop name="AnalysisClass">Sample preferences</prop>
						<prop name="IsChannelProperty">0</prop>
						<prop name="SelectorOrder">9</prop>
						<prop name="ShowInSelector">0</prop>
						<prop name="ShowInTable">0</prop>
						<prop name="TableOrder">9</prop>
					</obj>
					<obj name="item" class="SamplePrefPointStyleType" version="1">
						<prop name="name">Point Style</prop>
						<prop name="PropClass">SamplePrefPointStyle</prop>
						<prop name="AnalysisClass">Sample preferences</prop>
						<prop name="IsChannelProperty">0</prop>
						<prop name="SelectorOrder">10</prop>
						<prop name="ShowInSelector">0</prop>
						<prop name="ShowInTable">0</prop>
						<prop name="TableOrder">10</prop>
					</obj>
					<obj name="item" class="SamplePropType" version="1">
						<prop name="name">Dominant Channel</prop>
						<prop name="PropClass">DominantChannelProp</prop>
						<prop name="AnalysisClass">Color Compensation Analysis</prop>
						<prop name="IsChannelProperty">0</prop>
						<prop name="SelectorOrder">11</prop>
						<prop name="ShowInSelector">0</prop>
						<prop name="ShowInTable">0</prop>
						<prop name="TableOrder">11</prop>
					</obj>
					<obj name="item" class="EndPtSampleTypePropertyType" version="1">
						<prop name="name">EndPt Sample Type</prop>
						<prop name="PropClass">GroupingSample</prop>
						<prop name="AnalysisClass">EndPtGenotyping</prop>
						<prop name="IsChannelProperty">0</prop>
						<prop name="SelectorOrder">12</prop>
						<prop name="ShowInSelector">0</prop>
						<prop name="ShowInTable">0</prop>
						<prop name="TableOrder">12</prop>
					</obj>
					<obj name="item" class="SamplePropType" version="1">
						<prop name="name">EndPt Genotype</prop>
						<prop name="PropClass">Genotype</prop>
						<prop name="AnalysisClass">EndPtGenotyping</prop>
						<prop name="IsChannelProperty">0</prop>
						<prop name="SelectorOrder">13</prop>
						<prop name="ShowInSelector">0</prop>
						<prop name="ShowInTable">0</prop>
						<prop name="TableOrder">13</prop>
					</obj>
					<obj name="item" class="SamplePropType" version="1">
						<prop name="name">Target Name</prop>
						<prop name="PropClass">TargetName</prop>
						<prop name="AnalysisClass">General</prop>
						<prop name="IsChannelProperty">1</prop>
						<prop name="SelectorOrder">14</prop>
						<prop name="ShowInSelector">0</prop>
						<prop name="ShowInTable">0</prop>
						<prop name="TableOrder">14</prop>
					</obj>
					<obj name="item" class="QuantSampleTypePropertyType" version="1">
						<prop name="name">Quantification Sample Type</prop>
						<prop name="PropClass">QuantSampleTypeProperty</prop>
						<prop name="AnalysisClass">Quantification Analysis</prop>
						<prop name="IsChannelProperty">1</prop>
						<prop name="SelectorOrder">15</prop>
						<prop name="ShowInSelector">0</prop>
						<prop name="ShowInTable">0</prop>
						<prop name="TableOrder">15</prop>
					</obj>
					<obj name="item" class="SamplePropType" version="1">
						<prop name="name">Concentration</prop>
						<prop name="PropClass">QuantConcProperty</prop>
						<prop name="AnalysisClass">Quantification Analysis</prop>
						<prop name="IsChannelProperty">1</prop>
						<prop name="SelectorOrder">16</prop>
						<prop name="ShowInSelector">0</prop>
						<prop name="ShowInTable">0</prop>
						<prop name="TableOrder">16</prop>
					</obj>
					<obj name="item" class="QuantCpType" version="1">
						<prop name="name">Cp Low</prop>
						<prop name="PropClass">QuantCpLowProp</prop>
						<prop name="AnalysisClass">Quantification Analysis</prop>
						<prop name="IsChannelProperty">1</prop>
						<prop name="SelectorOrder">17</prop>
						<prop name="ShowInSelector">0</prop>
						<prop name="ShowInTable">0</prop>
						<prop name="TableOrder">17</prop>
					</obj>
					<obj name="item" class="QuantCpType" version="1">
						<prop name="name">Cp High</prop>
						<prop name="PropClass">QuantCpHighProp</prop>
						<prop name="AnalysisClass">Quantification Analysis</prop>
						<prop name="IsChannelProperty">1</prop>
						<prop name="SelectorOrder">18</prop>
						<prop name="ShowInSelector">0</prop>
						<prop name="ShowInTable">0</prop>
						<prop name="TableOrder">18</prop>
					</obj>
					<obj name="item" class="GroupSampleTypePropertyType" version="1">
						<prop name="name">Melt Geno Sample Type</prop>
						<prop name="PropClass">GroupChannelTypeProp</prop>
						<prop name="AnalysisClass">Melt Geno</prop>
						<prop name="IsChannelProperty">1</prop>
						<prop name="SelectorOrder">19</prop>
						<prop name="ShowInSelector">0</prop>
						<prop name="ShowInTable">0</prop>
						<prop name="TableOrder">19</prop>
					</obj>
					<obj name="item" class="SamplePropType" version="1">
						<prop name="name">Melt Geno Genotype</prop>
						<prop name="PropClass">ChannelGenotype</prop>
						<prop name="AnalysisClass">Melt Geno</prop>
						<prop name="IsChannelProperty">1</prop>
						<prop name="SelectorOrder">20</prop>
						<prop name="ShowInSelector">0</prop>
						<prop name="ShowInTable">0</prop>
						<prop name="TableOrder">20</prop>
					</obj>
					<obj name="item" class="RQTargetPropertyType" version="1">
						<prop name="name">Target Type</prop>
						<prop name="PropClass">RQTargetProperty</prop>
						<prop name="AnalysisClass">Relative Quantification</prop>
						<prop name="IsChannelProperty">1</prop>
						<prop name="SelectorOrder">21</prop>
						<prop name="ShowInSelector">0</prop>
						<prop name="ShowInTable">0</prop>
						<prop name="TableOrder">21</prop>
					</obj>
					<obj name="item" class="RQSampleTargetPropertyType" version="1">
						<prop name="name">Combined Sample and Target Type</prop>
						<prop name="PropClass">RQSampleTargetProperty</prop>
						<prop name="AnalysisClass">Relative Quantification</prop>
						<prop name="IsChannelProperty">1</prop>
						<prop name="SelectorOrder">22</prop>
						<prop name="ShowInSelector">0</prop>
						<prop name="ShowInTable">0</prop>
						<prop name="TableOrder">22</prop>
					</obj>
					<obj name="item" class="SamplePropType" version="1">
						<prop name="name">Efficiency</prop>
						<prop name="PropClass">RQEffProp</prop>
						<prop name="AnalysisClass">Relative Quantification</prop>
						<prop name="IsChannelProperty">1</prop>
						<prop name="SelectorOrder">23</prop>
						<prop name="ShowInSelector">0</prop>
						<prop name="ShowInTable">0</prop>
						<prop name="TableOrder">23</prop>
					</obj>
					<obj name="item" class="GroupSampleTypePropertyTypeNoPos" version="1">
						<prop name="name">Scanning Sample Type</prop>
						<prop name="PropClass">GroupChannelTypeProp</prop>
						<prop name="AnalysisClass">Scanning</prop>
						<prop name="IsChannelProperty">1</prop>
						<prop name="SelectorOrder">24</prop>
						<prop name="ShowInSelector">0</prop>
						<prop name="ShowInTable">0</prop>
						<prop name="TableOrder">24</prop>
					</obj>
					<obj name="item" class="SamplePropType" version="1">
						<prop name="name">Scanning Genotype</prop>
						<prop name="PropClass">ChannelGenotype</prop>
						<prop name="AnalysisClass">Scanning</prop>
						<prop name="IsChannelProperty">1</prop>
						<prop name="SelectorOrder">25</prop>
						<prop name="ShowInSelector">0</prop>
						<prop name="ShowInTable">0</prop>
						<prop name="TableOrder">25</prop>
					</obj>
				</list>
			</obj>
			<obj name="SelectedChannels" class="TEMIntegerSet" version="1">
				<list name="Items" count="1">
					<prop name="Item">0</prop>
				</list>
			</obj>
			<obj name="AnalysisProperties" class="ExpPropList" version="1">
				<list name="emlist" count="3">
					<obj name="PropertyObject" class="EndptGenoExtExp" version="3">
						<prop name="PropertyTypeName">Endpt External Experiment</prop>
					</obj>
					<obj name="PropertyObject" class="RQExtRefProp" version="3">
						<prop name="PropertyTypeName">ExtRef</prop>
						<prop name="RefExpProg">-1</prop>
					</obj>
					<obj name="PropertyObject" class="QuantUnitsProp" version="3">
						<prop name="PropertyTypeName">Units</prop>
					</obj>
				</list>
			</obj>
			<obj name="SampleInfoList" class="SamplePropInfoList" version="1">
				<list name="emlist" count="96">
					<obj name="item" class="SamplePropInfo" version="1">
						<obj name="ChannelProperties" class="ChanPropList" version="2">
							<obj name="ChannelProperties" class="EMList" version="1">
								<list name="emlist" count="1">
									<obj name="item" class="PropertyList" version="1">
										<list name="emlist" count="12">
											<obj name="PropertyObject" class="RQSampleTargetProperty" version="4">
												<prop name="PropertyTypeName">Combined Sample and Target Type</prop>
												<prop name="Position">0</prop>
												<prop name="IsDefault">0</prop>
												<obj name="ChannelProp" class="ChannelProperty" version="1">
													<prop name="ChannelIdx">0</prop>
												</obj>
											</obj>
											<obj name="PropertyObject" class="QuantConcProperty" version="4">
												<prop name="PropertyTypeName">Concentration</prop>
												<prop name="Position">0</prop>
												<prop name="IsDefault">1</prop>
												<prop name="Concentration">0</prop>
												<obj name="ChannelProp" class="ChannelProperty" version="1">
													<prop name="ChannelIdx">0</prop>
												</obj>
												<prop name="ReadOnly">1</prop>
											</obj>
											<obj name="PropertyObject" class="QuantCpHighProp" version="4">
												<prop name="PropertyTypeName">Cp High</prop>
												<prop name="Position">0</prop>
												<prop name="IsDefault">1</prop>
												<prop name="CpRangeHigh">0</prop>
												<obj name="ChannelProp" class="ChannelProperty" version="1">
													<prop name="ChannelIdx">0</prop>
												</obj>
												<prop name="ReadOnly">1</prop>
											</obj>
											<obj name="PropertyObject" class="QuantCpLowProp" version="4">
												<prop name="PropertyTypeName">Cp Low</prop>
												<prop name="Position">0</prop>
												<prop name="IsDefault">1</prop>
												<prop name="CpRangeLow">0</prop>
												<obj name="ChannelProp" class="ChannelProperty" version="1">
													<prop name="ChannelIdx">0</prop>
												</obj>
												<prop name="ReadOnly">1</prop>
											</obj>
											<obj name="PropertyObject" class="RQEffProp" version="4">
												<prop name="PropertyTypeName">Efficiency</prop>
												<prop name="Position">0</prop>
												<prop name="IsDefault">1</prop>
												<prop name="Efficiency">2</prop>
												<obj name="ChannelProp" class="ChannelProperty" version="1">
													<prop name="ChannelIdx">0</prop>
												</obj>
											</obj>
											<obj name="PropertyObject" class="ChannelGenotype" version="4">
												<prop name="PropertyTypeName">Melt Geno Genotype</prop>
												<prop name="Position">0</prop>
												<prop name="IsDefault">1</prop>
												<prop name="ReadOnly">1</prop>
												<obj name="ChannelProp" class="ChannelProperty" version="1">
													<prop name="ChannelIdx">0</prop>
												</obj>
											</obj>
											<obj name="PropertyObject" class="GroupChannelTypeProp" version="4">
												<prop name="PropertyTypeName">Melt Geno Sample Type</prop>
												<prop name="Position">0</prop>
												<prop name="IsDefault">0</prop>
												<prop name="GroupSampleType">mstUnknown</prop>
												<obj name="ChannelProp" class="ChannelProperty" version="1">
													<prop name="ChannelIdx">0</prop>
												</obj>
											</obj>
											<obj name="PropertyObject" class="QuantSampleTypeProperty" version="4">
												<prop name="PropertyTypeName">Quantification Sample Type</prop>
												<prop name="Position">0</prop>
												<prop name="IsDefault">0</prop>
												<prop name="SampleType">qsUnknown</prop>
												<obj name="ChannelProp" class="ChannelProperty" version="1">
													<prop name="ChannelIdx">0</prop>
												</obj>
											</obj>
											<obj name="PropertyObject" class="ChannelGenotype" version="4">
												<prop name="PropertyTypeName">Scanning Genotype</prop>
												<prop name="Position">0</prop>
												<prop name="IsDefault">1</prop>
												<prop name="ReadOnly">1</prop>
												<obj name="ChannelProp" class="ChannelProperty" version="1">
													<prop name="ChannelIdx">0</prop>
												</obj>
											</obj>
											<obj name="PropertyObject" class="GroupChannelTypeProp" version="4">
												<prop name="PropertyTypeName">Scanning Sample Type</prop>
												<prop name="Position">0</prop>
												<prop name="IsDefault">0</prop>
												<prop name="GroupSampleType">mstUnknown</prop>
												<obj name="ChannelProp" class="ChannelProperty" version="1">
													<prop name="ChannelIdx">0</prop>
												</obj>
											</obj>
											<obj name="PropertyObject" class="TargetName" version="4">
												<prop name="PropertyTypeName">Target Name</prop>
												<prop name="Position">0</prop>
												<prop name="IsDefault">1</prop>
												<obj name="ChannelProp" class="ChannelProperty" version="1">
													<prop name="ChannelIdx">0</prop>
												</obj>
											</obj>
											<obj name="PropertyObject" class="RQTargetProperty" version="4">
												<prop name="PropertyTypeName">Target Type</prop>
												<prop name="Position">0</prop>
												<prop name="IsDefault">0</prop>
												<prop name="TargetType">dtNone</prop>
												<obj name="ChannelProp" class="ChannelProperty" version="1">
													<prop name="ChannelIdx">0</prop>
												</obj>
											</obj>
										</list>
									</obj>
								</list>
							</obj>
						</obj>
						<prop name="ChannelPropertyCount">1</prop>
						<prop name="ContainerPosition">0</prop>
						<prop name="HasSampleProperties">1</prop>
						<obj name="SampleProperties" class="PropertyList" version="1">
							<list name="emlist" count="14">
								<obj name="PropertyObject" class="SamplePrefColor" version="4">
									<prop name="PropertyTypeName">Color</prop>
									<prop name="Position">0</prop>
									<prop name="IsDefault">0</prop>
									<prop name="Color">$00FF8000</prop>
								</obj>
								<obj name="PropertyObject" class="DominantChannelProp" version="4">
									<prop name="PropertyTypeName">Dominant Channel</prop>
									<prop name="Position">0</prop>
									<prop name="IsDefault">0</prop>
									<prop name="DominantChannel">0</prop>
								</obj>
								<obj name="PropertyObject" class="Genotype" version="4">
									<prop name="PropertyTypeName">EndPt Genotype</prop>
									<prop name="Position">0</prop>
									<prop name="IsDefault">1</prop>
									<prop name="ReadOnly">1</prop>
								</obj>
								<obj name="PropertyObject" class="GroupingSample" version="4">
									<prop name="PropertyTypeName">EndPt Sample Type</prop>
									<prop name="Position">0</prop>
									<prop name="IsDefault">0</prop>
									<prop name="GroupSampleType">mstUnknown</prop>
								</obj>
								<obj name="PropertyObject" class="SamplePrefLineStyle" version="4">
									<prop name="PropertyTypeName">Line Style</prop>
									<prop name="Position">0</prop>
									<prop name="IsDefault">0</prop>
									<prop name="LineStyle">psSolid</prop>
								</obj>
								<obj name="PropertyObject" class="GenSampleEditNotes" version="4">
									<prop name="PropertyTypeName">Notes</prop>
									<prop name="Position">0</prop>
									<prop name="IsDefault">1</prop>
								</obj>
								<obj name="PropertyObject" class="SamplePrefPointStyle" version="4">
									<prop name="PropertyTypeName">Point Style</prop>
									<prop name="Position">0</prop>
									<prop name="IsDefault">0</prop>
									<prop name="PointStyle">psNothing</prop>
								</obj>
								<obj name="PropertyObject" class="GenSampleEditPosition" version="4">
									<prop name="PropertyTypeName">Position</prop>
									<prop name="Position">0</prop>
									<prop name="IsDefault">1</prop>
								</obj>
								<obj name="PropertyObject" class="GenSampleEditReplicate" version="4">
									<prop name="PropertyTypeName">Replicate of</prop>
									<prop name="Position">0</prop>
									<prop name="IsDefault">1</prop>
									<prop name="ReplicateOf">-1</prop>
								</obj>
								<obj name="PropertyObject" class="HTCSampleID" version="4">
									<prop name="PropertyTypeName">Sample ID</prop>
									<prop name="Position">0</prop>
									<prop name="IsDefault">1</prop>
								</obj>
								<obj name="PropertyObject" class="GenSampleEditName" version="4">
									<prop name="PropertyTypeName">Sample Name</prop>
									<prop name="Position">0</prop>
									<prop name="IsDefault">1</prop>
									<prop name="name">Sample 1</prop>
								</obj>
								<obj name="PropertyObject" class="HTCSamplePrepNotes" version="4">
									<prop name="PropertyTypeName">Sample Prep Notes</prop>
									<prop name="Position">0</prop>
									<prop name="IsDefault">1</prop>
								</obj>
								<obj name="PropertyObject" class="GenSampleEditSubset" version="4">
									<prop name="PropertyTypeName">Subsets</prop>
									<prop name="Position">0</prop>
									<prop name="IsDefault">1</prop>
								</obj>
								<obj name="PropertyObject" class="SamplePrefWidth" version="5">
									<prop name="PropertyTypeName">Width</prop>
									<prop name="Position">0</prop>
									<prop name="IsDefault">1</prop>
									<prop name="Width">1</prop>
								</obj>
							</list>
						</obj>
					</obj>
					<obj name="item" class="SamplePropInfo" version="1">
						<obj name="ChannelProperties" class="ChanPropList" version="2">
							<obj name="ChannelProperties" class="EMList" version="1">
								<list name="emlist" count="1">
									<obj name="item" class="PropertyList" version="1">
										<list name="emlist" count="12">
											<obj name="PropertyObject" class="RQSampleTargetProperty" version="4">
												<prop name="PropertyTypeName">Combined Sample and Target Type</prop>
												<prop name="Position">1</prop>
												<prop name="IsDefault">0</prop>
												<obj name="ChannelProp" class="ChannelProperty" version="1">
													<prop name="ChannelIdx">0</prop>
												</obj>
											</obj>
											<obj name="PropertyObject" class="QuantConcProperty" version="4">
												<prop name="PropertyTypeName">Concentration</prop>
												<prop name="Position">1</prop>
												<prop name="IsDefault">1</prop>
												<prop name="Concentration">0</prop>
												<obj name="ChannelProp" class="ChannelProperty" version="1">
													<prop name="ChannelIdx">0</prop>
												</obj>
												<prop name="ReadOnly">1</prop>
											</obj>
											<obj name="PropertyObject" class="QuantCpHighProp" version="4">
												<prop name="PropertyTypeName">Cp High</prop>
												<prop name="Position">1</prop>
												<prop name="IsDefault">1</prop>
												<prop name="CpRangeHigh">0</prop>
												<obj name="ChannelProp" class="ChannelProperty" version="1">
													<prop name="ChannelIdx">0</prop>
												</obj>
												<prop name="ReadOnly">1</prop>
											</obj>
											<obj name="PropertyObject" class="QuantCpLowProp" version="4">
												<prop name="PropertyTypeName">Cp Low</prop>
												<prop name="Position">1</prop>
												<prop name="IsDefault">1</prop>
												<prop name="CpRangeLow">0</prop>
												<obj name="ChannelProp" class="ChannelProperty" version="1">
													<prop name="ChannelIdx">0</prop>
												</obj>
												<prop name="ReadOnly">1</prop>
											</obj>
											<obj name="PropertyObject" class="RQEffProp" version="4">
												<prop name="PropertyTypeName">Efficiency</prop>
												<prop name="Position">1</prop>
												<prop name="IsDefault">1</prop>
												<prop name="Efficiency">2</prop>
												<obj name="ChannelProp" class="ChannelProperty" version="1">
													<prop name="ChannelIdx">0</prop>
												</obj>
											</obj>
											<obj name="PropertyObject" class="ChannelGenotype" version="4">
												<prop name="PropertyTypeName">Melt Geno Genotype</prop>
												<prop name="Position">1</prop>
												<prop name="IsDefault">1</prop>
												<prop name="ReadOnly">1</prop>
												<obj name="ChannelProp" class="ChannelProperty" version="1">
													<prop name="ChannelIdx">0</prop>
												</obj>
											</obj>
											<obj name="PropertyObject" class="GroupChannelTypeProp" version="4">
												<prop name="PropertyTypeName">Melt Geno Sample Type</prop>
												<prop name="Position">1</prop>
												<prop name="IsDefault">0</prop>
												<prop name="GroupSampleType">mstUnknown</prop>
												<obj name="ChannelProp" class="ChannelProperty" version="1">
													<prop name="ChannelIdx">0</prop>
												</obj>
											</obj>
											<obj name="PropertyObject" class="QuantSampleTypeProperty" version="4">
												<prop name="PropertyTypeName">Quantification Sample Type</prop>
												<prop name="Position">1</prop>
												<prop name="IsDefault">0</prop>
												<prop name="SampleType">qsUnknown</prop>
												<obj name="ChannelProp" class="ChannelProperty" version="1">
													<prop name="ChannelIdx">0</prop>
												</obj>
											</obj>
											<obj name="PropertyObject" class="ChannelGenotype" version="4">
												<prop name="PropertyTypeName">Scanning Genotype</prop>
												<prop name="Position">1</prop>
												<prop name="IsDefault">1</prop>
												<prop name="ReadOnly">1</prop>
												<obj name="ChannelProp" class="ChannelProperty" version="1">
													<prop name="ChannelIdx">0</prop>
												</obj>
											</obj>
											<obj name="PropertyObject" class="GroupChannelTypeProp" version="4">
												<prop name="PropertyTypeName">Scanning Sample Type</prop>
												<prop name="Position">1</prop>
												<prop name="IsDefault">0</prop>
												<prop name="GroupSampleType">mstUnknown</prop>
												<obj name="ChannelProp" class="ChannelProperty" version="1">
													<prop name="ChannelIdx">0</prop>
												</obj>
											</obj>
											<obj name="PropertyObject" class="TargetName" version="4">
												<prop name="PropertyTypeName">Target Name</prop>
												<prop name="Position">1</prop>
												<prop name="IsDefault">1</prop>
												<obj name="ChannelProp" class="ChannelProperty" version="1">
													<prop name="ChannelIdx">0</prop>
												</obj>
											</obj>
											<obj name="PropertyObject" class="RQTargetProperty" version="4">
												<prop name="PropertyTypeName">Target Type</prop>
												<prop name="Position">1</prop>
												<prop name="IsDefault">0</prop>
												<prop name="TargetType">dtNone</prop>
												<obj name="ChannelProp" class="ChannelProperty" version="1">
													<prop name="ChannelIdx">0</prop>
												</obj>
											</obj>
										</list>
									</obj>
								</list>
							</obj>
						</obj>
						<prop name="ChannelPropertyCount">1</prop>
						<prop name="ContainerPosition">1</prop>
						<prop name="HasSampleProperties">1</prop>
						<obj name="SampleProperties" class="PropertyList" version="1">
							<list name="emlist" count="14">
								<obj name="PropertyObject" class="SamplePrefColor" version="4">
									<prop name="PropertyTypeName">Color</prop>
									<prop name="Position">1</prop>
									<prop name="IsDefault">0</prop>
									<prop name="Color">clRed</prop>
								</obj>
								<obj name="PropertyObject" class="DominantChannelProp" version="4">
									<prop name="PropertyTypeName">Dominant Channel</prop>
									<prop name="Position">1</prop>
									<prop name="IsDefault">0</prop>
									<prop name="DominantChannel">0</prop>
								</obj>
								<obj name="PropertyObject" class="Genotype" version="4">
									<prop name="PropertyTypeName">EndPt Genotype</prop>
									<prop name="Position">1</prop>
									<prop name="IsDefault">1</prop>
									<prop name="ReadOnly">1</prop>
								</obj>
								<obj name="PropertyObject" class="GroupingSample" version="4">
									<prop name="PropertyTypeName">EndPt Sample Type</prop>
									<prop name="Position">1</prop>
									<prop name="IsDefault">0</prop>
									<prop name="GroupSampleType">mstUnknown</prop>
								</obj>
								<obj name="PropertyObject" class="SamplePrefLineStyle" version="4">
									<prop name="PropertyTypeName">Line Style</prop>
									<prop name="Position">1</prop>
									<prop name="IsDefault">0</prop>
									<prop name="LineStyle">psSolid</prop>
								</obj>
								<obj name="PropertyObject" class="GenSampleEditNotes" version="4">
									<prop name="PropertyTypeName">Notes</prop>
									<prop name="Position">1</prop>
									<prop name="IsDefault">1</prop>
								</obj>
								<obj name="PropertyObject" class="SamplePrefPointStyle" version="4">
									<prop name="PropertyTypeName">Point Style</prop>
									<prop name="Position">1</prop>
									<prop name="IsDefault">0</prop>
									<prop name="PointStyle">psNothing</prop>
								</obj>
								<obj name="PropertyObject" class="GenSampleEditPosition" version="4">
									<prop name="PropertyTypeName">Position</prop>
									<prop name="Position">1</prop>
									<prop name="IsDefault">1</prop>
								</obj>
								<obj name="PropertyObject" class="GenSampleEditReplicate" version="4">
									<prop name="PropertyTypeName">Replicate of</prop>
									<prop name="Position">1</prop>
									<prop name="IsDefault">1</prop>
									<prop name="ReplicateOf">-1</prop>
								</obj>
								<obj name="PropertyObject" class="HTCSampleID" version="4">
									<prop name="PropertyTypeName">Sample ID</prop>
									<prop name="Position">1</prop>
									<prop name="IsDefault">1</prop>
								</obj>
								<obj name="PropertyObject" class="GenSampleEditName" version="4">
									<prop name="PropertyTypeName">Sample Name</prop>
									<prop name="Position">1</prop>
									<prop name="IsDefault">1</prop>
									<prop name="name">Sample 2</prop>
								</obj>
								<obj name="PropertyObject" class="HTCSamplePrepNotes" version="4">
									<prop name="PropertyTypeName">Sample Prep Notes</prop>
									<prop name="Position">1</prop>
									<prop name="IsDefault">1</prop>
								</obj>
								<obj name="PropertyObject" class="GenSampleEditSubset" version="4">
									<prop name="PropertyTypeName">Subsets</prop>
									<prop name="Position">1</prop>
									<prop name="IsDefault">1</prop>
								</obj>
								<obj name="PropertyObject" class="SamplePrefWidth" version="5">
									<prop name="PropertyTypeName">Width</prop>
									<prop name="Position">1</prop>
									<prop name="IsDefault">1</prop>
									<prop name="Width">1</prop>
								</obj>
							</list>
						</obj>
					</obj>
					<obj name="item" class="SamplePropInfo" version="1">
						<obj name="ChannelProperties" class="ChanPropList" version="2">
							<obj name="ChannelProperties" class="EMList" version="1">
								<list name="emlist" count="1">
									<obj name="item" class="PropertyList" version="1">
										<list name="emlist" count="12">
											<obj name="PropertyObject" class="RQSampleTargetProperty" version="4">
												<prop name="PropertyTypeName">Combined Sample and Target Type</prop>
												<prop name="Position">2</prop>
												<prop name="IsDefault">0</prop>
												<obj name="ChannelProp" class="ChannelProperty" version="1">
													<prop name="ChannelIdx">0</prop>
												</obj>
											</obj>
											<obj name="PropertyObject" class="QuantConcProperty" version="4">
												<prop name="PropertyTypeName">Concentration</prop>
												<prop name="Position">2</prop>
												<prop name="IsDefault">1</prop>
												<prop name="Concentration">0</prop>
												<obj name="ChannelProp" class="ChannelProperty" version="1">
													<prop name="ChannelIdx">0</prop>
												</obj>
												<prop name="ReadOnly">1</prop>
											</obj>
											<obj name="PropertyObject" class="QuantCpHighProp" version="4">
												<prop name="PropertyTypeName">Cp High</prop>
												<prop name="Position">2</prop>
												<prop name="IsDefault">1</prop>
												<prop name="CpRangeHigh">0</prop>
												<obj name="ChannelProp" class="ChannelProperty" version="1">
													<prop name="ChannelIdx">0</prop>
												</obj>
												<prop name="ReadOnly">1</prop>
											</obj>
											<obj name="PropertyObject" class="QuantCpLowProp" version="4">
												<prop name="PropertyTypeName">Cp Low</prop>
												<prop name="Position">2</prop>
												<prop name="IsDefault">1</prop>
												<prop name="CpRangeLow">0</prop>
												<obj name="ChannelProp" class="ChannelProperty" version="1">
													<prop name="ChannelIdx">0</prop>
												</obj>
												<prop name="ReadOnly">1</prop>
											</obj>
											<obj name="PropertyObject" class="RQEffProp" version="4">
												<prop name="PropertyTypeName">Efficiency</prop>
												<prop name="Position">2</prop>
												<prop name="IsDefault">1</prop>
												<prop name="Efficiency">2</prop>
												<obj name="ChannelProp" class="ChannelProperty" version="1">
													<prop name="ChannelIdx">0</prop>
												</obj>
											</obj>
											<obj name="PropertyObject" class="ChannelGenotype" version="4">
												<prop name="PropertyTypeName">Melt Geno Genotype</prop>
												<prop name="Position">2</prop>
												<prop name="IsDefault">1</prop>
												<prop name="ReadOnly">1</prop>
												<obj name="ChannelProp" class="ChannelProperty" version="1">
													<prop name="ChannelIdx">0</prop>
												</obj>
											</obj>
											<obj name="PropertyObject" class="GroupChannelTypeProp" version="4">
												<prop name="PropertyTypeName">Melt Geno Sample Type</prop>
												<prop name="Position">2</prop>
												<prop name="IsDefault">0</prop>
												<prop name="GroupSampleType">mstUnknown</prop>
												<obj name="ChannelProp" class="ChannelProperty" version="1">
													<prop name="ChannelIdx">0</prop>
												</obj>
											</obj>
											<obj name="PropertyObject" class="QuantSampleTypeProperty" version="4">
												<prop name="PropertyTypeName">Quantification Sample Type</prop>
												<prop name="Position">2</prop>
												<prop name="IsDefault">0</prop>
												<prop name="SampleType">qsUnknown</prop>
												<obj name="ChannelProp" class="ChannelProperty" version="1">
													<prop name="ChannelIdx">0</prop>
												</obj>
											</obj>
											<obj name="PropertyObject" class="ChannelGenotype" version="4">
												<prop name="PropertyTypeName">Scanning Genotype</prop>
												<prop name="Position">2</prop>
												<prop name="IsDefault">1</prop>
												<prop name="ReadOnly">1</prop>
												<obj name="ChannelProp" class="ChannelProperty" version="1">
													<prop name="ChannelIdx">0</prop>
												</obj>
											</obj>
											<obj name="PropertyObject" class="GroupChannelTypeProp" version="4">
												<prop name="PropertyTypeName">Scanning Sample Type</prop>
												<prop name="Position">2</prop>
												<prop name="IsDefault">0</prop>
												<prop name="GroupSampleType">mstUnknown</prop>
												<obj name="ChannelProp" class="ChannelProperty" version="1">
													<prop name="ChannelIdx">0</prop>
												</obj>
											</obj>
											<obj name="PropertyObject" class="TargetName" version="4">
												<prop name="PropertyTypeName">Target Name</prop>
												<prop name="Position">2</prop>
												<prop name="IsDefault">1</prop>
												<obj name="ChannelProp" class="ChannelProperty" version="1">
													<prop name="ChannelIdx">0</prop>
												</obj>
											</obj>
											<obj name="PropertyObject" class="RQTargetProperty" version="4">
												<prop name="PropertyTypeName">Target Type</prop>
												<prop name="Position">2</prop>
												<prop name="IsDefault">0</prop>
												<prop name="TargetType">dtNone</prop>
												<obj name="ChannelProp" class="ChannelProperty" version="1">
													<prop name="ChannelIdx">0</prop>
												</obj>
											</obj>
										</list>
									</obj>
								</list>
							</obj>
						</obj>
						<prop name="ChannelPropertyCount">1</prop>
						<prop name="ContainerPosition">2</prop>
						<prop name="HasSampleProperties">1</prop>
						<obj name="SampleProperties" class="PropertyList" version="1">
							<list name="emlist" count="14">
								<obj name="PropertyObject" class="SamplePrefColor" version="4">
									<prop name="PropertyTypeName">Color</prop>
									<prop name="Position">2</prop>
									<prop name="IsDefault">0</prop>
									<prop name="Color">$0030D700</prop>
								</obj>
								<obj name="PropertyObject" class="DominantChannelProp" version="4">
									<prop name="PropertyTypeName">Dominant Channel</prop>
									<prop name="Position">2</prop>
									<prop name="IsDefault">0</prop>
									<prop name="DominantChannel">0</prop>
								</obj>
								<obj name="PropertyObject" class="Genotype" version="4">
									<prop name="PropertyTypeName">EndPt Genotype</prop>
									<prop name="Position">2</prop>
									<prop name="IsDefault">1</prop>
									<prop name="ReadOnly">1</prop>
								</obj>
								<obj name="PropertyObject" class="GroupingSample" version="4">
									<prop name="PropertyTypeName">EndPt Sample Type</prop>
									<prop name="Position">2</prop>
									<prop name="IsDefault">0</prop>
									<prop name="GroupSampleType">mstUnknown</prop>
								</obj>
								<obj name="PropertyObject" class="SamplePrefLineStyle" version="4">
									<prop name="PropertyTypeName">Line Style</prop>
									<prop name="Position">2</prop>
									<prop name="IsDefault">0</prop>
									<prop name="LineStyle">psSolid</prop>
								</obj>
								<obj name="PropertyObject" class="GenSampleEditNotes" version="4">
									<prop name="PropertyTypeName">Notes</prop>
									<prop name="Position">2</prop>
									<prop name="IsDefault">1</prop>
								</obj>
								<obj name="PropertyObject" class="SamplePrefPointStyle" version="4">
									<prop name="PropertyTypeName">Point Style</prop>
									<prop name="Position">2</prop>
									<prop name="IsDefault">0</prop>
									<prop name="PointStyle">psNothing</prop>
								</obj>
								<obj name="PropertyObject" class="GenSampleEditPosition" version="4">
									<prop name="PropertyTypeName">Position</prop>
									<prop name="Position">2</prop>
									<prop name="IsDefault">1</prop>
								</obj>
								<obj name="PropertyObject" class="GenSampleEditReplicate" version="4">
									<prop name="PropertyTypeName">Replicate of</prop>
									<prop name="Position">2</prop>
									<prop name="IsDefault">1</prop>
									<prop name="ReplicateOf">-1</prop>
								</obj>
								<obj name="PropertyObject" class="HTCSampleID" version="4">
									<prop name="PropertyTypeName">Sample ID</prop>
									<prop name="Position">2</prop>
									<prop name="IsDefault">1</prop>
								</obj>
								<obj name="PropertyObject" class="GenSampleEditName" version="4">
									<prop name="PropertyTypeName">Sample Name</prop>
									<prop name="Position">2</prop>
									<prop name="IsDefault">1</prop>
									<prop name="name">Sample 3</prop>
								</obj>
								<obj name="PropertyObject" class="HTCSamplePrepNotes" version="4">
									<prop name="PropertyTypeName">Sample Prep Notes</prop>
									<prop name="Position">2</prop>
									<prop name="IsDefault">1</prop>
								</obj>
								<obj name="PropertyObject" class="GenSampleEditSubset" version="4">
									<prop name="PropertyTypeName">Subsets</prop>
									<prop name="Position">2</prop>
									<prop name="IsDefault">1</prop>
								</obj>
								<obj name="PropertyObject" class="SamplePrefWidth" version="5">
									<prop name="PropertyTypeName">Width</prop>
									<prop name="Position">2</prop>
									<prop name="IsDefault">1</prop>
									<prop name="Width">1</prop>
								</obj>
							</list>
						</obj>
					</obj>
					<obj name="item" class="SamplePropInfo" version="1">
						<obj name="ChannelProperties" class="ChanPropList" version="2">
							<obj name="ChannelProperties" class="EMList" version="1">
								<list name="emlist" count="1">
									<obj name="item" class="PropertyList" version="1">
										<list name="emlist" count="12">
											<obj name="PropertyObject" class="RQSampleTargetProperty" version="4">
												<prop name="PropertyTypeName">Combined Sample and Target Type</prop>
												<prop name="Position">3</prop>
												<prop name="IsDefault">0</prop>
												<obj name="ChannelProp" class="ChannelProperty" version="1">
													<prop name="ChannelIdx">0</prop>
												</obj>
											</obj>
											<obj name="PropertyObject" class="QuantConcProperty" version="4">
												<prop name="PropertyTypeName">Concentration</prop>
												<prop name="Position">3</prop>
												<prop name="IsDefault">1</prop>
												<prop name="Concentration">0</prop>
												<obj name="ChannelProp" class="ChannelProperty" version="1">
													<prop name="ChannelIdx">0</prop>
												</obj>
												<prop name="ReadOnly">1</prop>
											</obj>
											<obj name="PropertyObject" class="QuantCpHighProp" version="4">
												<prop name="PropertyTypeName">Cp High</prop>
												<prop name="Position">3</prop>
												<prop name="IsDefault">1</prop>
												<prop name="CpRangeHigh">0</prop>
												<obj name="ChannelProp" class="ChannelProperty" version="1">
													<prop name="ChannelIdx">0</prop>
												</obj>
												<prop name="ReadOnly">1</prop>
											</obj>
											<obj name="PropertyObject" class="QuantCpLowProp" version="4">
												<prop name="PropertyTypeName">Cp Low</prop>
												<prop name="Position">3</prop>
												<prop name="IsDefault">1</prop>
												<prop name="CpRangeLow">0</prop>
												<obj name="ChannelProp" class="ChannelProperty" version="1">
													<prop name="ChannelIdx">0</prop>
												</obj>
												<prop name="ReadOnly">1</prop>
											</obj>
											<obj name="PropertyObject" class="RQEffProp" version="4">
												<prop name="PropertyTypeName">Efficiency</prop>
												<prop name="Position">3</prop>
												<prop name="IsDefault">1</prop>
												<prop name="Efficiency">2</prop>
												<obj name="ChannelProp" class="ChannelProperty" version="1">
													<prop name="ChannelIdx">0</prop>
												</obj>
											</obj>
											<obj name="PropertyObject" class="ChannelGenotype" version="4">
												<prop name="PropertyTypeName">Melt Geno Genotype</prop>
												<prop name="Position">3</prop>
												<prop name="IsDefault">1</prop>
												<prop name="ReadOnly">1</prop>
												<obj name="ChannelProp" class="ChannelProperty" version="1">
													<prop name="ChannelIdx">0</prop>
												</obj>
											</obj>
											<obj name="PropertyObject" class="GroupChannelTypeProp" version="4">
												<prop name="PropertyTypeName">Melt Geno Sample Type</prop>
												<prop name="Position">3</prop>
												<prop name="IsDefault">0</prop>
												<prop name="GroupSampleType">mstUnknown</prop>
												<obj name="ChannelProp" class="ChannelProperty" version="1">
													<prop name="ChannelIdx">0</prop>
												</obj>
											</obj>
											<obj name="PropertyObject" class="QuantSampleTypeProperty" version="4">
												<prop name="PropertyTypeName">Quantification Sample Type</prop>
												<prop name="Position">3</prop>
												<prop name="IsDefault">0</prop>
												<prop name="SampleType">qsUnknown</prop>
												<obj name="ChannelProp" class="ChannelProperty" version="1">
													<prop name="ChannelIdx">0</prop>
												</obj>
											</obj>
											<obj name="PropertyObject" class="ChannelGenotype" version="4">
												<prop name="PropertyTypeName">Scanning Genotype</prop>
												<prop name="Position">3</prop>
												<prop name="IsDefault">1</prop>
												<prop name="ReadOnly">1</prop>
												<obj name="ChannelProp" class="ChannelProperty" version="1">
													<prop name="ChannelIdx">0</prop>
												</obj>
											</obj>
											<obj name="PropertyObject" class="GroupChannelTypeProp" version="4">
												<prop name="PropertyTypeName">Scanning Sample Type</prop>
												<prop name="Position">3</prop>
												<prop name="IsDefault">0</prop>
												<prop name="GroupSampleType">mstUnknown</prop>
												<obj name="ChannelProp" class="ChannelProperty" version="1">
													<prop name="ChannelIdx">0</prop>
												</obj>
											</obj>
											<obj name="PropertyObject" class="TargetName" version="4">
												<prop name="PropertyTypeName">Target Name</prop>
												<prop name="Position">3</prop>
												<prop name="IsDefault">1</prop>
												<obj name="ChannelProp" class="ChannelProperty" version="1">
													<prop name="ChannelIdx">0</prop>
												</obj>
											</obj>
											<obj name="PropertyObject" class="RQTargetProperty" version="4">
												<prop name="PropertyTypeName">Target Type</prop>
												<prop name="Position">3</prop>
												<prop name="IsDefault">0</prop>
												<prop name="TargetType">dtNone</prop>
												<obj name="ChannelProp" class="ChannelProperty" version="1">
													<prop name="ChannelIdx">0</prop>
												</obj>
											</obj>
										</list>
									</obj>
								</list>
							</obj>
						</obj>
						<prop name="ChannelPropertyCount">1</prop>
						<prop name="ContainerPosition">3</prop>
						<prop name="HasSampleProperties">1</prop>
						<obj name="SampleProperties" class="PropertyList" version="1">
							<list name="emlist" count="14">
								<obj name="PropertyObject" class="SamplePrefColor" version="4">
									<prop name="PropertyTypeName">Color</prop>
									<prop name="Position">3</prop>
									<prop name="IsDefault">0</prop>
									<prop name="Color">clFuchsia</prop>
								</obj>
								<obj name="PropertyObject" class="DominantChannelProp" version="4">
									<prop name="PropertyTypeName">Dominant Channel</prop>
									<prop name="Position">3</prop>
									<prop name="IsDefault">0</prop>
									<prop name="DominantChannel">0</prop>
								</obj>
								<obj name="PropertyObject" class="Genotype" version="4">
									<prop name="PropertyTypeName">EndPt Genotype</prop>
									<prop name="Position">3</prop>
									<prop name="IsDefault">1</prop>
									<prop name="ReadOnly">1</prop>
								</obj>
								<obj name="PropertyObject" class="GroupingSample" version="4">
									<prop name="PropertyTypeName">EndPt Sample Type</prop>
									<prop name="Position">3</prop>
									<prop name="IsDefault">0</prop>
									<prop name="GroupSampleType">mstUnknown</prop>
								</obj>
								<obj name="PropertyObject" class="SamplePrefLineStyle" version="4">
									<prop name="PropertyTypeName">Line Style</prop>
									<prop name="Position">3</prop>
									<prop name="IsDefault">0</prop>
									<prop name="LineStyle">psSolid</prop>
								</obj>
								<obj name="PropertyObject" class="GenSampleEditNotes" version="4">
									<prop name="PropertyTypeName">Notes</prop>
									<prop name="Position">3</prop>
									<prop name="IsDefault">1</prop>
								</obj>
								<obj name="PropertyObject" class="SamplePrefPointStyle" version="4">
									<prop name="PropertyTypeName">Point Style</prop>
									<prop name="Position">3</prop>
									<prop name="IsDefault">0</prop>
									<prop name="PointStyle">psNothing</prop>
								</obj>
								<obj name="PropertyObject" class="GenSampleEditPosition" version="4">
									<prop name="PropertyTypeName">Position</prop>
									<prop name="Position">3</prop>
									<prop name="IsDefault">1</prop>
								</obj>
								<obj name="PropertyObject" class="GenSampleEditReplicate" version="4">
									<prop name="PropertyTypeName">Replicate of</prop>
									<prop name="Position">3</prop>
									<prop name="IsDefault">1</prop>
									<prop name="ReplicateOf">-1</prop>
								</obj>
								<obj name="PropertyObject" class="HTCSampleID" version="4">
									<prop name="PropertyTypeName">Sample ID</prop>
									<prop name="Position">3</prop>
									<prop name="IsDefault">1</prop>
								</obj>
								<obj name="PropertyObject" class="GenSampleEditName" version="4">
									<prop name="PropertyTypeName">Sample Name</prop>
									<prop name="Position">3</prop>
									<prop name="IsDefault">1</prop>
									<prop name="name">Sample 4</prop>
								</obj>
								<obj name="PropertyObject" class="HTCSamplePrepNotes" version="4">
									<prop name="PropertyTypeName">Sample Prep Notes</prop>
									<prop name="Position">3</prop>
									<prop name="IsDefault">1</prop>
								</obj>
								<obj name="PropertyObject" class="GenSampleEditSubset" version="4">
									<prop name="PropertyTypeName">Subsets</prop>
									<prop name="Position">3</prop>
									<prop name="IsDefault">1</prop>
								</obj>
								<obj name="PropertyObject" class="SamplePrefWidth" version="5">
									<prop name="PropertyTypeName">Width</prop>
									<prop name="Position">3</prop>
									<prop name="IsDefault">1</prop>
									<prop name="Width">1</prop>
								</obj>
							</list>
						</obj>
					</obj>
					<obj name="item" class="SamplePropInfo" version="1">
						<obj name="ChannelProperties" class="ChanPropList" version="2">
							<obj name="ChannelProperties" class="EMList" version="1">
								<list name="emlist" count="1">
									<obj name="item" class="PropertyList" version="1">
										<list name="emlist" count="12">
											<obj name="PropertyObject" class="RQSampleTargetProperty" version="4">
												<prop name="PropertyTypeName">Combined Sample and Target Type</prop>
												<prop name="Position">4</prop>
												<prop name="IsDefault">0</prop>
												<obj name="ChannelProp" class="ChannelProperty" version="1">
													<prop name="ChannelIdx">0</prop>
												</obj>
											</obj>
											<obj name="PropertyObject" class="QuantConcProperty" version="4">
												<prop name="PropertyTypeName">Concentration</prop>
												<prop name="Position">4</prop>
												<prop name="IsDefault">1</prop>
												<prop name="Concentration">0</prop>
												<obj name="ChannelProp" class="ChannelProperty" version="1">
													<prop name="ChannelIdx">0</prop>
												</obj>
												<prop name="ReadOnly">1</prop>
											</obj>
											<obj name="PropertyObject" class="QuantCpHighProp" version="4">
												<prop name="PropertyTypeName">Cp High</prop>
												<prop name="Position">4</prop>
												<prop name="IsDefault">1</prop>
												<prop name="CpRangeHigh">0</prop>
												<obj name="ChannelProp" class="ChannelProperty" version="1">
													<prop name="ChannelIdx">0</prop>
												</obj>
												<prop name="ReadOnly">1</prop>
											</obj>
											<obj name="PropertyObject" class="QuantCpLowProp" version="4">
												<prop name="PropertyTypeName">Cp Low</prop>
												<prop name="Position">4</prop>
												<prop name="IsDefault">1</prop>
												<prop name="CpRangeLow">0</prop>
												<obj name="ChannelProp" class="ChannelProperty" version="1">
													<prop name="ChannelIdx">0</prop>
												</obj>
												<prop name="ReadOnly">1</prop>
											</obj>
											<obj name="PropertyObject" class="RQEffProp" version="4">
												<prop name="PropertyTypeName">Efficiency</prop>
												<prop name="Position">4</prop>
												<prop name="IsDefault">1</prop>
												<prop name="Efficiency">2</prop>
												<obj name="ChannelProp" class="ChannelProperty" version="1">
													<prop name="ChannelIdx">0</prop>
												</obj>
											</obj>
											<obj name="PropertyObject" class="ChannelGenotype" version="4">
												<prop name="PropertyTypeName">Melt Geno Genotype</prop>
												<prop name="Position">4</prop>
												<prop name="IsDefault">1</prop>
												<prop name="ReadOnly">1</prop>
												<obj name="ChannelProp" class="ChannelProperty" version="1">
													<prop name="ChannelIdx">0</prop>
												</obj>
											</obj>
											<obj name="PropertyObject" class="GroupChannelTypeProp" version="4">
												<prop name="PropertyTypeName">Melt Geno Sample Type</prop>
												<prop name="Position">4</prop>
												<prop name="IsDefault">0</prop>
												<prop name="GroupSampleType">mstUnknown</prop>
												<obj name="ChannelProp" class="ChannelProperty" version="1">
													<prop name="ChannelIdx">0</prop>
												</obj>
											</obj>
											<obj name="PropertyObject" class="QuantSampleTypeProperty" version="4">
												<prop name="PropertyTypeName">Quantification Sample Type</prop>
												<prop name="Position">4</prop>
												<prop name="IsDefault">0</prop>
												<prop name="SampleType">qsUnknown</prop>
												<obj name="ChannelProp" class="ChannelProperty" version="1">
													<prop name="ChannelIdx">0</prop>
												</obj>
											</obj>
											<obj name="PropertyObject" class="ChannelGenotype" version="4">
												<prop name="PropertyTypeName">Scanning Genotype</prop>
												<prop name="Position">4</prop>
												<prop name="IsDefault">1</prop>
												<prop name="ReadOnly">1</prop>
												<obj name="ChannelProp" class="ChannelProperty" version="1">
													<prop name="ChannelIdx">0</prop>
												</obj>
											</obj>
											<obj name="PropertyObject" class="GroupChannelTypeProp" version="4">
												<prop name="PropertyTypeName">Scanning Sample Type</prop>
												<prop name="Position">4</prop>
												<prop name="IsDefault">0</prop>
												<prop name="GroupSampleType">mstUnknown</prop>
												<obj name="ChannelProp" class="ChannelProperty" version="1">
													<prop name="ChannelIdx">0</prop>
												</obj>
											</obj>
											<obj name="PropertyObject" class="TargetName" version="4">
												<prop name="PropertyTypeName">Target Name</prop>
												<prop name="Position">4</prop>
												<prop name="IsDefault">1</prop>
												<obj name="ChannelProp" class="ChannelProperty" version="1">
													<prop name="ChannelIdx">0</prop>
												</obj>
											</obj>
											<obj name="PropertyObject" class="RQTargetProperty" version="4">
												<prop name="PropertyTypeName">Target Type</prop>
												<prop name="Position">4</prop>
												<prop name="IsDefault">0</prop>
												<prop name="TargetType">dtNone</prop>
												<obj name="ChannelProp" class="ChannelProperty" version="1">
													<prop name="ChannelIdx">0</prop>
												</obj>
											</obj>
										</list>
									</obj>
								</list>
							</obj>
						</obj>
						<prop name="ChannelPropertyCount">1</prop>
						<prop name="ContainerPosition">4</prop>
						<prop name="HasSampleProperties">1</prop>
						<obj name="SampleProperties" class="PropertyList" version="1">
							<list name="emlist" count="14">
								<obj name="PropertyObject" class="SamplePrefColor" version="4">
									<prop name="PropertyTypeName">Color</prop>
									<prop name="Position">4</prop>
									<prop name="IsDefault">0</prop>
									<prop name="Color">clGray</prop>
								</obj>
								<obj name="PropertyObject" class="DominantChannelProp" version="4">
									<prop name="PropertyTypeName">Dominant Channel</prop>
									<prop name="Position">4</prop>
									<prop name="IsDefault">0</prop>
									<prop name="DominantChannel">0</prop>
								</obj>
								<obj name="PropertyObject" class="Genotype" version="4">
									<prop name="PropertyTypeName">EndPt Genotype</prop>
									<prop name="Position">4</prop>
									<prop name="IsDefault">1</prop>
									<prop name="ReadOnly">1</prop>
								</obj>
								<obj name="PropertyObject" class="GroupingSample" version="4">
									<prop name="PropertyTypeName">EndPt Sample Type</prop>
									<prop name="Position">4</prop>
									<prop name="IsDefault">0</prop>
									<prop name="GroupSampleType">mstUnknown</prop>
								</obj>
								<obj name="PropertyObject" class="SamplePrefLineStyle" version="4">
									<prop name="PropertyTypeName">Line Style</prop>
									<prop name="Position">4</prop>
									<prop name="IsDefault">0</prop>
									<prop name="LineStyle">psSolid</prop>
								</obj>
								<obj name="PropertyObject" class="GenSampleEditNotes" version="4">
									<prop name="PropertyTypeName">Notes</prop>
									<prop name="Position">4</prop>
									<prop name="IsDefault">1</prop>
								</obj>
								<obj name="PropertyObject" class="SamplePrefPointStyle" version="4">
									<prop name="PropertyTypeName">Point Style</prop>
									<prop name="Position">4</prop>
									<prop name="IsDefault">0</prop>
									<prop name="PointStyle">psNothing</prop>
								</obj>
								<obj name="PropertyObject" class="GenSampleEditPosition" version="4">
									<prop name="PropertyTypeName">Position</prop>
									<prop name="Position">4</prop>
									<prop name="IsDefault">1</prop>
								</obj>
								<obj name="PropertyObject" class="GenSampleEditReplicate" version="4">
									<prop name="PropertyTypeName">Replicate of</prop>
									<prop name="Position">4</prop>
									<prop name="IsDefault">1</prop>
									<prop name="ReplicateOf">-1</prop>
								</obj>
								<obj name="PropertyObject" class="HTCSampleID" version="4">
									<prop name="PropertyTypeName">Sample ID</prop>
									<prop name="Position">4</prop>
									<prop name="IsDefault">1</prop>
								</obj>
								<obj name="PropertyObject" class="GenSampleEditName" version="4">
									<prop name="PropertyTypeName">Sample Name</prop>
									<prop name="Position">4</prop>
									<prop name="IsDefault">1</prop>
									<prop name="name">Sample 5</prop>
								</obj>
								<obj name="PropertyObject" class="HTCSamplePrepNotes" version="4">
									<prop name="PropertyTypeName">Sample Prep Notes</prop>
									<prop name="Position">4</prop>
									<prop name="IsDefault">1</prop>
								</obj>
								<obj name="PropertyObject" class="GenSampleEditSubset" version="4">
									<prop name="PropertyTypeName">Subsets</prop>
									<prop name="Position">4</prop>
									<prop name="IsDefault">1</prop>
								</obj>
								<obj name="PropertyObject" class="SamplePrefWidth" version="5">
									<prop name="PropertyTypeName">Width</prop>
									<prop name="Position">4</prop>
									<prop name="IsDefault">1</prop>
									<prop name="Width">1</prop>
								</obj>
							</list>
						</obj>
					</obj>
					<obj name="item" class="SamplePropInfo" version="1">
						<obj name="ChannelProperties" class="ChanPropList" version="2">
							<obj name="ChannelProperties" class="EMList" version="1">
								<list name="emlist" count="1">
									<obj name="item" class="PropertyList" version="1">
										<list name="emlist" count="12">
											<obj name="PropertyObject" class="RQSampleTargetProperty" version="4">
												<prop name="PropertyTypeName">Combined Sample and Target Type</prop>
												<prop name="Position">5</prop>
												<prop name="IsDefault">0</prop>
												<obj name="ChannelProp" class="ChannelProperty" version="1">
													<prop name="ChannelIdx">0</prop>
												</obj>
											</obj>
											<obj name="PropertyObject" class="QuantConcProperty" version="4">
												<prop name="PropertyTypeName">Concentration</prop>
												<prop name="Position">5</prop>
												<prop name="IsDefault">1</prop>
												<prop name="Concentration">0</prop>
												<obj name="ChannelProp" class="ChannelProperty" version="1">
													<prop name="ChannelIdx">0</prop>
												</obj>
												<prop name="ReadOnly">1</prop>
											</obj>
											<obj name="PropertyObject" class="QuantCpHighProp" version="4">
												<prop name="PropertyTypeName">Cp High</prop>
												<prop name="Position">5</prop>
												<prop name="IsDefault">1</prop>
												<prop name="CpRangeHigh">0</prop>
												<obj name="ChannelProp" class="ChannelProperty" version="1">
													<prop name="ChannelIdx">0</prop>
												</obj>
												<prop name="ReadOnly">1</prop>
											</obj>
											<obj name="PropertyObject" class="QuantCpLowProp" version="4">
												<prop name="PropertyTypeName">Cp Low</prop>
												<prop name="Position">5</prop>
												<prop name="IsDefault">1</prop>
												<prop name="CpRangeLow">0</prop>
												<obj name="ChannelProp" class="ChannelProperty" version="1">
													<prop name="ChannelIdx">0</prop>
												</obj>
												<prop name="ReadOnly">1</prop>
											</obj>
											<obj name="PropertyObject" class="RQEffProp" version="4">
												<prop name="PropertyTypeName">Efficiency</prop>
												<prop name="Position">5</prop>
												<prop name="IsDefault">1</prop>
												<prop name="Efficiency">2</prop>
												<obj name="ChannelProp" class="ChannelProperty" version="1">
													<prop name="ChannelIdx">0</prop>
												</obj>
											</obj>
											<obj name="PropertyObject" class="ChannelGenotype" version="4">
												<prop name="PropertyTypeName">Melt Geno Genotype</prop>
												<prop name="Position">5</prop>
												<prop name="IsDefault">1</prop>
												<prop name="ReadOnly">1</prop>
												<obj name="ChannelProp" class="ChannelProperty" version="1">
													<prop name="ChannelIdx">0</prop>
												</obj>
											</obj>
											<obj name="PropertyObject" class="GroupChannelTypeProp" version="4">
												<prop name="PropertyTypeName">Melt Geno Sample Type</prop>
												<prop name="Position">5</prop>
												<prop name="IsDefault">0</prop>
												<prop name="GroupSampleType">mstUnknown</prop>
												<obj name="ChannelProp" class="ChannelProperty" version="1">
													<prop name="ChannelIdx">0</prop>
												</obj>
											</obj>
											<obj name="PropertyObject" class="QuantSampleTypeProperty" version="4">
												<prop name="PropertyTypeName">Quantification Sample Type</prop>
												<prop name="Position">5</prop>
												<prop name="IsDefault">0</prop>
												<prop name="SampleType">qsUnknown</prop>
												<obj name="ChannelProp" class="ChannelProperty" version="1">
													<prop name="ChannelIdx">0</prop>
												</obj>
											</obj>
											<obj name="PropertyObject" class="ChannelGenotype" version="4">
												<prop name="PropertyTypeName">Scanning Genotype</prop>
												<prop name="Position">5</prop>
												<prop name="IsDefault">1</prop>
												<prop name="ReadOnly">1</prop>
												<obj name="ChannelProp" class="ChannelProperty" version="1">
													<prop name="ChannelIdx">0</prop>
												</obj>
											</obj>
											<obj name="PropertyObject" class="GroupChannelTypeProp" version="4">
												<prop name="PropertyTypeName">Scanning Sample Type</prop>
												<prop name="Position">5</prop>
												<prop name="IsDefault">0</prop>
												<prop name="GroupSampleType">mstUnknown</prop>
												<obj name="ChannelProp" class="ChannelProperty" version="1">
													<prop name="ChannelIdx">0</prop>
												</obj>
											</obj>
											<obj name="PropertyObject" class="TargetName" version="4">
												<prop name="PropertyTypeName">Target Name</prop>
												<prop name="Position">5</prop>
												<prop name="IsDefault">1</prop>
												<obj name="ChannelProp" class="ChannelProperty" version="1">
													<prop name="ChannelIdx">0</prop>
												</obj>
											</obj>
											<obj name="PropertyObject" class="RQTargetProperty" version="4">
												<prop name="PropertyTypeName">Target Type</prop>
												<prop name="Position">5</prop>
												<prop name="IsDefault">0</prop>
												<prop name="TargetType">dtNone</prop>
												<obj name="ChannelProp" class="ChannelProperty" version="1">
													<prop name="ChannelIdx">0</prop>
												</obj>
											</obj>
										</list>
									</obj>
								</list>
							</obj>
						</obj>
						<prop name="ChannelPropertyCount">1</prop>
						<prop name="ContainerPosition">5</prop>
						<prop name="HasSampleProperties">1</prop>
						<obj name="SampleProperties" class="PropertyList" version="1">
							<list name="emlist" count="14">
								<obj name="PropertyObject" class="SamplePrefColor" version="4">
									<prop name="PropertyTypeName">Color</prop>
									<prop name="Position">5</prop>
									<prop name="IsDefault">0</prop>
									<prop name="Color">$0012D7FA</prop>
								</obj>
								<obj name="PropertyObject" class="DominantChannelProp" version="4">
									<prop name="PropertyTypeName">Dominant Channel</prop>
									<prop name="Position">5</prop>
									<prop name="IsDefault">0</prop>
									<prop name="DominantChannel">0</prop>
								</obj>
								<obj name="PropertyObject" class="Genotype" version="4">
									<prop name="PropertyTypeName">EndPt Genotype</prop>
									<prop name="Position">5</prop>
									<prop name="IsDefault">1</prop>
									<prop name="ReadOnly">1</prop>
								</obj>
								<obj name="PropertyObject" class="GroupingSample" version="4">
									<prop name="PropertyTypeName">EndPt Sample Type</prop>
									<prop name="Position">5</prop>
									<prop name="IsDefault">0</prop>
									<prop name="GroupSampleType">mstUnknown</prop>
								</obj>
								<obj name="PropertyObject" class="SamplePrefLineStyle" version="4">
									<prop name="PropertyTypeName">Line Style</prop>
									<prop name="Position">5</prop>
									<prop name="IsDefault">0</prop>
									<prop name="LineStyle">psSolid</prop>
								</obj>
								<obj name="PropertyObject" class="GenSampleEditNotes" version="4">
									<prop name="PropertyTypeName">Notes</prop>
									<prop name="Position">5</prop>
									<prop name="IsDefault">1</prop>
								</obj>
								<obj name="PropertyObject" class="SamplePrefPointStyle" version="4">
									<prop name="PropertyTypeName">Point Style</prop>
									<prop name="Position">5</prop>
									<prop name="IsDefault">0</prop>
									<prop name="PointStyle">psNothing</prop>
								</obj>
								<obj name="PropertyObject" class="GenSampleEditPosition" version="4">
									<prop name="PropertyTypeName">Position</prop>
									<prop name="Position">5</prop>
									<prop name="IsDefault">1</prop>
								</obj>
								<obj name="PropertyObject" class="GenSampleEditReplicate" version="4">
									<prop name="PropertyTypeName">Replicate of</prop>
									<prop name="Position">5</prop>
									<prop name="IsDefault">1</prop>
									<prop name="ReplicateOf">-1</prop>
								</obj>
								<obj name="PropertyObject" class="HTCSampleID" version="4">
									<prop name="PropertyTypeName">Sample ID</prop>
									<prop name="Position">5</prop>
									<prop name="IsDefault">1</prop>
								</obj>
								<obj name="PropertyObject" class="GenSampleEditName" version="4">
									<prop name="PropertyTypeName">Sample Name</prop>
									<prop name="Position">5</prop>
									<prop name="IsDefault">1</prop>
									<prop name="name">Sample 6</prop>
								</obj>
								<obj name="PropertyObject" class="HTCSamplePrepNotes" version="4">
									<prop name="PropertyTypeName">Sample Prep Notes</prop>
									<prop name="Position">5</prop>
									<prop name="IsDefault">1</prop>
								</obj>
								<obj name="PropertyObject" class="GenSampleEditSubset" version="4">
									<prop name="PropertyTypeName">Subsets</prop>
									<prop name="Position">5</prop>
									<prop name="IsDefault">1</prop>
								</obj>
								<obj name="PropertyObject" class="SamplePrefWidth" version="5">
									<prop name="PropertyTypeName">Width</prop>
									<prop name="Position">5</prop>
									<prop name="IsDefault">1</prop>
									<prop name="Width">1</prop>
								</obj>
							</list>
						</obj>
					</obj>
					<obj name="item" class="SamplePropInfo" version="1">
						<obj name="ChannelProperties" class="ChanPropList" version="2">
							<obj name="ChannelProperties" class="EMList" version="1">
								<list name="emlist" count="1">
									<obj name="item" class="PropertyList" version="1">
										<list name="emlist" count="12">
											<obj name="PropertyObject" class="RQSampleTargetProperty" version="4">
												<prop name="PropertyTypeName">Combined Sample and Target Type</prop>
												<prop name="Position">6</prop>
												<prop name="IsDefault">0</prop>
												<obj name="ChannelProp" class="ChannelProperty" version="1">
													<prop name="ChannelIdx">0</prop>
												</obj>
											</obj>
											<obj name="PropertyObject" class="QuantConcProperty" version="4">
												<prop name="PropertyTypeName">Concentration</prop>
												<prop name="Position">6</prop>
												<prop name="IsDefault">1</prop>
												<prop name="Concentration">0</prop>
												<obj name="ChannelProp" class="ChannelProperty" version="1">
													<prop name="ChannelIdx">0</prop>
												</obj>
												<prop name="ReadOnly">1</prop>
											</obj>
											<obj name="PropertyObject" class="QuantCpHighProp" version="4">
												<prop name="PropertyTypeName">Cp High</prop>
												<prop name="Position">6</prop>
												<prop name="IsDefault">1</prop>
												<prop name="CpRangeHigh">0</prop>
												<obj name="ChannelProp" class="ChannelProperty" version="1">
													<prop name="ChannelIdx">0</prop>
												</obj>
												<prop name="ReadOnly">1</prop>
											</obj>
											<obj name="PropertyObject" class="QuantCpLowProp" version="4">
												<prop name="PropertyTypeName">Cp Low</prop>
												<prop name="Position">6</prop>
												<prop name="IsDefault">1</prop>
												<prop name="CpRangeLow">0</prop>
												<obj name="ChannelProp" class="ChannelProperty" version="1">
													<prop name="ChannelIdx">0</prop>
												</obj>
												<prop name="ReadOnly">1</prop>
											</obj>
											<obj name="PropertyObject" class="RQEffProp" version="4">
												<prop name="PropertyTypeName">Efficiency</prop>
												<prop name="Position">6</prop>
												<prop name="IsDefault">1</prop>
												<prop name="Efficiency">2</prop>
												<obj name="ChannelProp" class="ChannelProperty" version="1">
													<prop name="ChannelIdx">0</prop>
												</obj>
											</obj>
											<obj name="PropertyObject" class="ChannelGenotype" version="4">
												<prop name="PropertyTypeName">Melt Geno Genotype</prop>
												<prop name="Position">6</prop>
												<prop name="IsDefault">1</prop>
												<prop name="ReadOnly">1</prop>
												<obj name="ChannelProp" class="ChannelProperty" version="1">
													<prop name="ChannelIdx">0</prop>
												</obj>
											</obj>
											<obj name="PropertyObject" class="GroupChannelTypeProp" version="4">
												<prop name="PropertyTypeName">Melt Geno Sample Type</prop>
												<prop name="Position">6</prop>
												<prop name="IsDefault">0</prop>
												<prop name="GroupSampleType">mstUnknown</prop>
												<obj name="ChannelProp" class="ChannelProperty" version="1">
													<prop name="ChannelIdx">0</prop>
												</obj>
											</obj>
											<obj name="PropertyObject" class="QuantSampleTypeProperty" version="4">
												<prop name="PropertyTypeName">Quantification Sample Type</prop>
												<prop name="Position">6</prop>
												<prop name="IsDefault">0</prop>
												<prop name="SampleType">qsUnknown</prop>
												<obj name="ChannelProp" class="ChannelProperty" version="1">
													<prop name="ChannelIdx">0</prop>
												</obj>
											</obj>
											<obj name="PropertyObject" class="ChannelGenotype" version="4">
												<prop name="PropertyTypeName">Scanning Genotype</prop>
												<prop name="Position">6</prop>
												<prop name="IsDefault">1</prop>
												<prop name="ReadOnly">1</prop>
												<obj name="ChannelProp" class="ChannelProperty" version="1">
													<prop name="ChannelIdx">0</prop>
												</obj>
											</obj>
											<obj name="PropertyObject" class="GroupChannelTypeProp" version="4">
												<prop name="PropertyTypeName">Scanning Sample Type</prop>
												<prop name="Position">6</prop>
												<prop name="IsDefault">0</prop>
												<prop name="GroupSampleType">mstUnknown</prop>
												<obj name="ChannelProp" class="ChannelProperty" version="1">
													<prop name="ChannelIdx">0</prop>
												</obj>
											</obj>
											<obj name="PropertyObject" class="TargetName" version="4">
												<prop name="PropertyTypeName">Target Name</prop>
												<prop name="Position">6</prop>
												<prop name="IsDefault">1</prop>
												<obj name="ChannelProp" class="ChannelProperty" version="1">
													<prop name="ChannelIdx">0</prop>
												</obj>
											</obj>
											<obj name="PropertyObject" class="RQTargetProperty" version="4">
												<prop name="PropertyTypeName">Target Type</prop>
												<prop name="Position">6</prop>
												<prop name="IsDefault">0</prop>
												<prop name="TargetType">dtNone</prop>
												<obj name="ChannelProp" class="ChannelProperty" version="1">
													<prop name="ChannelIdx">0</prop>
												</obj>
											</obj>
										</list>
									</obj>
								</list>
							</obj>
						</obj>
						<prop name="ChannelPropertyCount">1</prop>
						<prop name="ContainerPosition">6</prop>
						<prop name="HasSampleProperties">1</prop>
						<obj name="SampleProperties" class="PropertyList" version="1">
							<list name="emlist" count="14">
								<obj name="PropertyObject" class="SamplePrefColor" version="4">
									<prop name="PropertyTypeName">Color</prop>
									<prop name="Position">6</prop>
									<prop name="IsDefault">0</prop>
									<prop name="Color">$00000097</prop>
								</obj>
								<obj name="PropertyObject" class="DominantChannelProp" version="4">
									<prop name="PropertyTypeName">Dominant Channel</prop>
									<prop name="Position">6</prop>
									<prop name="IsDefault">0</prop>
									<prop name="DominantChannel">0</prop>
								</obj>
								<obj name="PropertyObject" class="Genotype" version="4">
									<prop name="PropertyTypeName">EndPt Genotype</prop>
									<prop name="Position">6</prop>
									<prop name="IsDefault">1</prop>
									<prop name="ReadOnly">1</prop>
								</obj>
								<obj name="PropertyObject" class="GroupingSample" version="4">
									<prop name="PropertyTypeName">EndPt Sample Type</prop>
									<prop name="Position">6</prop>
									<prop name="IsDefault">0</prop>
									<prop name="GroupSampleType">mstUnknown</prop>
								</obj>
								<obj name="PropertyObject" class="SamplePrefLineStyle" version="4">
									<prop name="PropertyTypeName">Line Style</prop>
									<prop name="Position">6</prop>
									<prop name="IsDefault">0</prop>
									<prop name="LineStyle">psSolid</prop>
								</obj>
								<obj name="PropertyObject" class="GenSampleEditNotes" version="4">
									<prop name="PropertyTypeName">Notes</prop>
									<prop name="Position">6</prop>
									<prop name="IsDefault">1</prop>
								</obj>
								<obj name="PropertyObject" class="SamplePrefPointStyle" version="4">
									<prop name="PropertyTypeName">Point Style</prop>
									<prop name="Position">6</prop>
									<prop name="IsDefault">0</prop>
									<prop name="PointStyle">psNothing</prop>
								</obj>
								<obj name="PropertyObject" class="GenSampleEditPosition" version="4">
									<prop name="PropertyTypeName">Position</prop>
									<prop name="Position">6</prop>
									<prop name="IsDefault">1</prop>
								</obj>
								<obj name="PropertyObject" class="GenSampleEditReplicate" version="4">
									<prop name="PropertyTypeName">Replicate of</prop>
									<prop name="Position">6</prop>
									<prop name="IsDefault">1</prop>
									<prop name="ReplicateOf">-1</prop>
								</obj>
								<obj name="PropertyObject" class="HTCSampleID" version="4">
									<prop name="PropertyTypeName">Sample ID</prop>
									<prop name="Position">6</prop>
									<prop name="IsDefault">1</prop>
								</obj>
								<obj name="PropertyObject" class="GenSampleEditName" version="4">
									<prop name="PropertyTypeName">Sample Name</prop>
									<prop name="Position">6</prop>
									<prop name="IsDefault">1</prop>
									<prop name="name">Sample 7</prop>
								</obj>
								<obj name="PropertyObject" class="HTCSamplePrepNotes" version="4">
									<prop name="PropertyTypeName">Sample Prep Notes</prop>
									<prop name="Position">6</prop>
									<prop name="IsDefault">1</prop>
								</obj>
								<obj name="PropertyObject" class="GenSampleEditSubset" version="4">
									<prop name="PropertyTypeName">Subsets</prop>
									<prop name="Position">6</prop>
									<prop name="IsDefault">1</prop>
								</obj>
								<obj name="PropertyObject" class="SamplePrefWidth" version="5">
									<prop name="PropertyTypeName">Width</prop>
									<prop name="Position">6</prop>
									<prop name="IsDefault">1</prop>
									<prop name="Width">1</prop>
								</obj>
							</list>
						</obj>
					</obj>
					<obj name="item" class="SamplePropInfo" version="1">
						<obj name="ChannelProperties" class="ChanPropList" version="2">
							<obj name="ChannelProperties" class="EMList" version="1">
								<list name="emlist" count="1">
									<obj name="item" class="PropertyList" version="1">
										<list name="emlist" count="12">
											<obj name="PropertyObject" class="RQSampleTargetProperty" version="4">
												<prop name="PropertyTypeName">Combined Sample and Target Type</prop>
												<prop name="Position">7</prop>
												<prop name="IsDefault">0</prop>
												<obj name="ChannelProp" class="ChannelProperty" version="1">
													<prop name="ChannelIdx">0</prop>
												</obj>
											</obj>
											<obj name="PropertyObject" class="QuantConcProperty" version="4">
												<prop name="PropertyTypeName">Concentration</prop>
												<prop name="Position">7</prop>
												<prop name="IsDefault">1</prop>
												<prop name="Concentration">0</prop>
												<obj name="ChannelProp" class="ChannelProperty" version="1">
													<prop name="ChannelIdx">0</prop>
												</obj>
												<prop name="ReadOnly">1</prop>
											</obj>
											<obj name="PropertyObject" class="QuantCpHighProp" version="4">
												<prop name="PropertyTypeName">Cp High</prop>
												<prop name="Position">7</prop>
												<prop name="IsDefault">1</prop>
												<prop name="CpRangeHigh">0</prop>
												<obj name="ChannelProp" class="ChannelProperty" version="1">
													<prop name="ChannelIdx">0</prop>
												</obj>
												<prop name="ReadOnly">1</prop>
											</obj>
											<obj name="PropertyObject" class="QuantCpLowProp" version="4">
												<prop name="PropertyTypeName">Cp Low</prop>
												<prop name="Position">7</prop>
												<prop name="IsDefault">1</prop>
												<prop name="CpRangeLow">0</prop>
												<obj name="ChannelProp" class="ChannelProperty" version="1">
													<prop name="ChannelIdx">0</prop>
												</obj>
												<prop name="ReadOnly">1</prop>
											</obj>
											<obj name="PropertyObject" class="RQEffProp" version="4">
												<prop name="PropertyTypeName">Efficiency</prop>
												<prop name="Position">7</prop>
												<prop name="IsDefault">1</prop>
												<prop name="Efficiency">2</prop>
												<obj name="ChannelProp" class="ChannelProperty" version="1">
													<prop name="ChannelIdx">0</prop>
												</obj>
											</obj>
											<obj name="PropertyObject" class="ChannelGenotype" version="4">
												<prop name="PropertyTypeName">Melt Geno Genotype</prop>
												<prop name="Position">7</prop>
												<prop name="IsDefault">1</prop>
												<prop name="ReadOnly">1</prop>
												<obj name="ChannelProp" class="ChannelProperty" version="1">
													<prop name="ChannelIdx">0</prop>
												</obj>
											</obj>
											<obj name="PropertyObject" class="GroupChannelTypeProp" version="4">
												<prop name="PropertyTypeName">Melt Geno Sample Type</prop>
												<prop name="Position">7</prop>
												<prop name="IsDefault">0</prop>
												<prop name="GroupSampleType">mstUnknown</prop>
												<obj name="ChannelProp" class="ChannelProperty" version="1">
													<prop name="ChannelIdx">0</prop>
												</obj>
											</obj>
											<obj name="PropertyObject" class="QuantSampleTypeProperty" version="4">
												<prop name="PropertyTypeName">Quantification Sample Type</prop>
												<prop name="Position">7</prop>
												<prop name="IsDefault">0</prop>
												<prop name="SampleType">qsUnknown</prop>
												<obj name="ChannelProp" class="ChannelProperty" version="1">
													<prop name="ChannelIdx">0</prop>
												</obj>
											</obj>
											<obj name="PropertyObject" class="ChannelGenotype" version="4">
												<prop name="PropertyTypeName">Scanning Genotype</prop>
												<prop name="Position">7</prop>
												<prop name="IsDefault">1</prop>
												<prop name="ReadOnly">1</prop>
												<obj name="ChannelProp" class="ChannelProperty" version="1">
													<prop name="ChannelIdx">0</prop>
												</obj>
											</obj>
											<obj name="PropertyObject" class="GroupChannelTypeProp" version="4">
												<prop name="PropertyTypeName">Scanning Sample Type</prop>
												<prop name="Position">7</prop>
												<prop name="IsDefault">0</prop>
												<prop name="GroupSampleType">mstUnknown</prop>
												<obj name="ChannelProp" class="ChannelProperty" version="1">
													<prop name="ChannelIdx">0</prop>
												</obj>
											</obj>
											<obj name="PropertyObject" class="TargetName" version="4">
												<prop name="PropertyTypeName">Target Name</prop>
												<prop name="Position">7</prop>
												<prop name="IsDefault">1</prop>
												<obj name="ChannelProp" class="ChannelProperty" version="1">
													<prop name="ChannelIdx">0</prop>
												</obj>
											</obj>
											<obj name="PropertyObject" class="RQTargetProperty" version="4">
												<prop name="PropertyTypeName">Target Type</prop>
												<prop name="Position">7</prop>
												<prop name="IsDefault">0</prop>
												<prop name="TargetType">dtNone</prop>
												<obj name="ChannelProp" class="ChannelProperty" version="1">
													<prop name="ChannelIdx">0</prop>
												</obj>
											</obj>
										</list>
									</obj>
								</list>
							</obj>
						</obj>
						<prop name="ChannelPropertyCount">1</prop>
						<prop name="ContainerPosition">7</prop>
						<prop name="HasSampleProperties">1</prop>
						<obj name="SampleProperties" class="PropertyList" version="1">
							<list name="emlist" count="14">
								<obj name="PropertyObject" class="SamplePrefColor" version="4">
									<prop name="PropertyTypeName">Color</prop>
									<prop name="Position">7</prop>
									<prop name="IsDefault">0</prop>
									<prop name="Color">$00FFFF0F</prop>
								</obj>
								<obj name="PropertyObject" class="DominantChannelProp" version="4">
									<prop name="PropertyTypeName">Dominant Channel</prop>
									<prop name="Position">7</prop>
									<prop name="IsDefault">0</prop>
									<prop name="DominantChannel">0</prop>
								</obj>
								<obj name="PropertyObject" class="Genotype" version="4">
									<prop name="PropertyTypeName">EndPt Genotype</prop>
									<prop name="Position">7</prop>
									<prop name="IsDefault">1</prop>
									<prop name="ReadOnly">1</prop>
								</obj>
								<obj name="PropertyObject" class="GroupingSample" version="4">
									<prop name="PropertyTypeName">EndPt Sample Type</prop>
									<prop name="Position">7</prop>
									<prop name="IsDefault">0</prop>
									<prop name="GroupSampleType">mstUnknown</prop>
								</obj>
								<obj name="PropertyObject" class="SamplePrefLineStyle" version="4">
									<prop name="PropertyTypeName">Line Style</prop>
									<prop name="Position">7</prop>
									<prop name="IsDefault">0</prop>
									<prop name="LineStyle">psSolid</prop>
								</obj>
								<obj name="PropertyObject" class="GenSampleEditNotes" version="4">
									<prop name="PropertyTypeName">Notes</prop>
									<prop name="Position">7</prop>
									<prop name="IsDefault">1</prop>
								</obj>
								<obj name="PropertyObject" class="SamplePrefPointStyle" version="4">
									<prop name="PropertyTypeName">Point Style</prop>
									<prop name="Position">7</prop>
									<prop name="IsDefault">0</prop>
									<prop name="PointStyle">psNothing</prop>
								</obj>
								<obj name="PropertyObject" class="GenSampleEditPosition" version="4">
									<prop name="PropertyTypeName">Position</prop>
									<prop name="Position">7</prop>
									<prop name="IsDefault">1</prop>
								</obj>
								<obj name="PropertyObject" class="GenSampleEditReplicate" version="4">
									<prop name="PropertyTypeName">Replicate of</prop>
									<prop name="Position">7</prop>
									<prop name="IsDefault">1</prop>
									<prop name="ReplicateOf">-1</prop>
								</obj>
								<obj name="PropertyObject" class="HTCSampleID" version="4">
									<prop name="PropertyTypeName">Sample ID</prop>
									<prop name="Position">7</prop>
									<prop name="IsDefault">1</prop>
								</obj>
								<obj name="PropertyObject" class="GenSampleEditName" version="4">
									<prop name="PropertyTypeName">Sample Name</prop>
									<prop name="Position">7</prop>
									<prop name="IsDefault">1</prop>
									<prop name="name">Sample 8</prop>
								</obj>
								<obj name="PropertyObject" class="HTCSamplePrepNotes" version="4">
									<prop name="PropertyTypeName">Sample Prep Notes</prop>
									<prop name="Position">7</prop>
									<prop name="IsDefault">1</prop>
								</obj>
								<obj name="PropertyObject" class="GenSampleEditSubset" version="4">
									<prop name="PropertyTypeName">Subsets</prop>
									<prop name="Position">7</prop>
									<prop name="IsDefault">1</prop>
								</obj>
								<obj name="PropertyObject" class="SamplePrefWidth" version="5">
									<prop name="PropertyTypeName">Width</prop>
									<prop name="Position">7</prop>
									<prop name="IsDefault">1</prop>
									<prop name="Width">1</prop>
								</obj>
							</list>
						</obj>
					</obj>
					<obj name="item" class="SamplePropInfo" version="1">
						<obj name="ChannelProperties" class="ChanPropList" version="2">
							<obj name="ChannelProperties" class="EMList" version="1">
								<list name="emlist" count="1">
									<obj name="item" class="PropertyList" version="1">
										<list name="emlist" count="12">
											<obj name="PropertyObject" class="RQSampleTargetProperty" version="4">
												<prop name="PropertyTypeName">Combined Sample and Target Type</prop>
												<prop name="Position">8</prop>
												<prop name="IsDefault">0</prop>
												<obj name="ChannelProp" class="ChannelProperty" version="1">
													<prop name="ChannelIdx">0</prop>
												</obj>
											</obj>
											<obj name="PropertyObject" class="QuantConcProperty" version="4">
												<prop name="PropertyTypeName">Concentration</prop>
												<prop name="Position">8</prop>
												<prop name="IsDefault">1</prop>
												<prop name="Concentration">0</prop>
												<obj name="ChannelProp" class="ChannelProperty" version="1">
													<prop name="ChannelIdx">0</prop>
												</obj>
												<prop name="ReadOnly">1</prop>
											</obj>
											<obj name="PropertyObject" class="QuantCpHighProp" version="4">
												<prop name="PropertyTypeName">Cp High</prop>
												<prop name="Position">8</prop>
												<prop name="IsDefault">1</prop>
												<prop name="CpRangeHigh">0</prop>
												<obj name="ChannelProp" class="ChannelProperty" version="1">
													<prop name="ChannelIdx">0</prop>
												</obj>
												<prop name="ReadOnly">1</prop>
											</obj>
											<obj name="PropertyObject" class="QuantCpLowProp" version="4">
												<prop name="PropertyTypeName">Cp Low</prop>
												<prop name="Position">8</prop>
												<prop name="IsDefault">1</prop>
												<prop name="CpRangeLow">0</prop>
												<obj name="ChannelProp" class="ChannelProperty" version="1">
													<prop name="ChannelIdx">0</prop>
												</obj>
												<prop name="ReadOnly">1</prop>
											</obj>
											<obj name="PropertyObject" class="RQEffProp" version="4">
												<prop name="PropertyTypeName">Efficiency</prop>
												<prop name="Position">8</prop>
												<prop name="IsDefault">1</prop>
												<prop name="Efficiency">2</prop>
												<obj name="ChannelProp" class="ChannelProperty" version="1">
													<prop name="ChannelIdx">0</prop>
												</obj>
											</obj>
											<obj name="PropertyObject" class="ChannelGenotype" version="4">
												<prop name="PropertyTypeName">Melt Geno Genotype</prop>
												<prop name="Position">8</prop>
												<prop name="IsDefault">1</prop>
												<prop name="ReadOnly">1</prop>
												<obj name="ChannelProp" class="ChannelProperty" version="1">
													<prop name="ChannelIdx">0</prop>
												</obj>
											</obj>
											<obj name="PropertyObject" class="GroupChannelTypeProp" version="4">
												<prop name="PropertyTypeName">Melt Geno Sample Type</prop>
												<prop name="Position">8</prop>
												<prop name="IsDefault">0</prop>
												<prop name="GroupSampleType">mstUnknown</prop>
												<obj name="ChannelProp" class="ChannelProperty" version="1">
													<prop name="ChannelIdx">0</prop>
												</obj>
											</obj>
											<obj name="PropertyObject" class="QuantSampleTypeProperty" version="4">
												<prop name="PropertyTypeName">Quantification Sample Type</prop>
												<prop name="Position">8</prop>
												<prop name="IsDefault">0</prop>
												<prop name="SampleType">qsUnknown</prop>
												<obj name="ChannelProp" class="ChannelProperty" version="1">
													<prop name="ChannelIdx">0</prop>
												</obj>
											</obj>
											<obj name="PropertyObject" class="ChannelGenotype" version="4">
												<prop name="PropertyTypeName">Scanning Genotype</prop>
												<prop name="Position">8</prop>
												<prop name="IsDefault">1</prop>
												<prop name="ReadOnly">1</prop>
												<obj name="ChannelProp" class="ChannelProperty" version="1">
													<prop name="ChannelIdx">0</prop>
												</obj>
											</obj>
											<obj name="PropertyObject" class="GroupChannelTypeProp" version="4">
												<prop name="PropertyTypeName">Scanning Sample Type</prop>
												<prop name="Position">8</prop>
												<prop name="IsDefault">0</prop>
												<prop name="GroupSampleType">mstUnknown</prop>
												<obj name="ChannelProp" class="ChannelProperty" version="1">
													<prop name="ChannelIdx">0</prop>
												</obj>
											</obj>
											<obj name="PropertyObject" class="TargetName" version="4">
												<prop name="PropertyTypeName">Target Name</prop>
												<prop name="Position">8</prop>
												<prop name="IsDefault">1</prop>
												<obj name="ChannelProp" class="ChannelProperty" version="1">
													<prop name="ChannelIdx">0</prop>
												</obj>
											</obj>
											<obj name="PropertyObject" class="RQTargetProperty" version="4">
												<prop name="PropertyTypeName">Target Type</prop>
												<prop name="Position">8</prop>
												<prop name="IsDefault">0</prop>
												<prop name="TargetType">dtNone</prop>
												<obj name="ChannelProp" class="ChannelProperty" version="1">
													<prop name="ChannelIdx">0</prop>
												</obj>
											</obj>
										</list>
									</obj>
								</list>
							</obj>
						</obj>
						<prop name="ChannelPropertyCount">1</prop>
						<prop name="ContainerPosition">8</prop>
						<prop name="HasSampleProperties">1</prop>
						<obj name="SampleProperties" class="PropertyList" version="1">
							<list name="emlist" count="14">
								<obj name="PropertyObject" class="SamplePrefColor" version="4">
									<prop name="PropertyTypeName">Color</prop>
									<prop name="Position">8</prop>
									<prop name="IsDefault">0</prop>
									<prop name="Color">$00404000</prop>
								</obj>
								<obj name="PropertyObject" class="DominantChannelProp" version="4">
									<prop name="PropertyTypeName">Dominant Channel</prop>
									<prop name="Position">8</prop>
									<prop name="IsDefault">0</prop>
									<prop name="DominantChannel">0</prop>
								</obj>
								<obj name="PropertyObject" class="Genotype" version="4">
									<prop name="PropertyTypeName">EndPt Genotype</prop>
									<prop name="Position">8</prop>
									<prop name="IsDefault">1</prop>
									<prop name="ReadOnly">1</prop>
								</obj>
								<obj name="PropertyObject" class="GroupingSample" version="4">
									<prop name="PropertyTypeName">EndPt Sample Type</prop>
									<prop name="Position">8</prop>
									<prop name="IsDefault">0</prop>
									<prop name="GroupSampleType">mstUnknown</prop>
								</obj>
								<obj name="PropertyObject" class="SamplePrefLineStyle" version="4">
									<prop name="PropertyTypeName">Line Style</prop>
									<prop name="Position">8</prop>
									<prop name="IsDefault">0</prop>
									<prop name="LineStyle">psSolid</prop>
								</obj>
								<obj name="PropertyObject" class="GenSampleEditNotes" version="4">
									<prop name="PropertyTypeName">Notes</prop>
									<prop name="Position">8</prop>
									<prop name="IsDefault">1</prop>
								</obj>
								<obj name="PropertyObject" class="SamplePrefPointStyle" version="4">
									<prop name="PropertyTypeName">Point Style</prop>
									<prop name="Position">8</prop>
									<prop name="IsDefault">0</prop>
									<prop name="PointStyle">psNothing</prop>
								</obj>
								<obj name="PropertyObject" class="GenSampleEditPosition" version="4">
									<prop name="PropertyTypeName">Position</prop>
									<prop name="Position">8</prop>
									<prop name="IsDefault">1</prop>
								</obj>
								<obj name="PropertyObject" class="GenSampleEditReplicate" version="4">
									<prop name="PropertyTypeName">Replicate of</prop>
									<prop name="Position">8</prop>
									<prop name="IsDefault">1</prop>
									<prop name="ReplicateOf">-1</prop>
								</obj>
								<obj name="PropertyObject" class="HTCSampleID" version="4">
									<prop name="PropertyTypeName">Sample ID</prop>
									<prop name="Position">8</prop>
									<prop name="IsDefault">1</prop>
								</obj>
								<obj name="PropertyObject" class="GenSampleEditName" version="4">
									<prop name="PropertyTypeName">Sample Name</prop>
									<prop name="Position">8</prop>
									<prop name="IsDefault">1</prop>
									<prop name="name">Sample 9</prop>
								</obj>
								<obj name="PropertyObject" class="HTCSamplePrepNotes" version="4">
									<prop name="PropertyTypeName">Sample Prep Notes</prop>
									<prop name="Position">8</prop>
									<prop name="IsDefault">1</prop>
								</obj>
								<obj name="PropertyObject" class="GenSampleEditSubset" version="4">
									<prop name="PropertyTypeName">Subsets</prop>
									<prop name="Position">8</prop>
									<prop name="IsDefault">1</prop>
								</obj>
								<obj name="PropertyObject" class="SamplePrefWidth" version="5">
									<prop name="PropertyTypeName">Width</prop>
									<prop name="Position">8</prop>
									<prop name="IsDefault">1</prop>
									<prop name="Width">1</prop>
								</obj>
							</list>
						</obj>
					</obj>
					<obj name="item" class="SamplePropInfo" version="1">
						<obj name="ChannelProperties" class="ChanPropList" version="2">
							<obj name="ChannelProperties" class="EMList" version="1">
								<list name="emlist" count="1">
									<obj name="item" class="PropertyList" version="1">
										<list name="emlist" count="12">
											<obj name="PropertyObject" class="RQSampleTargetProperty" version="4">
												<prop name="PropertyTypeName">Combined Sample and Target Type</prop>
												<prop name="Position">9</prop>
												<prop name="IsDefault">0</prop>
												<obj name="ChannelProp" class="ChannelProperty" version="1">
													<prop name="ChannelIdx">0</prop>
												</obj>
											</obj>
											<obj name="PropertyObject" class="QuantConcProperty" version="4">
												<prop name="PropertyTypeName">Concentration</prop>
												<prop name="Position">9</prop>
												<prop name="IsDefault">1</prop>
												<prop name="Concentration">0</prop>
												<obj name="ChannelProp" class="ChannelProperty" version="1">
													<prop name="ChannelIdx">0</prop>
												</obj>
												<prop name="ReadOnly">1</prop>
											</obj>
											<obj name="PropertyObject" class="QuantCpHighProp" version="4">
												<prop name="PropertyTypeName">Cp High</prop>
												<prop name="Position">9</prop>
												<prop name="IsDefault">1</prop>
												<prop name="CpRangeHigh">0</prop>
												<obj name="ChannelProp" class="ChannelProperty" version="1">
													<prop name="ChannelIdx">0</prop>
												</obj>
												<prop name="ReadOnly">1</prop>
											</obj>
											<obj name="PropertyObject" class="QuantCpLowProp" version="4">
												<prop name="PropertyTypeName">Cp Low</prop>
												<prop name="Position">9</prop>
												<prop name="IsDefault">1</prop>
												<prop name="CpRangeLow">0</prop>
												<obj name="ChannelProp" class="ChannelProperty" version="1">
													<prop name="ChannelIdx">0</prop>
												</obj>
												<prop name="ReadOnly">1</prop>
											</obj>
											<obj name="PropertyObject" class="RQEffProp" version="4">
												<prop name="PropertyTypeName">Efficiency</prop>
												<prop name="Position">9</prop>
												<prop name="IsDefault">1</prop>
												<prop name="Efficiency">2</prop>
												<obj name="ChannelProp" class="ChannelProperty" version="1">
													<prop name="ChannelIdx">0</prop>
												</obj>
											</obj>
											<obj name="PropertyObject" class="ChannelGenotype" version="4">
												<prop name="PropertyTypeName">Melt Geno Genotype</prop>
												<prop name="Position">9</prop>
												<prop name="IsDefault">1</prop>
												<prop name="ReadOnly">1</prop>
												<obj name="ChannelProp" class="ChannelProperty" version="1">
													<prop name="ChannelIdx">0</prop>
												</obj>
											</obj>
											<obj name="PropertyObject" class="GroupChannelTypeProp" version="4">
												<prop name="PropertyTypeName">Melt Geno Sample Type</prop>
												<prop name="Position">9</prop>
												<prop name="IsDefault">0</prop>
												<prop name="GroupSampleType">mstUnknown</prop>
												<obj name="ChannelProp" class="ChannelProperty" version="1">
													<prop name="ChannelIdx">0</prop>
												</obj>
											</obj>
											<obj name="PropertyObject" class="QuantSampleTypeProperty" version="4">
												<prop name="PropertyTypeName">Quantification Sample Type</prop>
												<prop name="Position">9</prop>
												<prop name="IsDefault">0</prop>
												<prop name="SampleType">qsUnknown</prop>
												<obj name="ChannelProp" class="ChannelProperty" version="1">
													<prop name="ChannelIdx">0</prop>
												</obj>
											</obj>
											<obj name="PropertyObject" class="ChannelGenotype" version="4">
												<prop name="PropertyTypeName">Scanning Genotype</prop>
												<prop name="Position">9</prop>
												<prop name="IsDefault">1</prop>
												<prop name="ReadOnly">1</prop>
												<obj name="ChannelProp" class="ChannelProperty" version="1">
													<prop name="ChannelIdx">0</prop>
												</obj>
											</obj>
											<obj name="PropertyObject" class="GroupChannelTypeProp" version="4">
												<prop name="PropertyTypeName">Scanning Sample Type</prop>
												<prop name="Position">9</prop>
												<prop name="IsDefault">0</prop>
												<prop name="GroupSampleType">mstUnknown</prop>
												<obj name="ChannelProp" class="ChannelProperty" version="1">
													<prop name="ChannelIdx">0</prop>
												</obj>
											</obj>
											<obj name="PropertyObject" class="TargetName" version="4">
												<prop name="PropertyTypeName">Target Name</prop>
												<prop name="Position">9</prop>
												<prop name="IsDefault">1</prop>
												<obj name="ChannelProp" class="ChannelProperty" version="1">
													<prop name="ChannelIdx">0</prop>
												</obj>
											</obj>
											<obj name="PropertyObject" class="RQTargetProperty" version="4">
												<prop name="PropertyTypeName">Target Type</prop>
												<prop name="Position">9</prop>
												<prop name="IsDefault">0</prop>
												<prop name="TargetType">dtNone</prop>
												<obj name="ChannelProp" class="ChannelProperty" version="1">
													<prop name="ChannelIdx">0</prop>
												</obj>
											</obj>
										</list>
									</obj>
								</list>
							</obj>
						</obj>
						<prop name="ChannelPropertyCount">1</prop>
						<prop name="ContainerPosition">9</prop>
						<prop name="HasSampleProperties">1</prop>
						<obj name="SampleProperties" class="PropertyList" version="1">
							<list name="emlist" count="14">
								<obj name="PropertyObject" class="SamplePrefColor" version="4">
									<prop name="PropertyTypeName">Color</prop>
									<prop name="Position">9</prop>
									<prop name="IsDefault">0</prop>
									<prop name="Color">$004080FF</prop>
								</obj>
								<obj name="PropertyObject" class="DominantChannelProp" version="4">
									<prop name="PropertyTypeName">Dominant Channel</prop>
									<prop name="Position">9</prop>
									<prop name="IsDefault">0</prop>
									<prop name="DominantChannel">0</prop>
								</obj>
								<obj name="PropertyObject" class="Genotype" version="4">
									<prop name="PropertyTypeName">EndPt Genotype</prop>
									<prop name="Position">9</prop>
									<prop name="IsDefault">1</prop>
									<prop name="ReadOnly">1</prop>
								</obj>
								<obj name="PropertyObject" class="GroupingSample" version="4">
									<prop name="PropertyTypeName">EndPt Sample Type</prop>
									<prop name="Position">9</prop>
									<prop name="IsDefault">0</prop>
									<prop name="GroupSampleType">mstUnknown</prop>
								</obj>
								<obj name="PropertyObject" class="SamplePrefLineStyle" version="4">
									<prop name="PropertyTypeName">Line Style</prop>
									<prop name="Position">9</prop>
									<prop name="IsDefault">0</prop>
									<prop name="LineStyle">psSolid</prop>
								</obj>
								<obj name="PropertyObject" class="GenSampleEditNotes" version="4">
									<prop name="PropertyTypeName">Notes</prop>
									<prop name="Position">9</prop>
									<prop name="IsDefault">1</prop>
								</obj>
								<obj name="PropertyObject" class="SamplePrefPointStyle" version="4">
									<prop name="PropertyTypeName">Point Style</prop>
									<prop name="Position">9</prop>
									<prop name="IsDefault">0</prop>
									<prop name="PointStyle">psNothing</prop>
								</obj>
								<obj name="PropertyObject" class="GenSampleEditPosition" version="4">
									<prop name="PropertyTypeName">Position</prop>
									<prop name="Position">9</prop>
									<prop name="IsDefault">1</prop>
								</obj>
								<obj name="PropertyObject" class="GenSampleEditReplicate" version="4">
									<prop name="PropertyTypeName">Replicate of</prop>
									<prop name="Position">9</prop>
									<prop name="IsDefault">1</prop>
									<prop name="ReplicateOf">-1</prop>
								</obj>
								<obj name="PropertyObject" class="HTCSampleID" version="4">
									<prop name="PropertyTypeName">Sample ID</prop>
									<prop name="Position">9</prop>
									<prop name="IsDefault">1</prop>
								</obj>
								<obj name="PropertyObject" class="GenSampleEditName" version="4">
									<prop name="PropertyTypeName">Sample Name</prop>
									<prop name="Position">9</prop>
									<prop name="IsDefault">1</prop>
									<prop name="name">Sample 10</prop>
								</obj>
								<obj name="PropertyObject" class="HTCSamplePrepNotes" version="4">
									<prop name="PropertyTypeName">Sample Prep Notes</prop>
									<prop name="Position">9</prop>
									<prop name="IsDefault">1</prop>
								</obj>
								<obj name="PropertyObject" class="GenSampleEditSubset" version="4">
									<prop name="PropertyTypeName">Subsets</prop>
									<prop name="Position">9</prop>
									<prop name="IsDefault">1</prop>
								</obj>
								<obj name="PropertyObject" class="SamplePrefWidth" version="5">
									<prop name="PropertyTypeName">Width</prop>
									<prop name="Position">9</prop>
									<prop name="IsDefault">1</prop>
									<prop name="Width">1</prop>
								</obj>
							</list>
						</obj>
					</obj>
					<obj name="item" class="SamplePropInfo" version="1">
						<obj name="ChannelProperties" class="ChanPropList" version="2">
							<obj name="ChannelProperties" class="EMList" version="1">
								<list name="emlist" count="1">
									<obj name="item" class="PropertyList" version="1">
										<list name="emlist" count="12">
											<obj name="PropertyObject" class="RQSampleTargetProperty" version="4">
												<prop name="PropertyTypeName">Combined Sample and Target Type</prop>
												<prop name="Position">10</prop>
												<prop name="IsDefault">0</prop>
												<obj name="ChannelProp" class="ChannelProperty" version="1">
													<prop name="ChannelIdx">0</prop>
												</obj>
											</obj>
											<obj name="PropertyObject" class="QuantConcProperty" version="4">
												<prop name="PropertyTypeName">Concentration</prop>
												<prop name="Position">10</prop>
												<prop name="IsDefault">1</prop>
												<prop name="Concentration">0</prop>
												<obj name="ChannelProp" class="ChannelProperty" version="1">
													<prop name="ChannelIdx">0</prop>
												</obj>
												<prop name="ReadOnly">1</prop>
											</obj>
											<obj name="PropertyObject" class="QuantCpHighProp" version="4">
												<prop name="PropertyTypeName">Cp High</prop>
												<prop name="Position">10</prop>
												<prop name="IsDefault">1</prop>
												<prop name="CpRangeHigh">0</prop>
												<obj name="ChannelProp" class="ChannelProperty" version="1">
													<prop name="ChannelIdx">0</prop>
												</obj>
												<prop name="ReadOnly">1</prop>
											</obj>
											<obj name="PropertyObject" class="QuantCpLowProp" version="4">
												<prop name="PropertyTypeName">Cp Low</prop>
												<prop name="Position">10</prop>
												<prop name="IsDefault">1</prop>
												<prop name="CpRangeLow">0</prop>
												<obj name="ChannelProp" class="ChannelProperty" version="1">
													<prop name="ChannelIdx">0</prop>
												</obj>
												<prop name="ReadOnly">1</prop>
											</obj>
											<obj name="PropertyObject" class="RQEffProp" version="4">
												<prop name="PropertyTypeName">Efficiency</prop>
												<prop name="Position">10</prop>
												<prop name="IsDefault">1</prop>
												<prop name="Efficiency">2</prop>
												<obj name="ChannelProp" class="ChannelProperty" version="1">
													<prop name="ChannelIdx">0</prop>
												</obj>
											</obj>
											<obj name="PropertyObject" class="ChannelGenotype" version="4">
												<prop name="PropertyTypeName">Melt Geno Genotype</prop>
												<prop name="Position">10</prop>
												<prop name="IsDefault">1</prop>
												<prop name="ReadOnly">1</prop>
												<obj name="ChannelProp" class="ChannelProperty" version="1">
													<prop name="ChannelIdx">0</prop>
												</obj>
											</obj>
											<obj name="PropertyObject" class="GroupChannelTypeProp" version="4">
												<prop name="PropertyTypeName">Melt Geno Sample Type</prop>
												<prop name="Position">10</prop>
												<prop name="IsDefault">0</prop>
												<prop name="GroupSampleType">mstUnknown</prop>
												<obj name="ChannelProp" class="ChannelProperty" version="1">
													<prop name="ChannelIdx">0</prop>
												</obj>
											</obj>
											<obj name="PropertyObject" class="QuantSampleTypeProperty" version="4">
												<prop name="PropertyTypeName">Quantification Sample Type</prop>
												<prop name="Position">10</prop>
												<prop name="IsDefault">0</prop>
												<prop name="SampleType">qsUnknown</prop>
												<obj name="ChannelProp" class="ChannelProperty" version="1">
													<prop name="ChannelIdx">0</prop>
												</obj>
											</obj>
											<obj name="PropertyObject" class="ChannelGenotype" version="4">
												<prop name="PropertyTypeName">Scanning Genotype</prop>
												<prop name="Position">10</prop>
												<prop name="IsDefault">1</prop>
												<prop name="ReadOnly">1</prop>
												<obj name="ChannelProp" class="ChannelProperty" version="1">
													<prop name="ChannelIdx">0</prop>
												</obj>
											</obj>
											<obj name="PropertyObject" class="GroupChannelTypeProp" version="4">
												<prop name="PropertyTypeName">Scanning Sample Type</prop>
												<prop name="Position">10</prop>
												<prop name="IsDefault">0</prop>
												<prop name="GroupSampleType">mstUnknown</prop>
												<obj name="ChannelProp" class="ChannelProperty" version="1">
													<prop name="ChannelIdx">0</prop>
												</obj>
											</obj>
											<obj name="PropertyObject" class="TargetName" version="4">
												<prop name="PropertyTypeName">Target Name</prop>
												<prop name="Position">10</prop>
												<prop name="IsDefault">1</prop>
												<obj name="ChannelProp" class="ChannelProperty" version="1">
													<prop name="ChannelIdx">0</prop>
												</obj>
											</obj>
											<obj name="PropertyObject" class="RQTargetProperty" version="4">
												<prop name="PropertyTypeName">Target Type</prop>
												<prop name="Position">10</prop>
												<prop name="IsDefault">0</prop>
												<prop name="TargetType">dtNone</prop>
												<obj name="ChannelProp" class="ChannelProperty" version="1">
													<prop name="ChannelIdx">0</prop>
												</obj>
											</obj>
										</list>
									</obj>
								</list>
							</obj>
						</obj>
						<prop name="ChannelPropertyCount">1</prop>
						<prop name="ContainerPosition">10</prop>
						<prop name="HasSampleProperties">1</prop>
						<obj name="SampleProperties" class="PropertyList" version="1">
							<list name="emlist" count="14">
								<obj name="PropertyObject" class="SamplePrefColor" version="4">
									<prop name="PropertyTypeName">Color</prop>
									<prop name="Position">10</prop>
									<prop name="IsDefault">0</prop>
									<prop name="Color">$00FD0299</prop>
								</obj>
								<obj name="PropertyObject" class="DominantChannelProp" version="4">
									<prop name="PropertyTypeName">Dominant Channel</prop>
									<prop name="Position">10</prop>
									<prop name="IsDefault">0</prop>
									<prop name="DominantChannel">0</prop>
								</obj>
								<obj name="PropertyObject" class="Genotype" version="4">
									<prop name="PropertyTypeName">EndPt Genotype</prop>
									<prop name="Position">10</prop>
									<prop name="IsDefault">1</prop>
									<prop name="ReadOnly">1</prop>
								</obj>
								<obj name="PropertyObject" class="GroupingSample" version="4">
									<prop name="PropertyTypeName">EndPt Sample Type</prop>
									<prop name="Position">10</prop>
									<prop name="IsDefault">0</prop>
									<prop name="GroupSampleType">mstUnknown</prop>
								</obj>
								<obj name="PropertyObject" class="SamplePrefLineStyle" version="4">
									<prop name="PropertyTypeName">Line Style</prop>
									<prop name="Position">10</prop>
									<prop name="IsDefault">0</prop>
									<prop name="LineStyle">psSolid</prop>
								</obj>
								<obj name="PropertyObject" class="GenSampleEditNotes" version="4">
									<prop name="PropertyTypeName">Notes</prop>
									<prop name="Position">10</prop>
									<prop name="IsDefault">1</prop>
								</obj>
								<obj name="PropertyObject" class="SamplePrefPointStyle" version="4">
									<prop name="PropertyTypeName">Point Style</prop>
									<prop name="Position">10</prop>
									<prop name="IsDefault">0</prop>
									<prop name="PointStyle">psNothing</prop>
								</obj>
								<obj name="PropertyObject" class="GenSampleEditPosition" version="4">
									<prop name="PropertyTypeName">Position</prop>
									<prop name="Position">10</prop>
									<prop name="IsDefault">1</prop>
								</obj>
								<obj name="PropertyObject" class="GenSampleEditReplicate" version="4">
									<prop name="PropertyTypeName">Replicate of</prop>
									<prop name="Position">10</prop>
									<prop name="IsDefault">1</prop>
									<prop name="ReplicateOf">-1</prop>
								</obj>
								<obj name="PropertyObject" class="HTCSampleID" version="4">
									<prop name="PropertyTypeName">Sample ID</prop>
									<prop name="Position">10</prop>
									<prop name="IsDefault">1</prop>
								</obj>
								<obj name="PropertyObject" class="GenSampleEditName" version="4">
									<prop name="PropertyTypeName">Sample Name</prop>
									<prop name="Position">10</prop>
									<prop name="IsDefault">1</prop>
									<prop name="name">Sample 11</prop>
								</obj>
								<obj name="PropertyObject" class="HTCSamplePrepNotes" version="4">
									<prop name="PropertyTypeName">Sample Prep Notes</prop>
									<prop name="Position">10</prop>
									<prop name="IsDefault">1</prop>
								</obj>
								<obj name="PropertyObject" class="GenSampleEditSubset" version="4">
									<prop name="PropertyTypeName">Subsets</prop>
									<prop name="Position">10</prop>
									<prop name="IsDefault">1</prop>
								</obj>
								<obj name="PropertyObject" class="SamplePrefWidth" version="5">
									<prop name="PropertyTypeName">Width</prop>
									<prop name="Position">10</prop>
									<prop name="IsDefault">1</prop>
									<prop name="Width">1</prop>
								</obj>
							</list>
						</obj>
					</obj>
					<obj name="item" class="SamplePropInfo" version="1">
						<obj name="ChannelProperties" class="ChanPropList" version="2">
							<obj name="ChannelProperties" class="EMList" version="1">
								<list name="emlist" count="1">
									<obj name="item" class="PropertyList" version="1">
										<list name="emlist" count="12">
											<obj name="PropertyObject" class="RQSampleTargetProperty" version="4">
												<prop name="PropertyTypeName">Combined Sample and Target Type</prop>
												<prop name="Position">11</prop>
												<prop name="IsDefault">0</prop>
												<obj name="ChannelProp" class="ChannelProperty" version="1">
													<prop name="ChannelIdx">0</prop>
												</obj>
											</obj>
											<obj name="PropertyObject" class="QuantConcProperty" version="4">
												<prop name="PropertyTypeName">Concentration</prop>
												<prop name="Position">11</prop>
												<prop name="IsDefault">1</prop>
												<prop name="Concentration">0</prop>
												<obj name="ChannelProp" class="ChannelProperty" version="1">
													<prop name="ChannelIdx">0</prop>
												</obj>
												<prop name="ReadOnly">1</prop>
											</obj>
											<obj name="PropertyObject" class="QuantCpHighProp" version="4">
												<prop name="PropertyTypeName">Cp High</prop>
												<prop name="Position">11</prop>
												<prop name="IsDefault">1</prop>
												<prop name="CpRangeHigh">0</prop>
												<obj name="ChannelProp" class="ChannelProperty" version="1">
													<prop name="ChannelIdx">0</prop>
												</obj>
												<prop name="ReadOnly">1</prop>
											</obj>
											<obj name="PropertyObject" class="QuantCpLowProp" version="4">
												<prop name="PropertyTypeName">Cp Low</prop>
												<prop name="Position">11</prop>
												<prop name="IsDefault">1</prop>
												<prop name="CpRangeLow">0</prop>
												<obj name="ChannelProp" class="ChannelProperty" version="1">
													<prop name="ChannelIdx">0</prop>
												</obj>
												<prop name="ReadOnly">1</prop>
											</obj>
											<obj name="PropertyObject" class="RQEffProp" version="4">
												<prop name="PropertyTypeName">Efficiency</prop>
												<prop name="Position">11</prop>
												<prop name="IsDefault">1</prop>
												<prop name="Efficiency">2</prop>
												<obj name="ChannelProp" class="ChannelProperty" version="1">
													<prop name="ChannelIdx">0</prop>
												</obj>
											</obj>
											<obj name="PropertyObject" class="ChannelGenotype" version="4">
												<prop name="PropertyTypeName">Melt Geno Genotype</prop>
												<prop name="Position">11</prop>
												<prop name="IsDefault">1</prop>
												<prop name="ReadOnly">1</prop>
												<obj name="ChannelProp" class="ChannelProperty" version="1">
													<prop name="ChannelIdx">0</prop>
												</obj>
											</obj>
											<obj name="PropertyObject" class="GroupChannelTypeProp" version="4">
												<prop name="PropertyTypeName">Melt Geno Sample Type</prop>
												<prop name="Position">11</prop>
												<prop name="IsDefault">0</prop>
												<prop name="GroupSampleType">mstUnknown</prop>
												<obj name="ChannelProp" class="ChannelProperty" version="1">
													<prop name="ChannelIdx">0</prop>
												</obj>
											</obj>
											<obj name="PropertyObject" class="QuantSampleTypeProperty" version="4">
												<prop name="PropertyTypeName">Quantification Sample Type</prop>
												<prop name="Position">11</prop>
												<prop name="IsDefault">0</prop>
												<prop name="SampleType">qsUnknown</prop>
												<obj name="ChannelProp" class="ChannelProperty" version="1">
													<prop name="ChannelIdx">0</prop>
												</obj>
											</obj>
											<obj name="PropertyObject" class="ChannelGenotype" version="4">
												<prop name="PropertyTypeName">Scanning Genotype</prop>
												<prop name="Position">11</prop>
												<prop name="IsDefault">1</prop>
												<prop name="ReadOnly">1</prop>
												<obj name="ChannelProp" class="ChannelProperty" version="1">
													<prop name="ChannelIdx">0</prop>
												</obj>
											</obj>
											<obj name="PropertyObject" class="GroupChannelTypeProp" version="4">
												<prop name="PropertyTypeName">Scanning Sample Type</prop>
												<prop name="Position">11</prop>
												<prop name="IsDefault">0</prop>
												<prop name="GroupSampleType">mstUnknown</prop>
												<obj name="ChannelProp" class="ChannelProperty" version="1">
													<prop name="ChannelIdx">0</prop>
												</obj>
											</obj>
											<obj name="PropertyObject" class="TargetName" version="4">
												<prop name="PropertyTypeName">Target Name</prop>
												<prop name="Position">11</prop>
												<prop name="IsDefault">1</prop>
												<obj name="ChannelProp" class="ChannelProperty" version="1">
													<prop name="ChannelIdx">0</prop>
												</obj>
											</obj>
											<obj name="PropertyObject" class="RQTargetProperty" version="4">
												<prop name="PropertyTypeName">Target Type</prop>
												<prop name="Position">11</prop>
												<prop name="IsDefault">0</prop>
												<prop name="TargetType">dtNone</prop>
												<obj name="ChannelProp" class="ChannelProperty" version="1">
													<prop name="ChannelIdx">0</prop>
												</obj>
											</obj>
										</list>
									</obj>
								</list>
							</obj>
						</obj>
						<prop name="ChannelPropertyCount">1</prop>
						<prop name="ContainerPosition">11</prop>
						<prop name="HasSampleProperties">1</prop>
						<obj name="SampleProperties" class="PropertyList" version="1">
							<list name="emlist" count="14">
								<obj name="PropertyObject" class="SamplePrefColor" version="4">
									<prop name="PropertyTypeName">Color</prop>
									<prop name="Position">11</prop>
									<prop name="IsDefault">0</prop>
									<prop name="Color">$0026C4B8</prop>
								</obj>
								<obj name="PropertyObject" class="DominantChannelProp" version="4">
									<prop name="PropertyTypeName">Dominant Channel</prop>
									<prop name="Position">11</prop>
									<prop name="IsDefault">0</prop>
									<prop name="DominantChannel">0</prop>
								</obj>
								<obj name="PropertyObject" class="Genotype" version="4">
									<prop name="PropertyTypeName">EndPt Genotype</prop>
									<prop name="Position">11</prop>
									<prop name="IsDefault">1</prop>
									<prop name="ReadOnly">1</prop>
								</obj>
								<obj name="PropertyObject" class="GroupingSample" version="4">
									<prop name="PropertyTypeName">EndPt Sample Type</prop>
									<prop name="Position">11</prop>
									<prop name="IsDefault">0</prop>
									<prop name="GroupSampleType">mstUnknown</prop>
								</obj>
								<obj name="PropertyObject" class="SamplePrefLineStyle" version="4">
									<prop name="PropertyTypeName">Line Style</prop>
									<prop name="Position">11</prop>
									<prop name="IsDefault">0</prop>
									<prop name="LineStyle">psSolid</prop>
								</obj>
								<obj name="PropertyObject" class="GenSampleEditNotes" version="4">
									<prop name="PropertyTypeName">Notes</prop>
									<prop name="Position">11</prop>
									<prop name="IsDefault">1</prop>
								</obj>
								<obj name="PropertyObject" class="SamplePrefPointStyle" version="4">
									<prop name="PropertyTypeName">Point Style</prop>
									<prop name="Position">11</prop>
									<prop name="IsDefault">0</prop>
									<prop name="PointStyle">psNothing</prop>
								</obj>
								<obj name="PropertyObject" class="GenSampleEditPosition" version="4">
									<prop name="PropertyTypeName">Position</prop>
									<prop name="Position">11</prop>
									<prop name="IsDefault">1</prop>
								</obj>
								<obj name="PropertyObject" class="GenSampleEditReplicate" version="4">
									<prop name="PropertyTypeName">Replicate of</prop>
									<prop name="Position">11</prop>
									<prop name="IsDefault">1</prop>
									<prop name="ReplicateOf">-1</prop>
								</obj>
								<obj name="PropertyObject" class="HTCSampleID" version="4">
									<prop name="PropertyTypeName">Sample ID</prop>
									<prop name="Position">11</prop>
									<prop name="IsDefault">1</prop>
								</obj>
								<obj name="PropertyObject" class="GenSampleEditName" version="4">
									<prop name="PropertyTypeName">Sample Name</prop>
									<prop name="Position">11</prop>
									<prop name="IsDefault">1</prop>
									<prop name="name">Sample 12</prop>
								</obj>
								<obj name="PropertyObject" class="HTCSamplePrepNotes" version="4">
									<prop name="PropertyTypeName">Sample Prep Notes</prop>
									<prop name="Position">11</prop>
									<prop name="IsDefault">1</prop>
								</obj>
								<obj name="PropertyObject" class="GenSampleEditSubset" version="4">
									<prop name="PropertyTypeName">Subsets</prop>
									<prop name="Position">11</prop>
									<prop name="IsDefault">1</prop>
								</obj>
								<obj name="PropertyObject" class="SamplePrefWidth" version="5">
									<prop name="PropertyTypeName">Width</prop>
									<prop name="Position">11</prop>
									<prop name="IsDefault">1</prop>
									<prop name="Width">1</prop>
								</obj>
							</list>
						</obj>
					</obj>
					<obj name="item" class="SamplePropInfo" version="1">
						<obj name="ChannelProperties" class="ChanPropList" version="2">
							<obj name="ChannelProperties" class="EMList" version="1">
								<list name="emlist" count="1">
									<obj name="item" class="PropertyList" version="1">
										<list name="emlist" count="12">
											<obj name="PropertyObject" class="RQSampleTargetProperty" version="4">
												<prop name="PropertyTypeName">Combined Sample and Target Type</prop>
												<prop name="Position">12</prop>
												<prop name="IsDefault">0</prop>
												<obj name="ChannelProp" class="ChannelProperty" version="1">
													<prop name="ChannelIdx">0</prop>
												</obj>
											</obj>
											<obj name="PropertyObject" class="QuantConcProperty" version="4">
												<prop name="PropertyTypeName">Concentration</prop>
												<prop name="Position">12</prop>
												<prop name="IsDefault">1</prop>
												<prop name="Concentration">0</prop>
												<obj name="ChannelProp" class="ChannelProperty" version="1">
													<prop name="ChannelIdx">0</prop>
												</obj>
												<prop name="ReadOnly">1</prop>
											</obj>
											<obj name="PropertyObject" class="QuantCpHighProp" version="4">
												<prop name="PropertyTypeName">Cp High</prop>
												<prop name="Position">12</prop>
												<prop name="IsDefault">1</prop>
												<prop name="CpRangeHigh">0</prop>
												<obj name="ChannelProp" class="ChannelProperty" version="1">
													<prop name="ChannelIdx">0</prop>
												</obj>
												<prop name="ReadOnly">1</prop>
											</obj>
											<obj name="PropertyObject" class="QuantCpLowProp" version="4">
												<prop name="PropertyTypeName">Cp Low</prop>
												<prop name="Position">12</prop>
												<prop name="IsDefault">1</prop>
												<prop name="CpRangeLow">0</prop>
												<obj name="ChannelProp" class="ChannelProperty" version="1">
													<prop name="ChannelIdx">0</prop>
												</obj>
												<prop name="ReadOnly">1</prop>
											</obj>
											<obj name="PropertyObject" class="RQEffProp" version="4">
												<prop name="PropertyTypeName">Efficiency</prop>
												<prop name="Position">12</prop>
												<prop name="IsDefault">1</prop>
												<prop name="Efficiency">2</prop>
												<obj name="ChannelProp" class="ChannelProperty" version="1">
													<prop name="ChannelIdx">0</prop>
												</obj>
											</obj>
											<obj name="PropertyObject" class="ChannelGenotype" version="4">
												<prop name="PropertyTypeName">Melt Geno Genotype</prop>
												<prop name="Position">12</prop>
												<prop name="IsDefault">1</prop>
												<prop name="ReadOnly">1</prop>
												<obj name="ChannelProp" class="ChannelProperty" version="1">
													<prop name="ChannelIdx">0</prop>
												</obj>
											</obj>
											<obj name="PropertyObject" class="GroupChannelTypeProp" version="4">
												<prop name="PropertyTypeName">Melt Geno Sample Type</prop>
												<prop name="Position">12</prop>
												<prop name="IsDefault">0</prop>
												<prop name="GroupSampleType">mstUnknown</prop>
												<obj name="ChannelProp" class="ChannelProperty" version="1">
													<prop name="ChannelIdx">0</prop>
												</obj>
											</obj>
											<obj name="PropertyObject" class="QuantSampleTypeProperty" version="4">
												<prop name="PropertyTypeName">Quantification Sample Type</prop>
												<prop name="Position">12</prop>
												<prop name="IsDefault">0</prop>
												<prop name="SampleType">qsUnknown</prop>
												<obj name="ChannelProp" class="ChannelProperty" version="1">
													<prop name="ChannelIdx">0</prop>
												</obj>
											</obj>
											<obj name="PropertyObject" class="ChannelGenotype" version="4">
												<prop name="PropertyTypeName">Scanning Genotype</prop>
												<prop name="Position">12</prop>
												<prop name="IsDefault">1</prop>
												<prop name="ReadOnly">1</prop>
												<obj name="ChannelProp" class="ChannelProperty" version="1">
													<prop name="ChannelIdx">0</prop>
												</obj>
											</obj>
											<obj name="PropertyObject" class="GroupChannelTypeProp" version="4">
												<prop name="PropertyTypeName">Scanning Sample Type</prop>
												<prop name="Position">12</prop>
												<prop name="IsDefault">0</prop>
												<prop name="GroupSampleType">mstUnknown</prop>
												<obj name="ChannelProp" class="ChannelProperty" version="1">
													<prop name="ChannelIdx">0</prop>
												</obj>
											</obj>
											<obj name="PropertyObject" class="TargetName" version="4">
												<prop name="PropertyTypeName">Target Name</prop>
												<prop name="Position">12</prop>
												<prop name="IsDefault">1</prop>
												<obj name="ChannelProp" class="ChannelProperty" version="1">
													<prop name="ChannelIdx">0</prop>
												</obj>
											</obj>
											<obj name="PropertyObject" class="RQTargetProperty" version="4">
												<prop name="PropertyTypeName">Target Type</prop>
												<prop name="Position">12</prop>
												<prop name="IsDefault">0</prop>
												<prop name="TargetType">dtNone</prop>
												<obj name="ChannelProp" class="ChannelProperty" version="1">
													<prop name="ChannelIdx">0</prop>
												</obj>
											</obj>
										</list>
									</obj>
								</list>
							</obj>
						</obj>
						<prop name="ChannelPropertyCount">1</prop>
						<prop name="ContainerPosition">12</prop>
						<prop name="HasSampleProperties">1</prop>
						<obj name="SampleProperties" class="PropertyList" version="1">
							<list name="emlist" count="14">
								<obj name="PropertyObject" class="SamplePrefColor" version="4">
									<prop name="PropertyTypeName">Color</prop>
									<prop name="Position">12</prop>
									<prop name="IsDefault">0</prop>
									<prop name="Color">$00FF8000</prop>
								</obj>
								<obj name="PropertyObject" class="DominantChannelProp" version="4">
									<prop name="PropertyTypeName">Dominant Channel</prop>
									<prop name="Position">12</prop>
									<prop name="IsDefault">0</prop>
									<prop name="DominantChannel">0</prop>
								</obj>
								<obj name="PropertyObject" class="Genotype" version="4">
									<prop name="PropertyTypeName">EndPt Genotype</prop>
									<prop name="Position">12</prop>
									<prop name="IsDefault">1</prop>
									<prop name="ReadOnly">1</prop>
								</obj>
								<obj name="PropertyObject" class="GroupingSample" version="4">
									<prop name="PropertyTypeName">EndPt Sample Type</prop>
									<prop name="Position">12</prop>
									<prop name="IsDefault">0</prop>
									<prop name="GroupSampleType">mstUnknown</prop>
								</obj>
								<obj name="PropertyObject" class="SamplePrefLineStyle" version="4">
									<prop name="PropertyTypeName">Line Style</prop>
									<prop name="Position">12</prop>
									<prop name="IsDefault">0</prop>
									<prop name="LineStyle">psSolid</prop>
								</obj>
								<obj name="PropertyObject" class="GenSampleEditNotes" version="4">
									<prop name="PropertyTypeName">Notes</prop>
									<prop name="Position">12</prop>
									<prop name="IsDefault">1</prop>
								</obj>
								<obj name="PropertyObject" class="SamplePrefPointStyle" version="4">
									<prop name="PropertyTypeName">Point Style</prop>
									<prop name="Position">12</prop>
									<prop name="IsDefault">0</prop>
									<prop name="PointStyle">psNothing</prop>
								</obj>
								<obj name="PropertyObject" class="GenSampleEditPosition" version="4">
									<prop name="PropertyTypeName">Position</prop>
									<prop name="Position">12</prop>
									<prop name="IsDefault">1</prop>
								</obj>
								<obj name="PropertyObject" class="GenSampleEditReplicate" version="4">
									<prop name="PropertyTypeName">Replicate of</prop>
									<prop name="Position">12</prop>
									<prop name="IsDefault">1</prop>
									<prop name="ReplicateOf">-1</prop>
								</obj>
								<obj name="PropertyObject" class="HTCSampleID" version="4">
									<prop name="PropertyTypeName">Sample ID</prop>
									<prop name="Position">12</prop>
									<prop name="IsDefault">1</prop>
								</obj>
								<obj name="PropertyObject" class="GenSampleEditName" version="4">
									<prop name="PropertyTypeName">Sample Name</prop>
									<prop name="Position">12</prop>
									<prop name="IsDefault">1</prop>
									<prop name="name">Sample 13</prop>
								</obj>
								<obj name="PropertyObject" class="HTCSamplePrepNotes" version="4">
									<prop name="PropertyTypeName">Sample Prep Notes</prop>
									<prop name="Position">12</prop>
									<prop name="IsDefault">1</prop>
								</obj>
								<obj name="PropertyObject" class="GenSampleEditSubset" version="4">
									<prop name="PropertyTypeName">Subsets</prop>
									<prop name="Position">12</prop>
									<prop name="IsDefault">1</prop>
								</obj>
								<obj name="PropertyObject" class="SamplePrefWidth" version="5">
									<prop name="PropertyTypeName">Width</prop>
									<prop name="Position">12</prop>
									<prop name="IsDefault">1</prop>
									<prop name="Width">1</prop>
								</obj>
							</list>
						</obj>
					</obj>
					<obj name="item" class="SamplePropInfo" version="1">
						<obj name="ChannelProperties" class="ChanPropList" version="2">
							<obj name="ChannelProperties" class="EMList" version="1">
								<list name="emlist" count="1">
									<obj name="item" class="PropertyList" version="1">
										<list name="emlist" count="12">
											<obj name="PropertyObject" class="RQSampleTargetProperty" version="4">
												<prop name="PropertyTypeName">Combined Sample and Target Type</prop>
												<prop name="Position">13</prop>
												<prop name="IsDefault">0</prop>
												<obj name="ChannelProp" class="ChannelProperty" version="1">
													<prop name="ChannelIdx">0</prop>
												</obj>
											</obj>
											<obj name="PropertyObject" class="QuantConcProperty" version="4">
												<prop name="PropertyTypeName">Concentration</prop>
												<prop name="Position">13</prop>
												<prop name="IsDefault">1</prop>
												<prop name="Concentration">0</prop>
												<obj name="ChannelProp" class="ChannelProperty" version="1">
													<prop name="ChannelIdx">0</prop>
												</obj>
												<prop name="ReadOnly">1</prop>
											</obj>
											<obj name="PropertyObject" class="QuantCpHighProp" version="4">
												<prop name="PropertyTypeName">Cp High</prop>
												<prop name="Position">13</prop>
												<prop name="IsDefault">1</prop>
												<prop name="CpRangeHigh">0</prop>
												<obj name="ChannelProp" class="ChannelProperty" version="1">
													<prop name="ChannelIdx">0</prop>
												</obj>
												<prop name="ReadOnly">1</prop>
											</obj>
											<obj name="PropertyObject" class="QuantCpLowProp" version="4">
												<prop name="PropertyTypeName">Cp Low</prop>
												<prop name="Position">13</prop>
												<prop name="IsDefault">1</prop>
												<prop name="CpRangeLow">0</prop>
												<obj name="ChannelProp" class="ChannelProperty" version="1">
													<prop name="ChannelIdx">0</prop>
												</obj>
												<prop name="ReadOnly">1</prop>
											</obj>
											<obj name="PropertyObject" class="RQEffProp" version="4">
												<prop name="PropertyTypeName">Efficiency</prop>
												<prop name="Position">13</prop>
												<prop name="IsDefault">1</prop>
												<prop name="Efficiency">2</prop>
												<obj name="ChannelProp" class="ChannelProperty" version="1">
													<prop name="ChannelIdx">0</prop>
												</obj>
											</obj>
											<obj name="PropertyObject" class="ChannelGenotype" version="4">
												<prop name="PropertyTypeName">Melt Geno Genotype</prop>
												<prop name="Position">13</prop>
												<prop name="IsDefault">1</prop>
												<prop name="ReadOnly">1</prop>
												<obj name="ChannelProp" class="ChannelProperty" version="1">
													<prop name="ChannelIdx">0</prop>
												</obj>
											</obj>
											<obj name="PropertyObject" class="GroupChannelTypeProp" version="4">
												<prop name="PropertyTypeName">Melt Geno Sample Type</prop>
												<prop name="Position">13</prop>
												<prop name="IsDefault">0</prop>
												<prop name="GroupSampleType">mstUnknown</prop>
												<obj name="ChannelProp" class="ChannelProperty" version="1">
													<prop name="ChannelIdx">0</prop>
												</obj>
											</obj>
											<obj name="PropertyObject" class="QuantSampleTypeProperty" version="4">
												<prop name="PropertyTypeName">Quantification Sample Type</prop>
												<prop name="Position">13</prop>
												<prop name="IsDefault">0</prop>
												<prop name="SampleType">qsUnknown</prop>
												<obj name="ChannelProp" class="ChannelProperty" version="1">
													<prop name="ChannelIdx">0</prop>
												</obj>
											</obj>
											<obj name="PropertyObject" class="ChannelGenotype" version="4">
												<prop name="PropertyTypeName">Scanning Genotype</prop>
												<prop name="Position">13</prop>
												<prop name="IsDefault">1</prop>
												<prop name="ReadOnly">1</prop>
												<obj name="ChannelProp" class="ChannelProperty" version="1">
													<prop name="ChannelIdx">0</prop>
												</obj>
											</obj>
											<obj name="PropertyObject" class="GroupChannelTypeProp" version="4">
												<prop name="PropertyTypeName">Scanning Sample Type</prop>
												<prop name="Position">13</prop>
												<prop name="IsDefault">0</prop>
												<prop name="GroupSampleType">mstUnknown</prop>
												<obj name="ChannelProp" class="ChannelProperty" version="1">
													<prop name="ChannelIdx">0</prop>
												</obj>
											</obj>
											<obj name="PropertyObject" class="TargetName" version="4">
												<prop name="PropertyTypeName">Target Name</prop>
												<prop name="Position">13</prop>
												<prop name="IsDefault">1</prop>
												<obj name="ChannelProp" class="ChannelProperty" version="1">
													<prop name="ChannelIdx">0</prop>
												</obj>
											</obj>
											<obj name="PropertyObject" class="RQTargetProperty" version="4">
												<prop name="PropertyTypeName">Target Type</prop>
												<prop name="Position">13</prop>
												<prop name="IsDefault">0</prop>
												<prop name="TargetType">dtNone</prop>
												<obj name="ChannelProp" class="ChannelProperty" version="1">
													<prop name="ChannelIdx">0</prop>
												</obj>
											</obj>
										</list>
									</obj>
								</list>
							</obj>
						</obj>
						<prop name="ChannelPropertyCount">1</prop>
						<prop name="ContainerPosition">13</prop>
						<prop name="HasSampleProperties">1</prop>
						<obj name="SampleProperties" class="PropertyList" version="1">
							<list name="emlist" count="14">
								<obj name="PropertyObject" class="SamplePrefColor" version="4">
									<prop name="PropertyTypeName">Color</prop>
									<prop name="Position">13</prop>
									<prop name="IsDefault">0</prop>
									<prop name="Color">clRed</prop>
								</obj>
								<obj name="PropertyObject" class="DominantChannelProp" version="4">
									<prop name="PropertyTypeName">Dominant Channel</prop>
									<prop name="Position">13</prop>
									<prop name="IsDefault">0</prop>
									<prop name="DominantChannel">0</prop>
								</obj>
								<obj name="PropertyObject" class="Genotype" version="4">
									<prop name="PropertyTypeName">EndPt Genotype</prop>
									<prop name="Position">13</prop>
									<prop name="IsDefault">1</prop>
									<prop name="ReadOnly">1</prop>
								</obj>
								<obj name="PropertyObject" class="GroupingSample" version="4">
									<prop name="PropertyTypeName">EndPt Sample Type</prop>
									<prop name="Position">13</prop>
									<prop name="IsDefault">0</prop>
									<prop name="GroupSampleType">mstUnknown</prop>
								</obj>
								<obj name="PropertyObject" class="SamplePrefLineStyle" version="4">
									<prop name="PropertyTypeName">Line Style</prop>
									<prop name="Position">13</prop>
									<prop name="IsDefault">0</prop>
									<prop name="LineStyle">psSolid</prop>
								</obj>
								<obj name="PropertyObject" class="GenSampleEditNotes" version="4">
									<prop name="PropertyTypeName">Notes</prop>
									<prop name="Position">13</prop>
									<prop name="IsDefault">1</prop>
								</obj>
								<obj name="PropertyObject" class="SamplePrefPointStyle" version="4">
									<prop name="PropertyTypeName">Point Style</prop>
									<prop name="Position">13</prop>
									<prop name="IsDefault">0</prop>
									<prop name="PointStyle">psNothing</prop>
								</obj>
								<obj name="PropertyObject" class="GenSampleEditPosition" version="4">
									<prop name="PropertyTypeName">Position</prop>
									<prop name="Position">13</prop>
									<prop name="IsDefault">1</prop>
								</obj>
								<obj name="PropertyObject" class="GenSampleEditReplicate" version="4">
									<prop name="PropertyTypeName">Replicate of</prop>
									<prop name="Position">13</prop>
									<prop name="IsDefault">1</prop>
									<prop name="ReplicateOf">-1</prop>
								</obj>
								<obj name="PropertyObject" class="HTCSampleID" version="4">
									<prop name="PropertyTypeName">Sample ID</prop>
									<prop name="Position">13</prop>
									<prop name="IsDefault">1</prop>
								</obj>
								<obj name="PropertyObject" class="GenSampleEditName" version="4">
									<prop name="PropertyTypeName">Sample Name</prop>
									<prop name="Position">13</prop>
									<prop name="IsDefault">1</prop>
									<prop name="name">Sample 14</prop>
								</obj>
								<obj name="PropertyObject" class="HTCSamplePrepNotes" version="4">
									<prop name="PropertyTypeName">Sample Prep Notes</prop>
									<prop name="Position">13</prop>
									<prop name="IsDefault">1</prop>
								</obj>
								<obj name="PropertyObject" class="GenSampleEditSubset" version="4">
									<prop name="PropertyTypeName">Subsets</prop>
									<prop name="Position">13</prop>
									<prop name="IsDefault">1</prop>
								</obj>
								<obj name="PropertyObject" class="SamplePrefWidth" version="5">
									<prop name="PropertyTypeName">Width</prop>
									<prop name="Position">13</prop>
									<prop name="IsDefault">1</prop>
									<prop name="Width">1</prop>
								</obj>
							</list>
						</obj>
					</obj>
					<obj name="item" class="SamplePropInfo" version="1">
						<obj name="ChannelProperties" class="ChanPropList" version="2">
							<obj name="ChannelProperties" class="EMList" version="1">
								<list name="emlist" count="1">
									<obj name="item" class="PropertyList" version="1">
										<list name="emlist" count="12">
											<obj name="PropertyObject" class="RQSampleTargetProperty" version="4">
												<prop name="PropertyTypeName">Combined Sample and Target Type</prop>
												<prop name="Position">14</prop>
												<prop name="IsDefault">0</prop>
												<obj name="ChannelProp" class="ChannelProperty" version="1">
													<prop name="ChannelIdx">0</prop>
												</obj>
											</obj>
											<obj name="PropertyObject" class="QuantConcProperty" version="4">
												<prop name="PropertyTypeName">Concentration</prop>
												<prop name="Position">14</prop>
												<prop name="IsDefault">1</prop>
												<prop name="Concentration">0</prop>
												<obj name="ChannelProp" class="ChannelProperty" version="1">
													<prop name="ChannelIdx">0</prop>
												</obj>
												<prop name="ReadOnly">1</prop>
											</obj>
											<obj name="PropertyObject" class="QuantCpHighProp" version="4">
												<prop name="PropertyTypeName">Cp High</prop>
												<prop name="Position">14</prop>
												<prop name="IsDefault">1</prop>
												<prop name="CpRangeHigh">0</prop>
												<obj name="ChannelProp" class="ChannelProperty" version="1">
													<prop name="ChannelIdx">0</prop>
												</obj>
												<prop name="ReadOnly">1</prop>
											</obj>
											<obj name="PropertyObject" class="QuantCpLowProp" version="4">
												<prop name="PropertyTypeName">Cp Low</prop>
												<prop name="Position">14</prop>
												<prop name="IsDefault">1</prop>
												<prop name="CpRangeLow">0</prop>
												<obj name="ChannelProp" class="ChannelProperty" version="1">
													<prop name="ChannelIdx">0</prop>
												</obj>
												<prop name="ReadOnly">1</prop>
											</obj>
											<obj name="PropertyObject" class="RQEffProp" version="4">
												<prop name="PropertyTypeName">Efficiency</prop>
												<prop name="Position">14</prop>
												<prop name="IsDefault">1</prop>
												<prop name="Efficiency">2</prop>
												<obj name="ChannelProp" class="ChannelProperty" version="1">
													<prop name="ChannelIdx">0</prop>
												</obj>
											</obj>
											<obj name="PropertyObject" class="ChannelGenotype" version="4">
												<prop name="PropertyTypeName">Melt Geno Genotype</prop>
												<prop name="Position">14</prop>
												<prop name="IsDefault">1</prop>
												<prop name="ReadOnly">1</prop>
												<obj name="ChannelProp" class="ChannelProperty" version="1">
													<prop name="ChannelIdx">0</prop>
												</obj>
											</obj>
											<obj name="PropertyObject" class="GroupChannelTypeProp" version="4">
												<prop name="PropertyTypeName">Melt Geno Sample Type</prop>
												<prop name="Position">14</prop>
												<prop name="IsDefault">0</prop>
												<prop name="GroupSampleType">mstUnknown</prop>
												<obj name="ChannelProp" class="ChannelProperty" version="1">
													<prop name="ChannelIdx">0</prop>
												</obj>
											</obj>
											<obj name="PropertyObject" class="QuantSampleTypeProperty" version="4">
												<prop name="PropertyTypeName">Quantification Sample Type</prop>
												<prop name="Position">14</prop>
												<prop name="IsDefault">0</prop>
												<prop name="SampleType">qsUnknown</prop>
												<obj name="ChannelProp" class="ChannelProperty" version="1">
													<prop name="ChannelIdx">0</prop>
												</obj>
											</obj>
											<obj name="PropertyObject" class="ChannelGenotype" version="4">
												<prop name="PropertyTypeName">Scanning Genotype</prop>
												<prop name="Position">14</prop>
												<prop name="IsDefault">1</prop>
												<prop name="ReadOnly">1</prop>
												<obj name="ChannelProp" class="ChannelProperty" version="1">
													<prop name="ChannelIdx">0</prop>
												</obj>
											</obj>
											<obj name="PropertyObject" class="GroupChannelTypeProp" version="4">
												<prop name="PropertyTypeName">Scanning Sample Type</prop>
												<prop name="Position">14</prop>
												<prop name="IsDefault">0</prop>
												<prop name="GroupSampleType">mstUnknown</prop>
												<obj name="ChannelProp" class="ChannelProperty" version="1">
													<prop name="ChannelIdx">0</prop>
												</obj>
											</obj>
											<obj name="PropertyObject" class="TargetName" version="4">
												<prop name="PropertyTypeName">Target Name</prop>
												<prop name="Position">14</prop>
												<prop name="IsDefault">1</prop>
												<obj name="ChannelProp" class="ChannelProperty" version="1">
													<prop name="ChannelIdx">0</prop>
												</obj>
											</obj>
											<obj name="PropertyObject" class="RQTargetProperty" version="4">
												<prop name="PropertyTypeName">Target Type</prop>
												<prop name="Position">14</prop>
												<prop name="IsDefault">0</prop>
												<prop name="TargetType">dtNone</prop>
												<obj name="ChannelProp" class="ChannelProperty" version="1">
													<prop name="ChannelIdx">0</prop>
												</obj>
											</obj>
										</list>
									</obj>
								</list>
							</obj>
						</obj>
						<prop name="ChannelPropertyCount">1</prop>
						<prop name="ContainerPosition">14</prop>
						<prop name="HasSampleProperties">1</prop>
						<obj name="SampleProperties" class="PropertyList" version="1">
							<list name="emlist" count="14">
								<obj name="PropertyObject" class="SamplePrefColor" version="4">
									<prop name="PropertyTypeName">Color</prop>
									<prop name="Position">14</prop>
									<prop name="IsDefault">0</prop>
									<prop name="Color">$0030D700</prop>
								</obj>
								<obj name="PropertyObject" class="DominantChannelProp" version="4">
									<prop name="PropertyTypeName">Dominant Channel</prop>
									<prop name="Position">14</prop>
									<prop name="IsDefault">0</prop>
									<prop name="DominantChannel">0</prop>
								</obj>
								<obj name="PropertyObject" class="Genotype" version="4">
									<prop name="PropertyTypeName">EndPt Genotype</prop>
									<prop name="Position">14</prop>
									<prop name="IsDefault">1</prop>
									<prop name="ReadOnly">1</prop>
								</obj>
								<obj name="PropertyObject" class="GroupingSample" version="4">
									<prop name="PropertyTypeName">EndPt Sample Type</prop>
									<prop name="Position">14</prop>
									<prop name="IsDefault">0</prop>
									<prop name="GroupSampleType">mstUnknown</prop>
								</obj>
								<obj name="PropertyObject" class="SamplePrefLineStyle" version="4">
									<prop name="PropertyTypeName">Line Style</prop>
									<prop name="Position">14</prop>
									<prop name="IsDefault">0</prop>
									<prop name="LineStyle">psSolid</prop>
								</obj>
								<obj name="PropertyObject" class="GenSampleEditNotes" version="4">
									<prop name="PropertyTypeName">Notes</prop>
									<prop name="Position">14</prop>
									<prop name="IsDefault">1</prop>
								</obj>
								<obj name="PropertyObject" class="SamplePrefPointStyle" version="4">
									<prop name="PropertyTypeName">Point Style</prop>
									<prop name="Position">14</prop>
									<prop name="IsDefault">0</prop>
									<prop name="PointStyle">psNothing</prop>
								</obj>
								<obj name="PropertyObject" class="GenSampleEditPosition" version="4">
									<prop name="PropertyTypeName">Position</prop>
									<prop name="Position">14</prop>
									<prop name="IsDefault">1</prop>
								</obj>
								<obj name="PropertyObject" class="GenSampleEditReplicate" version="4">
									<prop name="PropertyTypeName">Replicate of</prop>
									<prop name="Position">14</prop>
									<prop name="IsDefault">1</prop>
									<prop name="ReplicateOf">-1</prop>
								</obj>
								<obj name="PropertyObject" class="HTCSampleID" version="4">
									<prop name="PropertyTypeName">Sample ID</prop>
									<prop name="Position">14</prop>
									<prop name="IsDefault">1</prop>
								</obj>
								<obj name="PropertyObject" class="GenSampleEditName" version="4">
									<prop name="PropertyTypeName">Sample Name</prop>
									<prop name="Position">14</prop>
									<prop name="IsDefault">1</prop>
									<prop name="name">Sample 15</prop>
								</obj>
								<obj name="PropertyObject" class="HTCSamplePrepNotes" version="4">
									<prop name="PropertyTypeName">Sample Prep Notes</prop>
									<prop name="Position">14</prop>
									<prop name="IsDefault">1</prop>
								</obj>
								<obj name="PropertyObject" class="GenSampleEditSubset" version="4">
									<prop name="PropertyTypeName">Subsets</prop>
									<prop name="Position">14</prop>
									<prop name="IsDefault">1</prop>
								</obj>
								<obj name="PropertyObject" class="SamplePrefWidth" version="5">
									<prop name="PropertyTypeName">Width</prop>
									<prop name="Position">14</prop>
									<prop name="IsDefault">1</prop>
									<prop name="Width">1</prop>
								</obj>
							</list>
						</obj>
					</obj>
					<obj name="item" class="SamplePropInfo" version="1">
						<obj name="ChannelProperties" class="ChanPropList" version="2">
							<obj name="ChannelProperties" class="EMList" version="1">
								<list name="emlist" count="1">
									<obj name="item" class="PropertyList" version="1">
										<list name="emlist" count="12">
											<obj name="PropertyObject" class="RQSampleTargetProperty" version="4">
												<prop name="PropertyTypeName">Combined Sample and Target Type</prop>
												<prop name="Position">15</prop>
												<prop name="IsDefault">0</prop>
												<obj name="ChannelProp" class="ChannelProperty" version="1">
													<prop name="ChannelIdx">0</prop>
												</obj>
											</obj>
											<obj name="PropertyObject" class="QuantConcProperty" version="4">
												<prop name="PropertyTypeName">Concentration</prop>
												<prop name="Position">15</prop>
												<prop name="IsDefault">1</prop>
												<prop name="Concentration">0</prop>
												<obj name="ChannelProp" class="ChannelProperty" version="1">
													<prop name="ChannelIdx">0</prop>
												</obj>
												<prop name="ReadOnly">1</prop>
											</obj>
											<obj name="PropertyObject" class="QuantCpHighProp" version="4">
												<prop name="PropertyTypeName">Cp High</prop>
												<prop name="Position">15</prop>
												<prop name="IsDefault">1</prop>
												<prop name="CpRangeHigh">0</prop>
												<obj name="ChannelProp" class="ChannelProperty" version="1">
													<prop name="ChannelIdx">0</prop>
												</obj>
												<prop name="ReadOnly">1</prop>
											</obj>
											<obj name="PropertyObject" class="QuantCpLowProp" version="4">
												<prop name="PropertyTypeName">Cp Low</prop>
												<prop name="Position">15</prop>
												<prop name="IsDefault">1</prop>
												<prop name="CpRangeLow">0</prop>
												<obj name="ChannelProp" class="ChannelProperty" version="1">
													<prop name="ChannelIdx">0</prop>
												</obj>
												<prop name="ReadOnly">1</prop>
											</obj>
											<obj name="PropertyObject" class="RQEffProp" version="4">
												<prop name="PropertyTypeName">Efficiency</prop>
												<prop name="Position">15</prop>
												<prop name="IsDefault">1</prop>
												<prop name="Efficiency">2</prop>
												<obj name="ChannelProp" class="ChannelProperty" version="1">
													<prop name="ChannelIdx">0</prop>
												</obj>
											</obj>
											<obj name="PropertyObject" class="ChannelGenotype" version="4">
												<prop name="PropertyTypeName">Melt Geno Genotype</prop>
												<prop name="Position">15</prop>
												<prop name="IsDefault">1</prop>
												<prop name="ReadOnly">1</prop>
												<obj name="ChannelProp" class="ChannelProperty" version="1">
													<prop name="ChannelIdx">0</prop>
												</obj>
											</obj>
											<obj name="PropertyObject" class="GroupChannelTypeProp" version="4">
												<prop name="PropertyTypeName">Melt Geno Sample Type</prop>
												<prop name="Position">15</prop>
												<prop name="IsDefault">0</prop>
												<prop name="GroupSampleType">mstUnknown</prop>
												<obj name="ChannelProp" class="ChannelProperty" version="1">
													<prop name="ChannelIdx">0</prop>
												</obj>
											</obj>
											<obj name="PropertyObject" class="QuantSampleTypeProperty" version="4">
												<prop name="PropertyTypeName">Quantification Sample Type</prop>
												<prop name="Position">15</prop>
												<prop name="IsDefault">0</prop>
												<prop name="SampleType">qsUnknown</prop>
												<obj name="ChannelProp" class="ChannelProperty" version="1">
													<prop name="ChannelIdx">0</prop>
												</obj>
											</obj>
											<obj name="PropertyObject" class="ChannelGenotype" version="4">
												<prop name="PropertyTypeName">Scanning Genotype</prop>
												<prop name="Position">15</prop>
												<prop name="IsDefault">1</prop>
												<prop name="ReadOnly">1</prop>
												<obj name="ChannelProp" class="ChannelProperty" version="1">
													<prop name="ChannelIdx">0</prop>
												</obj>
											</obj>
											<obj name="PropertyObject" class="GroupChannelTypeProp" version="4">
												<prop name="PropertyTypeName">Scanning Sample Type</prop>
												<prop name="Position">15</prop>
												<prop name="IsDefault">0</prop>
												<prop name="GroupSampleType">mstUnknown</prop>
												<obj name="ChannelProp" class="ChannelProperty" version="1">
													<prop name="ChannelIdx">0</prop>
												</obj>
											</obj>
											<obj name="PropertyObject" class="TargetName" version="4">
												<prop name="PropertyTypeName">Target Name</prop>
												<prop name="Position">15</prop>
												<prop name="IsDefault">1</prop>
												<obj name="ChannelProp" class="ChannelProperty" version="1">
													<prop name="ChannelIdx">0</prop>
												</obj>
											</obj>
											<obj name="PropertyObject" class="RQTargetProperty" version="4">
												<prop name="PropertyTypeName">Target Type</prop>
												<prop name="Position">15</prop>
												<prop name="IsDefault">0</prop>
												<prop name="TargetType">dtNone</prop>
												<obj name="ChannelProp" class="ChannelProperty" version="1">
													<prop name="ChannelIdx">0</prop>
												</obj>
											</obj>
										</list>
									</obj>
								</list>
							</obj>
						</obj>
						<prop name="ChannelPropertyCount">1</prop>
						<prop name="ContainerPosition">15</prop>
						<prop name="HasSampleProperties">1</prop>
						<obj name="SampleProperties" class="PropertyList" version="1">
							<list name="emlist" count="14">
								<obj name="PropertyObject" class="SamplePrefColor" version="4">
									<prop name="PropertyTypeName">Color</prop>
									<prop name="Position">15</prop>
									<prop name="IsDefault">0</prop>
									<prop name="Color">clFuchsia</prop>
								</obj>
								<obj name="PropertyObject" class="DominantChannelProp" version="4">
									<prop name="PropertyTypeName">Dominant Channel</prop>
									<prop name="Position">15</prop>
									<prop name="IsDefault">0</prop>
									<prop name="DominantChannel">0</prop>
								</obj>
								<obj name="PropertyObject" class="Genotype" version="4">
									<prop name="PropertyTypeName">EndPt Genotype</prop>
									<prop name="Position">15</prop>
									<prop name="IsDefault">1</prop>
									<prop name="ReadOnly">1</prop>
								</obj>
								<obj name="PropertyObject" class="GroupingSample" version="4">
									<prop name="PropertyTypeName">EndPt Sample Type</prop>
									<prop name="Position">15</prop>
									<prop name="IsDefault">0</prop>
									<prop name="GroupSampleType">mstUnknown</prop>
								</obj>
								<obj name="PropertyObject" class="SamplePrefLineStyle" version="4">
									<prop name="PropertyTypeName">Line Style</prop>
									<prop name="Position">15</prop>
									<prop name="IsDefault">0</prop>
									<prop name="LineStyle">psSolid</prop>
								</obj>
								<obj name="PropertyObject" class="GenSampleEditNotes" version="4">
									<prop name="PropertyTypeName">Notes</prop>
									<prop name="Position">15</prop>
									<prop name="IsDefault">1</prop>
								</obj>
								<obj name="PropertyObject" class="SamplePrefPointStyle" version="4">
									<prop name="PropertyTypeName">Point Style</prop>
									<prop name="Position">15</prop>
									<prop name="IsDefault">0</prop>
									<prop name="PointStyle">psNothing</prop>
								</obj>
								<obj name="PropertyObject" class="GenSampleEditPosition" version="4">
									<prop name="PropertyTypeName">Position</prop>
									<prop name="Position">15</prop>
									<prop name="IsDefault">1</prop>
								</obj>
								<obj name="PropertyObject" class="GenSampleEditReplicate" version="4">
									<prop name="PropertyTypeName">Replicate of</prop>
									<prop name="Position">15</prop>
									<prop name="IsDefault">1</prop>
									<prop name="ReplicateOf">-1</prop>
								</obj>
								<obj name="PropertyObject" class="HTCSampleID" version="4">
									<prop name="PropertyTypeName">Sample ID</prop>
									<prop name="Position">15</prop>
									<prop name="IsDefault">1</prop>
								</obj>
								<obj name="PropertyObject" class="GenSampleEditName" version="4">
									<prop name="PropertyTypeName">Sample Name</prop>
									<prop name="Position">15</prop>
									<prop name="IsDefault">1</prop>
									<prop name="name">Sample 16</prop>
								</obj>
								<obj name="PropertyObject" class="HTCSamplePrepNotes" version="4">
									<prop name="PropertyTypeName">Sample Prep Notes</prop>
									<prop name="Position">15</prop>
									<prop name="IsDefault">1</prop>
								</obj>
								<obj name="PropertyObject" class="GenSampleEditSubset" version="4">
									<prop name="PropertyTypeName">Subsets</prop>
									<prop name="Position">15</prop>
									<prop name="IsDefault">1</prop>
								</obj>
								<obj name="PropertyObject" class="SamplePrefWidth" version="5">
									<prop name="PropertyTypeName">Width</prop>
									<prop name="Position">15</prop>
									<prop name="IsDefault">1</prop>
									<prop name="Width">1</prop>
								</obj>
							</list>
						</obj>
					</obj>
					<obj name="item" class="SamplePropInfo" version="1">
						<obj name="ChannelProperties" class="ChanPropList" version="2">
							<obj name="ChannelProperties" class="EMList" version="1">
								<list name="emlist" count="1">
									<obj name="item" class="PropertyList" version="1">
										<list name="emlist" count="12">
											<obj name="PropertyObject" class="RQSampleTargetProperty" version="4">
												<prop name="PropertyTypeName">Combined Sample and Target Type</prop>
												<prop name="Position">16</prop>
												<prop name="IsDefault">0</prop>
												<obj name="ChannelProp" class="ChannelProperty" version="1">
													<prop name="ChannelIdx">0</prop>
												</obj>
											</obj>
											<obj name="PropertyObject" class="QuantConcProperty" version="4">
												<prop name="PropertyTypeName">Concentration</prop>
												<prop name="Position">16</prop>
												<prop name="IsDefault">1</prop>
												<prop name="Concentration">0</prop>
												<obj name="ChannelProp" class="ChannelProperty" version="1">
													<prop name="ChannelIdx">0</prop>
												</obj>
												<prop name="ReadOnly">1</prop>
											</obj>
											<obj name="PropertyObject" class="QuantCpHighProp" version="4">
												<prop name="PropertyTypeName">Cp High</prop>
												<prop name="Position">16</prop>
												<prop name="IsDefault">1</prop>
												<prop name="CpRangeHigh">0</prop>
												<obj name="ChannelProp" class="ChannelProperty" version="1">
													<prop name="ChannelIdx">0</prop>
												</obj>
												<prop name="ReadOnly">1</prop>
											</obj>
											<obj name="PropertyObject" class="QuantCpLowProp" version="4">
												<prop name="PropertyTypeName">Cp Low</prop>
												<prop name="Position">16</prop>
												<prop name="IsDefault">1</prop>
												<prop name="CpRangeLow">0</prop>
												<obj name="ChannelProp" class="ChannelProperty" version="1">
													<prop name="ChannelIdx">0</prop>
												</obj>
												<prop name="ReadOnly">1</prop>
											</obj>
											<obj name="PropertyObject" class="RQEffProp" version="4">
												<prop name="PropertyTypeName">Efficiency</prop>
												<prop name="Position">16</prop>
												<prop name="IsDefault">1</prop>
												<prop name="Efficiency">2</prop>
												<obj name="ChannelProp" class="ChannelProperty" version="1">
													<prop name="ChannelIdx">0</prop>
												</obj>
											</obj>
											<obj name="PropertyObject" class="ChannelGenotype" version="4">
												<prop name="PropertyTypeName">Melt Geno Genotype</prop>
												<prop name="Position">16</prop>
												<prop name="IsDefault">1</prop>
												<prop name="ReadOnly">1</prop>
												<obj name="ChannelProp" class="ChannelProperty" version="1">
													<prop name="ChannelIdx">0</prop>
												</obj>
											</obj>
											<obj name="PropertyObject" class="GroupChannelTypeProp" version="4">
												<prop name="PropertyTypeName">Melt Geno Sample Type</prop>
												<prop name="Position">16</prop>
												<prop name="IsDefault">0</prop>
												<prop name="GroupSampleType">mstUnknown</prop>
												<obj name="ChannelProp" class="ChannelProperty" version="1">
													<prop name="ChannelIdx">0</prop>
												</obj>
											</obj>
											<obj name="PropertyObject" class="QuantSampleTypeProperty" version="4">
												<prop name="PropertyTypeName">Quantification Sample Type</prop>
												<prop name="Position">16</prop>
												<prop name="IsDefault">0</prop>
												<prop name="SampleType">qsUnknown</prop>
												<obj name="ChannelProp" class="ChannelProperty" version="1">
													<prop name="ChannelIdx">0</prop>
												</obj>
											</obj>
											<obj name="PropertyObject" class="ChannelGenotype" version="4">
												<prop name="PropertyTypeName">Scanning Genotype</prop>
												<prop name="Position">16</prop>
												<prop name="IsDefault">1</prop>
												<prop name="ReadOnly">1</prop>
												<obj name="ChannelProp" class="ChannelProperty" version="1">
													<prop name="ChannelIdx">0</prop>
												</obj>
											</obj>
											<obj name="PropertyObject" class="GroupChannelTypeProp" version="4">
												<prop name="PropertyTypeName">Scanning Sample Type</prop>
												<prop name="Position">16</prop>
												<prop name="IsDefault">0</prop>
												<prop name="GroupSampleType">mstUnknown</prop>
												<obj name="ChannelProp" class="ChannelProperty" version="1">
													<prop name="ChannelIdx">0</prop>
												</obj>
											</obj>
											<obj name="PropertyObject" class="TargetName" version="4">
												<prop name="PropertyTypeName">Target Name</prop>
												<prop name="Position">16</prop>
												<prop name="IsDefault">1</prop>
												<obj name="ChannelProp" class="ChannelProperty" version="1">
													<prop name="ChannelIdx">0</prop>
												</obj>
											</obj>
											<obj name="PropertyObject" class="RQTargetProperty" version="4">
												<prop name="PropertyTypeName">Target Type</prop>
												<prop name="Position">16</prop>
												<prop name="IsDefault">0</prop>
												<prop name="TargetType">dtNone</prop>
												<obj name="ChannelProp" class="ChannelProperty" version="1">
													<prop name="ChannelIdx">0</prop>
												</obj>
											</obj>
										</list>
									</obj>
								</list>
							</obj>
						</obj>
						<prop name="ChannelPropertyCount">1</prop>
						<prop name="ContainerPosition">16</prop>
						<prop name="HasSampleProperties">1</prop>
						<obj name="SampleProperties" class="PropertyList" version="1">
							<list name="emlist" count="14">
								<obj name="PropertyObject" class="SamplePrefColor" version="4">
									<prop name="PropertyTypeName">Color</prop>
									<prop name="Position">16</prop>
									<prop name="IsDefault">0</prop>
									<prop name="Color">clGray</prop>
								</obj>
								<obj name="PropertyObject" class="DominantChannelProp" version="4">
									<prop name="PropertyTypeName">Dominant Channel</prop>
									<prop name="Position">16</prop>
									<prop name="IsDefault">0</prop>
									<prop name="DominantChannel">0</prop>
								</obj>
								<obj name="PropertyObject" class="Genotype" version="4">
									<prop name="PropertyTypeName">EndPt Genotype</prop>
									<prop name="Position">16</prop>
									<prop name="IsDefault">1</prop>
									<prop name="ReadOnly">1</prop>
								</obj>
								<obj name="PropertyObject" class="GroupingSample" version="4">
									<prop name="PropertyTypeName">EndPt Sample Type</prop>
									<prop name="Position">16</prop>
									<prop name="IsDefault">0</prop>
									<prop name="GroupSampleType">mstUnknown</prop>
								</obj>
								<obj name="PropertyObject" class="SamplePrefLineStyle" version="4">
									<prop name="PropertyTypeName">Line Style</prop>
									<prop name="Position">16</prop>
									<prop name="IsDefault">0</prop>
									<prop name="LineStyle">psSolid</prop>
								</obj>
								<obj name="PropertyObject" class="GenSampleEditNotes" version="4">
									<prop name="PropertyTypeName">Notes</prop>
									<prop name="Position">16</prop>
									<prop name="IsDefault">1</prop>
								</obj>
								<obj name="PropertyObject" class="SamplePrefPointStyle" version="4">
									<prop name="PropertyTypeName">Point Style</prop>
									<prop name="Position">16</prop>
									<prop name="IsDefault">0</prop>
									<prop name="PointStyle">psNothing</prop>
								</obj>
								<obj name="PropertyObject" class="GenSampleEditPosition" version="4">
									<prop name="PropertyTypeName">Position</prop>
									<prop name="Position">16</prop>
									<prop name="IsDefault">1</prop>
								</obj>
								<obj name="PropertyObject" class="GenSampleEditReplicate" version="4">
									<prop name="PropertyTypeName">Replicate of</prop>
									<prop name="Position">16</prop>
									<prop name="IsDefault">1</prop>
									<prop name="ReplicateOf">-1</prop>
								</obj>
								<obj name="PropertyObject" class="HTCSampleID" version="4">
									<prop name="PropertyTypeName">Sample ID</prop>
									<prop name="Position">16</prop>
									<prop name="IsDefault">1</prop>
								</obj>
								<obj name="PropertyObject" class="GenSampleEditName" version="4">
									<prop name="PropertyTypeName">Sample Name</prop>
									<prop name="Position">16</prop>
									<prop name="IsDefault">1</prop>
									<prop name="name">Sample 17</prop>
								</obj>
								<obj name="PropertyObject" class="HTCSamplePrepNotes" version="4">
									<prop name="PropertyTypeName">Sample Prep Notes</prop>
									<prop name="Position">16</prop>
									<prop name="IsDefault">1</prop>
								</obj>
								<obj name="PropertyObject" class="GenSampleEditSubset" version="4">
									<prop name="PropertyTypeName">Subsets</prop>
									<prop name="Position">16</prop>
									<prop name="IsDefault">1</prop>
								</obj>
								<obj name="PropertyObject" class="SamplePrefWidth" version="5">
									<prop name="PropertyTypeName">Width</prop>
									<prop name="Position">16</prop>
									<prop name="IsDefault">1</prop>
									<prop name="Width">1</prop>
								</obj>
							</list>
						</obj>
					</obj>
					<obj name="item" class="SamplePropInfo" version="1">
						<obj name="ChannelProperties" class="ChanPropList" version="2">
							<obj name="ChannelProperties" class="EMList" version="1">
								<list name="emlist" count="1">
									<obj name="item" class="PropertyList" version="1">
										<list name="emlist" count="12">
											<obj name="PropertyObject" class="RQSampleTargetProperty" version="4">
												<prop name="PropertyTypeName">Combined Sample and Target Type</prop>
												<prop name="Position">17</prop>
												<prop name="IsDefault">0</prop>
												<obj name="ChannelProp" class="ChannelProperty" version="1">
													<prop name="ChannelIdx">0</prop>
												</obj>
											</obj>
											<obj name="PropertyObject" class="QuantConcProperty" version="4">
												<prop name="PropertyTypeName">Concentration</prop>
												<prop name="Position">17</prop>
												<prop name="IsDefault">1</prop>
												<prop name="Concentration">0</prop>
												<obj name="ChannelProp" class="ChannelProperty" version="1">
													<prop name="ChannelIdx">0</prop>
												</obj>
												<prop name="ReadOnly">1</prop>
											</obj>
											<obj name="PropertyObject" class="QuantCpHighProp" version="4">
												<prop name="PropertyTypeName">Cp High</prop>
												<prop name="Position">17</prop>
												<prop name="IsDefault">1</prop>
												<prop name="CpRangeHigh">0</prop>
												<obj name="ChannelProp" class="ChannelProperty" version="1">
													<prop name="ChannelIdx">0</prop>
												</obj>
												<prop name="ReadOnly">1</prop>
											</obj>
											<obj name="PropertyObject" class="QuantCpLowProp" version="4">
												<prop name="PropertyTypeName">Cp Low</prop>
												<prop name="Position">17</prop>
												<prop name="IsDefault">1</prop>
												<prop name="CpRangeLow">0</prop>
												<obj name="ChannelProp" class="ChannelProperty" version="1">
													<prop name="ChannelIdx">0</prop>
												</obj>
												<prop name="ReadOnly">1</prop>
											</obj>
											<obj name="PropertyObject" class="RQEffProp" version="4">
												<prop name="PropertyTypeName">Efficiency</prop>
												<prop name="Position">17</prop>
												<prop name="IsDefault">1</prop>
												<prop name="Efficiency">2</prop>
												<obj name="ChannelProp" class="ChannelProperty" version="1">
													<prop name="ChannelIdx">0</prop>
												</obj>
											</obj>
											<obj name="PropertyObject" class="ChannelGenotype" version="4">
												<prop name="PropertyTypeName">Melt Geno Genotype</prop>
												<prop name="Position">17</prop>
												<prop name="IsDefault">1</prop>
												<prop name="ReadOnly">1</prop>
												<obj name="ChannelProp" class="ChannelProperty" version="1">
													<prop name="ChannelIdx">0</prop>
												</obj>
											</obj>
											<obj name="PropertyObject" class="GroupChannelTypeProp" version="4">
												<prop name="PropertyTypeName">Melt Geno Sample Type</prop>
												<prop name="Position">17</prop>
												<prop name="IsDefault">0</prop>
												<prop name="GroupSampleType">mstUnknown</prop>
												<obj name="ChannelProp" class="ChannelProperty" version="1">
													<prop name="ChannelIdx">0</prop>
												</obj>
											</obj>
											<obj name="PropertyObject" class="QuantSampleTypeProperty" version="4">
												<prop name="PropertyTypeName">Quantification Sample Type</prop>
												<prop name="Position">17</prop>
												<prop name="IsDefault">0</prop>
												<prop name="SampleType">qsUnknown</prop>
												<obj name="ChannelProp" class="ChannelProperty" version="1">
													<prop name="ChannelIdx">0</prop>
												</obj>
											</obj>
											<obj name="PropertyObject" class="ChannelGenotype" version="4">
												<prop name="PropertyTypeName">Scanning Genotype</prop>
												<prop name="Position">17</prop>
												<prop name="IsDefault">1</prop>
												<prop name="ReadOnly">1</prop>
												<obj name="ChannelProp" class="ChannelProperty" version="1">
													<prop name="ChannelIdx">0</prop>
												</obj>
											</obj>
											<obj name="PropertyObject" class="GroupChannelTypeProp" version="4">
												<prop name="PropertyTypeName">Scanning Sample Type</prop>
												<prop name="Position">17</prop>
												<prop name="IsDefault">0</prop>
												<prop name="GroupSampleType">mstUnknown</prop>
												<obj name="ChannelProp" class="ChannelProperty" version="1">
													<prop name="ChannelIdx">0</prop>
												</obj>
											</obj>
											<obj name="PropertyObject" class="TargetName" version="4">
												<prop name="PropertyTypeName">Target Name</prop>
												<prop name="Position">17</prop>
												<prop name="IsDefault">1</prop>
												<obj name="ChannelProp" class="ChannelProperty" version="1">
													<prop name="ChannelIdx">0</prop>
												</obj>
											</obj>
											<obj name="PropertyObject" class="RQTargetProperty" version="4">
												<prop name="PropertyTypeName">Target Type</prop>
												<prop name="Position">17</prop>
												<prop name="IsDefault">0</prop>
												<prop name="TargetType">dtNone</prop>
												<obj name="ChannelProp" class="ChannelProperty" version="1">
													<prop name="ChannelIdx">0</prop>
												</obj>
											</obj>
										</list>
									</obj>
								</list>
							</obj>
						</obj>
						<prop name="ChannelPropertyCount">1</prop>
						<prop name="ContainerPosition">17</prop>
						<prop name="HasSampleProperties">1</prop>
						<obj name="SampleProperties" class="PropertyList" version="1">
							<list name="emlist" count="14">
								<obj name="PropertyObject" class="SamplePrefColor" version="4">
									<prop name="PropertyTypeName">Color</prop>
									<prop name="Position">17</prop>
									<prop name="IsDefault">0</prop>
									<prop name="Color">$0012D7FA</prop>
								</obj>
								<obj name="PropertyObject" class="DominantChannelProp" version="4">
									<prop name="PropertyTypeName">Dominant Channel</prop>
									<prop name="Position">17</prop>
									<prop name="IsDefault">0</prop>
									<prop name="DominantChannel">0</prop>
								</obj>
								<obj name="PropertyObject" class="Genotype" version="4">
									<prop name="PropertyTypeName">EndPt Genotype</prop>
									<prop name="Position">17</prop>
									<prop name="IsDefault">1</prop>
									<prop name="ReadOnly">1</prop>
								</obj>
								<obj name="PropertyObject" class="GroupingSample" version="4">
									<prop name="PropertyTypeName">EndPt Sample Type</prop>
									<prop name="Position">17</prop>
									<prop name="IsDefault">0</prop>
									<prop name="GroupSampleType">mstUnknown</prop>
								</obj>
								<obj name="PropertyObject" class="SamplePrefLineStyle" version="4">
									<prop name="PropertyTypeName">Line Style</prop>
									<prop name="Position">17</prop>
									<prop name="IsDefault">0</prop>
									<prop name="LineStyle">psSolid</prop>
								</obj>
								<obj name="PropertyObject" class="GenSampleEditNotes" version="4">
									<prop name="PropertyTypeName">Notes</prop>
									<prop name="Position">17</prop>
									<prop name="IsDefault">1</prop>
								</obj>
								<obj name="PropertyObject" class="SamplePrefPointStyle" version="4">
									<prop name="PropertyTypeName">Point Style</prop>
									<prop name="Position">17</prop>
									<prop name="IsDefault">0</prop>
									<prop name="PointStyle">psNothing</prop>
								</obj>
								<obj name="PropertyObject" class="GenSampleEditPosition" version="4">
									<prop name="PropertyTypeName">Position</prop>
									<prop name="Position">17</prop>
									<prop name="IsDefault">1</prop>
								</obj>
								<obj name="PropertyObject" class="GenSampleEditReplicate" version="4">
									<prop name="PropertyTypeName">Replicate of</prop>
									<prop name="Position">17</prop>
									<prop name="IsDefault">1</prop>
									<prop name="ReplicateOf">-1</prop>
								</obj>
								<obj name="PropertyObject" class="HTCSampleID" version="4">
									<prop name="PropertyTypeName">Sample ID</prop>
									<prop name="Position">17</prop>
									<prop name="IsDefault">1</prop>
								</obj>
								<obj name="PropertyObject" class="GenSampleEditName" version="4">
									<prop name="PropertyTypeName">Sample Name</prop>
									<prop name="Position">17</prop>
									<prop name="IsDefault">1</prop>
									<prop name="name">Sample 18</prop>
								</obj>
								<obj name="PropertyObject" class="HTCSamplePrepNotes" version="4">
									<prop name="PropertyTypeName">Sample Prep Notes</prop>
									<prop name="Position">17</prop>
									<prop name="IsDefault">1</prop>
								</obj>
								<obj name="PropertyObject" class="GenSampleEditSubset" version="4">
									<prop name="PropertyTypeName">Subsets</prop>
									<prop name="Position">17</prop>
									<prop name="IsDefault">1</prop>
								</obj>
								<obj name="PropertyObject" class="SamplePrefWidth" version="5">
									<prop name="PropertyTypeName">Width</prop>
									<prop name="Position">17</prop>
									<prop name="IsDefault">1</prop>
									<prop name="Width">1</prop>
								</obj>
							</list>
						</obj>
					</obj>
					<obj name="item" class="SamplePropInfo" version="1">
						<obj name="ChannelProperties" class="ChanPropList" version="2">
							<obj name="ChannelProperties" class="EMList" version="1">
								<list name="emlist" count="1">
									<obj name="item" class="PropertyList" version="1">
										<list name="emlist" count="12">
											<obj name="PropertyObject" class="RQSampleTargetProperty" version="4">
												<prop name="PropertyTypeName">Combined Sample and Target Type</prop>
												<prop name="Position">18</prop>
												<prop name="IsDefault">0</prop>
												<obj name="ChannelProp" class="ChannelProperty" version="1">
													<prop name="ChannelIdx">0</prop>
												</obj>
											</obj>
											<obj name="PropertyObject" class="QuantConcProperty" version="4">
												<prop name="PropertyTypeName">Concentration</prop>
												<prop name="Position">18</prop>
												<prop name="IsDefault">1</prop>
												<prop name="Concentration">0</prop>
												<obj name="ChannelProp" class="ChannelProperty" version="1">
													<prop name="ChannelIdx">0</prop>
												</obj>
												<prop name="ReadOnly">1</prop>
											</obj>
											<obj name="PropertyObject" class="QuantCpHighProp" version="4">
												<prop name="PropertyTypeName">Cp High</prop>
												<prop name="Position">18</prop>
												<prop name="IsDefault">1</prop>
												<prop name="CpRangeHigh">0</prop>
												<obj name="ChannelProp" class="ChannelProperty" version="1">
													<prop name="ChannelIdx">0</prop>
												</obj>
												<prop name="ReadOnly">1</prop>
											</obj>
											<obj name="PropertyObject" class="QuantCpLowProp" version="4">
												<prop name="PropertyTypeName">Cp Low</prop>
												<prop name="Position">18</prop>
												<prop name="IsDefault">1</prop>
												<prop name="CpRangeLow">0</prop>
												<obj name="ChannelProp" class="ChannelProperty" version="1">
													<prop name="ChannelIdx">0</prop>
												</obj>
												<prop name="ReadOnly">1</prop>
											</obj>
											<obj name="PropertyObject" class="RQEffProp" version="4">
												<prop name="PropertyTypeName">Efficiency</prop>
												<prop name="Position">18</prop>
												<prop name="IsDefault">1</prop>
												<prop name="Efficiency">2</prop>
												<obj name="ChannelProp" class="ChannelProperty" version="1">
													<prop name="ChannelIdx">0</prop>
												</obj>
											</obj>
											<obj name="PropertyObject" class="ChannelGenotype" version="4">
												<prop name="PropertyTypeName">Melt Geno Genotype</prop>
												<prop name="Position">18</prop>
												<prop name="IsDefault">1</prop>
												<prop name="ReadOnly">1</prop>
												<obj name="ChannelProp" class="ChannelProperty" version="1">
													<prop name="ChannelIdx">0</prop>
												</obj>
											</obj>
											<obj name="PropertyObject" class="GroupChannelTypeProp" version="4">
												<prop name="PropertyTypeName">Melt Geno Sample Type</prop>
												<prop name="Position">18</prop>
												<prop name="IsDefault">0</prop>
												<prop name="GroupSampleType">mstUnknown</prop>
												<obj name="ChannelProp" class="ChannelProperty" version="1">
													<prop name="ChannelIdx">0</prop>
												</obj>
											</obj>
											<obj name="PropertyObject" class="QuantSampleTypeProperty" version="4">
												<prop name="PropertyTypeName">Quantification Sample Type</prop>
												<prop name="Position">18</prop>
												<prop name="IsDefault">0</prop>
												<prop name="SampleType">qsUnknown</prop>
												<obj name="ChannelProp" class="ChannelProperty" version="1">
													<prop name="ChannelIdx">0</prop>
												</obj>
											</obj>
											<obj name="PropertyObject" class="ChannelGenotype" version="4">
												<prop name="PropertyTypeName">Scanning Genotype</prop>
												<prop name="Position">18</prop>
												<prop name="IsDefault">1</prop>
												<prop name="ReadOnly">1</prop>
												<obj name="ChannelProp" class="ChannelProperty" version="1">
													<prop name="ChannelIdx">0</prop>
												</obj>
											</obj>
											<obj name="PropertyObject" class="GroupChannelTypeProp" version="4">
												<prop name="PropertyTypeName">Scanning Sample Type</prop>
												<prop name="Position">18</prop>
												<prop name="IsDefault">0</prop>
												<prop name="GroupSampleType">mstUnknown</prop>
												<obj name="ChannelProp" class="ChannelProperty" version="1">
													<prop name="ChannelIdx">0</prop>
												</obj>
											</obj>
											<obj name="PropertyObject" class="TargetName" version="4">
												<prop name="PropertyTypeName">Target Name</prop>
												<prop name="Position">18</prop>
												<prop name="IsDefault">1</prop>
												<obj name="ChannelProp" class="ChannelProperty" version="1">
													<prop name="ChannelIdx">0</prop>
												</obj>
											</obj>
											<obj name="PropertyObject" class="RQTargetProperty" version="4">
												<prop name="PropertyTypeName">Target Type</prop>
												<prop name="Position">18</prop>
												<prop name="IsDefault">0</prop>
												<prop name="TargetType">dtNone</prop>
												<obj name="ChannelProp" class="ChannelProperty" version="1">
													<prop name="ChannelIdx">0</prop>
												</obj>
											</obj>
										</list>
									</obj>
								</list>
							</obj>
						</obj>
						<prop name="ChannelPropertyCount">1</prop>
						<prop name="ContainerPosition">18</prop>
						<prop name="HasSampleProperties">1</prop>
						<obj name="SampleProperties" class="PropertyList" version="1">
							<list name="emlist" count="14">
								<obj name="PropertyObject" class="SamplePrefColor" version="4">
									<prop name="PropertyTypeName">Color</prop>
									<prop name="Position">18</prop>
									<prop name="IsDefault">0</prop>
									<prop name="Color">$00000097</prop>
								</obj>
								<obj name="PropertyObject" class="DominantChannelProp" version="4">
									<prop name="PropertyTypeName">Dominant Channel</prop>
									<prop name="Position">18</prop>
									<prop name="IsDefault">0</prop>
									<prop name="DominantChannel">0</prop>
								</obj>
								<obj name="PropertyObject" class="Genotype" version="4">
									<prop name="PropertyTypeName">EndPt Genotype</prop>
									<prop name="Position">18</prop>
									<prop name="IsDefault">1</prop>
									<prop name="ReadOnly">1</prop>
								</obj>
								<obj name="PropertyObject" class="GroupingSample" version="4">
									<prop name="PropertyTypeName">EndPt Sample Type</prop>
									<prop name="Position">18</prop>
									<prop name="IsDefault">0</prop>
									<prop name="GroupSampleType">mstUnknown</prop>
								</obj>
								<obj name="PropertyObject" class="SamplePrefLineStyle" version="4">
									<prop name="PropertyTypeName">Line Style</prop>
									<prop name="Position">18</prop>
									<prop name="IsDefault">0</prop>
									<prop name="LineStyle">psSolid</prop>
								</obj>
								<obj name="PropertyObject" class="GenSampleEditNotes" version="4">
									<prop name="PropertyTypeName">Notes</prop>
									<prop name="Position">18</prop>
									<prop name="IsDefault">1</prop>
								</obj>
								<obj name="PropertyObject" class="SamplePrefPointStyle" version="4">
									<prop name="PropertyTypeName">Point Style</prop>
									<prop name="Position">18</prop>
									<prop name="IsDefault">0</prop>
									<prop name="PointStyle">psNothing</prop>
								</obj>
								<obj name="PropertyObject" class="GenSampleEditPosition" version="4">
									<prop name="PropertyTypeName">Position</prop>
									<prop name="Position">18</prop>
									<prop name="IsDefault">1</prop>
								</obj>
								<obj name="PropertyObject" class="GenSampleEditReplicate" version="4">
									<prop name="PropertyTypeName">Replicate of</prop>
									<prop name="Position">18</prop>
									<prop name="IsDefault">1</prop>
									<prop name="ReplicateOf">-1</prop>
								</obj>
								<obj name="PropertyObject" class="HTCSampleID" version="4">
									<prop name="PropertyTypeName">Sample ID</prop>
									<prop name="Position">18</prop>
									<prop name="IsDefault">1</prop>
								</obj>
								<obj name="PropertyObject" class="GenSampleEditName" version="4">
									<prop name="PropertyTypeName">Sample Name</prop>
									<prop name="Position">18</prop>
									<prop name="IsDefault">1</prop>
									<prop name="name">Sample 19</prop>
								</obj>
								<obj name="PropertyObject" class="HTCSamplePrepNotes" version="4">
									<prop name="PropertyTypeName">Sample Prep Notes</prop>
									<prop name="Position">18</prop>
									<prop name="IsDefault">1</prop>
								</obj>
								<obj name="PropertyObject" class="GenSampleEditSubset" version="4">
									<prop name="PropertyTypeName">Subsets</prop>
									<prop name="Position">18</prop>
									<prop name="IsDefault">1</prop>
								</obj>
								<obj name="PropertyObject" class="SamplePrefWidth" version="5">
									<prop name="PropertyTypeName">Width</prop>
									<prop name="Position">18</prop>
									<prop name="IsDefault">1</prop>
									<prop name="Width">1</prop>
								</obj>
							</list>
						</obj>
					</obj>
					<obj name="item" class="SamplePropInfo" version="1">
						<obj name="ChannelProperties" class="ChanPropList" version="2">
							<obj name="ChannelProperties" class="EMList" version="1">
								<list name="emlist" count="1">
									<obj name="item" class="PropertyList" version="1">
										<list name="emlist" count="12">
											<obj name="PropertyObject" class="RQSampleTargetProperty" version="4">
												<prop name="PropertyTypeName">Combined Sample and Target Type</prop>
												<prop name="Position">19</prop>
												<prop name="IsDefault">0</prop>
												<obj name="ChannelProp" class="ChannelProperty" version="1">
													<prop name="ChannelIdx">0</prop>
												</obj>
											</obj>
											<obj name="PropertyObject" class="QuantConcProperty" version="4">
												<prop name="PropertyTypeName">Concentration</prop>
												<prop name="Position">19</prop>
												<prop name="IsDefault">1</prop>
												<prop name="Concentration">0</prop>
												<obj name="ChannelProp" class="ChannelProperty" version="1">
													<prop name="ChannelIdx">0</prop>
												</obj>
												<prop name="ReadOnly">1</prop>
											</obj>
											<obj name="PropertyObject" class="QuantCpHighProp" version="4">
												<prop name="PropertyTypeName">Cp High</prop>
												<prop name="Position">19</prop>
												<prop name="IsDefault">1</prop>
												<prop name="CpRangeHigh">0</prop>
												<obj name="ChannelProp" class="ChannelProperty" version="1">
													<prop name="ChannelIdx">0</prop>
												</obj>
												<prop name="ReadOnly">1</prop>
											</obj>
											<obj name="PropertyObject" class="QuantCpLowProp" version="4">
												<prop name="PropertyTypeName">Cp Low</prop>
												<prop name="Position">19</prop>
												<prop name="IsDefault">1</prop>
												<prop name="CpRangeLow">0</prop>
												<obj name="ChannelProp" class="ChannelProperty" version="1">
													<prop name="ChannelIdx">0</prop>
												</obj>
												<prop name="ReadOnly">1</prop>
											</obj>
											<obj name="PropertyObject" class="RQEffProp" version="4">
												<prop name="PropertyTypeName">Efficiency</prop>
												<prop name="Position">19</prop>
												<prop name="IsDefault">1</prop>
												<prop name="Efficiency">2</prop>
												<obj name="ChannelProp" class="ChannelProperty" version="1">
													<prop name="ChannelIdx">0</prop>
												</obj>
											</obj>
											<obj name="PropertyObject" class="ChannelGenotype" version="4">
												<prop name="PropertyTypeName">Melt Geno Genotype</prop>
												<prop name="Position">19</prop>
												<prop name="IsDefault">1</prop>
												<prop name="ReadOnly">1</prop>
												<obj name="ChannelProp" class="ChannelProperty" version="1">
													<prop name="ChannelIdx">0</prop>
												</obj>
											</obj>
											<obj name="PropertyObject" class="GroupChannelTypeProp" version="4">
												<prop name="PropertyTypeName">Melt Geno Sample Type</prop>
												<prop name="Position">19</prop>
												<prop name="IsDefault">0</prop>
												<prop name="GroupSampleType">mstUnknown</prop>
												<obj name="ChannelProp" class="ChannelProperty" version="1">
													<prop name="ChannelIdx">0</prop>
												</obj>
											</obj>
											<obj name="PropertyObject" class="QuantSampleTypeProperty" version="4">
												<prop name="PropertyTypeName">Quantification Sample Type</prop>
												<prop name="Position">19</prop>
												<prop name="IsDefault">0</prop>
												<prop name="SampleType">qsUnknown</prop>
												<obj name="ChannelProp" class="ChannelProperty" version="1">
													<prop name="ChannelIdx">0</prop>
												</obj>
											</obj>
											<obj name="PropertyObject" class="ChannelGenotype" version="4">
												<prop name="PropertyTypeName">Scanning Genotype</prop>
												<prop name="Position">19</prop>
												<prop name="IsDefault">1</prop>
												<prop name="ReadOnly">1</prop>
												<obj name="ChannelProp" class="ChannelProperty" version="1">
													<prop name="ChannelIdx">0</prop>
												</obj>
											</obj>
											<obj name="PropertyObject" class="GroupChannelTypeProp" version="4">
												<prop name="PropertyTypeName">Scanning Sample Type</prop>
												<prop name="Position">19</prop>
												<prop name="IsDefault">0</prop>
												<prop name="GroupSampleType">mstUnknown</prop>
												<obj name="ChannelProp" class="ChannelProperty" version="1">
													<prop name="ChannelIdx">0</prop>
												</obj>
											</obj>
											<obj name="PropertyObject" class="TargetName" version="4">
												<prop name="PropertyTypeName">Target Name</prop>
												<prop name="Position">19</prop>
												<prop name="IsDefault">1</prop>
												<obj name="ChannelProp" class="ChannelProperty" version="1">
													<prop name="ChannelIdx">0</prop>
												</obj>
											</obj>
											<obj name="PropertyObject" class="RQTargetProperty" version="4">
												<prop name="PropertyTypeName">Target Type</prop>
												<prop name="Position">19</prop>
												<prop name="IsDefault">0</prop>
												<prop name="TargetType">dtNone</prop>
												<obj name="ChannelProp" class="ChannelProperty" version="1">
													<prop name="ChannelIdx">0</prop>
												</obj>
											</obj>
										</list>
									</obj>
								</list>
							</obj>
						</obj>
						<prop name="ChannelPropertyCount">1</prop>
						<prop name="ContainerPosition">19</prop>
						<prop name="HasSampleProperties">1</prop>
						<obj name="SampleProperties" class="PropertyList" version="1">
							<list name="emlist" count="14">
								<obj name="PropertyObject" class="SamplePrefColor" version="4">
									<prop name="PropertyTypeName">Color</prop>
									<prop name="Position">19</prop>
									<prop name="IsDefault">0</prop>
									<prop name="Color">$00FFFF0F</prop>
								</obj>
								<obj name="PropertyObject" class="DominantChannelProp" version="4">
									<prop name="PropertyTypeName">Dominant Channel</prop>
									<prop name="Position">19</prop>
									<prop name="IsDefault">0</prop>
									<prop name="DominantChannel">0</prop>
								</obj>
								<obj name="PropertyObject" class="Genotype" version="4">
									<prop name="PropertyTypeName">EndPt Genotype</prop>
									<prop name="Position">19</prop>
									<prop name="IsDefault">1</prop>
									<prop name="ReadOnly">1</prop>
								</obj>
								<obj name="PropertyObject" class="GroupingSample" version="4">
									<prop name="PropertyTypeName">EndPt Sample Type</prop>
									<prop name="Position">19</prop>
									<prop name="IsDefault">0</prop>
									<prop name="GroupSampleType">mstUnknown</prop>
								</obj>
								<obj name="PropertyObject" class="SamplePrefLineStyle" version="4">
									<prop name="PropertyTypeName">Line Style</prop>
									<prop name="Position">19</prop>
									<prop name="IsDefault">0</prop>
									<prop name="LineStyle">psSolid</prop>
								</obj>
								<obj name="PropertyObject" class="GenSampleEditNotes" version="4">
									<prop name="PropertyTypeName">Notes</prop>
									<prop name="Position">19</prop>
									<prop name="IsDefault">1</prop>
								</obj>
								<obj name="PropertyObject" class="SamplePrefPointStyle" version="4">
									<prop name="PropertyTypeName">Point Style</prop>
									<prop name="Position">19</prop>
									<prop name="IsDefault">0</prop>
									<prop name="PointStyle">psNothing</prop>
								</obj>
								<obj name="PropertyObject" class="GenSampleEditPosition" version="4">
									<prop name="PropertyTypeName">Position</prop>
									<prop name="Position">19</prop>
									<prop name="IsDefault">1</prop>
								</obj>
								<obj name="PropertyObject" class="GenSampleEditReplicate" version="4">
									<prop name="PropertyTypeName">Replicate of</prop>
									<prop name="Position">19</prop>
									<prop name="IsDefault">1</prop>
									<prop name="ReplicateOf">-1</prop>
								</obj>
								<obj name="PropertyObject" class="HTCSampleID" version="4">
									<prop name="PropertyTypeName">Sample ID</prop>
									<prop name="Position">19</prop>
									<prop name="IsDefault">1</prop>
								</obj>
								<obj name="PropertyObject" class="GenSampleEditName" version="4">
									<prop name="PropertyTypeName">Sample Name</prop>
									<prop name="Position">19</prop>
									<prop name="IsDefault">1</prop>
									<prop name="name">Sample 20</prop>
								</obj>
								<obj name="PropertyObject" class="HTCSamplePrepNotes" version="4">
									<prop name="PropertyTypeName">Sample Prep Notes</prop>
									<prop name="Position">19</prop>
									<prop name="IsDefault">1</prop>
								</obj>
								<obj name="PropertyObject" class="GenSampleEditSubset" version="4">
									<prop name="PropertyTypeName">Subsets</prop>
									<prop name="Position">19</prop>
									<prop name="IsDefault">1</prop>
								</obj>
								<obj name="PropertyObject" class="SamplePrefWidth" version="5">
									<prop name="PropertyTypeName">Width</prop>
									<prop name="Position">19</prop>
									<prop name="IsDefault">1</prop>
									<prop name="Width">1</prop>
								</obj>
							</list>
						</obj>
					</obj>
					<obj name="item" class="SamplePropInfo" version="1">
						<obj name="ChannelProperties" class="ChanPropList" version="2">
							<obj name="ChannelProperties" class="EMList" version="1">
								<list name="emlist" count="1">
									<obj name="item" class="PropertyList" version="1">
										<list name="emlist" count="12">
											<obj name="PropertyObject" class="RQSampleTargetProperty" version="4">
												<prop name="PropertyTypeName">Combined Sample and Target Type</prop>
												<prop name="Position">20</prop>
												<prop name="IsDefault">0</prop>
												<obj name="ChannelProp" class="ChannelProperty" version="1">
													<prop name="ChannelIdx">0</prop>
												</obj>
											</obj>
											<obj name="PropertyObject" class="QuantConcProperty" version="4">
												<prop name="PropertyTypeName">Concentration</prop>
												<prop name="Position">20</prop>
												<prop name="IsDefault">1</prop>
												<prop name="Concentration">0</prop>
												<obj name="ChannelProp" class="ChannelProperty" version="1">
													<prop name="ChannelIdx">0</prop>
												</obj>
												<prop name="ReadOnly">1</prop>
											</obj>
											<obj name="PropertyObject" class="QuantCpHighProp" version="4">
												<prop name="PropertyTypeName">Cp High</prop>
												<prop name="Position">20</prop>
												<prop name="IsDefault">1</prop>
												<prop name="CpRangeHigh">0</prop>
												<obj name="ChannelProp" class="ChannelProperty" version="1">
													<prop name="ChannelIdx">0</prop>
												</obj>
												<prop name="ReadOnly">1</prop>
											</obj>
											<obj name="PropertyObject" class="QuantCpLowProp" version="4">
												<prop name="PropertyTypeName">Cp Low</prop>
												<prop name="Position">20</prop>
												<prop name="IsDefault">1</prop>
												<prop name="CpRangeLow">0</prop>
												<obj name="ChannelProp" class="ChannelProperty" version="1">
													<prop name="ChannelIdx">0</prop>
												</obj>
												<prop name="ReadOnly">1</prop>
											</obj>
											<obj name="PropertyObject" class="RQEffProp" version="4">
												<prop name="PropertyTypeName">Efficiency</prop>
												<prop name="Position">20</prop>
												<prop name="IsDefault">1</prop>
												<prop name="Efficiency">2</prop>
												<obj name="ChannelProp" class="ChannelProperty" version="1">
													<prop name="ChannelIdx">0</prop>
												</obj>
											</obj>
											<obj name="PropertyObject" class="ChannelGenotype" version="4">
												<prop name="PropertyTypeName">Melt Geno Genotype</prop>
												<prop name="Position">20</prop>
												<prop name="IsDefault">1</prop>
												<prop name="ReadOnly">1</prop>
												<obj name="ChannelProp" class="ChannelProperty" version="1">
													<prop name="ChannelIdx">0</prop>
												</obj>
											</obj>
											<obj name="PropertyObject" class="GroupChannelTypeProp" version="4">
												<prop name="PropertyTypeName">Melt Geno Sample Type</prop>
												<prop name="Position">20</prop>
												<prop name="IsDefault">0</prop>
												<prop name="GroupSampleType">mstUnknown</prop>
												<obj name="ChannelProp" class="ChannelProperty" version="1">
													<prop name="ChannelIdx">0</prop>
												</obj>
											</obj>
											<obj name="PropertyObject" class="QuantSampleTypeProperty" version="4">
												<prop name="PropertyTypeName">Quantification Sample Type</prop>
												<prop name="Position">20</prop>
												<prop name="IsDefault">0</prop>
												<prop name="SampleType">qsUnknown</prop>
												<obj name="ChannelProp" class="ChannelProperty" version="1">
													<prop name="ChannelIdx">0</prop>
												</obj>
											</obj>
											<obj name="PropertyObject" class="ChannelGenotype" version="4">
												<prop name="PropertyTypeName">Scanning Genotype</prop>
												<prop name="Position">20</prop>
												<prop name="IsDefault">1</prop>
												<prop name="ReadOnly">1</prop>
												<obj name="ChannelProp" class="ChannelProperty" version="1">
													<prop name="ChannelIdx">0</prop>
												</obj>
											</obj>
											<obj name="PropertyObject" class="GroupChannelTypeProp" version="4">
												<prop name="PropertyTypeName">Scanning Sample Type</prop>
												<prop name="Position">20</prop>
												<prop name="IsDefault">0</prop>
												<prop name="GroupSampleType">mstUnknown</prop>
												<obj name="ChannelProp" class="ChannelProperty" version="1">
													<prop name="ChannelIdx">0</prop>
												</obj>
											</obj>
											<obj name="PropertyObject" class="TargetName" version="4">
												<prop name="PropertyTypeName">Target Name</prop>
												<prop name="Position">20</prop>
												<prop name="IsDefault">1</prop>
												<obj name="ChannelProp" class="ChannelProperty" version="1">
													<prop name="ChannelIdx">0</prop>
												</obj>
											</obj>
											<obj name="PropertyObject" class="RQTargetProperty" version="4">
												<prop name="PropertyTypeName">Target Type</prop>
												<prop name="Position">20</prop>
												<prop name="IsDefault">0</prop>
												<prop name="TargetType">dtNone</prop>
												<obj name="ChannelProp" class="ChannelProperty" version="1">
													<prop name="ChannelIdx">0</prop>
												</obj>
											</obj>
										</list>
									</obj>
								</list>
							</obj>
						</obj>
						<prop name="ChannelPropertyCount">1</prop>
						<prop name="ContainerPosition">20</prop>
						<prop name="HasSampleProperties">1</prop>
						<obj name="SampleProperties" class="PropertyList" version="1">
							<list name="emlist" count="14">
								<obj name="PropertyObject" class="SamplePrefColor" version="4">
									<prop name="PropertyTypeName">Color</prop>
									<prop name="Position">20</prop>
									<prop name="IsDefault">0</prop>
									<prop name="Color">$00404000</prop>
								</obj>
								<obj name="PropertyObject" class="DominantChannelProp" version="4">
									<prop name="PropertyTypeName">Dominant Channel</prop>
									<prop name="Position">20</prop>
									<prop name="IsDefault">0</prop>
									<prop name="DominantChannel">0</prop>
								</obj>
								<obj name="PropertyObject" class="Genotype" version="4">
									<prop name="PropertyTypeName">EndPt Genotype</prop>
									<prop name="Position">20</prop>
									<prop name="IsDefault">1</prop>
									<prop name="ReadOnly">1</prop>
								</obj>
								<obj name="PropertyObject" class="GroupingSample" version="4">
									<prop name="PropertyTypeName">EndPt Sample Type</prop>
									<prop name="Position">20</prop>
									<prop name="IsDefault">0</prop>
									<prop name="GroupSampleType">mstUnknown</prop>
								</obj>
								<obj name="PropertyObject" class="SamplePrefLineStyle" version="4">
									<prop name="PropertyTypeName">Line Style</prop>
									<prop name="Position">20</prop>
									<prop name="IsDefault">0</prop>
									<prop name="LineStyle">psSolid</prop>
								</obj>
								<obj name="PropertyObject" class="GenSampleEditNotes" version="4">
									<prop name="PropertyTypeName">Notes</prop>
									<prop name="Position">20</prop>
									<prop name="IsDefault">1</prop>
								</obj>
								<obj name="PropertyObject" class="SamplePrefPointStyle" version="4">
									<prop name="PropertyTypeName">Point Style</prop>
									<prop name="Position">20</prop>
									<prop name="IsDefault">0</prop>
									<prop name="PointStyle">psNothing</prop>
								</obj>
								<obj name="PropertyObject" class="GenSampleEditPosition" version="4">
									<prop name="PropertyTypeName">Position</prop>
									<prop name="Position">20</prop>
									<prop name="IsDefault">1</prop>
								</obj>
								<obj name="PropertyObject" class="GenSampleEditReplicate" version="4">
									<prop name="PropertyTypeName">Replicate of</prop>
									<prop name="Position">20</prop>
									<prop name="IsDefault">1</prop>
									<prop name="ReplicateOf">-1</prop>
								</obj>
								<obj name="PropertyObject" class="HTCSampleID" version="4">
									<prop name="PropertyTypeName">Sample ID</prop>
									<prop name="Position">20</prop>
									<prop name="IsDefault">1</prop>
								</obj>
								<obj name="PropertyObject" class="GenSampleEditName" version="4">
									<prop name="PropertyTypeName">Sample Name</prop>
									<prop name="Position">20</prop>
									<prop name="IsDefault">1</prop>
									<prop name="name">Sample 21</prop>
								</obj>
								<obj name="PropertyObject" class="HTCSamplePrepNotes" version="4">
									<prop name="PropertyTypeName">Sample Prep Notes</prop>
									<prop name="Position">20</prop>
									<prop name="IsDefault">1</prop>
								</obj>
								<obj name="PropertyObject" class="GenSampleEditSubset" version="4">
									<prop name="PropertyTypeName">Subsets</prop>
									<prop name="Position">20</prop>
									<prop name="IsDefault">1</prop>
								</obj>
								<obj name="PropertyObject" class="SamplePrefWidth" version="5">
									<prop name="PropertyTypeName">Width</prop>
									<prop name="Position">20</prop>
									<prop name="IsDefault">1</prop>
									<prop name="Width">1</prop>
								</obj>
							</list>
						</obj>
					</obj>
					<obj name="item" class="SamplePropInfo" version="1">
						<obj name="ChannelProperties" class="ChanPropList" version="2">
							<obj name="ChannelProperties" class="EMList" version="1">
								<list name="emlist" count="1">
									<obj name="item" class="PropertyList" version="1">
										<list name="emlist" count="12">
											<obj name="PropertyObject" class="RQSampleTargetProperty" version="4">
												<prop name="PropertyTypeName">Combined Sample and Target Type</prop>
												<prop name="Position">21</prop>
												<prop name="IsDefault">0</prop>
												<obj name="ChannelProp" class="ChannelProperty" version="1">
													<prop name="ChannelIdx">0</prop>
												</obj>
											</obj>
											<obj name="PropertyObject" class="QuantConcProperty" version="4">
												<prop name="PropertyTypeName">Concentration</prop>
												<prop name="Position">21</prop>
												<prop name="IsDefault">1</prop>
												<prop name="Concentration">0</prop>
												<obj name="ChannelProp" class="ChannelProperty" version="1">
													<prop name="ChannelIdx">0</prop>
												</obj>
												<prop name="ReadOnly">1</prop>
											</obj>
											<obj name="PropertyObject" class="QuantCpHighProp" version="4">
												<prop name="PropertyTypeName">Cp High</prop>
												<prop name="Position">21</prop>
												<prop name="IsDefault">1</prop>
												<prop name="CpRangeHigh">0</prop>
												<obj name="ChannelProp" class="ChannelProperty" version="1">
													<prop name="ChannelIdx">0</prop>
												</obj>
												<prop name="ReadOnly">1</prop>
											</obj>
											<obj name="PropertyObject" class="QuantCpLowProp" version="4">
												<prop name="PropertyTypeName">Cp Low</prop>
												<prop name="Position">21</prop>
												<prop name="IsDefault">1</prop>
												<prop name="CpRangeLow">0</prop>
												<obj name="ChannelProp" class="ChannelProperty" version="1">
													<prop name="ChannelIdx">0</prop>
												</obj>
												<prop name="ReadOnly">1</prop>
											</obj>
											<obj name="PropertyObject" class="RQEffProp" version="4">
												<prop name="PropertyTypeName">Efficiency</prop>
												<prop name="Position">21</prop>
												<prop name="IsDefault">1</prop>
												<prop name="Efficiency">2</prop>
												<obj name="ChannelProp" class="ChannelProperty" version="1">
													<prop name="ChannelIdx">0</prop>
												</obj>
											</obj>
											<obj name="PropertyObject" class="ChannelGenotype" version="4">
												<prop name="PropertyTypeName">Melt Geno Genotype</prop>
												<prop name="Position">21</prop>
												<prop name="IsDefault">1</prop>
												<prop name="ReadOnly">1</prop>
												<obj name="ChannelProp" class="ChannelProperty" version="1">
													<prop name="ChannelIdx">0</prop>
												</obj>
											</obj>
											<obj name="PropertyObject" class="GroupChannelTypeProp" version="4">
												<prop name="PropertyTypeName">Melt Geno Sample Type</prop>
												<prop name="Position">21</prop>
												<prop name="IsDefault">0</prop>
												<prop name="GroupSampleType">mstUnknown</prop>
												<obj name="ChannelProp" class="ChannelProperty" version="1">
													<prop name="ChannelIdx">0</prop>
												</obj>
											</obj>
											<obj name="PropertyObject" class="QuantSampleTypeProperty" version="4">
												<prop name="PropertyTypeName">Quantification Sample Type</prop>
												<prop name="Position">21</prop>
												<prop name="IsDefault">0</prop>
												<prop name="SampleType">qsUnknown</prop>
												<obj name="ChannelProp" class="ChannelProperty" version="1">
													<prop name="ChannelIdx">0</prop>
												</obj>
											</obj>
											<obj name="PropertyObject" class="ChannelGenotype" version="4">
												<prop name="PropertyTypeName">Scanning Genotype</prop>
												<prop name="Position">21</prop>
												<prop name="IsDefault">1</prop>
												<prop name="ReadOnly">1</prop>
												<obj name="ChannelProp" class="ChannelProperty" version="1">
													<prop name="ChannelIdx">0</prop>
												</obj>
											</obj>
											<obj name="PropertyObject" class="GroupChannelTypeProp" version="4">
												<prop name="PropertyTypeName">Scanning Sample Type</prop>
												<prop name="Position">21</prop>
												<prop name="IsDefault">0</prop>
												<prop name="GroupSampleType">mstUnknown</prop>
												<obj name="ChannelProp" class="ChannelProperty" version="1">
													<prop name="ChannelIdx">0</prop>
												</obj>
											</obj>
											<obj name="PropertyObject" class="TargetName" version="4">
												<prop name="PropertyTypeName">Target Name</prop>
												<prop name="Position">21</prop>
												<prop name="IsDefault">1</prop>
												<obj name="ChannelProp" class="ChannelProperty" version="1">
													<prop name="ChannelIdx">0</prop>
												</obj>
											</obj>
											<obj name="PropertyObject" class="RQTargetProperty" version="4">
												<prop name="PropertyTypeName">Target Type</prop>
												<prop name="Position">21</prop>
												<prop name="IsDefault">0</prop>
												<prop name="TargetType">dtNone</prop>
												<obj name="ChannelProp" class="ChannelProperty" version="1">
													<prop name="ChannelIdx">0</prop>
												</obj>
											</obj>
										</list>
									</obj>
								</list>
							</obj>
						</obj>
						<prop name="ChannelPropertyCount">1</prop>
						<prop name="ContainerPosition">21</prop>
						<prop name="HasSampleProperties">1</prop>
						<obj name="SampleProperties" class="PropertyList" version="1">
							<list name="emlist" count="14">
								<obj name="PropertyObject" class="SamplePrefColor" version="4">
									<prop name="PropertyTypeName">Color</prop>
									<prop name="Position">21</prop>
									<prop name="IsDefault">0</prop>
									<prop name="Color">$004080FF</prop>
								</obj>
								<obj name="PropertyObject" class="DominantChannelProp" version="4">
									<prop name="PropertyTypeName">Dominant Channel</prop>
									<prop name="Position">21</prop>
									<prop name="IsDefault">0</prop>
									<prop name="DominantChannel">0</prop>
								</obj>
								<obj name="PropertyObject" class="Genotype" version="4">
									<prop name="PropertyTypeName">EndPt Genotype</prop>
									<prop name="Position">21</prop>
									<prop name="IsDefault">1</prop>
									<prop name="ReadOnly">1</prop>
								</obj>
[truncated: 750,337 more chars]
