# Supplementary material for: Immune response of human cultured cells towards macrocyclic Fe2PO and Fe2PC bioactive cyclophane complexes
Source: PeerJ. 2020 Apr 20;8:e8956. doi: 10.7717/peerj.8956 (PMC7179565; doi:10.7717/peerj.8956)
Supplement: Supplemental Information 1 — Raw data from the Roche LightCycler 480 using the RT2 ProfilerTM PCR Array Human Innate Adaptive Immune Responses (catalog PAHS-052Z, Qiagen-SABiosciences). [file peerj-08-8956-s001.zip › Raw data RTqPCR Fe(III) Complexes/Fe2PO 24h.xml]

<Experiment><prop name="name">Alex 24h Fe2PO 5-28-13</prop>
	<prop name="Created">2013-05-28T23:37:39.156</prop>
	<prop name="CreatedByName">System Admin</prop>
	<prop name="LastModified">2013-05-29T01:48:35.125</prop>
	<prop name="LastModifiedByName">System Admin</prop>
	<list name="AppliedTemplates" count="1">
		<item>MikeRTProlifer1(8hrZH)01-07-10</item>
	</list>
	<list name="TemplateOwners" count="1">
		<item>System Admin</item>
	</list>
	<prop name="SWVersion">LCS480 1.5.0.39</prop>
	<prop name="RevsComplete">1</prop>
	<run>
		<prop name="name">Run</prop>
		<prop name="Created">2013-05-28T23:37:39.156</prop>
		<prop name="CreatedByName">unknown</prop>
		<prop name="LastModified">2013-05-29T01:48:28.062</prop>
		<prop name="State">rsCompleted</prop>
		<prop name="StartTime">2013-05-28T23:41:33.953</prop>
		<prop name="EndTime">2013-05-29T01:48:28.062</prop>
		<prop name="InstrumentID">1434</prop>
		<prop name="InstrumentVersion">HTC_VER_10</prop>
		<prop name="InstrumentName">Seabury Texas A&amp;M SN 1434</prop>
		<prop name="InstrCalibrationDate">1899.12.30 00:00:00:00</prop>
		<prop name="Technician">System Admin</prop>
		<obj name="Protocol" class="HTCProtocol" version="1">
			<prop name="Created">2013-05-28T23:37:39.156</prop>
			<prop name="LastModified">2013-05-28T23:38:51.031</prop>
			<obj name="Programs" class="HTCRunProgramList" version="5">
				<list name="emlist" count="4">
					<obj name="item" class="HTCRunProgram" version="1">
						<prop name="name">Heat Activation</prop>
						<prop name="Cycles">1</prop>
						<prop name="AnalysisMode">None</prop>
						<obj name="Segments" class="TEMRunSegmentList" version="1">
							<list name="emlist" count="1">
								<obj name="item" class="HTCRunSegment" version="2">
									<prop name="Hold">600</prop>
									<prop name="Slope">4.4</prop>
									<prop name="StepDelay">0</prop>
									<prop name="StepSize">0</prop>
									<prop name="Target">95</prop>
									<prop name="Target2">0</prop>
									<prop name="AcquisitionMode">0</prop>
									<prop name="AcqPerDegree">5</prop>
								</obj>
							</list>
						</obj>
					</obj>
					<obj name="item" class="HTCRunProgram" version="1">
						<prop name="name">Quantification</prop>
						<prop name="Cycles">45</prop>
						<prop name="AnalysisMode">Quantification</prop>
						<obj name="Segments" class="TEMRunSegmentList" version="1">
							<list name="emlist" count="2">
								<obj name="item" class="HTCRunSegment" version="2">
									<prop name="Hold">15</prop>
									<prop name="Slope">1</prop>
									<prop name="StepDelay">0</prop>
									<prop name="StepSize">0</prop>
									<prop name="Target">95</prop>
									<prop name="Target2">0</prop>
									<prop name="AcquisitionMode">0</prop>
									<prop name="AcqPerDegree">5</prop>
								</obj>
								<obj name="item" class="HTCRunSegment" version="2">
									<prop name="Hold">60</prop>
									<prop name="Slope">1</prop>
									<prop name="StepDelay">0</prop>
									<prop name="StepSize">0</prop>
									<prop name="Target">60</prop>
									<prop name="Target2">0</prop>
									<prop name="AcquisitionMode">1</prop>
									<prop name="AcqPerDegree">5</prop>
								</obj>
							</list>
						</obj>
					</obj>
					<obj name="item" class="HTCRunProgram" version="1">
						<prop name="name">Melt Curve</prop>
						<prop name="Cycles">1</prop>
						<prop name="AnalysisMode">Melting Curves</prop>
						<obj name="Segments" class="TEMRunSegmentList" version="1">
							<list name="emlist" count="2">
								<obj name="item" class="HTCRunSegment" version="2">
									<prop name="Hold">15</prop>
									<prop name="Slope">4.4</prop>
									<prop name="StepDelay">0</prop>
									<prop name="StepSize">0</prop>
									<prop name="Target">60</prop>
									<prop name="Target2">0</prop>
									<prop name="AcquisitionMode">0</prop>
									<prop name="AcqPerDegree">5</prop>
								</obj>
								<obj name="item" class="HTCRunSegment" version="2">
									<prop name="Hold">3</prop>
									<prop name="Slope">4.4</prop>
									<prop name="StepDelay">0</prop>
									<prop name="StepSize">0</prop>
									<prop name="Target">95</prop>
									<prop name="Target2">0</prop>
									<prop name="AcquisitionMode">0</prop>
									<prop name="AcqPerDegree">20</prop>
								</obj>
							</list>
						</obj>
					</obj>
					<obj name="item" class="HTCRunProgram" version="1">
						<prop name="name">Cooling</prop>
						<prop name="Cycles">1</prop>
						<prop name="AnalysisMode">None</prop>
						<obj name="Segments" class="TEMRunSegmentList" version="1">
							<list name="emlist" count="1">
								<obj name="item" class="HTCRunSegment" version="2">
									<prop name="Hold">30</prop>
									<prop name="Slope">2.2</prop>
									<prop name="StepDelay">0</prop>
									<prop name="StepSize">0</prop>
									<prop name="Target">50</prop>
									<prop name="Target2">0</prop>
									<prop name="AcquisitionMode">0</prop>
									<prop name="AcqPerDegree">5</prop>
								</obj>
							</list>
						</obj>
					</obj>
				</list>
				<list name="AnalysisModes" count="4">
					<item>None</item>
					<item>Quantification</item>
					<item>Melting Curves</item>
					<item>Color Compensation</item>
				</list>
				<prop name="ChannelCount">1</prop>
				<prop name="InstrumentSubclass">HTC_VER_10</prop>
				<obj name="Container" class="HTCBlockType" version="1">
					<prop name="Id">bt96TC5</prop>
					<prop name="RowCount">8</prop>
					<prop name="ColCount">12</prop>
					<prop name="OvershootDnDelay">10</prop>
					<prop name="OvershootUpDelay">10</prop>
					<prop name="RampRateMaxDn">2.2</prop>
					<prop name="RampRateMaxUp">4.4</prop>
					<prop name="ReactionVolMin">10</prop>
					<prop name="ReactionVolMax">100</prop>
					<prop name="ReactionVolDefault">20</prop>
					<prop name="HorVertCrosstalkCoefficient">0.0003</prop>
					<prop name="DiagCrosstalkCoefficent">0.0001</prop>
				</obj>
				<prop name="MaxPositionsToSeek">96</prop>
				<obj name="DetectionFormats" class="DetectionFormats" version="2">
					<list name="emlist" count="1">
						<obj name="item" class="HTCDetectionFormat" version="1">
							<list name="emlist" count="1">
								<obj name="item" class="HTCChannel" version="2">
									<prop name="name">SYBR Green I / HRM Dye</prop>
									<prop name="Active">1</prop>
									<prop name="EmissionWL">533</prop>
									<prop name="ExcitationWL">483</prop>
									<prop name="IntgrTime">250</prop>
									<prop name="MaxIntgrTime">1000</prop>
									<prop name="MeltFactor">1.2</prop>
									<prop name="QuantFactor">30</prop>
								</obj>
							</list>
							<prop name="name">SYBR Green I / HRM Dye</prop>
							<prop name="Active">1</prop>
							<prop name="DefChannelNdx">0</prop>
							<prop name="DenominatorNdx">-1</prop>
							<prop name="ReadOnly">0</prop>
							<list name="EmissionWLAvail" count="6">
								<item>500</item>
								<item>533</item>
								<item>568</item>
								<item>610</item>
								<item>640</item>
								<item>670</item>
							</list>
							<list name="ExcitationWLAvail" count="5">
								<item>450</item>
								<item>483</item>
								<item>523</item>
								<item>558</item>
								<item>615</item>
							</list>
							<prop name="MeasuringMode">hmmDynamic</prop>
						</obj>
					</list>
					<prop name="DefFormatName">SYBR Green I / HRM Dye</prop>
				</obj>
				<list name="AcquisitionModes" count="4">
					<item>None</item>
					<item>Single</item>
					<item>Continuous</item>
					<item>Step</item>
				</list>
				<prop name="SeekTemp">30</prop>
				<prop name="SampleVolume">25</prop>
			</obj>
		</obj>
		<Acquisitions>
			<Sample Number="1">
				<Acq Number="1">
					<Chan Number="0">
						<prop name="Fluor">3.54268541839147</prop>
						<prop name="Temp">59.94</prop>
						<prop name="Time">741917</prop>
					</Chan>
				</Acq>
				<Acq Number="2">
					<Chan Number="0">
						<prop name="Fluor">3.51803805744552</prop>
						<prop name="Temp">59.94</prop>
						<prop name="Time">895717</prop>
					</Chan>
				</Acq>
				<Acq Number="3">
					<Chan Number="0">
						<prop name="Fluor">3.56478747617094</prop>
						<prop name="Temp">59.97</prop>
						<prop name="Time">1049550</prop>
					</Chan>
				</Acq>
				<Acq Number="4">
					<Chan Number="0">
						<prop name="Fluor">3.55812153503909</prop>
						<prop name="Temp">59.94</prop>
						<prop name="Time">1203317</prop>
					</Chan>
				</Acq>
				<Acq Number="5">
					<Chan Number="0">
						<prop name="Fluor">3.5868950731845</prop>
						<prop name="Temp">59.94</prop>
						<prop name="Time">1357100</prop>
					</Chan>
				</Acq>
				<Acq Number="6">
					<Chan Number="0">
						<prop name="Fluor">3.61539834248966</prop>
						<prop name="Temp">59.94</prop>
						<prop name="Time">1510933</prop>
					</Chan>
				</Acq>
				<Acq Number="7">
					<Chan Number="0">
						<prop name="Fluor">3.66532276537303</prop>
						<prop name="Temp">59.94</prop>
						<prop name="Time">1664717</prop>
					</Chan>
				</Acq>
				<Acq Number="8">
					<Chan Number="0">
						<prop name="Fluor">3.66529686076551</prop>
						<prop name="Temp">59.94</prop>
						<prop name="Time">1818533</prop>
					</Chan>
				</Acq>
				<Acq Number="9">
					<Chan Number="0">
						<prop name="Fluor">3.61762049728233</prop>
						<prop name="Temp">59.94</prop>
						<prop name="Time">1972333</prop>
					</Chan>
				</Acq>
				<Acq Number="10">
					<Chan Number="0">
						<prop name="Fluor">3.71988439121214</prop>
						<prop name="Temp">59.94</prop>
						<prop name="Time">2126133</prop>
					</Chan>
				</Acq>
				<Acq Number="11">
					<Chan Number="0">
						<prop name="Fluor">3.66924793624103</prop>
						<prop name="Temp">59.94</prop>
						<prop name="Time">2279917</prop>
					</Chan>
				</Acq>
				<Acq Number="12">
					<Chan Number="0">
						<prop name="Fluor">3.67186088260139</prop>
						<prop name="Temp">59.94</prop>
						<prop name="Time">2433717</prop>
					</Chan>
				</Acq>
				<Acq Number="13">
					<Chan Number="0">
						<prop name="Fluor">3.67641988706268</prop>
						<prop name="Temp">59.94</prop>
						<prop name="Time">2587417</prop>
					</Chan>
				</Acq>
				<Acq Number="14">
					<Chan Number="0">
						<prop name="Fluor">3.68044813723859</prop>
						<prop name="Temp">59.97</prop>
						<prop name="Time">2741217</prop>
					</Chan>
				</Acq>
				<Acq Number="15">
					<Chan Number="0">
						<prop name="Fluor">3.67844147395526</prop>
						<prop name="Temp">59.97</prop>
						<prop name="Time">2895017</prop>
					</Chan>
				</Acq>
				<Acq Number="16">
					<Chan Number="0">
						<prop name="Fluor">3.67929211309994</prop>
						<prop name="Temp">59.94</prop>
						<prop name="Time">3048850</prop>
					</Chan>
				</Acq>
				<Acq Number="17">
					<Chan Number="0">
						<prop name="Fluor">3.67928966567792</prop>
						<prop name="Temp">59.94</prop>
						<prop name="Time">3202617</prop>
					</Chan>
				</Acq>
				<Acq Number="18">
					<Chan Number="0">
						<prop name="Fluor">3.68011714145809</prop>
						<prop name="Temp">59.94</prop>
						<prop name="Time">3356150</prop>
					</Chan>
				</Acq>
				<Acq Number="19">
					<Chan Number="0">
						<prop name="Fluor">3.6821284203015</prop>
						<prop name="Temp">59.94</prop>
						<prop name="Time">3509950</prop>
					</Chan>
				</Acq>
				<Acq Number="20">
					<Chan Number="0">
						<prop name="Fluor">3.73286424913898</prop>
						<prop name="Temp">59.94</prop>
						<prop name="Time">3663750</prop>
					</Chan>
				</Acq>
				<Acq Number="21">
					<Chan Number="0">
						<prop name="Fluor">3.80641732395511</prop>
						<prop name="Temp">59.94</prop>
						<prop name="Time">3817583</prop>
					</Chan>
				</Acq>
				<Acq Number="22">
					<Chan Number="0">
						<prop name="Fluor">3.78378236441043</prop>
						<prop name="Temp">59.94</prop>
						<prop name="Time">3971350</prop>
					</Chan>
				</Acq>
				<Acq Number="23">
					<Chan Number="0">
						<prop name="Fluor">3.85596142543184</prop>
						<prop name="Temp">59.94</prop>
						<prop name="Time">4125150</prop>
					</Chan>
				</Acq>
				<Acq Number="24">
					<Chan Number="0">
						<prop name="Fluor">3.95369234513455</prop>
						<prop name="Temp">59.94</prop>
						<prop name="Time">4279017</prop>
					</Chan>
				</Acq>
				<Acq Number="25">
					<Chan Number="0">
						<prop name="Fluor">4.16873875308833</prop>
						<prop name="Temp">59.94</prop>
						<prop name="Time">4432750</prop>
					</Chan>
				</Acq>
				<Acq Number="26">
					<Chan Number="0">
						<prop name="Fluor">4.55141240196886</prop>
						<prop name="Temp">59.94</prop>
						<prop name="Time">4586567</prop>
					</Chan>
				</Acq>
				<Acq Number="27">
					<Chan Number="0">
						<prop name="Fluor">5.31739654620863</prop>
						<prop name="Temp">59.94</prop>
						<prop name="Time">4740367</prop>
					</Chan>
				</Acq>
				<Acq Number="28">
					<Chan Number="0">
						<prop name="Fluor">6.70697598472858</prop>
						<prop name="Temp">59.94</prop>
						<prop name="Time">4894167</prop>
					</Chan>
				</Acq>
				<Acq Number="29">
					<Chan Number="0">
						<prop name="Fluor">9.36620993511125</prop>
						<prop name="Temp">59.94</prop>
						<prop name="Time">5047967</prop>
					</Chan>
				</Acq>
				<Acq Number="30">
					<Chan Number="0">
						<prop name="Fluor">14.0799079001695</prop>
						<prop name="Temp">59.94</prop>
						<prop name="Time">5201767</prop>
					</Chan>
				</Acq>
				<Acq Number="31">
					<Chan Number="0">
						<prop name="Fluor">22.2995692912196</prop>
						<prop name="Temp">59.94</prop>
						<prop name="Time">5355583</prop>
					</Chan>
				</Acq>
				<Acq Number="32">
					<Chan Number="0">
						<prop name="Fluor">34.3911291118769</prop>
						<prop name="Temp">59.94</prop>
						<prop name="Time">5509517</prop>
					</Chan>
				</Acq>
				<Acq Number="33">
					<Chan Number="0">
						<prop name="Fluor">47.4817317600431</prop>
						<prop name="Temp">59.94</prop>
						<prop name="Time">5663283</prop>
					</Chan>
				</Acq>
				<Acq Number="34">
					<Chan Number="0">
						<prop name="Fluor">55.7573589325343</prop>
						<prop name="Temp">59.94</prop>
						<prop name="Time">5817083</prop>
					</Chan>
				</Acq>
				<Acq Number="35">
					<Chan Number="0">
						<prop name="Fluor">60.7076384710624</prop>
						<prop name="Temp">59.94</prop>
						<prop name="Time">5970867</prop>
					</Chan>
				</Acq>
				<Acq Number="36">
					<Chan Number="0">
						<prop name="Fluor">64.0249341932307</prop>
						<prop name="Temp">59.94</prop>
						<prop name="Time">6124700</prop>
					</Chan>
				</Acq>
				<Acq Number="37">
					<Chan Number="0">
						<prop name="Fluor">66.8909470646546</prop>
						<prop name="Temp">59.94</prop>
						<prop name="Time">6278433</prop>
					</Chan>
				</Acq>
				<Acq Number="38">
					<Chan Number="0">
						<prop name="Fluor">68.6486310827458</prop>
						<prop name="Temp">59.94</prop>
						<prop name="Time">6432267</prop>
					</Chan>
				</Acq>
				<Acq Number="39">
					<Chan Number="0">
						<prop name="Fluor">69.8375180821262</prop>
						<prop name="Temp">59.94</prop>
						<prop name="Time">6586050</prop>
					</Chan>
				</Acq>
				<Acq Number="40">
					<Chan Number="0">
						<prop name="Fluor">70.8708443660943</prop>
						<prop name="Temp">59.97</prop>
						<prop name="Time">6739833</prop>
					</Chan>
				</Acq>
				<Acq Number="41">
					<Chan Number="0">
						<prop name="Fluor">71.7326955412124</prop>
						<prop name="Temp">59.94</prop>
						<prop name="Time">6893433</prop>
					</Chan>
				</Acq>
				<Acq Number="42">
					<Chan Number="0">
						<prop name="Fluor">72.0795440763183</prop>
						<prop name="Temp">59.94</prop>
						<prop name="Time">7047200</prop>
					</Chan>
				</Acq>
				<Acq Number="43">
					<Chan Number="0">
						<prop name="Fluor">72.6483220603916</prop>
						<prop name="Temp">59.94</prop>
						<prop name="Time">7201000</prop>
					</Chan>
				</Acq>
				<Acq Number="44">
					<Chan Number="0">
						<prop name="Fluor">72.7312184403233</prop>
						<prop name="Temp">59.94</prop>
						<prop name="Time">7354784</prop>
					</Chan>
				</Acq>
				<Acq Number="45">
					<Chan Number="0">
						<prop name="Fluor">73.1335871273906</prop>
						<prop name="Temp">59.94</prop>
						<prop name="Time">7508600</prop>
					</Chan>
				</Acq>
			</Sample>
			<Sample Number="2">
				<Acq Number="1">
					<Chan Number="0">
						<prop name="Fluor">2.97994828990021</prop>
						<prop name="Temp">59.94</prop>
						<prop name="Time">741917</prop>
					</Chan>
				</Acq>
				<Acq Number="2">
					<Chan Number="0">
						<prop name="Fluor">3.02416965548098</prop>
						<prop name="Temp">59.94</prop>
						<prop name="Time">895717</prop>
					</Chan>
				</Acq>
				<Acq Number="3">
					<Chan Number="0">
						<prop name="Fluor">3.02336997635199</prop>
						<prop name="Temp">59.97</prop>
						<prop name="Time">1049550</prop>
					</Chan>
				</Acq>
				<Acq Number="4">
					<Chan Number="0">
						<prop name="Fluor">3.062525795776</prop>
						<prop name="Temp">59.94</prop>
						<prop name="Time">1203317</prop>
					</Chan>
				</Acq>
				<Acq Number="5">
					<Chan Number="0">
						<prop name="Fluor">2.97710135437333</prop>
						<prop name="Temp">59.94</prop>
						<prop name="Time">1357100</prop>
					</Chan>
				</Acq>
				<Acq Number="6">
					<Chan Number="0">
						<prop name="Fluor">3.09327927174527</prop>
						<prop name="Temp">59.94</prop>
						<prop name="Time">1510933</prop>
					</Chan>
				</Acq>
				<Acq Number="7">
					<Chan Number="0">
						<prop name="Fluor">3.05029252599454</prop>
						<prop name="Temp">59.94</prop>
						<prop name="Time">1664717</prop>
					</Chan>
				</Acq>
				<Acq Number="8">
					<Chan Number="0">
						<prop name="Fluor">3.11765060075245</prop>
						<prop name="Temp">59.94</prop>
						<prop name="Time">1818533</prop>
					</Chan>
				</Acq>
				<Acq Number="9">
					<Chan Number="0">
						<prop name="Fluor">3.1625874758002</prop>
						<prop name="Temp">59.94</prop>
						<prop name="Time">1972333</prop>
					</Chan>
				</Acq>
				<Acq Number="10">
					<Chan Number="0">
						<prop name="Fluor">3.14598445160532</prop>
						<prop name="Temp">59.94</prop>
						<prop name="Time">2126133</prop>
					</Chan>
				</Acq>
				<Acq Number="11">
					<Chan Number="0">
						<prop name="Fluor">3.14351996257018</prop>
						<prop name="Temp">59.94</prop>
						<prop name="Time">2279917</prop>
					</Chan>
				</Acq>
				<Acq Number="12">
					<Chan Number="0">
						<prop name="Fluor">3.1232213421107</prop>
						<prop name="Temp">59.94</prop>
						<prop name="Time">2433717</prop>
					</Chan>
				</Acq>
				<Acq Number="13">
					<Chan Number="0">
						<prop name="Fluor">3.17218358078684</prop>
						<prop name="Temp">59.94</prop>
						<prop name="Time">2587417</prop>
					</Chan>
				</Acq>
				<Acq Number="14">
					<Chan Number="0">
						<prop name="Fluor">3.15311156042864</prop>
						<prop name="Temp">59.97</prop>
						<prop name="Time">2741217</prop>
					</Chan>
				</Acq>
				<Acq Number="15">
					<Chan Number="0">
						<prop name="Fluor">3.17393077027528</prop>
						<prop name="Temp">59.97</prop>
						<prop name="Time">2895017</prop>
					</Chan>
				</Acq>
				<Acq Number="16">
					<Chan Number="0">
						<prop name="Fluor">3.19724328444238</prop>
						<prop name="Temp">59.94</prop>
						<prop name="Time">3048850</prop>
					</Chan>
				</Acq>
				<Acq Number="17">
					<Chan Number="0">
						<prop name="Fluor">3.19721850429449</prop>
						<prop name="Temp">59.94</prop>
						<prop name="Time">3202617</prop>
					</Chan>
				</Acq>
				<Acq Number="18">
					<Chan Number="0">
						<prop name="Fluor">3.22053063037102</prop>
						<prop name="Temp">59.94</prop>
						<prop name="Time">3356150</prop>
					</Chan>
				</Acq>
				<Acq Number="19">
					<Chan Number="0">
						<prop name="Fluor">3.199688594599</prop>
						<prop name="Temp">59.94</prop>
						<prop name="Time">3509950</prop>
					</Chan>
				</Acq>
				<Acq Number="20">
					<Chan Number="0">
						<prop name="Fluor">3.20217909976348</prop>
						<prop name="Temp">59.94</prop>
						<prop name="Time">3663750</prop>
					</Chan>
				</Acq>
				<Acq Number="21">
					<Chan Number="0">
						<prop name="Fluor">3.27142671889377</prop>
						<prop name="Temp">59.94</prop>
						<prop name="Time">3817583</prop>
					</Chan>
				</Acq>
				<Acq Number="22">
					<Chan Number="0">
						<prop name="Fluor">3.27266834628618</prop>
						<prop name="Temp">59.94</prop>
						<prop name="Time">3971350</prop>
					</Chan>
				</Acq>
				<Acq Number="23">
					<Chan Number="0">
						<prop name="Fluor">3.29566551494542</prop>
						<prop name="Temp">59.94</prop>
						<prop name="Time">4125150</prop>
					</Chan>
				</Acq>
				<Acq Number="24">
					<Chan Number="0">
						<prop name="Fluor">3.45583588059219</prop>
						<prop name="Temp">59.94</prop>
						<prop name="Time">4279017</prop>
					</Chan>
				</Acq>
				<Acq Number="25">
					<Chan Number="0">
						<prop name="Fluor">3.61403832544561</prop>
						<prop name="Temp">59.94</prop>
						<prop name="Time">4432750</prop>
					</Chan>
				</Acq>
				<Acq Number="26">
					<Chan Number="0">
						<prop name="Fluor">3.95351308415263</prop>
						<prop name="Temp">59.94</prop>
						<prop name="Time">4586567</prop>
					</Chan>
				</Acq>
				<Acq Number="27">
					<Chan Number="0">
						<prop name="Fluor">4.65511301599042</prop>
						<prop name="Temp">59.94</prop>
						<prop name="Time">4740367</prop>
					</Chan>
				</Acq>
				<Acq Number="28">
					<Chan Number="0">
						<prop name="Fluor">6.05824268975607</prop>
						<prop name="Temp">59.94</prop>
						<prop name="Time">4894167</prop>
					</Chan>
				</Acq>
				<Acq Number="29">
					<Chan Number="0">
						<prop name="Fluor">8.74869239861486</prop>
						<prop name="Temp">59.94</prop>
						<prop name="Time">5047967</prop>
					</Chan>
				</Acq>
				<Acq Number="30">
					<Chan Number="0">
						<prop name="Fluor">13.7159402703214</prop>
						<prop name="Temp">59.94</prop>
						<prop name="Time">5201767</prop>
					</Chan>
				</Acq>
				<Acq Number="31">
					<Chan Number="0">
						<prop name="Fluor">22.6702581694562</prop>
						<prop name="Temp">59.94</prop>
						<prop name="Time">5355583</prop>
					</Chan>
				</Acq>
				<Acq Number="32">
					<Chan Number="0">
						<prop name="Fluor">35.9576043844337</prop>
						<prop name="Temp">59.94</prop>
						<prop name="Time">5509517</prop>
					</Chan>
				</Acq>
				<Acq Number="33">
					<Chan Number="0">
						<prop name="Fluor">49.9846552077095</prop>
						<prop name="Temp">59.94</prop>
						<prop name="Time">5663283</prop>
					</Chan>
				</Acq>
				<Acq Number="34">
					<Chan Number="0">
						<prop name="Fluor">59.2170155213517</prop>
						<prop name="Temp">59.94</prop>
						<prop name="Time">5817083</prop>
					</Chan>
				</Acq>
				<Acq Number="35">
					<Chan Number="0">
						<prop name="Fluor">64.2935435553894</prop>
						<prop name="Temp">59.94</prop>
						<prop name="Time">5970867</prop>
					</Chan>
				</Acq>
				<Acq Number="36">
					<Chan Number="0">
						<prop name="Fluor">67.6054113051471</prop>
						<prop name="Temp">59.94</prop>
						<prop name="Time">6124700</prop>
					</Chan>
				</Acq>
				<Acq Number="37">
					<Chan Number="0">
						<prop name="Fluor">70.0575698939774</prop>
						<prop name="Temp">59.94</prop>
						<prop name="Time">6278433</prop>
					</Chan>
				</Acq>
				<Acq Number="38">
					<Chan Number="0">
						<prop name="Fluor">71.7834461574396</prop>
						<prop name="Temp">59.94</prop>
						<prop name="Time">6432267</prop>
					</Chan>
				</Acq>
				<Acq Number="39">
					<Chan Number="0">
						<prop name="Fluor">73.1749371547198</prop>
						<prop name="Temp">59.94</prop>
						<prop name="Time">6586050</prop>
					</Chan>
				</Acq>
				<Acq Number="40">
					<Chan Number="0">
						<prop name="Fluor">74.5088949448485</prop>
						<prop name="Temp">59.97</prop>
						<prop name="Time">6739833</prop>
					</Chan>
				</Acq>
				<Acq Number="41">
					<Chan Number="0">
						<prop name="Fluor">75.095413488353</prop>
						<prop name="Temp">59.94</prop>
						<prop name="Time">6893433</prop>
					</Chan>
				</Acq>
				<Acq Number="42">
					<Chan Number="0">
						<prop name="Fluor">75.8290807030105</prop>
						<prop name="Temp">59.94</prop>
						<prop name="Time">7047200</prop>
					</Chan>
				</Acq>
				<Acq Number="43">
					<Chan Number="0">
						<prop name="Fluor">76.0940684908319</prop>
						<prop name="Temp">59.94</prop>
						<prop name="Time">7201000</prop>
					</Chan>
				</Acq>
				<Acq Number="44">
					<Chan Number="0">
						<prop name="Fluor">76.6946092785418</prop>
						<prop name="Temp">59.94</prop>
						<prop name="Time">7354784</prop>
					</Chan>
				</Acq>
				<Acq Number="45">
					<Chan Number="0">
						<prop name="Fluor">77.0745203598025</prop>
						<prop name="Temp">59.94</prop>
						<prop name="Time">7508600</prop>
					</Chan>
				</Acq>
			</Sample>
			<Sample Number="3">
				<Acq Number="1">
					<Chan Number="0">
						<prop name="Fluor">5.1119082133234</prop>
						<prop name="Temp">59.94</prop>
						<prop name="Time">741917</prop>
					</Chan>
				</Acq>
				<Acq Number="2">
					<Chan Number="0">
						<prop name="Fluor">5.06790520971722</prop>
						<prop name="Temp">59.94</prop>
						<prop name="Time">895717</prop>
					</Chan>
				</Acq>
				<Acq Number="3">
					<Chan Number="0">
						<prop name="Fluor">5.2164838430374</prop>
						<prop name="Temp">59.97</prop>
						<prop name="Time">1049550</prop>
					</Chan>
				</Acq>
				<Acq Number="4">
					<Chan Number="0">
						<prop name="Fluor">5.18538095371506</prop>
						<prop name="Temp">59.94</prop>
						<prop name="Time">1203317</prop>
					</Chan>
				</Acq>
				<Acq Number="5">
					<Chan Number="0">
						<prop name="Fluor">5.149869976406</prop>
						<prop name="Temp">59.94</prop>
						<prop name="Time">1357100</prop>
					</Chan>
				</Acq>
				<Acq Number="6">
					<Chan Number="0">
						<prop name="Fluor">5.24232179454588</prop>
						<prop name="Temp">59.94</prop>
						<prop name="Time">1510933</prop>
					</Chan>
				</Acq>
				<Acq Number="7">
					<Chan Number="0">
						<prop name="Fluor">5.20274903137589</prop>
						<prop name="Temp">59.94</prop>
						<prop name="Time">1664717</prop>
					</Chan>
				</Acq>
				<Acq Number="8">
					<Chan Number="0">
						<prop name="Fluor">5.28842196841165</prop>
						<prop name="Temp">59.94</prop>
						<prop name="Time">1818533</prop>
					</Chan>
				</Acq>
				<Acq Number="9">
					<Chan Number="0">
						<prop name="Fluor">5.26693882025386</prop>
						<prop name="Temp">59.94</prop>
						<prop name="Time">1972333</prop>
					</Chan>
				</Acq>
				<Acq Number="10">
					<Chan Number="0">
						<prop name="Fluor">5.27681453291553</prop>
						<prop name="Temp">59.94</prop>
						<prop name="Time">2126133</prop>
					</Chan>
				</Acq>
				<Acq Number="11">
					<Chan Number="0">
						<prop name="Fluor">5.27270156736118</prop>
						<prop name="Temp">59.94</prop>
						<prop name="Time">2279917</prop>
					</Chan>
				</Acq>
				<Acq Number="12">
					<Chan Number="0">
						<prop name="Fluor">5.27639177326719</prop>
						<prop name="Temp">59.94</prop>
						<prop name="Time">2433717</prop>
					</Chan>
				</Acq>
				<Acq Number="13">
					<Chan Number="0">
						<prop name="Fluor">5.30445018381469</prop>
						<prop name="Temp">59.94</prop>
						<prop name="Time">2587417</prop>
					</Chan>
				</Acq>
				<Acq Number="14">
					<Chan Number="0">
						<prop name="Fluor">5.28878567851699</prop>
						<prop name="Temp">59.97</prop>
						<prop name="Time">2741217</prop>
					</Chan>
				</Acq>
				<Acq Number="15">
					<Chan Number="0">
						<prop name="Fluor">5.30737427910767</prop>
						<prop name="Temp">59.97</prop>
						<prop name="Time">2895017</prop>
					</Chan>
				</Acq>
				<Acq Number="16">
					<Chan Number="0">
						<prop name="Fluor">5.28711866247706</prop>
						<prop name="Temp">59.94</prop>
						<prop name="Time">3048850</prop>
					</Chan>
				</Acq>
				<Acq Number="17">
					<Chan Number="0">
						<prop name="Fluor">5.33011619611787</prop>
						<prop name="Temp">59.94</prop>
						<prop name="Time">3202617</prop>
					</Chan>
				</Acq>
				<Acq Number="18">
					<Chan Number="0">
						<prop name="Fluor">5.3098605508529</prop>
						<prop name="Temp">59.94</prop>
						<prop name="Time">3356150</prop>
					</Chan>
				</Acq>
				<Acq Number="19">
					<Chan Number="0">
						<prop name="Fluor">5.3558113554502</prop>
						<prop name="Temp">59.94</prop>
						<prop name="Time">3509950</prop>
					</Chan>
				</Acq>
				<Acq Number="20">
					<Chan Number="0">
						<prop name="Fluor">5.31686977455102</prop>
						<prop name="Temp">59.94</prop>
						<prop name="Time">3663750</prop>
					</Chan>
				</Acq>
				<Acq Number="21">
					<Chan Number="0">
						<prop name="Fluor">5.36248628927494</prop>
						<prop name="Temp">59.94</prop>
						<prop name="Time">3817583</prop>
					</Chan>
				</Acq>
				<Acq Number="22">
					<Chan Number="0">
						<prop name="Fluor">5.36455601261752</prop>
						<prop name="Temp">59.94</prop>
						<prop name="Time">3971350</prop>
					</Chan>
				</Acq>
				<Acq Number="23">
					<Chan Number="0">
						<prop name="Fluor">5.32220859976778</prop>
						<prop name="Temp">59.94</prop>
						<prop name="Time">4125150</prop>
					</Chan>
				</Acq>
				<Acq Number="24">
					<Chan Number="0">
						<prop name="Fluor">5.39013811041029</prop>
						<prop name="Temp">59.94</prop>
						<prop name="Time">4279017</prop>
					</Chan>
				</Acq>
				<Acq Number="25">
					<Chan Number="0">
						<prop name="Fluor">5.34715411195137</prop>
						<prop name="Temp">59.94</prop>
						<prop name="Time">4432750</prop>
					</Chan>
				</Acq>
				<Acq Number="26">
					<Chan Number="0">
						<prop name="Fluor">5.34796708258795</prop>
						<prop name="Temp">59.94</prop>
						<prop name="Time">4586567</prop>
					</Chan>
				</Acq>
				<Acq Number="27">
					<Chan Number="0">
						<prop name="Fluor">5.37034318685407</prop>
						<prop name="Temp">59.94</prop>
						<prop name="Time">4740367</prop>
					</Chan>
				</Acq>
				<Acq Number="28">
					<Chan Number="0">
						<prop name="Fluor">5.41310397688354</prop>
						<prop name="Temp">59.94</prop>
						<prop name="Time">4894167</prop>
					</Chan>
				</Acq>
				<Acq Number="29">
					<Chan Number="0">
						<prop name="Fluor">5.51680987264081</prop>
						<prop name="Temp">59.94</prop>
						<prop name="Time">5047967</prop>
					</Chan>
				</Acq>
				<Acq Number="30">
					<Chan Number="0">
						<prop name="Fluor">5.53843594365645</prop>
						<prop name="Temp">59.94</prop>
						<prop name="Time">5201767</prop>
					</Chan>
				</Acq>
				<Acq Number="31">
					<Chan Number="0">
						<prop name="Fluor">5.75051098456942</prop>
						<prop name="Temp">59.94</prop>
						<prop name="Time">5355583</prop>
					</Chan>
				</Acq>
				<Acq Number="32">
					<Chan Number="0">
						<prop name="Fluor">5.98327344679801</prop>
						<prop name="Temp">59.94</prop>
						<prop name="Time">5509517</prop>
					</Chan>
				</Acq>
				<Acq Number="33">
					<Chan Number="0">
						<prop name="Fluor">6.58475589527029</prop>
						<prop name="Temp">59.94</prop>
						<prop name="Time">5663283</prop>
					</Chan>
				</Acq>
				<Acq Number="34">
					<Chan Number="0">
						<prop name="Fluor">7.55020257276039</prop>
						<prop name="Temp">59.94</prop>
						<prop name="Time">5817083</prop>
					</Chan>
				</Acq>
				<Acq Number="35">
					<Chan Number="0">
						<prop name="Fluor">9.42701342055315</prop>
						<prop name="Temp">59.94</prop>
						<prop name="Time">5970867</prop>
					</Chan>
				</Acq>
				<Acq Number="36">
					<Chan Number="0">
						<prop name="Fluor">12.5856044391851</prop>
						<prop name="Temp">59.94</prop>
						<prop name="Time">6124700</prop>
					</Chan>
				</Acq>
				<Acq Number="37">
					<Chan Number="0">
						<prop name="Fluor">17.7541353326156</prop>
						<prop name="Temp">59.94</prop>
						<prop name="Time">6278433</prop>
					</Chan>
				</Acq>
				<Acq Number="38">
					<Chan Number="0">
						<prop name="Fluor">24.5320670035077</prop>
						<prop name="Temp">59.94</prop>
						<prop name="Time">6432267</prop>
					</Chan>
				</Acq>
				<Acq Number="39">
					<Chan Number="0">
						<prop name="Fluor">31.7836944446336</prop>
						<prop name="Temp">59.94</prop>
						<prop name="Time">6586050</prop>
					</Chan>
				</Acq>
				<Acq Number="40">
					<Chan Number="0">
						<prop name="Fluor">38.9235215359369</prop>
						<prop name="Temp">59.97</prop>
						<prop name="Time">6739833</prop>
					</Chan>
				</Acq>
				<Acq Number="41">
					<Chan Number="0">
						<prop name="Fluor">44.2735936553604</prop>
						<prop name="Temp">59.94</prop>
						<prop name="Time">6893433</prop>
					</Chan>
				</Acq>
				<Acq Number="42">
					<Chan Number="0">
						<prop name="Fluor">48.1344256969602</prop>
						<prop name="Temp">59.94</prop>
						<prop name="Time">7047200</prop>
					</Chan>
				</Acq>
				<Acq Number="43">
					<Chan Number="0">
						<prop name="Fluor">51.4541600419311</prop>
						<prop name="Temp">59.94</prop>
						<prop name="Time">7201000</prop>
					</Chan>
				</Acq>
				<Acq Number="44">
					<Chan Number="0">
						<prop name="Fluor">53.7808045872055</prop>
						<prop name="Temp">59.94</prop>
						<prop name="Time">7354784</prop>
					</Chan>
				</Acq>
				<Acq Number="45">
					<Chan Number="0">
						<prop name="Fluor">56.2215167790457</prop>
						<prop name="Temp">59.94</prop>
						<prop name="Time">7508600</prop>
					</Chan>
				</Acq>
			</Sample>
			<Sample Number="4">
				<Acq Number="1">
					<Chan Number="0">
						<prop name="Fluor">3.2430935875114</prop>
						<prop name="Temp">59.94</prop>
						<prop name="Time">741917</prop>
					</Chan>
				</Acq>
				<Acq Number="2">
					<Chan Number="0">
						<prop name="Fluor">3.24236772748799</prop>
						<prop name="Temp">59.94</prop>
						<prop name="Time">895717</prop>
					</Chan>
				</Acq>
				<Acq Number="3">
					<Chan Number="0">
						<prop name="Fluor">3.24151622198068</prop>
						<prop name="Temp">59.97</prop>
						<prop name="Time">1049550</prop>
					</Chan>
				</Acq>
				<Acq Number="4">
					<Chan Number="0">
						<prop name="Fluor">3.29740913230752</prop>
						<prop name="Temp">59.94</prop>
						<prop name="Time">1203317</prop>
					</Chan>
				</Acq>
				<Acq Number="5">
					<Chan Number="0">
						<prop name="Fluor">3.26068730736106</prop>
						<prop name="Temp">59.94</prop>
						<prop name="Time">1357100</prop>
					</Chan>
				</Acq>
				<Acq Number="6">
					<Chan Number="0">
						<prop name="Fluor">3.30634964536205</prop>
						<prop name="Temp">59.94</prop>
						<prop name="Time">1510933</prop>
					</Chan>
				</Acq>
				<Acq Number="7">
					<Chan Number="0">
						<prop name="Fluor">3.28770703488957</prop>
						<prop name="Temp">59.94</prop>
						<prop name="Time">1664717</prop>
					</Chan>
				</Acq>
				<Acq Number="8">
					<Chan Number="0">
						<prop name="Fluor">3.32909833106783</prop>
						<prop name="Temp">59.94</prop>
						<prop name="Time">1818533</prop>
					</Chan>
				</Acq>
				<Acq Number="9">
					<Chan Number="0">
						<prop name="Fluor">3.39120904662213</prop>
						<prop name="Temp">59.94</prop>
						<prop name="Time">1972333</prop>
					</Chan>
				</Acq>
				<Acq Number="10">
					<Chan Number="0">
						<prop name="Fluor">3.39753191545133</prop>
						<prop name="Temp">59.94</prop>
						<prop name="Time">2126133</prop>
					</Chan>
				</Acq>
				<Acq Number="11">
					<Chan Number="0">
						<prop name="Fluor">3.37416737051819</prop>
						<prop name="Temp">59.94</prop>
						<prop name="Time">2279917</prop>
					</Chan>
				</Acq>
				<Acq Number="12">
					<Chan Number="0">
						<prop name="Fluor">3.37653491782717</prop>
						<prop name="Temp">59.94</prop>
						<prop name="Time">2433717</prop>
					</Chan>
				</Acq>
				<Acq Number="13">
					<Chan Number="0">
						<prop name="Fluor">3.4430454967498</prop>
						<prop name="Temp">59.94</prop>
						<prop name="Time">2587417</prop>
					</Chan>
				</Acq>
				<Acq Number="14">
					<Chan Number="0">
						<prop name="Fluor">3.38446836114945</prop>
						<prop name="Temp">59.97</prop>
						<prop name="Time">2741217</prop>
					</Chan>
				</Acq>
				<Acq Number="15">
					<Chan Number="0">
						<prop name="Fluor">3.40335213620561</prop>
						<prop name="Temp">59.97</prop>
						<prop name="Time">2895017</prop>
					</Chan>
				</Acq>
				<Acq Number="16">
					<Chan Number="0">
						<prop name="Fluor">3.38339328499138</prop>
						<prop name="Temp">59.94</prop>
						<prop name="Time">3048850</prop>
					</Chan>
				</Acq>
				<Acq Number="17">
					<Chan Number="0">
						<prop name="Fluor">3.42493490846203</prop>
						<prop name="Temp">59.94</prop>
						<prop name="Time">3202617</prop>
					</Chan>
				</Acq>
				<Acq Number="18">
					<Chan Number="0">
						<prop name="Fluor">3.40495348830615</prop>
						<prop name="Temp">59.94</prop>
						<prop name="Time">3356150</prop>
					</Chan>
				</Acq>
				<Acq Number="19">
					<Chan Number="0">
						<prop name="Fluor">3.42761717911347</prop>
						<prop name="Temp">59.94</prop>
						<prop name="Time">3509950</prop>
					</Chan>
				</Acq>
				<Acq Number="20">
					<Chan Number="0">
						<prop name="Fluor">3.49274386682958</prop>
						<prop name="Temp">59.94</prop>
						<prop name="Time">3663750</prop>
					</Chan>
				</Acq>
				<Acq Number="21">
					<Chan Number="0">
						<prop name="Fluor">3.41106650969452</prop>
						<prop name="Temp">59.94</prop>
						<prop name="Time">3817583</prop>
					</Chan>
				</Acq>
				<Acq Number="22">
					<Chan Number="0">
						<prop name="Fluor">3.47490782290778</prop>
						<prop name="Temp">59.94</prop>
						<prop name="Time">3971350</prop>
					</Chan>
				</Acq>
				<Acq Number="23">
					<Chan Number="0">
						<prop name="Fluor">3.4546374588374</prop>
						<prop name="Temp">59.94</prop>
						<prop name="Time">4125150</prop>
					</Chan>
				</Acq>
				<Acq Number="24">
					<Chan Number="0">
						<prop name="Fluor">3.45671395489058</prop>
						<prop name="Temp">59.94</prop>
						<prop name="Time">4279017</prop>
					</Chan>
				</Acq>
				<Acq Number="25">
					<Chan Number="0">
						<prop name="Fluor">3.45690379554333</prop>
						<prop name="Temp">59.94</prop>
						<prop name="Time">4432750</prop>
					</Chan>
				</Acq>
				<Acq Number="26">
					<Chan Number="0">
						<prop name="Fluor">3.49932052939207</prop>
						<prop name="Temp">59.94</prop>
						<prop name="Time">4586567</prop>
					</Chan>
				</Acq>
				<Acq Number="27">
					<Chan Number="0">
						<prop name="Fluor">3.54184360793596</prop>
						<prop name="Temp">59.94</prop>
						<prop name="Time">4740367</prop>
					</Chan>
				</Acq>
				<Acq Number="28">
					<Chan Number="0">
						<prop name="Fluor">3.56301969093079</prop>
						<prop name="Temp">59.94</prop>
						<prop name="Time">4894167</prop>
					</Chan>
				</Acq>
				<Acq Number="29">
					<Chan Number="0">
						<prop name="Fluor">3.62386566445874</prop>
						<prop name="Temp">59.94</prop>
						<prop name="Time">5047967</prop>
					</Chan>
				</Acq>
				<Acq Number="30">
					<Chan Number="0">
						<prop name="Fluor">3.75084826192487</prop>
						<prop name="Temp">59.94</prop>
						<prop name="Time">5201767</prop>
					</Chan>
				</Acq>
				<Acq Number="31">
					<Chan Number="0">
						<prop name="Fluor">3.83378324277587</prop>
						<prop name="Temp">59.94</prop>
						<prop name="Time">5355583</prop>
					</Chan>
				</Acq>
				<Acq Number="32">
					<Chan Number="0">
						<prop name="Fluor">4.14589391407009</prop>
						<prop name="Temp">59.94</prop>
						<prop name="Time">5509517</prop>
					</Chan>
				</Acq>
				<Acq Number="33">
					<Chan Number="0">
						<prop name="Fluor">4.66680084376254</prop>
						<prop name="Temp">59.94</prop>
						<prop name="Time">5663283</prop>
					</Chan>
				</Acq>
				<Acq Number="34">
					<Chan Number="0">
						<prop name="Fluor">5.66364197514388</prop>
						<prop name="Temp">59.94</prop>
						<prop name="Time">5817083</prop>
					</Chan>
				</Acq>
				<Acq Number="35">
					<Chan Number="0">
						<prop name="Fluor">7.60186271405052</prop>
						<prop name="Temp">59.94</prop>
						<prop name="Time">5970867</prop>
					</Chan>
				</Acq>
				<Acq Number="36">
					<Chan Number="0">
						<prop name="Fluor">11.1759156345655</prop>
						<prop name="Temp">59.94</prop>
						<prop name="Time">6124700</prop>
					</Chan>
				</Acq>
				<Acq Number="37">
					<Chan Number="0">
						<prop name="Fluor">17.4046194122944</prop>
						<prop name="Temp">59.94</prop>
						<prop name="Time">6278433</prop>
					</Chan>
				</Acq>
				<Acq Number="38">
					<Chan Number="0">
						<prop name="Fluor">27.0310127005727</prop>
						<prop name="Temp">59.94</prop>
						<prop name="Time">6432267</prop>
					</Chan>
				</Acq>
				<Acq Number="39">
					<Chan Number="0">
						<prop name="Fluor">38.7485928067218</prop>
						<prop name="Temp">59.94</prop>
						<prop name="Time">6586050</prop>
					</Chan>
				</Acq>
				<Acq Number="40">
					<Chan Number="0">
						<prop name="Fluor">49.2691585967829</prop>
						<prop name="Temp">59.97</prop>
						<prop name="Time">6739833</prop>
					</Chan>
				</Acq>
				<Acq Number="41">
					<Chan Number="0">
						<prop name="Fluor">56.561305174894</prop>
						<prop name="Temp">59.94</prop>
						<prop name="Time">6893433</prop>
					</Chan>
				</Acq>
				<Acq Number="42">
					<Chan Number="0">
						<prop name="Fluor">60.9004707579378</prop>
						<prop name="Temp">59.94</prop>
						<prop name="Time">7047200</prop>
					</Chan>
				</Acq>
				<Acq Number="43">
					<Chan Number="0">
						<prop name="Fluor">63.8418739702222</prop>
						<prop name="Temp">59.94</prop>
						<prop name="Time">7201000</prop>
					</Chan>
				</Acq>
				<Acq Number="44">
					<Chan Number="0">
						<prop name="Fluor">66.1738997543047</prop>
						<prop name="Temp">59.94</prop>
						<prop name="Time">7354784</prop>
					</Chan>
				</Acq>
				<Acq Number="45">
					<Chan Number="0">
						<prop name="Fluor">67.8832614525981</prop>
						<prop name="Temp">59.94</prop>
						<prop name="Time">7508600</prop>
					</Chan>
				</Acq>
			</Sample>
			<Sample Number="5">
				<Acq Number="1">
					<Chan Number="0">
						<prop name="Fluor">4.05237973737125</prop>
						<prop name="Temp">59.94</prop>
						<prop name="Time">741917</prop>
					</Chan>
				</Acq>
				<Acq Number="2">
					<Chan Number="0">
						<prop name="Fluor">3.99062050558706</prop>
						<prop name="Temp">59.94</prop>
						<prop name="Time">895717</prop>
					</Chan>
				</Acq>
				<Acq Number="3">
					<Chan Number="0">
						<prop name="Fluor">4.07077145699199</prop>
						<prop name="Temp">59.97</prop>
						<prop name="Time">1049550</prop>
					</Chan>
				</Acq>
				<Acq Number="4">
					<Chan Number="0">
						<prop name="Fluor">4.06315061205296</prop>
						<prop name="Temp">59.94</prop>
						<prop name="Time">1203317</prop>
					</Chan>
				</Acq>
				<Acq Number="5">
					<Chan Number="0">
						<prop name="Fluor">4.06885255359442</prop>
						<prop name="Temp">59.94</prop>
						<prop name="Time">1357100</prop>
					</Chan>
				</Acq>
				<Acq Number="6">
					<Chan Number="0">
						<prop name="Fluor">4.11477118985504</prop>
						<prop name="Temp">59.94</prop>
						<prop name="Time">1510933</prop>
					</Chan>
				</Acq>
				<Acq Number="7">
					<Chan Number="0">
						<prop name="Fluor">4.11735176666293</prop>
						<prop name="Temp">59.94</prop>
						<prop name="Time">1664717</prop>
					</Chan>
				</Acq>
				<Acq Number="8">
					<Chan Number="0">
						<prop name="Fluor">4.13764056003393</prop>
						<prop name="Temp">59.94</prop>
						<prop name="Time">1818533</prop>
					</Chan>
				</Acq>
				<Acq Number="9">
					<Chan Number="0">
						<prop name="Fluor">4.11725820531576</prop>
						<prop name="Temp">59.94</prop>
						<prop name="Time">1972333</prop>
					</Chan>
				</Acq>
				<Acq Number="10">
					<Chan Number="0">
						<prop name="Fluor">4.22670557707769</prop>
						<prop name="Temp">59.94</prop>
						<prop name="Time">2126133</prop>
					</Chan>
				</Acq>
				<Acq Number="11">
					<Chan Number="0">
						<prop name="Fluor">4.18277158788591</prop>
						<prop name="Temp">59.94</prop>
						<prop name="Time">2279917</prop>
					</Chan>
				</Acq>
				<Acq Number="12">
					<Chan Number="0">
						<prop name="Fluor">4.16535738785647</prop>
						<prop name="Temp">59.94</prop>
						<prop name="Time">2433717</prop>
					</Chan>
				</Acq>
				<Acq Number="13">
					<Chan Number="0">
						<prop name="Fluor">4.19088056418827</prop>
						<prop name="Temp">59.94</prop>
						<prop name="Time">2587417</prop>
					</Chan>
				</Acq>
				<Acq Number="14">
					<Chan Number="0">
						<prop name="Fluor">4.1751375186219</prop>
						<prop name="Temp">59.97</prop>
						<prop name="Time">2741217</prop>
					</Chan>
				</Acq>
				<Acq Number="15">
					<Chan Number="0">
						<prop name="Fluor">4.23398516963837</prop>
						<prop name="Temp">59.97</prop>
						<prop name="Time">2895017</prop>
					</Chan>
				</Acq>
				<Acq Number="16">
					<Chan Number="0">
						<prop name="Fluor">4.19421654980677</prop>
						<prop name="Temp">59.94</prop>
						<prop name="Time">3048850</prop>
					</Chan>
				</Acq>
				<Acq Number="17">
					<Chan Number="0">
						<prop name="Fluor">4.2553589643265</prop>
						<prop name="Temp">59.94</prop>
						<prop name="Time">3202617</prop>
					</Chan>
				</Acq>
				<Acq Number="18">
					<Chan Number="0">
						<prop name="Fluor">4.23594540134856</prop>
						<prop name="Temp">59.94</prop>
						<prop name="Time">3356150</prop>
					</Chan>
				</Acq>
				<Acq Number="19">
					<Chan Number="0">
						<prop name="Fluor">4.19746804949348</prop>
						<prop name="Temp">59.94</prop>
						<prop name="Time">3509950</prop>
					</Chan>
				</Acq>
				<Acq Number="20">
					<Chan Number="0">
						<prop name="Fluor">4.26195914657751</prop>
						<prop name="Temp">59.94</prop>
						<prop name="Time">3663750</prop>
					</Chan>
				</Acq>
				<Acq Number="21">
					<Chan Number="0">
						<prop name="Fluor">4.24357096108926</prop>
						<prop name="Temp">59.94</prop>
						<prop name="Time">3817583</prop>
					</Chan>
				</Acq>
				<Acq Number="22">
					<Chan Number="0">
						<prop name="Fluor">4.26562125174303</prop>
						<prop name="Temp">59.94</prop>
						<prop name="Time">3971350</prop>
					</Chan>
				</Acq>
				<Acq Number="23">
					<Chan Number="0">
						<prop name="Fluor">4.18457454031735</prop>
						<prop name="Temp">59.94</prop>
						<prop name="Time">4125150</prop>
					</Chan>
				</Acq>
				<Acq Number="24">
					<Chan Number="0">
						<prop name="Fluor">4.22809532051172</prop>
						<prop name="Temp">59.94</prop>
						<prop name="Time">4279017</prop>
					</Chan>
				</Acq>
				<Acq Number="25">
					<Chan Number="0">
						<prop name="Fluor">4.26929458829428</prop>
						<prop name="Temp">59.94</prop>
						<prop name="Time">4432750</prop>
					</Chan>
				</Acq>
				<Acq Number="26">
					<Chan Number="0">
						<prop name="Fluor">4.2498694464423</prop>
						<prop name="Temp">59.94</prop>
						<prop name="Time">4586567</prop>
					</Chan>
				</Acq>
				<Acq Number="27">
					<Chan Number="0">
						<prop name="Fluor">4.3329678741874</prop>
						<prop name="Temp">59.94</prop>
						<prop name="Time">4740367</prop>
					</Chan>
				</Acq>
				<Acq Number="28">
					<Chan Number="0">
						<prop name="Fluor">4.33397707107457</prop>
						<prop name="Temp">59.94</prop>
						<prop name="Time">4894167</prop>
					</Chan>
				</Acq>
				<Acq Number="29">
					<Chan Number="0">
						<prop name="Fluor">4.29191047316208</prop>
						<prop name="Temp">59.94</prop>
						<prop name="Time">5047967</prop>
					</Chan>
				</Acq>
				<Acq Number="30">
					<Chan Number="0">
						<prop name="Fluor">4.35686744728009</prop>
						<prop name="Temp">59.94</prop>
						<prop name="Time">5201767</prop>
					</Chan>
				</Acq>
				<Acq Number="31">
					<Chan Number="0">
						<prop name="Fluor">4.37846213322455</prop>
						<prop name="Temp">59.94</prop>
						<prop name="Time">5355583</prop>
					</Chan>
				</Acq>
				<Acq Number="32">
					<Chan Number="0">
						<prop name="Fluor">4.35837377730796</prop>
						<prop name="Temp">59.94</prop>
						<prop name="Time">5509517</prop>
					</Chan>
				</Acq>
				<Acq Number="33">
					<Chan Number="0">
						<prop name="Fluor">4.35899395567468</prop>
						<prop name="Temp">59.94</prop>
						<prop name="Time">5663283</prop>
					</Chan>
				</Acq>
				<Acq Number="34">
					<Chan Number="0">
						<prop name="Fluor">4.5198474602836</prop>
						<prop name="Temp">59.94</prop>
						<prop name="Time">5817083</prop>
					</Chan>
				</Acq>
				<Acq Number="35">
					<Chan Number="0">
						<prop name="Fluor">4.59962132813177</prop>
						<prop name="Temp">59.94</prop>
						<prop name="Time">5970867</prop>
					</Chan>
				</Acq>
				<Acq Number="36">
					<Chan Number="0">
						<prop name="Fluor">4.86567634611257</prop>
						<prop name="Temp">59.94</prop>
						<prop name="Time">6124700</prop>
					</Chan>
				</Acq>
				<Acq Number="37">
					<Chan Number="0">
						<prop name="Fluor">5.33485556835884</prop>
						<prop name="Temp">59.94</prop>
						<prop name="Time">6278433</prop>
					</Chan>
				</Acq>
				<Acq Number="38">
					<Chan Number="0">
						<prop name="Fluor">6.25617185372284</prop>
						<prop name="Temp">59.94</prop>
						<prop name="Time">6432267</prop>
					</Chan>
				</Acq>
				<Acq Number="39">
					<Chan Number="0">
						<prop name="Fluor">7.95503802306542</prop>
						<prop name="Temp">59.94</prop>
						<prop name="Time">6586050</prop>
					</Chan>
				</Acq>
				<Acq Number="40">
					<Chan Number="0">
						<prop name="Fluor">11.0476253467619</prop>
						<prop name="Temp">59.97</prop>
						<prop name="Time">6739833</prop>
					</Chan>
				</Acq>
				<Acq Number="41">
					<Chan Number="0">
						<prop name="Fluor">16.4279604256574</prop>
						<prop name="Temp">59.94</prop>
						<prop name="Time">6893433</prop>
					</Chan>
				</Acq>
				<Acq Number="42">
					<Chan Number="0">
						<prop name="Fluor">24.3301971175617</prop>
						<prop name="Temp">59.94</prop>
						<prop name="Time">7047200</prop>
					</Chan>
				</Acq>
				<Acq Number="43">
					<Chan Number="0">
						<prop name="Fluor">32.9864295953661</prop>
						<prop name="Temp">59.94</prop>
						<prop name="Time">7201000</prop>
					</Chan>
				</Acq>
				<Acq Number="44">
					<Chan Number="0">
						<prop name="Fluor">40.5864949566718</prop>
						<prop name="Temp">59.94</prop>
						<prop name="Time">7354784</prop>
					</Chan>
				</Acq>
				<Acq Number="45">
					<Chan Number="0">
						<prop name="Fluor">47.3697524663141</prop>
						<prop name="Temp">59.94</prop>
						<prop name="Time">7508600</prop>
					</Chan>
				</Acq>
			</Sample>
			<Sample Number="6">
				<Acq Number="1">
					<Chan Number="0">
						<prop name="Fluor">7.0050881162798</prop>
						<prop name="Temp">59.94</prop>
						<prop name="Time">741917</prop>
					</Chan>
				</Acq>
				<Acq Number="2">
					<Chan Number="0">
						<prop name="Fluor">6.86211034745993</prop>
						<prop name="Temp">59.94</prop>
						<prop name="Time">895717</prop>
					</Chan>
				</Acq>
				<Acq Number="3">
					<Chan Number="0">
						<prop name="Fluor">6.86044648278655</prop>
						<prop name="Temp">59.97</prop>
						<prop name="Time">1049550</prop>
					</Chan>
				</Acq>
				<Acq Number="4">
					<Chan Number="0">
						<prop name="Fluor">6.92825912870421</prop>
						<prop name="Temp">59.94</prop>
						<prop name="Time">1203317</prop>
					</Chan>
				</Acq>
				<Acq Number="5">
					<Chan Number="0">
						<prop name="Fluor">6.87741272201269</prop>
						<prop name="Temp">59.94</prop>
						<prop name="Time">1357100</prop>
					</Chan>
				</Acq>
				<Acq Number="6">
					<Chan Number="0">
						<prop name="Fluor">6.96729464812235</prop>
						<prop name="Temp">59.94</prop>
						<prop name="Time">1510933</prop>
					</Chan>
				</Acq>
				<Acq Number="7">
					<Chan Number="0">
						<prop name="Fluor">6.95140268615015</prop>
						<prop name="Temp">59.94</prop>
						<prop name="Time">1664717</prop>
					</Chan>
				</Acq>
				<Acq Number="8">
					<Chan Number="0">
						<prop name="Fluor">6.99185105461463</prop>
						<prop name="Temp">59.94</prop>
						<prop name="Time">1818533</prop>
					</Chan>
				</Acq>
				<Acq Number="9">
					<Chan Number="0">
						<prop name="Fluor">7.03224334722283</prop>
						<prop name="Temp">59.94</prop>
						<prop name="Time">1972333</prop>
					</Chan>
				</Acq>
				<Acq Number="10">
					<Chan Number="0">
						<prop name="Fluor">6.9846144683296</prop>
						<prop name="Temp">59.94</prop>
						<prop name="Time">2126133</prop>
					</Chan>
				</Acq>
				<Acq Number="11">
					<Chan Number="0">
						<prop name="Fluor">6.97917771346662</prop>
						<prop name="Temp">59.94</prop>
						<prop name="Time">2279917</prop>
					</Chan>
				</Acq>
				<Acq Number="12">
					<Chan Number="0">
						<prop name="Fluor">7.00434548672335</prop>
						<prop name="Temp">59.94</prop>
						<prop name="Time">2433717</prop>
					</Chan>
				</Acq>
				<Acq Number="13">
					<Chan Number="0">
						<prop name="Fluor">7.05361636376621</prop>
						<prop name="Temp">59.94</prop>
						<prop name="Time">2587417</prop>
					</Chan>
				</Acq>
				<Acq Number="14">
					<Chan Number="0">
						<prop name="Fluor">7.04107971855477</prop>
						<prop name="Temp">59.97</prop>
						<prop name="Time">2741217</prop>
					</Chan>
				</Acq>
				<Acq Number="15">
					<Chan Number="0">
						<prop name="Fluor">6.97630815601867</prop>
						<prop name="Temp">59.97</prop>
						<prop name="Time">2895017</prop>
					</Chan>
				</Acq>
				<Acq Number="16">
					<Chan Number="0">
						<prop name="Fluor">6.9779611546901</prop>
						<prop name="Temp">59.94</prop>
						<prop name="Time">3048850</prop>
					</Chan>
				</Acq>
				<Acq Number="17">
					<Chan Number="0">
						<prop name="Fluor">6.99822948009332</prop>
						<prop name="Temp">59.94</prop>
						<prop name="Time">3202617</prop>
					</Chan>
				</Acq>
				<Acq Number="18">
					<Chan Number="0">
						<prop name="Fluor">7.02016904702772</prop>
						<prop name="Temp">59.94</prop>
						<prop name="Time">3356150</prop>
					</Chan>
				</Acq>
				<Acq Number="19">
					<Chan Number="0">
						<prop name="Fluor">7.00369970817068</prop>
						<prop name="Temp">59.94</prop>
						<prop name="Time">3509950</prop>
					</Chan>
				</Acq>
				<Acq Number="20">
					<Chan Number="0">
						<prop name="Fluor">7.04980499831918</prop>
						<prop name="Temp">59.94</prop>
						<prop name="Time">3663750</prop>
					</Chan>
				</Acq>
				<Acq Number="21">
					<Chan Number="0">
						<prop name="Fluor">7.03277154734106</prop>
						<prop name="Temp">59.94</prop>
						<prop name="Time">3817583</prop>
					</Chan>
				</Acq>
				<Acq Number="22">
					<Chan Number="0">
						<prop name="Fluor">7.1168833195505</prop>
						<prop name="Temp">59.94</prop>
						<prop name="Time">3971350</prop>
					</Chan>
				</Acq>
				<Acq Number="23">
					<Chan Number="0">
						<prop name="Fluor">7.05694793996358</prop>
						<prop name="Temp">59.94</prop>
						<prop name="Time">4125150</prop>
					</Chan>
				</Acq>
				<Acq Number="24">
					<Chan Number="0">
						<prop name="Fluor">7.06124393770384</prop>
						<prop name="Temp">59.94</prop>
						<prop name="Time">4279017</prop>
					</Chan>
				</Acq>
				<Acq Number="25">
					<Chan Number="0">
						<prop name="Fluor">7.08195190637176</prop>
						<prop name="Temp">59.94</prop>
						<prop name="Time">4432750</prop>
					</Chan>
				</Acq>
				<Acq Number="26">
					<Chan Number="0">
						<prop name="Fluor">6.98142711994244</prop>
						<prop name="Temp">59.94</prop>
						<prop name="Time">4586567</prop>
					</Chan>
				</Acq>
				<Acq Number="27">
					<Chan Number="0">
						<prop name="Fluor">7.12552711890044</prop>
						<prop name="Temp">59.94</prop>
						<prop name="Time">4740367</prop>
					</Chan>
				</Acq>
				<Acq Number="28">
					<Chan Number="0">
						<prop name="Fluor">7.04460928802721</prop>
						<prop name="Temp">59.94</prop>
						<prop name="Time">4894167</prop>
					</Chan>
				</Acq>
				<Acq Number="29">
					<Chan Number="0">
						<prop name="Fluor">7.10271233325754</prop>
						<prop name="Temp">59.94</prop>
						<prop name="Time">5047967</prop>
					</Chan>
				</Acq>
				<Acq Number="30">
					<Chan Number="0">
						<prop name="Fluor">7.12801600873913</prop>
						<prop name="Temp">59.94</prop>
						<prop name="Time">5201767</prop>
					</Chan>
				</Acq>
				<Acq Number="31">
					<Chan Number="0">
						<prop name="Fluor">7.08858203085644</prop>
						<prop name="Temp">59.94</prop>
						<prop name="Time">5355583</prop>
					</Chan>
				</Acq>
				<Acq Number="32">
					<Chan Number="0">
						<prop name="Fluor">7.08958931936909</prop>
						<prop name="Temp">59.94</prop>
						<prop name="Time">5509517</prop>
					</Chan>
				</Acq>
				<Acq Number="33">
					<Chan Number="0">
						<prop name="Fluor">7.09167468531549</prop>
						<prop name="Temp">59.94</prop>
						<prop name="Time">5663283</prop>
					</Chan>
				</Acq>
				<Acq Number="34">
					<Chan Number="0">
						<prop name="Fluor">7.19062687825086</prop>
						<prop name="Temp">59.94</prop>
						<prop name="Time">5817083</prop>
					</Chan>
				</Acq>
				<Acq Number="35">
					<Chan Number="0">
						<prop name="Fluor">7.27101402689236</prop>
						<prop name="Temp">59.94</prop>
						<prop name="Time">5970867</prop>
					</Chan>
				</Acq>
				<Acq Number="36">
					<Chan Number="0">
						<prop name="Fluor">7.33298036019317</prop>
						<prop name="Temp">59.94</prop>
						<prop name="Time">6124700</prop>
					</Chan>
				</Acq>
				<Acq Number="37">
					<Chan Number="0">
						<prop name="Fluor">7.53416683760474</prop>
						<prop name="Temp">59.94</prop>
						<prop name="Time">6278433</prop>
					</Chan>
				</Acq>
				<Acq Number="38">
					<Chan Number="0">
						<prop name="Fluor">7.89958120640546</prop>
						<prop name="Temp">59.94</prop>
						<prop name="Time">6432267</prop>
					</Chan>
				</Acq>
				<Acq Number="39">
					<Chan Number="0">
						<prop name="Fluor">8.64985214244113</prop>
						<prop name="Temp">59.94</prop>
						<prop name="Time">6586050</prop>
					</Chan>
				</Acq>
				<Acq Number="40">
					<Chan Number="0">
						<prop name="Fluor">10.0719269979354</prop>
						<prop name="Temp">59.97</prop>
						<prop name="Time">6739833</prop>
					</Chan>
				</Acq>
				<Acq Number="41">
					<Chan Number="0">
						<prop name="Fluor">12.5842502038695</prop>
						<prop name="Temp">59.94</prop>
						<prop name="Time">6893433</prop>
					</Chan>
				</Acq>
				<Acq Number="42">
					<Chan Number="0">
						<prop name="Fluor">17.2398378849694</prop>
						<prop name="Temp">59.94</prop>
						<prop name="Time">7047200</prop>
					</Chan>
				</Acq>
				<Acq Number="43">
					<Chan Number="0">
						<prop name="Fluor">25.1384653788193</prop>
						<prop name="Temp">59.94</prop>
						<prop name="Time">7201000</prop>
					</Chan>
				</Acq>
				<Acq Number="44">
					<Chan Number="0">
						<prop name="Fluor">36.1840149811453</prop>
						<prop name="Temp">59.94</prop>
						<prop name="Time">7354784</prop>
					</Chan>
				</Acq>
				<Acq Number="45">
					<Chan Number="0">
						<prop name="Fluor">49.3245098274218</prop>
						<prop name="Temp">59.94</prop>
						<prop name="Time">7508600</prop>
					</Chan>
				</Acq>
			</Sample>
			<Sample Number="7">
				<Acq Number="1">
					<Chan Number="0">
						<prop name="Fluor">3.12051551030789</prop>
						<prop name="Temp">59.94</prop>
						<prop name="Time">741917</prop>
					</Chan>
				</Acq>
				<Acq Number="2">
					<Chan Number="0">
						<prop name="Fluor">3.07897097244887</prop>
						<prop name="Temp">59.94</prop>
						<prop name="Time">895717</prop>
					</Chan>
				</Acq>
				<Acq Number="3">
					<Chan Number="0">
						<prop name="Fluor">3.11904495099914</prop>
						<prop name="Temp">59.97</prop>
						<prop name="Time">1049550</prop>
					</Chan>
				</Acq>
				<Acq Number="4">
					<Chan Number="0">
						<prop name="Fluor">3.17434199693891</prop>
						<prop name="Temp">59.94</prop>
						<prop name="Time">1203317</prop>
					</Chan>
				</Acq>
				<Acq Number="5">
					<Chan Number="0">
						<prop name="Fluor">3.11758215111059</prop>
						<prop name="Temp">59.94</prop>
						<prop name="Time">1357100</prop>
					</Chan>
				</Acq>
				<Acq Number="6">
					<Chan Number="0">
						<prop name="Fluor">3.22384855742721</prop>
						<prop name="Temp">59.94</prop>
						<prop name="Time">1510933</prop>
					</Chan>
				</Acq>
				<Acq Number="7">
					<Chan Number="0">
						<prop name="Fluor">3.26675112168487</prop>
						<prop name="Temp">59.94</prop>
						<prop name="Time">1664717</prop>
					</Chan>
				</Acq>
				<Acq Number="8">
					<Chan Number="0">
						<prop name="Fluor">3.24627276753883</prop>
						<prop name="Temp">59.94</prop>
						<prop name="Time">1818533</prop>
					</Chan>
				</Acq>
				<Acq Number="9">
					<Chan Number="0">
						<prop name="Fluor">3.26667157930177</prop>
						<prop name="Temp">59.94</prop>
						<prop name="Time">1972333</prop>
					</Chan>
				</Acq>
				<Acq Number="10">
					<Chan Number="0">
						<prop name="Fluor">3.27282684164102</prop>
						<prop name="Temp">59.94</prop>
						<prop name="Time">2126133</prop>
					</Chan>
				</Acq>
				<Acq Number="11">
					<Chan Number="0">
						<prop name="Fluor">3.24978805471943</prop>
						<prop name="Temp">59.94</prop>
						<prop name="Time">2279917</prop>
					</Chan>
				</Acq>
				<Acq Number="12">
					<Chan Number="0">
						<prop name="Fluor">3.27254672145741</prop>
						<prop name="Temp">59.94</prop>
						<prop name="Time">2433717</prop>
					</Chan>
				</Acq>
				<Acq Number="13">
					<Chan Number="0">
						<prop name="Fluor">3.33811692416359</prop>
						<prop name="Temp">59.94</prop>
						<prop name="Time">2587417</prop>
					</Chan>
				</Acq>
				<Acq Number="14">
					<Chan Number="0">
						<prop name="Fluor">3.30074799136969</prop>
						<prop name="Temp">59.97</prop>
						<prop name="Time">2741217</prop>
					</Chan>
				</Acq>
				<Acq Number="15">
					<Chan Number="0">
						<prop name="Fluor">3.33998672422468</prop>
						<prop name="Temp">59.97</prop>
						<prop name="Time">2895017</prop>
					</Chan>
				</Acq>
				<Acq Number="16">
					<Chan Number="0">
						<prop name="Fluor">3.3202562215308</prop>
						<prop name="Temp">59.94</prop>
						<prop name="Time">3048850</prop>
					</Chan>
				</Acq>
				<Acq Number="17">
					<Chan Number="0">
						<prop name="Fluor">3.36128205081215</prop>
						<prop name="Temp">59.94</prop>
						<prop name="Time">3202617</prop>
					</Chan>
				</Acq>
				<Acq Number="18">
					<Chan Number="0">
						<prop name="Fluor">3.32098201473601</prop>
						<prop name="Temp">59.94</prop>
						<prop name="Time">3356150</prop>
					</Chan>
				</Acq>
				<Acq Number="19">
					<Chan Number="0">
						<prop name="Fluor">3.36387746472296</prop>
						<prop name="Temp">59.94</prop>
						<prop name="Time">3509950</prop>
					</Chan>
				</Acq>
				<Acq Number="20">
					<Chan Number="0">
						<prop name="Fluor">3.34591857122936</prop>
						<prop name="Temp">59.94</prop>
						<prop name="Time">3663750</prop>
					</Chan>
				</Acq>
				<Acq Number="21">
					<Chan Number="0">
						<prop name="Fluor">3.34742162373611</prop>
						<prop name="Temp">59.94</prop>
						<prop name="Time">3817583</prop>
					</Chan>
				</Acq>
				<Acq Number="22">
					<Chan Number="0">
						<prop name="Fluor">3.38978512302157</prop>
						<prop name="Temp">59.94</prop>
						<prop name="Time">3971350</prop>
					</Chan>
				</Acq>
				<Acq Number="23">
					<Chan Number="0">
						<prop name="Fluor">3.32844275470339</prop>
						<prop name="Temp">59.94</prop>
						<prop name="Time">4125150</prop>
					</Chan>
				</Acq>
				<Acq Number="24">
					<Chan Number="0">
						<prop name="Fluor">3.39197676865036</prop>
						<prop name="Temp">59.94</prop>
						<prop name="Time">4279017</prop>
					</Chan>
				</Acq>
				<Acq Number="25">
					<Chan Number="0">
						<prop name="Fluor">3.35042103098856</prop>
						<prop name="Temp">59.94</prop>
						<prop name="Time">4432750</prop>
					</Chan>
				</Acq>
				<Acq Number="26">
					<Chan Number="0">
						<prop name="Fluor">3.37067189496682</prop>
						<prop name="Temp">59.94</prop>
						<prop name="Time">4586567</prop>
					</Chan>
				</Acq>
				<Acq Number="27">
					<Chan Number="0">
						<prop name="Fluor">3.41069590367351</prop>
						<prop name="Temp">59.94</prop>
						<prop name="Time">4740367</prop>
					</Chan>
				</Acq>
				<Acq Number="28">
					<Chan Number="0">
						<prop name="Fluor">3.42858256613266</prop>
						<prop name="Temp">59.94</prop>
						<prop name="Time">4894167</prop>
					</Chan>
				</Acq>
				<Acq Number="29">
					<Chan Number="0">
						<prop name="Fluor">3.50561788038648</prop>
						<prop name="Temp">59.94</prop>
						<prop name="Time">5047967</prop>
					</Chan>
				</Acq>
				<Acq Number="30">
					<Chan Number="0">
						<prop name="Fluor">3.6485832601626</prop>
						<prop name="Temp">59.94</prop>
						<prop name="Time">5201767</prop>
					</Chan>
				</Acq>
				<Acq Number="31">
					<Chan Number="0">
						<prop name="Fluor">3.83155534119818</prop>
						<prop name="Temp">59.94</prop>
						<prop name="Time">5355583</prop>
					</Chan>
				</Acq>
				<Acq Number="32">
					<Chan Number="0">
						<prop name="Fluor">4.22138979591053</prop>
						<prop name="Temp">59.94</prop>
						<prop name="Time">5509517</prop>
					</Chan>
				</Acq>
				<Acq Number="33">
					<Chan Number="0">
						<prop name="Fluor">5.00498083292078</prop>
						<prop name="Temp">59.94</prop>
						<prop name="Time">5663283</prop>
					</Chan>
				</Acq>
				<Acq Number="34">
					<Chan Number="0">
						<prop name="Fluor">6.54923174323631</prop>
						<prop name="Temp">59.94</prop>
						<prop name="Time">5817083</prop>
					</Chan>
				</Acq>
				<Acq Number="35">
					<Chan Number="0">
						<prop name="Fluor">9.4157209342904</prop>
						<prop name="Temp">59.94</prop>
						<prop name="Time">5970867</prop>
					</Chan>
				</Acq>
				<Acq Number="36">
					<Chan Number="0">
						<prop name="Fluor">14.5365143603783</prop>
						<prop name="Temp">59.94</prop>
						<prop name="Time">6124700</prop>
					</Chan>
				</Acq>
				<Acq Number="37">
					<Chan Number="0">
						<prop name="Fluor">23.2463393454695</prop>
						<prop name="Temp">59.94</prop>
						<prop name="Time">6278433</prop>
					</Chan>
				</Acq>
				<Acq Number="38">
					<Chan Number="0">
						<prop name="Fluor">35.0025225254191</prop>
						<prop name="Temp">59.94</prop>
						<prop name="Time">6432267</prop>
					</Chan>
				</Acq>
				<Acq Number="39">
					<Chan Number="0">
						<prop name="Fluor">47.7068589882307</prop>
						<prop name="Temp">59.94</prop>
						<prop name="Time">6586050</prop>
					</Chan>
				</Acq>
				<Acq Number="40">
					<Chan Number="0">
						<prop name="Fluor">57.9482166351274</prop>
						<prop name="Temp">59.97</prop>
						<prop name="Time">6739833</prop>
					</Chan>
				</Acq>
				<Acq Number="41">
					<Chan Number="0">
						<prop name="Fluor">64.3475377533187</prop>
						<prop name="Temp">59.94</prop>
						<prop name="Time">6893433</prop>
					</Chan>
				</Acq>
				<Acq Number="42">
					<Chan Number="0">
						<prop name="Fluor">68.1788855948065</prop>
						<prop name="Temp">59.94</prop>
						<prop name="Time">7047200</prop>
					</Chan>
				</Acq>
				<Acq Number="43">
					<Chan Number="0">
						<prop name="Fluor">70.6948823578288</prop>
						<prop name="Temp">59.94</prop>
						<prop name="Time">7201000</prop>
					</Chan>
				</Acq>
				<Acq Number="44">
					<Chan Number="0">
						<prop name="Fluor">72.667207322085</prop>
						<prop name="Temp">59.94</prop>
						<prop name="Time">7354784</prop>
					</Chan>
				</Acq>
				<Acq Number="45">
					<Chan Number="0">
						<prop name="Fluor">74.1696331030168</prop>
						<prop name="Temp">59.94</prop>
						<prop name="Time">7508600</prop>
					</Chan>
				</Acq>
			</Sample>
			<Sample Number="8">
				<Acq Number="1">
					<Chan Number="0">
						<prop name="Fluor">2.59438292556706</prop>
						<prop name="Temp">59.94</prop>
						<prop name="Time">741917</prop>
					</Chan>
				</Acq>
				<Acq Number="2">
					<Chan Number="0">
						<prop name="Fluor">2.59376676821315</prop>
						<prop name="Temp">59.94</prop>
						<prop name="Time">895717</prop>
					</Chan>
				</Acq>
				<Acq Number="3">
					<Chan Number="0">
						<prop name="Fluor">2.63503700061422</prop>
						<prop name="Temp">59.97</prop>
						<prop name="Time">1049550</prop>
					</Chan>
				</Acq>
				<Acq Number="4">
					<Chan Number="0">
						<prop name="Fluor">2.63009183706429</prop>
						<prop name="Temp">59.94</prop>
						<prop name="Time">1203317</prop>
					</Chan>
				</Acq>
				<Acq Number="5">
					<Chan Number="0">
						<prop name="Fluor">2.57095191126451</prop>
						<prop name="Temp">59.94</prop>
						<prop name="Time">1357100</prop>
					</Chan>
				</Acq>
				<Acq Number="6">
					<Chan Number="0">
						<prop name="Fluor">2.65821644227526</prop>
						<prop name="Temp">59.94</prop>
						<prop name="Time">1510933</prop>
					</Chan>
				</Acq>
				<Acq Number="7">
					<Chan Number="0">
						<prop name="Fluor">2.65989576692002</prop>
						<prop name="Temp">59.94</prop>
						<prop name="Time">1664717</prop>
					</Chan>
				</Acq>
				<Acq Number="8">
					<Chan Number="0">
						<prop name="Fluor">2.70185178354225</prop>
						<prop name="Temp">59.94</prop>
						<prop name="Time">1818533</prop>
					</Chan>
				</Acq>
				<Acq Number="9">
					<Chan Number="0">
						<prop name="Fluor">2.74378920979908</prop>
						<prop name="Temp">59.94</prop>
						<prop name="Time">1972333</prop>
					</Chan>
				</Acq>
				<Acq Number="10">
					<Chan Number="0">
						<prop name="Fluor">2.70689573291513</prop>
						<prop name="Temp">59.94</prop>
						<prop name="Time">2126133</prop>
					</Chan>
				</Acq>
				<Acq Number="11">
					<Chan Number="0">
						<prop name="Fluor">2.72581100860488</prop>
						<prop name="Temp">59.94</prop>
						<prop name="Time">2279917</prop>
					</Chan>
				</Acq>
				<Acq Number="12">
					<Chan Number="0">
						<prop name="Fluor">2.74874513179339</prop>
						<prop name="Temp">59.94</prop>
						<prop name="Time">2433717</prop>
					</Chan>
				</Acq>
				<Acq Number="13">
					<Chan Number="0">
						<prop name="Fluor">2.79423768102407</prop>
						<prop name="Temp">59.94</prop>
						<prop name="Time">2587417</prop>
					</Chan>
				</Acq>
				<Acq Number="14">
					<Chan Number="0">
						<prop name="Fluor">2.75520148820044</prop>
						<prop name="Temp">59.97</prop>
						<prop name="Time">2741217</prop>
					</Chan>
				</Acq>
				<Acq Number="15">
					<Chan Number="0">
						<prop name="Fluor">2.77471772515042</prop>
						<prop name="Temp">59.97</prop>
						<prop name="Time">2895017</prop>
					</Chan>
				</Acq>
				<Acq Number="16">
					<Chan Number="0">
						<prop name="Fluor">2.754306095124</prop>
						<prop name="Temp">59.94</prop>
						<prop name="Time">3048850</prop>
					</Chan>
				</Acq>
				<Acq Number="17">
					<Chan Number="0">
						<prop name="Fluor">2.7753624904155</prop>
						<prop name="Temp">59.94</prop>
						<prop name="Time">3202617</prop>
					</Chan>
				</Acq>
				<Acq Number="18">
					<Chan Number="0">
						<prop name="Fluor">2.77601765622979</prop>
						<prop name="Temp">59.94</prop>
						<prop name="Time">3356150</prop>
					</Chan>
				</Acq>
				<Acq Number="19">
					<Chan Number="0">
						<prop name="Fluor">2.79860258562146</prop>
						<prop name="Temp">59.94</prop>
						<prop name="Time">3509950</prop>
					</Chan>
				</Acq>
				<Acq Number="20">
					<Chan Number="0">
						<prop name="Fluor">2.80080073649988</prop>
						<prop name="Temp">59.94</prop>
						<prop name="Time">3663750</prop>
					</Chan>
				</Acq>
				<Acq Number="21">
					<Chan Number="0">
						<prop name="Fluor">2.84429668534059</prop>
						<prop name="Temp">59.94</prop>
						<prop name="Time">3817583</prop>
					</Chan>
				</Acq>
				<Acq Number="22">
					<Chan Number="0">
						<prop name="Fluor">2.88762866133705</prop>
						<prop name="Temp">59.94</prop>
						<prop name="Time">3971350</prop>
					</Chan>
				</Acq>
				<Acq Number="23">
					<Chan Number="0">
						<prop name="Fluor">2.82465188068548</prop>
						<prop name="Temp">59.94</prop>
						<prop name="Time">4125150</prop>
					</Chan>
				</Acq>
				<Acq Number="24">
					<Chan Number="0">
						<prop name="Fluor">2.84732670886927</prop>
						<prop name="Temp">59.94</prop>
						<prop name="Time">4279017</prop>
					</Chan>
				</Acq>
				<Acq Number="25">
					<Chan Number="0">
						<prop name="Fluor">2.84727782915833</prop>
						<prop name="Temp">59.94</prop>
						<prop name="Time">4432750</prop>
					</Chan>
				</Acq>
				<Acq Number="26">
					<Chan Number="0">
						<prop name="Fluor">2.88962842008686</prop>
						<prop name="Temp">59.94</prop>
						<prop name="Time">4586567</prop>
					</Chan>
				</Acq>
				<Acq Number="27">
					<Chan Number="0">
						<prop name="Fluor">2.91051957906984</prop>
						<prop name="Temp">59.94</prop>
						<prop name="Time">4740367</prop>
					</Chan>
				</Acq>
				<Acq Number="28">
					<Chan Number="0">
						<prop name="Fluor">2.93038614275579</prop>
						<prop name="Temp">59.94</prop>
						<prop name="Time">4894167</prop>
					</Chan>
				</Acq>
				<Acq Number="29">
					<Chan Number="0">
						<prop name="Fluor">2.99020242140172</prop>
						<prop name="Temp">59.94</prop>
						<prop name="Time">5047967</prop>
					</Chan>
				</Acq>
				<Acq Number="30">
					<Chan Number="0">
						<prop name="Fluor">3.13701881028736</prop>
						<prop name="Temp">59.94</prop>
						<prop name="Time">5201767</prop>
					</Chan>
				</Acq>
				<Acq Number="31">
					<Chan Number="0">
						<prop name="Fluor">3.40828786274149</prop>
						<prop name="Temp">59.94</prop>
						<prop name="Time">5355583</prop>
					</Chan>
				</Acq>
				<Acq Number="32">
					<Chan Number="0">
						<prop name="Fluor">3.93347555861427</prop>
						<prop name="Temp">59.94</prop>
						<prop name="Time">5509517</prop>
					</Chan>
				</Acq>
				<Acq Number="33">
					<Chan Number="0">
						<prop name="Fluor">4.820841811749</prop>
						<prop name="Temp">59.94</prop>
						<prop name="Time">5663283</prop>
					</Chan>
				</Acq>
				<Acq Number="34">
					<Chan Number="0">
						<prop name="Fluor">6.72265734049568</prop>
						<prop name="Temp">59.94</prop>
						<prop name="Time">5817083</prop>
					</Chan>
				</Acq>
				<Acq Number="35">
					<Chan Number="0">
						<prop name="Fluor">10.1084268189295</prop>
						<prop name="Temp">59.94</prop>
						<prop name="Time">5970867</prop>
					</Chan>
				</Acq>
				<Acq Number="36">
					<Chan Number="0">
						<prop name="Fluor">16.316577190381</prop>
						<prop name="Temp">59.94</prop>
						<prop name="Time">6124700</prop>
					</Chan>
				</Acq>
				<Acq Number="37">
					<Chan Number="0">
						<prop name="Fluor">26.6533019878601</prop>
						<prop name="Temp">59.94</prop>
						<prop name="Time">6278433</prop>
					</Chan>
				</Acq>
				<Acq Number="38">
					<Chan Number="0">
						<prop name="Fluor">40.7127062229544</prop>
						<prop name="Temp">59.94</prop>
						<prop name="Time">6432267</prop>
					</Chan>
				</Acq>
				<Acq Number="39">
					<Chan Number="0">
						<prop name="Fluor">54.0924595657742</prop>
						<prop name="Temp">59.94</prop>
						<prop name="Time">6586050</prop>
					</Chan>
				</Acq>
				<Acq Number="40">
					<Chan Number="0">
						<prop name="Fluor">63.1209366446812</prop>
						<prop name="Temp">59.97</prop>
						<prop name="Time">6739833</prop>
					</Chan>
				</Acq>
				<Acq Number="41">
					<Chan Number="0">
						<prop name="Fluor">67.3165450547648</prop>
						<prop name="Temp">59.94</prop>
						<prop name="Time">6893433</prop>
					</Chan>
				</Acq>
				<Acq Number="42">
					<Chan Number="0">
						<prop name="Fluor">69.3836305595647</prop>
						<prop name="Temp">59.94</prop>
						<prop name="Time">7047200</prop>
					</Chan>
				</Acq>
				<Acq Number="43">
					<Chan Number="0">
						<prop name="Fluor">71.3954013838421</prop>
						<prop name="Temp">59.94</prop>
						<prop name="Time">7201000</prop>
					</Chan>
				</Acq>
				<Acq Number="44">
					<Chan Number="0">
						<prop name="Fluor">72.4463529305491</prop>
						<prop name="Temp">59.94</prop>
						<prop name="Time">7354784</prop>
					</Chan>
				</Acq>
				<Acq Number="45">
					<Chan Number="0">
						<prop name="Fluor">73.5460494476801</prop>
						<prop name="Temp">59.94</prop>
						<prop name="Time">7508600</prop>
					</Chan>
				</Acq>
			</Sample>
			<Sample Number="9">
				<Acq Number="1">
					<Chan Number="0">
						<prop name="Fluor">6.60930565416222</prop>
						<prop name="Temp">59.94</prop>
						<prop name="Time">741917</prop>
					</Chan>
				</Acq>
				<Acq Number="2">
					<Chan Number="0">
						<prop name="Fluor">6.58592135272356</prop>
						<prop name="Temp">59.94</prop>
						<prop name="Time">895717</prop>
					</Chan>
				</Acq>
				<Acq Number="3">
					<Chan Number="0">
						<prop name="Fluor">6.62797516159635</prop>
						<prop name="Temp">59.97</prop>
						<prop name="Time">1049550</prop>
					</Chan>
				</Acq>
				<Acq Number="4">
					<Chan Number="0">
						<prop name="Fluor">6.6373963120513</prop>
						<prop name="Temp">59.94</prop>
						<prop name="Time">1203317</prop>
					</Chan>
				</Acq>
				<Acq Number="5">
					<Chan Number="0">
						<prop name="Fluor">6.58126950683871</prop>
						<prop name="Temp">59.94</prop>
						<prop name="Time">1357100</prop>
					</Chan>
				</Acq>
				<Acq Number="6">
					<Chan Number="0">
						<prop name="Fluor">6.67729012243192</prop>
						<prop name="Temp">59.94</prop>
						<prop name="Time">1510933</prop>
					</Chan>
				</Acq>
				<Acq Number="7">
					<Chan Number="0">
						<prop name="Fluor">6.59402454934282</prop>
						<prop name="Temp">59.94</prop>
						<prop name="Time">1664717</prop>
					</Chan>
				</Acq>
				<Acq Number="8">
					<Chan Number="0">
						<prop name="Fluor">6.65956625397333</prop>
						<prop name="Temp">59.94</prop>
						<prop name="Time">1818533</prop>
					</Chan>
				</Acq>
				<Acq Number="9">
					<Chan Number="0">
						<prop name="Fluor">6.72509515868012</prop>
						<prop name="Temp">59.94</prop>
						<prop name="Time">1972333</prop>
					</Chan>
				</Acq>
				<Acq Number="10">
					<Chan Number="0">
						<prop name="Fluor">6.69393030174954</prop>
						<prop name="Temp">59.94</prop>
						<prop name="Time">2126133</prop>
					</Chan>
				</Acq>
				<Acq Number="11">
					<Chan Number="0">
						<prop name="Fluor">6.6668322515104</prop>
						<prop name="Temp">59.94</prop>
						<prop name="Time">2279917</prop>
					</Chan>
				</Acq>
				<Acq Number="12">
					<Chan Number="0">
						<prop name="Fluor">6.671496673257</prop>
						<prop name="Temp">59.94</prop>
						<prop name="Time">2433717</prop>
					</Chan>
				</Acq>
				<Acq Number="13">
					<Chan Number="0">
						<prop name="Fluor">6.74557199950267</prop>
						<prop name="Temp">59.94</prop>
						<prop name="Time">2587417</prop>
					</Chan>
				</Acq>
				<Acq Number="14">
					<Chan Number="0">
						<prop name="Fluor">6.68718500147753</prop>
						<prop name="Temp">59.97</prop>
						<prop name="Time">2741217</prop>
					</Chan>
				</Acq>
				<Acq Number="15">
					<Chan Number="0">
						<prop name="Fluor">6.74927858404748</prop>
						<prop name="Temp">59.97</prop>
						<prop name="Time">2895017</prop>
					</Chan>
				</Acq>
				<Acq Number="16">
					<Chan Number="0">
						<prop name="Fluor">6.70699727390864</prop>
						<prop name="Temp">59.94</prop>
						<prop name="Time">3048850</prop>
					</Chan>
				</Acq>
				<Acq Number="17">
					<Chan Number="0">
						<prop name="Fluor">6.70696423371146</prop>
						<prop name="Temp">59.94</prop>
						<prop name="Time">3202617</prop>
					</Chan>
				</Acq>
				<Acq Number="18">
					<Chan Number="0">
						<prop name="Fluor">6.68658671722402</prop>
						<prop name="Temp">59.94</prop>
						<prop name="Time">3356150</prop>
					</Chan>
				</Acq>
				<Acq Number="19">
					<Chan Number="0">
						<prop name="Fluor">6.77809554466268</prop>
						<prop name="Temp">59.94</prop>
						<prop name="Time">3509950</prop>
					</Chan>
				</Acq>
				<Acq Number="20">
					<Chan Number="0">
						<prop name="Fluor">6.71747053292943</prop>
						<prop name="Temp">59.94</prop>
						<prop name="Time">3663750</prop>
					</Chan>
				</Acq>
				<Acq Number="21">
					<Chan Number="0">
						<prop name="Fluor">6.78652896365753</prop>
						<prop name="Temp">59.94</prop>
						<prop name="Time">3817583</prop>
					</Chan>
				</Acq>
				<Acq Number="22">
					<Chan Number="0">
						<prop name="Fluor">6.74524025535229</prop>
						<prop name="Temp">59.94</prop>
						<prop name="Time">3971350</prop>
					</Chan>
				</Acq>
				<Acq Number="23">
					<Chan Number="0">
						<prop name="Fluor">6.68032805726855</prop>
						<prop name="Temp">59.94</prop>
						<prop name="Time">4125150</prop>
					</Chan>
				</Acq>
				<Acq Number="24">
					<Chan Number="0">
						<prop name="Fluor">6.79448920123468</prop>
						<prop name="Temp">59.94</prop>
						<prop name="Time">4279017</prop>
					</Chan>
				</Acq>
				<Acq Number="25">
					<Chan Number="0">
						<prop name="Fluor">6.72895492126855</prop>
						<prop name="Temp">59.94</prop>
						<prop name="Time">4432750</prop>
					</Chan>
				</Acq>
				<Acq Number="26">
					<Chan Number="0">
						<prop name="Fluor">6.79653154891675</prop>
						<prop name="Temp">59.94</prop>
						<prop name="Time">4586567</prop>
					</Chan>
				</Acq>
				<Acq Number="27">
					<Chan Number="0">
						<prop name="Fluor">6.82048769200265</prop>
						<prop name="Temp">59.94</prop>
						<prop name="Time">4740367</prop>
					</Chan>
				</Acq>
				<Acq Number="28">
					<Chan Number="0">
						<prop name="Fluor">6.93193071975536</prop>
						<prop name="Temp">59.94</prop>
						<prop name="Time">4894167</prop>
					</Chan>
				</Acq>
				<Acq Number="29">
					<Chan Number="0">
						<prop name="Fluor">6.99578103910527</prop>
						<prop name="Temp">59.94</prop>
						<prop name="Time">5047967</prop>
					</Chan>
				</Acq>
				<Acq Number="30">
					<Chan Number="0">
						<prop name="Fluor">7.28735527673093</prop>
						<prop name="Temp">59.94</prop>
						<prop name="Time">5201767</prop>
					</Chan>
				</Acq>
				<Acq Number="31">
					<Chan Number="0">
						<prop name="Fluor">7.68494571668304</prop>
						<prop name="Temp">59.94</prop>
						<prop name="Time">5355583</prop>
					</Chan>
				</Acq>
				<Acq Number="32">
					<Chan Number="0">
						<prop name="Fluor">8.52296913250952</prop>
						<prop name="Temp">59.94</prop>
						<prop name="Time">5509517</prop>
					</Chan>
				</Acq>
				<Acq Number="33">
					<Chan Number="0">
						<prop name="Fluor">10.2013611512634</prop>
						<prop name="Temp">59.94</prop>
						<prop name="Time">5663283</prop>
					</Chan>
				</Acq>
				<Acq Number="34">
					<Chan Number="0">
						<prop name="Fluor">13.2840372104998</prop>
						<prop name="Temp">59.94</prop>
						<prop name="Time">5817083</prop>
					</Chan>
				</Acq>
				<Acq Number="35">
					<Chan Number="0">
						<prop name="Fluor">18.8392724247484</prop>
						<prop name="Temp">59.94</prop>
						<prop name="Time">5970867</prop>
					</Chan>
				</Acq>
				<Acq Number="36">
					<Chan Number="0">
						<prop name="Fluor">28.3295927423796</prop>
						<prop name="Temp">59.94</prop>
						<prop name="Time">6124700</prop>
					</Chan>
				</Acq>
				<Acq Number="37">
					<Chan Number="0">
						<prop name="Fluor">42.0934013493552</prop>
						<prop name="Temp">59.94</prop>
						<prop name="Time">6278433</prop>
					</Chan>
				</Acq>
				<Acq Number="38">
					<Chan Number="0">
						<prop name="Fluor">56.6246326537881</prop>
						<prop name="Temp">59.94</prop>
						<prop name="Time">6432267</prop>
					</Chan>
				</Acq>
				<Acq Number="39">
					<Chan Number="0">
						<prop name="Fluor">66.9996934109369</prop>
						<prop name="Temp">59.94</prop>
						<prop name="Time">6586050</prop>
					</Chan>
				</Acq>
				<Acq Number="40">
					<Chan Number="0">
						<prop name="Fluor">72.0255089525047</prop>
						<prop name="Temp">59.97</prop>
						<prop name="Time">6739833</prop>
					</Chan>
				</Acq>
				<Acq Number="41">
					<Chan Number="0">
						<prop name="Fluor">74.6724828623435</prop>
						<prop name="Temp">59.94</prop>
						<prop name="Time">6893433</prop>
					</Chan>
				</Acq>
				<Acq Number="42">
					<Chan Number="0">
						<prop name="Fluor">76.4915637346104</prop>
						<prop name="Temp">59.94</prop>
						<prop name="Time">7047200</prop>
					</Chan>
				</Acq>
				<Acq Number="43">
					<Chan Number="0">
						<prop name="Fluor">77.6122469262616</prop>
						<prop name="Temp">59.94</prop>
						<prop name="Time">7201000</prop>
					</Chan>
				</Acq>
				<Acq Number="44">
					<Chan Number="0">
						<prop name="Fluor">78.2391346605353</prop>
						<prop name="Temp">59.94</prop>
						<prop name="Time">7354784</prop>
					</Chan>
				</Acq>
				<Acq Number="45">
					<Chan Number="0">
						<prop name="Fluor">79.0940589682575</prop>
						<prop name="Temp">59.94</prop>
						<prop name="Time">7508600</prop>
					</Chan>
				</Acq>
			</Sample>
			<Sample Number="10">
				<Acq Number="1">
					<Chan Number="0">
						<prop name="Fluor">2.91654072348377</prop>
						<prop name="Temp">59.94</prop>
						<prop name="Time">741917</prop>
					</Chan>
				</Acq>
				<Acq Number="2">
					<Chan Number="0">
						<prop name="Fluor">2.93886725782413</prop>
						<prop name="Temp">59.94</prop>
						<prop name="Time">895717</prop>
					</Chan>
				</Acq>
				<Acq Number="3">
					<Chan Number="0">
						<prop name="Fluor">2.96112342398534</prop>
						<prop name="Temp">59.97</prop>
						<prop name="Time">1049550</prop>
					</Chan>
				</Acq>
				<Acq Number="4">
					<Chan Number="0">
						<prop name="Fluor">2.95557919794954</prop>
						<prop name="Temp">59.94</prop>
						<prop name="Time">1203317</prop>
					</Chan>
				</Acq>
				<Acq Number="5">
					<Chan Number="0">
						<prop name="Fluor">2.91376693312191</prop>
						<prop name="Temp">59.94</prop>
						<prop name="Time">1357100</prop>
					</Chan>
				</Acq>
				<Acq Number="6">
					<Chan Number="0">
						<prop name="Fluor">2.98661449027614</prop>
						<prop name="Temp">59.94</prop>
						<prop name="Time">1510933</prop>
					</Chan>
				</Acq>
				<Acq Number="7">
					<Chan Number="0">
						<prop name="Fluor">3.05759945387616</prop>
						<prop name="Temp">59.94</prop>
						<prop name="Time">1664717</prop>
					</Chan>
				</Acq>
				<Acq Number="8">
					<Chan Number="0">
						<prop name="Fluor">3.05756714930678</prop>
						<prop name="Temp">59.94</prop>
						<prop name="Time">1818533</prop>
					</Chan>
				</Acq>
				<Acq Number="9">
					<Chan Number="0">
						<prop name="Fluor">3.03446694411947</prop>
						<prop name="Temp">59.94</prop>
						<prop name="Time">1972333</prop>
					</Chan>
				</Acq>
				<Acq Number="10">
					<Chan Number="0">
						<prop name="Fluor">3.08633378773995</prop>
						<prop name="Temp">59.94</prop>
						<prop name="Time">2126133</prop>
					</Chan>
				</Acq>
				<Acq Number="11">
					<Chan Number="0">
						<prop name="Fluor">3.06087764635832</prop>
						<prop name="Temp">59.94</prop>
						<prop name="Time">2279917</prop>
					</Chan>
				</Acq>
				<Acq Number="12">
					<Chan Number="0">
						<prop name="Fluor">3.06303402357545</prop>
						<prop name="Temp">59.94</prop>
						<prop name="Time">2433717</prop>
					</Chan>
				</Acq>
				<Acq Number="13">
					<Chan Number="0">
						<prop name="Fluor">3.08990929406497</prop>
						<prop name="Temp">59.94</prop>
						<prop name="Time">2587417</prop>
					</Chan>
				</Acq>
				<Acq Number="14">
					<Chan Number="0">
						<prop name="Fluor">3.04707840767755</prop>
						<prop name="Temp">59.97</prop>
						<prop name="Time">2741217</prop>
					</Chan>
				</Acq>
				<Acq Number="15">
					<Chan Number="0">
						<prop name="Fluor">3.11471888284232</prop>
						<prop name="Temp">59.97</prop>
						<prop name="Time">2895017</prop>
					</Chan>
				</Acq>
				<Acq Number="16">
					<Chan Number="0">
						<prop name="Fluor">3.06919875362234</prop>
						<prop name="Temp">59.94</prop>
						<prop name="Time">3048850</prop>
					</Chan>
				</Acq>
				<Acq Number="17">
					<Chan Number="0">
						<prop name="Fluor">3.11538711371301</prop>
						<prop name="Temp">59.94</prop>
						<prop name="Time">3202617</prop>
					</Chan>
				</Acq>
				<Acq Number="18">
					<Chan Number="0">
						<prop name="Fluor">3.1623380873734</prop>
						<prop name="Temp">59.94</prop>
						<prop name="Time">3356150</prop>
					</Chan>
				</Acq>
				<Acq Number="19">
					<Chan Number="0">
						<prop name="Fluor">3.11769580703098</prop>
						<prop name="Temp">59.94</prop>
						<prop name="Time">3509950</prop>
					</Chan>
				</Acq>
				<Acq Number="20">
					<Chan Number="0">
						<prop name="Fluor">3.1431381623394</prop>
						<prop name="Temp">59.94</prop>
						<prop name="Time">3663750</prop>
					</Chan>
				</Acq>
				<Acq Number="21">
					<Chan Number="0">
						<prop name="Fluor">3.23691674357025</prop>
						<prop name="Temp">59.94</prop>
						<prop name="Time">3817583</prop>
					</Chan>
				</Acq>
				<Acq Number="22">
					<Chan Number="0">
						<prop name="Fluor">3.14482452080878</prop>
						<prop name="Temp">59.94</prop>
						<prop name="Time">3971350</prop>
					</Chan>
				</Acq>
				<Acq Number="23">
					<Chan Number="0">
						<prop name="Fluor">3.12093372551853</prop>
						<prop name="Temp">59.94</prop>
						<prop name="Time">4125150</prop>
					</Chan>
				</Acq>
				<Acq Number="24">
					<Chan Number="0">
						<prop name="Fluor">3.19014060322057</prop>
						<prop name="Temp">59.94</prop>
						<prop name="Time">4279017</prop>
					</Chan>
				</Acq>
				<Acq Number="25">
					<Chan Number="0">
						<prop name="Fluor">3.18640868478135</prop>
						<prop name="Temp">59.94</prop>
						<prop name="Time">4432750</prop>
					</Chan>
				</Acq>
				<Acq Number="26">
					<Chan Number="0">
						<prop name="Fluor">3.15843081392563</prop>
						<prop name="Temp">59.94</prop>
						<prop name="Time">4586567</prop>
					</Chan>
				</Acq>
				<Acq Number="27">
					<Chan Number="0">
						<prop name="Fluor">3.22373381790771</prop>
						<prop name="Temp">59.94</prop>
						<prop name="Time">4740367</prop>
					</Chan>
				</Acq>
				<Acq Number="28">
					<Chan Number="0">
						<prop name="Fluor">3.24442858033087</prop>
						<prop name="Temp">59.94</prop>
						<prop name="Time">4894167</prop>
					</Chan>
				</Acq>
				<Acq Number="29">
					<Chan Number="0">
						<prop name="Fluor">3.24177374438819</prop>
						<prop name="Temp">59.94</prop>
						<prop name="Time">5047967</prop>
					</Chan>
				</Acq>
				<Acq Number="30">
					<Chan Number="0">
						<prop name="Fluor">3.26635909445843</prop>
						<prop name="Temp">59.94</prop>
						<prop name="Time">5201767</prop>
					</Chan>
				</Acq>
				<Acq Number="31">
					<Chan Number="0">
						<prop name="Fluor">3.31260554706784</prop>
						<prop name="Temp">59.94</prop>
						<prop name="Time">5355583</prop>
					</Chan>
				</Acq>
				<Acq Number="32">
					<Chan Number="0">
						<prop name="Fluor">3.28889522294388</prop>
						<prop name="Temp">59.94</prop>
						<prop name="Time">5509517</prop>
					</Chan>
				</Acq>
				<Acq Number="33">
					<Chan Number="0">
						<prop name="Fluor">3.33516666101163</prop>
						<prop name="Temp">59.94</prop>
						<prop name="Time">5663283</prop>
					</Chan>
				</Acq>
				<Acq Number="34">
					<Chan Number="0">
						<prop name="Fluor">3.37839903664273</prop>
						<prop name="Temp">59.94</prop>
						<prop name="Time">5817083</prop>
					</Chan>
				</Acq>
				<Acq Number="35">
					<Chan Number="0">
						<prop name="Fluor">3.46797278709767</prop>
						<prop name="Temp">59.94</prop>
						<prop name="Time">5970867</prop>
					</Chan>
				</Acq>
				<Acq Number="36">
					<Chan Number="0">
						<prop name="Fluor">3.76585765785732</prop>
						<prop name="Temp">59.94</prop>
						<prop name="Time">6124700</prop>
					</Chan>
				</Acq>
				<Acq Number="37">
					<Chan Number="0">
						<prop name="Fluor">4.08292159758012</prop>
						<prop name="Temp">59.94</prop>
						<prop name="Time">6278433</prop>
					</Chan>
				</Acq>
				<Acq Number="38">
					<Chan Number="0">
						<prop name="Fluor">4.88797448902114</prop>
						<prop name="Temp">59.94</prop>
						<prop name="Time">6432267</prop>
					</Chan>
				</Acq>
				<Acq Number="39">
					<Chan Number="0">
						<prop name="Fluor">6.27510819128358</prop>
						<prop name="Temp">59.94</prop>
						<prop name="Time">6586050</prop>
					</Chan>
				</Acq>
				<Acq Number="40">
					<Chan Number="0">
						<prop name="Fluor">8.94455022925727</prop>
						<prop name="Temp">59.97</prop>
						<prop name="Time">6739833</prop>
					</Chan>
				</Acq>
				<Acq Number="41">
					<Chan Number="0">
						<prop name="Fluor">13.7661190483514</prop>
						<prop name="Temp">59.94</prop>
						<prop name="Time">6893433</prop>
					</Chan>
				</Acq>
				<Acq Number="42">
					<Chan Number="0">
						<prop name="Fluor">21.6831243464105</prop>
						<prop name="Temp">59.94</prop>
						<prop name="Time">7047200</prop>
					</Chan>
				</Acq>
				<Acq Number="43">
					<Chan Number="0">
						<prop name="Fluor">32.6670360899873</prop>
						<prop name="Temp">59.94</prop>
						<prop name="Time">7201000</prop>
					</Chan>
				</Acq>
				<Acq Number="44">
					<Chan Number="0">
						<prop name="Fluor">44.6717190565824</prop>
						<prop name="Temp">59.94</prop>
						<prop name="Time">7354784</prop>
					</Chan>
				</Acq>
				<Acq Number="45">
					<Chan Number="0">
						<prop name="Fluor">55.5893025324833</prop>
						<prop name="Temp">59.94</prop>
						<prop name="Time">7508600</prop>
					</Chan>
				</Acq>
			</Sample>
			<Sample Number="11">
				<Acq Number="1">
					<Chan Number="0">
						<prop name="Fluor">2.73993493521235</prop>
						<prop name="Temp">59.94</prop>
						<prop name="Time">741917</prop>
					</Chan>
				</Acq>
				<Acq Number="2">
					<Chan Number="0">
						<prop name="Fluor">2.73933198643347</prop>
						<prop name="Temp">59.94</prop>
						<prop name="Time">895717</prop>
					</Chan>
				</Acq>
				<Acq Number="3">
					<Chan Number="0">
						<prop name="Fluor">2.76308657299607</prop>
						<prop name="Temp">59.97</prop>
						<prop name="Time">1049550</prop>
					</Chan>
				</Acq>
				<Acq Number="4">
					<Chan Number="0">
						<prop name="Fluor">2.80682970411614</prop>
						<prop name="Temp">59.94</prop>
						<prop name="Time">1203317</prop>
					</Chan>
				</Acq>
				<Acq Number="5">
					<Chan Number="0">
						<prop name="Fluor">2.73734719360742</prop>
						<prop name="Temp">59.94</prop>
						<prop name="Time">1357100</prop>
					</Chan>
				</Acq>
				<Acq Number="6">
					<Chan Number="0">
						<prop name="Fluor">2.83896520699272</prop>
						<prop name="Temp">59.94</prop>
						<prop name="Time">1510933</prop>
					</Chan>
				</Acq>
				<Acq Number="7">
					<Chan Number="0">
						<prop name="Fluor">2.81619685446317</prop>
						<prop name="Temp">59.94</prop>
						<prop name="Time">1664717</prop>
					</Chan>
				</Acq>
				<Acq Number="8">
					<Chan Number="0">
						<prop name="Fluor">2.86520806713393</prop>
						<prop name="Temp">59.94</prop>
						<prop name="Time">1818533</prop>
					</Chan>
				</Acq>
				<Acq Number="9">
					<Chan Number="0">
						<prop name="Fluor">2.88970864492785</prop>
						<prop name="Temp">59.94</prop>
						<prop name="Time">1972333</prop>
					</Chan>
				</Acq>
				<Acq Number="10">
					<Chan Number="0">
						<prop name="Fluor">2.89513314218701</prop>
						<prop name="Temp">59.94</prop>
						<prop name="Time">2126133</prop>
					</Chan>
				</Acq>
				<Acq Number="11">
					<Chan Number="0">
						<prop name="Fluor">2.89287341675096</prop>
						<prop name="Temp">59.94</prop>
						<prop name="Time">2279917</prop>
					</Chan>
				</Acq>
				<Acq Number="12">
					<Chan Number="0">
						<prop name="Fluor">2.8949145520269</prop>
						<prop name="Temp">59.94</prop>
						<prop name="Time">2433717</prop>
					</Chan>
				</Acq>
				<Acq Number="13">
					<Chan Number="0">
						<prop name="Fluor">2.9476793602634</prop>
						<prop name="Temp">59.94</prop>
						<prop name="Time">2587417</prop>
					</Chan>
				</Acq>
				<Acq Number="14">
					<Chan Number="0">
						<prop name="Fluor">2.95094633815356</prop>
						<prop name="Temp">59.97</prop>
						<prop name="Time">2741217</prop>
					</Chan>
				</Acq>
				<Acq Number="15">
					<Chan Number="0">
						<prop name="Fluor">2.94929482739926</prop>
						<prop name="Temp">59.97</prop>
						<prop name="Time">2895017</prop>
					</Chan>
				</Acq>
				<Acq Number="16">
					<Chan Number="0">
						<prop name="Fluor">2.99922512269534</prop>
						<prop name="Temp">59.94</prop>
						<prop name="Time">3048850</prop>
					</Chan>
				</Acq>
				<Acq Number="17">
					<Chan Number="0">
						<prop name="Fluor">3.12227660668047</prop>
						<prop name="Temp">59.94</prop>
						<prop name="Time">3202617</prop>
					</Chan>
				</Acq>
				<Acq Number="18">
					<Chan Number="0">
						<prop name="Fluor">3.2460280413741</prop>
						<prop name="Temp">59.94</prop>
						<prop name="Time">3356150</prop>
					</Chan>
				</Acq>
				<Acq Number="19">
					<Chan Number="0">
						<prop name="Fluor">3.49408208731043</prop>
						<prop name="Temp">59.94</prop>
						<prop name="Time">3509950</prop>
					</Chan>
				</Acq>
				<Acq Number="20">
					<Chan Number="0">
						<prop name="Fluor">4.01435937124664</prop>
						<prop name="Temp">59.94</prop>
						<prop name="Time">3663750</prop>
					</Chan>
				</Acq>
				<Acq Number="21">
					<Chan Number="0">
						<prop name="Fluor">5.02720750943027</prop>
						<prop name="Temp">59.94</prop>
						<prop name="Time">3817583</prop>
					</Chan>
				</Acq>
				<Acq Number="22">
					<Chan Number="0">
						<prop name="Fluor">7.12602089193156</prop>
						<prop name="Temp">59.94</prop>
						<prop name="Time">3971350</prop>
					</Chan>
				</Acq>
				<Acq Number="23">
					<Chan Number="0">
						<prop name="Fluor">10.8278487721307</prop>
						<prop name="Temp">59.94</prop>
						<prop name="Time">4125150</prop>
					</Chan>
				</Acq>
				<Acq Number="24">
					<Chan Number="0">
						<prop name="Fluor">17.6975472785795</prop>
						<prop name="Temp">59.94</prop>
						<prop name="Time">4279017</prop>
					</Chan>
				</Acq>
				<Acq Number="25">
					<Chan Number="0">
						<prop name="Fluor">29.6234963821616</prop>
						<prop name="Temp">59.94</prop>
						<prop name="Time">4432750</prop>
					</Chan>
				</Acq>
				<Acq Number="26">
					<Chan Number="0">
						<prop name="Fluor">46.0021187698183</prop>
						<prop name="Temp">59.94</prop>
						<prop name="Time">4586567</prop>
					</Chan>
				</Acq>
				<Acq Number="27">
					<Chan Number="0">
						<prop name="Fluor">61.2555884155622</prop>
						<prop name="Temp">59.94</prop>
						<prop name="Time">4740367</prop>
					</Chan>
				</Acq>
				<Acq Number="28">
					<Chan Number="0">
						<prop name="Fluor">69.8650668658768</prop>
						<prop name="Temp">59.94</prop>
						<prop name="Time">4894167</prop>
					</Chan>
				</Acq>
				<Acq Number="29">
					<Chan Number="0">
						<prop name="Fluor">74.1191204199875</prop>
						<prop name="Temp">59.94</prop>
						<prop name="Time">5047967</prop>
					</Chan>
				</Acq>
				<Acq Number="30">
					<Chan Number="0">
						<prop name="Fluor">77.2718742556241</prop>
						<prop name="Temp">59.94</prop>
						<prop name="Time">5201767</prop>
					</Chan>
				</Acq>
				<Acq Number="31">
					<Chan Number="0">
						<prop name="Fluor">79.5948911185205</prop>
						<prop name="Temp">59.94</prop>
						<prop name="Time">5355583</prop>
					</Chan>
				</Acq>
				<Acq Number="32">
					<Chan Number="0">
						<prop name="Fluor">81.294619024459</prop>
						<prop name="Temp">59.94</prop>
						<prop name="Time">5509517</prop>
					</Chan>
				</Acq>
				<Acq Number="33">
					<Chan Number="0">
						<prop name="Fluor">82.5133662393288</prop>
						<prop name="Temp">59.94</prop>
						<prop name="Time">5663283</prop>
					</Chan>
				</Acq>
				<Acq Number="34">
					<Chan Number="0">
						<prop name="Fluor">83.5998492958595</prop>
						<prop name="Temp">59.94</prop>
						<prop name="Time">5817083</prop>
					</Chan>
				</Acq>
				<Acq Number="35">
					<Chan Number="0">
						<prop name="Fluor">84.1429515744962</prop>
						<prop name="Temp">59.94</prop>
						<prop name="Time">5970867</prop>
					</Chan>
				</Acq>
				<Acq Number="36">
					<Chan Number="0">
						<prop name="Fluor">84.9174423021471</prop>
						<prop name="Temp">59.94</prop>
						<prop name="Time">6124700</prop>
					</Chan>
				</Acq>
				<Acq Number="37">
					<Chan Number="0">
						<prop name="Fluor">85.244088142286</prop>
						<prop name="Temp">59.94</prop>
						<prop name="Time">6278433</prop>
					</Chan>
				</Acq>
				<Acq Number="38">
					<Chan Number="0">
						<prop name="Fluor">85.473431369026</prop>
						<prop name="Temp">59.94</prop>
						<prop name="Time">6432267</prop>
					</Chan>
				</Acq>
				<Acq Number="39">
					<Chan Number="0">
						<prop name="Fluor">85.7568698680873</prop>
						<prop name="Temp">59.94</prop>
						<prop name="Time">6586050</prop>
					</Chan>
				</Acq>
				<Acq Number="40">
					<Chan Number="0">
						<prop name="Fluor">86.1508449717218</prop>
						<prop name="Temp">59.97</prop>
						<prop name="Time">6739833</prop>
					</Chan>
				</Acq>
				<Acq Number="41">
					<Chan Number="0">
						<prop name="Fluor">86.0787299048556</prop>
						<prop name="Temp">59.94</prop>
						<prop name="Time">6893433</prop>
					</Chan>
				</Acq>
				<Acq Number="42">
					<Chan Number="0">
						<prop name="Fluor">86.1635842895964</prop>
						<prop name="Temp">59.94</prop>
						<prop name="Time">7047200</prop>
					</Chan>
				</Acq>
				<Acq Number="43">
					<Chan Number="0">
						<prop name="Fluor">86.5296991931239</prop>
						<prop name="Temp">59.94</prop>
						<prop name="Time">7201000</prop>
					</Chan>
				</Acq>
				<Acq Number="44">
					<Chan Number="0">
						<prop name="Fluor">86.4398543225154</prop>
						<prop name="Temp">59.94</prop>
						<prop name="Time">7354784</prop>
					</Chan>
				</Acq>
				<Acq Number="45">
					<Chan Number="0">
						<prop name="Fluor">86.3324603300327</prop>
						<prop name="Temp">59.94</prop>
						<prop name="Time">7508600</prop>
					</Chan>
				</Acq>
			</Sample>
			<Sample Number="12">
				<Acq Number="1">
					<Chan Number="0">
						<prop name="Fluor">3.31225681511007</prop>
						<prop name="Temp">59.94</prop>
						<prop name="Time">741917</prop>
					</Chan>
				</Acq>
				<Acq Number="2">
					<Chan Number="0">
						<prop name="Fluor">3.25890503740558</prop>
						<prop name="Temp">59.94</prop>
						<prop name="Time">895717</prop>
					</Chan>
				</Acq>
				<Acq Number="3">
					<Chan Number="0">
						<prop name="Fluor">3.38957385386658</prop>
						<prop name="Temp">59.97</prop>
						<prop name="Time">1049550</prop>
					</Chan>
				</Acq>
				<Acq Number="4">
					<Chan Number="0">
						<prop name="Fluor">3.38324561087974</prop>
						<prop name="Temp">59.94</prop>
						<prop name="Time">1203317</prop>
					</Chan>
				</Acq>
				<Acq Number="5">
					<Chan Number="0">
						<prop name="Fluor">3.30915370388314</prop>
						<prop name="Temp">59.94</prop>
						<prop name="Time">1357100</prop>
					</Chan>
				</Acq>
				<Acq Number="6">
					<Chan Number="0">
						<prop name="Fluor">3.39244496735412</prop>
						<prop name="Temp">59.94</prop>
						<prop name="Time">1510933</prop>
					</Chan>
				</Acq>
				<Acq Number="7">
					<Chan Number="0">
						<prop name="Fluor">3.36824720251499</prop>
						<prop name="Temp">59.94</prop>
						<prop name="Time">1664717</prop>
					</Chan>
				</Acq>
				<Acq Number="8">
					<Chan Number="0">
						<prop name="Fluor">3.3945324553871</prop>
						<prop name="Temp">59.94</prop>
						<prop name="Time">1818533</prop>
					</Chan>
				</Acq>
				<Acq Number="9">
					<Chan Number="0">
						<prop name="Fluor">3.47352566080335</prop>
						<prop name="Temp">59.94</prop>
						<prop name="Time">1972333</prop>
					</Chan>
				</Acq>
				<Acq Number="10">
					<Chan Number="0">
						<prop name="Fluor">3.40087742600585</prop>
						<prop name="Temp">59.94</prop>
						<prop name="Time">2126133</prop>
					</Chan>
				</Acq>
				<Acq Number="11">
					<Chan Number="0">
						<prop name="Fluor">3.42458151431639</prop>
						<prop name="Temp">59.94</prop>
						<prop name="Time">2279917</prop>
					</Chan>
				</Acq>
				<Acq Number="12">
					<Chan Number="0">
						<prop name="Fluor">3.47978091272607</prop>
						<prop name="Temp">59.94</prop>
						<prop name="Time">2433717</prop>
					</Chan>
				</Acq>
				<Acq Number="13">
					<Chan Number="0">
						<prop name="Fluor">3.45765955771832</prop>
						<prop name="Temp">59.94</prop>
						<prop name="Time">2587417</prop>
					</Chan>
				</Acq>
				<Acq Number="14">
					<Chan Number="0">
						<prop name="Fluor">3.48790888309445</prop>
						<prop name="Temp">59.97</prop>
						<prop name="Time">2741217</prop>
					</Chan>
				</Acq>
				<Acq Number="15">
					<Chan Number="0">
						<prop name="Fluor">3.48598188866179</prop>
						<prop name="Temp">59.97</prop>
						<prop name="Time">2895017</prop>
					</Chan>
				</Acq>
				<Acq Number="16">
					<Chan Number="0">
						<prop name="Fluor">3.53965108492534</prop>
						<prop name="Temp">59.94</prop>
						<prop name="Time">3048850</prop>
					</Chan>
				</Acq>
				<Acq Number="17">
					<Chan Number="0">
						<prop name="Fluor">3.5924863372764</prop>
						<prop name="Temp">59.94</prop>
						<prop name="Time">3202617</prop>
					</Chan>
				</Acq>
				<Acq Number="18">
					<Chan Number="0">
						<prop name="Fluor">3.77835767920445</prop>
						<prop name="Temp">59.94</prop>
						<prop name="Time">3356150</prop>
					</Chan>
				</Acq>
				<Acq Number="19">
					<Chan Number="0">
						<prop name="Fluor">4.04487740336412</prop>
						<prop name="Temp">59.94</prop>
						<prop name="Time">3509950</prop>
					</Chan>
				</Acq>
				<Acq Number="20">
					<Chan Number="0">
						<prop name="Fluor">4.63031511639157</prop>
						<prop name="Temp">59.94</prop>
						<prop name="Time">3663750</prop>
					</Chan>
				</Acq>
				<Acq Number="21">
					<Chan Number="0">
						<prop name="Fluor">5.50616734149865</prop>
						<prop name="Temp">59.94</prop>
						<prop name="Time">3817583</prop>
					</Chan>
				</Acq>
				<Acq Number="22">
					<Chan Number="0">
						<prop name="Fluor">7.49489839606358</prop>
						<prop name="Temp">59.94</prop>
						<prop name="Time">3971350</prop>
					</Chan>
				</Acq>
				<Acq Number="23">
					<Chan Number="0">
						<prop name="Fluor">11.1519626231855</prop>
						<prop name="Temp">59.94</prop>
						<prop name="Time">4125150</prop>
					</Chan>
				</Acq>
				<Acq Number="24">
					<Chan Number="0">
						<prop name="Fluor">17.8920519379485</prop>
						<prop name="Temp">59.94</prop>
						<prop name="Time">4279017</prop>
					</Chan>
				</Acq>
				<Acq Number="25">
					<Chan Number="0">
						<prop name="Fluor">29.5313419923278</prop>
						<prop name="Temp">59.94</prop>
						<prop name="Time">4432750</prop>
					</Chan>
				</Acq>
				<Acq Number="26">
					<Chan Number="0">
						<prop name="Fluor">46.8534249510453</prop>
						<prop name="Temp">59.94</prop>
						<prop name="Time">4586567</prop>
					</Chan>
				</Acq>
				<Acq Number="27">
					<Chan Number="0">
						<prop name="Fluor">64.5057061864132</prop>
						<prop name="Temp">59.94</prop>
						<prop name="Time">4740367</prop>
					</Chan>
				</Acq>
				<Acq Number="28">
					<Chan Number="0">
						<prop name="Fluor">75.686896514206</prop>
						<prop name="Temp">59.94</prop>
						<prop name="Time">4894167</prop>
					</Chan>
				</Acq>
				<Acq Number="29">
					<Chan Number="0">
						<prop name="Fluor">81.2087654611586</prop>
						<prop name="Temp">59.94</prop>
						<prop name="Time">5047967</prop>
					</Chan>
				</Acq>
				<Acq Number="30">
					<Chan Number="0">
						<prop name="Fluor">84.5949422131424</prop>
						<prop name="Temp">59.94</prop>
						<prop name="Time">5201767</prop>
					</Chan>
				</Acq>
				<Acq Number="31">
					<Chan Number="0">
						<prop name="Fluor">86.9836532164626</prop>
						<prop name="Temp">59.94</prop>
						<prop name="Time">5355583</prop>
					</Chan>
				</Acq>
				<Acq Number="32">
					<Chan Number="0">
						<prop name="Fluor">88.9422604543311</prop>
						<prop name="Temp">59.94</prop>
						<prop name="Time">5509517</prop>
					</Chan>
				</Acq>
				<Acq Number="33">
					<Chan Number="0">
						<prop name="Fluor">90.2785870461859</prop>
						<prop name="Temp">59.94</prop>
						<prop name="Time">5663283</prop>
					</Chan>
				</Acq>
				<Acq Number="34">
					<Chan Number="0">
						<prop name="Fluor">91.3387959529367</prop>
						<prop name="Temp">59.94</prop>
						<prop name="Time">5817083</prop>
					</Chan>
				</Acq>
				<Acq Number="35">
					<Chan Number="0">
						<prop name="Fluor">92.135330214374</prop>
						<prop name="Temp">59.94</prop>
						<prop name="Time">5970867</prop>
					</Chan>
				</Acq>
				<Acq Number="36">
					<Chan Number="0">
						<prop name="Fluor">92.5696965254505</prop>
						<prop name="Temp">59.94</prop>
						<prop name="Time">6124700</prop>
					</Chan>
				</Acq>
				<Acq Number="37">
					<Chan Number="0">
						<prop name="Fluor">93.1083126632183</prop>
						<prop name="Temp">59.94</prop>
						<prop name="Time">6278433</prop>
					</Chan>
				</Acq>
				<Acq Number="38">
					<Chan Number="0">
						<prop name="Fluor">93.2510309177611</prop>
						<prop name="Temp">59.94</prop>
						<prop name="Time">6432267</prop>
					</Chan>
				</Acq>
				<Acq Number="39">
					<Chan Number="0">
						<prop name="Fluor">93.6112885274923</prop>
						<prop name="Temp">59.94</prop>
						<prop name="Time">6586050</prop>
					</Chan>
				</Acq>
				<Acq Number="40">
					<Chan Number="0">
						<prop name="Fluor">93.8503986769136</prop>
						<prop name="Temp">59.97</prop>
						<prop name="Time">6739833</prop>
					</Chan>
				</Acq>
				<Acq Number="41">
					<Chan Number="0">
						<prop name="Fluor">94.1224463077933</prop>
						<prop name="Temp">59.94</prop>
						<prop name="Time">6893433</prop>
					</Chan>
				</Acq>
				<Acq Number="42">
					<Chan Number="0">
						<prop name="Fluor">94.1637841999396</prop>
						<prop name="Temp">59.94</prop>
						<prop name="Time">7047200</prop>
					</Chan>
				</Acq>
				<Acq Number="43">
					<Chan Number="0">
						<prop name="Fluor">94.2155447297348</prop>
						<prop name="Temp">59.94</prop>
						<prop name="Time">7201000</prop>
					</Chan>
				</Acq>
				<Acq Number="44">
					<Chan Number="0">
						<prop name="Fluor">94.3368677455842</prop>
						<prop name="Temp">59.94</prop>
						<prop name="Time">7354784</prop>
					</Chan>
				</Acq>
				<Acq Number="45">
					<Chan Number="0">
						<prop name="Fluor">94.3325101338241</prop>
						<prop name="Temp">59.94</prop>
						<prop name="Time">7508600</prop>
					</Chan>
				</Acq>
			</Sample>
			<Sample Number="13">
				<Acq Number="1">
					<Chan Number="0">
						<prop name="Fluor">5.52905101336989</prop>
						<prop name="Temp">59.94</prop>
						<prop name="Time">741917</prop>
					</Chan>
				</Acq>
				<Acq Number="2">
					<Chan Number="0">
						<prop name="Fluor">5.59841587815594</prop>
						<prop name="Temp">59.94</prop>
						<prop name="Time">895717</prop>
					</Chan>
				</Acq>
				<Acq Number="3">
					<Chan Number="0">
						<prop name="Fluor">5.57351521709839</prop>
						<prop name="Temp">59.97</prop>
						<prop name="Time">1049550</prop>
					</Chan>
				</Acq>
				<Acq Number="4">
					<Chan Number="0">
						<prop name="Fluor">5.58659653909107</prop>
						<prop name="Temp">59.94</prop>
						<prop name="Time">1203317</prop>
					</Chan>
				</Acq>
				<Acq Number="5">
					<Chan Number="0">
						<prop name="Fluor">5.6179361147937</prop>
						<prop name="Temp">59.94</prop>
						<prop name="Time">1357100</prop>
					</Chan>
				</Acq>
				<Acq Number="6">
					<Chan Number="0">
						<prop name="Fluor">5.67245302179112</prop>
						<prop name="Temp">59.94</prop>
						<prop name="Time">1510933</prop>
					</Chan>
				</Acq>
				<Acq Number="7">
					<Chan Number="0">
						<prop name="Fluor">5.65242985618398</prop>
						<prop name="Temp">59.94</prop>
						<prop name="Time">1664717</prop>
					</Chan>
				</Acq>
				<Acq Number="8">
					<Chan Number="0">
						<prop name="Fluor">5.65240852297778</prop>
						<prop name="Temp">59.94</prop>
						<prop name="Time">1818533</prop>
					</Chan>
				</Acq>
				<Acq Number="9">
					<Chan Number="0">
						<prop name="Fluor">5.6995226040977</prop>
						<prop name="Temp">59.94</prop>
						<prop name="Time">1972333</prop>
					</Chan>
				</Acq>
				<Acq Number="10">
					<Chan Number="0">
						<prop name="Fluor">5.66294818881273</prop>
						<prop name="Temp">59.94</prop>
						<prop name="Time">2126133</prop>
					</Chan>
				</Acq>
				<Acq Number="11">
					<Chan Number="0">
						<prop name="Fluor">5.77652998013447</prop>
						<prop name="Temp">59.94</prop>
						<prop name="Time">2279917</prop>
					</Chan>
				</Acq>
				<Acq Number="12">
					<Chan Number="0">
						<prop name="Fluor">5.68611629465514</prop>
						<prop name="Temp">59.94</prop>
						<prop name="Time">2433717</prop>
					</Chan>
				</Acq>
				<Acq Number="13">
					<Chan Number="0">
						<prop name="Fluor">5.74051026176612</prop>
						<prop name="Temp">59.94</prop>
						<prop name="Time">2587417</prop>
					</Chan>
				</Acq>
				<Acq Number="14">
					<Chan Number="0">
						<prop name="Fluor">5.77048313966406</prop>
						<prop name="Temp">59.97</prop>
						<prop name="Time">2741217</prop>
					</Chan>
				</Acq>
				<Acq Number="15">
					<Chan Number="0">
						<prop name="Fluor">5.7199923812199</prop>
						<prop name="Temp">59.97</prop>
						<prop name="Time">2895017</prop>
					</Chan>
				</Acq>
				<Acq Number="16">
					<Chan Number="0">
						<prop name="Fluor">5.74501051808</prop>
						<prop name="Temp">59.94</prop>
						<prop name="Time">3048850</prop>
					</Chan>
				</Acq>
				<Acq Number="17">
					<Chan Number="0">
						<prop name="Fluor">5.74499399798141</prop>
						<prop name="Temp">59.94</prop>
						<prop name="Time">3202617</prop>
					</Chan>
				</Acq>
				<Acq Number="18">
					<Chan Number="0">
						<prop name="Fluor">5.84099862650568</prop>
						<prop name="Temp">59.94</prop>
						<prop name="Time">3356150</prop>
					</Chan>
				</Acq>
				<Acq Number="19">
					<Chan Number="0">
						<prop name="Fluor">5.86788448731367</prop>
						<prop name="Temp">59.94</prop>
						<prop name="Time">3509950</prop>
					</Chan>
				</Acq>
				<Acq Number="20">
					<Chan Number="0">
						<prop name="Fluor">6.03834777471819</prop>
						<prop name="Temp">59.94</prop>
						<prop name="Time">3663750</prop>
					</Chan>
				</Acq>
				<Acq Number="21">
					<Chan Number="0">
						<prop name="Fluor">6.25453244190941</prop>
						<prop name="Temp">59.94</prop>
						<prop name="Time">3817583</prop>
					</Chan>
				</Acq>
				<Acq Number="22">
					<Chan Number="0">
						<prop name="Fluor">6.77881951516689</prop>
						<prop name="Temp">59.94</prop>
						<prop name="Time">3971350</prop>
					</Chan>
				</Acq>
				<Acq Number="23">
					<Chan Number="0">
						<prop name="Fluor">7.87110643099828</prop>
						<prop name="Temp">59.94</prop>
						<prop name="Time">4125150</prop>
					</Chan>
				</Acq>
				<Acq Number="24">
					<Chan Number="0">
						<prop name="Fluor">9.8224527654979</prop>
						<prop name="Temp">59.94</prop>
						<prop name="Time">4279017</prop>
					</Chan>
				</Acq>
				<Acq Number="25">
					<Chan Number="0">
						<prop name="Fluor">13.5739818938198</prop>
						<prop name="Temp">59.94</prop>
						<prop name="Time">4432750</prop>
					</Chan>
				</Acq>
				<Acq Number="26">
					<Chan Number="0">
						<prop name="Fluor">20.7004961272939</prop>
						<prop name="Temp">59.94</prop>
						<prop name="Time">4586567</prop>
					</Chan>
				</Acq>
				<Acq Number="27">
					<Chan Number="0">
						<prop name="Fluor">31.8226759950929</prop>
						<prop name="Temp">59.94</prop>
						<prop name="Time">4740367</prop>
					</Chan>
				</Acq>
				<Acq Number="28">
					<Chan Number="0">
						<prop name="Fluor">44.4443985071883</prop>
						<prop name="Temp">59.94</prop>
						<prop name="Time">4894167</prop>
					</Chan>
				</Acq>
				<Acq Number="29">
					<Chan Number="0">
						<prop name="Fluor">53.83680116601</prop>
						<prop name="Temp">59.94</prop>
						<prop name="Time">5047967</prop>
					</Chan>
				</Acq>
				<Acq Number="30">
					<Chan Number="0">
						<prop name="Fluor">59.7973068088138</prop>
						<prop name="Temp">59.94</prop>
						<prop name="Time">5201767</prop>
					</Chan>
				</Acq>
				<Acq Number="31">
					<Chan Number="0">
						<prop name="Fluor">63.7796259870409</prop>
						<prop name="Temp">59.94</prop>
						<prop name="Time">5355583</prop>
					</Chan>
				</Acq>
				<Acq Number="32">
					<Chan Number="0">
						<prop name="Fluor">66.7594690177448</prop>
						<prop name="Temp">59.94</prop>
						<prop name="Time">5509517</prop>
					</Chan>
				</Acq>
				<Acq Number="33">
					<Chan Number="0">
						<prop name="Fluor">68.8011646660134</prop>
						<prop name="Temp">59.94</prop>
						<prop name="Time">5663283</prop>
					</Chan>
				</Acq>
				<Acq Number="34">
					<Chan Number="0">
						<prop name="Fluor">70.2973619909613</prop>
						<prop name="Temp">59.94</prop>
						<prop name="Time">5817083</prop>
					</Chan>
				</Acq>
				<Acq Number="35">
					<Chan Number="0">
						<prop name="Fluor">71.6264823340015</prop>
						<prop name="Temp">59.94</prop>
						<prop name="Time">5970867</prop>
					</Chan>
				</Acq>
				<Acq Number="36">
					<Chan Number="0">
						<prop name="Fluor">72.6042428344615</prop>
						<prop name="Temp">59.94</prop>
						<prop name="Time">6124700</prop>
					</Chan>
				</Acq>
				<Acq Number="37">
					<Chan Number="0">
						<prop name="Fluor">73.4642051348221</prop>
						<prop name="Temp">59.94</prop>
						<prop name="Time">6278433</prop>
					</Chan>
				</Acq>
				<Acq Number="38">
					<Chan Number="0">
						<prop name="Fluor">74.10930561282</prop>
						<prop name="Temp">59.94</prop>
						<prop name="Time">6432267</prop>
					</Chan>
				</Acq>
				<Acq Number="39">
					<Chan Number="0">
						<prop name="Fluor">74.4746343126024</prop>
						<prop name="Temp">59.94</prop>
						<prop name="Time">6586050</prop>
					</Chan>
				</Acq>
				<Acq Number="40">
					<Chan Number="0">
						<prop name="Fluor">74.9702533969365</prop>
						<prop name="Temp">59.97</prop>
						<prop name="Time">6739833</prop>
					</Chan>
				</Acq>
				<Acq Number="41">
					<Chan Number="0">
						<prop name="Fluor">75.4177008015975</prop>
						<prop name="Temp">59.94</prop>
						<prop name="Time">6893433</prop>
					</Chan>
				</Acq>
				<Acq Number="42">
					<Chan Number="0">
						<prop name="Fluor">75.7824189833044</prop>
						<prop name="Temp">59.94</prop>
						<prop name="Time">7047200</prop>
					</Chan>
				</Acq>
				<Acq Number="43">
					<Chan Number="0">
						<prop name="Fluor">75.93994808998</prop>
						<prop name="Temp">59.94</prop>
						<prop name="Time">7201000</prop>
					</Chan>
				</Acq>
				<Acq Number="44">
					<Chan Number="0">
						<prop name="Fluor">76.2358703312959</prop>
						<prop name="Temp">59.94</prop>
						<prop name="Time">7354784</prop>
					</Chan>
				</Acq>
				<Acq Number="45">
					<Chan Number="0">
						<prop name="Fluor">76.3478334608588</prop>
						<prop name="Temp">59.94</prop>
						<prop name="Time">7508600</prop>
					</Chan>
				</Acq>
			</Sample>
			<Sample Number="14">
				<Acq Number="1">
					<Chan Number="0">
						<prop name="Fluor">4.61163576403983</prop>
						<prop name="Temp">59.94</prop>
						<prop name="Time">741917</prop>
					</Chan>
				</Acq>
				<Acq Number="2">
					<Chan Number="0">
						<prop name="Fluor">4.54392107307899</prop>
						<prop name="Temp">59.94</prop>
						<prop name="Time">895717</prop>
					</Chan>
				</Acq>
				<Acq Number="3">
					<Chan Number="0">
						<prop name="Fluor">4.63160604684692</prop>
						<prop name="Temp">59.97</prop>
						<prop name="Time">1049550</prop>
					</Chan>
				</Acq>
				<Acq Number="4">
					<Chan Number="0">
						<prop name="Fluor">4.64512227696447</prop>
						<prop name="Temp">59.94</prop>
						<prop name="Time">1203317</prop>
					</Chan>
				</Acq>
				<Acq Number="5">
					<Chan Number="0">
						<prop name="Fluor">4.67380544235778</prop>
						<prop name="Temp">59.94</prop>
						<prop name="Time">1357100</prop>
					</Chan>
				</Acq>
				<Acq Number="6">
					<Chan Number="0">
						<prop name="Fluor">4.6799217793698</prop>
						<prop name="Temp">59.94</prop>
						<prop name="Time">1510933</prop>
					</Chan>
				</Acq>
				<Acq Number="7">
					<Chan Number="0">
						<prop name="Fluor">4.61615900345522</prop>
						<prop name="Temp">59.94</prop>
						<prop name="Time">1664717</prop>
					</Chan>
				</Acq>
				<Acq Number="8">
					<Chan Number="0">
						<prop name="Fluor">4.66055401506564</prop>
						<prop name="Temp">59.94</prop>
						<prop name="Time">1818533</prop>
					</Chan>
				</Acq>
				<Acq Number="9">
					<Chan Number="0">
						<prop name="Fluor">4.70499138832835</prop>
						<prop name="Temp">59.94</prop>
						<prop name="Time">1972333</prop>
					</Chan>
				</Acq>
				<Acq Number="10">
					<Chan Number="0">
						<prop name="Fluor">4.6915333844085</prop>
						<prop name="Temp">59.94</prop>
						<prop name="Time">2126133</prop>
					</Chan>
				</Acq>
				<Acq Number="11">
					<Chan Number="0">
						<prop name="Fluor">4.73238527655634</prop>
						<prop name="Temp">59.94</prop>
						<prop name="Time">2279917</prop>
					</Chan>
				</Acq>
				<Acq Number="12">
					<Chan Number="0">
						<prop name="Fluor">4.7356932694926</prop>
						<prop name="Temp">59.94</prop>
						<prop name="Time">2433717</prop>
					</Chan>
				</Acq>
				<Acq Number="13">
					<Chan Number="0">
						<prop name="Fluor">4.76390753312965</prop>
						<prop name="Temp">59.94</prop>
						<prop name="Time">2587417</prop>
					</Chan>
				</Acq>
				<Acq Number="14">
					<Chan Number="0">
						<prop name="Fluor">4.74681199931623</prop>
						<prop name="Temp">59.97</prop>
						<prop name="Time">2741217</prop>
					</Chan>
				</Acq>
				<Acq Number="15">
					<Chan Number="0">
						<prop name="Fluor">4.74422119187605</prop>
						<prop name="Temp">59.97</prop>
						<prop name="Time">2895017</prop>
					</Chan>
				</Acq>
				<Acq Number="16">
					<Chan Number="0">
						<prop name="Fluor">4.7229979840252</prop>
						<prop name="Temp">59.94</prop>
						<prop name="Time">3048850</prop>
					</Chan>
				</Acq>
				<Acq Number="17">
					<Chan Number="0">
						<prop name="Fluor">4.74529399856644</prop>
						<prop name="Temp">59.94</prop>
						<prop name="Time">3202617</prop>
					</Chan>
				</Acq>
				<Acq Number="18">
					<Chan Number="0">
						<prop name="Fluor">4.7463605766959</prop>
						<prop name="Temp">59.94</prop>
						<prop name="Time">3356150</prop>
					</Chan>
				</Acq>
				<Acq Number="19">
					<Chan Number="0">
						<prop name="Fluor">4.79364989010196</prop>
						<prop name="Temp">59.94</prop>
						<prop name="Time">3509950</prop>
					</Chan>
				</Acq>
				<Acq Number="20">
					<Chan Number="0">
						<prop name="Fluor">4.77496584205023</prop>
						<prop name="Temp">59.94</prop>
						<prop name="Time">3663750</prop>
					</Chan>
				</Acq>
				<Acq Number="21">
					<Chan Number="0">
						<prop name="Fluor">4.77709441321346</prop>
						<prop name="Temp">59.94</prop>
						<prop name="Time">3817583</prop>
					</Chan>
				</Acq>
				<Acq Number="22">
					<Chan Number="0">
						<prop name="Fluor">4.75641524214649</prop>
						<prop name="Temp">59.94</prop>
						<prop name="Time">3971350</prop>
					</Chan>
				</Acq>
				<Acq Number="23">
					<Chan Number="0">
						<prop name="Fluor">4.75677636968837</prop>
						<prop name="Temp">59.94</prop>
						<prop name="Time">4125150</prop>
					</Chan>
				</Acq>
				<Acq Number="24">
					<Chan Number="0">
						<prop name="Fluor">4.82618852385341</prop>
						<prop name="Temp">59.94</prop>
						<prop name="Time">4279017</prop>
					</Chan>
				</Acq>
				<Acq Number="25">
					<Chan Number="0">
						<prop name="Fluor">4.825172728413</prop>
						<prop name="Temp">59.94</prop>
						<prop name="Time">4432750</prop>
					</Chan>
				</Acq>
				<Acq Number="26">
					<Chan Number="0">
						<prop name="Fluor">4.77886143154691</prop>
						<prop name="Temp">59.94</prop>
						<prop name="Time">4586567</prop>
					</Chan>
				</Acq>
				<Acq Number="27">
					<Chan Number="0">
						<prop name="Fluor">4.79837476029151</prop>
						<prop name="Temp">59.94</prop>
						<prop name="Time">4740367</prop>
					</Chan>
				</Acq>
				<Acq Number="28">
					<Chan Number="0">
						<prop name="Fluor">4.81596531426808</prop>
						<prop name="Temp">59.94</prop>
						<prop name="Time">4894167</prop>
					</Chan>
				</Acq>
				<Acq Number="29">
					<Chan Number="0">
						<prop name="Fluor">4.80793123491307</prop>
						<prop name="Temp">59.94</prop>
						<prop name="Time">5047967</prop>
					</Chan>
				</Acq>
				<Acq Number="30">
					<Chan Number="0">
						<prop name="Fluor">4.89342013871184</prop>
						<prop name="Temp">59.94</prop>
						<prop name="Time">5201767</prop>
					</Chan>
				</Acq>
				<Acq Number="31">
					<Chan Number="0">
						<prop name="Fluor">4.84033324881697</prop>
						<prop name="Temp">59.94</prop>
						<prop name="Time">5355583</prop>
					</Chan>
				</Acq>
				<Acq Number="32">
					<Chan Number="0">
						<prop name="Fluor">4.94339981808891</prop>
						<prop name="Temp">59.94</prop>
						<prop name="Time">5509517</prop>
					</Chan>
				</Acq>
				<Acq Number="33">
					<Chan Number="0">
						<prop name="Fluor">5.0926900346129</prop>
						<prop name="Temp">59.94</prop>
						<prop name="Time">5663283</prop>
					</Chan>
				</Acq>
				<Acq Number="34">
					<Chan Number="0">
						<prop name="Fluor">5.30780501750682</prop>
						<prop name="Temp">59.94</prop>
						<prop name="Time">5817083</prop>
					</Chan>
				</Acq>
				<Acq Number="35">
					<Chan Number="0">
						<prop name="Fluor">5.7957901457677</prop>
						<prop name="Temp">59.94</prop>
						<prop name="Time">5970867</prop>
					</Chan>
				</Acq>
				<Acq Number="36">
					<Chan Number="0">
						<prop name="Fluor">6.64642285001079</prop>
						<prop name="Temp">59.94</prop>
						<prop name="Time">6124700</prop>
					</Chan>
				</Acq>
				<Acq Number="37">
					<Chan Number="0">
						<prop name="Fluor">8.12385579313847</prop>
						<prop name="Temp">59.94</prop>
						<prop name="Time">6278433</prop>
					</Chan>
				</Acq>
				<Acq Number="38">
					<Chan Number="0">
						<prop name="Fluor">11.0864194276539</prop>
						<prop name="Temp">59.94</prop>
						<prop name="Time">6432267</prop>
					</Chan>
				</Acq>
				<Acq Number="39">
					<Chan Number="0">
						<prop name="Fluor">16.338805617868</prop>
						<prop name="Temp">59.94</prop>
						<prop name="Time">6586050</prop>
					</Chan>
				</Acq>
				<Acq Number="40">
					<Chan Number="0">
						<prop name="Fluor">24.734634630076</prop>
						<prop name="Temp">59.97</prop>
						<prop name="Time">6739833</prop>
					</Chan>
				</Acq>
				<Acq Number="41">
					<Chan Number="0">
						<prop name="Fluor">36.2097416890647</prop>
						<prop name="Temp">59.94</prop>
						<prop name="Time">6893433</prop>
					</Chan>
				</Acq>
				<Acq Number="42">
					<Chan Number="0">
						<prop name="Fluor">48.2848672224275</prop>
						<prop name="Temp">59.94</prop>
						<prop name="Time">7047200</prop>
					</Chan>
				</Acq>
				<Acq Number="43">
					<Chan Number="0">
						<prop name="Fluor">57.7342617859997</prop>
						<prop name="Temp">59.94</prop>
						<prop name="Time">7201000</prop>
					</Chan>
				</Acq>
				<Acq Number="44">
					<Chan Number="0">
						<prop name="Fluor">63.2535028699398</prop>
						<prop name="Temp">59.94</prop>
						<prop name="Time">7354784</prop>
					</Chan>
				</Acq>
				<Acq Number="45">
					<Chan Number="0">
						<prop name="Fluor">66.9351498026671</prop>
						<prop name="Temp">59.94</prop>
						<prop name="Time">7508600</prop>
					</Chan>
				</Acq>
			</Sample>
			<Sample Number="15">
				<Acq Number="1">
					<Chan Number="0">
						<prop name="Fluor">7.43130479762094</prop>
						<prop name="Temp">59.94</prop>
						<prop name="Time">741917</prop>
					</Chan>
				</Acq>
				<Acq Number="2">
					<Chan Number="0">
						<prop name="Fluor">7.40844759679124</prop>
						<prop name="Temp">59.94</prop>
						<prop name="Time">895717</prop>
					</Chan>
				</Acq>
				<Acq Number="3">
					<Chan Number="0">
						<prop name="Fluor">7.49134564591672</prop>
						<prop name="Temp">59.97</prop>
						<prop name="Time">1049550</prop>
					</Chan>
				</Acq>
				<Acq Number="4">
					<Chan Number="0">
						<prop name="Fluor">7.43508362895422</prop>
						<prop name="Temp">59.94</prop>
						<prop name="Time">1203317</prop>
					</Chan>
				</Acq>
				<Acq Number="5">
					<Chan Number="0">
						<prop name="Fluor">7.5301889966339</prop>
						<prop name="Temp">59.94</prop>
						<prop name="Time">1357100</prop>
					</Chan>
				</Acq>
				<Acq Number="6">
					<Chan Number="0">
						<prop name="Fluor">7.49768188867874</prop>
						<prop name="Temp">59.94</prop>
						<prop name="Time">1510933</prop>
					</Chan>
				</Acq>
				<Acq Number="7">
					<Chan Number="0">
						<prop name="Fluor">7.50238576437208</prop>
						<prop name="Temp">59.94</prop>
						<prop name="Time">1664717</prop>
					</Chan>
				</Acq>
				<Acq Number="8">
					<Chan Number="0">
						<prop name="Fluor">7.56595932835113</prop>
						<prop name="Temp">59.94</prop>
						<prop name="Time">1818533</prop>
					</Chan>
				</Acq>
				<Acq Number="9">
					<Chan Number="0">
						<prop name="Fluor">7.58711699273441</prop>
						<prop name="Temp">59.94</prop>
						<prop name="Time">1972333</prop>
					</Chan>
				</Acq>
				<Acq Number="10">
					<Chan Number="0">
						<prop name="Fluor">7.6013572170053</prop>
						<prop name="Temp">59.94</prop>
						<prop name="Time">2126133</prop>
					</Chan>
				</Acq>
				<Acq Number="11">
					<Chan Number="0">
						<prop name="Fluor">7.59542488915671</prop>
						<prop name="Temp">59.94</prop>
						<prop name="Time">2279917</prop>
					</Chan>
				</Acq>
				<Acq Number="12">
					<Chan Number="0">
						<prop name="Fluor">7.66448774633249</prop>
						<prop name="Temp">59.94</prop>
						<prop name="Time">2433717</prop>
					</Chan>
				</Acq>
				<Acq Number="13">
					<Chan Number="0">
						<prop name="Fluor">7.6527668799339</prop>
						<prop name="Temp">59.94</prop>
						<prop name="Time">2587417</prop>
					</Chan>
				</Acq>
				<Acq Number="14">
					<Chan Number="0">
						<prop name="Fluor">7.61857598967108</prop>
						<prop name="Temp">59.97</prop>
						<prop name="Time">2741217</prop>
					</Chan>
				</Acq>
				<Acq Number="15">
					<Chan Number="0">
						<prop name="Fluor">7.6356762018808</prop>
						<prop name="Temp">59.97</prop>
						<prop name="Time">2895017</prop>
					</Chan>
				</Acq>
				<Acq Number="16">
					<Chan Number="0">
						<prop name="Fluor">7.61617967608914</prop>
						<prop name="Temp">59.94</prop>
						<prop name="Time">3048850</prop>
					</Chan>
				</Acq>
				<Acq Number="17">
					<Chan Number="0">
						<prop name="Fluor">7.65874829902212</prop>
						<prop name="Temp">59.94</prop>
						<prop name="Time">3202617</prop>
					</Chan>
				</Acq>
				<Acq Number="18">
					<Chan Number="0">
						<prop name="Fluor">7.61792872878633</prop>
						<prop name="Temp">59.94</prop>
						<prop name="Time">3356150</prop>
					</Chan>
				</Acq>
				<Acq Number="19">
					<Chan Number="0">
						<prop name="Fluor">7.66470723805244</prop>
						<prop name="Temp">59.94</prop>
						<prop name="Time">3509950</prop>
					</Chan>
				</Acq>
				<Acq Number="20">
					<Chan Number="0">
						<prop name="Fluor">7.73468452982364</prop>
						<prop name="Temp">59.94</prop>
						<prop name="Time">3663750</prop>
					</Chan>
				</Acq>
				<Acq Number="21">
					<Chan Number="0">
						<prop name="Fluor">7.78101831907782</prop>
						<prop name="Temp">59.94</prop>
						<prop name="Time">3817583</prop>
					</Chan>
				</Acq>
				<Acq Number="22">
					<Chan Number="0">
						<prop name="Fluor">7.82673739026493</prop>
						<prop name="Temp">59.94</prop>
						<prop name="Time">3971350</prop>
					</Chan>
				</Acq>
				<Acq Number="23">
					<Chan Number="0">
						<prop name="Fluor">7.99878626946105</prop>
						<prop name="Temp">59.94</prop>
						<prop name="Time">4125150</prop>
					</Chan>
				</Acq>
				<Acq Number="24">
					<Chan Number="0">
						<prop name="Fluor">8.32416583253475</prop>
						<prop name="Temp">59.94</prop>
						<prop name="Time">4279017</prop>
					</Chan>
				</Acq>
				<Acq Number="25">
					<Chan Number="0">
						<prop name="Fluor">8.94436130856362</prop>
						<prop name="Temp">59.94</prop>
						<prop name="Time">4432750</prop>
					</Chan>
				</Acq>
				<Acq Number="26">
					<Chan Number="0">
						<prop name="Fluor">10.0362636087168</prop>
						<prop name="Temp">59.94</prop>
						<prop name="Time">4586567</prop>
					</Chan>
				</Acq>
				<Acq Number="27">
					<Chan Number="0">
						<prop name="Fluor">12.2196434133703</prop>
						<prop name="Temp">59.94</prop>
						<prop name="Time">4740367</prop>
					</Chan>
				</Acq>
				<Acq Number="28">
					<Chan Number="0">
						<prop name="Fluor">16.3702097651603</prop>
						<prop name="Temp">59.94</prop>
						<prop name="Time">4894167</prop>
					</Chan>
				</Acq>
				<Acq Number="29">
					<Chan Number="0">
						<prop name="Fluor">23.4199311716643</prop>
						<prop name="Temp">59.94</prop>
						<prop name="Time">5047967</prop>
					</Chan>
				</Acq>
				<Acq Number="30">
					<Chan Number="0">
						<prop name="Fluor">33.7938966152899</prop>
						<prop name="Temp">59.94</prop>
						<prop name="Time">5201767</prop>
					</Chan>
				</Acq>
				<Acq Number="31">
					<Chan Number="0">
						<prop name="Fluor">43.8173966361896</prop>
						<prop name="Temp">59.94</prop>
						<prop name="Time">5355583</prop>
					</Chan>
				</Acq>
				<Acq Number="32">
					<Chan Number="0">
						<prop name="Fluor">50.5646176233806</prop>
						<prop name="Temp">59.94</prop>
						<prop name="Time">5509517</prop>
					</Chan>
				</Acq>
				<Acq Number="33">
					<Chan Number="0">
						<prop name="Fluor">55.6289528528338</prop>
						<prop name="Temp">59.94</prop>
						<prop name="Time">5663283</prop>
					</Chan>
				</Acq>
				<Acq Number="34">
					<Chan Number="0">
						<prop name="Fluor">60.0529375418246</prop>
						<prop name="Temp">59.94</prop>
						<prop name="Time">5817083</prop>
					</Chan>
				</Acq>
				<Acq Number="35">
					<Chan Number="0">
						<prop name="Fluor">63.9173569937354</prop>
						<prop name="Temp">59.94</prop>
						<prop name="Time">5970867</prop>
					</Chan>
				</Acq>
				<Acq Number="36">
					<Chan Number="0">
						<prop name="Fluor">66.9330306439344</prop>
						<prop name="Temp">59.94</prop>
						<prop name="Time">6124700</prop>
					</Chan>
				</Acq>
				<Acq Number="37">
					<Chan Number="0">
						<prop name="Fluor">69.3302412054332</prop>
						<prop name="Temp">59.94</prop>
						<prop name="Time">6278433</prop>
					</Chan>
				</Acq>
				<Acq Number="38">
					<Chan Number="0">
						<prop name="Fluor">71.2360321360755</prop>
						<prop name="Temp">59.94</prop>
						<prop name="Time">6432267</prop>
					</Chan>
				</Acq>
				<Acq Number="39">
					<Chan Number="0">
						<prop name="Fluor">72.8039863782051</prop>
						<prop name="Temp">59.94</prop>
						<prop name="Time">6586050</prop>
					</Chan>
				</Acq>
				<Acq Number="40">
					<Chan Number="0">
						<prop name="Fluor">73.8247019909224</prop>
						<prop name="Temp">59.97</prop>
						<prop name="Time">6739833</prop>
					</Chan>
				</Acq>
				<Acq Number="41">
					<Chan Number="0">
						<prop name="Fluor">74.807561192396</prop>
						<prop name="Temp">59.94</prop>
						<prop name="Time">6893433</prop>
					</Chan>
				</Acq>
				<Acq Number="42">
					<Chan Number="0">
						<prop name="Fluor">75.4993921129059</prop>
						<prop name="Temp">59.94</prop>
						<prop name="Time">7047200</prop>
					</Chan>
				</Acq>
				<Acq Number="43">
					<Chan Number="0">
						<prop name="Fluor">76.2015014346807</prop>
						<prop name="Temp">59.94</prop>
						<prop name="Time">7201000</prop>
					</Chan>
				</Acq>
				<Acq Number="44">
					<Chan Number="0">
						<prop name="Fluor">76.6396460516983</prop>
						<prop name="Temp">59.94</prop>
						<prop name="Time">7354784</prop>
					</Chan>
				</Acq>
				<Acq Number="45">
					<Chan Number="0">
						<prop name="Fluor">76.9558386276311</prop>
						<prop name="Temp">59.94</prop>
						<prop name="Time">7508600</prop>
					</Chan>
				</Acq>
			</Sample>
			<Sample Number="16">
				<Acq Number="1">
					<Chan Number="0">
						<prop name="Fluor">4.91064883205784</prop>
						<prop name="Temp">59.94</prop>
						<prop name="Time">741917</prop>
					</Chan>
				</Acq>
				<Acq Number="2">
					<Chan Number="0">
						<prop name="Fluor">4.90952130106474</prop>
						<prop name="Temp">59.94</prop>
						<prop name="Time">895717</prop>
					</Chan>
				</Acq>
				<Acq Number="3">
					<Chan Number="0">
						<prop name="Fluor">4.94923266011883</prop>
						<prop name="Temp">59.97</prop>
						<prop name="Time">1049550</prop>
					</Chan>
				</Acq>
				<Acq Number="4">
					<Chan Number="0">
						<prop name="Fluor">4.96045491113162</prop>
						<prop name="Temp">59.94</prop>
						<prop name="Time">1203317</prop>
					</Chan>
				</Acq>
				<Acq Number="5">
					<Chan Number="0">
						<prop name="Fluor">4.94688939477618</prop>
						<prop name="Temp">59.94</prop>
						<prop name="Time">1357100</prop>
					</Chan>
				</Acq>
				<Acq Number="6">
					<Chan Number="0">
						<prop name="Fluor">4.99439152318706</prop>
						<prop name="Temp">59.94</prop>
						<prop name="Time">1510933</prop>
					</Chan>
				</Acq>
				<Acq Number="7">
					<Chan Number="0">
						<prop name="Fluor">5.01802205609907</prop>
						<prop name="Temp">59.94</prop>
						<prop name="Time">1664717</prop>
					</Chan>
				</Acq>
				<Acq Number="8">
					<Chan Number="0">
						<prop name="Fluor">4.99747086429189</prop>
						<prop name="Temp">59.94</prop>
						<prop name="Time">1818533</prop>
					</Chan>
				</Acq>
				<Acq Number="9">
					<Chan Number="0">
						<prop name="Fluor">5.07944736621436</prop>
						<prop name="Temp">59.94</prop>
						<prop name="Time">1972333</prop>
					</Chan>
				</Acq>
				<Acq Number="10">
					<Chan Number="0">
						<prop name="Fluor">5.06839414119638</prop>
						<prop name="Temp">59.94</prop>
						<prop name="Time">2126133</prop>
					</Chan>
				</Acq>
				<Acq Number="11">
					<Chan Number="0">
						<prop name="Fluor">5.06447054750717</prop>
						<prop name="Temp">59.94</prop>
						<prop name="Time">2279917</prop>
					</Chan>
				</Acq>
				<Acq Number="12">
					<Chan Number="0">
						<prop name="Fluor">5.06797818081306</prop>
						<prop name="Temp">59.94</prop>
						<prop name="Time">2433717</prop>
					</Chan>
				</Acq>
				<Acq Number="13">
					<Chan Number="0">
						<prop name="Fluor">5.1360205862938</prop>
						<prop name="Temp">59.94</prop>
						<prop name="Time">2587417</prop>
					</Chan>
				</Acq>
				<Acq Number="14">
					<Chan Number="0">
						<prop name="Fluor">5.07991548209634</prop>
						<prop name="Temp">59.97</prop>
						<prop name="Time">2741217</prop>
					</Chan>
				</Acq>
				<Acq Number="15">
					<Chan Number="0">
						<prop name="Fluor">5.13885190233391</prop>
						<prop name="Temp">59.97</prop>
						<prop name="Time">2895017</prop>
					</Chan>
				</Acq>
				<Acq Number="16">
					<Chan Number="0">
						<prop name="Fluor">5.09887397461241</prop>
						<prop name="Temp">59.94</prop>
						<prop name="Time">3048850</prop>
					</Chan>
				</Acq>
				<Acq Number="17">
					<Chan Number="0">
						<prop name="Fluor">5.11944425070652</prop>
						<prop name="Temp">59.94</prop>
						<prop name="Time">3202617</prop>
					</Chan>
				</Acq>
				<Acq Number="18">
					<Chan Number="0">
						<prop name="Fluor">5.12065155423791</prop>
						<prop name="Temp">59.94</prop>
						<prop name="Time">3356150</prop>
					</Chan>
				</Acq>
				<Acq Number="19">
					<Chan Number="0">
						<prop name="Fluor">5.14405084581845</prop>
						<prop name="Temp">59.94</prop>
						<prop name="Time">3509950</prop>
					</Chan>
				</Acq>
				<Acq Number="20">
					<Chan Number="0">
						<prop name="Fluor">5.18925925717188</prop>
						<prop name="Temp">59.94</prop>
						<prop name="Time">3663750</prop>
					</Chan>
				</Acq>
				<Acq Number="21">
					<Chan Number="0">
						<prop name="Fluor">5.10917862541125</prop>
						<prop name="Temp">59.94</prop>
						<prop name="Time">3817583</prop>
					</Chan>
				</Acq>
				<Acq Number="22">
					<Chan Number="0">
						<prop name="Fluor">5.13176381336177</prop>
						<prop name="Temp">59.94</prop>
						<prop name="Time">3971350</prop>
					</Chan>
				</Acq>
				<Acq Number="23">
					<Chan Number="0">
						<prop name="Fluor">5.11190198483064</prop>
						<prop name="Temp">59.94</prop>
						<prop name="Time">4125150</prop>
					</Chan>
				</Acq>
				<Acq Number="24">
					<Chan Number="0">
						<prop name="Fluor">5.21826634550486</prop>
						<prop name="Temp">59.94</prop>
						<prop name="Time">4279017</prop>
					</Chan>
				</Acq>
				<Acq Number="25">
					<Chan Number="0">
						<prop name="Fluor">5.25974065172512</prop>
						<prop name="Temp">59.94</prop>
						<prop name="Time">4432750</prop>
					</Chan>
				</Acq>
				<Acq Number="26">
					<Chan Number="0">
						<prop name="Fluor">5.3639075522248</prop>
						<prop name="Temp">59.94</prop>
						<prop name="Time">4586567</prop>
					</Chan>
				</Acq>
				<Acq Number="27">
					<Chan Number="0">
						<prop name="Fluor">5.59211924125697</prop>
						<prop name="Temp">59.94</prop>
						<prop name="Time">4740367</prop>
					</Chan>
				</Acq>
				<Acq Number="28">
					<Chan Number="0">
						<prop name="Fluor">5.984783217724</prop>
						<prop name="Temp">59.94</prop>
						<prop name="Time">4894167</prop>
					</Chan>
				</Acq>
				<Acq Number="29">
					<Chan Number="0">
						<prop name="Fluor">6.70417865798779</prop>
						<prop name="Temp">59.94</prop>
						<prop name="Time">5047967</prop>
					</Chan>
				</Acq>
				<Acq Number="30">
					<Chan Number="0">
						<prop name="Fluor">8.17465931191848</prop>
						<prop name="Temp">59.94</prop>
						<prop name="Time">5201767</prop>
					</Chan>
				</Acq>
				<Acq Number="31">
					<Chan Number="0">
						<prop name="Fluor">10.7590686355536</prop>
						<prop name="Temp">59.94</prop>
						<prop name="Time">5355583</prop>
					</Chan>
				</Acq>
				<Acq Number="32">
					<Chan Number="0">
						<prop name="Fluor">15.9512387521654</prop>
						<prop name="Temp">59.94</prop>
						<prop name="Time">5509517</prop>
					</Chan>
				</Acq>
				<Acq Number="33">
					<Chan Number="0">
						<prop name="Fluor">25.0610465027444</prop>
						<prop name="Temp">59.94</prop>
						<prop name="Time">5663283</prop>
					</Chan>
				</Acq>
				<Acq Number="34">
					<Chan Number="0">
						<prop name="Fluor">38.9546142509723</prop>
						<prop name="Temp">59.94</prop>
						<prop name="Time">5817083</prop>
					</Chan>
				</Acq>
				<Acq Number="35">
					<Chan Number="0">
						<prop name="Fluor">54.4300150738784</prop>
						<prop name="Temp">59.94</prop>
						<prop name="Time">5970867</prop>
					</Chan>
				</Acq>
				<Acq Number="36">
					<Chan Number="0">
						<prop name="Fluor">65.1301696586826</prop>
						<prop name="Temp">59.94</prop>
						<prop name="Time">6124700</prop>
					</Chan>
				</Acq>
				<Acq Number="37">
					<Chan Number="0">
						<prop name="Fluor">71.5277013020282</prop>
						<prop name="Temp">59.94</prop>
						<prop name="Time">6278433</prop>
					</Chan>
				</Acq>
				<Acq Number="38">
					<Chan Number="0">
						<prop name="Fluor">75.1951647419506</prop>
						<prop name="Temp">59.94</prop>
						<prop name="Time">6432267</prop>
					</Chan>
				</Acq>
				<Acq Number="39">
					<Chan Number="0">
						<prop name="Fluor">77.7695859645499</prop>
						<prop name="Temp">59.94</prop>
						<prop name="Time">6586050</prop>
					</Chan>
				</Acq>
				<Acq Number="40">
					<Chan Number="0">
						<prop name="Fluor">79.5870891064986</prop>
						<prop name="Temp">59.97</prop>
						<prop name="Time">6739833</prop>
					</Chan>
				</Acq>
				<Acq Number="41">
					<Chan Number="0">
						<prop name="Fluor">80.7727008883505</prop>
						<prop name="Temp">59.94</prop>
						<prop name="Time">6893433</prop>
					</Chan>
				</Acq>
				<Acq Number="42">
					<Chan Number="0">
						<prop name="Fluor">81.8802553371897</prop>
						<prop name="Temp">59.94</prop>
						<prop name="Time">7047200</prop>
					</Chan>
				</Acq>
				<Acq Number="43">
					<Chan Number="0">
						<prop name="Fluor">82.6472708946402</prop>
						<prop name="Temp">59.94</prop>
						<prop name="Time">7201000</prop>
					</Chan>
				</Acq>
				<Acq Number="44">
					<Chan Number="0">
						<prop name="Fluor">82.9668355174884</prop>
						<prop name="Temp">59.94</prop>
						<prop name="Time">7354784</prop>
					</Chan>
				</Acq>
				<Acq Number="45">
					<Chan Number="0">
						<prop name="Fluor">83.3133324686359</prop>
						<prop name="Temp">59.94</prop>
						<prop name="Time">7508600</prop>
					</Chan>
				</Acq>
			</Sample>
			<Sample Number="17">
				<Acq Number="1">
					<Chan Number="0">
						<prop name="Fluor">3.30994359037256</prop>
						<prop name="Temp">59.94</prop>
						<prop name="Time">741917</prop>
					</Chan>
				</Acq>
				<Acq Number="2">
					<Chan Number="0">
						<prop name="Fluor">3.32928608248692</prop>
						<prop name="Temp">59.94</prop>
						<prop name="Time">895717</prop>
					</Chan>
				</Acq>
				<Acq Number="3">
					<Chan Number="0">
						<prop name="Fluor">3.38871296168059</prop>
						<prop name="Temp">59.97</prop>
						<prop name="Time">1049550</prop>
					</Chan>
				</Acq>
				<Acq Number="4">
					<Chan Number="0">
						<prop name="Fluor">3.36231226989034</prop>
						<prop name="Temp">59.94</prop>
						<prop name="Time">1203317</prop>
					</Chan>
				</Acq>
				<Acq Number="5">
					<Chan Number="0">
						<prop name="Fluor">3.40717724254788</prop>
						<prop name="Temp">59.94</prop>
						<prop name="Time">1357100</prop>
					</Chan>
				</Acq>
				<Acq Number="6">
					<Chan Number="0">
						<prop name="Fluor">3.45185444919484</prop>
						<prop name="Temp">59.94</prop>
						<prop name="Time">1510933</prop>
					</Chan>
				</Acq>
				<Acq Number="7">
					<Chan Number="0">
						<prop name="Fluor">3.43388185897249</prop>
						<prop name="Temp">59.94</prop>
						<prop name="Time">1664717</prop>
					</Chan>
				</Acq>
				<Acq Number="8">
					<Chan Number="0">
						<prop name="Fluor">3.43386936380886</prop>
						<prop name="Temp">59.94</prop>
						<prop name="Time">1818533</prop>
					</Chan>
				</Acq>
				<Acq Number="9">
					<Chan Number="0">
						<prop name="Fluor">3.51428244647738</prop>
						<prop name="Temp">59.94</prop>
						<prop name="Time">1972333</prop>
					</Chan>
				</Acq>
				<Acq Number="10">
					<Chan Number="0">
						<prop name="Fluor">3.56117156294695</prop>
						<prop name="Temp">59.94</prop>
						<prop name="Time">2126133</prop>
					</Chan>
				</Acq>
				<Acq Number="11">
					<Chan Number="0">
						<prop name="Fluor">3.49795938268463</prop>
						<prop name="Temp">59.94</prop>
						<prop name="Time">2279917</prop>
					</Chan>
				</Acq>
				<Acq Number="12">
					<Chan Number="0">
						<prop name="Fluor">3.52058184335671</prop>
						<prop name="Temp">59.94</prop>
						<prop name="Time">2433717</prop>
					</Chan>
				</Acq>
				<Acq Number="13">
					<Chan Number="0">
						<prop name="Fluor">3.56530906566296</prop>
						<prop name="Temp">59.94</prop>
						<prop name="Time">2587417</prop>
					</Chan>
				</Acq>
				<Acq Number="14">
					<Chan Number="0">
						<prop name="Fluor">3.48843248924521</prop>
						<prop name="Temp">59.97</prop>
						<prop name="Time">2741217</prop>
					</Chan>
				</Acq>
				<Acq Number="15">
					<Chan Number="0">
						<prop name="Fluor">3.52687361310696</prop>
						<prop name="Temp">59.97</prop>
						<prop name="Time">2895017</prop>
					</Chan>
				</Acq>
				<Acq Number="16">
					<Chan Number="0">
						<prop name="Fluor">3.52771072477791</prop>
						<prop name="Temp">59.94</prop>
						<prop name="Time">3048850</prop>
					</Chan>
				</Acq>
				<Acq Number="17">
					<Chan Number="0">
						<prop name="Fluor">3.50748584111543</prop>
						<prop name="Temp">59.94</prop>
						<prop name="Time">3202617</prop>
					</Chan>
				</Acq>
				<Acq Number="18">
					<Chan Number="0">
						<prop name="Fluor">3.56890589554973</prop>
						<prop name="Temp">59.94</prop>
						<prop name="Time">3356150</prop>
					</Chan>
				</Acq>
				<Acq Number="19">
					<Chan Number="0">
						<prop name="Fluor">3.55067830974586</prop>
						<prop name="Temp">59.94</prop>
						<prop name="Time">3509950</prop>
					</Chan>
				</Acq>
				<Acq Number="20">
					<Chan Number="0">
						<prop name="Fluor">3.57361476557339</prop>
						<prop name="Temp">59.94</prop>
						<prop name="Time">3663750</prop>
					</Chan>
				</Acq>
				<Acq Number="21">
					<Chan Number="0">
						<prop name="Fluor">3.59556727583455</prop>
						<prop name="Temp">59.94</prop>
						<prop name="Time">3817583</prop>
					</Chan>
				</Acq>
				<Acq Number="22">
					<Chan Number="0">
						<prop name="Fluor">3.61721027118857</prop>
						<prop name="Temp">59.94</prop>
						<prop name="Time">3971350</prop>
					</Chan>
				</Acq>
				<Acq Number="23">
					<Chan Number="0">
						<prop name="Fluor">3.59757688383257</prop>
						<prop name="Temp">59.94</prop>
						<prop name="Time">4125150</prop>
					</Chan>
				</Acq>
				<Acq Number="24">
					<Chan Number="0">
						<prop name="Fluor">3.57949182156307</prop>
						<prop name="Temp">59.94</prop>
						<prop name="Time">4279017</prop>
					</Chan>
				</Acq>
				<Acq Number="25">
					<Chan Number="0">
						<prop name="Fluor">3.66079446224338</prop>
						<prop name="Temp">59.94</prop>
						<prop name="Time">4432750</prop>
					</Chan>
				</Acq>
				<Acq Number="26">
					<Chan Number="0">
						<prop name="Fluor">3.6008115427009</prop>
						<prop name="Temp">59.94</prop>
						<prop name="Time">4586567</prop>
					</Chan>
				</Acq>
				<Acq Number="27">
					<Chan Number="0">
						<prop name="Fluor">3.64232386712775</prop>
						<prop name="Temp">59.94</prop>
						<prop name="Time">4740367</prop>
					</Chan>
				</Acq>
				<Acq Number="28">
					<Chan Number="0">
						<prop name="Fluor">3.62273208274403</prop>
						<prop name="Temp">59.94</prop>
						<prop name="Time">4894167</prop>
					</Chan>
				</Acq>
				<Acq Number="29">
					<Chan Number="0">
						<prop name="Fluor">3.64174866059243</prop>
						<prop name="Temp">59.94</prop>
						<prop name="Time">5047967</prop>
					</Chan>
				</Acq>
				<Acq Number="30">
					<Chan Number="0">
						<prop name="Fluor">3.66440973048432</prop>
						<prop name="Temp">59.94</prop>
						<prop name="Time">5201767</prop>
					</Chan>
				</Acq>
				<Acq Number="31">
					<Chan Number="0">
						<prop name="Fluor">3.6438864560507</prop>
						<prop name="Temp">59.94</prop>
						<prop name="Time">5355583</prop>
					</Chan>
				</Acq>
				<Acq Number="32">
					<Chan Number="0">
						<prop name="Fluor">3.68263113894116</prop>
						<prop name="Temp">59.94</prop>
						<prop name="Time">5509517</prop>
					</Chan>
				</Acq>
				<Acq Number="33">
					<Chan Number="0">
						<prop name="Fluor">3.74032819401819</prop>
						<prop name="Temp">59.94</prop>
						<prop name="Time">5663283</prop>
					</Chan>
				</Acq>
				<Acq Number="34">
					<Chan Number="0">
						<prop name="Fluor">3.71161073099004</prop>
						<prop name="Temp">59.94</prop>
						<prop name="Time">5817083</prop>
					</Chan>
				</Acq>
				<Acq Number="35">
					<Chan Number="0">
						<prop name="Fluor">3.74358345158716</prop>
						<prop name="Temp">59.94</prop>
						<prop name="Time">5970867</prop>
					</Chan>
				</Acq>
				<Acq Number="36">
					<Chan Number="0">
						<prop name="Fluor">3.81786456494121</prop>
						<prop name="Temp">59.94</prop>
						<prop name="Time">6124700</prop>
					</Chan>
				</Acq>
				<Acq Number="37">
					<Chan Number="0">
						<prop name="Fluor">3.89100705791082</prop>
						<prop name="Temp">59.94</prop>
						<prop name="Time">6278433</prop>
					</Chan>
				</Acq>
				<Acq Number="38">
					<Chan Number="0">
						<prop name="Fluor">4.10850614326747</prop>
						<prop name="Temp">59.94</prop>
						<prop name="Time">6432267</prop>
					</Chan>
				</Acq>
				<Acq Number="39">
					<Chan Number="0">
						<prop name="Fluor">4.56940899466531</prop>
						<prop name="Temp">59.94</prop>
						<prop name="Time">6586050</prop>
					</Chan>
				</Acq>
				<Acq Number="40">
					<Chan Number="0">
						<prop name="Fluor">5.29306571423941</prop>
						<prop name="Temp">59.97</prop>
						<prop name="Time">6739833</prop>
					</Chan>
				</Acq>
				<Acq Number="41">
					<Chan Number="0">
						<prop name="Fluor">6.73149319915802</prop>
						<prop name="Temp">59.94</prop>
						<prop name="Time">6893433</prop>
					</Chan>
				</Acq>
				<Acq Number="42">
					<Chan Number="0">
						<prop name="Fluor">9.57189505453173</prop>
						<prop name="Temp">59.94</prop>
						<prop name="Time">7047200</prop>
					</Chan>
				</Acq>
				<Acq Number="43">
					<Chan Number="0">
						<prop name="Fluor">14.5160256568101</prop>
						<prop name="Temp">59.94</prop>
						<prop name="Time">7201000</prop>
					</Chan>
				</Acq>
				<Acq Number="44">
					<Chan Number="0">
						<prop name="Fluor">22.7573930922465</prop>
						<prop name="Temp">59.94</prop>
						<prop name="Time">7354784</prop>
					</Chan>
				</Acq>
				<Acq Number="45">
					<Chan Number="0">
						<prop name="Fluor">33.3259300723819</prop>
						<prop name="Temp">59.94</prop>
						<prop name="Time">7508600</prop>
					</Chan>
				</Acq>
			</Sample>
			<Sample Number="18">
				<Acq Number="1">
					<Chan Number="0">
						<prop name="Fluor">3.73804391496864</prop>
						<prop name="Temp">59.94</prop>
						<prop name="Time">741917</prop>
					</Chan>
				</Acq>
				<Acq Number="2">
					<Chan Number="0">
						<prop name="Fluor">3.77727000122555</prop>
						<prop name="Temp">59.94</prop>
						<prop name="Time">895717</prop>
					</Chan>
				</Acq>
				<Acq Number="3">
					<Chan Number="0">
						<prop name="Fluor">3.81635940529269</prop>
						<prop name="Temp">59.97</prop>
						<prop name="Time">1049550</prop>
					</Chan>
				</Acq>
				<Acq Number="4">
					<Chan Number="0">
						<prop name="Fluor">3.78922357841096</prop>
						<prop name="Temp">59.94</prop>
						<prop name="Time">1203317</prop>
					</Chan>
				</Acq>
				<Acq Number="5">
					<Chan Number="0">
						<prop name="Fluor">3.83452413749662</prop>
						<prop name="Temp">59.94</prop>
						<prop name="Time">1357100</prop>
					</Chan>
				</Acq>
				<Acq Number="6">
					<Chan Number="0">
						<prop name="Fluor">3.8595961048771</prop>
						<prop name="Temp">59.94</prop>
						<prop name="Time">1510933</prop>
					</Chan>
				</Acq>
				<Acq Number="7">
					<Chan Number="0">
						<prop name="Fluor">3.86201919312526</prop>
						<prop name="Temp">59.94</prop>
						<prop name="Time">1664717</prop>
					</Chan>
				</Acq>
				<Acq Number="8">
					<Chan Number="0">
						<prop name="Fluor">3.82187131810804</prop>
						<prop name="Temp">59.94</prop>
						<prop name="Time">1818533</prop>
					</Chan>
				</Acq>
				<Acq Number="9">
					<Chan Number="0">
						<prop name="Fluor">3.94212324906406</prop>
						<prop name="Temp">59.94</prop>
						<prop name="Time">1972333</prop>
					</Chan>
				</Acq>
				<Acq Number="10">
					<Chan Number="0">
						<prop name="Fluor">3.92942901126585</prop>
						<prop name="Temp">59.94</prop>
						<prop name="Time">2126133</prop>
					</Chan>
				</Acq>
				<Acq Number="11">
					<Chan Number="0">
						<prop name="Fluor">3.96651083073373</prop>
						<prop name="Temp">59.94</prop>
						<prop name="Time">2279917</prop>
					</Chan>
				</Acq>
				<Acq Number="12">
					<Chan Number="0">
						<prop name="Fluor">3.9291184149614</prop>
						<prop name="Temp">59.94</prop>
						<prop name="Time">2433717</prop>
					</Chan>
				</Acq>
				<Acq Number="13">
					<Chan Number="0">
						<prop name="Fluor">3.97419616698852</prop>
						<prop name="Temp">59.94</prop>
						<prop name="Time">2587417</prop>
					</Chan>
				</Acq>
				<Acq Number="14">
					<Chan Number="0">
						<prop name="Fluor">3.93833013394368</prop>
						<prop name="Temp">59.97</prop>
						<prop name="Time">2741217</prop>
					</Chan>
				</Acq>
				<Acq Number="15">
					<Chan Number="0">
						<prop name="Fluor">3.95628106890193</prop>
						<prop name="Temp">59.97</prop>
						<prop name="Time">2895017</prop>
					</Chan>
				</Acq>
				<Acq Number="16">
					<Chan Number="0">
						<prop name="Fluor">3.97737006458359</prop>
						<prop name="Temp">59.94</prop>
						<prop name="Time">3048850</prop>
					</Chan>
				</Acq>
				<Acq Number="17">
					<Chan Number="0">
						<prop name="Fluor">3.95718709302309</prop>
						<prop name="Temp">59.94</prop>
						<prop name="Time">3202617</prop>
					</Chan>
				</Acq>
				<Acq Number="18">
					<Chan Number="0">
						<prop name="Fluor">3.99834013075308</prop>
						<prop name="Temp">59.94</prop>
						<prop name="Time">3356150</prop>
					</Chan>
				</Acq>
				<Acq Number="19">
					<Chan Number="0">
						<prop name="Fluor">4.00056889334619</prop>
						<prop name="Temp">59.94</prop>
						<prop name="Time">3509950</prop>
					</Chan>
				</Acq>
				<Acq Number="20">
					<Chan Number="0">
						<prop name="Fluor">4.06412230700376</prop>
						<prop name="Temp">59.94</prop>
						<prop name="Time">3663750</prop>
					</Chan>
				</Acq>
				<Acq Number="21">
					<Chan Number="0">
						<prop name="Fluor">4.04579653799601</prop>
						<prop name="Temp">59.94</prop>
						<prop name="Time">3817583</prop>
					</Chan>
				</Acq>
				<Acq Number="22">
					<Chan Number="0">
						<prop name="Fluor">4.00694018408761</prop>
						<prop name="Temp">59.94</prop>
						<prop name="Time">3971350</prop>
					</Chan>
				</Acq>
				<Acq Number="23">
					<Chan Number="0">
						<prop name="Fluor">3.98727036537701</prop>
						<prop name="Temp">59.94</prop>
						<prop name="Time">4125150</prop>
					</Chan>
				</Acq>
				<Acq Number="24">
					<Chan Number="0">
						<prop name="Fluor">4.00964909530256</prop>
						<prop name="Temp">59.94</prop>
						<prop name="Time">4279017</prop>
					</Chan>
				</Acq>
				<Acq Number="25">
					<Chan Number="0">
						<prop name="Fluor">4.02953725136495</prop>
						<prop name="Temp">59.94</prop>
						<prop name="Time">4432750</prop>
					</Chan>
				</Acq>
				<Acq Number="26">
					<Chan Number="0">
						<prop name="Fluor">4.02949910043609</prop>
						<prop name="Temp">59.94</prop>
						<prop name="Time">4586567</prop>
					</Chan>
				</Acq>
				<Acq Number="27">
					<Chan Number="0">
						<prop name="Fluor">4.02865382787499</prop>
						<prop name="Temp">59.94</prop>
						<prop name="Time">4740367</prop>
					</Chan>
				</Acq>
				<Acq Number="28">
					<Chan Number="0">
						<prop name="Fluor">4.00621458483295</prop>
						<prop name="Temp">59.94</prop>
						<prop name="Time">4894167</prop>
					</Chan>
				</Acq>
				<Acq Number="29">
					<Chan Number="0">
						<prop name="Fluor">4.06183154428561</prop>
						<prop name="Temp">59.94</prop>
						<prop name="Time">5047967</prop>
					</Chan>
				</Acq>
				<Acq Number="30">
					<Chan Number="0">
						<prop name="Fluor">4.08205826411582</prop>
						<prop name="Temp">59.94</prop>
						<prop name="Time">5201767</prop>
					</Chan>
				</Acq>
				<Acq Number="31">
					<Chan Number="0">
						<prop name="Fluor">4.10102689352079</prop>
						<prop name="Temp">59.94</prop>
						<prop name="Time">5355583</prop>
					</Chan>
				</Acq>
				<Acq Number="32">
					<Chan Number="0">
						<prop name="Fluor">4.22159061881891</prop>
						<prop name="Temp">59.94</prop>
						<prop name="Time">5509517</prop>
					</Chan>
				</Acq>
				<Acq Number="33">
					<Chan Number="0">
						<prop name="Fluor">4.4442560311053</prop>
						<prop name="Temp">59.94</prop>
						<prop name="Time">5663283</prop>
					</Chan>
				</Acq>
				<Acq Number="34">
					<Chan Number="0">
						<prop name="Fluor">4.78526087065931</prop>
						<prop name="Temp">59.94</prop>
						<prop name="Time">5817083</prop>
					</Chan>
				</Acq>
				<Acq Number="35">
					<Chan Number="0">
						<prop name="Fluor">5.43071091739866</prop>
						<prop name="Temp">59.94</prop>
						<prop name="Time">5970867</prop>
					</Chan>
				</Acq>
				<Acq Number="36">
					<Chan Number="0">
						<prop name="Fluor">6.72536164717118</prop>
						<prop name="Temp">59.94</prop>
						<prop name="Time">6124700</prop>
					</Chan>
				</Acq>
				<Acq Number="37">
					<Chan Number="0">
						<prop name="Fluor">9.07032012131719</prop>
						<prop name="Temp">59.94</prop>
						<prop name="Time">6278433</prop>
					</Chan>
				</Acq>
				<Acq Number="38">
					<Chan Number="0">
						<prop name="Fluor">13.4239148294234</prop>
						<prop name="Temp">59.94</prop>
						<prop name="Time">6432267</prop>
					</Chan>
				</Acq>
				<Acq Number="39">
					<Chan Number="0">
						<prop name="Fluor">21.1794105460143</prop>
						<prop name="Temp">59.94</prop>
						<prop name="Time">6586050</prop>
					</Chan>
				</Acq>
				<Acq Number="40">
					<Chan Number="0">
						<prop name="Fluor">33.327671634546</prop>
						<prop name="Temp">59.97</prop>
						<prop name="Time">6739833</prop>
					</Chan>
				</Acq>
				<Acq Number="41">
					<Chan Number="0">
						<prop name="Fluor">47.7530830825384</prop>
						<prop name="Temp">59.94</prop>
						<prop name="Time">6893433</prop>
					</Chan>
				</Acq>
				<Acq Number="42">
					<Chan Number="0">
						<prop name="Fluor">59.0034758874555</prop>
						<prop name="Temp">59.94</prop>
						<prop name="Time">7047200</prop>
					</Chan>
				</Acq>
				<Acq Number="43">
					<Chan Number="0">
						<prop name="Fluor">65.9846432725897</prop>
						<prop name="Temp">59.94</prop>
						<prop name="Time">7201000</prop>
					</Chan>
				</Acq>
				<Acq Number="44">
					<Chan Number="0">
						<prop name="Fluor">70.4896798152322</prop>
						<prop name="Temp">59.94</prop>
						<prop name="Time">7354784</prop>
					</Chan>
				</Acq>
				<Acq Number="45">
					<Chan Number="0">
						<prop name="Fluor">73.3377112192372</prop>
						<prop name="Temp">59.94</prop>
						<prop name="Time">7508600</prop>
					</Chan>
				</Acq>
			</Sample>
			<Sample Number="19">
				<Acq Number="1">
					<Chan Number="0">
						<prop name="Fluor">3.17574519706201</prop>
						<prop name="Temp">59.94</prop>
						<prop name="Time">741917</prop>
					</Chan>
				</Acq>
				<Acq Number="2">
					<Chan Number="0">
						<prop name="Fluor">3.17499152905969</prop>
						<prop name="Temp">59.94</prop>
						<prop name="Time">895717</prop>
					</Chan>
				</Acq>
				<Acq Number="3">
					<Chan Number="0">
						<prop name="Fluor">3.25525032807411</prop>
						<prop name="Temp">59.97</prop>
						<prop name="Time">1049550</prop>
					</Chan>
				</Acq>
				<Acq Number="4">
					<Chan Number="0">
						<prop name="Fluor">3.26937945007875</prop>
						<prop name="Temp">59.94</prop>
						<prop name="Time">1203317</prop>
					</Chan>
				</Acq>
				<Acq Number="5">
					<Chan Number="0">
						<prop name="Fluor">3.31446234396009</prop>
						<prop name="Temp">59.94</prop>
						<prop name="Time">1357100</prop>
					</Chan>
				</Acq>
				<Acq Number="6">
					<Chan Number="0">
						<prop name="Fluor">3.25795251169581</prop>
						<prop name="Temp">59.94</prop>
						<prop name="Time">1510933</prop>
					</Chan>
				</Acq>
				<Acq Number="7">
					<Chan Number="0">
						<prop name="Fluor">3.3005816248278</prop>
						<prop name="Temp">59.94</prop>
						<prop name="Time">1664717</prop>
					</Chan>
				</Acq>
				<Acq Number="8">
					<Chan Number="0">
						<prop name="Fluor">3.32085822779526</prop>
						<prop name="Temp">59.94</prop>
						<prop name="Time">1818533</prop>
					</Chan>
				</Acq>
				<Acq Number="9">
					<Chan Number="0">
						<prop name="Fluor">3.34106351690201</prop>
						<prop name="Temp">59.94</prop>
						<prop name="Time">1972333</prop>
					</Chan>
				</Acq>
				<Acq Number="10">
					<Chan Number="0">
						<prop name="Fluor">3.34735169978068</prop>
						<prop name="Temp">59.94</prop>
						<prop name="Time">2126133</prop>
					</Chan>
				</Acq>
				<Acq Number="11">
					<Chan Number="0">
						<prop name="Fluor">3.36504784175267</prop>
						<prop name="Temp">59.94</prop>
						<prop name="Time">2279917</prop>
					</Chan>
				</Acq>
				<Acq Number="12">
					<Chan Number="0">
						<prop name="Fluor">3.36740287825718</prop>
						<prop name="Temp">59.94</prop>
						<prop name="Time">2433717</prop>
					</Chan>
				</Acq>
				<Acq Number="13">
					<Chan Number="0">
						<prop name="Fluor">3.4326447435046</prop>
						<prop name="Temp">59.94</prop>
						<prop name="Time">2587417</prop>
					</Chan>
				</Acq>
				<Acq Number="14">
					<Chan Number="0">
						<prop name="Fluor">3.39568718142223</prop>
						<prop name="Temp">59.97</prop>
						<prop name="Time">2741217</prop>
					</Chan>
				</Acq>
				<Acq Number="15">
					<Chan Number="0">
						<prop name="Fluor">3.41417821535877</prop>
						<prop name="Temp">59.97</prop>
						<prop name="Time">2895017</prop>
					</Chan>
				</Acq>
				<Acq Number="16">
					<Chan Number="0">
						<prop name="Fluor">3.37422646584054</prop>
						<prop name="Temp">59.94</prop>
						<prop name="Time">3048850</prop>
					</Chan>
				</Acq>
				<Acq Number="17">
					<Chan Number="0">
						<prop name="Fluor">3.435318708209</prop>
						<prop name="Temp">59.94</prop>
						<prop name="Time">3202617</prop>
					</Chan>
				</Acq>
				<Acq Number="18">
					<Chan Number="0">
						<prop name="Fluor">3.47685052634348</prop>
						<prop name="Temp">59.94</prop>
						<prop name="Time">3356150</prop>
					</Chan>
				</Acq>
				<Acq Number="19">
					<Chan Number="0">
						<prop name="Fluor">3.51955152022483</prop>
						<prop name="Temp">59.94</prop>
						<prop name="Time">3509950</prop>
					</Chan>
				</Acq>
				<Acq Number="20">
					<Chan Number="0">
						<prop name="Fluor">3.56307773785461</prop>
						<prop name="Temp">59.94</prop>
						<prop name="Time">3663750</prop>
					</Chan>
				</Acq>
				<Acq Number="21">
					<Chan Number="0">
						<prop name="Fluor">3.76888199711955</prop>
						<prop name="Temp">59.94</prop>
						<prop name="Time">3817583</prop>
					</Chan>
				</Acq>
				<Acq Number="22">
					<Chan Number="0">
						<prop name="Fluor">3.97452750117385</prop>
						<prop name="Temp">59.94</prop>
						<prop name="Time">3971350</prop>
					</Chan>
				</Acq>
				<Acq Number="23">
					<Chan Number="0">
						<prop name="Fluor">4.52665078742639</prop>
						<prop name="Temp">59.94</prop>
						<prop name="Time">4125150</prop>
					</Chan>
				</Acq>
				<Acq Number="24">
					<Chan Number="0">
						<prop name="Fluor">5.51039592533023</prop>
						<prop name="Temp">59.94</prop>
						<prop name="Time">4279017</prop>
					</Chan>
				</Acq>
				<Acq Number="25">
					<Chan Number="0">
						<prop name="Fluor">7.47291438836853</prop>
						<prop name="Temp">59.94</prop>
						<prop name="Time">4432750</prop>
					</Chan>
				</Acq>
				<Acq Number="26">
					<Chan Number="0">
						<prop name="Fluor">11.0521690617574</prop>
						<prop name="Temp">59.94</prop>
						<prop name="Time">4586567</prop>
					</Chan>
				</Acq>
				<Acq Number="27">
					<Chan Number="0">
						<prop name="Fluor">17.844761636279</prop>
						<prop name="Temp">59.94</prop>
						<prop name="Time">4740367</prop>
					</Chan>
				</Acq>
				<Acq Number="28">
					<Chan Number="0">
						<prop name="Fluor">28.7100322870365</prop>
						<prop name="Temp">59.94</prop>
						<prop name="Time">4894167</prop>
					</Chan>
				</Acq>
				<Acq Number="29">
					<Chan Number="0">
						<prop name="Fluor">42.0763635867624</prop>
						<prop name="Temp">59.94</prop>
						<prop name="Time">5047967</prop>
					</Chan>
				</Acq>
				<Acq Number="30">
					<Chan Number="0">
						<prop name="Fluor">53.7565560942759</prop>
						<prop name="Temp">59.94</prop>
						<prop name="Time">5201767</prop>
					</Chan>
				</Acq>
				<Acq Number="31">
					<Chan Number="0">
						<prop name="Fluor">61.9388024768903</prop>
						<prop name="Temp">59.94</prop>
						<prop name="Time">5355583</prop>
					</Chan>
				</Acq>
				<Acq Number="32">
					<Chan Number="0">
						<prop name="Fluor">67.1301788804549</prop>
						<prop name="Temp">59.94</prop>
						<prop name="Time">5509517</prop>
					</Chan>
				</Acq>
				<Acq Number="33">
					<Chan Number="0">
						<prop name="Fluor">71.1479889014528</prop>
						<prop name="Temp">59.94</prop>
						<prop name="Time">5663283</prop>
					</Chan>
				</Acq>
				<Acq Number="34">
					<Chan Number="0">
						<prop name="Fluor">73.498488431266</prop>
						<prop name="Temp">59.94</prop>
						<prop name="Time">5817083</prop>
					</Chan>
				</Acq>
				<Acq Number="35">
					<Chan Number="0">
						<prop name="Fluor">75.1130125550145</prop>
						<prop name="Temp">59.94</prop>
						<prop name="Time">5970867</prop>
					</Chan>
				</Acq>
				<Acq Number="36">
					<Chan Number="0">
						<prop name="Fluor">76.530601092922</prop>
						<prop name="Temp">59.94</prop>
						<prop name="Time">6124700</prop>
					</Chan>
				</Acq>
				<Acq Number="37">
					<Chan Number="0">
						<prop name="Fluor">77.5329940015704</prop>
						<prop name="Temp">59.94</prop>
						<prop name="Time">6278433</prop>
					</Chan>
				</Acq>
				<Acq Number="38">
					<Chan Number="0">
						<prop name="Fluor">78.2095816327367</prop>
						<prop name="Temp">59.94</prop>
						<prop name="Time">6432267</prop>
					</Chan>
				</Acq>
				<Acq Number="39">
					<Chan Number="0">
						<prop name="Fluor">78.969235179813</prop>
						<prop name="Temp">59.94</prop>
						<prop name="Time">6586050</prop>
					</Chan>
				</Acq>
				<Acq Number="40">
					<Chan Number="0">
						<prop name="Fluor">79.4290665584293</prop>
						<prop name="Temp">59.97</prop>
						<prop name="Time">6739833</prop>
					</Chan>
				</Acq>
				<Acq Number="41">
					<Chan Number="0">
						<prop name="Fluor">79.7350761217949</prop>
						<prop name="Temp">59.94</prop>
						<prop name="Time">6893433</prop>
					</Chan>
				</Acq>
				<Acq Number="42">
					<Chan Number="0">
						<prop name="Fluor">80.2110278319622</prop>
						<prop name="Temp">59.94</prop>
						<prop name="Time">7047200</prop>
					</Chan>
				</Acq>
				<Acq Number="43">
					<Chan Number="0">
						<prop name="Fluor">80.4542872962038</prop>
						<prop name="Temp">59.94</prop>
						<prop name="Time">7201000</prop>
					</Chan>
				</Acq>
				<Acq Number="44">
					<Chan Number="0">
						<prop name="Fluor">80.6057650709099</prop>
						<prop name="Temp">59.94</prop>
						<prop name="Time">7354784</prop>
					</Chan>
				</Acq>
				<Acq Number="45">
					<Chan Number="0">
						<prop name="Fluor">80.7235333430857</prop>
						<prop name="Temp">59.94</prop>
						<prop name="Time">7508600</prop>
					</Chan>
				</Acq>
			</Sample>
			<Sample Number="20">
				<Acq Number="1">
					<Chan Number="0">
						<prop name="Fluor">6.28437582265311</prop>
						<prop name="Temp">59.94</prop>
						<prop name="Time">741917</prop>
					</Chan>
				</Acq>
				<Acq Number="2">
					<Chan Number="0">
						<prop name="Fluor">6.38706576352255</prop>
						<prop name="Temp">59.94</prop>
						<prop name="Time">895717</prop>
					</Chan>
				</Acq>
				<Acq Number="3">
					<Chan Number="0">
						<prop name="Fluor">6.40630196636155</prop>
						<prop name="Temp">59.97</prop>
						<prop name="Time">1049550</prop>
					</Chan>
				</Acq>
				<Acq Number="4">
					<Chan Number="0">
						<prop name="Fluor">6.41511617232864</prop>
						<prop name="Temp">59.94</prop>
						<prop name="Time">1203317</prop>
					</Chan>
				</Acq>
				<Acq Number="5">
					<Chan Number="0">
						<prop name="Fluor">6.40327417827943</prop>
						<prop name="Temp">59.94</prop>
						<prop name="Time">1357100</prop>
					</Chan>
				</Acq>
				<Acq Number="6">
					<Chan Number="0">
						<prop name="Fluor">6.43256545343326</prop>
						<prop name="Temp">59.94</prop>
						<prop name="Time">1510933</prop>
					</Chan>
				</Acq>
				<Acq Number="7">
					<Chan Number="0">
						<prop name="Fluor">6.39485712679312</prop>
						<prop name="Temp">59.94</prop>
						<prop name="Time">1664717</prop>
					</Chan>
				</Acq>
				<Acq Number="8">
					<Chan Number="0">
						<prop name="Fluor">6.43653002129314</prop>
						<prop name="Temp">59.94</prop>
						<prop name="Time">1818533</prop>
					</Chan>
				</Acq>
				<Acq Number="9">
					<Chan Number="0">
						<prop name="Fluor">6.49903204880106</prop>
						<prop name="Temp">59.94</prop>
						<prop name="Time">1972333</prop>
					</Chan>
				</Acq>
				<Acq Number="10">
					<Chan Number="0">
						<prop name="Fluor">6.46945286389079</prop>
						<prop name="Temp">59.94</prop>
						<prop name="Time">2126133</prop>
					</Chan>
				</Acq>
				<Acq Number="11">
					<Chan Number="0">
						<prop name="Fluor">6.46439524894541</prop>
						<prop name="Temp">59.94</prop>
						<prop name="Time">2279917</prop>
					</Chan>
				</Acq>
				<Acq Number="12">
					<Chan Number="0">
						<prop name="Fluor">6.46890223342913</prop>
						<prop name="Temp">59.94</prop>
						<prop name="Time">2433717</prop>
					</Chan>
				</Acq>
				<Acq Number="13">
					<Chan Number="0">
						<prop name="Fluor">6.518807822221</prop>
						<prop name="Temp">59.94</prop>
						<prop name="Time">2587417</prop>
					</Chan>
				</Acq>
				<Acq Number="14">
					<Chan Number="0">
						<prop name="Fluor">6.46318316874461</prop>
						<prop name="Temp">59.97</prop>
						<prop name="Time">2741217</prop>
					</Chan>
				</Acq>
				<Acq Number="15">
					<Chan Number="0">
						<prop name="Fluor">6.48052230073746</prop>
						<prop name="Temp">59.97</prop>
						<prop name="Time">2895017</prop>
					</Chan>
				</Acq>
				<Acq Number="16">
					<Chan Number="0">
						<prop name="Fluor">6.5239570289553</prop>
						<prop name="Temp">59.94</prop>
						<prop name="Time">3048850</prop>
					</Chan>
				</Acq>
				<Acq Number="17">
					<Chan Number="0">
						<prop name="Fluor">6.50294468726003</prop>
						<prop name="Temp">59.94</prop>
						<prop name="Time">3202617</prop>
					</Chan>
				</Acq>
				<Acq Number="18">
					<Chan Number="0">
						<prop name="Fluor">6.54633611572979</prop>
						<prop name="Temp">59.94</prop>
						<prop name="Time">3356150</prop>
					</Chan>
				</Acq>
				<Acq Number="19">
					<Chan Number="0">
						<prop name="Fluor">6.50802488888709</prop>
						<prop name="Temp">59.94</prop>
						<prop name="Time">3509950</prop>
					</Chan>
				</Acq>
				<Acq Number="20">
					<Chan Number="0">
						<prop name="Fluor">6.55502828921293</prop>
						<prop name="Temp">59.94</prop>
						<prop name="Time">3663750</prop>
					</Chan>
				</Acq>
				<Acq Number="21">
					<Chan Number="0">
						<prop name="Fluor">6.59998656806465</prop>
						<prop name="Temp">59.94</prop>
						<prop name="Time">3817583</prop>
					</Chan>
				</Acq>
				<Acq Number="22">
					<Chan Number="0">
						<prop name="Fluor">6.6654640595905</prop>
						<prop name="Temp">59.94</prop>
						<prop name="Time">3971350</prop>
					</Chan>
				</Acq>
				<Acq Number="23">
					<Chan Number="0">
						<prop name="Fluor">6.75033180538689</prop>
						<prop name="Temp">59.94</prop>
						<prop name="Time">4125150</prop>
					</Chan>
				</Acq>
				<Acq Number="24">
					<Chan Number="0">
						<prop name="Fluor">7.02726758778118</prop>
						<prop name="Temp">59.94</prop>
						<prop name="Time">4279017</prop>
					</Chan>
				</Acq>
				<Acq Number="25">
					<Chan Number="0">
						<prop name="Fluor">7.36327816590958</prop>
						<prop name="Temp">59.94</prop>
						<prop name="Time">4432750</prop>
					</Chan>
				</Acq>
				<Acq Number="26">
					<Chan Number="0">
						<prop name="Fluor">8.12021436904194</prop>
						<prop name="Temp">59.94</prop>
						<prop name="Time">4586567</prop>
					</Chan>
				</Acq>
				<Acq Number="27">
					<Chan Number="0">
						<prop name="Fluor">9.59170870901291</prop>
						<prop name="Temp">59.94</prop>
						<prop name="Time">4740367</prop>
					</Chan>
				</Acq>
				<Acq Number="28">
					<Chan Number="0">
						<prop name="Fluor">12.3022584938603</prop>
						<prop name="Temp">59.94</prop>
						<prop name="Time">4894167</prop>
					</Chan>
				</Acq>
				<Acq Number="29">
					<Chan Number="0">
						<prop name="Fluor">17.3388538223166</prop>
						<prop name="Temp">59.94</prop>
						<prop name="Time">5047967</prop>
					</Chan>
				</Acq>
				<Acq Number="30">
					<Chan Number="0">
						<prop name="Fluor">26.0790944708643</prop>
						<prop name="Temp">59.94</prop>
						<prop name="Time">5201767</prop>
					</Chan>
				</Acq>
				<Acq Number="31">
					<Chan Number="0">
						<prop name="Fluor">39.381932998495</prop>
						<prop name="Temp">59.94</prop>
						<prop name="Time">5355583</prop>
					</Chan>
				</Acq>
				<Acq Number="32">
					<Chan Number="0">
						<prop name="Fluor">53.5733864168521</prop>
						<prop name="Temp">59.94</prop>
						<prop name="Time">5509517</prop>
					</Chan>
				</Acq>
				<Acq Number="33">
					<Chan Number="0">
						<prop name="Fluor">63.7185357230529</prop>
						<prop name="Temp">59.94</prop>
						<prop name="Time">5663283</prop>
					</Chan>
				</Acq>
				<Acq Number="34">
					<Chan Number="0">
						<prop name="Fluor">69.1040024545522</prop>
						<prop name="Temp">59.94</prop>
						<prop name="Time">5817083</prop>
					</Chan>
				</Acq>
				<Acq Number="35">
					<Chan Number="0">
						<prop name="Fluor">72.5294629492244</prop>
						<prop name="Temp">59.94</prop>
						<prop name="Time">5970867</prop>
					</Chan>
				</Acq>
				<Acq Number="36">
					<Chan Number="0">
						<prop name="Fluor">75.0558838857491</prop>
						<prop name="Temp">59.94</prop>
						<prop name="Time">6124700</prop>
					</Chan>
				</Acq>
				<Acq Number="37">
					<Chan Number="0">
						<prop name="Fluor">76.7356063055194</prop>
						<prop name="Temp">59.94</prop>
						<prop name="Time">6278433</prop>
					</Chan>
				</Acq>
				<Acq Number="38">
					<Chan Number="0">
						<prop name="Fluor">77.8473576999359</prop>
						<prop name="Temp">59.94</prop>
						<prop name="Time">6432267</prop>
					</Chan>
				</Acq>
				<Acq Number="39">
					<Chan Number="0">
						<prop name="Fluor">78.7930404574294</prop>
						<prop name="Temp">59.94</prop>
						<prop name="Time">6586050</prop>
					</Chan>
				</Acq>
				<Acq Number="40">
					<Chan Number="0">
						<prop name="Fluor">79.6442755449954</prop>
						<prop name="Temp">59.97</prop>
						<prop name="Time">6739833</prop>
					</Chan>
				</Acq>
				<Acq Number="41">
					<Chan Number="0">
						<prop name="Fluor">80.0019548994927</prop>
						<prop name="Temp">59.94</prop>
						<prop name="Time">6893433</prop>
					</Chan>
				</Acq>
				<Acq Number="42">
					<Chan Number="0">
						<prop name="Fluor">80.4940201929009</prop>
						<prop name="Temp">59.94</prop>
						<prop name="Time">7047200</prop>
					</Chan>
				</Acq>
				<Acq Number="43">
					<Chan Number="0">
						<prop name="Fluor">80.872397766929</prop>
						<prop name="Temp">59.94</prop>
						<prop name="Time">7201000</prop>
					</Chan>
				</Acq>
				<Acq Number="44">
					<Chan Number="0">
						<prop name="Fluor">81.0936753277622</prop>
						<prop name="Temp">59.94</prop>
						<prop name="Time">7354784</prop>
					</Chan>
				</Acq>
				<Acq Number="45">
					<Chan Number="0">
						<prop name="Fluor">81.3219900856031</prop>
						<prop name="Temp">59.94</prop>
						<prop name="Time">7508600</prop>
					</Chan>
				</Acq>
			</Sample>
			<Sample Number="21">
				<Acq Number="1">
					<Chan Number="0">
						<prop name="Fluor">10.2182680971369</prop>
						<prop name="Temp">59.94</prop>
						<prop name="Time">741917</prop>
					</Chan>
				</Acq>
				<Acq Number="2">
					<Chan Number="0">
						<prop name="Fluor">10.1941498581097</prop>
						<prop name="Temp">59.94</prop>
						<prop name="Time">895717</prop>
					</Chan>
				</Acq>
				<Acq Number="3">
					<Chan Number="0">
						<prop name="Fluor">10.278493988141</prop>
						<prop name="Temp">59.97</prop>
						<prop name="Time">1049550</prop>
					</Chan>
				</Acq>
				<Acq Number="4">
					<Chan Number="0">
						<prop name="Fluor">10.2809682686616</prop>
						<prop name="Temp">59.94</prop>
						<prop name="Time">1203317</prop>
					</Chan>
				</Acq>
				<Acq Number="5">
					<Chan Number="0">
						<prop name="Fluor">10.3387707609638</prop>
						<prop name="Temp">59.94</prop>
						<prop name="Time">1357100</prop>
					</Chan>
				</Acq>
				<Acq Number="6">
					<Chan Number="0">
						<prop name="Fluor">10.3523833291292</prop>
						<prop name="Temp">59.94</prop>
						<prop name="Time">1510933</prop>
					</Chan>
				</Acq>
				<Acq Number="7">
					<Chan Number="0">
						<prop name="Fluor">10.3371147750562</prop>
						<prop name="Temp">59.94</prop>
						<prop name="Time">1664717</prop>
					</Chan>
				</Acq>
				<Acq Number="8">
					<Chan Number="0">
						<prop name="Fluor">10.3588124743163</prop>
						<prop name="Temp">59.94</prop>
						<prop name="Time">1818533</prop>
					</Chan>
				</Acq>
				<Acq Number="9">
					<Chan Number="0">
						<prop name="Fluor">10.3804565358008</prop>
						<prop name="Temp">59.94</prop>
						<prop name="Time">1972333</prop>
					</Chan>
				</Acq>
				<Acq Number="10">
					<Chan Number="0">
						<prop name="Fluor">10.3346091122884</prop>
						<prop name="Temp">59.94</prop>
						<prop name="Time">2126133</prop>
					</Chan>
				</Acq>
				<Acq Number="11">
					<Chan Number="0">
						<prop name="Fluor">10.32655519066</prop>
						<prop name="Temp">59.94</prop>
						<prop name="Time">2279917</prop>
					</Chan>
				</Acq>
				<Acq Number="12">
					<Chan Number="0">
						<prop name="Fluor">10.3773431169153</prop>
						<prop name="Temp">59.94</prop>
						<prop name="Time">2433717</prop>
					</Chan>
				</Acq>
				<Acq Number="13">
					<Chan Number="0">
						<prop name="Fluor">10.3902827949205</prop>
						<prop name="Temp">59.94</prop>
						<prop name="Time">2587417</prop>
					</Chan>
				</Acq>
				<Acq Number="14">
					<Chan Number="0">
						<prop name="Fluor">10.3144205543104</prop>
						<prop name="Temp">59.97</prop>
						<prop name="Time">2741217</prop>
					</Chan>
				</Acq>
				<Acq Number="15">
					<Chan Number="0">
						<prop name="Fluor">10.3523351167371</prop>
						<prop name="Temp">59.97</prop>
						<prop name="Time">2895017</prop>
					</Chan>
				</Acq>
				<Acq Number="16">
					<Chan Number="0">
						<prop name="Fluor">10.3547782167317</prop>
						<prop name="Temp">59.94</prop>
						<prop name="Time">3048850</prop>
					</Chan>
				</Acq>
				<Acq Number="17">
					<Chan Number="0">
						<prop name="Fluor">10.3983753687658</prop>
						<prop name="Temp">59.94</prop>
						<prop name="Time">3202617</prop>
					</Chan>
				</Acq>
				<Acq Number="18">
					<Chan Number="0">
						<prop name="Fluor">10.378970461921</prop>
						<prop name="Temp">59.94</prop>
						<prop name="Time">3356150</prop>
					</Chan>
				</Acq>
				<Acq Number="19">
					<Chan Number="0">
						<prop name="Fluor">10.3410306439438</prop>
						<prop name="Temp">59.94</prop>
						<prop name="Time">3509950</prop>
					</Chan>
				</Acq>
				<Acq Number="20">
					<Chan Number="0">
						<prop name="Fluor">10.3709539401973</prop>
						<prop name="Temp">59.94</prop>
						<prop name="Time">3663750</prop>
					</Chan>
				</Acq>
				<Acq Number="21">
					<Chan Number="0">
						<prop name="Fluor">10.3757717864528</prop>
						<prop name="Temp">59.94</prop>
						<prop name="Time">3817583</prop>
					</Chan>
				</Acq>
				<Acq Number="22">
					<Chan Number="0">
						<prop name="Fluor">10.2923559377085</prop>
						<prop name="Temp">59.94</prop>
						<prop name="Time">3971350</prop>
					</Chan>
				</Acq>
				<Acq Number="23">
					<Chan Number="0">
						<prop name="Fluor">10.3158546933168</prop>
						<prop name="Temp">59.94</prop>
						<prop name="Time">4125150</prop>
					</Chan>
				</Acq>
				<Acq Number="24">
					<Chan Number="0">
						<prop name="Fluor">10.3659614207646</prop>
						<prop name="Temp">59.94</prop>
						<prop name="Time">4279017</prop>
					</Chan>
				</Acq>
				<Acq Number="25">
					<Chan Number="0">
						<prop name="Fluor">10.3666420324453</prop>
						<prop name="Temp">59.94</prop>
						<prop name="Time">4432750</prop>
					</Chan>
				</Acq>
				<Acq Number="26">
					<Chan Number="0">
						<prop name="Fluor">10.2812449444378</prop>
						<prop name="Temp">59.94</prop>
						<prop name="Time">4586567</prop>
					</Chan>
				</Acq>
				<Acq Number="27">
					<Chan Number="0">
						<prop name="Fluor">10.3496331473372</prop>
						<prop name="Temp">59.94</prop>
						<prop name="Time">4740367</prop>
					</Chan>
				</Acq>
				<Acq Number="28">
					<Chan Number="0">
						<prop name="Fluor">10.3511173640563</prop>
						<prop name="Temp">59.94</prop>
						<prop name="Time">4894167</prop>
					</Chan>
				</Acq>
				<Acq Number="29">
					<Chan Number="0">
						<prop name="Fluor">10.4344418691571</prop>
						<prop name="Temp">59.94</prop>
						<prop name="Time">5047967</prop>
					</Chan>
				</Acq>
				<Acq Number="30">
					<Chan Number="0">
						<prop name="Fluor">10.5499171248434</prop>
						<prop name="Temp">59.94</prop>
						<prop name="Time">5201767</prop>
					</Chan>
				</Acq>
				<Acq Number="31">
					<Chan Number="0">
						<prop name="Fluor">10.723659574376</prop>
						<prop name="Temp">59.94</prop>
						<prop name="Time">5355583</prop>
					</Chan>
				</Acq>
				<Acq Number="32">
					<Chan Number="0">
						<prop name="Fluor">11.1369040960742</prop>
						<prop name="Temp">59.94</prop>
						<prop name="Time">5509517</prop>
					</Chan>
				</Acq>
				<Acq Number="33">
					<Chan Number="0">
						<prop name="Fluor">11.8592095095331</prop>
						<prop name="Temp">59.94</prop>
						<prop name="Time">5663283</prop>
					</Chan>
				</Acq>
				<Acq Number="34">
					<Chan Number="0">
						<prop name="Fluor">13.3620807284265</prop>
						<prop name="Temp">59.94</prop>
						<prop name="Time">5817083</prop>
					</Chan>
				</Acq>
				<Acq Number="35">
					<Chan Number="0">
						<prop name="Fluor">16.1607497985299</prop>
						<prop name="Temp">59.94</prop>
						<prop name="Time">5970867</prop>
					</Chan>
				</Acq>
				<Acq Number="36">
					<Chan Number="0">
						<prop name="Fluor">21.2688475121062</prop>
						<prop name="Temp">59.94</prop>
						<prop name="Time">6124700</prop>
					</Chan>
				</Acq>
				<Acq Number="37">
					<Chan Number="0">
						<prop name="Fluor">29.9920149470769</prop>
						<prop name="Temp">59.94</prop>
						<prop name="Time">6278433</prop>
					</Chan>
				</Acq>
				<Acq Number="38">
					<Chan Number="0">
						<prop name="Fluor">42.5692417860709</prop>
						<prop name="Temp">59.94</prop>
						<prop name="Time">6432267</prop>
					</Chan>
				</Acq>
				<Acq Number="39">
					<Chan Number="0">
						<prop name="Fluor">56.0445175847614</prop>
						<prop name="Temp">59.94</prop>
						<prop name="Time">6586050</prop>
					</Chan>
				</Acq>
				<Acq Number="40">
					<Chan Number="0">
						<prop name="Fluor">66.3327268309812</prop>
						<prop name="Temp">59.97</prop>
						<prop name="Time">6739833</prop>
					</Chan>
				</Acq>
				<Acq Number="41">
					<Chan Number="0">
						<prop name="Fluor">72.6079887268448</prop>
						<prop name="Temp">59.94</prop>
						<prop name="Time">6893433</prop>
					</Chan>
				</Acq>
				<Acq Number="42">
					<Chan Number="0">
						<prop name="Fluor">76.4383797269836</prop>
						<prop name="Temp">59.94</prop>
						<prop name="Time">7047200</prop>
					</Chan>
				</Acq>
				<Acq Number="43">
					<Chan Number="0">
						<prop name="Fluor">78.9613738533541</prop>
						<prop name="Temp">59.94</prop>
						<prop name="Time">7201000</prop>
					</Chan>
				</Acq>
				<Acq Number="44">
					<Chan Number="0">
						<prop name="Fluor">80.6858295362579</prop>
						<prop name="Temp">59.94</prop>
						<prop name="Time">7354784</prop>
					</Chan>
				</Acq>
				<Acq Number="45">
					<Chan Number="0">
						<prop name="Fluor">81.9554281095378</prop>
						<prop name="Temp">59.94</prop>
						<prop name="Time">7508600</prop>
					</Chan>
				</Acq>
			</Sample>
			<Sample Number="22">
				<Acq Number="1">
					<Chan Number="0">
						<prop name="Fluor">3.56426891948602</prop>
						<prop name="Temp">59.94</prop>
						<prop name="Time">741917</prop>
					</Chan>
				</Acq>
				<Acq Number="2">
					<Chan Number="0">
						<prop name="Fluor">3.6093026650132</prop>
						<prop name="Temp">59.94</prop>
						<prop name="Time">895717</prop>
					</Chan>
				</Acq>
				<Acq Number="3">
					<Chan Number="0">
						<prop name="Fluor">3.6541255052963</prop>
						<prop name="Temp">59.97</prop>
						<prop name="Time">1049550</prop>
					</Chan>
				</Acq>
				<Acq Number="4">
					<Chan Number="0">
						<prop name="Fluor">3.67014367376825</prop>
						<prop name="Temp">59.94</prop>
						<prop name="Time">1203317</prop>
					</Chan>
				</Acq>
				<Acq Number="5">
					<Chan Number="0">
						<prop name="Fluor">3.69816298902624</prop>
						<prop name="Temp">59.94</prop>
						<prop name="Time">1357100</prop>
					</Chan>
				</Acq>
				<Acq Number="6">
					<Chan Number="0">
						<prop name="Fluor">3.72592081132162</prop>
						<prop name="Temp">59.94</prop>
						<prop name="Time">1510933</prop>
					</Chan>
				</Acq>
				<Acq Number="7">
					<Chan Number="0">
						<prop name="Fluor">3.75116819661887</prop>
						<prop name="Temp">59.94</prop>
						<prop name="Time">1664717</prop>
					</Chan>
				</Acq>
				<Acq Number="8">
					<Chan Number="0">
						<prop name="Fluor">3.70523627988221</prop>
						<prop name="Temp">59.94</prop>
						<prop name="Time">1818533</prop>
					</Chan>
				</Acq>
				<Acq Number="9">
					<Chan Number="0">
						<prop name="Fluor">3.84280772666708</prop>
						<prop name="Temp">59.94</prop>
						<prop name="Time">1972333</prop>
					</Chan>
				</Acq>
				<Acq Number="10">
					<Chan Number="0">
						<prop name="Fluor">3.80405587346966</prop>
						<prop name="Temp">59.94</prop>
						<prop name="Time">2126133</prop>
					</Chan>
				</Acq>
				<Acq Number="11">
					<Chan Number="0">
						<prop name="Fluor">3.80110782230515</prop>
						<prop name="Temp">59.94</prop>
						<prop name="Time">2279917</prop>
					</Chan>
				</Acq>
				<Acq Number="12">
					<Chan Number="0">
						<prop name="Fluor">3.78078955786926</prop>
						<prop name="Temp">59.94</prop>
						<prop name="Time">2433717</prop>
					</Chan>
				</Acq>
				<Acq Number="13">
					<Chan Number="0">
						<prop name="Fluor">3.80845907577446</prop>
						<prop name="Temp">59.94</prop>
						<prop name="Time">2587417</prop>
					</Chan>
				</Acq>
				<Acq Number="14">
					<Chan Number="0">
						<prop name="Fluor">3.81271668175142</prop>
						<prop name="Temp">59.97</prop>
						<prop name="Time">2741217</prop>
					</Chan>
				</Acq>
				<Acq Number="15">
					<Chan Number="0">
						<prop name="Fluor">3.83357194554987</prop>
						<prop name="Temp">59.97</prop>
						<prop name="Time">2895017</prop>
					</Chan>
				</Acq>
				<Acq Number="16">
					<Chan Number="0">
						<prop name="Fluor">3.88052618737247</prop>
						<prop name="Temp">59.94</prop>
						<prop name="Time">3048850</prop>
					</Chan>
				</Acq>
				<Acq Number="17">
					<Chan Number="0">
						<prop name="Fluor">3.90347535766351</prop>
						<prop name="Temp">59.94</prop>
						<prop name="Time">3202617</prop>
					</Chan>
				</Acq>
				<Acq Number="18">
					<Chan Number="0">
						<prop name="Fluor">3.88130295975516</prop>
						<prop name="Temp">59.94</prop>
						<prop name="Time">3356150</prop>
					</Chan>
				</Acq>
				<Acq Number="19">
					<Chan Number="0">
						<prop name="Fluor">3.86038383398726</prop>
						<prop name="Temp">59.94</prop>
						<prop name="Time">3509950</prop>
					</Chan>
				</Acq>
				<Acq Number="20">
					<Chan Number="0">
						<prop name="Fluor">3.86323886338198</prop>
						<prop name="Temp">59.94</prop>
						<prop name="Time">3663750</prop>
					</Chan>
				</Acq>
				<Acq Number="21">
					<Chan Number="0">
						<prop name="Fluor">3.88784645782308</prop>
						<prop name="Temp">59.94</prop>
						<prop name="Time">3817583</prop>
					</Chan>
				</Acq>
				<Acq Number="22">
					<Chan Number="0">
						<prop name="Fluor">3.88894142124106</prop>
						<prop name="Temp">59.94</prop>
						<prop name="Time">3971350</prop>
					</Chan>
				</Acq>
				<Acq Number="23">
					<Chan Number="0">
						<prop name="Fluor">3.86558412664952</prop>
						<prop name="Temp">59.94</prop>
						<prop name="Time">4125150</prop>
					</Chan>
				</Acq>
				<Acq Number="24">
					<Chan Number="0">
						<prop name="Fluor">3.91246950368472</prop>
						<prop name="Temp">59.94</prop>
						<prop name="Time">4279017</prop>
					</Chan>
				</Acq>
				<Acq Number="25">
					<Chan Number="0">
						<prop name="Fluor">3.95593712766975</prop>
						<prop name="Temp">59.94</prop>
						<prop name="Time">4432750</prop>
					</Chan>
				</Acq>
				<Acq Number="26">
					<Chan Number="0">
						<prop name="Fluor">3.90643002949415</prop>
						<prop name="Temp">59.94</prop>
						<prop name="Time">4586567</prop>
					</Chan>
				</Acq>
				<Acq Number="27">
					<Chan Number="0">
						<prop name="Fluor">3.92626706458748</prop>
						<prop name="Temp">59.94</prop>
						<prop name="Time">4740367</prop>
					</Chan>
				</Acq>
				<Acq Number="28">
					<Chan Number="0">
						<prop name="Fluor">3.97017476775355</prop>
						<prop name="Temp">59.94</prop>
						<prop name="Time">4894167</prop>
					</Chan>
				</Acq>
				<Acq Number="29">
					<Chan Number="0">
						<prop name="Fluor">4.08235226008395</prop>
						<prop name="Temp">59.94</prop>
						<prop name="Time">5047967</prop>
					</Chan>
				</Acq>
				<Acq Number="30">
					<Chan Number="0">
						<prop name="Fluor">4.15344920027437</prop>
						<prop name="Temp">59.94</prop>
						<prop name="Time">5201767</prop>
					</Chan>
				</Acq>
				<Acq Number="31">
					<Chan Number="0">
						<prop name="Fluor">4.38432521012008</prop>
						<prop name="Temp">59.94</prop>
						<prop name="Time">5355583</prop>
					</Chan>
				</Acq>
				<Acq Number="32">
					<Chan Number="0">
						<prop name="Fluor">4.82311704475077</prop>
						<prop name="Temp">59.94</prop>
						<prop name="Time">5509517</prop>
					</Chan>
				</Acq>
				<Acq Number="33">
					<Chan Number="0">
						<prop name="Fluor">5.77172480746264</prop>
						<prop name="Temp">59.94</prop>
						<prop name="Time">5663283</prop>
					</Chan>
				</Acq>
				<Acq Number="34">
					<Chan Number="0">
						<prop name="Fluor">7.54854357747492</prop>
						<prop name="Temp">59.94</prop>
						<prop name="Time">5817083</prop>
					</Chan>
				</Acq>
				<Acq Number="35">
					<Chan Number="0">
						<prop name="Fluor">10.783669886676</prop>
						<prop name="Temp">59.94</prop>
						<prop name="Time">5970867</prop>
					</Chan>
				</Acq>
				<Acq Number="36">
					<Chan Number="0">
						<prop name="Fluor">16.9858403970889</prop>
						<prop name="Temp">59.94</prop>
						<prop name="Time">6124700</prop>
					</Chan>
				</Acq>
				<Acq Number="37">
					<Chan Number="0">
						<prop name="Fluor">27.8601090096494</prop>
						<prop name="Temp">59.94</prop>
						<prop name="Time">6278433</prop>
					</Chan>
				</Acq>
				<Acq Number="38">
					<Chan Number="0">
						<prop name="Fluor">43.3782860602141</prop>
						<prop name="Temp">59.94</prop>
						<prop name="Time">6432267</prop>
					</Chan>
				</Acq>
				<Acq Number="39">
					<Chan Number="0">
						<prop name="Fluor">59.2653322826753</prop>
						<prop name="Temp">59.94</prop>
						<prop name="Time">6586050</prop>
					</Chan>
				</Acq>
				<Acq Number="40">
					<Chan Number="0">
						<prop name="Fluor">70.4686871042771</prop>
						<prop name="Temp">59.97</prop>
						<prop name="Time">6739833</prop>
					</Chan>
				</Acq>
				<Acq Number="41">
					<Chan Number="0">
						<prop name="Fluor">76.7191729207677</prop>
						<prop name="Temp">59.94</prop>
						<prop name="Time">6893433</prop>
					</Chan>
				</Acq>
				<Acq Number="42">
					<Chan Number="0">
						<prop name="Fluor">80.4581303546061</prop>
						<prop name="Temp">59.94</prop>
						<prop name="Time">7047200</prop>
					</Chan>
				</Acq>
				<Acq Number="43">
					<Chan Number="0">
						<prop name="Fluor">82.9321161751009</prop>
						<prop name="Temp">59.94</prop>
						<prop name="Time">7201000</prop>
					</Chan>
				</Acq>
				<Acq Number="44">
					<Chan Number="0">
						<prop name="Fluor">84.6323776802439</prop>
						<prop name="Temp">59.94</prop>
						<prop name="Time">7354784</prop>
					</Chan>
				</Acq>
				<Acq Number="45">
					<Chan Number="0">
						<prop name="Fluor">86.0148111485708</prop>
						<prop name="Temp">59.94</prop>
						<prop name="Time">7508600</prop>
					</Chan>
				</Acq>
			</Sample>
			<Sample Number="23">
				<Acq Number="1">
					<Chan Number="0">
						<prop name="Fluor">4.94872905365806</prop>
						<prop name="Temp">59.94</prop>
						<prop name="Time">741917</prop>
					</Chan>
				</Acq>
				<Acq Number="2">
					<Chan Number="0">
						<prop name="Fluor">4.85001395349488</prop>
						<prop name="Temp">59.94</prop>
						<prop name="Time">895717</prop>
					</Chan>
				</Acq>
				<Acq Number="3">
					<Chan Number="0">
						<prop name="Fluor">4.9707799181654</prop>
						<prop name="Temp">59.97</prop>
						<prop name="Time">1049550</prop>
					</Chan>
				</Acq>
				<Acq Number="4">
					<Chan Number="0">
						<prop name="Fluor">4.93713263362518</prop>
						<prop name="Temp">59.94</prop>
						<prop name="Time">1203317</prop>
					</Chan>
				</Acq>
				<Acq Number="5">
					<Chan Number="0">
						<prop name="Fluor">4.99284944887954</prop>
						<prop name="Temp">59.94</prop>
						<prop name="Time">1357100</prop>
					</Chan>
				</Acq>
				<Acq Number="6">
					<Chan Number="0">
						<prop name="Fluor">4.97495811091223</prop>
						<prop name="Temp">59.94</prop>
						<prop name="Time">1510933</prop>
					</Chan>
				</Acq>
				<Acq Number="7">
					<Chan Number="0">
						<prop name="Fluor">4.97808781790388</prop>
						<prop name="Temp">59.94</prop>
						<prop name="Time">1664717</prop>
					</Chan>
				</Acq>
				<Acq Number="8">
					<Chan Number="0">
						<prop name="Fluor">5.07575915962346</prop>
						<prop name="Temp">59.94</prop>
						<prop name="Time">1818533</prop>
					</Chan>
				</Acq>
				<Acq Number="9">
					<Chan Number="0">
						<prop name="Fluor">5.05127961027565</prop>
						<prop name="Temp">59.94</prop>
						<prop name="Time">1972333</prop>
					</Chan>
				</Acq>
				<Acq Number="10">
					<Chan Number="0">
						<prop name="Fluor">5.06072606124145</prop>
						<prop name="Temp">59.94</prop>
						<prop name="Time">2126133</prop>
					</Chan>
				</Acq>
				<Acq Number="11">
					<Chan Number="0">
						<prop name="Fluor">5.05680875212098</prop>
						<prop name="Temp">59.94</prop>
						<prop name="Time">2279917</prop>
					</Chan>
				</Acq>
				<Acq Number="12">
					<Chan Number="0">
						<prop name="Fluor">5.01137211413017</prop>
						<prop name="Temp">59.94</prop>
						<prop name="Time">2433717</prop>
					</Chan>
				</Acq>
				<Acq Number="13">
					<Chan Number="0">
						<prop name="Fluor">5.16468501821838</prop>
						<prop name="Temp">59.94</prop>
						<prop name="Time">2587417</prop>
					</Chan>
				</Acq>
				<Acq Number="14">
					<Chan Number="0">
						<prop name="Fluor">5.07223215092917</prop>
						<prop name="Temp">59.97</prop>
						<prop name="Time">2741217</prop>
					</Chan>
				</Acq>
				<Acq Number="15">
					<Chan Number="0">
						<prop name="Fluor">5.09392838403077</prop>
						<prop name="Temp">59.97</prop>
						<prop name="Time">2895017</prop>
					</Chan>
				</Acq>
				<Acq Number="16">
					<Chan Number="0">
						<prop name="Fluor">5.07053527512031</prop>
						<prop name="Temp">59.94</prop>
						<prop name="Time">3048850</prop>
					</Chan>
				</Acq>
				<Acq Number="17">
					<Chan Number="0">
						<prop name="Fluor">5.11957427000098</prop>
						<prop name="Temp">59.94</prop>
						<prop name="Time">3202617</prop>
					</Chan>
				</Acq>
				<Acq Number="18">
					<Chan Number="0">
						<prop name="Fluor">5.24337174854396</prop>
						<prop name="Temp">59.94</prop>
						<prop name="Time">3356150</prop>
					</Chan>
				</Acq>
				<Acq Number="19">
					<Chan Number="0">
						<prop name="Fluor">5.39342154054986</prop>
						<prop name="Temp">59.94</prop>
						<prop name="Time">3509950</prop>
					</Chan>
				</Acq>
				<Acq Number="20">
					<Chan Number="0">
						<prop name="Fluor">5.69219435704379</prop>
						<prop name="Temp">59.94</prop>
						<prop name="Time">3663750</prop>
					</Chan>
				</Acq>
				<Acq Number="21">
					<Chan Number="0">
						<prop name="Fluor">6.2596959864295</prop>
						<prop name="Temp">59.94</prop>
						<prop name="Time">3817583</prop>
					</Chan>
				</Acq>
				<Acq Number="22">
					<Chan Number="0">
						<prop name="Fluor">7.22014254885729</prop>
						<prop name="Temp">59.94</prop>
						<prop name="Time">3971350</prop>
					</Chan>
				</Acq>
				<Acq Number="23">
					<Chan Number="0">
						<prop name="Fluor">9.21152205672381</prop>
						<prop name="Temp">59.94</prop>
						<prop name="Time">4125150</prop>
					</Chan>
				</Acq>
				<Acq Number="24">
					<Chan Number="0">
						<prop name="Fluor">12.9051755105785</prop>
						<prop name="Temp">59.94</prop>
						<prop name="Time">4279017</prop>
					</Chan>
				</Acq>
				<Acq Number="25">
					<Chan Number="0">
						<prop name="Fluor">19.5942356715595</prop>
						<prop name="Temp">59.94</prop>
						<prop name="Time">4432750</prop>
					</Chan>
				</Acq>
				<Acq Number="26">
					<Chan Number="0">
						<prop name="Fluor">29.3380337211855</prop>
						<prop name="Temp">59.94</prop>
						<prop name="Time">4586567</prop>
					</Chan>
				</Acq>
				<Acq Number="27">
					<Chan Number="0">
						<prop name="Fluor">39.9745754903293</prop>
						<prop name="Temp">59.94</prop>
						<prop name="Time">4740367</prop>
					</Chan>
				</Acq>
				<Acq Number="28">
					<Chan Number="0">
						<prop name="Fluor">48.5710156191808</prop>
						<prop name="Temp">59.94</prop>
						<prop name="Time">4894167</prop>
					</Chan>
				</Acq>
				<Acq Number="29">
					<Chan Number="0">
						<prop name="Fluor">55.1770293222689</prop>
						<prop name="Temp">59.94</prop>
						<prop name="Time">5047967</prop>
					</Chan>
				</Acq>
				<Acq Number="30">
					<Chan Number="0">
						<prop name="Fluor">60.0266194235075</prop>
						<prop name="Temp">59.94</prop>
						<prop name="Time">5201767</prop>
					</Chan>
				</Acq>
				<Acq Number="31">
					<Chan Number="0">
						<prop name="Fluor">64.2091540964561</prop>
						<prop name="Temp">59.94</prop>
						<prop name="Time">5355583</prop>
					</Chan>
				</Acq>
				<Acq Number="32">
					<Chan Number="0">
						<prop name="Fluor">67.7972824432943</prop>
						<prop name="Temp">59.94</prop>
						<prop name="Time">5509517</prop>
					</Chan>
				</Acq>
				<Acq Number="33">
					<Chan Number="0">
						<prop name="Fluor">70.9788301449024</prop>
						<prop name="Temp">59.94</prop>
						<prop name="Time">5663283</prop>
					</Chan>
				</Acq>
				<Acq Number="34">
					<Chan Number="0">
						<prop name="Fluor">73.2959593694381</prop>
						<prop name="Temp">59.94</prop>
						<prop name="Time">5817083</prop>
					</Chan>
				</Acq>
				<Acq Number="35">
					<Chan Number="0">
						<prop name="Fluor">75.6103396044472</prop>
						<prop name="Temp">59.94</prop>
						<prop name="Time">5970867</prop>
					</Chan>
				</Acq>
				<Acq Number="36">
					<Chan Number="0">
						<prop name="Fluor">77.1648683190368</prop>
						<prop name="Temp">59.94</prop>
						<prop name="Time">6124700</prop>
					</Chan>
				</Acq>
				<Acq Number="37">
					<Chan Number="0">
						<prop name="Fluor">78.7431833521129</prop>
						<prop name="Temp">59.94</prop>
						<prop name="Time">6278433</prop>
					</Chan>
				</Acq>
				<Acq Number="38">
					<Chan Number="0">
						<prop name="Fluor">80.0482877245607</prop>
						<prop name="Temp">59.94</prop>
						<prop name="Time">6432267</prop>
					</Chan>
				</Acq>
				<Acq Number="39">
					<Chan Number="0">
						<prop name="Fluor">80.9890410744695</prop>
						<prop name="Temp">59.94</prop>
						<prop name="Time">6586050</prop>
					</Chan>
				</Acq>
				<Acq Number="40">
					<Chan Number="0">
						<prop name="Fluor">81.9937667501241</prop>
						<prop name="Temp">59.97</prop>
						<prop name="Time">6739833</prop>
					</Chan>
				</Acq>
				<Acq Number="41">
					<Chan Number="0">
						<prop name="Fluor">82.5349200453008</prop>
						<prop name="Temp">59.94</prop>
						<prop name="Time">6893433</prop>
					</Chan>
				</Acq>
				<Acq Number="42">
					<Chan Number="0">
						<prop name="Fluor">83.038397741316</prop>
						<prop name="Temp">59.94</prop>
						<prop name="Time">7047200</prop>
					</Chan>
				</Acq>
				<Acq Number="43">
					<Chan Number="0">
						<prop name="Fluor">83.5998775252602</prop>
						<prop name="Temp">59.94</prop>
						<prop name="Time">7201000</prop>
					</Chan>
				</Acq>
				<Acq Number="44">
					<Chan Number="0">
						<prop name="Fluor">84.1536682507916</prop>
						<prop name="Temp">59.94</prop>
						<prop name="Time">7354784</prop>
					</Chan>
				</Acq>
				<Acq Number="45">
					<Chan Number="0">
						<prop name="Fluor">84.5662041609315</prop>
						<prop name="Temp">59.94</prop>
						<prop name="Time">7508600</prop>
					</Chan>
				</Acq>
			</Sample>
			<Sample Number="24">
				<Acq Number="1">
					<Chan Number="0">
						<prop name="Fluor">4.06039991100382</prop>
						<prop name="Temp">59.94</prop>
						<prop name="Time">741917</prop>
					</Chan>
				</Acq>
				<Acq Number="2">
					<Chan Number="0">
						<prop name="Fluor">4.00709359116877</prop>
						<prop name="Temp">59.94</prop>
						<prop name="Time">895717</prop>
					</Chan>
				</Acq>
				<Acq Number="3">
					<Chan Number="0">
						<prop name="Fluor">4.11095312048551</prop>
						<prop name="Temp">59.97</prop>
						<prop name="Time">1049550</prop>
					</Chan>
				</Acq>
				<Acq Number="4">
					<Chan Number="0">
						<prop name="Fluor">4.10328049314117</prop>
						<prop name="Temp">59.94</prop>
						<prop name="Time">1203317</prop>
					</Chan>
				</Acq>
				<Acq Number="5">
					<Chan Number="0">
						<prop name="Fluor">4.08281963339119</prop>
						<prop name="Temp">59.94</prop>
						<prop name="Time">1357100</prop>
					</Chan>
				</Acq>
				<Acq Number="6">
					<Chan Number="0">
						<prop name="Fluor">4.14069773625969</prop>
						<prop name="Temp">59.94</prop>
						<prop name="Time">1510933</prop>
					</Chan>
				</Acq>
				<Acq Number="7">
					<Chan Number="0">
						<prop name="Fluor">4.0907651060633</prop>
						<prop name="Temp">59.94</prop>
						<prop name="Time">1664717</prop>
					</Chan>
				</Acq>
				<Acq Number="8">
					<Chan Number="0">
						<prop name="Fluor">4.16945050379017</prop>
						<prop name="Temp">59.94</prop>
						<prop name="Time">1818533</prop>
					</Chan>
				</Acq>
				<Acq Number="9">
					<Chan Number="0">
						<prop name="Fluor">4.19573331858158</prop>
						<prop name="Temp">59.94</prop>
						<prop name="Time">1972333</prop>
					</Chan>
				</Acq>
				<Acq Number="10">
					<Chan Number="0">
						<prop name="Fluor">4.20359172342362</prop>
						<prop name="Temp">59.94</prop>
						<prop name="Time">2126133</prop>
					</Chan>
				</Acq>
				<Acq Number="11">
					<Chan Number="0">
						<prop name="Fluor">4.22663020277625</prop>
						<prop name="Temp">59.94</prop>
						<prop name="Time">2279917</prop>
					</Chan>
				</Acq>
				<Acq Number="12">
					<Chan Number="0">
						<prop name="Fluor">4.15061166731382</prop>
						<prop name="Temp">59.94</prop>
						<prop name="Time">2433717</prop>
					</Chan>
				</Acq>
				<Acq Number="13">
					<Chan Number="0">
						<prop name="Fluor">4.23484135431989</prop>
						<prop name="Temp">59.94</prop>
						<prop name="Time">2587417</prop>
					</Chan>
				</Acq>
				<Acq Number="14">
					<Chan Number="0">
						<prop name="Fluor">4.2131214572765</prop>
						<prop name="Temp">59.97</prop>
						<prop name="Time">2741217</prop>
					</Chan>
				</Acq>
				<Acq Number="15">
					<Chan Number="0">
						<prop name="Fluor">4.26352015476169</prop>
						<prop name="Temp">59.97</prop>
						<prop name="Time">2895017</prop>
					</Chan>
				</Acq>
				<Acq Number="16">
					<Chan Number="0">
						<prop name="Fluor">4.2908325108429</prop>
						<prop name="Temp">59.94</prop>
						<prop name="Time">3048850</prop>
					</Chan>
				</Acq>
				<Acq Number="17">
					<Chan Number="0">
						<prop name="Fluor">4.26446459792702</prop>
						<prop name="Temp">59.94</prop>
						<prop name="Time">3202617</prop>
					</Chan>
				</Acq>
				<Acq Number="18">
					<Chan Number="0">
						<prop name="Fluor">4.31807077974219</prop>
						<prop name="Temp">59.94</prop>
						<prop name="Time">3356150</prop>
					</Chan>
				</Acq>
				<Acq Number="19">
					<Chan Number="0">
						<prop name="Fluor">4.39944743716874</prop>
						<prop name="Temp">59.94</prop>
						<prop name="Time">3509950</prop>
					</Chan>
				</Acq>
				<Acq Number="20">
					<Chan Number="0">
						<prop name="Fluor">4.53458348182058</prop>
						<prop name="Temp">59.94</prop>
						<prop name="Time">3663750</prop>
					</Chan>
				</Acq>
				<Acq Number="21">
					<Chan Number="0">
						<prop name="Fluor">4.90596660123172</prop>
						<prop name="Temp">59.94</prop>
						<prop name="Time">3817583</prop>
					</Chan>
				</Acq>
				<Acq Number="22">
					<Chan Number="0">
						<prop name="Fluor">5.51457829273977</prop>
						<prop name="Temp">59.94</prop>
						<prop name="Time">3971350</prop>
					</Chan>
				</Acq>
				<Acq Number="23">
					<Chan Number="0">
						<prop name="Fluor">6.64981195139567</prop>
						<prop name="Temp">59.94</prop>
						<prop name="Time">4125150</prop>
					</Chan>
				</Acq>
				<Acq Number="24">
					<Chan Number="0">
						<prop name="Fluor">8.97740277702089</prop>
						<prop name="Temp">59.94</prop>
						<prop name="Time">4279017</prop>
					</Chan>
				</Acq>
				<Acq Number="25">
					<Chan Number="0">
						<prop name="Fluor">13.2823560982266</prop>
						<prop name="Temp">59.94</prop>
						<prop name="Time">4432750</prop>
					</Chan>
				</Acq>
				<Acq Number="26">
					<Chan Number="0">
						<prop name="Fluor">21.1326184905893</prop>
						<prop name="Temp">59.94</prop>
						<prop name="Time">4586567</prop>
					</Chan>
				</Acq>
				<Acq Number="27">
					<Chan Number="0">
						<prop name="Fluor">34.7046959790295</prop>
						<prop name="Temp">59.94</prop>
						<prop name="Time">4740367</prop>
					</Chan>
				</Acq>
				<Acq Number="28">
					<Chan Number="0">
						<prop name="Fluor">52.6523278495495</prop>
						<prop name="Temp">59.94</prop>
						<prop name="Time">4894167</prop>
					</Chan>
				</Acq>
				<Acq Number="29">
					<Chan Number="0">
						<prop name="Fluor">68.0636752320196</prop>
						<prop name="Temp">59.94</prop>
						<prop name="Time">5047967</prop>
					</Chan>
				</Acq>
				<Acq Number="30">
					<Chan Number="0">
						<prop name="Fluor">76.753678302599</prop>
						<prop name="Temp">59.94</prop>
						<prop name="Time">5201767</prop>
					</Chan>
				</Acq>
				<Acq Number="31">
					<Chan Number="0">
						<prop name="Fluor">81.2785476408619</prop>
						<prop name="Temp">59.94</prop>
						<prop name="Time">5355583</prop>
					</Chan>
				</Acq>
				<Acq Number="32">
					<Chan Number="0">
						<prop name="Fluor">84.5533898885284</prop>
						<prop name="Temp">59.94</prop>
						<prop name="Time">5509517</prop>
					</Chan>
				</Acq>
				<Acq Number="33">
					<Chan Number="0">
						<prop name="Fluor">86.6760824553697</prop>
						<prop name="Temp">59.94</prop>
						<prop name="Time">5663283</prop>
					</Chan>
				</Acq>
				<Acq Number="34">
					<Chan Number="0">
						<prop name="Fluor">88.206514433785</prop>
						<prop name="Temp">59.94</prop>
						<prop name="Time">5817083</prop>
					</Chan>
				</Acq>
				<Acq Number="35">
					<Chan Number="0">
						<prop name="Fluor">89.4464611659451</prop>
						<prop name="Temp">59.94</prop>
						<prop name="Time">5970867</prop>
					</Chan>
				</Acq>
				<Acq Number="36">
					<Chan Number="0">
						<prop name="Fluor">90.4057375726926</prop>
						<prop name="Temp">59.94</prop>
						<prop name="Time">6124700</prop>
					</Chan>
				</Acq>
				<Acq Number="37">
					<Chan Number="0">
						<prop name="Fluor">91.0460767901076</prop>
						<prop name="Temp">59.94</prop>
						<prop name="Time">6278433</prop>
					</Chan>
				</Acq>
				<Acq Number="38">
					<Chan Number="0">
						<prop name="Fluor">91.4504119258004</prop>
						<prop name="Temp">59.94</prop>
						<prop name="Time">6432267</prop>
					</Chan>
				</Acq>
				<Acq Number="39">
					<Chan Number="0">
						<prop name="Fluor">91.8069970340962</prop>
						<prop name="Temp">59.94</prop>
						<prop name="Time">6586050</prop>
					</Chan>
				</Acq>
				<Acq Number="40">
					<Chan Number="0">
						<prop name="Fluor">92.123268728234</prop>
						<prop name="Temp">59.97</prop>
						<prop name="Time">6739833</prop>
					</Chan>
				</Acq>
				<Acq Number="41">
					<Chan Number="0">
						<prop name="Fluor">92.2862702371038</prop>
						<prop name="Temp">59.94</prop>
						<prop name="Time">6893433</prop>
					</Chan>
				</Acq>
				<Acq Number="42">
					<Chan Number="0">
						<prop name="Fluor">92.4060892293002</prop>
						<prop name="Temp">59.94</prop>
						<prop name="Time">7047200</prop>
					</Chan>
				</Acq>
				<Acq Number="43">
					<Chan Number="0">
						<prop name="Fluor">92.5359505158612</prop>
						<prop name="Temp">59.94</prop>
						<prop name="Time">7201000</prop>
					</Chan>
				</Acq>
				<Acq Number="44">
					<Chan Number="0">
						<prop name="Fluor">92.8156083700348</prop>
						<prop name="Temp">59.94</prop>
						<prop name="Time">7354784</prop>
					</Chan>
				</Acq>
				<Acq Number="45">
					<Chan Number="0">
						<prop name="Fluor">92.8636812120266</prop>
						<prop name="Temp">59.94</prop>
						<prop name="Time">7508600</prop>
					</Chan>
				</Acq>
			</Sample>
			<Sample Number="25">
				<Acq Number="1">
					<Chan Number="0">
						<prop name="Fluor">4.34744406560964</prop>
						<prop name="Temp">59.94</prop>
						<prop name="Time">741917</prop>
					</Chan>
				</Acq>
				<Acq Number="2">
					<Chan Number="0">
						<prop name="Fluor">4.32298935765717</prop>
						<prop name="Temp">59.94</prop>
						<prop name="Time">895717</prop>
					</Chan>
				</Acq>
				<Acq Number="3">
					<Chan Number="0">
						<prop name="Fluor">4.34533337652292</prop>
						<prop name="Temp">59.97</prop>
						<prop name="Time">1049550</prop>
					</Chan>
				</Acq>
				<Acq Number="4">
					<Chan Number="0">
						<prop name="Fluor">4.38391629230789</prop>
						<prop name="Temp">59.94</prop>
						<prop name="Time">1203317</prop>
					</Chan>
				</Acq>
				<Acq Number="5">
					<Chan Number="0">
						<prop name="Fluor">4.39004398456718</prop>
						<prop name="Temp">59.94</prop>
						<prop name="Time">1357100</prop>
					</Chan>
				</Acq>
				<Acq Number="6">
					<Chan Number="0">
						<prop name="Fluor">4.41921661153642</prop>
						<prop name="Temp">59.94</prop>
						<prop name="Time">1510933</prop>
					</Chan>
				</Acq>
				<Acq Number="7">
					<Chan Number="0">
						<prop name="Fluor">4.4219987891594</prop>
						<prop name="Temp">59.94</prop>
						<prop name="Time">1664717</prop>
					</Chan>
				</Acq>
				<Acq Number="8">
					<Chan Number="0">
						<prop name="Fluor">4.39851092913953</prop>
						<prop name="Temp">59.94</prop>
						<prop name="Time">1818533</prop>
					</Chan>
				</Acq>
				<Acq Number="9">
					<Chan Number="0">
						<prop name="Fluor">4.49222374206972</prop>
						<prop name="Temp">59.94</prop>
						<prop name="Time">1972333</prop>
					</Chan>
				</Acq>
				<Acq Number="10">
					<Chan Number="0">
						<prop name="Fluor">4.47715934567807</prop>
						<prop name="Temp">59.94</prop>
						<prop name="Time">2126133</prop>
					</Chan>
				</Acq>
				<Acq Number="11">
					<Chan Number="0">
						<prop name="Fluor">4.47366353461233</prop>
						<prop name="Temp">59.94</prop>
						<prop name="Time">2279917</prop>
					</Chan>
				</Acq>
				<Acq Number="12">
					<Chan Number="0">
						<prop name="Fluor">4.50024870557621</prop>
						<prop name="Temp">59.94</prop>
						<prop name="Time">2433717</prop>
					</Chan>
				</Acq>
				<Acq Number="13">
					<Chan Number="0">
						<prop name="Fluor">4.48239267072178</prop>
						<prop name="Temp">59.94</prop>
						<prop name="Time">2587417</prop>
					</Chan>
				</Acq>
				<Acq Number="14">
					<Chan Number="0">
						<prop name="Fluor">4.4637464135029</prop>
						<prop name="Temp">59.97</prop>
						<prop name="Time">2741217</prop>
					</Chan>
				</Acq>
				<Acq Number="15">
					<Chan Number="0">
						<prop name="Fluor">4.53185863876887</prop>
						<prop name="Temp">59.97</prop>
						<prop name="Time">2895017</prop>
					</Chan>
				</Acq>
				<Acq Number="16">
					<Chan Number="0">
						<prop name="Fluor">4.48588347932656</prop>
						<prop name="Temp">59.94</prop>
						<prop name="Time">3048850</prop>
					</Chan>
				</Acq>
				<Acq Number="17">
					<Chan Number="0">
						<prop name="Fluor">4.50939310925865</prop>
						<prop name="Temp">59.94</prop>
						<prop name="Time">3202617</prop>
					</Chan>
				</Acq>
				<Acq Number="18">
					<Chan Number="0">
						<prop name="Fluor">4.53388888365997</prop>
						<prop name="Temp">59.94</prop>
						<prop name="Time">3356150</prop>
					</Chan>
				</Acq>
				<Acq Number="19">
					<Chan Number="0">
						<prop name="Fluor">4.51287471224403</prop>
						<prop name="Temp">59.94</prop>
						<prop name="Time">3509950</prop>
					</Chan>
				</Acq>
				<Acq Number="20">
					<Chan Number="0">
						<prop name="Fluor">4.58701093219117</prop>
						<prop name="Temp">59.94</prop>
						<prop name="Time">3663750</prop>
					</Chan>
				</Acq>
				<Acq Number="21">
					<Chan Number="0">
						<prop name="Fluor">4.65978379498712</prop>
						<prop name="Temp">59.94</prop>
						<prop name="Time">3817583</prop>
					</Chan>
				</Acq>
				<Acq Number="22">
					<Chan Number="0">
						<prop name="Fluor">4.73213670374323</prop>
						<prop name="Temp">59.94</prop>
						<prop name="Time">3971350</prop>
					</Chan>
				</Acq>
				<Acq Number="23">
					<Chan Number="0">
						<prop name="Fluor">4.92118859189284</prop>
						<prop name="Temp">59.94</prop>
						<prop name="Time">4125150</prop>
					</Chan>
				</Acq>
				<Acq Number="24">
					<Chan Number="0">
						<prop name="Fluor">5.30114784298115</prop>
						<prop name="Temp">59.94</prop>
						<prop name="Time">4279017</prop>
					</Chan>
				</Acq>
				<Acq Number="25">
					<Chan Number="0">
						<prop name="Fluor">5.93744926474813</prop>
						<prop name="Temp">59.94</prop>
						<prop name="Time">4432750</prop>
					</Chan>
				</Acq>
				<Acq Number="26">
					<Chan Number="0">
						<prop name="Fluor">7.37625169472349</prop>
						<prop name="Temp">59.94</prop>
						<prop name="Time">4586567</prop>
					</Chan>
				</Acq>
				<Acq Number="27">
					<Chan Number="0">
						<prop name="Fluor">9.90100521706001</prop>
						<prop name="Temp">59.94</prop>
						<prop name="Time">4740367</prop>
					</Chan>
				</Acq>
				<Acq Number="28">
					<Chan Number="0">
						<prop name="Fluor">14.5981760146532</prop>
						<prop name="Temp">59.94</prop>
						<prop name="Time">4894167</prop>
					</Chan>
				</Acq>
				<Acq Number="29">
					<Chan Number="0">
						<prop name="Fluor">22.9953998807826</prop>
						<prop name="Temp">59.94</prop>
						<prop name="Time">5047967</prop>
					</Chan>
				</Acq>
				<Acq Number="30">
					<Chan Number="0">
						<prop name="Fluor">35.8184700910726</prop>
						<prop name="Temp">59.94</prop>
						<prop name="Time">5201767</prop>
					</Chan>
				</Acq>
				<Acq Number="31">
					<Chan Number="0">
						<prop name="Fluor">51.2367233546169</prop>
						<prop name="Temp">59.94</prop>
						<prop name="Time">5355583</prop>
					</Chan>
				</Acq>
				<Acq Number="32">
					<Chan Number="0">
						<prop name="Fluor">63.0658135314885</prop>
						<prop name="Temp">59.94</prop>
						<prop name="Time">5509517</prop>
					</Chan>
				</Acq>
				<Acq Number="33">
					<Chan Number="0">
						<prop name="Fluor">69.1180985905198</prop>
						<prop name="Temp">59.94</prop>
						<prop name="Time">5663283</prop>
					</Chan>
				</Acq>
				<Acq Number="34">
					<Chan Number="0">
						<prop name="Fluor">72.5680633467601</prop>
						<prop name="Temp">59.94</prop>
						<prop name="Time">5817083</prop>
					</Chan>
				</Acq>
				<Acq Number="35">
					<Chan Number="0">
						<prop name="Fluor">74.9040911020088</prop>
						<prop name="Temp">59.94</prop>
						<prop name="Time">5970867</prop>
					</Chan>
				</Acq>
				<Acq Number="36">
					<Chan Number="0">
						<prop name="Fluor">76.1348209825245</prop>
						<prop name="Temp">59.94</prop>
						<prop name="Time">6124700</prop>
					</Chan>
				</Acq>
				<Acq Number="37">
					<Chan Number="0">
						<prop name="Fluor">77.3423281418575</prop>
						<prop name="Temp">59.94</prop>
						<prop name="Time">6278433</prop>
					</Chan>
				</Acq>
				<Acq Number="38">
					<Chan Number="0">
						<prop name="Fluor">78.1484984551207</prop>
						<prop name="Temp">59.94</prop>
						<prop name="Time">6432267</prop>
					</Chan>
				</Acq>
				<Acq Number="39">
					<Chan Number="0">
						<prop name="Fluor">78.5572997217329</prop>
						<prop name="Temp">59.94</prop>
						<prop name="Time">6586050</prop>
					</Chan>
				</Acq>
				<Acq Number="40">
					<Chan Number="0">
						<prop name="Fluor">79.0723766777237</prop>
						<prop name="Temp">59.97</prop>
						<prop name="Time">6739833</prop>
					</Chan>
				</Acq>
				<Acq Number="41">
					<Chan Number="0">
						<prop name="Fluor">79.3779841052771</prop>
						<prop name="Temp">59.94</prop>
						<prop name="Time">6893433</prop>
					</Chan>
				</Acq>
				<Acq Number="42">
					<Chan Number="0">
						<prop name="Fluor">79.7184595210582</prop>
						<prop name="Temp">59.94</prop>
						<prop name="Time">7047200</prop>
					</Chan>
				</Acq>
				<Acq Number="43">
					<Chan Number="0">
						<prop name="Fluor">79.6413829537235</prop>
						<prop name="Temp">59.94</prop>
						<prop name="Time">7201000</prop>
					</Chan>
				</Acq>
				<Acq Number="44">
					<Chan Number="0">
						<prop name="Fluor">80.1261034914907</prop>
						<prop name="Temp">59.94</prop>
						<prop name="Time">7354784</prop>
					</Chan>
				</Acq>
				<Acq Number="45">
					<Chan Number="0">
						<prop name="Fluor">80.072592341977</prop>
						<prop name="Temp">59.94</prop>
						<prop name="Time">7508600</prop>
					</Chan>
				</Acq>
			</Sample>
			<Sample Number="26">
				<Acq Number="1">
					<Chan Number="0">
						<prop name="Fluor">6.75039531384992</prop>
						<prop name="Temp">59.94</prop>
						<prop name="Time">741917</prop>
					</Chan>
				</Acq>
				<Acq Number="2">
					<Chan Number="0">
						<prop name="Fluor">6.79302870375236</prop>
						<prop name="Temp">59.94</prop>
						<prop name="Time">895717</prop>
					</Chan>
				</Acq>
				<Acq Number="3">
					<Chan Number="0">
						<prop name="Fluor">6.85760909899644</prop>
						<prop name="Temp">59.97</prop>
						<prop name="Time">1049550</prop>
					</Chan>
				</Acq>
				<Acq Number="4">
					<Chan Number="0">
						<prop name="Fluor">6.86683688272792</prop>
						<prop name="Temp">59.94</prop>
						<prop name="Time">1203317</prop>
					</Chan>
				</Acq>
				<Acq Number="5">
					<Chan Number="0">
						<prop name="Fluor">6.8764022766832</prop>
						<prop name="Temp">59.94</prop>
						<prop name="Time">1357100</prop>
					</Chan>
				</Acq>
				<Acq Number="6">
					<Chan Number="0">
						<prop name="Fluor">6.95175851734876</prop>
						<prop name="Temp">59.94</prop>
						<prop name="Time">1510933</prop>
					</Chan>
				</Acq>
				<Acq Number="7">
					<Chan Number="0">
						<prop name="Fluor">6.93401124694042</prop>
						<prop name="Temp">59.94</prop>
						<prop name="Time">1664717</prop>
					</Chan>
				</Acq>
				<Acq Number="8">
					<Chan Number="0">
						<prop name="Fluor">7.00025633785517</prop>
						<prop name="Temp">59.94</prop>
						<prop name="Time">1818533</prop>
					</Chan>
				</Acq>
				<Acq Number="9">
					<Chan Number="0">
						<prop name="Fluor">6.97809723182111</prop>
						<prop name="Temp">59.94</prop>
						<prop name="Time">1972333</prop>
					</Chan>
				</Acq>
				<Acq Number="10">
					<Chan Number="0">
						<prop name="Fluor">7.03549419706774</prop>
						<prop name="Temp">59.94</prop>
						<prop name="Time">2126133</prop>
					</Chan>
				</Acq>
				<Acq Number="11">
					<Chan Number="0">
						<prop name="Fluor">6.9635984549312</prop>
						<prop name="Temp">59.94</prop>
						<prop name="Time">2279917</prop>
					</Chan>
				</Acq>
				<Acq Number="12">
					<Chan Number="0">
						<prop name="Fluor">7.03487436120969</prop>
						<prop name="Temp">59.94</prop>
						<prop name="Time">2433717</prop>
					</Chan>
				</Acq>
				<Acq Number="13">
					<Chan Number="0">
						<prop name="Fluor">7.02153127498724</prop>
						<prop name="Temp">59.94</prop>
						<prop name="Time">2587417</prop>
					</Chan>
				</Acq>
				<Acq Number="14">
					<Chan Number="0">
						<prop name="Fluor">7.02920478397035</prop>
						<prop name="Temp">59.97</prop>
						<prop name="Time">2741217</prop>
					</Chan>
				</Acq>
				<Acq Number="15">
					<Chan Number="0">
						<prop name="Fluor">6.98097001324696</prop>
						<prop name="Temp">59.97</prop>
						<prop name="Time">2895017</prop>
					</Chan>
				</Acq>
				<Acq Number="16">
					<Chan Number="0">
						<prop name="Fluor">7.02701483410285</prop>
						<prop name="Temp">59.94</prop>
						<prop name="Time">3048850</prop>
					</Chan>
				</Acq>
				<Acq Number="17">
					<Chan Number="0">
						<prop name="Fluor">7.04920071465349</prop>
						<prop name="Temp">59.94</prop>
						<prop name="Time">3202617</prop>
					</Chan>
				</Acq>
				<Acq Number="18">
					<Chan Number="0">
						<prop name="Fluor">7.11737347035877</prop>
						<prop name="Temp">59.94</prop>
						<prop name="Time">3356150</prop>
					</Chan>
				</Acq>
				<Acq Number="19">
					<Chan Number="0">
						<prop name="Fluor">7.03244757893246</prop>
						<prop name="Temp">59.94</prop>
						<prop name="Time">3509950</prop>
					</Chan>
				</Acq>
				<Acq Number="20">
					<Chan Number="0">
						<prop name="Fluor">7.06014010387487</prop>
						<prop name="Temp">59.94</prop>
						<prop name="Time">3663750</prop>
					</Chan>
				</Acq>
				<Acq Number="21">
					<Chan Number="0">
						<prop name="Fluor">7.08563503572338</prop>
						<prop name="Temp">59.94</prop>
						<prop name="Time">3817583</prop>
					</Chan>
				</Acq>
				<Acq Number="22">
					<Chan Number="0">
						<prop name="Fluor">7.11053154752887</prop>
						<prop name="Temp">59.94</prop>
						<prop name="Time">3971350</prop>
					</Chan>
				</Acq>
				<Acq Number="23">
					<Chan Number="0">
						<prop name="Fluor">7.08921847961599</prop>
						<prop name="Temp">59.94</prop>
						<prop name="Time">4125150</prop>
					</Chan>
				</Acq>
				<Acq Number="24">
					<Chan Number="0">
						<prop name="Fluor">7.07095891982239</prop>
						<prop name="Temp">59.94</prop>
						<prop name="Time">4279017</prop>
					</Chan>
				</Acq>
				<Acq Number="25">
					<Chan Number="0">
						<prop name="Fluor">7.07076225663894</prop>
						<prop name="Temp">59.94</prop>
						<prop name="Time">4432750</prop>
					</Chan>
				</Acq>
				<Acq Number="26">
					<Chan Number="0">
						<prop name="Fluor">7.07098810918405</prop>
						<prop name="Temp">59.94</prop>
						<prop name="Time">4586567</prop>
					</Chan>
				</Acq>
				<Acq Number="27">
					<Chan Number="0">
						<prop name="Fluor">7.09289297727227</prop>
						<prop name="Temp">59.94</prop>
						<prop name="Time">4740367</prop>
					</Chan>
				</Acq>
				<Acq Number="28">
					<Chan Number="0">
						<prop name="Fluor">7.090497805439</prop>
						<prop name="Temp">59.94</prop>
						<prop name="Time">4894167</prop>
					</Chan>
				</Acq>
				<Acq Number="29">
					<Chan Number="0">
						<prop name="Fluor">7.14955312428457</prop>
						<prop name="Temp">59.94</prop>
						<prop name="Time">5047967</prop>
					</Chan>
				</Acq>
				<Acq Number="30">
					<Chan Number="0">
						<prop name="Fluor">7.23591940187024</prop>
						<prop name="Temp">59.94</prop>
						<prop name="Time">5201767</prop>
					</Chan>
				</Acq>
				<Acq Number="31">
					<Chan Number="0">
						<prop name="Fluor">7.36032145538953</prop>
						<prop name="Temp">59.94</prop>
						<prop name="Time">5355583</prop>
					</Chan>
				</Acq>
				<Acq Number="32">
					<Chan Number="0">
						<prop name="Fluor">7.7070013601703</prop>
						<prop name="Temp">59.94</prop>
						<prop name="Time">5509517</prop>
					</Chan>
				</Acq>
				<Acq Number="33">
					<Chan Number="0">
						<prop name="Fluor">8.25752760109341</prop>
						<prop name="Temp">59.94</prop>
						<prop name="Time">5663283</prop>
					</Chan>
				</Acq>
				<Acq Number="34">
					<Chan Number="0">
						<prop name="Fluor">9.42841590822495</prop>
						<prop name="Temp">59.94</prop>
						<prop name="Time">5817083</prop>
					</Chan>
				</Acq>
				<Acq Number="35">
					<Chan Number="0">
						<prop name="Fluor">11.4292214292337</prop>
						<prop name="Temp">59.94</prop>
						<prop name="Time">5970867</prop>
					</Chan>
				</Acq>
				<Acq Number="36">
					<Chan Number="0">
						<prop name="Fluor">15.1336453558471</prop>
						<prop name="Temp">59.94</prop>
						<prop name="Time">6124700</prop>
					</Chan>
				</Acq>
				<Acq Number="37">
					<Chan Number="0">
						<prop name="Fluor">20.9788743980144</prop>
						<prop name="Temp">59.94</prop>
						<prop name="Time">6278433</prop>
					</Chan>
				</Acq>
				<Acq Number="38">
					<Chan Number="0">
						<prop name="Fluor">30.2280930172777</prop>
						<prop name="Temp">59.94</prop>
						<prop name="Time">6432267</prop>
					</Chan>
				</Acq>
				<Acq Number="39">
					<Chan Number="0">
						<prop name="Fluor">42.0431799314534</prop>
						<prop name="Temp">59.94</prop>
						<prop name="Time">6586050</prop>
					</Chan>
				</Acq>
				<Acq Number="40">
					<Chan Number="0">
						<prop name="Fluor">53.20542199436</prop>
						<prop name="Temp">59.97</prop>
						<prop name="Time">6739833</prop>
					</Chan>
				</Acq>
				<Acq Number="41">
					<Chan Number="0">
						<prop name="Fluor">61.1450959330204</prop>
						<prop name="Temp">59.94</prop>
						<prop name="Time">6893433</prop>
					</Chan>
				</Acq>
				<Acq Number="42">
					<Chan Number="0">
						<prop name="Fluor">66.1341902359573</prop>
						<prop name="Temp">59.94</prop>
						<prop name="Time">7047200</prop>
					</Chan>
				</Acq>
				<Acq Number="43">
					<Chan Number="0">
						<prop name="Fluor">69.5215794566082</prop>
						<prop name="Temp">59.94</prop>
						<prop name="Time">7201000</prop>
					</Chan>
				</Acq>
				<Acq Number="44">
					<Chan Number="0">
						<prop name="Fluor">71.9677915036823</prop>
						<prop name="Temp">59.94</prop>
						<prop name="Time">7354784</prop>
					</Chan>
				</Acq>
				<Acq Number="45">
					<Chan Number="0">
						<prop name="Fluor">73.7500452402861</prop>
						<prop name="Temp">59.94</prop>
						<prop name="Time">7508600</prop>
					</Chan>
				</Acq>
			</Sample>
			<Sample Number="27">
				<Acq Number="1">
					<Chan Number="0">
						<prop name="Fluor">5.03008527118995</prop>
						<prop name="Temp">59.94</prop>
						<prop name="Time">741917</prop>
					</Chan>
				</Acq>
				<Acq Number="2">
					<Chan Number="0">
						<prop name="Fluor">4.88135208121543</prop>
						<prop name="Temp">59.94</prop>
						<prop name="Time">895717</prop>
					</Chan>
				</Acq>
				<Acq Number="3">
					<Chan Number="0">
						<prop name="Fluor">4.90119250252453</prop>
						<prop name="Temp">59.97</prop>
						<prop name="Time">1049550</prop>
					</Chan>
				</Acq>
				<Acq Number="4">
					<Chan Number="0">
						<prop name="Fluor">4.89205417609251</prop>
						<prop name="Temp">59.94</prop>
						<prop name="Time">1203317</prop>
					</Chan>
				</Acq>
				<Acq Number="5">
					<Chan Number="0">
						<prop name="Fluor">4.94097363583179</prop>
						<prop name="Temp">59.94</prop>
						<prop name="Time">1357100</prop>
					</Chan>
				</Acq>
				<Acq Number="6">
					<Chan Number="0">
						<prop name="Fluor">4.9685667032611</prop>
						<prop name="Temp">59.94</prop>
						<prop name="Time">1510933</prop>
					</Chan>
				</Acq>
				<Acq Number="7">
					<Chan Number="0">
						<prop name="Fluor">4.97167322756136</prop>
						<prop name="Temp">59.94</prop>
						<prop name="Time">1664717</prop>
					</Chan>
				</Acq>
				<Acq Number="8">
					<Chan Number="0">
						<prop name="Fluor">5.05602685817404</prop>
						<prop name="Temp">59.94</prop>
						<prop name="Time">1818533</prop>
					</Chan>
				</Acq>
				<Acq Number="9">
					<Chan Number="0">
						<prop name="Fluor">5.09819742589857</prop>
						<prop name="Temp">59.94</prop>
						<prop name="Time">1972333</prop>
					</Chan>
				</Acq>
				<Acq Number="10">
					<Chan Number="0">
						<prop name="Fluor">5.04431788457912</prop>
						<prop name="Temp">59.94</prop>
						<prop name="Time">2126133</prop>
					</Chan>
				</Acq>
				<Acq Number="11">
					<Chan Number="0">
						<prop name="Fluor">5.04040360738676</prop>
						<prop name="Temp">59.94</prop>
						<prop name="Time">2279917</prop>
					</Chan>
				</Acq>
				<Acq Number="12">
					<Chan Number="0">
						<prop name="Fluor">5.10728402275478</prop>
						<prop name="Temp">59.94</prop>
						<prop name="Time">2433717</prop>
					</Chan>
				</Acq>
				<Acq Number="13">
					<Chan Number="0">
						<prop name="Fluor">5.07136986605712</prop>
						<prop name="Temp">59.94</prop>
						<prop name="Time">2587417</prop>
					</Chan>
				</Acq>
				<Acq Number="14">
					<Chan Number="0">
						<prop name="Fluor">5.09811592172819</prop>
						<prop name="Temp">59.97</prop>
						<prop name="Time">2741217</prop>
					</Chan>
				</Acq>
				<Acq Number="15">
					<Chan Number="0">
						<prop name="Fluor">5.07413001897079</prop>
						<prop name="Temp">59.97</prop>
						<prop name="Time">2895017</prop>
					</Chan>
				</Acq>
				<Acq Number="16">
					<Chan Number="0">
						<prop name="Fluor">5.0965088471643</prop>
						<prop name="Temp">59.94</prop>
						<prop name="Time">3048850</prop>
					</Chan>
				</Acq>
				<Acq Number="17">
					<Chan Number="0">
						<prop name="Fluor">5.07531203103478</prop>
						<prop name="Temp">59.94</prop>
						<prop name="Time">3202617</prop>
					</Chan>
				</Acq>
				<Acq Number="18">
					<Chan Number="0">
						<prop name="Fluor">5.14003325859464</prop>
						<prop name="Temp">59.94</prop>
						<prop name="Time">3356150</prop>
					</Chan>
				</Acq>
				<Acq Number="19">
					<Chan Number="0">
						<prop name="Fluor">5.12167400729108</prop>
						<prop name="Temp">59.94</prop>
						<prop name="Time">3509950</prop>
					</Chan>
				</Acq>
				<Acq Number="20">
					<Chan Number="0">
						<prop name="Fluor">5.14685376448037</prop>
						<prop name="Temp">59.94</prop>
						<prop name="Time">3663750</prop>
					</Chan>
				</Acq>
				<Acq Number="21">
					<Chan Number="0">
						<prop name="Fluor">5.12802078071447</prop>
						<prop name="Temp">59.94</prop>
						<prop name="Time">3817583</prop>
					</Chan>
				</Acq>
				<Acq Number="22">
					<Chan Number="0">
						<prop name="Fluor">5.17245722957641</prop>
						<prop name="Temp">59.94</prop>
						<prop name="Time">3971350</prop>
					</Chan>
				</Acq>
				<Acq Number="23">
					<Chan Number="0">
						<prop name="Fluor">5.19445637557565</prop>
						<prop name="Temp">59.94</prop>
						<prop name="Time">4125150</prop>
					</Chan>
				</Acq>
				<Acq Number="24">
					<Chan Number="0">
						<prop name="Fluor">5.26131193538466</prop>
						<prop name="Temp">59.94</prop>
						<prop name="Time">4279017</prop>
					</Chan>
				</Acq>
				<Acq Number="25">
					<Chan Number="0">
						<prop name="Fluor">5.41026439942568</prop>
						<prop name="Temp">59.94</prop>
						<prop name="Time">4432750</prop>
					</Chan>
				</Acq>
				<Acq Number="26">
					<Chan Number="0">
						<prop name="Fluor">5.58114703059578</prop>
						<prop name="Temp">59.94</prop>
						<prop name="Time">4586567</prop>
					</Chan>
				</Acq>
				<Acq Number="27">
					<Chan Number="0">
						<prop name="Fluor">5.92214406767468</prop>
						<prop name="Temp">59.94</prop>
						<prop name="Time">4740367</prop>
					</Chan>
				</Acq>
				<Acq Number="28">
					<Chan Number="0">
						<prop name="Fluor">6.70876805377416</prop>
						<prop name="Temp">59.94</prop>
						<prop name="Time">4894167</prop>
					</Chan>
				</Acq>
				<Acq Number="29">
					<Chan Number="0">
						<prop name="Fluor">8.10749219945004</prop>
						<prop name="Temp">59.94</prop>
						<prop name="Time">5047967</prop>
					</Chan>
				</Acq>
				<Acq Number="30">
					<Chan Number="0">
						<prop name="Fluor">10.8337276322137</prop>
						<prop name="Temp">59.94</prop>
						<prop name="Time">5201767</prop>
					</Chan>
				</Acq>
				<Acq Number="31">
					<Chan Number="0">
						<prop name="Fluor">16.0044233838975</prop>
						<prop name="Temp">59.94</prop>
						<prop name="Time">5355583</prop>
					</Chan>
				</Acq>
				<Acq Number="32">
					<Chan Number="0">
						<prop name="Fluor">25.3709464462429</prop>
						<prop name="Temp">59.94</prop>
						<prop name="Time">5509517</prop>
					</Chan>
				</Acq>
				<Acq Number="33">
					<Chan Number="0">
						<prop name="Fluor">39.0920747238201</prop>
						<prop name="Temp">59.94</prop>
						<prop name="Time">5663283</prop>
					</Chan>
				</Acq>
				<Acq Number="34">
					<Chan Number="0">
						<prop name="Fluor">53.807659939261</prop>
						<prop name="Temp">59.94</prop>
						<prop name="Time">5817083</prop>
					</Chan>
				</Acq>
				<Acq Number="35">
					<Chan Number="0">
						<prop name="Fluor">64.3413511614653</prop>
						<prop name="Temp">59.94</prop>
						<prop name="Time">5970867</prop>
					</Chan>
				</Acq>
				<Acq Number="36">
					<Chan Number="0">
						<prop name="Fluor">70.4753795519198</prop>
						<prop name="Temp">59.94</prop>
						<prop name="Time">6124700</prop>
					</Chan>
				</Acq>
				<Acq Number="37">
					<Chan Number="0">
						<prop name="Fluor">74.4173128834684</prop>
						<prop name="Temp">59.94</prop>
						<prop name="Time">6278433</prop>
					</Chan>
				</Acq>
				<Acq Number="38">
					<Chan Number="0">
						<prop name="Fluor">76.8494934144828</prop>
						<prop name="Temp">59.94</prop>
						<prop name="Time">6432267</prop>
					</Chan>
				</Acq>
				<Acq Number="39">
					<Chan Number="0">
						<prop name="Fluor">78.5819841254979</prop>
						<prop name="Temp">59.94</prop>
						<prop name="Time">6586050</prop>
					</Chan>
				</Acq>
				<Acq Number="40">
					<Chan Number="0">
						<prop name="Fluor">79.8334750221065</prop>
						<prop name="Temp">59.97</prop>
						<prop name="Time">6739833</prop>
					</Chan>
				</Acq>
				<Acq Number="41">
					<Chan Number="0">
						<prop name="Fluor">80.7314685780714</prop>
						<prop name="Temp">59.94</prop>
						<prop name="Time">6893433</prop>
					</Chan>
				</Acq>
				<Acq Number="42">
					<Chan Number="0">
						<prop name="Fluor">81.5075778198969</prop>
						<prop name="Temp">59.94</prop>
						<prop name="Time">7047200</prop>
					</Chan>
				</Acq>
				<Acq Number="43">
					<Chan Number="0">
						<prop name="Fluor">81.975583161409</prop>
						<prop name="Temp">59.94</prop>
						<prop name="Time">7201000</prop>
					</Chan>
				</Acq>
				<Acq Number="44">
					<Chan Number="0">
						<prop name="Fluor">82.5402821991741</prop>
						<prop name="Temp">59.94</prop>
						<prop name="Time">7354784</prop>
					</Chan>
				</Acq>
				<Acq Number="45">
					<Chan Number="0">
						<prop name="Fluor">83.0047135798801</prop>
						<prop name="Temp">59.94</prop>
						<prop name="Time">7508600</prop>
					</Chan>
				</Acq>
			</Sample>
			<Sample Number="28">
				<Acq Number="1">
					<Chan Number="0">
						<prop name="Fluor">2.97052611575221</prop>
						<prop name="Temp">59.94</prop>
						<prop name="Time">741917</prop>
					</Chan>
				</Acq>
				<Acq Number="2">
					<Chan Number="0">
						<prop name="Fluor">2.99026072804086</prop>
						<prop name="Temp">59.94</prop>
						<prop name="Time">895717</prop>
					</Chan>
				</Acq>
				<Acq Number="3">
					<Chan Number="0">
						<prop name="Fluor">3.09140541244228</prop>
						<prop name="Temp">59.97</prop>
						<prop name="Time">1049550</prop>
					</Chan>
				</Acq>
				<Acq Number="4">
					<Chan Number="0">
						<prop name="Fluor">3.06526434016731</prop>
						<prop name="Temp">59.94</prop>
						<prop name="Time">1203317</prop>
					</Chan>
				</Acq>
				<Acq Number="5">
					<Chan Number="0">
						<prop name="Fluor">3.11027725796398</prop>
						<prop name="Temp">59.94</prop>
						<prop name="Time">1357100</prop>
					</Chan>
				</Acq>
				<Acq Number="6">
					<Chan Number="0">
						<prop name="Fluor">3.1551600369637</prop>
						<prop name="Temp">59.94</prop>
						<prop name="Time">1510933</prop>
					</Chan>
				</Acq>
				<Acq Number="7">
					<Chan Number="0">
						<prop name="Fluor">3.17752651057785</prop>
						<prop name="Temp">59.94</prop>
						<prop name="Time">1664717</prop>
					</Chan>
				</Acq>
				<Acq Number="8">
					<Chan Number="0">
						<prop name="Fluor">3.13664446850746</prop>
						<prop name="Temp">59.94</prop>
						<prop name="Time">1818533</prop>
					</Chan>
				</Acq>
				<Acq Number="9">
					<Chan Number="0">
						<prop name="Fluor">3.17742654926883</prop>
						<prop name="Temp">59.94</prop>
						<prop name="Time">1972333</prop>
					</Chan>
				</Acq>
				<Acq Number="10">
					<Chan Number="0">
						<prop name="Fluor">3.18336947102722</prop>
						<prop name="Temp">59.94</prop>
						<prop name="Time">2126133</prop>
					</Chan>
				</Acq>
				<Acq Number="11">
					<Chan Number="0">
						<prop name="Fluor">3.18090786434996</prop>
						<prop name="Temp">59.94</prop>
						<prop name="Time">2279917</prop>
					</Chan>
				</Acq>
				<Acq Number="12">
					<Chan Number="0">
						<prop name="Fluor">3.24444015321119</prop>
						<prop name="Temp">59.94</prop>
						<prop name="Time">2433717</prop>
					</Chan>
				</Acq>
				<Acq Number="13">
					<Chan Number="0">
						<prop name="Fluor">3.20754229014255</prop>
						<prop name="Temp">59.94</prop>
						<prop name="Time">2587417</prop>
					</Chan>
				</Acq>
				<Acq Number="14">
					<Chan Number="0">
						<prop name="Fluor">3.21106903867855</prop>
						<prop name="Temp">59.97</prop>
						<prop name="Time">2741217</prop>
					</Chan>
				</Acq>
				<Acq Number="15">
					<Chan Number="0">
						<prop name="Fluor">3.2297791592212</prop>
						<prop name="Temp">59.97</prop>
						<prop name="Time">2895017</prop>
					</Chan>
				</Acq>
				<Acq Number="16">
					<Chan Number="0">
						<prop name="Fluor">3.29201511299148</prop>
						<prop name="Temp">59.94</prop>
						<prop name="Time">3048850</prop>
					</Chan>
				</Acq>
				<Acq Number="17">
					<Chan Number="0">
						<prop name="Fluor">3.27153080259559</prop>
						<prop name="Temp">59.94</prop>
						<prop name="Time">3202617</prop>
					</Chan>
				</Acq>
				<Acq Number="18">
					<Chan Number="0">
						<prop name="Fluor">3.23125224197289</prop>
						<prop name="Temp">59.94</prop>
						<prop name="Time">3356150</prop>
					</Chan>
				</Acq>
				<Acq Number="19">
					<Chan Number="0">
						<prop name="Fluor">3.25355992939513</prop>
						<prop name="Temp">59.94</prop>
						<prop name="Time">3509950</prop>
					</Chan>
				</Acq>
				<Acq Number="20">
					<Chan Number="0">
						<prop name="Fluor">3.29711070585519</prop>
						<prop name="Temp">59.94</prop>
						<prop name="Time">3663750</prop>
					</Chan>
				</Acq>
				<Acq Number="21">
					<Chan Number="0">
						<prop name="Fluor">3.29866162662344</prop>
						<prop name="Temp">59.94</prop>
						<prop name="Time">3817583</prop>
					</Chan>
				</Acq>
				<Acq Number="22">
					<Chan Number="0">
						<prop name="Fluor">3.34100325629174</prop>
						<prop name="Temp">59.94</prop>
						<prop name="Time">3971350</prop>
					</Chan>
				</Acq>
				<Acq Number="23">
					<Chan Number="0">
						<prop name="Fluor">3.3415200341831</prop>
						<prop name="Temp">59.94</prop>
						<prop name="Time">4125150</prop>
					</Chan>
				</Acq>
				<Acq Number="24">
					<Chan Number="0">
						<prop name="Fluor">3.3640514892859</prop>
						<prop name="Temp">59.94</prop>
						<prop name="Time">4279017</prop>
					</Chan>
				</Acq>
				<Acq Number="25">
					<Chan Number="0">
						<prop name="Fluor">3.46701548691918</prop>
						<prop name="Temp">59.94</prop>
						<prop name="Time">4432750</prop>
					</Chan>
				</Acq>
				<Acq Number="26">
					<Chan Number="0">
						<prop name="Fluor">3.63216074410991</prop>
						<prop name="Temp">59.94</prop>
						<prop name="Time">4586567</prop>
					</Chan>
				</Acq>
				<Acq Number="27">
					<Chan Number="0">
						<prop name="Fluor">4.00313099566056</prop>
						<prop name="Temp">59.94</prop>
						<prop name="Time">4740367</prop>
					</Chan>
				</Acq>
				<Acq Number="28">
					<Chan Number="0">
						<prop name="Fluor">4.47650830272064</prop>
						<prop name="Temp">59.94</prop>
						<prop name="Time">4894167</prop>
					</Chan>
				</Acq>
				<Acq Number="29">
					<Chan Number="0">
						<prop name="Fluor">5.58482612604028</prop>
						<prop name="Temp">59.94</prop>
						<prop name="Time">5047967</prop>
					</Chan>
				</Acq>
				<Acq Number="30">
					<Chan Number="0">
						<prop name="Fluor">7.70777751531841</prop>
						<prop name="Temp">59.94</prop>
						<prop name="Time">5201767</prop>
					</Chan>
				</Acq>
				<Acq Number="31">
					<Chan Number="0">
						<prop name="Fluor">11.5577876468755</prop>
						<prop name="Temp">59.94</prop>
						<prop name="Time">5355583</prop>
					</Chan>
				</Acq>
				<Acq Number="32">
					<Chan Number="0">
						<prop name="Fluor">18.82644093661</prop>
						<prop name="Temp">59.94</prop>
						<prop name="Time">5509517</prop>
					</Chan>
				</Acq>
				<Acq Number="33">
					<Chan Number="0">
						<prop name="Fluor">30.283158566012</prop>
						<prop name="Temp">59.94</prop>
						<prop name="Time">5663283</prop>
					</Chan>
				</Acq>
				<Acq Number="34">
					<Chan Number="0">
						<prop name="Fluor">45.0130337460619</prop>
						<prop name="Temp">59.94</prop>
						<prop name="Time">5817083</prop>
					</Chan>
				</Acq>
				<Acq Number="35">
					<Chan Number="0">
						<prop name="Fluor">56.3323837989852</prop>
						<prop name="Temp">59.94</prop>
						<prop name="Time">5970867</prop>
					</Chan>
				</Acq>
				<Acq Number="36">
					<Chan Number="0">
						<prop name="Fluor">62.2184646897761</prop>
						<prop name="Temp">59.94</prop>
						<prop name="Time">6124700</prop>
					</Chan>
				</Acq>
				<Acq Number="37">
					<Chan Number="0">
						<prop name="Fluor">67.0995535444206</prop>
						<prop name="Temp">59.94</prop>
						<prop name="Time">6278433</prop>
					</Chan>
				</Acq>
				<Acq Number="38">
					<Chan Number="0">
						<prop name="Fluor">71.0988831146357</prop>
						<prop name="Temp">59.94</prop>
						<prop name="Time">6432267</prop>
					</Chan>
				</Acq>
				<Acq Number="39">
					<Chan Number="0">
						<prop name="Fluor">74.280779724424</prop>
						<prop name="Temp">59.94</prop>
						<prop name="Time">6586050</prop>
					</Chan>
				</Acq>
				<Acq Number="40">
					<Chan Number="0">
						<prop name="Fluor">76.709240332218</prop>
						<prop name="Temp">59.97</prop>
						<prop name="Time">6739833</prop>
					</Chan>
				</Acq>
				<Acq Number="41">
					<Chan Number="0">
						<prop name="Fluor">78.7332763918332</prop>
						<prop name="Temp">59.94</prop>
						<prop name="Time">6893433</prop>
					</Chan>
				</Acq>
				<Acq Number="42">
					<Chan Number="0">
						<prop name="Fluor">80.1021011867531</prop>
						<prop name="Temp">59.94</prop>
						<prop name="Time">7047200</prop>
					</Chan>
				</Acq>
				<Acq Number="43">
					<Chan Number="0">
						<prop name="Fluor">81.4002447253404</prop>
						<prop name="Temp">59.94</prop>
						<prop name="Time">7201000</prop>
					</Chan>
				</Acq>
				<Acq Number="44">
					<Chan Number="0">
						<prop name="Fluor">82.2339760481772</prop>
						<prop name="Temp">59.94</prop>
						<prop name="Time">7354784</prop>
					</Chan>
				</Acq>
				<Acq Number="45">
					<Chan Number="0">
						<prop name="Fluor">83.3026145474569</prop>
						<prop name="Temp">59.94</prop>
						<prop name="Time">7508600</prop>
					</Chan>
				</Acq>
			</Sample>
			<Sample Number="29">
				<Acq Number="1">
					<Chan Number="0">
						<prop name="Fluor">3.51729444315013</prop>
						<prop name="Temp">59.94</prop>
						<prop name="Time">741917</prop>
					</Chan>
				</Acq>
				<Acq Number="2">
					<Chan Number="0">
						<prop name="Fluor">3.5164595389343</prop>
						<prop name="Temp">59.94</prop>
						<prop name="Time">895717</prop>
					</Chan>
				</Acq>
				<Acq Number="3">
					<Chan Number="0">
						<prop name="Fluor">3.55556841333082</prop>
						<prop name="Temp">59.97</prop>
						<prop name="Time">1049550</prop>
					</Chan>
				</Acq>
				<Acq Number="4">
					<Chan Number="0">
						<prop name="Fluor">3.60886783178448</prop>
						<prop name="Temp">59.94</prop>
						<prop name="Time">1203317</prop>
					</Chan>
				</Acq>
				<Acq Number="5">
					<Chan Number="0">
						<prop name="Fluor">3.61384768338663</prop>
						<prop name="Temp">59.94</prop>
						<prop name="Time">1357100</prop>
					</Chan>
				</Acq>
				<Acq Number="6">
					<Chan Number="0">
						<prop name="Fluor">3.618578360945</prop>
						<prop name="Temp">59.94</prop>
						<prop name="Time">1510933</prop>
					</Chan>
				</Acq>
				<Acq Number="7">
					<Chan Number="0">
						<prop name="Fluor">3.64088740623805</prop>
						<prop name="Temp">59.94</prop>
						<prop name="Time">1664717</prop>
					</Chan>
				</Acq>
				<Acq Number="8">
					<Chan Number="0">
						<prop name="Fluor">3.68094415798882</prop>
						<prop name="Temp">59.94</prop>
						<prop name="Time">1818533</prop>
					</Chan>
				</Acq>
				<Acq Number="9">
					<Chan Number="0">
						<prop name="Fluor">3.70093428647309</prop>
						<prop name="Temp">59.94</prop>
						<prop name="Time">1972333</prop>
					</Chan>
				</Acq>
				<Acq Number="10">
					<Chan Number="0">
						<prop name="Fluor">3.72794146272009</prop>
						<prop name="Temp">59.94</prop>
						<prop name="Time">2126133</prop>
					</Chan>
				</Acq>
				<Acq Number="11">
					<Chan Number="0">
						<prop name="Fluor">3.72504056094008</prop>
						<prop name="Temp">59.94</prop>
						<prop name="Time">2279917</prop>
					</Chan>
				</Acq>
				<Acq Number="12">
					<Chan Number="0">
						<prop name="Fluor">3.74770068365725</prop>
						<prop name="Temp">59.94</prop>
						<prop name="Time">2433717</prop>
					</Chan>
				</Acq>
				<Acq Number="13">
					<Chan Number="0">
						<prop name="Fluor">3.73226065818913</prop>
						<prop name="Temp">59.94</prop>
						<prop name="Time">2587417</prop>
					</Chan>
				</Acq>
				<Acq Number="14">
					<Chan Number="0">
						<prop name="Fluor">3.75650720954074</prop>
						<prop name="Temp">59.97</prop>
						<prop name="Time">2741217</prop>
					</Chan>
				</Acq>
				<Acq Number="15">
					<Chan Number="0">
						<prop name="Fluor">3.73430087371737</prop>
						<prop name="Temp">59.97</prop>
						<prop name="Time">2895017</prop>
					</Chan>
				</Acq>
				<Acq Number="16">
					<Chan Number="0">
						<prop name="Fluor">3.77542103715542</prop>
						<prop name="Temp">59.94</prop>
						<prop name="Time">3048850</prop>
					</Chan>
				</Acq>
				<Acq Number="17">
					<Chan Number="0">
						<prop name="Fluor">3.75529190887921</prop>
						<prop name="Temp">59.94</prop>
						<prop name="Time">3202617</prop>
					</Chan>
				</Acq>
				<Acq Number="18">
					<Chan Number="0">
						<prop name="Fluor">3.79639298562042</prop>
						<prop name="Temp">59.94</prop>
						<prop name="Time">3356150</prop>
					</Chan>
				</Acq>
				<Acq Number="19">
					<Chan Number="0">
						<prop name="Fluor">3.73809669391129</prop>
						<prop name="Temp">59.94</prop>
						<prop name="Time">3509950</prop>
					</Chan>
				</Acq>
				<Acq Number="20">
					<Chan Number="0">
						<prop name="Fluor">3.76111496755683</prop>
						<prop name="Temp">59.94</prop>
						<prop name="Time">3663750</prop>
					</Chan>
				</Acq>
				<Acq Number="21">
					<Chan Number="0">
						<prop name="Fluor">3.80319792567976</prop>
						<prop name="Temp">59.94</prop>
						<prop name="Time">3817583</prop>
					</Chan>
				</Acq>
				<Acq Number="22">
					<Chan Number="0">
						<prop name="Fluor">3.8046780138039</prop>
						<prop name="Temp">59.94</prop>
						<prop name="Time">3971350</prop>
					</Chan>
				</Acq>
				<Acq Number="23">
					<Chan Number="0">
						<prop name="Fluor">3.78512125407629</prop>
						<prop name="Temp">59.94</prop>
						<prop name="Time">4125150</prop>
					</Chan>
				</Acq>
				<Acq Number="24">
					<Chan Number="0">
						<prop name="Fluor">3.86817846623314</prop>
						<prop name="Temp">59.94</prop>
						<prop name="Time">4279017</prop>
					</Chan>
				</Acq>
				<Acq Number="25">
					<Chan Number="0">
						<prop name="Fluor">3.84823920447738</prop>
						<prop name="Temp">59.94</prop>
						<prop name="Time">4432750</prop>
					</Chan>
				</Acq>
				<Acq Number="26">
					<Chan Number="0">
						<prop name="Fluor">3.88952893180957</prop>
						<prop name="Temp">59.94</prop>
						<prop name="Time">4586567</prop>
					</Chan>
				</Acq>
				<Acq Number="27">
					<Chan Number="0">
						<prop name="Fluor">3.95113699285419</prop>
						<prop name="Temp">59.94</prop>
						<prop name="Time">4740367</prop>
					</Chan>
				</Acq>
				<Acq Number="28">
					<Chan Number="0">
						<prop name="Fluor">4.03271349266387</prop>
						<prop name="Temp">59.94</prop>
						<prop name="Time">4894167</prop>
					</Chan>
				</Acq>
				<Acq Number="29">
					<Chan Number="0">
						<prop name="Fluor">4.23325015521302</prop>
						<prop name="Temp">59.94</prop>
						<prop name="Time">5047967</prop>
					</Chan>
				</Acq>
				<Acq Number="30">
					<Chan Number="0">
						<prop name="Fluor">4.59994131469806</prop>
						<prop name="Temp">59.94</prop>
						<prop name="Time">5201767</prop>
					</Chan>
				</Acq>
				<Acq Number="31">
					<Chan Number="0">
						<prop name="Fluor">5.30760808649438</prop>
						<prop name="Temp">59.94</prop>
						<prop name="Time">5355583</prop>
					</Chan>
				</Acq>
				<Acq Number="32">
					<Chan Number="0">
						<prop name="Fluor">6.68125514638073</prop>
						<prop name="Temp">59.94</prop>
						<prop name="Time">5509517</prop>
					</Chan>
				</Acq>
				<Acq Number="33">
					<Chan Number="0">
						<prop name="Fluor">9.20830906906425</prop>
						<prop name="Temp">59.94</prop>
						<prop name="Time">5663283</prop>
					</Chan>
				</Acq>
				<Acq Number="34">
					<Chan Number="0">
						<prop name="Fluor">13.9117857713919</prop>
						<prop name="Temp">59.94</prop>
						<prop name="Time">5817083</prop>
					</Chan>
				</Acq>
				<Acq Number="35">
					<Chan Number="0">
						<prop name="Fluor">22.2996130338689</prop>
						<prop name="Temp">59.94</prop>
						<prop name="Time">5970867</prop>
					</Chan>
				</Acq>
				<Acq Number="36">
					<Chan Number="0">
						<prop name="Fluor">35.0915792493532</prop>
						<prop name="Temp">59.94</prop>
						<prop name="Time">6124700</prop>
					</Chan>
				</Acq>
				<Acq Number="37">
					<Chan Number="0">
						<prop name="Fluor">50.0030829901968</prop>
						<prop name="Temp">59.94</prop>
						<prop name="Time">6278433</prop>
					</Chan>
				</Acq>
				<Acq Number="38">
					<Chan Number="0">
						<prop name="Fluor">61.2931171778859</prop>
						<prop name="Temp">59.94</prop>
						<prop name="Time">6432267</prop>
					</Chan>
				</Acq>
				<Acq Number="39">
					<Chan Number="0">
						<prop name="Fluor">67.3099109976655</prop>
						<prop name="Temp">59.94</prop>
						<prop name="Time">6586050</prop>
					</Chan>
				</Acq>
				<Acq Number="40">
					<Chan Number="0">
						<prop name="Fluor">70.6633692677563</prop>
						<prop name="Temp">59.97</prop>
						<prop name="Time">6739833</prop>
					</Chan>
				</Acq>
				<Acq Number="41">
					<Chan Number="0">
						<prop name="Fluor">72.9674368753786</prop>
						<prop name="Temp">59.94</prop>
						<prop name="Time">6893433</prop>
					</Chan>
				</Acq>
				<Acq Number="42">
					<Chan Number="0">
						<prop name="Fluor">74.7713016681155</prop>
						<prop name="Temp">59.94</prop>
						<prop name="Time">7047200</prop>
					</Chan>
				</Acq>
				<Acq Number="43">
					<Chan Number="0">
						<prop name="Fluor">76.1595493140455</prop>
						<prop name="Temp">59.94</prop>
						<prop name="Time">7201000</prop>
					</Chan>
				</Acq>
				<Acq Number="44">
					<Chan Number="0">
						<prop name="Fluor">77.2159730531416</prop>
						<prop name="Temp">59.94</prop>
						<prop name="Time">7354784</prop>
					</Chan>
				</Acq>
				<Acq Number="45">
					<Chan Number="0">
						<prop name="Fluor">78.3219689418883</prop>
						<prop name="Temp">59.94</prop>
						<prop name="Time">7508600</prop>
					</Chan>
				</Acq>
			</Sample>
			<Sample Number="30">
				<Acq Number="1">
					<Chan Number="0">
						<prop name="Fluor">6.58175094001465</prop>
						<prop name="Temp">59.94</prop>
						<prop name="Time">741917</prop>
					</Chan>
				</Acq>
				<Acq Number="2">
					<Chan Number="0">
						<prop name="Fluor">6.5802008211193</prop>
						<prop name="Temp">59.94</prop>
						<prop name="Time">895717</prop>
					</Chan>
				</Acq>
				<Acq Number="3">
					<Chan Number="0">
						<prop name="Fluor">6.5985465862203</prop>
						<prop name="Temp">59.97</prop>
						<prop name="Time">1049550</prop>
					</Chan>
				</Acq>
				<Acq Number="4">
					<Chan Number="0">
						<prop name="Fluor">6.60616001789495</prop>
						<prop name="Temp">59.94</prop>
						<prop name="Time">1203317</prop>
					</Chan>
				</Acq>
				<Acq Number="5">
					<Chan Number="0">
						<prop name="Fluor">6.67517157222994</prop>
						<prop name="Temp">59.94</prop>
						<prop name="Time">1357100</prop>
					</Chan>
				</Acq>
				<Acq Number="6">
					<Chan Number="0">
						<prop name="Fluor">6.72394298201581</prop>
						<prop name="Temp">59.94</prop>
						<prop name="Time">1510933</prop>
					</Chan>
				</Acq>
				<Acq Number="7">
					<Chan Number="0">
						<prop name="Fluor">6.64819321699109</prop>
						<prop name="Temp">59.94</prop>
						<prop name="Time">1664717</prop>
					</Chan>
				</Acq>
				<Acq Number="8">
					<Chan Number="0">
						<prop name="Fluor">6.72811289307634</prop>
						<prop name="Temp">59.94</prop>
						<prop name="Time">1818533</prop>
					</Chan>
				</Acq>
				<Acq Number="9">
					<Chan Number="0">
						<prop name="Fluor">6.72803487449369</prop>
						<prop name="Temp">59.94</prop>
						<prop name="Time">1972333</prop>
					</Chan>
				</Acq>
				<Acq Number="10">
					<Chan Number="0">
						<prop name="Fluor">6.68057696063507</prop>
						<prop name="Temp">59.94</prop>
						<prop name="Time">2126133</prop>
					</Chan>
				</Acq>
				<Acq Number="11">
					<Chan Number="0">
						<prop name="Fluor">6.73537989073222</prop>
						<prop name="Temp">59.94</prop>
						<prop name="Time">2279917</prop>
					</Chan>
				</Acq>
				<Acq Number="12">
					<Chan Number="0">
						<prop name="Fluor">6.70003799876134</prop>
						<prop name="Temp">59.94</prop>
						<prop name="Time">2433717</prop>
					</Chan>
				</Acq>
				<Acq Number="13">
					<Chan Number="0">
						<prop name="Fluor">6.74850599990378</prop>
						<prop name="Temp">59.94</prop>
						<prop name="Time">2587417</prop>
					</Chan>
				</Acq>
				<Acq Number="14">
					<Chan Number="0">
						<prop name="Fluor">6.73581886278115</prop>
						<prop name="Temp">59.97</prop>
						<prop name="Time">2741217</prop>
					</Chan>
				</Acq>
				<Acq Number="15">
					<Chan Number="0">
						<prop name="Fluor">6.77227161507975</prop>
						<prop name="Temp">59.97</prop>
						<prop name="Time">2895017</prop>
					</Chan>
				</Acq>
				<Acq Number="16">
					<Chan Number="0">
						<prop name="Fluor">6.69357805900967</prop>
						<prop name="Temp">59.94</prop>
						<prop name="Time">3048850</prop>
					</Chan>
				</Acq>
				<Acq Number="17">
					<Chan Number="0">
						<prop name="Fluor">6.79389115692466</prop>
						<prop name="Temp">59.94</prop>
						<prop name="Time">3202617</prop>
					</Chan>
				</Acq>
				<Acq Number="18">
					<Chan Number="0">
						<prop name="Fluor">6.7954307507529</prop>
						<prop name="Temp">59.94</prop>
						<prop name="Time">3356150</prop>
					</Chan>
				</Acq>
				<Acq Number="19">
					<Chan Number="0">
						<prop name="Fluor">6.6987866183358</prop>
						<prop name="Temp">59.94</prop>
						<prop name="Time">3509950</prop>
					</Chan>
				</Acq>
				<Acq Number="20">
					<Chan Number="0">
						<prop name="Fluor">6.76427173935655</prop>
						<prop name="Temp">59.94</prop>
						<prop name="Time">3663750</prop>
					</Chan>
				</Acq>
				<Acq Number="21">
					<Chan Number="0">
						<prop name="Fluor">6.78751421847156</prop>
						<prop name="Temp">59.94</prop>
						<prop name="Time">3817583</prop>
					</Chan>
				</Acq>
				<Acq Number="22">
					<Chan Number="0">
						<prop name="Fluor">6.74993784340884</prop>
						<prop name="Temp">59.94</prop>
						<prop name="Time">3971350</prop>
					</Chan>
				</Acq>
				<Acq Number="23">
					<Chan Number="0">
						<prop name="Fluor">6.75096057973096</prop>
						<prop name="Temp">59.94</prop>
						<prop name="Time">4125150</prop>
					</Chan>
				</Acq>
				<Acq Number="24">
					<Chan Number="0">
						<prop name="Fluor">6.79528594393955</prop>
						<prop name="Temp">59.94</prop>
						<prop name="Time">4279017</prop>
					</Chan>
				</Acq>
				<Acq Number="25">
					<Chan Number="0">
						<prop name="Fluor">6.83584836585795</prop>
						<prop name="Temp">59.94</prop>
						<prop name="Time">4432750</prop>
					</Chan>
				</Acq>
				<Acq Number="26">
					<Chan Number="0">
						<prop name="Fluor">6.71622378094656</prop>
						<prop name="Temp">59.94</prop>
						<prop name="Time">4586567</prop>
					</Chan>
				</Acq>
				<Acq Number="27">
					<Chan Number="0">
						<prop name="Fluor">6.79802669062494</prop>
						<prop name="Temp">59.94</prop>
						<prop name="Time">4740367</prop>
					</Chan>
				</Acq>
				<Acq Number="28">
					<Chan Number="0">
						<prop name="Fluor">6.75804043004884</prop>
						<prop name="Temp">59.94</prop>
						<prop name="Time">4894167</prop>
					</Chan>
				</Acq>
				<Acq Number="29">
					<Chan Number="0">
						<prop name="Fluor">6.83507883610637</prop>
						<prop name="Temp">59.94</prop>
						<prop name="Time">5047967</prop>
					</Chan>
				</Acq>
				<Acq Number="30">
					<Chan Number="0">
						<prop name="Fluor">6.77840008897573</prop>
						<prop name="Temp">59.94</prop>
						<prop name="Time">5201767</prop>
					</Chan>
				</Acq>
				<Acq Number="31">
					<Chan Number="0">
						<prop name="Fluor">6.85882406939512</prop>
						<prop name="Temp">59.94</prop>
						<prop name="Time">5355583</prop>
					</Chan>
				</Acq>
				<Acq Number="32">
					<Chan Number="0">
						<prop name="Fluor">6.93849668292566</prop>
						<prop name="Temp">59.94</prop>
						<prop name="Time">5509517</prop>
					</Chan>
				</Acq>
				<Acq Number="33">
					<Chan Number="0">
						<prop name="Fluor">6.99907646131743</prop>
						<prop name="Temp">59.94</prop>
						<prop name="Time">5663283</prop>
					</Chan>
				</Acq>
				<Acq Number="34">
					<Chan Number="0">
						<prop name="Fluor">7.13490259834334</prop>
						<prop name="Temp">59.94</prop>
						<prop name="Time">5817083</prop>
					</Chan>
				</Acq>
				<Acq Number="35">
					<Chan Number="0">
						<prop name="Fluor">7.4324649629644</prop>
						<prop name="Temp">59.94</prop>
						<prop name="Time">5970867</prop>
					</Chan>
				</Acq>
				<Acq Number="36">
					<Chan Number="0">
						<prop name="Fluor">8.01262974872725</prop>
						<prop name="Temp">59.94</prop>
						<prop name="Time">6124700</prop>
					</Chan>
				</Acq>
				<Acq Number="37">
					<Chan Number="0">
						<prop name="Fluor">9.01162477837131</prop>
						<prop name="Temp">59.94</prop>
						<prop name="Time">6278433</prop>
					</Chan>
				</Acq>
				<Acq Number="38">
					<Chan Number="0">
						<prop name="Fluor">10.9012798230907</prop>
						<prop name="Temp">59.94</prop>
						<prop name="Time">6432267</prop>
					</Chan>
				</Acq>
				<Acq Number="39">
					<Chan Number="0">
						<prop name="Fluor">14.4049813487384</prop>
						<prop name="Temp">59.94</prop>
						<prop name="Time">6586050</prop>
					</Chan>
				</Acq>
				<Acq Number="40">
					<Chan Number="0">
						<prop name="Fluor">20.5118996382566</prop>
						<prop name="Temp">59.97</prop>
						<prop name="Time">6739833</prop>
					</Chan>
				</Acq>
				<Acq Number="41">
					<Chan Number="0">
						<prop name="Fluor">30.292942132609</prop>
						<prop name="Temp">59.94</prop>
						<prop name="Time">6893433</prop>
					</Chan>
				</Acq>
				<Acq Number="42">
					<Chan Number="0">
						<prop name="Fluor">41.8469894404681</prop>
						<prop name="Temp">59.94</prop>
						<prop name="Time">7047200</prop>
					</Chan>
				</Acq>
				<Acq Number="43">
					<Chan Number="0">
						<prop name="Fluor">51.0417369074895</prop>
						<prop name="Temp">59.94</prop>
						<prop name="Time">7201000</prop>
					</Chan>
				</Acq>
				<Acq Number="44">
					<Chan Number="0">
						<prop name="Fluor">56.4225668706466</prop>
						<prop name="Temp">59.94</prop>
						<prop name="Time">7354784</prop>
					</Chan>
				</Acq>
				<Acq Number="45">
					<Chan Number="0">
						<prop name="Fluor">59.8901496769733</prop>
						<prop name="Temp">59.94</prop>
						<prop name="Time">7508600</prop>
					</Chan>
				</Acq>
			</Sample>
			<Sample Number="31">
				<Acq Number="1">
					<Chan Number="0">
						<prop name="Fluor">4.6429318862947</prop>
						<prop name="Temp">59.94</prop>
						<prop name="Time">741917</prop>
					</Chan>
				</Acq>
				<Acq Number="2">
					<Chan Number="0">
						<prop name="Fluor">4.62163860710668</prop>
						<prop name="Temp">59.94</prop>
						<prop name="Time">895717</prop>
					</Chan>
				</Acq>
				<Acq Number="3">
					<Chan Number="0">
						<prop name="Fluor">4.68112210656285</prop>
						<prop name="Temp">59.97</prop>
						<prop name="Time">1049550</prop>
					</Chan>
				</Acq>
				<Acq Number="4">
					<Chan Number="0">
						<prop name="Fluor">4.67239017244375</prop>
						<prop name="Temp">59.94</prop>
						<prop name="Time">1203317</prop>
					</Chan>
				</Acq>
				<Acq Number="5">
					<Chan Number="0">
						<prop name="Fluor">4.73946005535312</prop>
						<prop name="Temp">59.94</prop>
						<prop name="Time">1357100</prop>
					</Chan>
				</Acq>
				<Acq Number="6">
					<Chan Number="0">
						<prop name="Fluor">4.70527390619714</prop>
						<prop name="Temp">59.94</prop>
						<prop name="Time">1510933</prop>
					</Chan>
				</Acq>
				<Acq Number="7">
					<Chan Number="0">
						<prop name="Fluor">4.70822184526634</prop>
						<prop name="Temp">59.94</prop>
						<prop name="Time">1664717</prop>
					</Chan>
				</Acq>
				<Acq Number="8">
					<Chan Number="0">
						<prop name="Fluor">4.72842622009282</prop>
						<prop name="Temp">59.94</prop>
						<prop name="Time">1818533</prop>
					</Chan>
				</Acq>
				<Acq Number="9">
					<Chan Number="0">
						<prop name="Fluor">4.76884929346996</prop>
						<prop name="Temp">59.94</prop>
						<prop name="Time">1972333</prop>
					</Chan>
				</Acq>
				<Acq Number="10">
					<Chan Number="0">
						<prop name="Fluor">4.79813080982639</prop>
						<prop name="Temp">59.94</prop>
						<prop name="Time">2126133</prop>
					</Chan>
				</Acq>
				<Acq Number="11">
					<Chan Number="0">
						<prop name="Fluor">4.77407346129587</prop>
						<prop name="Temp">59.94</prop>
						<prop name="Time">2279917</prop>
					</Chan>
				</Acq>
				<Acq Number="12">
					<Chan Number="0">
						<prop name="Fluor">4.81797230182025</prop>
						<prop name="Temp">59.94</prop>
						<prop name="Time">2433717</prop>
					</Chan>
				</Acq>
				<Acq Number="13">
					<Chan Number="0">
						<prop name="Fluor">4.7833783765917</prop>
						<prop name="Temp">59.94</prop>
						<prop name="Time">2587417</prop>
					</Chan>
				</Acq>
				<Acq Number="14">
					<Chan Number="0">
						<prop name="Fluor">4.82929419815154</prop>
						<prop name="Temp">59.97</prop>
						<prop name="Time">2741217</prop>
					</Chan>
				</Acq>
				<Acq Number="15">
					<Chan Number="0">
						<prop name="Fluor">4.7859919464796</prop>
						<prop name="Temp">59.97</prop>
						<prop name="Time">2895017</prop>
					</Chan>
				</Acq>
				<Acq Number="16">
					<Chan Number="0">
						<prop name="Fluor">4.82779995984035</prop>
						<prop name="Temp">59.94</prop>
						<prop name="Time">3048850</prop>
					</Chan>
				</Acq>
				<Acq Number="17">
					<Chan Number="0">
						<prop name="Fluor">4.82771460599764</prop>
						<prop name="Temp">59.94</prop>
						<prop name="Time">3202617</prop>
					</Chan>
				</Acq>
				<Acq Number="18">
					<Chan Number="0">
						<prop name="Fluor">4.86949142237387</prop>
						<prop name="Temp">59.94</prop>
						<prop name="Time">3356150</prop>
					</Chan>
				</Acq>
				<Acq Number="19">
					<Chan Number="0">
						<prop name="Fluor">4.8518308337083</prop>
						<prop name="Temp">59.94</prop>
						<prop name="Time">3509950</prop>
					</Chan>
				</Acq>
				<Acq Number="20">
					<Chan Number="0">
						<prop name="Fluor">4.85558793837153</prop>
						<prop name="Temp">59.94</prop>
						<prop name="Time">3663750</prop>
					</Chan>
				</Acq>
				<Acq Number="21">
					<Chan Number="0">
						<prop name="Fluor">4.85777709547216</prop>
						<prop name="Temp">59.94</prop>
						<prop name="Time">3817583</prop>
					</Chan>
				</Acq>
				<Acq Number="22">
					<Chan Number="0">
						<prop name="Fluor">4.92072287589521</prop>
						<prop name="Temp">59.94</prop>
						<prop name="Time">3971350</prop>
					</Chan>
				</Acq>
				<Acq Number="23">
					<Chan Number="0">
						<prop name="Fluor">4.88056179456745</prop>
						<prop name="Temp">59.94</prop>
						<prop name="Time">4125150</prop>
					</Chan>
				</Acq>
				<Acq Number="24">
					<Chan Number="0">
						<prop name="Fluor">4.88322560311277</prop>
						<prop name="Temp">59.94</prop>
						<prop name="Time">4279017</prop>
					</Chan>
				</Acq>
				<Acq Number="25">
					<Chan Number="0">
						<prop name="Fluor">4.86245130309617</prop>
						<prop name="Temp">59.94</prop>
						<prop name="Time">4432750</prop>
					</Chan>
				</Acq>
				<Acq Number="26">
					<Chan Number="0">
						<prop name="Fluor">4.94382604288645</prop>
						<prop name="Temp">59.94</prop>
						<prop name="Time">4586567</prop>
					</Chan>
				</Acq>
				<Acq Number="27">
					<Chan Number="0">
						<prop name="Fluor">4.96308191172988</prop>
						<prop name="Temp">59.94</prop>
						<prop name="Time">4740367</prop>
					</Chan>
				</Acq>
				<Acq Number="28">
					<Chan Number="0">
						<prop name="Fluor">4.8986772565987</prop>
						<prop name="Temp">59.94</prop>
						<prop name="Time">4894167</prop>
					</Chan>
				</Acq>
				<Acq Number="29">
					<Chan Number="0">
						<prop name="Fluor">5.07496925663872</prop>
						<prop name="Temp">59.94</prop>
						<prop name="Time">5047967</prop>
					</Chan>
				</Acq>
				<Acq Number="30">
					<Chan Number="0">
						<prop name="Fluor">5.13343413990234</prop>
						<prop name="Temp">59.94</prop>
						<prop name="Time">5201767</prop>
					</Chan>
				</Acq>
				<Acq Number="31">
					<Chan Number="0">
						<prop name="Fluor">5.41284153860322</prop>
						<prop name="Temp">59.94</prop>
						<prop name="Time">5355583</prop>
					</Chan>
				</Acq>
				<Acq Number="32">
					<Chan Number="0">
						<prop name="Fluor">5.99821307197946</prop>
						<prop name="Temp">59.94</prop>
						<prop name="Time">5509517</prop>
					</Chan>
				</Acq>
				<Acq Number="33">
					<Chan Number="0">
						<prop name="Fluor">6.97497192921586</prop>
						<prop name="Temp">59.94</prop>
						<prop name="Time">5663283</prop>
					</Chan>
				</Acq>
				<Acq Number="34">
					<Chan Number="0">
						<prop name="Fluor">8.76652107840747</prop>
						<prop name="Temp">59.94</prop>
						<prop name="Time">5817083</prop>
					</Chan>
				</Acq>
				<Acq Number="35">
					<Chan Number="0">
						<prop name="Fluor">12.0117742097757</prop>
						<prop name="Temp">59.94</prop>
						<prop name="Time">5970867</prop>
					</Chan>
				</Acq>
				<Acq Number="36">
					<Chan Number="0">
						<prop name="Fluor">17.7154625936415</prop>
						<prop name="Temp">59.94</prop>
						<prop name="Time">6124700</prop>
					</Chan>
				</Acq>
				<Acq Number="37">
					<Chan Number="0">
						<prop name="Fluor">25.8074416313447</prop>
						<prop name="Temp">59.94</prop>
						<prop name="Time">6278433</prop>
					</Chan>
				</Acq>
				<Acq Number="38">
					<Chan Number="0">
						<prop name="Fluor">34.2372097086258</prop>
						<prop name="Temp">59.94</prop>
						<prop name="Time">6432267</prop>
					</Chan>
				</Acq>
				<Acq Number="39">
					<Chan Number="0">
						<prop name="Fluor">41.0457571152245</prop>
						<prop name="Temp">59.94</prop>
						<prop name="Time">6586050</prop>
					</Chan>
				</Acq>
				<Acq Number="40">
					<Chan Number="0">
						<prop name="Fluor">46.5585292937066</prop>
						<prop name="Temp">59.97</prop>
						<prop name="Time">6739833</prop>
					</Chan>
				</Acq>
				<Acq Number="41">
					<Chan Number="0">
						<prop name="Fluor">51.2853094478725</prop>
						<prop name="Temp">59.94</prop>
						<prop name="Time">6893433</prop>
					</Chan>
				</Acq>
				<Acq Number="42">
					<Chan Number="0">
						<prop name="Fluor">55.1947999063425</prop>
						<prop name="Temp">59.94</prop>
						<prop name="Time">7047200</prop>
					</Chan>
				</Acq>
				<Acq Number="43">
					<Chan Number="0">
						<prop name="Fluor">58.3941654373734</prop>
						<prop name="Temp">59.94</prop>
						<prop name="Time">7201000</prop>
					</Chan>
				</Acq>
				<Acq Number="44">
					<Chan Number="0">
						<prop name="Fluor">61.2264397249485</prop>
						<prop name="Temp">59.94</prop>
						<prop name="Time">7354784</prop>
					</Chan>
				</Acq>
				<Acq Number="45">
					<Chan Number="0">
						<prop name="Fluor">63.3488208676054</prop>
						<prop name="Temp">59.94</prop>
						<prop name="Time">7508600</prop>
					</Chan>
				</Acq>
			</Sample>
			<Sample Number="32">
				<Acq Number="1">
					<Chan Number="0">
						<prop name="Fluor">3.56924092174824</prop>
						<prop name="Temp">59.94</prop>
						<prop name="Time">741917</prop>
					</Chan>
				</Acq>
				<Acq Number="2">
					<Chan Number="0">
						<prop name="Fluor">3.58922845091122</prop>
						<prop name="Temp">59.94</prop>
						<prop name="Time">895717</prop>
					</Chan>
				</Acq>
				<Acq Number="3">
					<Chan Number="0">
						<prop name="Fluor">3.62988084592889</prop>
						<prop name="Temp">59.97</prop>
						<prop name="Time">1049550</prop>
					</Chan>
				</Acq>
				<Acq Number="4">
					<Chan Number="0">
						<prop name="Fluor">3.66460097655745</prop>
						<prop name="Temp">59.94</prop>
						<prop name="Time">1203317</prop>
					</Chan>
				</Acq>
				<Acq Number="5">
					<Chan Number="0">
						<prop name="Fluor">3.69047058614159</prop>
						<prop name="Temp">59.94</prop>
						<prop name="Time">1357100</prop>
					</Chan>
				</Acq>
				<Acq Number="6">
					<Chan Number="0">
						<prop name="Fluor">3.69535048162144</prop>
						<prop name="Temp">59.94</prop>
						<prop name="Time">1510933</prop>
					</Chan>
				</Acq>
				<Acq Number="7">
					<Chan Number="0">
						<prop name="Fluor">3.69765933456219</prop>
						<prop name="Temp">59.94</prop>
						<prop name="Time">1664717</prop>
					</Chan>
				</Acq>
				<Acq Number="8">
					<Chan Number="0">
						<prop name="Fluor">3.71844580115769</prop>
						<prop name="Temp">59.94</prop>
						<prop name="Time">1818533</prop>
					</Chan>
				</Acq>
				<Acq Number="9">
					<Chan Number="0">
						<prop name="Fluor">3.80166907660217</prop>
						<prop name="Temp">59.94</prop>
						<prop name="Time">1972333</prop>
					</Chan>
				</Acq>
				<Acq Number="10">
					<Chan Number="0">
						<prop name="Fluor">3.78794997438777</prop>
						<prop name="Temp">59.94</prop>
						<prop name="Time">2126133</prop>
					</Chan>
				</Acq>
				<Acq Number="11">
					<Chan Number="0">
						<prop name="Fluor">3.80585079491191</prop>
						<prop name="Temp">59.94</prop>
						<prop name="Time">2279917</prop>
					</Chan>
				</Acq>
				<Acq Number="12">
					<Chan Number="0">
						<prop name="Fluor">3.82934101360851</prop>
						<prop name="Temp">59.94</prop>
						<prop name="Time">2433717</prop>
					</Chan>
				</Acq>
				<Acq Number="13">
					<Chan Number="0">
						<prop name="Fluor">3.7714710455042</prop>
						<prop name="Temp">59.94</prop>
						<prop name="Time">2587417</prop>
					</Chan>
				</Acq>
				<Acq Number="14">
					<Chan Number="0">
						<prop name="Fluor">3.75471605419277</prop>
						<prop name="Temp">59.97</prop>
						<prop name="Time">2741217</prop>
					</Chan>
				</Acq>
				<Acq Number="15">
					<Chan Number="0">
						<prop name="Fluor">3.81533161097938</prop>
						<prop name="Temp">59.97</prop>
						<prop name="Time">2895017</prop>
					</Chan>
				</Acq>
				<Acq Number="16">
					<Chan Number="0">
						<prop name="Fluor">3.75352089312483</prop>
						<prop name="Temp">59.94</prop>
						<prop name="Time">3048850</prop>
					</Chan>
				</Acq>
				<Acq Number="17">
					<Chan Number="0">
						<prop name="Fluor">3.85799797366771</prop>
						<prop name="Temp">59.94</prop>
						<prop name="Time">3202617</prop>
					</Chan>
				</Acq>
				<Acq Number="18">
					<Chan Number="0">
						<prop name="Fluor">3.879775716091</prop>
						<prop name="Temp">59.94</prop>
						<prop name="Time">3356150</prop>
					</Chan>
				</Acq>
				<Acq Number="19">
					<Chan Number="0">
						<prop name="Fluor">3.8400993417663</prop>
						<prop name="Temp">59.94</prop>
						<prop name="Time">3509950</prop>
					</Chan>
				</Acq>
				<Acq Number="20">
					<Chan Number="0">
						<prop name="Fluor">3.88493523128273</prop>
						<prop name="Temp">59.94</prop>
						<prop name="Time">3663750</prop>
					</Chan>
				</Acq>
				<Acq Number="21">
					<Chan Number="0">
						<prop name="Fluor">3.86575087708696</prop>
						<prop name="Temp">59.94</prop>
						<prop name="Time">3817583</prop>
					</Chan>
				</Acq>
				<Acq Number="22">
					<Chan Number="0">
						<prop name="Fluor">3.90910719339374</prop>
						<prop name="Temp">59.94</prop>
						<prop name="Time">3971350</prop>
					</Chan>
				</Acq>
				<Acq Number="23">
					<Chan Number="0">
						<prop name="Fluor">3.88867732135135</prop>
						<prop name="Temp">59.94</prop>
						<prop name="Time">4125150</prop>
					</Chan>
				</Acq>
				<Acq Number="24">
					<Chan Number="0">
						<prop name="Fluor">3.86988796425552</prop>
						<prop name="Temp">59.94</prop>
						<prop name="Time">4279017</prop>
					</Chan>
				</Acq>
				<Acq Number="25">
					<Chan Number="0">
						<prop name="Fluor">3.89075226145547</prop>
						<prop name="Temp">59.94</prop>
						<prop name="Time">4432750</prop>
					</Chan>
				</Acq>
				<Acq Number="26">
					<Chan Number="0">
						<prop name="Fluor">3.93282780579813</prop>
						<prop name="Temp">59.94</prop>
						<prop name="Time">4586567</prop>
					</Chan>
				</Acq>
				<Acq Number="27">
					<Chan Number="0">
						<prop name="Fluor">3.97443853896611</prop>
						<prop name="Temp">59.94</prop>
						<prop name="Time">4740367</prop>
					</Chan>
				</Acq>
				<Acq Number="28">
					<Chan Number="0">
						<prop name="Fluor">3.95177273136115</prop>
						<prop name="Temp">59.94</prop>
						<prop name="Time">4894167</prop>
					</Chan>
				</Acq>
				<Acq Number="29">
					<Chan Number="0">
						<prop name="Fluor">4.00939899640052</prop>
						<prop name="Temp">59.94</prop>
						<prop name="Time">5047967</prop>
					</Chan>
				</Acq>
				<Acq Number="30">
					<Chan Number="0">
						<prop name="Fluor">3.98556259325157</prop>
						<prop name="Temp">59.94</prop>
						<prop name="Time">5201767</prop>
					</Chan>
				</Acq>
				<Acq Number="31">
					<Chan Number="0">
						<prop name="Fluor">4.04068999347876</prop>
						<prop name="Temp">59.94</prop>
						<prop name="Time">5355583</prop>
					</Chan>
				</Acq>
				<Acq Number="32">
					<Chan Number="0">
						<prop name="Fluor">4.2614648837645</prop>
						<prop name="Temp">59.94</prop>
						<prop name="Time">5509517</prop>
					</Chan>
				</Acq>
				<Acq Number="33">
					<Chan Number="0">
						<prop name="Fluor">4.48274089116621</prop>
						<prop name="Temp">59.94</prop>
						<prop name="Time">5663283</prop>
					</Chan>
				</Acq>
				<Acq Number="34">
					<Chan Number="0">
						<prop name="Fluor">5.01696936513798</prop>
						<prop name="Temp">59.94</prop>
						<prop name="Time">5817083</prop>
					</Chan>
				</Acq>
				<Acq Number="35">
					<Chan Number="0">
						<prop name="Fluor">5.97321283289172</prop>
						<prop name="Temp">59.94</prop>
						<prop name="Time">5970867</prop>
					</Chan>
				</Acq>
				<Acq Number="36">
					<Chan Number="0">
						<prop name="Fluor">7.87846228509497</prop>
						<prop name="Temp">59.94</prop>
						<prop name="Time">6124700</prop>
					</Chan>
				</Acq>
				<Acq Number="37">
					<Chan Number="0">
						<prop name="Fluor">11.2553217275049</prop>
						<prop name="Temp">59.94</prop>
						<prop name="Time">6278433</prop>
					</Chan>
				</Acq>
				<Acq Number="38">
					<Chan Number="0">
						<prop name="Fluor">17.7091235926341</prop>
						<prop name="Temp">59.94</prop>
						<prop name="Time">6432267</prop>
					</Chan>
				</Acq>
				<Acq Number="39">
					<Chan Number="0">
						<prop name="Fluor">28.4966761856742</prop>
						<prop name="Temp">59.94</prop>
						<prop name="Time">6586050</prop>
					</Chan>
				</Acq>
				<Acq Number="40">
					<Chan Number="0">
						<prop name="Fluor">43.2160216182215</prop>
						<prop name="Temp">59.97</prop>
						<prop name="Time">6739833</prop>
					</Chan>
				</Acq>
				<Acq Number="41">
					<Chan Number="0">
						<prop name="Fluor">56.6472744185973</prop>
						<prop name="Temp">59.94</prop>
						<prop name="Time">6893433</prop>
					</Chan>
				</Acq>
				<Acq Number="42">
					<Chan Number="0">
						<prop name="Fluor">65.0949230613366</prop>
						<prop name="Temp">59.94</prop>
						<prop name="Time">7047200</prop>
					</Chan>
				</Acq>
				<Acq Number="43">
					<Chan Number="0">
						<prop name="Fluor">69.8890218281959</prop>
						<prop name="Temp">59.94</prop>
						<prop name="Time">7201000</prop>
					</Chan>
				</Acq>
				<Acq Number="44">
					<Chan Number="0">
						<prop name="Fluor">73.1636079939267</prop>
						<prop name="Temp">59.94</prop>
						<prop name="Time">7354784</prop>
					</Chan>
				</Acq>
				<Acq Number="45">
					<Chan Number="0">
						<prop name="Fluor">75.3919893143865</prop>
						<prop name="Temp">59.94</prop>
						<prop name="Time">7508600</prop>
					</Chan>
				</Acq>
			</Sample>
			<Sample Number="33">
				<Acq Number="1">
					<Chan Number="0">
						<prop name="Fluor">3.67858173936208</prop>
						<prop name="Temp">59.94</prop>
						<prop name="Time">741917</prop>
					</Chan>
				</Acq>
				<Acq Number="2">
					<Chan Number="0">
						<prop name="Fluor">3.65608750646436</prop>
						<prop name="Temp">59.94</prop>
						<prop name="Time">895717</prop>
					</Chan>
				</Acq>
				<Acq Number="3">
					<Chan Number="0">
						<prop name="Fluor">3.74188203682865</prop>
						<prop name="Temp">59.97</prop>
						<prop name="Time">1049550</prop>
					</Chan>
				</Acq>
				<Acq Number="4">
					<Chan Number="0">
						<prop name="Fluor">3.75649621122699</prop>
						<prop name="Temp">59.94</prop>
						<prop name="Time">1203317</prop>
					</Chan>
				</Acq>
				<Acq Number="5">
					<Chan Number="0">
						<prop name="Fluor">3.74007609095956</prop>
						<prop name="Temp">59.94</prop>
						<prop name="Time">1357100</prop>
					</Chan>
				</Acq>
				<Acq Number="6">
					<Chan Number="0">
						<prop name="Fluor">3.78841680853697</prop>
						<prop name="Temp">59.94</prop>
						<prop name="Time">1510933</prop>
					</Chan>
				</Acq>
				<Acq Number="7">
					<Chan Number="0">
						<prop name="Fluor">3.83422629209539</prop>
						<prop name="Temp">59.94</prop>
						<prop name="Time">1664717</prop>
					</Chan>
				</Acq>
				<Acq Number="8">
					<Chan Number="0">
						<prop name="Fluor">3.83416320675708</prop>
						<prop name="Temp">59.94</prop>
						<prop name="Time">1818533</prop>
					</Chan>
				</Acq>
				<Acq Number="9">
					<Chan Number="0">
						<prop name="Fluor">3.85581092536265</prop>
						<prop name="Temp">59.94</prop>
						<prop name="Time">1972333</prop>
					</Chan>
				</Acq>
				<Acq Number="10">
					<Chan Number="0">
						<prop name="Fluor">3.88483146557592</prop>
						<prop name="Temp">59.94</prop>
						<prop name="Time">2126133</prop>
					</Chan>
				</Acq>
				<Acq Number="11">
					<Chan Number="0">
						<prop name="Fluor">3.88179723952975</prop>
						<prop name="Temp">59.94</prop>
						<prop name="Time">2279917</prop>
					</Chan>
				</Acq>
				<Acq Number="12">
					<Chan Number="0">
						<prop name="Fluor">3.90625122122825</prop>
						<prop name="Temp">59.94</prop>
						<prop name="Time">2433717</prop>
					</Chan>
				</Acq>
				<Acq Number="13">
					<Chan Number="0">
						<prop name="Fluor">3.88936020873494</prop>
						<prop name="Temp">59.94</prop>
						<prop name="Time">2587417</prop>
					</Chan>
				</Acq>
				<Acq Number="14">
					<Chan Number="0">
						<prop name="Fluor">3.89366478495041</prop>
						<prop name="Temp">59.97</prop>
						<prop name="Time">2741217</prop>
					</Chan>
				</Acq>
				<Acq Number="15">
					<Chan Number="0">
						<prop name="Fluor">3.93505619143459</prop>
						<prop name="Temp">59.97</prop>
						<prop name="Time">2895017</prop>
					</Chan>
				</Acq>
				<Acq Number="16">
					<Chan Number="0">
						<prop name="Fluor">3.8924120923801</prop>
						<prop name="Temp">59.94</prop>
						<prop name="Time">3048850</prop>
					</Chan>
				</Acq>
				<Acq Number="17">
					<Chan Number="0">
						<prop name="Fluor">3.93595111814136</prop>
						<prop name="Temp">59.94</prop>
						<prop name="Time">3202617</prop>
					</Chan>
				</Acq>
				<Acq Number="18">
					<Chan Number="0">
						<prop name="Fluor">3.98045017411481</prop>
						<prop name="Temp">59.94</prop>
						<prop name="Time">3356150</prop>
					</Chan>
				</Acq>
				<Acq Number="19">
					<Chan Number="0">
						<prop name="Fluor">3.87360443771228</prop>
						<prop name="Temp">59.94</prop>
						<prop name="Time">3509950</prop>
					</Chan>
				</Acq>
				<Acq Number="20">
					<Chan Number="0">
						<prop name="Fluor">3.94210095833026</prop>
						<prop name="Temp">59.94</prop>
						<prop name="Time">3663750</prop>
					</Chan>
				</Acq>
				<Acq Number="21">
					<Chan Number="0">
						<prop name="Fluor">3.98764964366476</prop>
						<prop name="Temp">59.94</prop>
						<prop name="Time">3817583</prop>
					</Chan>
				</Acq>
				<Acq Number="22">
					<Chan Number="0">
						<prop name="Fluor">3.96732471682314</prop>
						<prop name="Temp">59.94</prop>
						<prop name="Time">3971350</prop>
					</Chan>
				</Acq>
				<Acq Number="23">
					<Chan Number="0">
						<prop name="Fluor">3.96795349736986</prop>
						<prop name="Temp">59.94</prop>
						<prop name="Time">4125150</prop>
					</Chan>
				</Acq>
				<Acq Number="24">
					<Chan Number="0">
						<prop name="Fluor">3.99225579693198</prop>
						<prop name="Temp">59.94</prop>
						<prop name="Time">4279017</prop>
					</Chan>
				</Acq>
				<Acq Number="25">
					<Chan Number="0">
						<prop name="Fluor">4.07995482473456</prop>
						<prop name="Temp">59.94</prop>
						<prop name="Time">4432750</prop>
					</Chan>
				</Acq>
				<Acq Number="26">
					<Chan Number="0">
						<prop name="Fluor">4.14646546625417</prop>
						<prop name="Temp">59.94</prop>
						<prop name="Time">4586567</prop>
					</Chan>
				</Acq>
				<Acq Number="27">
					<Chan Number="0">
						<prop name="Fluor">4.32247749509498</prop>
						<prop name="Temp">59.94</prop>
						<prop name="Time">4740367</prop>
					</Chan>
				</Acq>
				<Acq Number="28">
					<Chan Number="0">
						<prop name="Fluor">4.54192465924202</prop>
						<prop name="Temp">59.94</prop>
						<prop name="Time">4894167</prop>
					</Chan>
				</Acq>
				<Acq Number="29">
					<Chan Number="0">
						<prop name="Fluor">5.17443760684285</prop>
						<prop name="Temp">59.94</prop>
						<prop name="Time">5047967</prop>
					</Chan>
				</Acq>
				<Acq Number="30">
					<Chan Number="0">
						<prop name="Fluor">6.16284844442285</prop>
						<prop name="Temp">59.94</prop>
						<prop name="Time">5201767</prop>
					</Chan>
				</Acq>
				<Acq Number="31">
					<Chan Number="0">
						<prop name="Fluor">8.15569892181124</prop>
						<prop name="Temp">59.94</prop>
						<prop name="Time">5355583</prop>
					</Chan>
				</Acq>
				<Acq Number="32">
					<Chan Number="0">
						<prop name="Fluor">11.7475103007919</prop>
						<prop name="Temp">59.94</prop>
						<prop name="Time">5509517</prop>
					</Chan>
				</Acq>
				<Acq Number="33">
					<Chan Number="0">
						<prop name="Fluor">18.4556577088569</prop>
						<prop name="Temp">59.94</prop>
						<prop name="Time">5663283</prop>
					</Chan>
				</Acq>
				<Acq Number="34">
					<Chan Number="0">
						<prop name="Fluor">29.5993719067716</prop>
						<prop name="Temp">59.94</prop>
						<prop name="Time">5817083</prop>
					</Chan>
				</Acq>
				<Acq Number="35">
					<Chan Number="0">
						<prop name="Fluor">44.7805357371417</prop>
						<prop name="Temp">59.94</prop>
						<prop name="Time">5970867</prop>
					</Chan>
				</Acq>
				<Acq Number="36">
					<Chan Number="0">
						<prop name="Fluor">58.9096848761101</prop>
						<prop name="Temp">59.94</prop>
						<prop name="Time">6124700</prop>
					</Chan>
				</Acq>
				<Acq Number="37">
					<Chan Number="0">
						<prop name="Fluor">67.1934217831503</prop>
						<prop name="Temp">59.94</prop>
						<prop name="Time">6278433</prop>
					</Chan>
				</Acq>
				<Acq Number="38">
					<Chan Number="0">
						<prop name="Fluor">71.7496341904719</prop>
						<prop name="Temp">59.94</prop>
						<prop name="Time">6432267</prop>
					</Chan>
				</Acq>
				<Acq Number="39">
					<Chan Number="0">
						<prop name="Fluor">75.3030371887434</prop>
						<prop name="Temp">59.94</prop>
						<prop name="Time">6586050</prop>
					</Chan>
				</Acq>
				<Acq Number="40">
					<Chan Number="0">
						<prop name="Fluor">78.0994978730211</prop>
						<prop name="Temp">59.97</prop>
						<prop name="Time">6739833</prop>
					</Chan>
				</Acq>
				<Acq Number="41">
					<Chan Number="0">
						<prop name="Fluor">80.1812082402711</prop>
						<prop name="Temp">59.94</prop>
						<prop name="Time">6893433</prop>
					</Chan>
				</Acq>
				<Acq Number="42">
					<Chan Number="0">
						<prop name="Fluor">81.7025069690967</prop>
						<prop name="Temp">59.94</prop>
						<prop name="Time">7047200</prop>
					</Chan>
				</Acq>
				<Acq Number="43">
					<Chan Number="0">
						<prop name="Fluor">82.731722659178</prop>
						<prop name="Temp">59.94</prop>
						<prop name="Time">7201000</prop>
					</Chan>
				</Acq>
				<Acq Number="44">
					<Chan Number="0">
						<prop name="Fluor">83.7075884580274</prop>
						<prop name="Temp">59.94</prop>
						<prop name="Time">7354784</prop>
					</Chan>
				</Acq>
				<Acq Number="45">
					<Chan Number="0">
						<prop name="Fluor">84.6462530179139</prop>
						<prop name="Temp">59.94</prop>
						<prop name="Time">7508600</prop>
					</Chan>
				</Acq>
			</Sample>
			<Sample Number="34">
				<Acq Number="1">
					<Chan Number="0">
						<prop name="Fluor">3.83866066640014</prop>
						<prop name="Temp">59.94</prop>
						<prop name="Time">741917</prop>
					</Chan>
				</Acq>
				<Acq Number="2">
					<Chan Number="0">
						<prop name="Fluor">3.74622438339495</prop>
						<prop name="Temp">59.94</prop>
						<prop name="Time">895717</prop>
					</Chan>
				</Acq>
				<Acq Number="3">
					<Chan Number="0">
						<prop name="Fluor">3.83682849401619</prop>
						<prop name="Temp">59.97</prop>
						<prop name="Time">1049550</prop>
					</Chan>
				</Acq>
				<Acq Number="4">
					<Chan Number="0">
						<prop name="Fluor">3.87534010777387</prop>
						<prop name="Temp">59.94</prop>
						<prop name="Time">1203317</prop>
					</Chan>
				</Acq>
				<Acq Number="5">
					<Chan Number="0">
						<prop name="Fluor">3.88076098427</prop>
						<prop name="Temp">59.94</prop>
						<prop name="Time">1357100</prop>
					</Chan>
				</Acq>
				<Acq Number="6">
					<Chan Number="0">
						<prop name="Fluor">3.9088015681076</prop>
						<prop name="Temp">59.94</prop>
						<prop name="Time">1510933</prop>
					</Chan>
				</Acq>
				<Acq Number="7">
					<Chan Number="0">
						<prop name="Fluor">3.91123032841407</prop>
						<prop name="Temp">59.94</prop>
						<prop name="Time">1664717</prop>
					</Chan>
				</Acq>
				<Acq Number="8">
					<Chan Number="0">
						<prop name="Fluor">4.00289454402944</prop>
						<prop name="Temp">59.94</prop>
						<prop name="Time">1818533</prop>
					</Chan>
				</Acq>
				<Acq Number="9">
					<Chan Number="0">
						<prop name="Fluor">3.93405807808228</prop>
						<prop name="Temp">59.94</prop>
						<prop name="Time">1972333</prop>
					</Chan>
				</Acq>
				<Acq Number="10">
					<Chan Number="0">
						<prop name="Fluor">3.98735821957711</prop>
						<prop name="Temp">59.94</prop>
						<prop name="Time">2126133</prop>
					</Chan>
				</Acq>
				<Acq Number="11">
					<Chan Number="0">
						<prop name="Fluor">3.98426692636868</prop>
						<prop name="Temp">59.94</prop>
						<prop name="Time">2279917</prop>
					</Chan>
				</Acq>
				<Acq Number="12">
					<Chan Number="0">
						<prop name="Fluor">4.0100049417734</prop>
						<prop name="Temp">59.94</prop>
						<prop name="Time">2433717</prop>
					</Chan>
				</Acq>
				<Acq Number="13">
					<Chan Number="0">
						<prop name="Fluor">4.0150205907818</prop>
						<prop name="Temp">59.94</prop>
						<prop name="Time">2587417</prop>
					</Chan>
				</Acq>
				<Acq Number="14">
					<Chan Number="0">
						<prop name="Fluor">4.01946062712855</prop>
						<prop name="Temp">59.97</prop>
						<prop name="Time">2741217</prop>
					</Chan>
				</Acq>
				<Acq Number="15">
					<Chan Number="0">
						<prop name="Fluor">4.04020061613121</prop>
						<prop name="Temp">59.97</prop>
						<prop name="Time">2895017</prop>
					</Chan>
				</Acq>
				<Acq Number="16">
					<Chan Number="0">
						<prop name="Fluor">4.01813922048129</prop>
						<prop name="Temp">59.94</prop>
						<prop name="Time">3048850</prop>
					</Chan>
				</Acq>
				<Acq Number="17">
					<Chan Number="0">
						<prop name="Fluor">4.06415106025924</prop>
						<prop name="Temp">59.94</prop>
						<prop name="Time">3202617</prop>
					</Chan>
				</Acq>
				<Acq Number="18">
					<Chan Number="0">
						<prop name="Fluor">4.11111870626429</prop>
						<prop name="Temp">59.94</prop>
						<prop name="Time">3356150</prop>
					</Chan>
				</Acq>
				<Acq Number="19">
					<Chan Number="0">
						<prop name="Fluor">4.02125599537004</prop>
						<prop name="Temp">59.94</prop>
						<prop name="Time">3509950</prop>
					</Chan>
				</Acq>
				<Acq Number="20">
					<Chan Number="0">
						<prop name="Fluor">4.09350060290293</prop>
						<prop name="Temp">59.94</prop>
						<prop name="Time">3663750</prop>
					</Chan>
				</Acq>
				<Acq Number="21">
					<Chan Number="0">
						<prop name="Fluor">4.02617053186532</prop>
						<prop name="Temp">59.94</prop>
						<prop name="Time">3817583</prop>
					</Chan>
				</Acq>
				<Acq Number="22">
					<Chan Number="0">
						<prop name="Fluor">4.11992763433251</prop>
						<prop name="Temp">59.94</prop>
						<prop name="Time">3971350</prop>
					</Chan>
				</Acq>
				<Acq Number="23">
					<Chan Number="0">
						<prop name="Fluor">4.09734605580201</prop>
						<prop name="Temp">59.94</prop>
						<prop name="Time">4125150</prop>
					</Chan>
				</Acq>
				<Acq Number="24">
					<Chan Number="0">
						<prop name="Fluor">4.0533459517539</prop>
						<prop name="Temp">59.94</prop>
						<prop name="Time">4279017</prop>
					</Chan>
				</Acq>
				<Acq Number="25">
					<Chan Number="0">
						<prop name="Fluor">4.12227174976786</prop>
						<prop name="Temp">59.94</prop>
						<prop name="Time">4432750</prop>
					</Chan>
				</Acq>
				<Acq Number="26">
					<Chan Number="0">
						<prop name="Fluor">4.12237117101188</prop>
						<prop name="Temp">59.94</prop>
						<prop name="Time">4586567</prop>
					</Chan>
				</Acq>
				<Acq Number="27">
					<Chan Number="0">
						<prop name="Fluor">4.1456047100793</prop>
						<prop name="Temp">59.94</prop>
						<prop name="Time">4740367</prop>
					</Chan>
				</Acq>
				<Acq Number="28">
					<Chan Number="0">
						<prop name="Fluor">4.09951490906295</prop>
						<prop name="Temp">59.94</prop>
						<prop name="Time">4894167</prop>
					</Chan>
				</Acq>
				<Acq Number="29">
					<Chan Number="0">
						<prop name="Fluor">4.16686247643011</prop>
						<prop name="Temp">59.94</prop>
						<prop name="Time">5047967</prop>
					</Chan>
				</Acq>
				<Acq Number="30">
					<Chan Number="0">
						<prop name="Fluor">4.10018047937506</prop>
						<prop name="Temp">59.94</prop>
						<prop name="Time">5201767</prop>
					</Chan>
				</Acq>
				<Acq Number="31">
					<Chan Number="0">
						<prop name="Fluor">4.12327547012351</prop>
						<prop name="Temp">59.94</prop>
						<prop name="Time">5355583</prop>
					</Chan>
				</Acq>
				<Acq Number="32">
					<Chan Number="0">
						<prop name="Fluor">4.16835747869048</prop>
						<prop name="Temp">59.94</prop>
						<prop name="Time">5509517</prop>
					</Chan>
				</Acq>
				<Acq Number="33">
					<Chan Number="0">
						<prop name="Fluor">4.16635183221282</prop>
						<prop name="Temp">59.94</prop>
						<prop name="Time">5663283</prop>
					</Chan>
				</Acq>
				<Acq Number="34">
					<Chan Number="0">
						<prop name="Fluor">4.22853477756849</prop>
						<prop name="Temp">59.94</prop>
						<prop name="Time">5817083</prop>
					</Chan>
				</Acq>
				<Acq Number="35">
					<Chan Number="0">
						<prop name="Fluor">4.19678473264558</prop>
						<prop name="Temp">59.94</prop>
						<prop name="Time">5970867</prop>
					</Chan>
				</Acq>
				<Acq Number="36">
					<Chan Number="0">
						<prop name="Fluor">4.28043087670613</prop>
						<prop name="Temp">59.94</prop>
						<prop name="Time">6124700</prop>
					</Chan>
				</Acq>
				<Acq Number="37">
					<Chan Number="0">
						<prop name="Fluor">4.40758792518679</prop>
						<prop name="Temp">59.94</prop>
						<prop name="Time">6278433</prop>
					</Chan>
				</Acq>
				<Acq Number="38">
					<Chan Number="0">
						<prop name="Fluor">4.41798353073021</prop>
						<prop name="Temp">59.94</prop>
						<prop name="Time">6432267</prop>
					</Chan>
				</Acq>
				<Acq Number="39">
					<Chan Number="0">
						<prop name="Fluor">4.5655676044017</prop>
						<prop name="Temp">59.94</prop>
						<prop name="Time">6586050</prop>
					</Chan>
				</Acq>
				<Acq Number="40">
					<Chan Number="0">
						<prop name="Fluor">4.92350962377859</prop>
						<prop name="Temp">59.97</prop>
						<prop name="Time">6739833</prop>
					</Chan>
				</Acq>
				<Acq Number="41">
					<Chan Number="0">
						<prop name="Fluor">5.56658061855662</prop>
						<prop name="Temp">59.94</prop>
						<prop name="Time">6893433</prop>
					</Chan>
				</Acq>
				<Acq Number="42">
					<Chan Number="0">
						<prop name="Fluor">6.90535956423805</prop>
						<prop name="Temp">59.94</prop>
						<prop name="Time">7047200</prop>
					</Chan>
				</Acq>
				<Acq Number="43">
					<Chan Number="0">
						<prop name="Fluor">9.2930674097467</prop>
						<prop name="Temp">59.94</prop>
						<prop name="Time">7201000</prop>
					</Chan>
				</Acq>
				<Acq Number="44">
					<Chan Number="0">
						<prop name="Fluor">13.7207202932999</prop>
						<prop name="Temp">59.94</prop>
						<prop name="Time">7354784</prop>
					</Chan>
				</Acq>
				<Acq Number="45">
					<Chan Number="0">
						<prop name="Fluor">21.3303211671861</prop>
						<prop name="Temp">59.94</prop>
						<prop name="Time">7508600</prop>
					</Chan>
				</Acq>
			</Sample>
			<Sample Number="35">
				<Acq Number="1">
					<Chan Number="0">
						<prop name="Fluor">5.9266285232701</prop>
						<prop name="Temp">59.94</prop>
						<prop name="Time">741917</prop>
					</Chan>
				</Acq>
				<Acq Number="2">
					<Chan Number="0">
						<prop name="Fluor">5.80325194011211</prop>
						<prop name="Temp">59.94</prop>
						<prop name="Time">895717</prop>
					</Chan>
				</Acq>
				<Acq Number="3">
					<Chan Number="0">
						<prop name="Fluor">5.87505571448345</prop>
						<prop name="Temp">59.97</prop>
						<prop name="Time">1049550</prop>
					</Chan>
				</Acq>
				<Acq Number="4">
					<Chan Number="0">
						<prop name="Fluor">5.86407219896684</prop>
						<prop name="Temp">59.94</prop>
						<prop name="Time">1203317</prop>
					</Chan>
				</Acq>
				<Acq Number="5">
					<Chan Number="0">
						<prop name="Fluor">5.87224166164113</prop>
						<prop name="Temp">59.94</prop>
						<prop name="Time">1357100</prop>
					</Chan>
				</Acq>
				<Acq Number="6">
					<Chan Number="0">
						<prop name="Fluor">5.92889694662012</prop>
						<prop name="Temp">59.94</prop>
						<prop name="Time">1510933</prop>
					</Chan>
				</Acq>
				<Acq Number="7">
					<Chan Number="0">
						<prop name="Fluor">5.8592351760714</prop>
						<prop name="Temp">59.94</prop>
						<prop name="Time">1664717</prop>
					</Chan>
				</Acq>
				<Acq Number="8">
					<Chan Number="0">
						<prop name="Fluor">5.9324739014968</prop>
						<prop name="Temp">59.94</prop>
						<prop name="Time">1818533</prop>
					</Chan>
				</Acq>
				<Acq Number="9">
					<Chan Number="0">
						<prop name="Fluor">5.93250315846529</prop>
						<prop name="Temp">59.94</prop>
						<prop name="Time">1972333</prop>
					</Chan>
				</Acq>
				<Acq Number="10">
					<Chan Number="0">
						<prop name="Fluor">6.01707645022734</prop>
						<prop name="Temp">59.94</prop>
						<prop name="Time">2126133</prop>
					</Chan>
				</Acq>
				<Acq Number="11">
					<Chan Number="0">
						<prop name="Fluor">5.91449599341792</prop>
						<prop name="Temp">59.94</prop>
						<prop name="Time">2279917</prop>
					</Chan>
				</Acq>
				<Acq Number="12">
					<Chan Number="0">
						<prop name="Fluor">6.04110048082394</prop>
						<prop name="Temp">59.94</prop>
						<prop name="Time">2433717</prop>
					</Chan>
				</Acq>
				<Acq Number="13">
					<Chan Number="0">
						<prop name="Fluor">5.99959674227886</prop>
						<prop name="Temp">59.94</prop>
						<prop name="Time">2587417</prop>
					</Chan>
				</Acq>
				<Acq Number="14">
					<Chan Number="0">
						<prop name="Fluor">5.88340151438234</prop>
						<prop name="Temp">59.97</prop>
						<prop name="Time">2741217</prop>
					</Chan>
				</Acq>
				<Acq Number="15">
					<Chan Number="0">
						<prop name="Fluor">5.9537752537816</prop>
						<prop name="Temp">59.97</prop>
						<prop name="Time">2895017</prop>
					</Chan>
				</Acq>
				<Acq Number="16">
					<Chan Number="0">
						<prop name="Fluor">6.00425369483973</prop>
						<prop name="Temp">59.94</prop>
						<prop name="Time">3048850</prop>
					</Chan>
				</Acq>
				<Acq Number="17">
					<Chan Number="0">
						<prop name="Fluor">5.93060893089276</prop>
						<prop name="Temp">59.94</prop>
						<prop name="Time">3202617</prop>
					</Chan>
				</Acq>
				<Acq Number="18">
					<Chan Number="0">
						<prop name="Fluor">5.93190741546556</prop>
						<prop name="Temp">59.94</prop>
						<prop name="Time">3356150</prop>
					</Chan>
				</Acq>
				<Acq Number="19">
					<Chan Number="0">
						<prop name="Fluor">6.00885425307928</prop>
						<prop name="Temp">59.94</prop>
						<prop name="Time">3509950</prop>
					</Chan>
				</Acq>
				<Acq Number="20">
					<Chan Number="0">
						<prop name="Fluor">6.0380070502184</prop>
						<prop name="Temp">59.94</prop>
						<prop name="Time">3663750</prop>
					</Chan>
				</Acq>
				<Acq Number="21">
					<Chan Number="0">
						<prop name="Fluor">6.01605295496221</prop>
						<prop name="Temp">59.94</prop>
						<prop name="Time">3817583</prop>
					</Chan>
				</Acq>
				<Acq Number="22">
					<Chan Number="0">
						<prop name="Fluor">5.99342683008286</prop>
						<prop name="Temp">59.94</prop>
						<prop name="Time">3971350</prop>
					</Chan>
				</Acq>
				<Acq Number="23">
					<Chan Number="0">
						<prop name="Fluor">6.01829063024828</prop>
						<prop name="Temp">59.94</prop>
						<prop name="Time">4125150</prop>
					</Chan>
				</Acq>
				<Acq Number="24">
					<Chan Number="0">
						<prop name="Fluor">6.04536752548194</prop>
						<prop name="Temp">59.94</prop>
						<prop name="Time">4279017</prop>
					</Chan>
				</Acq>
				<Acq Number="25">
					<Chan Number="0">
						<prop name="Fluor">6.04337340623636</prop>
						<prop name="Temp">59.94</prop>
						<prop name="Time">4432750</prop>
					</Chan>
				</Acq>
				<Acq Number="26">
					<Chan Number="0">
						<prop name="Fluor">6.04116168516362</prop>
						<prop name="Temp">59.94</prop>
						<prop name="Time">4586567</prop>
					</Chan>
				</Acq>
				<Acq Number="27">
					<Chan Number="0">
						<prop name="Fluor">6.13700474526904</prop>
						<prop name="Temp">59.94</prop>
						<prop name="Time">4740367</prop>
					</Chan>
				</Acq>
				<Acq Number="28">
					<Chan Number="0">
						<prop name="Fluor">5.98623186318491</prop>
						<prop name="Temp">59.94</prop>
						<prop name="Time">4894167</prop>
					</Chan>
				</Acq>
				<Acq Number="29">
					<Chan Number="0">
						<prop name="Fluor">6.15346431252327</prop>
						<prop name="Temp">59.94</prop>
						<prop name="Time">5047967</prop>
					</Chan>
				</Acq>
				<Acq Number="30">
					<Chan Number="0">
						<prop name="Fluor">6.20528944984298</prop>
						<prop name="Temp">59.94</prop>
						<prop name="Time">5201767</prop>
					</Chan>
				</Acq>
				<Acq Number="31">
					<Chan Number="0">
						<prop name="Fluor">6.32776194366782</prop>
						<prop name="Temp">59.94</prop>
						<prop name="Time">5355583</prop>
					</Chan>
				</Acq>
				<Acq Number="32">
					<Chan Number="0">
						<prop name="Fluor">6.74512728756987</prop>
						<prop name="Temp">59.94</prop>
						<prop name="Time">5509517</prop>
					</Chan>
				</Acq>
				<Acq Number="33">
					<Chan Number="0">
						<prop name="Fluor">7.48344563202516</prop>
						<prop name="Temp">59.94</prop>
						<prop name="Time">5663283</prop>
					</Chan>
				</Acq>
				<Acq Number="34">
					<Chan Number="0">
						<prop name="Fluor">8.75795606159069</prop>
						<prop name="Temp">59.94</prop>
						<prop name="Time">5817083</prop>
					</Chan>
				</Acq>
				<Acq Number="35">
					<Chan Number="0">
						<prop name="Fluor">11.0952768120527</prop>
						<prop name="Temp">59.94</prop>
						<prop name="Time">5970867</prop>
					</Chan>
				</Acq>
				<Acq Number="36">
					<Chan Number="0">
						<prop name="Fluor">15.684637286204</prop>
						<prop name="Temp">59.94</prop>
						<prop name="Time">6124700</prop>
					</Chan>
				</Acq>
				<Acq Number="37">
					<Chan Number="0">
						<prop name="Fluor">23.7760725851886</prop>
						<prop name="Temp">59.94</prop>
						<prop name="Time">6278433</prop>
					</Chan>
				</Acq>
				<Acq Number="38">
					<Chan Number="0">
						<prop name="Fluor">36.4223616362104</prop>
						<prop name="Temp">59.94</prop>
						<prop name="Time">6432267</prop>
					</Chan>
				</Acq>
				<Acq Number="39">
					<Chan Number="0">
						<prop name="Fluor">50.4755072311481</prop>
						<prop name="Temp">59.94</prop>
						<prop name="Time">6586050</prop>
					</Chan>
				</Acq>
				<Acq Number="40">
					<Chan Number="0">
						<prop name="Fluor">60.7203229605518</prop>
						<prop name="Temp">59.97</prop>
						<prop name="Time">6739833</prop>
					</Chan>
				</Acq>
				<Acq Number="41">
					<Chan Number="0">
						<prop name="Fluor">66.8834653161594</prop>
						<prop name="Temp">59.94</prop>
						<prop name="Time">6893433</prop>
					</Chan>
				</Acq>
				<Acq Number="42">
					<Chan Number="0">
						<prop name="Fluor">71.2650419439413</prop>
						<prop name="Temp">59.94</prop>
						<prop name="Time">7047200</prop>
					</Chan>
				</Acq>
				<Acq Number="43">
					<Chan Number="0">
						<prop name="Fluor">74.7131457530852</prop>
						<prop name="Temp">59.94</prop>
						<prop name="Time">7201000</prop>
					</Chan>
				</Acq>
				<Acq Number="44">
					<Chan Number="0">
						<prop name="Fluor">77.7879685122487</prop>
						<prop name="Temp">59.94</prop>
						<prop name="Time">7354784</prop>
					</Chan>
				</Acq>
				<Acq Number="45">
					<Chan Number="0">
						<prop name="Fluor">79.8059273049081</prop>
						<prop name="Temp">59.94</prop>
						<prop name="Time">7508600</prop>
					</Chan>
				</Acq>
			</Sample>
			<Sample Number="36">
				<Acq Number="1">
					<Chan Number="0">
						<prop name="Fluor">8.42459704553042</prop>
						<prop name="Temp">59.94</prop>
						<prop name="Time">741917</prop>
					</Chan>
				</Acq>
				<Acq Number="2">
					<Chan Number="0">
						<prop name="Fluor">8.29142020300787</prop>
						<prop name="Temp">59.94</prop>
						<prop name="Time">895717</prop>
					</Chan>
				</Acq>
				<Acq Number="3">
					<Chan Number="0">
						<prop name="Fluor">8.31566467302806</prop>
						<prop name="Temp">59.97</prop>
						<prop name="Time">1049550</prop>
					</Chan>
				</Acq>
				<Acq Number="4">
					<Chan Number="0">
						<prop name="Fluor">8.35257861806435</prop>
						<prop name="Temp">59.94</prop>
						<prop name="Time">1203317</prop>
					</Chan>
				</Acq>
				<Acq Number="5">
					<Chan Number="0">
						<prop name="Fluor">8.39051779862473</prop>
						<prop name="Temp">59.94</prop>
						<prop name="Time">1357100</prop>
					</Chan>
				</Acq>
				<Acq Number="6">
					<Chan Number="0">
						<prop name="Fluor">8.3490131238239</prop>
						<prop name="Temp">59.94</prop>
						<prop name="Time">1510933</prop>
					</Chan>
				</Acq>
				<Acq Number="7">
					<Chan Number="0">
						<prop name="Fluor">8.38055500695489</prop>
						<prop name="Temp">59.94</prop>
						<prop name="Time">1664717</prop>
					</Chan>
				</Acq>
				<Acq Number="8">
					<Chan Number="0">
						<prop name="Fluor">8.53823909577961</prop>
						<prop name="Temp">59.94</prop>
						<prop name="Time">1818533</prop>
					</Chan>
				</Acq>
				<Acq Number="9">
					<Chan Number="0">
						<prop name="Fluor">8.40675523176231</prop>
						<prop name="Temp">59.94</prop>
						<prop name="Time">1972333</prop>
					</Chan>
				</Acq>
				<Acq Number="10">
					<Chan Number="0">
						<prop name="Fluor">8.4751452175205</prop>
						<prop name="Temp">59.94</prop>
						<prop name="Time">2126133</prop>
					</Chan>
				</Acq>
				<Acq Number="11">
					<Chan Number="0">
						<prop name="Fluor">8.38961926867611</prop>
						<prop name="Temp">59.94</prop>
						<prop name="Time">2279917</prop>
					</Chan>
				</Acq>
				<Acq Number="12">
					<Chan Number="0">
						<prop name="Fluor">8.55353764032596</prop>
						<prop name="Temp">59.94</prop>
						<prop name="Time">2433717</prop>
					</Chan>
				</Acq>
				<Acq Number="13">
					<Chan Number="0">
						<prop name="Fluor">8.37960113183203</prop>
						<prop name="Temp">59.94</prop>
						<prop name="Time">2587417</prop>
					</Chan>
				</Acq>
				<Acq Number="14">
					<Chan Number="0">
						<prop name="Fluor">8.46802429840032</prop>
						<prop name="Temp">59.97</prop>
						<prop name="Time">2741217</prop>
					</Chan>
				</Acq>
				<Acq Number="15">
					<Chan Number="0">
						<prop name="Fluor">8.4369614340653</prop>
						<prop name="Temp">59.97</prop>
						<prop name="Time">2895017</prop>
					</Chan>
				</Acq>
				<Acq Number="16">
					<Chan Number="0">
						<prop name="Fluor">8.54449418800317</prop>
						<prop name="Temp">59.94</prop>
						<prop name="Time">3048850</prop>
					</Chan>
				</Acq>
				<Acq Number="17">
					<Chan Number="0">
						<prop name="Fluor">8.43894605440172</prop>
						<prop name="Temp">59.94</prop>
						<prop name="Time">3202617</prop>
					</Chan>
				</Acq>
				<Acq Number="18">
					<Chan Number="0">
						<prop name="Fluor">8.52007226500615</prop>
						<prop name="Temp">59.94</prop>
						<prop name="Time">3356150</prop>
					</Chan>
				</Acq>
				<Acq Number="19">
					<Chan Number="0">
						<prop name="Fluor">8.44544694313939</prop>
						<prop name="Temp">59.94</prop>
						<prop name="Time">3509950</prop>
					</Chan>
				</Acq>
				<Acq Number="20">
					<Chan Number="0">
						<prop name="Fluor">8.45195495010672</prop>
						<prop name="Temp">59.94</prop>
						<prop name="Time">3663750</prop>
					</Chan>
				</Acq>
				<Acq Number="21">
					<Chan Number="0">
						<prop name="Fluor">8.53512205362632</prop>
						<prop name="Temp">59.94</prop>
						<prop name="Time">3817583</prop>
					</Chan>
				</Acq>
				<Acq Number="22">
					<Chan Number="0">
						<prop name="Fluor">8.51173086081012</prop>
						<prop name="Temp">59.94</prop>
						<prop name="Time">3971350</prop>
					</Chan>
				</Acq>
				<Acq Number="23">
					<Chan Number="0">
						<prop name="Fluor">8.5390003542749</prop>
						<prop name="Temp">59.94</prop>
						<prop name="Time">4125150</prop>
					</Chan>
				</Acq>
				<Acq Number="24">
					<Chan Number="0">
						<prop name="Fluor">8.49024678798126</prop>
						<prop name="Temp">59.94</prop>
						<prop name="Time">4279017</prop>
					</Chan>
				</Acq>
				<Acq Number="25">
					<Chan Number="0">
						<prop name="Fluor">8.64780673868336</prop>
						<prop name="Temp">59.94</prop>
						<prop name="Time">4432750</prop>
					</Chan>
				</Acq>
				<Acq Number="26">
					<Chan Number="0">
						<prop name="Fluor">8.77889635972484</prop>
						<prop name="Temp">59.94</prop>
						<prop name="Time">4586567</prop>
					</Chan>
				</Acq>
				<Acq Number="27">
					<Chan Number="0">
						<prop name="Fluor">9.04130146794526</prop>
						<prop name="Temp">59.94</prop>
						<prop name="Time">4740367</prop>
					</Chan>
				</Acq>
				<Acq Number="28">
					<Chan Number="0">
						<prop name="Fluor">9.48769272297559</prop>
						<prop name="Temp">59.94</prop>
						<prop name="Time">4894167</prop>
					</Chan>
				</Acq>
				<Acq Number="29">
					<Chan Number="0">
						<prop name="Fluor">10.5397504236763</prop>
						<prop name="Temp">59.94</prop>
						<prop name="Time">5047967</prop>
					</Chan>
				</Acq>
				<Acq Number="30">
					<Chan Number="0">
						<prop name="Fluor">12.3753727643073</prop>
						<prop name="Temp">59.94</prop>
						<prop name="Time">5201767</prop>
					</Chan>
				</Acq>
				<Acq Number="31">
					<Chan Number="0">
						<prop name="Fluor">15.984827934912</prop>
						<prop name="Temp">59.94</prop>
						<prop name="Time">5355583</prop>
					</Chan>
				</Acq>
				<Acq Number="32">
					<Chan Number="0">
						<prop name="Fluor">22.6994395836042</prop>
						<prop name="Temp">59.94</prop>
						<prop name="Time">5509517</prop>
					</Chan>
				</Acq>
				<Acq Number="33">
					<Chan Number="0">
						<prop name="Fluor">33.8811024075574</prop>
						<prop name="Temp">59.94</prop>
						<prop name="Time">5663283</prop>
					</Chan>
				</Acq>
				<Acq Number="34">
					<Chan Number="0">
						<prop name="Fluor">49.4441812426177</prop>
						<prop name="Temp">59.94</prop>
						<prop name="Time">5817083</prop>
					</Chan>
				</Acq>
				<Acq Number="35">
					<Chan Number="0">
						<prop name="Fluor">64.1683186298297</prop>
						<prop name="Temp">59.94</prop>
						<prop name="Time">5970867</prop>
					</Chan>
				</Acq>
				<Acq Number="36">
					<Chan Number="0">
						<prop name="Fluor">73.1625588752637</prop>
						<prop name="Temp">59.94</prop>
						<prop name="Time">6124700</prop>
					</Chan>
				</Acq>
				<Acq Number="37">
					<Chan Number="0">
						<prop name="Fluor">78.4200798745551</prop>
						<prop name="Temp">59.94</prop>
						<prop name="Time">6278433</prop>
					</Chan>
				</Acq>
				<Acq Number="38">
					<Chan Number="0">
						<prop name="Fluor">81.8707453562206</prop>
						<prop name="Temp">59.94</prop>
						<prop name="Time">6432267</prop>
					</Chan>
				</Acq>
				<Acq Number="39">
					<Chan Number="0">
						<prop name="Fluor">84.4270548805063</prop>
						<prop name="Temp">59.94</prop>
						<prop name="Time">6586050</prop>
					</Chan>
				</Acq>
				<Acq Number="40">
					<Chan Number="0">
						<prop name="Fluor">86.3075522661881</prop>
						<prop name="Temp">59.97</prop>
						<prop name="Time">6739833</prop>
					</Chan>
				</Acq>
				<Acq Number="41">
					<Chan Number="0">
						<prop name="Fluor">87.5002661739097</prop>
						<prop name="Temp">59.94</prop>
						<prop name="Time">6893433</prop>
					</Chan>
				</Acq>
				<Acq Number="42">
					<Chan Number="0">
						<prop name="Fluor">88.4393648517735</prop>
						<prop name="Temp">59.94</prop>
						<prop name="Time">7047200</prop>
					</Chan>
				</Acq>
				<Acq Number="43">
					<Chan Number="0">
						<prop name="Fluor">89.307102221643</prop>
						<prop name="Temp">59.94</prop>
						<prop name="Time">7201000</prop>
					</Chan>
				</Acq>
				<Acq Number="44">
					<Chan Number="0">
						<prop name="Fluor">89.6619692777259</prop>
						<prop name="Temp">59.94</prop>
						<prop name="Time">7354784</prop>
					</Chan>
				</Acq>
				<Acq Number="45">
					<Chan Number="0">
						<prop name="Fluor">90.1322495939901</prop>
						<prop name="Temp">59.94</prop>
						<prop name="Time">7508600</prop>
					</Chan>
				</Acq>
			</Sample>
			<Sample Number="37">
				<Acq Number="1">
					<Chan Number="0">
						<prop name="Fluor">3.26589428688189</prop>
						<prop name="Temp">59.94</prop>
						<prop name="Time">741917</prop>
					</Chan>
				</Acq>
				<Acq Number="2">
					<Chan Number="0">
						<prop name="Fluor">3.31188189622534</prop>
						<prop name="Temp">59.94</prop>
						<prop name="Time">895717</prop>
					</Chan>
				</Acq>
				<Acq Number="3">
					<Chan Number="0">
						<prop name="Fluor">3.35775462136323</prop>
						<prop name="Temp">59.97</prop>
						<prop name="Time">1049550</prop>
					</Chan>
				</Acq>
				<Acq Number="4">
					<Chan Number="0">
						<prop name="Fluor">3.35147746321527</prop>
						<prop name="Temp">59.94</prop>
						<prop name="Time">1203317</prop>
					</Chan>
				</Acq>
				<Acq Number="5">
					<Chan Number="0">
						<prop name="Fluor">3.33280852713093</prop>
						<prop name="Temp">59.94</prop>
						<prop name="Time">1357100</prop>
					</Chan>
				</Acq>
				<Acq Number="6">
					<Chan Number="0">
						<prop name="Fluor">3.38392583161862</prop>
						<prop name="Temp">59.94</prop>
						<prop name="Time">1510933</prop>
					</Chan>
				</Acq>
				<Acq Number="7">
					<Chan Number="0">
						<prop name="Fluor">3.36265363585086</prop>
						<prop name="Temp">59.94</prop>
						<prop name="Time">1664717</prop>
					</Chan>
				</Acq>
				<Acq Number="8">
					<Chan Number="0">
						<prop name="Fluor">3.45618572604858</prop>
						<prop name="Temp">59.94</prop>
						<prop name="Time">1818533</prop>
					</Chan>
				</Acq>
				<Acq Number="9">
					<Chan Number="0">
						<prop name="Fluor">3.4093776240575</prop>
						<prop name="Temp">59.94</prop>
						<prop name="Time">1972333</prop>
					</Chan>
				</Acq>
				<Acq Number="10">
					<Chan Number="0">
						<prop name="Fluor">3.43918576603712</prop>
						<prop name="Temp">59.94</prop>
						<prop name="Time">2126133</prop>
					</Chan>
				</Acq>
				<Acq Number="11">
					<Chan Number="0">
						<prop name="Fluor">3.38969354290711</prop>
						<prop name="Temp">59.94</prop>
						<prop name="Time">2279917</prop>
					</Chan>
				</Acq>
				<Acq Number="12">
					<Chan Number="0">
						<prop name="Fluor">3.48574844458508</prop>
						<prop name="Temp">59.94</prop>
						<prop name="Time">2433717</prop>
					</Chan>
				</Acq>
				<Acq Number="13">
					<Chan Number="0">
						<prop name="Fluor">3.4197617977967</prop>
						<prop name="Temp">59.94</prop>
						<prop name="Time">2587417</prop>
					</Chan>
				</Acq>
				<Acq Number="14">
					<Chan Number="0">
						<prop name="Fluor">3.49394182970814</prop>
						<prop name="Temp">59.97</prop>
						<prop name="Time">2741217</prop>
					</Chan>
				</Acq>
				<Acq Number="15">
					<Chan Number="0">
						<prop name="Fluor">3.51547588908044</prop>
						<prop name="Temp">59.97</prop>
						<prop name="Time">2895017</prop>
					</Chan>
				</Acq>
				<Acq Number="16">
					<Chan Number="0">
						<prop name="Fluor">3.46936907882466</prop>
						<prop name="Temp">59.94</prop>
						<prop name="Time">3048850</prop>
					</Chan>
				</Acq>
				<Acq Number="17">
					<Chan Number="0">
						<prop name="Fluor">3.4693669373304</prop>
						<prop name="Temp">59.94</prop>
						<prop name="Time">3202617</prop>
					</Chan>
				</Acq>
				<Acq Number="18">
					<Chan Number="0">
						<prop name="Fluor">3.56407446893913</prop>
						<prop name="Temp">59.94</prop>
						<prop name="Time">3356150</prop>
					</Chan>
				</Acq>
				<Acq Number="19">
					<Chan Number="0">
						<prop name="Fluor">3.49556118081441</prop>
						<prop name="Temp">59.94</prop>
						<prop name="Time">3509950</prop>
					</Chan>
				</Acq>
				<Acq Number="20">
					<Chan Number="0">
						<prop name="Fluor">3.52175631286117</prop>
						<prop name="Temp">59.94</prop>
						<prop name="Time">3663750</prop>
					</Chan>
				</Acq>
				<Acq Number="21">
					<Chan Number="0">
						<prop name="Fluor">3.52338157333172</prop>
						<prop name="Temp">59.94</prop>
						<prop name="Time">3817583</prop>
					</Chan>
				</Acq>
				<Acq Number="22">
					<Chan Number="0">
						<prop name="Fluor">3.59528543355134</prop>
						<prop name="Temp">59.94</prop>
						<prop name="Time">3971350</prop>
					</Chan>
				</Acq>
				<Acq Number="23">
					<Chan Number="0">
						<prop name="Fluor">3.57229463425583</prop>
						<prop name="Temp">59.94</prop>
						<prop name="Time">4125150</prop>
					</Chan>
				</Acq>
				<Acq Number="24">
					<Chan Number="0">
						<prop name="Fluor">3.57431790456824</prop>
						<prop name="Temp">59.94</prop>
						<prop name="Time">4279017</prop>
					</Chan>
				</Acq>
				<Acq Number="25">
					<Chan Number="0">
						<prop name="Fluor">3.57428093763861</prop>
						<prop name="Temp">59.94</prop>
						<prop name="Time">4432750</prop>
					</Chan>
				</Acq>
				<Acq Number="26">
					<Chan Number="0">
						<prop name="Fluor">3.55089726022009</prop>
						<prop name="Temp">59.94</prop>
						<prop name="Time">4586567</prop>
					</Chan>
				</Acq>
				<Acq Number="27">
					<Chan Number="0">
						<prop name="Fluor">3.71570277750523</prop>
						<prop name="Temp">59.94</prop>
						<prop name="Time">4740367</prop>
					</Chan>
				</Acq>
				<Acq Number="28">
					<Chan Number="0">
						<prop name="Fluor">3.87922588139532</prop>
						<prop name="Temp">59.94</prop>
						<prop name="Time">4894167</prop>
					</Chan>
				</Acq>
				<Acq Number="29">
					<Chan Number="0">
						<prop name="Fluor">4.29818430888558</prop>
						<prop name="Temp">59.94</prop>
						<prop name="Time">5047967</prop>
					</Chan>
				</Acq>
				<Acq Number="30">
					<Chan Number="0">
						<prop name="Fluor">5.00259942382791</prop>
						<prop name="Temp">59.94</prop>
						<prop name="Time">5201767</prop>
					</Chan>
				</Acq>
				<Acq Number="31">
					<Chan Number="0">
						<prop name="Fluor">6.2925545804525</prop>
						<prop name="Temp">59.94</prop>
						<prop name="Time">5355583</prop>
					</Chan>
				</Acq>
				<Acq Number="32">
					<Chan Number="0">
						<prop name="Fluor">8.81048664461157</prop>
						<prop name="Temp">59.94</prop>
						<prop name="Time">5509517</prop>
					</Chan>
				</Acq>
				<Acq Number="33">
					<Chan Number="0">
						<prop name="Fluor">13.2226507958066</prop>
						<prop name="Temp">59.94</prop>
						<prop name="Time">5663283</prop>
					</Chan>
				</Acq>
				<Acq Number="34">
					<Chan Number="0">
						<prop name="Fluor">20.6245198964834</prop>
						<prop name="Temp">59.94</prop>
						<prop name="Time">5817083</prop>
					</Chan>
				</Acq>
				<Acq Number="35">
					<Chan Number="0">
						<prop name="Fluor">30.5556618165513</prop>
						<prop name="Temp">59.94</prop>
						<prop name="Time">5970867</prop>
					</Chan>
				</Acq>
				<Acq Number="36">
					<Chan Number="0">
						<prop name="Fluor">40.8090375790318</prop>
						<prop name="Temp">59.94</prop>
						<prop name="Time">6124700</prop>
					</Chan>
				</Acq>
				<Acq Number="37">
					<Chan Number="0">
						<prop name="Fluor">48.5508035822318</prop>
						<prop name="Temp">59.94</prop>
						<prop name="Time">6278433</prop>
					</Chan>
				</Acq>
				<Acq Number="38">
					<Chan Number="0">
						<prop name="Fluor">53.7133213298634</prop>
						<prop name="Temp">59.94</prop>
						<prop name="Time">6432267</prop>
					</Chan>
				</Acq>
				<Acq Number="39">
					<Chan Number="0">
						<prop name="Fluor">57.8746905104825</prop>
						<prop name="Temp">59.94</prop>
						<prop name="Time">6586050</prop>
					</Chan>
				</Acq>
				<Acq Number="40">
					<Chan Number="0">
						<prop name="Fluor">60.9421525495246</prop>
						<prop name="Temp">59.97</prop>
						<prop name="Time">6739833</prop>
					</Chan>
				</Acq>
				<Acq Number="41">
					<Chan Number="0">
						<prop name="Fluor">63.6256494643398</prop>
						<prop name="Temp">59.94</prop>
						<prop name="Time">6893433</prop>
					</Chan>
				</Acq>
				<Acq Number="42">
					<Chan Number="0">
						<prop name="Fluor">65.6197429274775</prop>
						<prop name="Temp">59.94</prop>
						<prop name="Time">7047200</prop>
					</Chan>
				</Acq>
				<Acq Number="43">
					<Chan Number="0">
						<prop name="Fluor">67.0739482123411</prop>
						<prop name="Temp">59.94</prop>
						<prop name="Time">7201000</prop>
					</Chan>
				</Acq>
				<Acq Number="44">
					<Chan Number="0">
						<prop name="Fluor">68.4083441221298</prop>
						<prop name="Temp">59.94</prop>
						<prop name="Time">7354784</prop>
					</Chan>
				</Acq>
				<Acq Number="45">
					<Chan Number="0">
						<prop name="Fluor">69.4886353085321</prop>
						<prop name="Temp">59.94</prop>
						<prop name="Time">7508600</prop>
					</Chan>
				</Acq>
			</Sample>
			<Sample Number="38">
				<Acq Number="1">
					<Chan Number="0">
						<prop name="Fluor">2.99100354347596</prop>
						<prop name="Temp">59.94</prop>
						<prop name="Time">741917</prop>
					</Chan>
				</Acq>
				<Acq Number="2">
					<Chan Number="0">
						<prop name="Fluor">2.99033164875299</prop>
						<prop name="Temp">59.94</prop>
						<prop name="Time">895717</prop>
					</Chan>
				</Acq>
				<Acq Number="3">
					<Chan Number="0">
						<prop name="Fluor">3.01159775499631</prop>
						<prop name="Temp">59.97</prop>
						<prop name="Time">1049550</prop>
					</Chan>
				</Acq>
				<Acq Number="4">
					<Chan Number="0">
						<prop name="Fluor">3.02798417330706</prop>
						<prop name="Temp">59.94</prop>
						<prop name="Time">1203317</prop>
					</Chan>
				</Acq>
				<Acq Number="5">
					<Chan Number="0">
						<prop name="Fluor">3.07629137643319</prop>
						<prop name="Temp">59.94</prop>
						<prop name="Time">1357100</prop>
					</Chan>
				</Acq>
				<Acq Number="6">
					<Chan Number="0">
						<prop name="Fluor">3.08029635375888</prop>
						<prop name="Temp">59.94</prop>
						<prop name="Time">1510933</prop>
					</Chan>
				</Acq>
				<Acq Number="7">
					<Chan Number="0">
						<prop name="Fluor">3.08223778323008</prop>
						<prop name="Temp">59.94</prop>
						<prop name="Time">1664717</prop>
					</Chan>
				</Acq>
				<Acq Number="8">
					<Chan Number="0">
						<prop name="Fluor">3.14844752197456</prop>
						<prop name="Temp">59.94</prop>
						<prop name="Time">1818533</prop>
					</Chan>
				</Acq>
				<Acq Number="9">
					<Chan Number="0">
						<prop name="Fluor">3.12632529191121</prop>
						<prop name="Temp">59.94</prop>
						<prop name="Time">1972333</prop>
					</Chan>
				</Acq>
				<Acq Number="10">
					<Chan Number="0">
						<prop name="Fluor">3.1543157102519</prop>
						<prop name="Temp">59.94</prop>
						<prop name="Time">2126133</prop>
					</Chan>
				</Acq>
				<Acq Number="11">
					<Chan Number="0">
						<prop name="Fluor">3.15188225101601</prop>
						<prop name="Temp">59.94</prop>
						<prop name="Time">2279917</prop>
					</Chan>
				</Acq>
				<Acq Number="12">
					<Chan Number="0">
						<prop name="Fluor">3.19826459703845</prop>
						<prop name="Temp">59.94</prop>
						<prop name="Time">2433717</prop>
					</Chan>
				</Acq>
				<Acq Number="13">
					<Chan Number="0">
						<prop name="Fluor">3.15802346757781</prop>
						<prop name="Temp">59.94</prop>
						<prop name="Time">2587417</prop>
					</Chan>
				</Acq>
				<Acq Number="14">
					<Chan Number="0">
						<prop name="Fluor">3.2057938061673</prop>
						<prop name="Temp">59.97</prop>
						<prop name="Time">2741217</prop>
					</Chan>
				</Acq>
				<Acq Number="15">
					<Chan Number="0">
						<prop name="Fluor">3.20402638945577</prop>
						<prop name="Temp">59.97</prop>
						<prop name="Time">2895017</prop>
					</Chan>
				</Acq>
				<Acq Number="16">
					<Chan Number="0">
						<prop name="Fluor">3.20481101923528</prop>
						<prop name="Temp">59.94</prop>
						<prop name="Time">3048850</prop>
					</Chan>
				</Acq>
				<Acq Number="17">
					<Chan Number="0">
						<prop name="Fluor">3.18263309280618</prop>
						<prop name="Temp">59.94</prop>
						<prop name="Time">3202617</prop>
					</Chan>
				</Acq>
				<Acq Number="18">
					<Chan Number="0">
						<prop name="Fluor">3.24980744159371</prop>
						<prop name="Temp">59.94</prop>
						<prop name="Time">3356150</prop>
					</Chan>
				</Acq>
				<Acq Number="19">
					<Chan Number="0">
						<prop name="Fluor">3.25164760937321</prop>
						<prop name="Temp">59.94</prop>
						<prop name="Time">3509950</prop>
					</Chan>
				</Acq>
				<Acq Number="20">
					<Chan Number="0">
						<prop name="Fluor">3.23192814804102</prop>
						<prop name="Temp">59.94</prop>
						<prop name="Time">3663750</prop>
					</Chan>
				</Acq>
				<Acq Number="21">
					<Chan Number="0">
						<prop name="Fluor">3.30003282910731</prop>
						<prop name="Temp">59.94</prop>
						<prop name="Time">3817583</prop>
					</Chan>
				</Acq>
				<Acq Number="22">
					<Chan Number="0">
						<prop name="Fluor">3.43455113157145</prop>
						<prop name="Temp">59.94</prop>
						<prop name="Time">3971350</prop>
					</Chan>
				</Acq>
				<Acq Number="23">
					<Chan Number="0">
						<prop name="Fluor">3.43499454832891</prop>
						<prop name="Temp">59.94</prop>
						<prop name="Time">4125150</prop>
					</Chan>
				</Acq>
				<Acq Number="24">
					<Chan Number="0">
						<prop name="Fluor">3.70370511413335</prop>
						<prop name="Temp">59.94</prop>
						<prop name="Time">4279017</prop>
					</Chan>
				</Acq>
				<Acq Number="25">
					<Chan Number="0">
						<prop name="Fluor">4.10384025792959</prop>
						<prop name="Temp">59.94</prop>
						<prop name="Time">4432750</prop>
					</Chan>
				</Acq>
				<Acq Number="26">
					<Chan Number="0">
						<prop name="Fluor">4.815776688087</prop>
						<prop name="Temp">59.94</prop>
						<prop name="Time">4586567</prop>
					</Chan>
				</Acq>
				<Acq Number="27">
					<Chan Number="0">
						<prop name="Fluor">6.39582864569182</prop>
						<prop name="Temp">59.94</prop>
						<prop name="Time">4740367</prop>
					</Chan>
				</Acq>
				<Acq Number="28">
					<Chan Number="0">
						<prop name="Fluor">9.24453530925448</prop>
						<prop name="Temp">59.94</prop>
						<prop name="Time">4894167</prop>
					</Chan>
				</Acq>
				<Acq Number="29">
					<Chan Number="0">
						<prop name="Fluor">14.647186970896</prop>
						<prop name="Temp">59.94</prop>
						<prop name="Time">5047967</prop>
					</Chan>
				</Acq>
				<Acq Number="30">
					<Chan Number="0">
						<prop name="Fluor">23.9436195170502</prop>
						<prop name="Temp">59.94</prop>
						<prop name="Time">5201767</prop>
					</Chan>
				</Acq>
				<Acq Number="31">
					<Chan Number="0">
						<prop name="Fluor">37.8929125500605</prop>
						<prop name="Temp">59.94</prop>
						<prop name="Time">5355583</prop>
					</Chan>
				</Acq>
				<Acq Number="32">
					<Chan Number="0">
						<prop name="Fluor">52.6483290573517</prop>
						<prop name="Temp">59.94</prop>
						<prop name="Time">5509517</prop>
					</Chan>
				</Acq>
				<Acq Number="33">
					<Chan Number="0">
						<prop name="Fluor">63.3859037635494</prop>
						<prop name="Temp">59.94</prop>
						<prop name="Time">5663283</prop>
					</Chan>
				</Acq>
				<Acq Number="34">
					<Chan Number="0">
						<prop name="Fluor">69.7549831007027</prop>
						<prop name="Temp">59.94</prop>
						<prop name="Time">5817083</prop>
					</Chan>
				</Acq>
				<Acq Number="35">
					<Chan Number="0">
						<prop name="Fluor">74.5382485020605</prop>
						<prop name="Temp">59.94</prop>
						<prop name="Time">5970867</prop>
					</Chan>
				</Acq>
				<Acq Number="36">
					<Chan Number="0">
						<prop name="Fluor">77.7692040435505</prop>
						<prop name="Temp">59.94</prop>
						<prop name="Time">6124700</prop>
					</Chan>
				</Acq>
				<Acq Number="37">
					<Chan Number="0">
						<prop name="Fluor">79.9298391779974</prop>
						<prop name="Temp">59.94</prop>
						<prop name="Time">6278433</prop>
					</Chan>
				</Acq>
				<Acq Number="38">
					<Chan Number="0">
						<prop name="Fluor">81.3811244332395</prop>
						<prop name="Temp">59.94</prop>
						<prop name="Time">6432267</prop>
					</Chan>
				</Acq>
				<Acq Number="39">
					<Chan Number="0">
						<prop name="Fluor">83.0149355588394</prop>
						<prop name="Temp">59.94</prop>
						<prop name="Time">6586050</prop>
					</Chan>
				</Acq>
				<Acq Number="40">
					<Chan Number="0">
						<prop name="Fluor">83.8338902836291</prop>
						<prop name="Temp">59.97</prop>
						<prop name="Time">6739833</prop>
					</Chan>
				</Acq>
				<Acq Number="41">
					<Chan Number="0">
						<prop name="Fluor">84.4846340759388</prop>
						<prop name="Temp">59.94</prop>
						<prop name="Time">6893433</prop>
					</Chan>
				</Acq>
				<Acq Number="42">
					<Chan Number="0">
						<prop name="Fluor">85.1194562110528</prop>
						<prop name="Temp">59.94</prop>
						<prop name="Time">7047200</prop>
					</Chan>
				</Acq>
				<Acq Number="43">
					<Chan Number="0">
						<prop name="Fluor">85.476254561076</prop>
						<prop name="Temp">59.94</prop>
						<prop name="Time">7201000</prop>
					</Chan>
				</Acq>
				<Acq Number="44">
					<Chan Number="0">
						<prop name="Fluor">85.8666995098217</prop>
						<prop name="Temp">59.94</prop>
						<prop name="Time">7354784</prop>
					</Chan>
				</Acq>
				<Acq Number="45">
					<Chan Number="0">
						<prop name="Fluor">86.2636228528471</prop>
						<prop name="Temp">59.94</prop>
						<prop name="Time">7508600</prop>
					</Chan>
				</Acq>
			</Sample>
			<Sample Number="39">
				<Acq Number="1">
					<Chan Number="0">
						<prop name="Fluor">4.5019850144988</prop>
						<prop name="Temp">59.94</prop>
						<prop name="Time">741917</prop>
					</Chan>
				</Acq>
				<Acq Number="2">
					<Chan Number="0">
						<prop name="Fluor">4.60633282165811</prop>
						<prop name="Temp">59.94</prop>
						<prop name="Time">895717</prop>
					</Chan>
				</Acq>
				<Acq Number="3">
					<Chan Number="0">
						<prop name="Fluor">4.58411364674106</prop>
						<prop name="Temp">59.97</prop>
						<prop name="Time">1049550</prop>
					</Chan>
				</Acq>
				<Acq Number="4">
					<Chan Number="0">
						<prop name="Fluor">4.59657841870415</prop>
						<prop name="Temp">59.94</prop>
						<prop name="Time">1203317</prop>
					</Chan>
				</Acq>
				<Acq Number="5">
					<Chan Number="0">
						<prop name="Fluor">4.62402321606586</prop>
						<prop name="Temp">59.94</prop>
						<prop name="Time">1357100</prop>
					</Chan>
				</Acq>
				<Acq Number="6">
					<Chan Number="0">
						<prop name="Fluor">4.65118709484061</prop>
						<prop name="Temp">59.94</prop>
						<prop name="Time">1510933</prop>
					</Chan>
				</Acq>
				<Acq Number="7">
					<Chan Number="0">
						<prop name="Fluor">4.63298358890037</prop>
						<prop name="Temp">59.94</prop>
						<prop name="Time">1664717</prop>
					</Chan>
				</Acq>
				<Acq Number="8">
					<Chan Number="0">
						<prop name="Fluor">4.67512581393666</prop>
						<prop name="Temp">59.94</prop>
						<prop name="Time">1818533</prop>
					</Chan>
				</Acq>
				<Acq Number="9">
					<Chan Number="0">
						<prop name="Fluor">4.71729546738093</prop>
						<prop name="Temp">59.94</prop>
						<prop name="Time">1972333</prop>
					</Chan>
				</Acq>
				<Acq Number="10">
					<Chan Number="0">
						<prop name="Fluor">4.68385889250489</prop>
						<prop name="Temp">59.94</prop>
						<prop name="Time">2126133</prop>
					</Chan>
				</Acq>
				<Acq Number="11">
					<Chan Number="0">
						<prop name="Fluor">4.68021288297474</prop>
						<prop name="Temp">59.94</prop>
						<prop name="Time">2279917</prop>
					</Chan>
				</Acq>
				<Acq Number="12">
					<Chan Number="0">
						<prop name="Fluor">4.7257072860666</prop>
						<prop name="Temp">59.94</prop>
						<prop name="Time">2433717</prop>
					</Chan>
				</Acq>
				<Acq Number="13">
					<Chan Number="0">
						<prop name="Fluor">4.68933965921379</prop>
						<prop name="Temp">59.94</prop>
						<prop name="Time">2587417</prop>
					</Chan>
				</Acq>
				<Acq Number="14">
					<Chan Number="0">
						<prop name="Fluor">4.7368068681106</prop>
						<prop name="Temp">59.97</prop>
						<prop name="Time">2741217</prop>
					</Chan>
				</Acq>
				<Acq Number="15">
					<Chan Number="0">
						<prop name="Fluor">4.7765510891731</prop>
						<prop name="Temp">59.97</prop>
						<prop name="Time">2895017</prop>
					</Chan>
				</Acq>
				<Acq Number="16">
					<Chan Number="0">
						<prop name="Fluor">4.69295985587261</prop>
						<prop name="Temp">59.94</prop>
						<prop name="Time">3048850</prop>
					</Chan>
				</Acq>
				<Acq Number="17">
					<Chan Number="0">
						<prop name="Fluor">4.69294731283479</prop>
						<prop name="Temp">59.94</prop>
						<prop name="Time">3202617</prop>
					</Chan>
				</Acq>
				<Acq Number="18">
					<Chan Number="0">
						<prop name="Fluor">4.77868453125815</prop>
						<prop name="Temp">59.94</prop>
						<prop name="Time">3356150</prop>
					</Chan>
				</Acq>
				<Acq Number="19">
					<Chan Number="0">
						<prop name="Fluor">4.71773880681114</prop>
						<prop name="Temp">59.94</prop>
						<prop name="Time">3509950</prop>
					</Chan>
				</Acq>
				<Acq Number="20">
					<Chan Number="0">
						<prop name="Fluor">4.74253726521993</prop>
						<prop name="Temp">59.94</prop>
						<prop name="Time">3663750</prop>
					</Chan>
				</Acq>
				<Acq Number="21">
					<Chan Number="0">
						<prop name="Fluor">4.76582161443423</prop>
						<prop name="Temp">59.94</prop>
						<prop name="Time">3817583</prop>
					</Chan>
				</Acq>
				<Acq Number="22">
					<Chan Number="0">
						<prop name="Fluor">4.74615280013549</prop>
						<prop name="Temp">59.94</prop>
						<prop name="Time">3971350</prop>
					</Chan>
				</Acq>
				<Acq Number="23">
					<Chan Number="0">
						<prop name="Fluor">4.76762625439414</prop>
						<prop name="Temp">59.94</prop>
						<prop name="Time">4125150</prop>
					</Chan>
				</Acq>
				<Acq Number="24">
					<Chan Number="0">
						<prop name="Fluor">4.81202117408484</prop>
						<prop name="Temp">59.94</prop>
						<prop name="Time">4279017</prop>
					</Chan>
				</Acq>
				<Acq Number="25">
					<Chan Number="0">
						<prop name="Fluor">4.7042464882307</prop>
						<prop name="Temp">59.94</prop>
						<prop name="Time">4432750</prop>
					</Chan>
				</Acq>
				<Acq Number="26">
					<Chan Number="0">
						<prop name="Fluor">4.70221043592457</prop>
						<prop name="Temp">59.94</prop>
						<prop name="Time">4586567</prop>
					</Chan>
				</Acq>
				<Acq Number="27">
					<Chan Number="0">
						<prop name="Fluor">4.76321929156509</prop>
						<prop name="Temp">59.94</prop>
						<prop name="Time">4740367</prop>
					</Chan>
				</Acq>
				<Acq Number="28">
					<Chan Number="0">
						<prop name="Fluor">4.75977931132066</prop>
						<prop name="Temp">59.94</prop>
						<prop name="Time">4894167</prop>
					</Chan>
				</Acq>
				<Acq Number="29">
					<Chan Number="0">
						<prop name="Fluor">4.81749661556214</prop>
						<prop name="Temp">59.94</prop>
						<prop name="Time">5047967</prop>
					</Chan>
				</Acq>
				<Acq Number="30">
					<Chan Number="0">
						<prop name="Fluor">4.83677926388168</prop>
						<prop name="Temp">59.94</prop>
						<prop name="Time">5201767</prop>
					</Chan>
				</Acq>
				<Acq Number="31">
					<Chan Number="0">
						<prop name="Fluor">4.76649795861984</prop>
						<prop name="Temp">59.94</prop>
						<prop name="Time">5355583</prop>
					</Chan>
				</Acq>
				<Acq Number="32">
					<Chan Number="0">
						<prop name="Fluor">4.86447026431569</prop>
						<prop name="Temp">59.94</prop>
						<prop name="Time">5509517</prop>
					</Chan>
				</Acq>
				<Acq Number="33">
					<Chan Number="0">
						<prop name="Fluor">4.85631037486904</prop>
						<prop name="Temp">59.94</prop>
						<prop name="Time">5663283</prop>
					</Chan>
				</Acq>
				<Acq Number="34">
					<Chan Number="0">
						<prop name="Fluor">4.86664298588377</prop>
						<prop name="Temp">59.94</prop>
						<prop name="Time">5817083</prop>
					</Chan>
				</Acq>
				<Acq Number="35">
					<Chan Number="0">
						<prop name="Fluor">4.88032554488723</prop>
						<prop name="Temp">59.94</prop>
						<prop name="Time">5970867</prop>
					</Chan>
				</Acq>
				<Acq Number="36">
					<Chan Number="0">
						<prop name="Fluor">4.9618780629772</prop>
						<prop name="Temp">59.94</prop>
						<prop name="Time">6124700</prop>
					</Chan>
				</Acq>
				<Acq Number="37">
					<Chan Number="0">
						<prop name="Fluor">4.97892854727611</prop>
						<prop name="Temp">59.94</prop>
						<prop name="Time">6278433</prop>
					</Chan>
				</Acq>
				<Acq Number="38">
					<Chan Number="0">
						<prop name="Fluor">5.01924212443686</prop>
						<prop name="Temp">59.94</prop>
						<prop name="Time">6432267</prop>
					</Chan>
				</Acq>
				<Acq Number="39">
					<Chan Number="0">
						<prop name="Fluor">5.12180288498976</prop>
						<prop name="Temp">59.94</prop>
						<prop name="Time">6586050</prop>
					</Chan>
				</Acq>
				<Acq Number="40">
					<Chan Number="0">
						<prop name="Fluor">5.41498405829876</prop>
						<prop name="Temp">59.97</prop>
						<prop name="Time">6739833</prop>
					</Chan>
				</Acq>
				<Acq Number="41">
					<Chan Number="0">
						<prop name="Fluor">5.7332658681055</prop>
						<prop name="Temp">59.94</prop>
						<prop name="Time">6893433</prop>
					</Chan>
				</Acq>
				<Acq Number="42">
					<Chan Number="0">
						<prop name="Fluor">6.56126512334683</prop>
						<prop name="Temp">59.94</prop>
						<prop name="Time">7047200</prop>
					</Chan>
				</Acq>
				<Acq Number="43">
					<Chan Number="0">
						<prop name="Fluor">8.05464746766365</prop>
						<prop name="Temp">59.94</prop>
						<prop name="Time">7201000</prop>
					</Chan>
				</Acq>
				<Acq Number="44">
					<Chan Number="0">
						<prop name="Fluor">11.1471169005565</prop>
						<prop name="Temp">59.94</prop>
						<prop name="Time">7354784</prop>
					</Chan>
				</Acq>
				<Acq Number="45">
					<Chan Number="0">
						<prop name="Fluor">16.7395498136763</prop>
						<prop name="Temp">59.94</prop>
						<prop name="Time">7508600</prop>
					</Chan>
				</Acq>
			</Sample>
			<Sample Number="40">
				<Acq Number="1">
					<Chan Number="0">
						<prop name="Fluor">2.93076136237091</prop>
						<prop name="Temp">59.94</prop>
						<prop name="Time">741917</prop>
					</Chan>
				</Acq>
				<Acq Number="2">
					<Chan Number="0">
						<prop name="Fluor">2.90969845162872</prop>
						<prop name="Temp">59.94</prop>
						<prop name="Time">895717</prop>
					</Chan>
				</Acq>
				<Acq Number="3">
					<Chan Number="0">
						<prop name="Fluor">2.97010329938885</prop>
						<prop name="Temp">59.97</prop>
						<prop name="Time">1049550</prop>
					</Chan>
				</Acq>
				<Acq Number="4">
					<Chan Number="0">
						<prop name="Fluor">3.02563077468861</prop>
						<prop name="Temp">59.94</prop>
						<prop name="Time">1203317</prop>
					</Chan>
				</Acq>
				<Acq Number="5">
					<Chan Number="0">
						<prop name="Fluor">3.00941887568971</prop>
						<prop name="Temp">59.94</prop>
						<prop name="Time">1357100</prop>
					</Chan>
				</Acq>
				<Acq Number="6">
					<Chan Number="0">
						<prop name="Fluor">3.05418645603634</prop>
						<prop name="Temp">59.94</prop>
						<prop name="Time">1510933</prop>
					</Chan>
				</Acq>
				<Acq Number="7">
					<Chan Number="0">
						<prop name="Fluor">3.05606925347186</prop>
						<prop name="Temp">59.94</prop>
						<prop name="Time">1664717</prop>
					</Chan>
				</Acq>
				<Acq Number="8">
					<Chan Number="0">
						<prop name="Fluor">3.09688821020394</prop>
						<prop name="Temp">59.94</prop>
						<prop name="Time">1818533</prop>
					</Chan>
				</Acq>
				<Acq Number="9">
					<Chan Number="0">
						<prop name="Fluor">3.05601439665593</prop>
						<prop name="Temp">59.94</prop>
						<prop name="Time">1972333</prop>
					</Chan>
				</Acq>
				<Acq Number="10">
					<Chan Number="0">
						<prop name="Fluor">3.14357752820464</prop>
						<prop name="Temp">59.94</prop>
						<prop name="Time">2126133</prop>
					</Chan>
				</Acq>
				<Acq Number="11">
					<Chan Number="0">
						<prop name="Fluor">3.10023248139397</prop>
						<prop name="Temp">59.94</prop>
						<prop name="Time">2279917</prop>
					</Chan>
				</Acq>
				<Acq Number="12">
					<Chan Number="0">
						<prop name="Fluor">3.1228055138905</prop>
						<prop name="Temp">59.94</prop>
						<prop name="Time">2433717</prop>
					</Chan>
				</Acq>
				<Acq Number="13">
					<Chan Number="0">
						<prop name="Fluor">3.14722501329888</prop>
						<prop name="Temp">59.94</prop>
						<prop name="Time">2587417</prop>
					</Chan>
				</Acq>
				<Acq Number="14">
					<Chan Number="0">
						<prop name="Fluor">3.15063827877439</prop>
						<prop name="Temp">59.97</prop>
						<prop name="Time">2741217</prop>
					</Chan>
				</Acq>
				<Acq Number="15">
					<Chan Number="0">
						<prop name="Fluor">3.14885118957687</prop>
						<prop name="Temp">59.97</prop>
						<prop name="Time">2895017</prop>
					</Chan>
				</Acq>
				<Acq Number="16">
					<Chan Number="0">
						<prop name="Fluor">3.1495632206346</prop>
						<prop name="Temp">59.94</prop>
						<prop name="Time">3048850</prop>
					</Chan>
				</Acq>
				<Acq Number="17">
					<Chan Number="0">
						<prop name="Fluor">3.14946287633206</prop>
						<prop name="Temp">59.94</prop>
						<prop name="Time">3202617</prop>
					</Chan>
				</Acq>
				<Acq Number="18">
					<Chan Number="0">
						<prop name="Fluor">3.19096128359575</prop>
						<prop name="Temp">59.94</prop>
						<prop name="Time">3356150</prop>
					</Chan>
				</Acq>
				<Acq Number="19">
					<Chan Number="0">
						<prop name="Fluor">3.15133959669613</prop>
						<prop name="Temp">59.94</prop>
						<prop name="Time">3509950</prop>
					</Chan>
				</Acq>
				<Acq Number="20">
					<Chan Number="0">
						<prop name="Fluor">3.17359470420509</prop>
						<prop name="Temp">59.94</prop>
						<prop name="Time">3663750</prop>
					</Chan>
				</Acq>
				<Acq Number="21">
					<Chan Number="0">
						<prop name="Fluor">3.21497443831858</prop>
						<prop name="Temp">59.94</prop>
						<prop name="Time">3817583</prop>
					</Chan>
				</Acq>
				<Acq Number="22">
					<Chan Number="0">
						<prop name="Fluor">3.23503305437626</prop>
						<prop name="Temp">59.94</prop>
						<prop name="Time">3971350</prop>
					</Chan>
				</Acq>
				<Acq Number="23">
					<Chan Number="0">
						<prop name="Fluor">3.233531261142</prop>
						<prop name="Temp">59.94</prop>
						<prop name="Time">4125150</prop>
					</Chan>
				</Acq>
				<Acq Number="24">
					<Chan Number="0">
						<prop name="Fluor">3.27449650437719</prop>
						<prop name="Temp">59.94</prop>
						<prop name="Time">4279017</prop>
					</Chan>
				</Acq>
				<Acq Number="25">
					<Chan Number="0">
						<prop name="Fluor">3.23081829776391</prop>
						<prop name="Temp">59.94</prop>
						<prop name="Time">4432750</prop>
					</Chan>
				</Acq>
				<Acq Number="26">
					<Chan Number="0">
						<prop name="Fluor">3.18643055799983</prop>
						<prop name="Temp">59.94</prop>
						<prop name="Time">4586567</prop>
					</Chan>
				</Acq>
				<Acq Number="27">
					<Chan Number="0">
						<prop name="Fluor">3.22392975051291</prop>
						<prop name="Temp">59.94</prop>
						<prop name="Time">4740367</prop>
					</Chan>
				</Acq>
				<Acq Number="28">
					<Chan Number="0">
						<prop name="Fluor">3.26183628564673</prop>
						<prop name="Temp">59.94</prop>
						<prop name="Time">4894167</prop>
					</Chan>
				</Acq>
				<Acq Number="29">
					<Chan Number="0">
						<prop name="Fluor">3.27834373596656</prop>
						<prop name="Temp">59.94</prop>
						<prop name="Time">5047967</prop>
					</Chan>
				</Acq>
				<Acq Number="30">
					<Chan Number="0">
						<prop name="Fluor">3.36037398377352</prop>
						<prop name="Temp">59.94</prop>
						<prop name="Time">5201767</prop>
					</Chan>
				</Acq>
				<Acq Number="31">
					<Chan Number="0">
						<prop name="Fluor">3.37855493888453</prop>
						<prop name="Temp">59.94</prop>
						<prop name="Time">5355583</prop>
					</Chan>
				</Acq>
				<Acq Number="32">
					<Chan Number="0">
						<prop name="Fluor">3.43640533862197</prop>
						<prop name="Temp">59.94</prop>
						<prop name="Time">5509517</prop>
					</Chan>
				</Acq>
				<Acq Number="33">
					<Chan Number="0">
						<prop name="Fluor">3.55517851031573</prop>
						<prop name="Temp">59.94</prop>
						<prop name="Time">5663283</prop>
					</Chan>
				</Acq>
				<Acq Number="34">
					<Chan Number="0">
						<prop name="Fluor">3.75294290385488</prop>
						<prop name="Temp">59.94</prop>
						<prop name="Time">5817083</prop>
					</Chan>
				</Acq>
				<Acq Number="35">
					<Chan Number="0">
						<prop name="Fluor">4.17959564689952</prop>
						<prop name="Temp">59.94</prop>
						<prop name="Time">5970867</prop>
					</Chan>
				</Acq>
				<Acq Number="36">
					<Chan Number="0">
						<prop name="Fluor">4.96023287651482</prop>
						<prop name="Temp">59.94</prop>
						<prop name="Time">6124700</prop>
					</Chan>
				</Acq>
				<Acq Number="37">
					<Chan Number="0">
						<prop name="Fluor">6.46156552509182</prop>
						<prop name="Temp">59.94</prop>
						<prop name="Time">6278433</prop>
					</Chan>
				</Acq>
				<Acq Number="38">
					<Chan Number="0">
						<prop name="Fluor">9.14194504578687</prop>
						<prop name="Temp">59.94</prop>
						<prop name="Time">6432267</prop>
					</Chan>
				</Acq>
				<Acq Number="39">
					<Chan Number="0">
						<prop name="Fluor">13.9675548472772</prop>
						<prop name="Temp">59.94</prop>
						<prop name="Time">6586050</prop>
					</Chan>
				</Acq>
				<Acq Number="40">
					<Chan Number="0">
						<prop name="Fluor">21.6587318155697</prop>
						<prop name="Temp">59.97</prop>
						<prop name="Time">6739833</prop>
					</Chan>
				</Acq>
				<Acq Number="41">
					<Chan Number="0">
						<prop name="Fluor">31.3080382351921</prop>
						<prop name="Temp">59.94</prop>
						<prop name="Time">6893433</prop>
					</Chan>
				</Acq>
				<Acq Number="42">
					<Chan Number="0">
						<prop name="Fluor">41.0107734629305</prop>
						<prop name="Temp">59.94</prop>
						<prop name="Time">7047200</prop>
					</Chan>
				</Acq>
				<Acq Number="43">
					<Chan Number="0">
						<prop name="Fluor">49.4752777716745</prop>
						<prop name="Temp">59.94</prop>
						<prop name="Time">7201000</prop>
					</Chan>
				</Acq>
				<Acq Number="44">
					<Chan Number="0">
						<prop name="Fluor">56.1706763369267</prop>
						<prop name="Temp">59.94</prop>
						<prop name="Time">7354784</prop>
					</Chan>
				</Acq>
				<Acq Number="45">
					<Chan Number="0">
						<prop name="Fluor">61.0563453630491</prop>
						<prop name="Temp">59.94</prop>
						<prop name="Time">7508600</prop>
					</Chan>
				</Acq>
			</Sample>
			<Sample Number="41">
				<Acq Number="1">
					<Chan Number="0">
						<prop name="Fluor">3.0786801802696</prop>
						<prop name="Temp">59.94</prop>
						<prop name="Time">741917</prop>
					</Chan>
				</Acq>
				<Acq Number="2">
					<Chan Number="0">
						<prop name="Fluor">3.05800279211715</prop>
						<prop name="Temp">59.94</prop>
						<prop name="Time">895717</prop>
					</Chan>
				</Acq>
				<Acq Number="3">
					<Chan Number="0">
						<prop name="Fluor">3.13734583299757</prop>
						<prop name="Temp">59.97</prop>
						<prop name="Time">1049550</prop>
					</Chan>
				</Acq>
				<Acq Number="4">
					<Chan Number="0">
						<prop name="Fluor">3.11146907571717</prop>
						<prop name="Temp">59.94</prop>
						<prop name="Time">1203317</prop>
					</Chan>
				</Acq>
				<Acq Number="5">
					<Chan Number="0">
						<prop name="Fluor">3.19588223494527</prop>
						<prop name="Temp">59.94</prop>
						<prop name="Time">1357100</prop>
					</Chan>
				</Acq>
				<Acq Number="6">
					<Chan Number="0">
						<prop name="Fluor">3.20008141441767</prop>
						<prop name="Temp">59.94</prop>
						<prop name="Time">1510933</prop>
					</Chan>
				</Acq>
				<Acq Number="7">
					<Chan Number="0">
						<prop name="Fluor">3.24220239179696</prop>
						<prop name="Temp">59.94</prop>
						<prop name="Time">1664717</prop>
					</Chan>
				</Acq>
				<Acq Number="8">
					<Chan Number="0">
						<prop name="Fluor">3.2822890100364</prop>
						<prop name="Temp">59.94</prop>
						<prop name="Time">1818533</prop>
					</Chan>
				</Acq>
				<Acq Number="9">
					<Chan Number="0">
						<prop name="Fluor">3.26222452009053</prop>
						<prop name="Temp">59.94</prop>
						<prop name="Time">1972333</prop>
					</Chan>
				</Acq>
				<Acq Number="10">
					<Chan Number="0">
						<prop name="Fluor">3.28840818225502</prop>
						<prop name="Temp">59.94</prop>
						<prop name="Time">2126133</prop>
					</Chan>
				</Acq>
				<Acq Number="11">
					<Chan Number="0">
						<prop name="Fluor">3.26574776397148</prop>
						<prop name="Temp">59.94</prop>
						<prop name="Time">2279917</prop>
					</Chan>
				</Acq>
				<Acq Number="12">
					<Chan Number="0">
						<prop name="Fluor">3.32830006551255</prop>
						<prop name="Temp">59.94</prop>
						<prop name="Time">2433717</prop>
					</Chan>
				</Acq>
				<Acq Number="13">
					<Chan Number="0">
						<prop name="Fluor">3.33245281774223</prop>
						<prop name="Temp">59.94</prop>
						<prop name="Time">2587417</prop>
					</Chan>
				</Acq>
				<Acq Number="14">
					<Chan Number="0">
						<prop name="Fluor">3.33606371142205</prop>
						<prop name="Temp">59.97</prop>
						<prop name="Time">2741217</prop>
					</Chan>
				</Acq>
				<Acq Number="15">
					<Chan Number="0">
						<prop name="Fluor">3.35430812580304</prop>
						<prop name="Temp">59.97</prop>
						<prop name="Time">2895017</prop>
					</Chan>
				</Acq>
				<Acq Number="16">
					<Chan Number="0">
						<prop name="Fluor">3.33481501730472</prop>
						<prop name="Temp">59.94</prop>
						<prop name="Time">3048850</prop>
					</Chan>
				</Acq>
				<Acq Number="17">
					<Chan Number="0">
						<prop name="Fluor">3.31439219838692</prop>
						<prop name="Temp">59.94</prop>
						<prop name="Time">3202617</prop>
					</Chan>
				</Acq>
				<Acq Number="18">
					<Chan Number="0">
						<prop name="Fluor">3.33475566566995</prop>
						<prop name="Temp">59.94</prop>
						<prop name="Time">3356150</prop>
					</Chan>
				</Acq>
				<Acq Number="19">
					<Chan Number="0">
						<prop name="Fluor">3.3759695363313</prop>
						<prop name="Temp">59.94</prop>
						<prop name="Time">3509950</prop>
					</Chan>
				</Acq>
				<Acq Number="20">
					<Chan Number="0">
						<prop name="Fluor">3.39692337425055</prop>
						<prop name="Temp">59.94</prop>
						<prop name="Time">3663750</prop>
					</Chan>
				</Acq>
				<Acq Number="21">
					<Chan Number="0">
						<prop name="Fluor">3.37522150490146</prop>
						<prop name="Temp">59.94</prop>
						<prop name="Time">3817583</prop>
					</Chan>
				</Acq>
				<Acq Number="22">
					<Chan Number="0">
						<prop name="Fluor">3.41272749540039</prop>
						<prop name="Temp">59.94</prop>
						<prop name="Time">3971350</prop>
					</Chan>
				</Acq>
				<Acq Number="23">
					<Chan Number="0">
						<prop name="Fluor">3.38883085614547</prop>
						<prop name="Temp">59.94</prop>
						<prop name="Time">4125150</prop>
					</Chan>
				</Acq>
				<Acq Number="24">
					<Chan Number="0">
						<prop name="Fluor">3.42821168157961</prop>
						<prop name="Temp">59.94</prop>
						<prop name="Time">4279017</prop>
					</Chan>
				</Acq>
				<Acq Number="25">
					<Chan Number="0">
						<prop name="Fluor">3.4060948790914</prop>
						<prop name="Temp">59.94</prop>
						<prop name="Time">4432750</prop>
					</Chan>
				</Acq>
				<Acq Number="26">
					<Chan Number="0">
						<prop name="Fluor">3.38460729532286</prop>
						<prop name="Temp">59.94</prop>
						<prop name="Time">4586567</prop>
					</Chan>
				</Acq>
				<Acq Number="27">
					<Chan Number="0">
						<prop name="Fluor">3.44437235762463</prop>
						<prop name="Temp">59.94</prop>
						<prop name="Time">4740367</prop>
					</Chan>
				</Acq>
				<Acq Number="28">
					<Chan Number="0">
						<prop name="Fluor">3.42322847572053</prop>
						<prop name="Temp">59.94</prop>
						<prop name="Time">4894167</prop>
					</Chan>
				</Acq>
				<Acq Number="29">
					<Chan Number="0">
						<prop name="Fluor">3.48144047253471</prop>
						<prop name="Temp">59.94</prop>
						<prop name="Time">5047967</prop>
					</Chan>
				</Acq>
				<Acq Number="30">
					<Chan Number="0">
						<prop name="Fluor">3.5028002292473</prop>
						<prop name="Temp">59.94</prop>
						<prop name="Time">5201767</prop>
					</Chan>
				</Acq>
				<Acq Number="31">
					<Chan Number="0">
						<prop name="Fluor">3.46088429601311</prop>
						<prop name="Temp">59.94</prop>
						<prop name="Time">5355583</prop>
					</Chan>
				</Acq>
				<Acq Number="32">
					<Chan Number="0">
						<prop name="Fluor">3.55975150704498</prop>
						<prop name="Temp">59.94</prop>
						<prop name="Time">5509517</prop>
					</Chan>
				</Acq>
				<Acq Number="33">
					<Chan Number="0">
						<prop name="Fluor">3.65874911437288</prop>
						<prop name="Temp">59.94</prop>
						<prop name="Time">5663283</prop>
					</Chan>
				</Acq>
				<Acq Number="34">
					<Chan Number="0">
						<prop name="Fluor">3.73423445646436</prop>
						<prop name="Temp">59.94</prop>
						<prop name="Time">5817083</prop>
					</Chan>
				</Acq>
				<Acq Number="35">
					<Chan Number="0">
						<prop name="Fluor">3.91115520063215</prop>
						<prop name="Temp">59.94</prop>
						<prop name="Time">5970867</prop>
					</Chan>
				</Acq>
				<Acq Number="36">
					<Chan Number="0">
						<prop name="Fluor">4.23007869428928</prop>
						<prop name="Temp">59.94</prop>
						<prop name="Time">6124700</prop>
					</Chan>
				</Acq>
				<Acq Number="37">
					<Chan Number="0">
						<prop name="Fluor">4.82958513212174</prop>
						<prop name="Temp">59.94</prop>
						<prop name="Time">6278433</prop>
					</Chan>
				</Acq>
				<Acq Number="38">
					<Chan Number="0">
						<prop name="Fluor">5.95741431274303</prop>
						<prop name="Temp">59.94</prop>
						<prop name="Time">6432267</prop>
					</Chan>
				</Acq>
				<Acq Number="39">
					<Chan Number="0">
						<prop name="Fluor">8.09838157738721</prop>
						<prop name="Temp">59.94</prop>
						<prop name="Time">6586050</prop>
					</Chan>
				</Acq>
				<Acq Number="40">
					<Chan Number="0">
						<prop name="Fluor">12.1441084338971</prop>
						<prop name="Temp">59.97</prop>
						<prop name="Time">6739833</prop>
					</Chan>
				</Acq>
				<Acq Number="41">
					<Chan Number="0">
						<prop name="Fluor">19.486344243309</prop>
						<prop name="Temp">59.94</prop>
						<prop name="Time">6893433</prop>
					</Chan>
				</Acq>
				<Acq Number="42">
					<Chan Number="0">
						<prop name="Fluor">31.4507484301233</prop>
						<prop name="Temp">59.94</prop>
						<prop name="Time">7047200</prop>
					</Chan>
				</Acq>
				<Acq Number="43">
					<Chan Number="0">
						<prop name="Fluor">47.4555088314655</prop>
						<prop name="Temp">59.94</prop>
						<prop name="Time">7201000</prop>
					</Chan>
				</Acq>
				<Acq Number="44">
					<Chan Number="0">
						<prop name="Fluor">61.5257305533917</prop>
						<prop name="Temp">59.94</prop>
						<prop name="Time">7354784</prop>
					</Chan>
				</Acq>
				<Acq Number="45">
					<Chan Number="0">
						<prop name="Fluor">68.0141513509744</prop>
						<prop name="Temp">59.94</prop>
						<prop name="Time">7508600</prop>
					</Chan>
				</Acq>
			</Sample>
			<Sample Number="42">
				<Acq Number="1">
					<Chan Number="0">
						<prop name="Fluor">3.1310854677226</prop>
						<prop name="Temp">59.94</prop>
						<prop name="Time">741917</prop>
					</Chan>
				</Acq>
				<Acq Number="2">
					<Chan Number="0">
						<prop name="Fluor">3.19041084852381</prop>
						<prop name="Temp">59.94</prop>
						<prop name="Time">895717</prop>
					</Chan>
				</Acq>
				<Acq Number="3">
					<Chan Number="0">
						<prop name="Fluor">3.18957055349382</prop>
						<prop name="Temp">59.97</prop>
						<prop name="Time">1049550</prop>
					</Chan>
				</Acq>
				<Acq Number="4">
					<Chan Number="0">
						<prop name="Fluor">3.20359120620086</prop>
						<prop name="Temp">59.94</prop>
						<prop name="Time">1203317</prop>
					</Chan>
				</Acq>
				<Acq Number="5">
					<Chan Number="0">
						<prop name="Fluor">3.24794146115788</prop>
						<prop name="Temp">59.94</prop>
						<prop name="Time">1357100</prop>
					</Chan>
				</Acq>
				<Acq Number="6">
					<Chan Number="0">
						<prop name="Fluor">3.31227719245312</prop>
						<prop name="Temp">59.94</prop>
						<prop name="Time">1510933</prop>
					</Chan>
				</Acq>
				<Acq Number="7">
					<Chan Number="0">
						<prop name="Fluor">3.27428844819338</prop>
						<prop name="Temp">59.94</prop>
						<prop name="Time">1664717</prop>
					</Chan>
				</Acq>
				<Acq Number="8">
					<Chan Number="0">
						<prop name="Fluor">3.29426303391315</prop>
						<prop name="Temp">59.94</prop>
						<prop name="Time">1818533</prop>
					</Chan>
				</Acq>
				<Acq Number="9">
					<Chan Number="0">
						<prop name="Fluor">3.33428351921339</prop>
						<prop name="Temp">59.94</prop>
						<prop name="Time">1972333</prop>
					</Chan>
				</Acq>
				<Acq Number="10">
					<Chan Number="0">
						<prop name="Fluor">3.32051494659287</prop>
						<prop name="Temp">59.94</prop>
						<prop name="Time">2126133</prop>
					</Chan>
				</Acq>
				<Acq Number="11">
					<Chan Number="0">
						<prop name="Fluor">3.31789147883026</prop>
						<prop name="Temp">59.94</prop>
						<prop name="Time">2279917</prop>
					</Chan>
				</Acq>
				<Acq Number="12">
					<Chan Number="0">
						<prop name="Fluor">3.36028800245434</prop>
						<prop name="Temp">59.94</prop>
						<prop name="Time">2433717</prop>
					</Chan>
				</Acq>
				<Acq Number="13">
					<Chan Number="0">
						<prop name="Fluor">3.36450672627106</prop>
						<prop name="Temp">59.94</prop>
						<prop name="Time">2587417</prop>
					</Chan>
				</Acq>
				<Acq Number="14">
					<Chan Number="0">
						<prop name="Fluor">3.40839388778792</prop>
						<prop name="Temp">59.97</prop>
						<prop name="Time">2741217</prop>
					</Chan>
				</Acq>
				<Acq Number="15">
					<Chan Number="0">
						<prop name="Fluor">3.34620538851844</prop>
						<prop name="Temp">59.97</prop>
						<prop name="Time">2895017</prop>
					</Chan>
				</Acq>
				<Acq Number="16">
					<Chan Number="0">
						<prop name="Fluor">3.38715864375886</prop>
						<prop name="Temp">59.94</prop>
						<prop name="Time">3048850</prop>
					</Chan>
				</Acq>
				<Acq Number="17">
					<Chan Number="0">
						<prop name="Fluor">3.38702403554813</prop>
						<prop name="Temp">59.94</prop>
						<prop name="Time">3202617</prop>
					</Chan>
				</Acq>
				<Acq Number="18">
					<Chan Number="0">
						<prop name="Fluor">3.42787591324753</prop>
						<prop name="Temp">59.94</prop>
						<prop name="Time">3356150</prop>
					</Chan>
				</Acq>
				<Acq Number="19">
					<Chan Number="0">
						<prop name="Fluor">3.40931726236193</prop>
						<prop name="Temp">59.94</prop>
						<prop name="Time">3509950</prop>
					</Chan>
				</Acq>
				<Acq Number="20">
					<Chan Number="0">
						<prop name="Fluor">3.45163171776542</prop>
						<prop name="Temp">59.94</prop>
						<prop name="Time">3663750</prop>
					</Chan>
				</Acq>
				<Acq Number="21">
					<Chan Number="0">
						<prop name="Fluor">3.47233899770464</prop>
						<prop name="Temp">59.94</prop>
						<prop name="Time">3817583</prop>
					</Chan>
				</Acq>
				<Acq Number="22">
					<Chan Number="0">
						<prop name="Fluor">3.41187678974241</prop>
						<prop name="Temp">59.94</prop>
						<prop name="Time">3971350</prop>
					</Chan>
				</Acq>
				<Acq Number="23">
					<Chan Number="0">
						<prop name="Fluor">3.43119491097562</prop>
						<prop name="Temp">59.94</prop>
						<prop name="Time">4125150</prop>
					</Chan>
				</Acq>
				<Acq Number="24">
					<Chan Number="0">
						<prop name="Fluor">3.49277914566428</prop>
						<prop name="Temp">59.94</prop>
						<prop name="Time">4279017</prop>
					</Chan>
				</Acq>
				<Acq Number="25">
					<Chan Number="0">
						<prop name="Fluor">3.47216985898313</prop>
						<prop name="Temp">59.94</prop>
						<prop name="Time">4432750</prop>
					</Chan>
				</Acq>
				<Acq Number="26">
					<Chan Number="0">
						<prop name="Fluor">3.47227957131756</prop>
						<prop name="Temp">59.94</prop>
						<prop name="Time">4586567</prop>
					</Chan>
				</Acq>
				<Acq Number="27">
					<Chan Number="0">
						<prop name="Fluor">3.55308301465233</prop>
						<prop name="Temp">59.94</prop>
						<prop name="Time">4740367</prop>
					</Chan>
				</Acq>
				<Acq Number="28">
					<Chan Number="0">
						<prop name="Fluor">3.53212293384969</prop>
						<prop name="Temp">59.94</prop>
						<prop name="Time">4894167</prop>
					</Chan>
				</Acq>
				<Acq Number="29">
					<Chan Number="0">
						<prop name="Fluor">3.58892639722772</prop>
						<prop name="Temp">59.94</prop>
						<prop name="Time">5047967</prop>
					</Chan>
				</Acq>
				<Acq Number="30">
					<Chan Number="0">
						<prop name="Fluor">3.7082431210386</prop>
						<prop name="Temp">59.94</prop>
						<prop name="Time">5201767</prop>
					</Chan>
				</Acq>
				<Acq Number="31">
					<Chan Number="0">
						<prop name="Fluor">3.94419043209804</prop>
						<prop name="Temp">59.94</prop>
						<prop name="Time">5355583</prop>
					</Chan>
				</Acq>
				<Acq Number="32">
					<Chan Number="0">
						<prop name="Fluor">4.320330291495</prop>
						<prop name="Temp">59.94</prop>
						<prop name="Time">5509517</prop>
					</Chan>
				</Acq>
				<Acq Number="33">
					<Chan Number="0">
						<prop name="Fluor">5.1240211883836</prop>
						<prop name="Temp">59.94</prop>
						<prop name="Time">5663283</prop>
					</Chan>
				</Acq>
				<Acq Number="34">
					<Chan Number="0">
						<prop name="Fluor">6.55265615063498</prop>
						<prop name="Temp">59.94</prop>
						<prop name="Time">5817083</prop>
					</Chan>
				</Acq>
				<Acq Number="35">
					<Chan Number="0">
						<prop name="Fluor">9.17548463812834</prop>
						<prop name="Temp">59.94</prop>
						<prop name="Time">5970867</prop>
					</Chan>
				</Acq>
				<Acq Number="36">
					<Chan Number="0">
						<prop name="Fluor">14.0260284160697</prop>
						<prop name="Temp">59.94</prop>
						<prop name="Time">6124700</prop>
					</Chan>
				</Acq>
				<Acq Number="37">
					<Chan Number="0">
						<prop name="Fluor">22.5533607409291</prop>
						<prop name="Temp">59.94</prop>
						<prop name="Time">6278433</prop>
					</Chan>
				</Acq>
				<Acq Number="38">
					<Chan Number="0">
						<prop name="Fluor">35.2984449588263</prop>
						<prop name="Temp">59.94</prop>
						<prop name="Time">6432267</prop>
					</Chan>
				</Acq>
				<Acq Number="39">
					<Chan Number="0">
						<prop name="Fluor">49.5589478812937</prop>
						<prop name="Temp">59.94</prop>
						<prop name="Time">6586050</prop>
					</Chan>
				</Acq>
				<Acq Number="40">
					<Chan Number="0">
						<prop name="Fluor">60.8597102862219</prop>
						<prop name="Temp">59.97</prop>
						<prop name="Time">6739833</prop>
					</Chan>
				</Acq>
				<Acq Number="41">
					<Chan Number="0">
						<prop name="Fluor">67.7923900682036</prop>
						<prop name="Temp">59.94</prop>
						<prop name="Time">6893433</prop>
					</Chan>
				</Acq>
				<Acq Number="42">
					<Chan Number="0">
						<prop name="Fluor">71.6811767310923</prop>
						<prop name="Temp">59.94</prop>
						<prop name="Time">7047200</prop>
					</Chan>
				</Acq>
				<Acq Number="43">
					<Chan Number="0">
						<prop name="Fluor">74.2642210674736</prop>
						<prop name="Temp">59.94</prop>
						<prop name="Time">7201000</prop>
					</Chan>
				</Acq>
				<Acq Number="44">
					<Chan Number="0">
						<prop name="Fluor">76.6395029825323</prop>
						<prop name="Temp">59.94</prop>
						<prop name="Time">7354784</prop>
					</Chan>
				</Acq>
				<Acq Number="45">
					<Chan Number="0">
						<prop name="Fluor">78.3764517078816</prop>
						<prop name="Temp">59.94</prop>
						<prop name="Time">7508600</prop>
					</Chan>
				</Acq>
			</Sample>
			<Sample Number="43">
				<Acq Number="1">
					<Chan Number="0">
						<prop name="Fluor">9.9697556661431</prop>
						<prop name="Temp">59.94</prop>
						<prop name="Time">741917</prop>
					</Chan>
				</Acq>
				<Acq Number="2">
					<Chan Number="0">
						<prop name="Fluor">9.86607794892865</prop>
						<prop name="Temp">59.94</prop>
						<prop name="Time">895717</prop>
					</Chan>
				</Acq>
				<Acq Number="3">
					<Chan Number="0">
						<prop name="Fluor">9.96504280847957</prop>
						<prop name="Temp">59.97</prop>
						<prop name="Time">1049550</prop>
					</Chan>
				</Acq>
				<Acq Number="4">
					<Chan Number="0">
						<prop name="Fluor">9.8857667892026</prop>
						<prop name="Temp">59.94</prop>
						<prop name="Time">1203317</prop>
					</Chan>
				</Acq>
				<Acq Number="5">
					<Chan Number="0">
						<prop name="Fluor">10.0210833426929</prop>
						<prop name="Temp">59.94</prop>
						<prop name="Time">1357100</prop>
					</Chan>
				</Acq>
				<Acq Number="6">
					<Chan Number="0">
						<prop name="Fluor">9.99375850672145</prop>
						<prop name="Temp">59.94</prop>
						<prop name="Time">1510933</prop>
					</Chan>
				</Acq>
				<Acq Number="7">
					<Chan Number="0">
						<prop name="Fluor">10.0203087393093</prop>
						<prop name="Temp">59.94</prop>
						<prop name="Time">1664717</prop>
					</Chan>
				</Acq>
				<Acq Number="8">
					<Chan Number="0">
						<prop name="Fluor">10.0202642443363</prop>
						<prop name="Temp">59.94</prop>
						<prop name="Time">1818533</prop>
					</Chan>
				</Acq>
				<Acq Number="9">
					<Chan Number="0">
						<prop name="Fluor">10.0608052598677</prop>
						<prop name="Temp">59.94</prop>
						<prop name="Time">1972333</prop>
					</Chan>
				</Acq>
				<Acq Number="10">
					<Chan Number="0">
						<prop name="Fluor">9.95763049777725</prop>
						<prop name="Temp">59.94</prop>
						<prop name="Time">2126133</prop>
					</Chan>
				</Acq>
				<Acq Number="11">
					<Chan Number="0">
						<prop name="Fluor">10.0108500468341</prop>
						<prop name="Temp">59.94</prop>
						<prop name="Time">2279917</prop>
					</Chan>
				</Acq>
				<Acq Number="12">
					<Chan Number="0">
						<prop name="Fluor">10.0788273039438</prop>
						<prop name="Temp">59.94</prop>
						<prop name="Time">2433717</prop>
					</Chan>
				</Acq>
				<Acq Number="13">
					<Chan Number="0">
						<prop name="Fluor">10.0303740584905</prop>
						<prop name="Temp">59.94</prop>
						<prop name="Time">2587417</prop>
					</Chan>
				</Acq>
				<Acq Number="14">
					<Chan Number="0">
						<prop name="Fluor">10.0821150808443</prop>
						<prop name="Temp">59.97</prop>
						<prop name="Time">2741217</prop>
					</Chan>
				</Acq>
				<Acq Number="15">
					<Chan Number="0">
						<prop name="Fluor">10.035844498438</prop>
						<prop name="Temp">59.97</prop>
						<prop name="Time">2895017</prop>
					</Chan>
				</Acq>
				<Acq Number="16">
					<Chan Number="0">
						<prop name="Fluor">10.0585710134495</prop>
						<prop name="Temp">59.94</prop>
						<prop name="Time">3048850</prop>
					</Chan>
				</Acq>
				<Acq Number="17">
					<Chan Number="0">
						<prop name="Fluor">10.0788925702815</prop>
						<prop name="Temp">59.94</prop>
						<prop name="Time">3202617</prop>
					</Chan>
				</Acq>
				<Acq Number="18">
					<Chan Number="0">
						<prop name="Fluor">10.0200929868049</prop>
						<prop name="Temp">59.94</prop>
						<prop name="Time">3356150</prop>
					</Chan>
				</Acq>
				<Acq Number="19">
					<Chan Number="0">
						<prop name="Fluor">10.1071642537129</prop>
						<prop name="Temp">59.94</prop>
						<prop name="Time">3509950</prop>
					</Chan>
				</Acq>
				<Acq Number="20">
					<Chan Number="0">
						<prop name="Fluor">10.0537688459574</prop>
						<prop name="Temp">59.94</prop>
						<prop name="Time">3663750</prop>
					</Chan>
				</Acq>
				<Acq Number="21">
					<Chan Number="0">
						<prop name="Fluor">10.1400684250799</prop>
						<prop name="Temp">59.94</prop>
						<prop name="Time">3817583</prop>
					</Chan>
				</Acq>
				<Acq Number="22">
					<Chan Number="0">
						<prop name="Fluor">10.1847750991255</prop>
						<prop name="Temp">59.94</prop>
						<prop name="Time">3971350</prop>
					</Chan>
				</Acq>
				<Acq Number="23">
					<Chan Number="0">
						<prop name="Fluor">10.2269355726139</prop>
						<prop name="Temp">59.94</prop>
						<prop name="Time">4125150</prop>
					</Chan>
				</Acq>
				<Acq Number="24">
					<Chan Number="0">
						<prop name="Fluor">10.3963002535308</prop>
						<prop name="Temp">59.94</prop>
						<prop name="Time">4279017</prop>
					</Chan>
				</Acq>
				<Acq Number="25">
					<Chan Number="0">
						<prop name="Fluor">10.7846590592646</prop>
						<prop name="Temp">59.94</prop>
						<prop name="Time">4432750</prop>
					</Chan>
				</Acq>
				<Acq Number="26">
					<Chan Number="0">
						<prop name="Fluor">11.4402701612285</prop>
						<prop name="Temp">59.94</prop>
						<prop name="Time">4586567</prop>
					</Chan>
				</Acq>
				<Acq Number="27">
					<Chan Number="0">
						<prop name="Fluor">12.7925306962883</prop>
						<prop name="Temp">59.94</prop>
						<prop name="Time">4740367</prop>
					</Chan>
				</Acq>
				<Acq Number="28">
					<Chan Number="0">
						<prop name="Fluor">15.2903508572026</prop>
						<prop name="Temp">59.94</prop>
						<prop name="Time">4894167</prop>
					</Chan>
				</Acq>
				<Acq Number="29">
					<Chan Number="0">
						<prop name="Fluor">19.8668635122318</prop>
						<prop name="Temp">59.94</prop>
						<prop name="Time">5047967</prop>
					</Chan>
				</Acq>
				<Acq Number="30">
					<Chan Number="0">
						<prop name="Fluor">28.0500503610396</prop>
						<prop name="Temp">59.94</prop>
						<prop name="Time">5201767</prop>
					</Chan>
				</Acq>
				<Acq Number="31">
					<Chan Number="0">
						<prop name="Fluor">40.1169080745302</prop>
						<prop name="Temp">59.94</prop>
						<prop name="Time">5355583</prop>
					</Chan>
				</Acq>
				<Acq Number="32">
					<Chan Number="0">
						<prop name="Fluor">53.9063452632528</prop>
						<prop name="Temp">59.94</prop>
						<prop name="Time">5509517</prop>
					</Chan>
				</Acq>
				<Acq Number="33">
					<Chan Number="0">
						<prop name="Fluor">63.2039512807659</prop>
						<prop name="Temp">59.94</prop>
						<prop name="Time">5663283</prop>
					</Chan>
				</Acq>
				<Acq Number="34">
					<Chan Number="0">
						<prop name="Fluor">67.6644349771048</prop>
						<prop name="Temp">59.94</prop>
						<prop name="Time">5817083</prop>
					</Chan>
				</Acq>
				<Acq Number="35">
					<Chan Number="0">
						<prop name="Fluor">71.0392090752168</prop>
						<prop name="Temp">59.94</prop>
						<prop name="Time">5970867</prop>
					</Chan>
				</Acq>
				<Acq Number="36">
					<Chan Number="0">
						<prop name="Fluor">74.5038002924843</prop>
						<prop name="Temp">59.94</prop>
						<prop name="Time">6124700</prop>
					</Chan>
				</Acq>
				<Acq Number="37">
					<Chan Number="0">
						<prop name="Fluor">76.9810983850212</prop>
						<prop name="Temp">59.94</prop>
						<prop name="Time">6278433</prop>
					</Chan>
				</Acq>
				<Acq Number="38">
					<Chan Number="0">
						<prop name="Fluor">78.6404244036721</prop>
						<prop name="Temp">59.94</prop>
						<prop name="Time">6432267</prop>
					</Chan>
				</Acq>
				<Acq Number="39">
					<Chan Number="0">
						<prop name="Fluor">79.9933448364724</prop>
						<prop name="Temp">59.94</prop>
						<prop name="Time">6586050</prop>
					</Chan>
				</Acq>
				<Acq Number="40">
					<Chan Number="0">
						<prop name="Fluor">81.1085271845718</prop>
						<prop name="Temp">59.97</prop>
						<prop name="Time">6739833</prop>
					</Chan>
				</Acq>
				<Acq Number="41">
					<Chan Number="0">
						<prop name="Fluor">81.8680459601504</prop>
						<prop name="Temp">59.94</prop>
						<prop name="Time">6893433</prop>
					</Chan>
				</Acq>
				<Acq Number="42">
					<Chan Number="0">
						<prop name="Fluor">82.5722439570031</prop>
						<prop name="Temp">59.94</prop>
						<prop name="Time">7047200</prop>
					</Chan>
				</Acq>
				<Acq Number="43">
					<Chan Number="0">
						<prop name="Fluor">82.9217280309436</prop>
						<prop name="Temp">59.94</prop>
						<prop name="Time">7201000</prop>
					</Chan>
				</Acq>
				<Acq Number="44">
					<Chan Number="0">
						<prop name="Fluor">83.4041732908677</prop>
						<prop name="Temp">59.94</prop>
						<prop name="Time">7354784</prop>
					</Chan>
				</Acq>
				<Acq Number="45">
					<Chan Number="0">
						<prop name="Fluor">83.5450112897015</prop>
						<prop name="Temp">59.94</prop>
						<prop name="Time">7508600</prop>
					</Chan>
				</Acq>
			</Sample>
			<Sample Number="44">
				<Acq Number="1">
					<Chan Number="0">
						<prop name="Fluor">3.87032091300169</prop>
						<prop name="Temp">59.94</prop>
						<prop name="Time">741917</prop>
					</Chan>
				</Acq>
				<Acq Number="2">
					<Chan Number="0">
						<prop name="Fluor">3.80693646992883</prop>
						<prop name="Temp">59.94</prop>
						<prop name="Time">895717</prop>
					</Chan>
				</Acq>
				<Acq Number="3">
					<Chan Number="0">
						<prop name="Fluor">3.84763574926307</prop>
						<prop name="Temp">59.97</prop>
						<prop name="Time">1049550</prop>
					</Chan>
				</Acq>
				<Acq Number="4">
					<Chan Number="0">
						<prop name="Fluor">3.86129261431675</prop>
						<prop name="Temp">59.94</prop>
						<prop name="Time">1203317</prop>
					</Chan>
				</Acq>
				<Acq Number="5">
					<Chan Number="0">
						<prop name="Fluor">3.92922768495986</prop>
						<prop name="Temp">59.94</prop>
						<prop name="Time">1357100</prop>
					</Chan>
				</Acq>
				<Acq Number="6">
					<Chan Number="0">
						<prop name="Fluor">3.95531402078527</prop>
						<prop name="Temp">59.94</prop>
						<prop name="Time">1510933</prop>
					</Chan>
				</Acq>
				<Acq Number="7">
					<Chan Number="0">
						<prop name="Fluor">3.93688533742319</prop>
						<prop name="Temp">59.94</prop>
						<prop name="Time">1664717</prop>
					</Chan>
				</Acq>
				<Acq Number="8">
					<Chan Number="0">
						<prop name="Fluor">3.95773092747586</prop>
						<prop name="Temp">59.94</prop>
						<prop name="Time">1818533</prop>
					</Chan>
				</Acq>
				<Acq Number="9">
					<Chan Number="0">
						<prop name="Fluor">3.97854908912057</prop>
						<prop name="Temp">59.94</prop>
						<prop name="Time">1972333</prop>
					</Chan>
				</Acq>
				<Acq Number="10">
					<Chan Number="0">
						<prop name="Fluor">4.00699007976912</prop>
						<prop name="Temp">59.94</prop>
						<prop name="Time">2126133</prop>
					</Chan>
				</Acq>
				<Acq Number="11">
					<Chan Number="0">
						<prop name="Fluor">3.96202657681798</prop>
						<prop name="Temp">59.94</prop>
						<prop name="Time">2279917</prop>
					</Chan>
				</Acq>
				<Acq Number="12">
					<Chan Number="0">
						<prop name="Fluor">4.0066227501263</prop>
						<prop name="Temp">59.94</prop>
						<prop name="Time">2433717</prop>
					</Chan>
				</Acq>
				<Acq Number="13">
					<Chan Number="0">
						<prop name="Fluor">4.03264324020081</prop>
						<prop name="Temp">59.94</prop>
						<prop name="Time">2587417</prop>
					</Chan>
				</Acq>
				<Acq Number="14">
					<Chan Number="0">
						<prop name="Fluor">4.01608733046006</prop>
						<prop name="Temp">59.97</prop>
						<prop name="Time">2741217</prop>
					</Chan>
				</Acq>
				<Acq Number="15">
					<Chan Number="0">
						<prop name="Fluor">4.03480592791493</prop>
						<prop name="Temp">59.97</prop>
						<prop name="Time">2895017</prop>
					</Chan>
				</Acq>
				<Acq Number="16">
					<Chan Number="0">
						<prop name="Fluor">4.01480613762691</prop>
						<prop name="Temp">59.94</prop>
						<prop name="Time">3048850</prop>
					</Chan>
				</Acq>
				<Acq Number="17">
					<Chan Number="0">
						<prop name="Fluor">4.05669437724019</prop>
						<prop name="Temp">59.94</prop>
						<prop name="Time">3202617</prop>
					</Chan>
				</Acq>
				<Acq Number="18">
					<Chan Number="0">
						<prop name="Fluor">4.03663015819054</prop>
						<prop name="Temp">59.94</prop>
						<prop name="Time">3356150</prop>
					</Chan>
				</Acq>
				<Acq Number="19">
					<Chan Number="0">
						<prop name="Fluor">4.05976386255492</prop>
						<prop name="Temp">59.94</prop>
						<prop name="Time">3509950</prop>
					</Chan>
				</Acq>
				<Acq Number="20">
					<Chan Number="0">
						<prop name="Fluor">4.10485543070259</prop>
						<prop name="Temp">59.94</prop>
						<prop name="Time">3663750</prop>
					</Chan>
				</Acq>
				<Acq Number="21">
					<Chan Number="0">
						<prop name="Fluor">4.14856161929918</prop>
						<prop name="Temp">59.94</prop>
						<prop name="Time">3817583</prop>
					</Chan>
				</Acq>
				<Acq Number="22">
					<Chan Number="0">
						<prop name="Fluor">4.19177423521387</prop>
						<prop name="Temp">59.94</prop>
						<prop name="Time">3971350</prop>
					</Chan>
				</Acq>
				<Acq Number="23">
					<Chan Number="0">
						<prop name="Fluor">4.23364224981278</prop>
						<prop name="Temp">59.94</prop>
						<prop name="Time">4125150</prop>
					</Chan>
				</Acq>
				<Acq Number="24">
					<Chan Number="0">
						<prop name="Fluor">4.40303528141889</prop>
						<prop name="Temp">59.94</prop>
						<prop name="Time">4279017</prop>
					</Chan>
				</Acq>
				<Acq Number="25">
					<Chan Number="0">
						<prop name="Fluor">4.54796646745878</prop>
						<prop name="Temp">59.94</prop>
						<prop name="Time">4432750</prop>
					</Chan>
				</Acq>
				<Acq Number="26">
					<Chan Number="0">
						<prop name="Fluor">4.88209932040433</prop>
						<prop name="Temp">59.94</prop>
						<prop name="Time">4586567</prop>
					</Chan>
				</Acq>
				<Acq Number="27">
					<Chan Number="0">
						<prop name="Fluor">5.65896297006922</prop>
						<prop name="Temp">59.94</prop>
						<prop name="Time">4740367</prop>
					</Chan>
				</Acq>
				<Acq Number="28">
					<Chan Number="0">
						<prop name="Fluor">6.92051541809755</prop>
						<prop name="Temp">59.94</prop>
						<prop name="Time">4894167</prop>
					</Chan>
				</Acq>
				<Acq Number="29">
					<Chan Number="0">
						<prop name="Fluor">9.44156966884849</prop>
						<prop name="Temp">59.94</prop>
						<prop name="Time">5047967</prop>
					</Chan>
				</Acq>
				<Acq Number="30">
					<Chan Number="0">
						<prop name="Fluor">13.7221097966818</prop>
						<prop name="Temp">59.94</prop>
						<prop name="Time">5201767</prop>
					</Chan>
				</Acq>
				<Acq Number="31">
					<Chan Number="0">
						<prop name="Fluor">21.3917833366392</prop>
						<prop name="Temp">59.94</prop>
						<prop name="Time">5355583</prop>
					</Chan>
				</Acq>
				<Acq Number="32">
					<Chan Number="0">
						<prop name="Fluor">33.4690265862261</prop>
						<prop name="Temp">59.94</prop>
						<prop name="Time">5509517</prop>
					</Chan>
				</Acq>
				<Acq Number="33">
					<Chan Number="0">
						<prop name="Fluor">48.5127958291496</prop>
						<prop name="Temp">59.94</prop>
						<prop name="Time">5663283</prop>
					</Chan>
				</Acq>
				<Acq Number="34">
					<Chan Number="0">
						<prop name="Fluor">61.1836673919211</prop>
						<prop name="Temp">59.94</prop>
						<prop name="Time">5817083</prop>
					</Chan>
				</Acq>
				<Acq Number="35">
					<Chan Number="0">
						<prop name="Fluor">68.8722622810757</prop>
						<prop name="Temp">59.94</prop>
						<prop name="Time">5970867</prop>
					</Chan>
				</Acq>
				<Acq Number="36">
					<Chan Number="0">
						<prop name="Fluor">73.8272548203581</prop>
						<prop name="Temp">59.94</prop>
						<prop name="Time">6124700</prop>
					</Chan>
				</Acq>
				<Acq Number="37">
					<Chan Number="0">
						<prop name="Fluor">76.9897585251621</prop>
						<prop name="Temp">59.94</prop>
						<prop name="Time">6278433</prop>
					</Chan>
				</Acq>
				<Acq Number="38">
					<Chan Number="0">
						<prop name="Fluor">79.7137881270931</prop>
						<prop name="Temp">59.94</prop>
						<prop name="Time">6432267</prop>
					</Chan>
				</Acq>
				<Acq Number="39">
					<Chan Number="0">
						<prop name="Fluor">81.4065626658303</prop>
						<prop name="Temp">59.94</prop>
						<prop name="Time">6586050</prop>
					</Chan>
				</Acq>
				<Acq Number="40">
					<Chan Number="0">
						<prop name="Fluor">83.0228172283712</prop>
						<prop name="Temp">59.97</prop>
						<prop name="Time">6739833</prop>
					</Chan>
				</Acq>
				<Acq Number="41">
					<Chan Number="0">
						<prop name="Fluor">83.9759757344034</prop>
						<prop name="Temp">59.94</prop>
						<prop name="Time">6893433</prop>
					</Chan>
				</Acq>
				<Acq Number="42">
					<Chan Number="0">
						<prop name="Fluor">84.829261232841</prop>
						<prop name="Temp">59.94</prop>
						<prop name="Time">7047200</prop>
					</Chan>
				</Acq>
				<Acq Number="43">
					<Chan Number="0">
						<prop name="Fluor">85.3805119788857</prop>
						<prop name="Temp">59.94</prop>
						<prop name="Time">7201000</prop>
					</Chan>
				</Acq>
				<Acq Number="44">
					<Chan Number="0">
						<prop name="Fluor">85.7511193573679</prop>
						<prop name="Temp">59.94</prop>
						<prop name="Time">7354784</prop>
					</Chan>
				</Acq>
				<Acq Number="45">
					<Chan Number="0">
						<prop name="Fluor">86.2772620490436</prop>
						<prop name="Temp">59.94</prop>
						<prop name="Time">7508600</prop>
					</Chan>
				</Acq>
			</Sample>
			<Sample Number="45">
				<Acq Number="1">
					<Chan Number="0">
						<prop name="Fluor">6.04519544807604</prop>
						<prop name="Temp">59.94</prop>
						<prop name="Time">741917</prop>
					</Chan>
				</Acq>
				<Acq Number="2">
					<Chan Number="0">
						<prop name="Fluor">5.9131930454294</prop>
						<prop name="Temp">59.94</prop>
						<prop name="Time">895717</prop>
					</Chan>
				</Acq>
				<Acq Number="3">
					<Chan Number="0">
						<prop name="Fluor">5.93348378853626</prop>
						<prop name="Temp">59.97</prop>
						<prop name="Time">1049550</prop>
					</Chan>
				</Acq>
				<Acq Number="4">
					<Chan Number="0">
						<prop name="Fluor">5.96586003038446</prop>
						<prop name="Temp">59.94</prop>
						<prop name="Time">1203317</prop>
					</Chan>
				</Acq>
				<Acq Number="5">
					<Chan Number="0">
						<prop name="Fluor">5.90893220297621</prop>
						<prop name="Temp">59.94</prop>
						<prop name="Time">1357100</prop>
					</Chan>
				</Acq>
				<Acq Number="6">
					<Chan Number="0">
						<prop name="Fluor">5.93852989592627</prop>
						<prop name="Temp">59.94</prop>
						<prop name="Time">1510933</prop>
					</Chan>
				</Acq>
				<Acq Number="7">
					<Chan Number="0">
						<prop name="Fluor">5.89862054134723</prop>
						<prop name="Temp">59.94</prop>
						<prop name="Time">1664717</prop>
					</Chan>
				</Acq>
				<Acq Number="8">
					<Chan Number="0">
						<prop name="Fluor">5.96399401840889</prop>
						<prop name="Temp">59.94</prop>
						<prop name="Time">1818533</prop>
					</Chan>
				</Acq>
				<Acq Number="9">
					<Chan Number="0">
						<prop name="Fluor">6.07296708325001</prop>
						<prop name="Temp">59.94</prop>
						<prop name="Time">1972333</prop>
					</Chan>
				</Acq>
				<Acq Number="10">
					<Chan Number="0">
						<prop name="Fluor">5.99694842734015</prop>
						<prop name="Temp">59.94</prop>
						<prop name="Time">2126133</prop>
					</Chan>
				</Acq>
				<Acq Number="11">
					<Chan Number="0">
						<prop name="Fluor">5.99229160547237</prop>
						<prop name="Temp">59.94</prop>
						<prop name="Time">2279917</prop>
					</Chan>
				</Acq>
				<Acq Number="12">
					<Chan Number="0">
						<prop name="Fluor">5.99647374738325</prop>
						<prop name="Temp">59.94</prop>
						<prop name="Time">2433717</prop>
					</Chan>
				</Acq>
				<Acq Number="13">
					<Chan Number="0">
						<prop name="Fluor">6.02584195361848</prop>
						<prop name="Temp">59.94</prop>
						<prop name="Time">2587417</prop>
					</Chan>
				</Acq>
				<Acq Number="14">
					<Chan Number="0">
						<prop name="Fluor">6.01056650554849</prop>
						<prop name="Temp">59.97</prop>
						<prop name="Time">2741217</prop>
					</Chan>
				</Acq>
				<Acq Number="15">
					<Chan Number="0">
						<prop name="Fluor">6.05097384532419</prop>
						<prop name="Temp">59.97</prop>
						<prop name="Time">2895017</prop>
					</Chan>
				</Acq>
				<Acq Number="16">
					<Chan Number="0">
						<prop name="Fluor">6.03054879695072</prop>
						<prop name="Temp">59.94</prop>
						<prop name="Time">3048850</prop>
					</Chan>
				</Acq>
				<Acq Number="17">
					<Chan Number="0">
						<prop name="Fluor">6.00862356684449</prop>
						<prop name="Temp">59.94</prop>
						<prop name="Time">3202617</prop>
					</Chan>
				</Acq>
				<Acq Number="18">
					<Chan Number="0">
						<prop name="Fluor">6.07566783159171</prop>
						<prop name="Temp">59.94</prop>
						<prop name="Time">3356150</prop>
					</Chan>
				</Acq>
				<Acq Number="19">
					<Chan Number="0">
						<prop name="Fluor">6.10090340687208</prop>
						<prop name="Temp">59.94</prop>
						<prop name="Time">3509950</prop>
					</Chan>
				</Acq>
				<Acq Number="20">
					<Chan Number="0">
						<prop name="Fluor">6.06172846148167</prop>
						<prop name="Temp">59.94</prop>
						<prop name="Time">3663750</prop>
					</Chan>
				</Acq>
				<Acq Number="21">
					<Chan Number="0">
						<prop name="Fluor">6.06443344197539</prop>
						<prop name="Temp">59.94</prop>
						<prop name="Time">3817583</prop>
					</Chan>
				</Acq>
				<Acq Number="22">
					<Chan Number="0">
						<prop name="Fluor">6.08845807351961</prop>
						<prop name="Temp">59.94</prop>
						<prop name="Time">3971350</prop>
					</Chan>
				</Acq>
				<Acq Number="23">
					<Chan Number="0">
						<prop name="Fluor">6.0890016728239</prop>
						<prop name="Temp">59.94</prop>
						<prop name="Time">4125150</prop>
					</Chan>
				</Acq>
				<Acq Number="24">
					<Chan Number="0">
						<prop name="Fluor">6.11384627193594</prop>
						<prop name="Temp">59.94</prop>
						<prop name="Time">4279017</prop>
					</Chan>
				</Acq>
				<Acq Number="25">
					<Chan Number="0">
						<prop name="Fluor">6.17862648646087</prop>
						<prop name="Temp">59.94</prop>
						<prop name="Time">4432750</prop>
					</Chan>
				</Acq>
				<Acq Number="26">
					<Chan Number="0">
						<prop name="Fluor">6.13381977115991</prop>
						<prop name="Temp">59.94</prop>
						<prop name="Time">4586567</prop>
					</Chan>
				</Acq>
				<Acq Number="27">
					<Chan Number="0">
						<prop name="Fluor">6.33067951894145</prop>
						<prop name="Temp">59.94</prop>
						<prop name="Time">4740367</prop>
					</Chan>
				</Acq>
				<Acq Number="28">
					<Chan Number="0">
						<prop name="Fluor">6.48316456149262</prop>
						<prop name="Temp">59.94</prop>
						<prop name="Time">4894167</prop>
					</Chan>
				</Acq>
				<Acq Number="29">
					<Chan Number="0">
						<prop name="Fluor">6.87338028227424</prop>
						<prop name="Temp">59.94</prop>
						<prop name="Time">5047967</prop>
					</Chan>
				</Acq>
				<Acq Number="30">
					<Chan Number="0">
						<prop name="Fluor">7.59950712266187</prop>
						<prop name="Temp">59.94</prop>
						<prop name="Time">5201767</prop>
					</Chan>
				</Acq>
				<Acq Number="31">
					<Chan Number="0">
						<prop name="Fluor">8.86952338377947</prop>
						<prop name="Temp">59.94</prop>
						<prop name="Time">5355583</prop>
					</Chan>
				</Acq>
				<Acq Number="32">
					<Chan Number="0">
						<prop name="Fluor">11.4794089502487</prop>
						<prop name="Temp">59.94</prop>
						<prop name="Time">5509517</prop>
					</Chan>
				</Acq>
				<Acq Number="33">
					<Chan Number="0">
						<prop name="Fluor">15.9848502551791</prop>
						<prop name="Temp">59.94</prop>
						<prop name="Time">5663283</prop>
					</Chan>
				</Acq>
				<Acq Number="34">
					<Chan Number="0">
						<prop name="Fluor">23.097990213317</prop>
						<prop name="Temp">59.94</prop>
						<prop name="Time">5817083</prop>
					</Chan>
				</Acq>
				<Acq Number="35">
					<Chan Number="0">
						<prop name="Fluor">32.3291517666376</prop>
						<prop name="Temp">59.94</prop>
						<prop name="Time">5970867</prop>
					</Chan>
				</Acq>
				<Acq Number="36">
					<Chan Number="0">
						<prop name="Fluor">42.942754884695</prop>
						<prop name="Temp">59.94</prop>
						<prop name="Time">6124700</prop>
					</Chan>
				</Acq>
				<Acq Number="37">
					<Chan Number="0">
						<prop name="Fluor">52.7356649128578</prop>
						<prop name="Temp">59.94</prop>
						<prop name="Time">6278433</prop>
					</Chan>
				</Acq>
				<Acq Number="38">
[truncated: 2,379,576 more chars]
