# Supplementary material for: Immune response of human cultured cells towards macrocyclic Fe2PO and Fe2PC bioactive cyclophane complexes
Source: PeerJ. 2020 Apr 20;8:e8956. doi: 10.7717/peerj.8956 (PMC7179565; doi:10.7717/peerj.8956)
Supplement: Supplemental Information 1 — Raw data from the Roche LightCycler 480 using the RT2 ProfilerTM PCR Array Human Innate Adaptive Immune Responses (catalog PAHS-052Z, Qiagen-SABiosciences). [file peerj-08-8956-s001.zip › Raw data RTqPCR Fe(III) Complexes/Fe2PO 24h.ixo]

<objectstream signature="IXOS" version="1">
	<obj name="root" class="HTCExperiment" version="5">
		<prop name="name">Alex 24h Fe2PO 5-28-13</prop>
		<prop name="UID">511517A4538141369D4D4D72381A4A71</prop>
		<prop name="OwnerUID">C6C05626183A45218341EE89EA1A5F2A</prop>
		<prop name="Created">2013-05-28T23:37:39.156</prop>
		<prop name="CreatedBy">C6C05626183A45218341EE89EA1A5F2A</prop>
		<prop name="CreatedByName">System Admin</prop>
		<prop name="LastModified">2013-05-29T01:48:35.125</prop>
		<prop name="LastModifiedBy">C6C05626183A45218341EE89EA1A5F2A</prop>
		<prop name="LastModifiedByName">System Admin</prop>
		<list name="AppliedTemplates" count="1">
			<item>MikeRTProlifer1(8hrZH)01-07-10</item>
		</list>
		<list name="TemplateOwners" count="1">
			<item>System Admin</item>
		</list>
		<prop name="SWVersion">LCS480 1.5.0.39</prop>
		<obj name="AppProperty" class="TAppProperty" version="2">
			<prop name="Created">2013-05-28T23:37:39.156</prop>
			<prop name="LastModified">1899-12-30T00:00:00.000</prop>
		</obj>
		<obj name="ConProperty" class="TAppProperty" version="2">
			<prop name="Created">2013-05-28T23:37:39.156</prop>
			<prop name="LastModified">1899-12-30T00:00:00.000</prop>
		</obj>
		<obj name="run" class="HTCRun" version="7">
			<prop name="name">Run</prop>
			<prop name="Created">2013-05-28T23:37:39.156</prop>
			<prop name="LastModified">2013-05-29T01:48:28.062</prop>
			<obj name="AppProperty" class="TAppProperty" version="2">
				<prop name="Created">2013-05-28T23:37:39.156</prop>
				<prop name="LastModified">1899-12-30T00:00:00.000</prop>
			</obj>
			<obj name="ConProperty" class="TAppProperty" version="2">
				<prop name="Created">2013-05-28T23:37:39.156</prop>
				<prop name="LastModified">1899-12-30T00:00:00.000</prop>
				<prop name="HasProperties">1</prop>
				<obj name="_Properties" class="TAppProperties" version="1">
					<prop name="Created">2013-05-28T23:37:39.156</prop>
					<prop name="LastModified">1899-12-30T00:00:00.000</prop>
					<list name="emlist" count="4">
						<obj name="item" class="TAppProperty" version="2">
							<prop name="name">TopChart</prop>
							<prop name="Created">2013-05-28T23:38:04.093</prop>
							<prop name="LastModified">1899-12-30T00:00:00.000</prop>
						</obj>
						<obj name="item" class="TAppProperty" version="2">
							<prop name="name">LeftChart</prop>
							<prop name="Created">2013-05-28T23:38:04.093</prop>
							<prop name="LastModified">1899-12-30T00:00:00.000</prop>
						</obj>
						<obj name="item" class="TAppProperty" version="2">
							<prop name="name">RightChart</prop>
							<prop name="Created">2013-05-28T23:38:04.093</prop>
							<prop name="LastModified">1899-12-30T00:00:00.000</prop>
						</obj>
						<obj name="item" class="TAppProperty" version="2">
							<prop name="name">RunOverviewChart</prop>
							<prop name="Created">2013-05-28T23:38:04.093</prop>
							<prop name="LastModified">1899-12-30T00:00:00.000</prop>
						</obj>
					</list>
				</obj>
			</obj>
			<prop name="State">3</prop>
			<prop name="StartTime">2013-05-28T23:41:33.953</prop>
			<prop name="EndTime">2013-05-29T01:48:28.062</prop>
			<prop name="InstrumentID">1434</prop>
			<prop name="InstrumentVersion">HTC_VER_10</prop>
			<prop name="InstrumentName">Seabury Texas A&amp;M SN 1434</prop>
			<prop name="InstrCalibrationDate">1899.12.30 00:00:00:00</prop>
			<prop name="Technician">System Admin</prop>
			<prop name="AcqStoreClass">HTCAcquisitionStore</prop>
			<prop name="AcquisitionStore">eJzkvV2zokyXrvtXOp7YZx6YfENE9xshZqKiJIzEBOVMRUVBxU/AX78G9azu9a6It3efVOyqil0HFTFjOjVhkte47pEJ899v2/O/XTeX/X/89bjdXn/9267aPJ//8dd0OR7t7u/T8/Q63a7x6/bY//Vvn/3jiV/9x1/KX//49/pxq//3T46LzfW6r8a39/X11z+Ufx/23/u/XhFvLnW1/98vcMz/fEV1er7+8z26XbV/4uf3r/mPv3QDP+L/jG322l/+a2zLH6/974cTPW7Hx+by34xkf7zs/7th/v3G/yD/Ynz/dDb+zyiV/5dB4hn0qts//dg/DVj7vwe8PF3wUy1dcRTrX4xqub/Uf/3j/9GJTj3bUJj793//avx//yL+6Qj+6Zuz6+v4+PujNOdffD/ZVKf8X58XsT/gd9/7H6MYO4pjk//8969O8Q7f6Xr0Nju8bPAN/5uX4dmJbqfr6/nXP/hab6F5bTwZ0MnNpXJ2O4FtZzEJXifToVUqd9DOpqMyqG7zhB66JgbDi8cyVEZxRpluzoHYRUb4N9zWtG0VFZpD6ctwkNIX5ePbAczMuspAG49cNrsHHShksmehemQvet3zDAjUdxl8J9eW+gMmQTVmAeNHyxRUffg3GGinoIzEalnQp8pHYAxYxcLzNOdUNfUzDKKrJ3l7u3jUCWcxOF4wKYOvJVo6d7YGDB4GSO4espx6bqfBtzFSyV8iyGigNR4MPNdk4cTH4/f2zwPYcTWWYoTHRCdpU4N6ElMZuzTwKX0qT/gq6YwE23xf0fl+ogM5iTUJlhvVpffLE48fTlIGs4mS0OliuwXTXvllMAjnnC5ucQxdPTyXfCLqiqbx8wStXnISG9YyoemnnYDTnpdl4LO6oPv3BaBhWkECpTtX1LbiCBQ7O8twnN8EheFMAWvVnFhI46NCeTFioFtlLnkWlQn1h/wO1qXeytBNbgl1168BdHK1YfxxvDj0P6+OIU4m/L+fdv/5xa9igPJLGGA7hvWHMMAlP5cBx6ppQHtvPBIe6dWgrxsyQCE8ZoE+mre0TcoNDOzJqIwGzExoUwVLaKrlWEbt6sTpTgkDaL/zNYnq57airmuo0H0vfsnX6Veh4w4ZMNRXNxYZReTQz8AmoMjTjkSezgr6XWRrGHrsXobj11RQGe4SIG7PAL9nwOHuXKGj74AEt5jm1AoaCxyulDLsiO1QAusLfK83ZJgw1YxuORFgKsFERi+rdajCPhq003VUcp8bghIW6vCdDhOc3/ZT0HcX4DxyqE54tsDjvxyCI1iDjYsM2BBBNxNSQ7cxJkR4tu3S/Q4ZYOXIgJDlYU4b7WSA2SZrybs0cehoutbAKVdLEqhjxaereZSBclbw9WnPgEu1EUCWe5zDp5tf05dul6Anc17G19E3p9qxmsGw1iQLLmM/p9vXOwL7sz6xiHfLCl8/CaGbO2fJEXqc6kOmQPd+nEpeHEcOncYBMm37zUv+7hnAP8iAwdXbltGZ6Tk9JekYlGO6YYH30vjvyAD1lzBAIbpjGP9qtvwzBMaq7Rl///cLITD+ySLgL+wOyCZDCNBu5tPDrTxB99wvWSSG5otmFxQBbXd0WcTmZkZhepPQ3YNxGUycE076RbcAcnTwogKyfdF9XOswvN7nWGhX1KHduTxDk+YIgbmKImDREiflaLiXkTKTBi1DPwPj87qTKGpWCb00sy3YygwL/3l7T6ixKLCQyTEv+fWGYrFIUQQUY1GSUN87Lq08coOuHOP4L6qa0GJPJCgeTBESVoGfz1coAocXMH5oaoRMDwE1okkZ0oud0JV5nICRrowyah9rlz6a0RlIl7ulGG1JRsOp/gRSrqelWFx2Ph2WVQNKE/mET3sILOZ7E+y8W2PhvqWcGrOjAY6+k4yTceVT57Ha4njyeRnyZCNQVDoBtjY6E+71EHAVcoZhHPNyGVk0oczNfSATV8po7Ro5nfQQ6BKOEOjML76+7aEwt88yeijrhF7rNR5ffD+VoUuET7OkmYExavck9LayoLvi9QKT9hBQollB1x5CoG0QAuF8iuf7N4SA9msgoBJN+zNMQLV/MgSUrY4QOGQTTAOR7tPBXFZgQb5kQeTeDSq03QGaWQ8B94UQMLRSwoCMqIx2TlxR05ujCWSbjQzmDaaB9dfDyri9zVlUpWeDHr6kBC043SQX06PH9oqtgwbeHqHQQ0CnNaaN2nqw0OwhcBg2GWh8wWV0sRACjYUQ+AbrkAXj17mla9MYQ+f1EFC/3KNLBSHQ2PmERQszzWiH1gFWEk4Z/1idSzdyqIP1wTQQVmqGk169G/A9DNAEsh4C8RwhoOm+gemhTwPbT1mA4e/ccjnbyZx+rggBZYJpQIx6CIyf7RN0c+ljpZ4OCpqfTQvMzSdjkXKYeJRlgQkawTTAfeZxeu8OG2hv5hzHv0OTAj6QYJTjUvLpMnvRKkbzUs/bHgIN5dQaFTNo9wtZhqshjtdw7hGmA+NURhO6bOlJ4NcWrBECBx8hkPUQIE51ZnxvuWgGt9kcNB8OMiIHVlG+djswyWZXBiVZF7Qevxloz9GWBaSYZr8jBPRfAwEN08C/nC2/HQQU7ydDYHMYfaFzMozU1WLm0WkWYMQuEQI8Om5aupygCXwtY4QRvo8DJH5ipK36lsC8bwnY70sAw0LdlNFTX7TU7dAE1O0TK59YMZe+iLxgxN7dWKjcwWMrnPlAhL4v+YzIlnZLhIDjmw8WhNo1p4fRbgd6O+cyfG3vOZ09/RcYs1Mow+P1+0K9RggMknlJ+CTPfSq/7ApNtpyUYeWoOQ2jY4qTJp4x/rI6n+6rjwX2bSckH3A0gTff6DB4v1PClTgQ1HXkFLrMMvrvrz06Ge1KsFdoAhDsSEE3xugDrT1HCEDfEji1zgffL/RJ0PYm8DoOTIzsC4zY/DbhdHxf22DuCimDg1/l9LFAE7CTHZ4Pr5xnWNkRAopSlCzQBvWLrsfPE4634TK2R+ec7pf+AkwUqTLc9iZQBF0IagwnEs4CqtDZDeMAqY7nMrzzdU6d7qiBaQ9OeD5ehUcXvQkMqtGBcfcgK3oZO29oNTQBPrvPcnqxTi6aW28Cm6Xm/44QMH4NBAyFOJr2R0DA+sk9gUmMmdKiOk6iSK45xZJegb2rliVPCtOgy1lQgDN6ujLMwczp/T5KYGib6PGH3gS0dh+iCSAEwogsXnS5zE0wos+CBYuV9OjzfES9/mECdg+By+aGk8Ye7CUPdqVDt2mWY2U7P8ogtaYFTYrZHga+jybgb+8FjbavB+gSIRCcv/0k4IKCOmYVi+qZ49HV7IiZXYlx/NxNK7o8BmgSVQ+Bjx1jJk4OJpjPmyiDSx8HIv2k4nF80zL6WruM5h2ZQ7urDMJ5HwdigdAizq6PAz0EPj5CQP9OpgwU/8kpVtcGvvv5XEan3SCnlZNaGHfQBEJrcEEzqJ8WqPCSJAi8RFB7/tmALYYLFk5Hm4wGj8kSvjaaQHDvIZA9WYW6fuBsqQPq/vnsLcBRfVnyYVUX9Lo/Aeh6e5b4+0GzWhVoAoZNMU5sinVG/d4EtE2A3+dmy+n80XAgs+GRBfGVvWh8ebXgNOqORB+CcaDoTaBzw63kilxVvyME/tXaxf8HEDBN/U9pDGo/GQKzGcp5MzYm7O84QLOmhCFBCIS1uzHoTrfP0D5fruRxbwJ3d42TrI8D/FCPC2qsxxxU/ZCRiPYQiL8G6vHyNcfK1EOAlXiRD8r0xqLzuvHY7jWyQBshBALthwlcEALfOH3IQO8hQATGj4Ey5yU3tveM7noIGGUPgflg6dBxjhAgk3dZ/h0HHklzAy1BCASyN4FxgxCwWzkrg8gec7pzrmaf0YUM7/e6h9xAA91BCIRRvzhQ9RBowhXGgd0HTYAXCIGB2kMA9qym+fr2xszP0QTIwfaokbUd6IG3YNGlh8CBIwSGn0eGn9+bANIAIXf7JozHVOE0OWEcaI43NAcw5oJ2uSmhzXsTKPs44No9BASaAOiC1vS7dNCs9ktJeMWygurqQICSzc4ltxdfhQ7cSwxOcUAT2PcQoAD233Eg+gGBiy8XQIzDoQzuH6bQN/M/oFnOjoVetq7oqoeAs2k3ZeD9pnHA+jUQsBXb+ENM4GdDoNMDDZRmPWWByGaCVhv9ghfxfUmi03ju0MHseIKBO3EJ3/U9gQivPLBcQgmf9SbQ3BACWrbeyKDZLBSqLzPMxB+EQPhOzw51CFxg+CzQBO69Cbz0wABlfTqUEW0Sl35otQN7NHgQ/vBXCiWjZw5KHYQsvPUmsNkaT2h2r7AMrAF1qD2pZ2AMaMU4+zgJLeD5gvZynsrAZmpNI9C3YLxSzOyJPRZ0/kIINDqaQHhcYsbu2FxHc+khMO5N4HxCCFhf0AmnfRzYHkkFmEsQAkpOasrqdYPHI6dyuRvbPuV9HPiKYI463e0Luu8hoJH5hgUv5ZLR1tQd6Cc/iUrfy2n3veLxDaIFnp/OLGg66jCueEeEwCrxFRp8ggvoBkJAbHsTaEnLoX1fE8z8FUJgN8Us8F3WWPmXVelSPtgAKMt3ySLFQL1nT2JiPOsh4CRtQYeBjnHBfR8ID1WC0PT5FyGo7Agfn29oGs1kAma33ZbBx8T49RtCwP41EHAsVfv/KQRe45GClWY9LflZvXH6sG81Zt4STWA4tly6velnUIvjWHKR4kU8D/vG2+XNWDQxY4U+TTOE5hJvSDSzLIVePW8A3ZcsSOCuWULtcncF/d7dysizjh4bT/IRGIvbgYXoCD419vURLLV5lFEDK4eexPoABg+w8v+AwCkQb7CUVVSGX4pmcTsUDCcVQiA85NynZyu4g95NpywcLNSWYiTOQDWSGQkWdpzRgfO1AEckcDxjHydtiRAYHG4rxh8QFPSplJjB56lRRmM+86gVz25Anlu3BBxjS9fz4xdIbwIx83doEle/BdNbzBn/Tt8FrdPOBrOdbFDfB2lBv082BJvPUsbXPQTyM0LAUTs8H100x7izShOw7ieMA+WjNuh8iBBQXiHGgc0Fdf+t5hGQfZOU0cr3a7pfvzE+cNKbwxuPf/tGCNjh5YzmVaHed8ub06/WnCXf9xCgQ4mQ8MOjjPZdadDG97+gtnHOQnuAJjDrTYDQ+5ZEZzn9LeOA80sgoCqqqfwZECA/uyeQ7DFTdlKfYkbsISB3CAGlNCWJlsXdoIaOEDDr3gTKvicwWpINDCYIgWDfm0Dex4HWUTZlZPQQOMjaAeegBXiRr4igSXm8gra/3mT0naIJLIrnANTovyBQWMYByCNAE9C9a0u3BUJArXjYvx9maD0oPtB5PJJh4jOfQimmYNVZVfJjm2P1duwHWO/TVEYNu9Q0LUqMF0ZvAqO+J5C/qA7qcxizyFD9hI6cjQ7d5ZUiFEq7otPbOgCTmwb+fA+BdfG8gjXpVwd2e/mi8035hcEdEAJFD4HRLvtC9/bnkl96CHyW8wFYU4wDUdFDwNwhBAbOOCFh3UNguflsQPEGC8bVxyan6z4OWBUty8iWhkJFJ2+gdE5AlrceAmSCEPjOewiU96ym8yuagH2ZlzKqVOJTIjsATZmjCex7E2goQqDtEAJRe3dfdGKjCbSH9Ch5YlYupYuXArb3zmWY9hAwd3sGCug7GWW/KQSUX7NhUFUt5w/ZMUjGP5kC/g3zQDPqKaD3FPBsdsM80EkZnXsKXG6YBxxnOWY8+bFG6MoMnDtSIBTi9KLqKgRo5p8ti9qeAipBCjTDblEGl7XMaMIwtKvzngJaT4FNTwH7hwoka/Tm/QIp0O3OjzLUego8ewpoClLgbxVobFSBTqxRBbyeAgeJFGgX15IEj74poK93NbSTPg94fR5ogWxh6MkZCcEeJ1SrtiZYzVWUQdavETaTiwGOhSoQyMrO6VS5LcAiM6MMDx+kQNmVNZ6PvUug6FUg8JsW1LpXgeoS+FSSogHjhwpYfR6Yf00L2uEzKwPWdwbf1m6AoX2ZljycVhnlMsqh6TAPhFNzjrOQXlZgb1AFom9PgfKAKqCqSAFotl88fvLiMFjSlEVuTwFV6zAP3J4liYRa+vTaU0DJD+cyWotZRe8/VKD7nsvwdBY1nY2OMeir6lgGQ7V0/qbA10EKBPuX/qKnPg84e8wDEX9p9W9JgV+zZVDVNe0PaQ0S6ycvEl5nPQWe6yn7OxCwAClgrl+ShX7fFaj6QGA7GAgCvafAoEAKDPtAECzME9b+fn3AHry3LCwKy6FhiRRoF30gWPUuEEqkQNchBQK97wosI2nD8KXssRbumEM3bwwEznbxIMGxDwSD0/qEs5iHJAq3WDsL+4WpXDlFJER74HR4qWagftSqDDZ9VyBbrpESw/UUA0AfCN5itoNB2+/Tbe0Ya+ULA4F1HKALvHsXsHiqY4BBFwgH1TOn5kwGoNhIAZ73FJjESAGDIwVEfWQGhbtOwI57F5j1FNjtki+YI7ZgYdi7AE46B7TnbSOjzTR9oUu9RjAseCqD8IcLLPuuwJQGLEpDDFTVa7wCjfcuMBtkL1rHvQuQJ1Lg1FPg4lV4PtNPUobO1agoa+IlGMW4YtGwp8Ak7LsCOboAjh8DgXIMbHCOfatQ2RUVPX0AwAlYIfm1DwTHDANBqy7ykpP/cgGb1lvCi2Kl/JYU+DWbBlXDtvQ/ggK297O3CvDeBRxvNS1DttYFHXPyADJrpeRV3xYIzNEFvrU5JoHetwX2y2YDw+bESDStupZeyzQCa7HYynAytAy6Hg9GoE4xEfDNmmV05h0foKjdrQzyngL74jbAWnU5soD2LpA+0AVUOXiQcOdPFVoXzyPYWYCJQNtuCnrcoQs43I0Yn/Qu4Kr1DIaqXWGC6VcJj4vgDs6gTwSyTwR6cczB8ZEC/NlT4JGgC3yLRSzDV+ZnFPreoLbtXSDoXYCvMRFoDiaCUO8TgTpGCg4/B5cs7YNUaG7OOiCfyZQJ4/lEV3o7BLRoMi8D0rtAVL8dsKsJJqJxTyFmIwX0FikQBvOkoKfHcgvau1uQ6PuYYyJQ92vo3J4CTVr3lC3v0MXboIz3T+rQ1ySLANUrZfzSu4An5pggFrxi4aynQKgNBDiGX7Lg5qALLMzjEAxlcib81CeCWNyW8GXfEwtWgwQTzqNWgOyvOQmM2e1Fq2k8A5J6u5LH87X7W1Lg1+waVJEB6v9Igd9h67Dt/exdg9GPRHD8r0QQPHEWWDd0gSA93R16MqCEgeibg5/eBcq9jrWsOTMSir452DldBIMYXSBa9ong27sAoc1CRs6qFDSrRjXY/QpBqJdHl1UtJgLr0yeCZd8XePreHkgz6F0g0AyqCKRAW4foAtJCF/js0AW+RMOvtz0FqhQpoJ1eZRnY/T1E5RddQPvhAu9+FuY9BZQEKRCu7VNFv8nDAn09jFkQ94lAzdEFvsZ+RYJv3xzUtjMOqvU0GDd6F6i7I443Oo1ZzPbsRQ8bpICzH09ZrPcuEA+QAoPCXcjA6CmQ56kFZNknguv08qLbvjno+NOUhbBQKvpaIAWsed8cDPvmoDN6p0gdpEBo13VL1b4vQO5IgeUTKzvtZM2hU99Jyee9CyhTTAS6gi4QvnoKKPsU4Du+4Kxv+0Sw6ROB5b1Kxk9N29KxHCWgjtZnEnRjj9PzAinQHvBYgrqngBATH7rBAKnw+l0p8Gu2Daq2Y5A/hAI/uy+Q9BQYZr0LXHsXcJ+3Gg3XlCRY9psFmjm6gJq9xuXfSwSfSbCFBpACPOkpcNqYIQzvfSKocnSB4wldwFh9sfZNViShcQV3aO99XyDo+wIVGQ2BrItDGTZPRdDOzU5otKdHyR+9C4QdK8By0AWCyrrjLOuXCEz/xxKBZIKeb44P6rtfJ9T6JQJ3MvuAskQKREWsGvTu7nIwi5VPgqc9zuhZQRcwi3ksg62NLnCPOgPMJEcKWD0F5twO4XtGCgR1TwFt2TxhEN3HRKgHptCNiYnAVDERwLTvDg6lp8G3Gi7K4N0ngurS2WCRPhHUkCqU7vD4dH+FiSNeVBW1HtoOlIcMZDTK7zWdcEwEzaFEFwhHvkG/a3SB5jZHCpwuS4Pubq6AwWeWymh8rSu6uvYUwAuacG9aJnQ3NfH79ImJwAG9os/5bohUtJAqS4aOseR4/N+BfyXhTZEOvR1fJjTpBWe9f10bVCZ3Ds5EHEjE2Oy3vIFA+TX7BjWi2/b/eBvR75EIRj/ZBRY9BVpHn5K/+wLDYHSDJuikDN49BUh2q0DLeheY9GsEi74vYJ1WngweZ+rSp8REYO/FhoRO7wLzysNa31Mg+PbdQZs9b30tvJXRuqdAvW5dUBZXdIHbSMnoou8OKjd0gUgLrgYN6awE4xVGLNz0awT2E11gWKoh4XXvAo1azTA394kg814JbeH2wpzbu4DdJwIpcBZYmfTLAON8Qa/OGRMBoAuEVZ8IEvViQLPsFwqTngIDC12AJHuDRUqn+9Q5NXewrzpDFzhIg57nSAHi91uGyp4CA7dQYVCyBQsmu0Hy95YhRa+RAtueAlbOXdDL/l7F5UzJ6c5CF/hqNGDhse8LvO/zFPSbW8pI6fsCrx99AfMQMKH1FKhSH91qs0skj3oKPEbhEpwdXFhgAp5P7apiIjCjUgZnGylA22QMRKwqEhxecUbHF3KB9qR8GM/1xKXNzlBB7SkQTbRbS9+LUMJwqRRldFmhG/yOFPg1Gwc1lajmH9IX+NkU+LFGYBsa1tLKmgm6yTFnW+tBwkLZrxHc5+srKD66QAA9BezJbAuDkzkhUbA4c1r1fQFt37vAuO8LkCTH2nRoFyUf9C4wVHYP0JvnrQxo3xd4LLwxaHWGtch8VoKmg/oIQ2vxIBx6F7ifmjMYGQ9JMN3eK6raNVLAeALjq94FxCKZg/G4lCQc9S7wOSIFjLkzLYNlT4GxWOcw9CJf8rXVFXTlYSJojDQuw0ffHWQ9BQyld4F3T4HxI0AD7ykQqL0Lnc76C0xlhQnAO1QuxXSk9k8FmJZg9nuGhnViIFNspFzSJwJ3aVrQeZcN1tq+O+i/fKRAEaQltxYeusD3jC4QoQtw3qHbiO9lhW7UrxFM+zUC6u1qfL99wJZaQ1xqTV4AzeWWkGj49F900ruApW4vLNQjktH1fRADWdzRBd6wrug6zmbQmK+r5P5ubNDhwzZAuRwsEsQdugBtehe4KQcZ7C66QWeTzRmG6Q0TxtfLfs81gl+zc1DTDFP5Q1zA+cmJ4LmeaeDMVzOsVf0s8AJMBB30ieDHzsGZgS6gOEiBiLzuGXUeoxzIMJ/JyN/Qljb3SV+bXlvGh70LGD0FmpWGBmytWU71ysZaDdqN8KDfPmzPahe+pnUsQyarnJ5FcgLDI08Z3nwd3WI8KqARUSTD93aDxut4HWho4TLcHhgaPbgcmkVPgec2R4osyhZ0nc/KcBRfDJoW+gGGue+XYWedauq8IgPszI9lmO2NnPr9GsF3tVzLcFM+MVfr6wDaHCkQbswbUiadoTlAHJTxaYeJ4NFT4Hs9TUuMCugCpo8UsNzBoozi3aCi0+nJgG+z2LBoOkYKVXYyAlKaKePRFF2A993B9nRYlKHXdwez4zuFwYSVhOs9Bdpt+QBteAkYkFEpqIGxHYamghRhgYG1W78sodnOLiVPOlbTRzuPwfAVPP69davo5FULIMX4KYPBCSl5uLUn+H7fcymGnefSaHIfg6p9jjLSI5/ToLNGYH1GmMC611b8lhT4NVsHNYM4zh9CAeMnu8DthhRQM3SBgOQ3zJ0cXcCwWynDee8C/I4u0DrmmPDMQKONL2wLqn3GWeBXZUU1eoqhedy2JZ/3LiC7wQj0lRIwbqxl3xM/fkDTexe49A8WMC9i1NfOogxTqF602VdHGOjOgwTXfqXwPV6fwEqCsOT3PhGkOBWg/bFSuOq3Dm5STARdnwii9c7x6fK8foMyC5ECk6n6oifQc9CU0RwN34wrmv1YKcxlXPKNaxT0luKsbU/rNQtH5q6gaU+BgfbARHAZrBO60PB82NdhKsV9g7X0Ya6/YNHZTMK86l3g1eH4FaRAsP6xdXCzwcThTzdleJFIofvTHeHxflMZ6BOkAO0TgfKN0QVkOq9o/hysQJ33FFD7vsBku34ACV6BBN+QPnU9jhQ4rZECTx9dQBlNMBEsvlcWTubEoPWo7xMMHTz+cTzD87eqMAFM7qQMNlfVQQqPU3DgdSxjqiqc0n04A/O4OLFgm+L7bTaWCtay0cuAOfvfc9fQr9k7qJmmZv0hFCA/mQKPN2AtEz0FBr0LHPZYuwczJ2FcO21wFmT2Bb/frxTGfSIoZms03EMtMEFUaUb96p7C8OtvZZBUtkvJMnVBe6iBDIdrUlN/NWrB0NEFQqXvC7SpPwLzbZ0lJyT1qDJRSlDOmAhC2rvA7sxKcLIgJLzqVwq/O6UFxUAXCC4/EoFTL2BYr6oyePQUSFWGlNl26DJiMWlp19z2MLjVc8n3eveiVbVCI64eSxZ8LCOjmRPrMPiIteQHY1fT7QVi+LqGIaP751ajWygedPGkLMUuwVo6exxVaMaOL5ejbidoLk4TUL1vQMJFFxZ06r8dpFS/Uvj6rAR92K4L6qhIy7CdVphoYmvb758ICE8Ss6LBsFuDlvkViQayVmh9tx/QyBkmAqkQn+7KTIBWFUiRETNq+jqOl/Bdbi8kNMMkp9poEsOAnS8yemroAkcymYI91sdMSMP06aX6rMF+iY4tp4+K0/1zLMGebyocL0OKZx/2FJO8mTERXzvBfkMKqL9m76BmK5Zh/wk7iG1GfzIFSm3ngPpIZ2j8OdbCbtfvnbv92EHsmg7tMv0CprqkMmoNzLX3Vi/A2Fn7kp/HmEt388sW9OkMKXCobY9OE3cAtqYHZXRay4oKo7RAVcY11rKeAsE6cUHZzvGqfgRXQe8f7wqmv35iLoepQ/MlUkBXwqi/wRApcA3aFkz+ABa1fSL4TnLMwbFZydDeOIIOJqMPDIyxz6JdOFEog90Rmp07Z2GonFrUB80G1R0uS06tOqPN4W5At0nXjFt9IoiOT8Dx6UgBd177tIurLQyHHZGCcY9TsQAV1NdgQUT4wERwJybOQqg5Ccw+ETQQOki14bYM78XKo5+nwcAs/ZXk2ixpab797sDSXS7D0kAXCLtTf4NheCH8M8REkK5mdxjcjQWJ34evgxRsl9C+ZisWeB7WbnO6iUGrjauMptYlofKEbjC8htcy3BxmNSamuIZvQkAK9R3WlC2eFzEe3ylDSfASqk7fTzxf2oNxtkZKW2LPBAsGuVyG/vX1W1Lg1+wd1BxL0f4MF2A/+3mDUGJqH2wTpMCop4C9l0+wSnSBSKVbD424vIGKRZUEiy+6wP5a7qArZk/J1XxbU8OMb0Am9ZZFx9fTp3GVDUE/mwGJRqsypwZezDA8xLWMOvfosrfmuGBcDk8SqAFSZLQSD9AX1ZNxePTPPD03F5x1SIFItTBHz5yMgHEaQRlUWYnjixQ0+PWm3zXU5JzCIOhgsDrPy9D3Ly0tojUmjAefy0A2XUXfKsVavReSBae9n9ObFVrQDSN0gUtPgf15J9DwNUPyTDcM6rqqB+piz4h8jxRBvQxdxrFvIGNts8vofHAvoev6Hc3f3buiZX8zkXMa4/Gz49Wj2kaMwT6MUxkKq0rojB52SMU6IEEg0QWOazMDa0JuLFze8fNaz76DGTkLCYuCefQlKglkLVLC+cmv6aDZS1CYvJKw6m/71tU0gaGe4qyG1Rpdpno8wNm+zixefc8vdmpDT7i6OS8TvkQXON+nK2iMiVpGYjow6LK4CsFnbUPirR/kvyUFfs3eQV1RjT+kO8hGP5kC9isYwndIZiS01zdB1bx59Pfx4qz5/kgEhqzA6DyKVJjfM2qR/oGA4d0tY+V5rNkluFJQ3uWWhSfnmVGPOAMgSyMog8EKa3d59op+l1BNwuNy5LIDMUbQrgsDa+NmntDo5ROwvBRdwO7v6w2/SAHb4xEL7Z4CyrPtwKix1gVWT4Gpky3ga37RBbbZS9B4sUNXGJ56CiwuCrVezRHHl84ZXzxPNR1PogEMsPSVIcuznN5tUweHTdeEn8DO6FuXAXzPC53wOFtUtP3O8f1aNyrTOVESqtU7AvZUXRPxWCMFyjddgE1UTBhVOyioMUEKqPy8IXj1TzmN9NcYvpNJyqLSSgoan1d9ggqCMsyDeUGJtUEXWM0wATlDX6F+y2owpy1SIJpShw43fgTD7SZlQT6skRrqPYZhOb0SLuO6paV/l6CvRIsu08wyOps9G+FWyofEJvMLxs8LENPzNiwlo5VH1+tSCj4/ewRW9xNn9Xd2FAeqeWz1WovC+x0p8Gv2Duqq5fzPu4Z+DwqYP5kCruExrMUwJ5E3RBd4OM/+uT6KLPn2NHfoZx7cwEwjTASzPhGoPuZu56ClJLbXlcH88ZeAQ9st4StrZ9BR/zArpe8LBEYqc8oO7xl0YfMouao0LlvNsFYOlQvm0nr+wgQQ7Cl01uRBIqywPpVshAlBACaAjYk5tnnmHajZBb/O9v1K2TrxQU+mVRkM6YvT4wJaILdzyPgwSh16eDYnGLwapIJSnxQ6/O5c4W5v/d09AwPd4haa0NmjNQm+RlDT+ngDUDBTs6j+vlsafmAsFtcwLVO1u7i0WdsqGMa2lMvqja8Xi2YhFrx3n3e7b2mcvR1oTvlWRp/jyqfmxRiD4psrGa50r6DdeboDYk3RBVKBiWARvPcw+L6+mLDiWqFJe7sDCXdIgaFH8Pi1TIAxTdEF1gd0gbd6WYI+bK5lJKcvn56j+wYUNXIY92V/X8DADETkGqaMr9OBz0bj51Ks56eYrbT+OUfpMN+LoEszJm6TVcJaHyc/vHaCrPywbH9LCvyavYO6rql/SHeQ/ew1AoMqEWjje0DCyFwLWuMPgjnCRBBuxguXHmb2BTozoJIf4Z7T+eWIFGBJ//TKo5Wzxza4CXd63JLwJR2Dyoc6Bu3rcMmlLAu6eY4NzByTFwnmPQXqe8Wg2Ux2ZLlkXcK6LF2CunUfJLjs9Ywm1RNzbBJFJIzNe0UPVt1C6z1BRgYhNS3eRgDOSKvKcOfwjOYPNPYhUKzNqZZWNM3IEZpMznFWXsctdY/lRIwbLIlcr/yKbhedjq9/Z4wX0a6g+54CXx4YLFzJccJyJ4lFcJ5tyuSlqg5ttEADy1q2Uqy3nFN8pRARnWMige3eodv+aWODmb0pA7Vd5XRcCUwp+WrFwouKFBgtkALO/YjnV2mQAoJOKmgqf1TC3jEcOmh3D7DoYIFU9AhSmCUxOIt0VfLLACngVeMltJpyYzz7Fi/W2ekZ7MXTJ+K7WPcrqYu14PnAlfKmt4mXLIkqVpdPIpOdpnD6PahvEfDPk2Du27nsdaxsIfw4I8nBSH9PCvyavYO6YZuG+We4gP6TXSBbZicYJgPBQsPARDDcP19g6oYk3DzcFTpd9w8JmewpCZTeBerotoOWXmgpF6fW82bZeyQ8k2EtHG2iis7KzgNloQVlNBGyoJoS+IKeF53kk8PQocY4H4OVsVcpLvGNM1GaGnwHOlLg8bzVNLit0S0qAMlDw8yoXOQK2EIDEoy90qC7PQ/AYkekwHGe1zTUmgZad7MlweqFFDAqfQ9qo8+xVpddS9endShCtdqVwX1bF3QaDrC2R1+s1WczyKi+lAI0vunXCBZTn32i/VVM8m8uk4bNsNYypIBeDtwydfS3oMQxj2Kue4RFQTZM6F3FRPCdkU3J0+e1oFZXMzCZjRR4E0wEaWflOD6HszD2kAJK2rXwhZpLGJm+g1Rjdxi82UIujyVzqfJxIlA1J8NEsMJE8PE3AuzUuLEw32It/wbjL6iT7MDi7+dWUU6YFHK+YkS+Nl/XMy0jEOlNX7PUuSuCao8nE5sBd0mqMvx94YU+Ebt7lJcy3KyM35ICv2bvoG7pRPtDKKD+ZApc2wsD4i4ywjebW0KN6PYBy/UTEtnuwqOf67run7rBWDTY4VV8H2Putko9KhNHssIrzKUnpm29LfmiEzn7vrs55lqd4yycowvcNkUuJopvldHqfHTZ1cVaaRbegC356ZWzw+esgDZSniz8Tg1O43c2gaEPAnO3jtQ5GIUKSmIIyd3Wy+gx6u+2adULi9pr6FLp6zp8rfJa8vh+aal/so/QHs+YcDanpUvd/W4vwndyZtFNZAqttnsDFO+dldFQswvqnWc4y1aNUfKPnL+Ycbs2gg6KPUlOZJPQvXvTocnnvkxn7dFj4v2ohLdfTMs4HaHbfNfDEeb8EVJoYWkGPR3QdTC2rUhofpWKXtv+PgJvwhk3xxus7Z7lg5WeTqWw/buH49ndwTrP5iQGlxR0Oc4TMJMIE9Z2ldV0MXwLUEfNjQTDxBYsboYJqPWyJbG8IKVSFzqxuy5nbFU+JfdIo2zFWuQbmdYpuoAWrxuR7odBufLl1/HE8R2IfXQ5smQXz8RvSYFfs3dQtx1d+UMo8LP3C4yz9AJfV8ec3e1uGS0/pAH91VMAHNOgQ2bfweiASb6fmy2dd7cChtdrymQ2UGvPPDx9sdNNvGqbmLzYdJ5KGFwJGjAdyZwSEncieEwmbBmdcNbwZe6BFS28MrHyjntaWSrCX2+fjL9v84xSxdiDpsQxC3V1k9Orkn3h63PB0PBTjw7ufAHK/F2xsKv3L1pv+/0H460hebSbtPQEuxMM1ot5GT7ysUOz98wRwfV0J5HhbjzqwNsAy3EyEggNXWDK7QT0XWzK6HB5Gcxa6IlYJvsjWxl66NNl+NTAPEFIVqdg7LPn9xiJXcSPMvaXTc2awRcT0EvdSr6ezTiFZ85geFysGOeK19I8W2xhMO0CGfBF71LuF91clWq5VJdzl57S4AM6jxcMBmmJlPpWa+hu0ZFEX8N/0YV+l9DN6hpdyxs5njkiOHcnusdkOZ+11Asx8eezYiETpa487+QYlcjX4Y4l7Uzxqb3PfbHZD2KyKrSk9qDYg1jveCHT0272e3YHf83eQYPolvOHUOBnu8ByPrxB461VGW0o5szFUSegYUaQ0XlnuXQa62/43mOPRcvOxIRQzAoYNPeslN5Caz2n068CHudtGYrc91h8Uy9grlp0gYYwzK1mORZ7cUhIPLmOPObwZI61bD0nK2flca/KJ6EILvlTBuvNs8/t5hxrZyLLaP7doHvEuQ0NqILw93nmUmNUIJ4e+wvjldn4DNYO1s5t/yh/ZTVxqHgHJzC25oJFTC59+g4yVfjz0Cx50WAtpmZnwtBaI7VIu6updOwdDDTVkmGybRJvxZ53sQ2KYynvPK7YmzMbdGsWl6t3oros8teViL8jhS1HIBxmfxcLcN6TbRkcmptC44cyBe0Yr2Uo20Shqkt3oOoRL4NLi5+v6+QkosPYl3KiIPXO+9sTTP+NieA7VQo6n7wwQeRBRcJLmr2oPe0ktMGqLoOZ9y285TV3RZAcQKZKrbc0HHCc1csXJ+k9T15e5PGX2GzPuUw1UWW0uSoYKcwqJbKN0pd3fU6WQlwvBVl1SJHfkgK/Zu+goRLF+jMoQH/2nyabbDHtLnbGvFyaezTMOfo6OImfsvBpbV16PI0U+F6sCQnu+kNQp38W0HeIBpy00Yx76/XREJvhc1fy2Yt7bB2e52AuMffyUy1rKp63i9iu5E0ux9bRZ/ezG4IuB2GZXvyJ4e3L5V544fZJuJ6PMnZPJkMYFhvMxRuYY852sgE01lbIsB34BX2uXws05MmlDL2qqBj3Ch2UjazYcjudurRx2AVs67yQIfHOBX0fB2/heXxexq/btqUfsrHRbVb7Migfdk0z53gGbbx1ZERebeF9/JspdmxzJHKazHJW16MhOPk2IdJ1NwWLD7Yp4udiVqYPneVsxbcJOKGyY/zuZy1dPAqkXCOzMrTeE49O1pgI9KnJSx4OkWr86T2EH9JUrvzx3KAhRwoo+RRdIL2kL8pDfgXDCj4kMld+Sy+GuoLBcnqXUXbyhFcM4lhEbz0l6cK5OfS5rzOxfI9ASmOY+t4Nsk7EJezL1THABDVm9UXE9WzDViOmVX0iSAV8jJNM0/Htt+wLaL9m76ChGcYfsneQ/ux7Co9eOhfjwemMV+FzbVClnA3ArtDro9aYO/Q0Xg+gnVVzGdjPrUHziyxBPxR5mYyMW+aVDvfElqk7rL3mKPeKa+MJtkw5C+KifFG9VUZiU3GHQURHCRN1koEZ3ARJHpNr643ezV4I8/wqw13JMra+yEjMx98j4V2AtXNSjSegh1NMCLsVztq36QZo3PQq+UGWGZOneAeoMyaJyzMmAmk+r0Ae7pyE3kdiLuZfXXD1WzDg3qulfvl2QDX2RRmo1bOgUz1Q8f3UURlH57jwkqk/FbDFz1+5Xl6whhoeDO/DtZQHY9iy98oNhdB9WSZze52xwp2+QTNPOxYe2aKmo4fgoB/jLYs2ZSroCrY56FctZNEwm79oKDZfQWmyZytzZb1odBk1QHiJLkAavaCDmaIC0SYuA7Lqdxg/1S20Kw8T0+I8Sbzdw6qE5+42JN2NfEG/ZVaI/PmNZaIbk9zb5rUitkZzkHI79DjlD6URqR7vyoSMdd9b3uOV2KfhiaRHR3d+Swr8mr2DhkEc48/YL0B/9j2FQ/lIhLsbayRWtrWgjwXHqxgzKgsNHSlwmfoCjKYGEuVbh9N1rJ9huF4dWDoz9MoLIImEdLxcRvnXbb3P6+WJ6UVDA67yxKP77gUinRU+UsMf1ayQygfakYOzyJisuTfIXCp2Tfsh4TrNFPZcJ7WY7oe1DLCAtbR6qhIM5SNJ8Hq1Hhs66BLtK6lJMO1mLVPq6QaajM7IapJePTqaje5ghfsAc3mqZPQ1Lq/isIm/ZLleNwYbfxcuEENcJL9skCrtRKxhSBsmYXT/Jl52rGOx33QFW31eovBGnyyEpp7jlJ4GcevZx/YgtrdyQ1aJ7Lt1rgwFTbI9Cyb841P1UGCub657FvKjqlC5snIY2PeoDAr9rtDFhDGxVx+FXJ0rnlAh7QZML1uQZbbYGNRv0gUMnCSW4i19hd7u4QmGcfImfDef+t7wjQTNdCcnK+9qOHQJxkUkXSNZ4jrqy2MLRRf7p9P3NTKlpQZNNLHqRnu5en5mifd+m2tMCPmZpZOr4f6WFPg1ewcN09TUP8QFzJ/sAs9YX4pcayalfMd3TpupuII5a1LGmYYUOC5rHXQdc3QYDw4tzSdlBdbVO5DVwdRf3omJBGu5PLBove1az0rUrZhv3FAGrw1ehcq63gk5x6tdinHLWdeNIzBKtmKpm6BLjJmbitXH+zIO6cdn6kK1hFdnBuPPcq7Q7LN/gm0sVyX3lFSw98YPQXkv3zJYUo6v/8zOgimWYKuzenWpVs0aQKZzGT1mK4Oab0wle//olekk6N3B/HqgOd6HcQOvMfoqzQhaXwTlshlK1wunfCNE1s/SpfOtvafgFZCvv2OJmEjD266Kp1jNypwkR2eEhq1LQ0w0/1gGTR63bPrkX9BdODO+TNcuLW+rAxiJCzIy7wufpkvAn++qU5nOGSBF+OgLqn3Bz/88hoK6xuYBXzR7FncvTATLNG7BeRLC+P67qrzMNVYin7IDSaKt5VHlrNRi33gJWUE6cbxZWVliNaiPMhGamtA8d2yxCc+HMl3cboXnGiEmiEQ7y1UX1P5vSYFfs3fQsBWL/CEU+NnPHbyHwRNrX86JNOPHizorFY27sdcsClcPn35W6QmaL63LSGtOgqk1Grc62R3l6n3RFW81rDIh9/fe4Pmy9i5Z1Ar+PKMB3zKshdk+OwtRTJJyxd6nhD2XAwtrn7cm6aCZFZ4CvBArrTBl4KrjzDPr2ULE72DBcFYuXBpdtxnY08ue8eps5WwWVAKc21CVXEi38ha2MRQ8m6cspbuVR7/LkQlfj4aS2yfTp+udIwTMtUiuXtHaYcv3MgIyoAMSvW9BS4PXcgndq9gQMC1ZecYnP+As7Qopk5vne3f1PgN1D3m5co0J92iqaCJJhgeS+ubY8GSFhONDfpaBt5txRtbjEAanQV3yfWW49FRQPH9kIMtgsrAqGpPXVKRpeS7T+HJyWDAiNij7YSjFqPu2bDnru7WD3UDG1sJ3KPW2HIbGdYBU9G6u133aTmzS1ZHI7osukR2SpzgkzoqtTmN0hQcpcNab+bFMvR260bS8j8SSB/j7ym299t4bdSNWhXUuV7s8+z0p8Gv2DhoOQuAP6Q7+bAr4lNgiq7aCpIka4lWazW3obl3G+Hy1FVQzaA32fjgoQ/ueVuzQkCca6/dYylidGd6mKPYiXnpnEtkByzz3ub6JvWmEMvJet4wO9/lNLKfVmq0GO1YwY2t7IuDdplwdHrPa80v/JjbUpTLGKzX3JmbzFit3fipjpFBB5fApBZePivGdeqw9fZkAkC4fS+gG+HnVSnXEwj5kJJlPNZ+WySuCbzCHki8uA06jMtuJOA4TKcvDrmCK/6nA3jBO4tMq9ylPZ5VwF+j4cZZ4ngffuhL5sEUKTKvU93Jn3IHmO3siN/EVfeThDcXquzqWibPA8RJlOxKj/o85cWNo1+zxfKvQsY8qo+kNDX/2vd5AWS63jDePoKAfytGNjtNSJu9YU1hwVhh0G12w5XeXFaxObjcRyflCptp97lM3PA+AhFjjl4/FzPcum5MrRH4qypU4jl5s7CYfkaytNZPVSePeA3xHbE6jIyaW/Syjp8/YFdvh9liuysWt9er2tBXriYEU2M99/ltS4NfsHTQVVbf+iD9ajongZ+8d1PyJSAcLKdPDWLQsm9lzEfnBTvKBskhoTUsiJsUiLper68bBg5+Z0MY/euj5zfGMY1WI5BzWLLrn0vHWL8cXsk4jyT+NmdH1MnmJ5eW8YelAxVpZGXks5sfnlqSjid56yef1EPv5MSRxu/Nqb/SqRiKfz1S5nD+eGU03fCtcY9uQEKpv5mkkk2A6CpTLup343uLzsMXYxvEmc3bNaDZUFDCsqZT8asQKm4cK5uaVxCxwmRwTT61HTHjD2Zkt77O8oNbxPRP02KlMPFlSeNHBuwkxaosytYep4gWHqw3O8oJGvc6niqdXIaabBDAxpBN8/dzFnL9WnI4FlSJcbx3PRmLSpVO5nF3fHj0PHy1oWYOUhNE+oa76+oh0ZZWlbG6PFwsKJ4fhNF7J5abcG0wZxlR4xXsppdbMC2reWCN8UNdMqMlaeFCHU6SAe2IJvcqC+ZrfiK1/yVjqTVeJ193bgYBqWbAkGmxcmp02VKRTDanw3KwVr1pjYou117lMvPVvSoFfs3fQVC1b/yP+QplNf/Z9BGniRmLXHFOZ1pOkZRtMrcLFec8i+d32z/E7gfBGai1jmYPvxat8Dk2AVWsFse96j41zFrv82cnQ0JTMCzdOLg7DDhgPjNBFar0aIRfLLc5Sc1ExuZg8hXsLcoZT7KZ49UJ8xCHAXL0831Sc5VESieXQmJSps3Ucyoang/C72ZiIFDzXI767ARNfTuLhGGvfcHpMRaYaOVn5xiqjj2V6hEHrbAmvvjOslVn2FvvTblsm8S7mXvmyzyJga1Li3A8zerNoLCJ1MCrT/1XduXSpCixZ+Ac5kKePoUgGgoISkJnAjIeKgoqKz1/fUT3qQa97J2etU2fIsiwSyNj725mh+nlLVbLxbohRSl77+SYZmJkJGKyme8armLx45y0BuTuvFZlTziGP5gcMn7bVRMyNEWLSG/TcfamEnh15zHpNGDqm8+T+I5u92XW+nmGYi5ZJ3dpbkNNNCs3Vq+ahv59XcPR3Pjo7mfCkYaTCOLsy9ONlyyJ7Z9D5Bo8VloP8QIHFz1qGsfXBaJFliryIcwbBqBui/P48H+URUCJZP2zMixUdOzqx23ogCxS1clR4/P6lKvB3egdHhq5p/0gi+NM/VrrPVY6FekyaRJt5NfvqnzPCa31S1uxTBna0XqQYePMhC80imsKLd59w1J5oVh3KjrzPrFss3oc5j8RdvKF9igtm83Ok+AN5yJjglGNDpS/JO40wgN3JdzAbD6hq06tL3vru6fXefyhRA9KEr4IlVovjhosWXhUThw3HlVCkEt8jMOHxNPNQd3qDh6wjbw6d/QkLd7djYvhd1LZjxodw8vj5XsK+7zs2z70vio1KuT6L4x68k7lDX9vaijTsvcVs/b7BKLkxRZxLCeB31gP5uq8boaiLN1yPnz1a8XrPhfUwEPR55KIwduTFU2thQZfuVdxpAfI4XDYVYLYu0NONF4/b4QKZaqQcnY0zZxH0RP/P48DBbVW0XIgV1tCoy0uowPzG0RyxHm5aGSI+RdYkL9/v7fayCtA3Dz0Pbzs3g00xX2OxEYcmKa7bN0Osv4jnJyWsb6BXcLG2Mywjq+bS3lqCXbwR/c16TcfTo0vsZkm6v6fzUUmOzPuVHcT63+kdHJmTkfJvfKbQ/tO9g3c1SDGOrmkjt+YE2XWmv3Axq98/nwyuMvvopzHGy7WniOpAxL+5zItwnCCpwHlgWpSTLSJu8Y6a0K8dgOtDvDBCPW3W1yAN2LR7KxgbWDF+PB1UWGWhjrm93TYSfPKmuM2oSo3xrEnqPAlgQVMUxXvImThvvx7T+XGA7mN5Z9EglC1kSnYIX1W+YOL7unhQcP7FdBDtmRyrumqPZ5Me/dODCF3fv1uwJ62ORdqRStA537Cq5ntc9umqEdqHroJlyhWzw9VtElvXEAgEiLBHs7rh1ulCXm3dxrg27pSAzE+agf9ZLrF4AqkAsxY1zC5ihlGHbYOLtWrBubd79F4lU2S8H5vMmRo6endbsIhFxpsxP19i0q/aRpzdqAZte1PDgVGOeHRdOwH0N+OJif0idjrbm8q+6vefnb3Hh1ipMSpQ+sfPzqtzpPu5/RDVT8SX2ORM9+GcJjWsYEnjWX6p6t0b5YQFaoAxL4htfr7eEbomLzGxLsQCC9v8nSrwd3oHR2N9OvmvieBX/CrJH1cBx6gKDBd+1tC0GQLLTSXFqPj5bZ66fbb2Q598MdtCqMix007hmRdVOOh6mmWq7AC0Y0s5+jI5cVRuEmHkZhqK8GfPINj6JjuFrYbcUapGmFumQsDqHMVtvOPJ7ZaaRB0muf9z7THhRecK1OzdY5YcZMOX3tlkkyN5ozxWFheLkU7n2wdKOAzFhnH/5grQfT4hH072PJmvjMzWIs1BqzOgwUltvyG11THmA0FEL522Az1Pjjj3NmEjgnlTkTfT+3PVXClcSbQaRqr6wSSpiAWuOSWA9+fywtTQaiaPlBMgc68r5I/lgcu7RixiVbWL4UeqTTR6qgj3lVthfhmHDX9kexXyF3k19O2VR0u3qpk/Wq6xWsm2kWIYZ3Coqhn6K4Qf6jkDvB7GEGM2r1iyLQ6CxZtsgUV+UxV8DC8VqWgU4fYUH5nIKp5BGKoqhlFXKCIS5xaKizZDZCaNf7BfIUvuOWC1DepGfi7EbkVwKpGPQ1KB5SH7lSpg/J3ewdFkqv8j6wJz9odV4LE3t5ipes6Slx220FvlE4V3i5QQlXfP3O9PLx0eyZu/S6eCnc6vGKTjmnN+MwGspOpwZzwMhsNGq+A160akGkrXBJXyDqAKUMPd+lwpon475K2J2SPPfnbabNUwoRq3KnJ0N5zHI5rFx1X3xfhbp5znx6JnbelusRIFVakVnGtYTx9eOJmsYoUXBXmj/aQcHi/YvkmmA0O1h1Vi4bxaljysSDTgczKnmMcjUgntrgXwyvYRcvHgXIzvl44lTbXABPZrzqMzydpuDF/ME4+8U/leAmgiIZDPzZpx6+G2cBoufRTp+dDwFC4Ao1m2wV1yIZVqGWSgHmbEHt6HEtbe/XYwieUNndYc8Hi+OgBsuweSN79aRaSnRsD2I1Oc53zFk6JadOBp5gLj67BS5D47AyPuocRl2ZSATndSoel2GZNK5sQC4YrOlzs9qQB+Sy5TsWhhOCAWSLyQxp8O9x5c6pOD5ehFKqDVpAI7qZWY6vlRkRv5O1nA+Du9g2PFGGv/xh7B3P7DKnCq6x1mzjdvZDh4I3zPxgSFUxLhBiUIZoYixuQ5E42Yvpw3bGOaVZZIiQXEIwM4ueaVkvwHuJC3UwsbjaquuMzHfK2dvxlcWEBx4H7ccpG1pzd5Y2XiLrLIm81ZOgVxUzUs5TtmiYLnN/CtqqM0+0yRjzoEMKakOlwdRVxcjOQNg+HjGn6vccLkR6eq8LBbofyM9koSVVfP9qfjKUL0ejWxooMKR88bYoKLnz2NUOth+fRvxAZ1wsVyP+lZagUh5t4o5GL0ofGJnaAEoz2oasxbSmxznp4xbI2aWKR3O7CmpwDL0+nQyGNPrDAbtTHmrAMl0TWRwbapF4g+yxXZ9VBTTn/ecVbolGD8Tg3g+oyoiuu6VaRTCmKNhNgElP2mSea9YcF3Ya2waKdbRVbOKmOujW/MlgNTibOIVMhaSY5J9T3y5DJQVXjXxF6F/S0brp9IRUN/TiwQ3YkFkmpuwetwcHCrQa3IekXPK/EHJYZyfFSEmnW/UwX+Tu8gSYD6/5fL71OB6R/eIziM+z3yvskVMVy+p3A8q4BIYZOFo9okL15ZRPBJQVWHcLYgxOcS7af8WX36UYHNo7titU79Ruwesgczb4cYHra+gsqCcvh6AAaK8r5tEj08IzyZpNyKP6ttmutOYduSCsj7RiiJ2SYqyLs5xihPcyVpTIuI+kr/SZYfyRJnvJjCd3hrw3G5zZTEcNMOnIW6oSiv1iyZCr+y0/0rw23ss4YrD03AWXFmGPsben3WJxZol3KAhXRyJlbjvQmTc5cg55+IEslbmtDalGC267xuuPheBDiP9oE7xyEVGAeXHqrytKZEUByaZK0QKzw/0wTTDDwuTEetYHENIlK5V6mITvlhC0vhKNnD5/JpnKZgP7YCq9A6MRGeSKXy2T7DXedEirhbaQDDSxdgsh7suHhvwgBMoRqYRjBS4s/RaGEhHYFob45cgO0EQHmBEth9WjHpz/QO2IRUQJyQWKBUYwtmt6uD1dGvlURWxG5lF5UYnZ/EAgn+ztVB4+/0Do510xhPjH9CBf5019Bih6QCilZw4YtPBuz69pGzcKBEKzWYsuIOe0wnUcr4cJgQYc8vy/9dQ+fySkBPs66/YXE4hkrizk8qxM2IZuHCOTJcWKIDl09NTGLcNtI5klfd186crKrZN+J8+GGBPtAxXydE0NvoTMdtPUDU46Lhi/3HhJ5oAJNumTYSS4MI/DbpcBalJUuOV/LmqCNWEbclVXk1mrWsLe495uZq08jbz3jK52OG2aGsmZhcFwiyDgLEPSUGXrqU2I9fs8Ttwo6ZFIY2pZzfEZvELqnAzqPqhsH0g5ErqKpuQ6OH7/qwwei1OCgy9kglIp7lWHZnv+HBkligK6DE5EhMwMfNuQKxchvk+zBkIuaLHg7rNamOuzuxpOtkBV9/RirnqYKLeugisF6EWHyKnSKu2oGu79BOMcvdCcMUjA4SW5OYeZNjI4faqQJ9SKqVTw8Vl0mUdPAdD4gFZqNaEf6bEomyWDuYFYKOn0VHl1MdSmKZ0VFJRqtfui7wd3oHx6YyGf0jLDD+w4nAmosDzSJeNCLUIhWUQU25NRixRmY11rCEtiWvu6WKqBodQduGRNTdqKYq0qhIire4I3+O4kZOplR1twnNwvCSf5sof588QE81MfT0rSLexUKFyebDMFsP940cNMYUBl2rY+gGGZOuSC0oS6paAvqyEb0ftyC2gY3lfp9zMdcND8r11cb1yqkaeZDkzV0/lSj7HanS0mZTdvJfE0yskDcikLoH6eFhYQUNjXes6RV8/HeC21m6ZQmfND20LNujhDOnhDMjlfPSt45bBCLqTUcqEIedijgiwk66l/uGbPQIsaytg8KPiivgiG+qetXaMK4HqoB+ikdKOI+dIq0DXc+XGz2WVUcqE+SuBauPlmHyCU6MF7ljwtSuGJbfIOHyeHZJRdKKJHOg7JmULstgkUQzTFVv0mARE/s8F7kkSR0ciUXexBqj9c+6yzyvmsR7LzooX5GF/G6S948E9yA8HBZYXpYHlnxe9LzcOyWC6tFSItjt/jML/N+D/wGGeSWr</prop>
			<obj name="TemperatureLog" class="TemperatureLog" version="2">
				<prop name="Times">TEFSWgABGkkAAIEaRPoAAACKAgAAOwQAANwFAACNBwAALgkAAOAKAACADAAAMQ4AANIPAACDEQAAJBMAANUUAAB2FgAAJxgAAMgZAABpGwAACR0AAJkeAAA6IAAA2yEAAIwjAAAtJQAA3iYAAH8oAAAwKgAA0SsAAIItAAAjLwAA1DAAAGQyAAAFNAAApTUAAEY3AADWOAAAhzoAACg8AADZPQAAej8AACtBAADMQgAAfUQAAB5GAADPRwAAcEkAACFLAADCTAAAY04AAANQAACTUQAANFMAANVUAACGVgAAJ1gAANhZAAB5WwAAKl0AAMteAAB8YAAAHWIAAM5jAABeZQAA/2YAAKBoAABAagAA0GsAAIFtAAAibwAA03AAAHRyAAAldAAAxnUAAHd3AAAYeQAAyXoAAGp8AAAbfgAAq38AAEyBAADtggAAjYQAAC6GAADPhwAAgIkAACGLAADSjAAAc44AACSQAADFkQAAVZMAAPWUAACWlgAAN5gAANeZAAB4mwAAKZ0AAMqeAAB7oAAAHKIAAM2jAABupQAAIKcAAMCoAABxqgAAEqwAAMOtAABTrwAA9LAAAJWyAAA1tAAA1rUAAHe3AAAouQAAyboAAHq8AAAbvgAAzL8AAFzBAAD9wgAAncQAAD7GAADOxwAAf8kAACDLAADRzAAAcs4AACPQAADE0QAAddMAABbVAADH1gAAaNgAABnaAAC62wAAa90AAAzfAAC94AAAXuIAAA/kAACw5QAAYecAAALpAACz6gAAQ+wAAOTtAACF7wAAJfEAAMbyAABn9AAAGPYAALn3AABq+QAAC/sAALz8AABd/gAA7f8AAI0BAQAuAwEAzwQBAG8GAQAQCAEAwQkBAGILAQATDQEAtA4BAGUQAQAGEgEAtxMBAFgVAQAJFwEAqhgBAEsaAQDrGwEAex0BABwfAQC9IAEAbiIBAA8kAQDAJQEAYScBABIpAQCzKgEAZCwBAAUuAQCVLwEANTEBANYyAQB3NAEAFzYBALg3AQBpOQEACjsBALs8AQBcPgEADUABAK5BAQBgQwEAAEUBAKFGAQBBSAEA0UkBAHJLAQATTQEAxE4BAGVQAQAWUgEAt1MBAGhVAQAJVwEAulgBAEpaAQDrWwEAi10BACxfAQC8YAEAbWIBAA5kAQC/ZQEAYGcBABFpAQCyagEAY2wBAARuAQC1bwEAVnEBAAdzAQCXdAEAOHYBANl3AQB5eQEAGnsBALt8AQBsfgEADYABAL6BAQBfgwEAEIUBALGGAQBBiAEA4YkBAIKLAQAjjQEAw44BAGSQAQAVkgEAtpMBAGiVAQAIlwEAuZgBAFqaAQALnAEArJ0BAF2fAQD+oAEAr6IBAFCkAQABpgEAoqcBAFOpAQD0qgEApawBAEauAQD3rwEAmLEBAEmzAQDqtAEAm7YBACu4AQDMuQEAbbsBAA29AQCuvgEAT8ABAADCAQChwwEAUsUBAPPGAQCkyAEARcoBANXLAQB1zQEAFs8BALfQAQBX0gEA+NMBAKnVAQBK1wEA+9gBAJzaAQBN3AEA7t0BAKDfAQBA4QEA8eIBAJLkAQBD5gEA5OcBAIXpAQAl6wEAtewBAFbuAQD37wEAl/EBACjzAQDI9AEAafYBABr4AQC7+QEAbPsBAA39AQC+/gEAXwACAO8BAgCPAwIAMAUCANEGAgBxCAIAEgoCAMMLAgBkDQIAFQ8CALYQAgBoEgIACBQCALkVAgBaFwIACxkCAKwaAgBdHAIA/h0CAK8fAgBQIQIA8SICAJEkAgAhJgIAwicCAGMpAgAUKwIAtSwCAGYuAgAHMAIAuDECAFkzAgAKNQIAmjYCADs4AgDbOQIAfDsCAAw9AgC9PgIAXkACAA9CAgCwQwIAYUUCAAJHAgCzSAIAVEoCAPVLAgCVTQIANk8CAMZQAgB3UgIAGFQCAMlVAgBqVwIAG1kCALxaAgBtXAIADl4CAL9fAgBgYQIAEWMCALJkAgBjZgIABGgCAKVpAgBFawIA1WwCAHZuAgAXcAIAyHECAGlzAgAadQIAu3YCAGx4AgANegIAvnsCAF99AgDvfgIAj4ACADCCAgDRgwIAcYUCABKHAgDDiAIAZIoCABWMAgC2jQIAaI8CAAiRAgC5kgIAWpQCAAuWAgCslwIAXZkCAP6aAgCvnAIAP54CAOCfAgCBoQIAIaMCAMKkAgBjpgIAFKgCALWpAgBmqwIAB60CALiuAgBZsAIA6bECAImzAgAqtQIAy7YCAGu4AgAMugIAvbsCAF69AgAPvwIAsMACAGHCAgACxAIAs8UCAFTHAgAFyQIApsoCAFfMAgDozQIAiM8CACnRAgDJ0gIAatQCAAvWAgC81wIAXdkCAA7bAgCv3AIAYN4CAAHgAgCR4QIAMeMCANLkAgBz5gIAE+gCALTpAgBl6wIABu0CALfuAgBY8AIACfICAKrzAgBb9QIA/PYCAK34AgBO+gIA7/sCAI/9AgAw/wIAwAADAHECAwASBAMAwwUDAGQHAwAVCQMAtgoDAGgMAwAIDgMAqQ8DAEkRAwDZEgMAehQDABsWAwDMFwMAbRkDAB4bAwC/HAMAcB4DABEgAwDCIQMAYyMDAPMkAwCTJgMANCgDANUpAwB1KwMAFi0DAMcuAwBoMAMAGTIDALozAwBrNQMADDcDAL04AwBeOgMADzwDALA9AwBRPwMA8UADAIFCAwAiRAMAw0UDAHRHAwAVSQMAxkoDAGdMAwAYTgMAuU8DAGpRAwD6UgMAm1QDADtWAwDcVwMAbFkDAB1bAwC+XAMAcF4DABBgAwDBYQMAYmMDABNlAwC0ZgMAZWgDAAZqAwC3awMAWG0DAAlvAwCqcAMAS3IDAOtzAwB7dQMAHHcDAL14AwBuegMAD3wDAMB9AwBhfwMAEoEDALOCAwBkhAMABYYDAJWHAwA1iQMA1ooDAHeMAwAXjgMAuI8DAGmRAwAKkwMAu5QDAFyWAwANmAMArpkDAF+bAwAAnQMAsZ4DAFKgAwADogMAk6MDADSlAwDVpgMAdagDABaqAwC3qwMAaK0DAAmvAwC6sAMAW7IDAAy0AwCttQMAXrcDAO64AwCPugMAMLwDANC9AwBxvwMAIsEDALLCAwBTxAMA88UDAJTHAwAkyQMA1coDAHbMAwAnzgMAyM8DAHnRAwAa0wMAy9QDAGzWAwAd2AMAvtkDAHDbAwAQ3QMAwd4DAGLgAwAT4gMAtOMDAGXlAwAG5wMAp+gDAEfqAwDX6wMAeO0DABnvAwDK8AMAa/IDABz0AwC99QMAbvcDAA/5AwDA+gMAUPwDAPH9AwCR/wMAMgEEAMICBABzBAQAFAYEAMUHBABmCQQAFwsEALgMBABpDgQAChAEALsRBABcEwQADRUEAJ0WBAA+GAQA3xkEAH8bBAAgHQQAwR4EAHIgBAATIgQAxCMEAGUlBAAWJwQAtygEAEcqBADnKwQAiC0EACkvBADJMAQAajIEABs0BAC8NQQAbTcEAA45BAC/OgQAYDwEABE+BACyPwQAY0EEAARDBAC1RAQAVkYEAPdHBACXSQQAJ0sEAMhMBABpTgQAGlAEALtRBABsUwQADVUEAL5WBABfWAQAEFoEAKBbBABBXQQA4V4EAIJgBAASYgQAw2MEAGRlBAAVZwQAtmgEAGdqBAAIbAQAuW0EAFpvBAALcQQArHIEAF10BADtdQQAjncEAC95BADPegQAcHwEABF+BADCfwQAY4EEABSDBAC1hAQAZoYEAAeIBACXiQQAOIsEANiMBAB5jgQAGZAEALqRBABrkwQADJUEAL2WBABemAQAD5oEALCbBABhnQQAAp8EALOgBABDogQA5KMEAIWlBAAlpwQAxqgEAGeqBAAYrAQAua0EAGqvBAALsQQAvLIEAF20BADttQQAjbcEAC65BADPugQAb7wEABC+BADBvwQAYsEEABPDBAC0xAQAZcYEAAbIBAC4yQQAWMsEAAnNBACqzgQAW9AEAOvRBACM0wQALdUEAM3WBABu2AQAD9oEAMDbBABh3QQAEt8EALPgBABk4gQA9OMEAJXlBAA15wQA1ugEAGbqBAAX7AQAuO0EAGnvBAAK8QQAu/IEAFz0BAAN9gQArvcEAF/5BAAA+wQAofwEAEH+BADR/wQAcgEFABMDBQDEBAUAZQYFABYIBQC3CQUAaAsFAAkNBQC6DgUAWxAFAOsRBQCLEwUALBUFAM0WBQBtGAUADhoFAMAbBQBgHQUAER8FALIgBQBjIgUABCQFALUlBQBWJwUABykFAKgqBQBJLAUA6S0FAHkvBQAaMQUAuzIFAGw0BQANNgUAvjcFAF85BQAAOwUAjzwFADA+BQDRPwUAcUEFAAFDBQCiRAUAQ0YFAPRHBQCVSQUARksFAOdMBQCYTgUAOVAFAMlRBQBpUwUAClUFAKtWBQBLWAUA7FkFAJ1bBQA+XQUA714FAJBgBQBBYgUA4mMFAJNlBQA0ZwUA5WgFAIZqBQA3bAUA2G0FAIlvBQAqcQUA23IFAHx0BQAtdgUAzncFAIB5BQAgewUA0XwFAHJ+BQAjgAUAs4EFAFSDBQD1hAUAlYYFADaIBQDXiQUAiIsFACmNBQDajgUAe5AFACySBQDNkwUAXZUFAP2WBQCemAUAP5oFAN+bBQCAnQUAMZ8FANKgBQCDogUAJKQFANWlBQB2pwUAJ6kFAMiqBQB5rAUAGq4FAMuvBQBssQUAHbMFAK20BQBOtgUA77cFAI+5BQAwuwUA0bwFAIK+BQAjwAUA1MEFAHXDBQAmxQUAx8YFAHjIBQAIygUAqcsFAEnNBQDqzgUAetAFACvSBQDM0wUAfdUFAB7XBQDP2AUAcNoFACHcBQDC3QUAc98FABThBQDF4gUAZuQFAAfmBQCn5wUAN+kFANjqBQB57AUAKu4FAMvvBQB88QUAHfMFAM70BQBv9gUAIPgFAMH5BQBy+wUAAv0FAKP+BQBDAAYA5AEGAHQDBgAlBQYAxgYGAHcIBgAYCgYAyQsGAGoNBgAbDwYAvBAGAG0SBgAOFAYArxUGAE8XBgDfGAYAgBoGACEcBgDSHQYAcx8GACQhBgDFIgYAdiQGABcmBgDIJwYAaSkGAPkqBgCZLAYAOi4GANsvBgB7MQYAHDMGAM00BgBuNgYAHzgGANE5BgBhOwYAAT0GAKI+BgBDQAYA40EGAIRDBgA1RQYA1kYGAIhIBgAoSgYA2UsGAHpNBgArTwYAzFAGAH1SBgAeVAYAz1UGAHBXBgAhWQYAwloGAHNcBgADXgYApF8GAEVhBgDlYgYAhmQGACdmBgDYZwYAeWkGACprBgDLbAYAfG4GAB1wBgCtcQYATXMGAO50BgCPdgYAL3gGANB5BgCBewYAIn0GANN+BgB0gAYAJYIGAMaDBgB3hQYAGIcGAMmIBgBqigYAG4wGALyNBgBdjwYA/ZAGAI2SBgAulAYAz5UGAICXBgAhmQYA0poGAHOcBgAkngYAxZ8GAHahBgAXowYAp6QGAEimBgDopwYAiakGACmrBgDKrAYAa64GAAuwBgCssQYATbMGAO20BgCOtgYAP7gGAOC5BgCRuwYAMr0GAOO+BgCEwAYANcIGANbDBgCIxQYAKMcGANnIBgB6ygYAK8wGALvNBgBczwYA/dAGAJ3SBgA+1AYA39UGAJDXBgAx2QYA4toGAIPcBgA03gYAxN8GAGXhBgAF4wYApuQGADbmBgDn5wYAiOkGADnrBgDa7AYAi+4GACzwBgDd8QYAfvMGAC/1BgDQ9gYAcfgGABH6BgCh+wYAQv0GAOP+BgCDAAcAEwIHALQDBwBVBQcABgcHAKcIBwBYCgcA+QsHAKoNBwBLDwcA/BAHAJ0SBwBOFAcA7xUHAH8XBwAfGQcAwBoHAGEcBwABHgcAoh8HAFMhBwD0IgcApSQHAEYmBwD3JwcAmCkHAEkrBwDqLAcAiy4HACswBwC7MQcAXDMHAP00BwCuNgcATzgHAAA6BwChOwcAUj0HAPM+BwCkQAcARUIHAPZDBwCGRQcAJ0cHAMdIBwBoSgcA+EsHAKlNBwBKTwcA+1AHAJxSBwBNVAcA7lUHAJ9XBwBAWQcA8VoHAJJcBwBDXgcA5F8HAIVhBwAlYwcAtWQHAFZmBwD3ZwcAqGkHAElrBwD6bAcAm24HAExwBwDtcQcAnnMHAD91BwDwdgcAgHgHACF6BwDBewcAYn0HAPJ+BwCjgAcARIIHAPWDBwCWhQcAR4cHAOiIBwCZigcAOowHAOuNBwCMjwcAPZEHAN6SBwCQlAcAMJYHANGXBwBxmQcAAZsHAKKcBwBDngcA9J8HAJWhBwBGowcA56QHAJimBwA5qAcA6qkHAIurBwA8rQcA3a4HAI6wBwAvsgcA4LMHAIG1BwAytwcA07gHAGO6BwADvAcApL0HAEW/BwDlwAcAhsIHADfEBwDYxQcAiccHACrJBwDbygcAfMwHAC3OBwDOzwcAf9EHACDTBwDB1AcAYdYHAPHXBwCS2QcAM9sHANPcBwBj3gcABOAHALXhBwBW4wcAB+UHAKjmBwBJ6AcA6ekHAHnrBwAa7QcAu+4HAGzwBwAN8gcAvvMHAF/1BwAQ9wcAsfgHAGL6BwAD/AcAtP0HAFX/BwDlAAgAhQIIACYECADHBQgAZwcIAAgJCAC5CggAWgwIAAsOCACsDwgAXREIAP4SCACvFAgAUBYIAPEXCACRGQgAIRsIAMIcCABjHggAFCAIALUhCABmIwgAByUIALgmCABZKAgACioIAKsrCAA7LQgA2y4IAHwwCAAdMggAvTMIAF41CAAPNwgAsDgIAGE6CAACPAgAsz0IAFQ/CAAFQQgApkIIAEdECADnRQgAd0cIABhJCAC5SggAakwIAAtOCAC8TwgAXVEIAA5TCACvVAgAYFYIAAFYCACRWQgAMVsIANJcCABzXggAE2AIALRhCABlYwgABmUIALdmCABYaAgACWoIAKprCABbbQgA/G4IAK1wCABOcggA73MIAI91CAAgdwgAwHgIAGF6CAASfAgAs30IAGR/CAAFgQgAtoIIAFeECAAIhggAqYcIAFqJCAD7iggAi4wIACuOCADMjwgAbZEIAA2TCACulAgAYJYIAACYCACxmQgAUpsIAAOdCACknggAVaAIAPahCACnowgASKUIAOmmCACJqAgAGaoIALqrCABbrQgA+64IAIuwCAAssggAzbMIAH61CAAftwgA0LgIAHG6CAAivAgAw70IAHS/CAAVwQgAxsIIAFbECAD3xQgAl8cIADjJCADIyggAecwIABrOCADLzwgAbNEIAB3TCAC+1AgAb9YIABDYCADB2QgAYtsIABPdCAC03ggAVeAIAPXhCACF4wgAJuUIAMfmCAB46AgAGeoIAMrrCABr7QgAHO8IAL3wCABu8ggAD/QIAMD1CABQ9wgA8fgIAJH6CAAy/AgAwv0IAHP/CAAUAQkAxQIJAGYECQAXBgkAuAcJAGkJCQAKCwkAuwwJAFwOCQD9DwkAnREJAC0TCQDOFAkAbxYJACAYCQDBGQkAchsJABMdCQDEHgkAZSAJABYiCQC3IwkARyUJAOgmCQCIKAkAKSoJAMkrCQBqLQkAGy8JALwwCQBtMgkADjQJAL81CQBgNwkAETkJALI6CQBjPAkABD4JAKU/CQBFQQkA1UIJAHZECQAXRgkAyEcJAGlJCQAaSwkAu0wJAGxOCQANUAkAvlEJAF9TCQDvVAkAj1YJADBYCQDRWQkAcVsJABJdCQDDXgkAZGAJABViCQC2YwkAaGUJAAhnCQC5aAkAWmoJAAtsCQCsbQkATW8JAO1wCQB9cgkAHnQJAL91CQBwdwkAEXkJAKF6CQBBfAkA4n0JAIN/CQAjgQkAxIIJAHWECQAWhgkAx4cJAGiJCQAZiwkAuowJAGuOCQD7jwkAnJEJAD2TCQDdlAkAfpYJAB+YCQDQmQkAcZsJACKdCQDDngkAdKAJABWiCQClowkARaUJAOamCQCHqAkAJ6oJAMirCQB5rQkAGq8JAMuwCQBssgkADbQJAL61CQBOtwkA77gJAI+6CQAwvAkAwL0JAHG/CQASwQkAw8IJAGTECQAVxgkAtscJAGfJCQAIywkAucwJAFrOCQAL0AkArNEJAF3TCQD+1AkAn9YJAD/YCQDP2QkAcNsJABHdCQDC3gkAY+AJABTiCQC14wkAZuUJAAfnCQC46AkAWeoJAOnrCQCJ7QkAKu8JAMvwCQBr8gkADPQJAL31CQBv9wkAD/kJALD6CQBh/AkAAv4JALP/CQBUAQoABQMKAKYECgBXBgoA+AcKAKkJCgBKCwoA6wwKAIsOCgAbEAoAvBEKAF0TCgAOFQoArxYKAGAYCgABGgoAshsKAFMdCgAEHwoApSAKAFYiCgDmIwoAhyUKACcnCgDIKAoAWCoKAAksCgCqLQoAWy8KAPwwCgCtMgoATjQKAP81CgCgNwoAUTkKAPI6CgCjPAoARD4KAPU/CgCWQQoAN0MKANdECgBnRgoACEgKAKlJCgBaSwoA+0wKAKxOCgBNUAoA/lEKAJ9TCgBQVQoA8VYKAIFYCgAhWgoAwlsKAGNdCgADXwoApGAKAFViCgD2YwoAp2UKAEhnCgD5aAoAmmoKAEtsCgDsbQoAnW8KAD5xCgDfcgoAf3QKAA92CgCwdwoAUXkKAAJ7CgCjfAoAVH4KAPV/CgCmgQoAR4MKAPiECgCZhgoAKYgKAMmJCgBqiwoAC40KAJuOCgA7kAoA3JEKAH2TCgAdlQoAvpYKAG+YCgAQmgoAwZsKAGKdCgATnwoAtKAKAFWiCgD1owoAhaUKACanCgDHqAoAeKoKABmsCgDKrQoAa68KAByxCgC9sgoAbrQKAA+2CgDAtwoAULkKAPG6CgCRvAoAMr4KAMK/CgBzwQoAFMMKAMXECgBmxgoAF8gKALjJCgBpywoACs0KALvOCgBL0AoA7NEKAI3TCgAt1QoAztYKAG/YCgAg2goAwdsKAHLdCgAT3woAxOAKAGXiCgAW5AoApuUKAEfnCgDn6AoAiOoKABjsCgDJ7QoAau8KABvxCgC88goAbfQKAB/2CgDA9woAcfkKABH7CgDD/AoAY/4KAAQACwC1AQsAVgMLAAcFCwCoBgsAWQgLAPoJCwCrCwsATA0LAP0OCwCeEAsAPxILAN8TCwBvFQsAEBcLALEYCwBiGgsAAxwLALQdCwBVHwsABiELAKciCwBYJAsA+SULAIknCwApKQsAyioLAGssCwALLgsArC8LAF0xCwD+MgsArzQLAFA2CwDgNwsAkTkLADI7CwDjPAsAhD4LACVACwDFQQsAZkMLABdFCwC4RgsAWUgLAPlJCwCaSwsAO00LAOxOCwCNUAsAPlILAN9TCwCAVQsAD1cLALBYCwBRWgsA8VsLAJJdCwBDXwsA5GALAJViCwA2ZAsA52ULAIhnCwApaQsAyWoLAGpsCwD6bQsAm28LADtxCwDLcgsAbHQLAA12CwC+dwsAX3kLABB7CwCxfAsAYn4LAAOACwCTgQsAM4MLANSECwB1hgsAFYgLALaJCwBniwsACI0LALmOCwBakAsAC5ILAKyTCwBdlQsA/pYLAK+YCwA/mgsA4JsLAIGdCwAhnwsAwqALAGOiCwAUpAsAtaULAGanCwAHqQsAuKoLAEisCwDprQsAia8LACqxCwDLsgsAa7QLAAy2CwC9twsAXrkLABC7CwCwvAsAYb4LAALACwCzwQsAVMMLAAXFCwCmxgsAR8gLAOfJCwB3ywsAGM0LALnOCwBq0AsAC9ILALzTCwBd1QsADtcLAK/YCwBg2gsAAdwLALLdCwBC3wsA4+ALAIPiCwAk5AsAtOULAGXnCwAG6QsAt+oLAFjsCwAJ7gsAqu8LAFvxCwD88gsArfQLAE72CwD/9wsAoPkLAEH7CwDh/AsAcf4LABIADACzAQwAZAMMAAUFDAC2BgwAVwgMAAgKDACpCwwAWg0MAPsODACLEAwAKxIMAMwTDABtFQwADRcMAK4YDABfGgwAABwMALEdDABSHwwAAyEMAKQiDABVJAwA9iUMAKcnDABIKQwA6SoMAIksDAA7LgwA2y8MAHwxDAAtMwwAzjQMAH82DAAgOAwA0TkMAHI7DAAjPQwAxD4MAHVADAAWQgwAt0MMAFdFDADnRgwAiEgMAClKDADaSwwAe00MACxPDADNUAwAflIMAB9UDADQVQwAcVcMAAFZDAChWgwAQlwMAONdDACDXwwAJGEMANViDAB2ZAwAJ2YMAMhnDAB5aQwAGmsMAMtsDABsbgwAHXAMAL5xDABvcwwAEHUMALF2DABReAwA4XkMAIJ7DAAjfQwA1H4MAHWADAAmggwAx4MMAHiFDAAZhwwAyogMAGuKDAAcjAwArI0MAE2PDADtkAwAjpIMAC+UDADQlQwAcJcMACGZDADCmgwAc5wMABSeDADFnwwAZqEMABejDAC4pAwAaaYMAAqoDAC7qQwAXKsMAP2sDACdrgwAPrAMAM6xDABvswwAELUMAJ+2DABAuAwA4bkMAJK7DAAzvQwA5L4MAIXADAA2wgwA18MMAIjFDAAYxwwAucgMAFnKDAD6ywwAm80MADvPDADc0AwAjdIMAC7UDADf1QwAgNcMADHZDADS2gwAg9wMACTeDADV3wwAduEMABfjDAC35AwAR+YMAOjnDACJ6QwAKesMALnsDABa7gwA++8MAKzxDABN8wwA/vQMAJ/2DABQ+AwA8fkMAKL7DABD/QwA9P4MAIQADQAlAg0AxQMNAGYFDQAHBw0ApwgNAEgKDQD5Cw0Amg0NAEsPDQDsEA0AnRINAD4UDQDvFQ0AkBcNADEZDQDRGg0AYRwNAAIeDQCjHw0AVCENAPUiDQCmJA0ARyYNAPgnDQCZKQ0ASisNAOssDQCcLg0ALDANAM0xDQBtMw0ADjUNAK82DQBPOA0A8DkNAKE7DQBCPQ0A8z4NAJRADQBFQg0A5kMNAJhFDQA4Rw0A6UgNAIpKDQA7TA0Ay00NAGxPDQANUQ0ArVINAE5UDQDvVQ0AoFcNAEFZDQDyWg0Ak1wNAEReDQDlXw0AdWENABVjDQC2ZA0AV2YNAPdnDQCYaQ0ASWsNAOpsDQCbbg0APHANAO1xDQCOcw0AP3UNAOB2DQCReA0AMnoNAON7DQCEfQ0AJX8NAMWADQBmgg0A9oMNAJeFDQA3hw0Ax4gNAGiKDQAJjA0Auo0NAFuPDQAMkQ0ArZINAF6UDQD/lQ0AsJcNAFGZDQDhmg0AgZwNACKeDQDDnw0AY6ENABWjDQC1pA0AZ6YNAAeoDQCoqQ0AWasNAPqsDQCKrg0AO7ANANyxDQBssw0ADbUNAK22DQA9uA0A3rkNAH+7DQAfvQ0AwL4NAGHADQABwg0AosMNAEPFDQD0xg0AlcgNAEbKDQDnyw0AmM0NACjPDQDJ0A0AadINAArUDQCr1Q0AS9cNAOzYDQCd2g0APtwNAPDdDQCQ3w0AQeENAOLiDQCT5A0ANOYNAOXnDQCG6Q0AN+sNAMfsDQBo7g0ACfANAKnxDQBK8w0A6/QNAJz2DQA9+A0A7vkNAI/7DQBA/Q0A4f4NAJIADgAiAg4AwwMOAGMFDgAEBw4ApQgOAEUKDgDmCw4Alw0OADgPDgDpEA4AihIOADsUDgDcFQ4AjRcOAC4ZDgDfGg4AgBwOADEeDgDSHw4AgyEOABMjDgC0JA4AVSYOAPUnDgCWKQ4ANysOAOgsDgCJLg4AOjAOANsxDgCMMw4ALTUOAL02DgBdOA4A/jkOAJ87DgA/PQ4A4D4OAJFADgAyQg4A40MOAIRFDgA1Rw4A1kgOAIdKDgAoTA4A2U0OAHpPDgArUQ4Au1IOAFxUDgD9VQ4AnVcOAD5ZDgDfWg4AkFwOADFeDgDiXw4Ag2EOADRjDgDVZA4AZWYOAAVoDgCmaQ4AR2sOAOdsDgCZbg4AOXAOANpxDgCLcw4ALHUOAN12DgB+eA4AMHoOANB7DgCBfQ4AIn8OANOADgB0gg4AFYQOALWFDgBnhw4AB4kOAKiKDgBZjA4A+o0OAKuPDgBMkQ4A/ZIOAJ6UDgBPlg4A8JcOAKGZDgBCmw4A85wOAIOeDgAkoA4AxaEOAGWjDgAGpQ4Ap6YOAFioDgD5qQ4AqqsOAEutDgD8rg4AnbAOAE6yDgDesw4Af7UOAB+3DgDAuA4AYboOAAG8DgCzvQ4AU78OAPTADgClwg4ARsQOAPfFDgCYxw4ASckOAOrKDgCbzA4APM4OAO3PDgCO0Q4AP9MOAM/UDgBw1g4AEdgOALHZDgBS2w4A89wOAKTeDgBF4A4A9uEOAJfjDgBI5Q4A6eYOAJroDgA76g4Ay+sOAGvtDgAM7w4ArfAOAE3yDgDu8w4An/UOAED3DgDx+A4AkvoOAEP8DgDk/Q4Alf8OADYBDwDoAg8AdwQPABgGDwC5Bw8AWQkPAPoKDwCbDA8ATA4PAO0PDwCeEQ8APxMPAPAUDwCRFg8AIRgPAMEZDwBiGw8AAx0PAKMeDwBVIA8A9SEPAJYjDwBHJQ8A+SYPAJkoDwA6Kg8A6ysPAIwtDwA9Lw8A3jAPAI8yDwAwNA8A4TUPAII3DwAzOQ8AwzoPAGQ8DwAFPg8ApT8PAEZBDwDnQg8AmEQPADlGDwDqRw8Ai0kPADxLDwDMTA8AbU4PAA1QDwCuUQ8AT1MPAPBUDwCQVg8AQVgPAOJZDwCTWw8ANF0PAOVeDwCGYA8AN2IPANhjDwCJZQ8AKmcPANtoDwB8ag8AHWwPAL1tDwBebw8A7nAPAI9yDwBAdA8A4XUPAJJ3DwAzeQ8A5HoPAIV8DwA2fg8A138PAIiBDwAYgw8AuYQPAFmGDwD6hw8Am4kPADuLDwDcjA8AjY4PAC6QDwDfkQ8AgJMPADGVDwDSlg8Ag5gPACSaDwDVmw8Adp0PABefDwC3oA8AR6IPAOijDwCJpQ8AKacPALmoDwBaqg8A+6sPAKytDwBNrw8A/rAPAJ+yDwBQtA8A8bUPAKK3DwAyuQ8A07oPAHO8DwAUvg8Atb8PAFXBDwAHww8Ap8QPAEjGDwD5xw8AmskPAEvLDwDszA8Anc4PAD7QDwDw0Q8AkNMPAEHVDwDR1g8ActgPABPaDwCz2w8AVN0PAPXeDwCm4A8AR+IPAPjjDwCZ5Q8ASucPAOvoDwCc6g8ALOwPAM3tDwBt7w8ADvEPAK/yDwBP9A8A8PUPAKH3DwBC+Q8A8/oPAJT8DwBF/g8A5v8PAJcBEAA4AxAA6QQQAIoGEAAaCBAAywkQAFsLEAD8DBAAnQ4QAE4QEADvERAAoBMQAEEVEADyFhAAkxgQACMaEADDGxAAZB0QAAUfEAClIBAAVyIQAPgjEACYJRAASScQAOooEACbKhAAPCwQAO0tEACOLxAAPzEQAM8yEABwNBAAETYQALE3EABSORAA8zoQAKQ8EABFPhAA9j8QAJdBEABIQxAA2EQQAHlGEAAZSBAAukkQAFtLEAD7TBAAnE4QAE1QEADuURAAn1MQAEBVEADxVhAAklgQAENaEADTWxAAdF0QABVfEAC1YBAARWIQAOZjEACHZRAAJ2cQAMhoEABpahAAGmwQALttEABsbxAADXEQAJ1yEAA9dBAA3nUQAH93EAAfeRAA0XoQAHF8EAAjfhAAw38QAGSBEAAVgxAAtoQQAGeGEAAIiBAAuYkQAFqLEAALjRAArI4QAF2QEADtkRAAjpMQAC+VEADPlhAAcJgQABGaEADCmxAAY50QABSfEAC1oBAAZqIQAPajEACXpRAAN6cQANioEAB5qhAAGawQAMutEABrrxAADLEQAL2yEABetBAAD7YQALC3EABhuRAAArsQALO8EABDvhAA5L8QAIXBEAAlwxAAxsQQAGfGEAAYyBAAuckQAGrLEAALzRAAvM4QAF3QEADt0RAAjdMQAC7VEADP1hAAb9gQABDaEACx2xAAYt0QAAPfEAC04BAAROIQAOXjEACF5RAAJucQAMfoEABn6hAACOwQALntEABa7xAAC/EQAL3yEABd9BAAD/YQAK/3EABQ+RAAAfsQAKL8EABT/hAA9P8QAKUBEQBGAxEA9wQRAIgGEQAoCBEAyQkRAGkLEQAKDREAqw4RAFwQEQD9EREArhMRAE8VEQAAFxEAoRgRAFIaEQDiGxEAgx0RACMfEQDEIBEAZSIRAAUkEQC3JREAVycRAPgoEQCpKhEASiwRAPstEQCcLxEATTERAO4yEQCfNBEAQDYRAPE3EQCBOREAIjsRAMM8EQBjPhEABEARAKVBEQBWQxEA90QRAKhGEQBJSBEA2UkRAHlLEQAaTREAu04RAFtQEQANUhEArVMRAF9VEQD/VhEAoFgRAFFaEQDyWxEAo10RAERfEQD1YBEAlmIRAEhkEQDXZREAeGcRABlpEQC5ahEAWmwRAPttEQCsbxEATXERAP5yEQCfdBEAUHYRAOB3EQCBeREAIXsRAMJ8EQBjfhEAA4ARAKSBEQBVgxEA9oQRAKeGEQBIiBEA+YkRAJqLEQBLjREA7I4RAJ2QEQAtkhEAzpMRAG+VEQAQlxEAsJgRAFGaEQACnBEAo50RAFSfEQD1oBEApqIRAEekEQD4pREAiKcRACmpEQDJqhEAaqwRAAuuEQCrrxEAXbERAP2yEQCetBEAULYRAPC3EQChuREAQrsRAPO8EQCUvhEARcARAObBEQCXwxEAOMURAOnGEQCKyBEAK8oRAMvLEQBbzREA/M4RAJ3QEQBO0hEA79MRAKDVEQBB1xEA8tgRAJPaEQBE3BEA5d0RAHXfEQAV4REAtuIRAFfkEQD35REAqecRAEnpEQD76hEAm+wRADzuEQDt7xEAjvERAD/zEQDg9BEAkfYRADL4EQDj+REAc/sRABT9EQC1/hEAVQASAPYBEgCXAxIASAUSAOkGEgCaCBIAOwoSAOwLEgCNDRIAHQ8SAL0QEgBeEhIA/xMSAJ8VEgBRFxIA8RgSAJIaEgBDHBIA5B0SAJUfEgA2IRIA5yISAIgkEgA5JhIAyScSAGopEgALKxIAqywSAEwuEgDtLxIAnjESAD8zEgDwNBIAkTYSAEI4EgDjORIAczsSABM9EgC0PhIAVUASAPVBEgCnQxIAR0USAOhGEgCZSBIAOkoSAOtLEgCMTRIAPU8SAN5QEgB/UhIAH1QSAK9VEgBQVxIA8VgSAKJaEgBDXBIA410SAIRfEgAlYRIAxWISAGZkEgAHZhIAl2cSADdpEgDYahIAeWwSABluEgDLbxIAa3ESAB1zEgC9dBIAXnYSAA94EgCweRIAYXsSAAJ9EgCzfhIAVIASAAWCEgCmgxIAR4USAOeGEgCIiBIAGIoSALmLEgBZjRIA6Y4SAIqQEgArkhIA3JMSAH2VEgAulxIAz5gSAICaEgAhnBIA0p0SAGKfEgADoRIAo6ISAESkEgDlpRIAhacSADepEgDXqhIAeKwSACmuEgDKrxIAe7ESAByzEgDNtBIAbrYSACC4EgDAuRIAcbsSAAG9EgCivhIAQ8ASAOPBEgCEwxIAJcUSANbGEgB3yBIAKMoSAMnLEgB6zRIAG88SAMzQEgBc0hIA/dMSAJ3VEgA+1xIA39gSAH/aEgAx3BIA0d0SAIPfEgAj4RIAxOISAHXkEgAW5hIAx+cSAGjpEgAZ6xIAuuwSAGvuEgAM8BIAvfESAE3zEgDu9BIAj/YSAC/4EgDQ+RIAcfsSACL9EgDD/hIAdAATABUCEwDGAxMAZwUTABgHEwCoCBMASQoTAOkLEwCKDRMAKw8TAMsQEwB9EhMAHRQTAM8VEwBvFxMAEBkTAMEaEwBiHBMAEx4TALQfEwBlIRMABiMTALckEwBHJhMA6CcTAIkpEwApKxMAyiwTAGsuEwAcMBMAvTETAF0zEwD+NBMAnzYTAD84EwDgORMAcDsTABE9EwDCPhMAY0ATABRCEwC1QxMAZkUTAAdHEwC4SBMAWUoTAApMEwCaTRMAO08TANtQEwB8UhMAHVQTAL1VEwBeVxMAD1kTALBaEwBhXBMAAl4TALNfEwBUYRMABWMTAJVkEwA2ZhMA12cTAHdpEwAYaxMAuWwTAGpuEwALcBMAvHETAF1zEwAOdRMAnnYTAD94EwDfeRMAgHsTACF9EwDBfhMAc4ATABOCEwC0gxMAZYUTAAaHEwC3iBMAWIoTAAmMEwCqjRMAW48TAOuQEwCMkhMALZQTAM2VEwBulxMAD5kTAMCaEwBhnBMAEp4TALOfEwBkoRMA9KITAJWkEwA1phMA1qcTAHepEwAXqxMAyawTAGmuEwAbsBMAu7ETAFyzEwANtRMArrYTAF+4EwAAuhMAsbsTAFK9EwADvxMApMATAFXCEwDlwxMAhsUTACfHEwDHyBMAaMoTAAnMEwC6zRMAW88TAAzREwCt0hMAXtQTAO7VEwCP1xMAMNkTANDaEwBx3BMAEd4TAMPfEwBj4RMABOMTALXkEwBW5hMAB+gTAKjpEwBZ6xMA+uwTAKvuEwBM8BMA/fETAI3zEwAu9RMAz/YTAHD4EwAQ+hMAsfsTAGL9EwAD/xMAtAAUAFUCFAAGBBQApwUUADcHFADXCBQAeAoUABkMFAC5DRQAaw8UAAsRFACsEhQAXRQUAP4VFACwFxQAUBkUAAEbFACiHBQAUx4UAPQfFAClIRQARiMUAOckFACHJhQAKCgUALgpFABZKxQA+SwUAIkuFAAqMBQAyzEUAHwzFAAdNRQAzjYUAG84FAAgOhQAsDsUAFE9FADxPhQAkkAUADNCFADTQxQAhUUUACVHFADGSBQAeEoUABhMFADJTRQAak8UABtRFAC8UhQAbVQUAP1VFACeVxQAP1kUAN9aFABvXBQAEF4UALFfFABRYRQA8mIUAJNkFABEZhQA5WcUAJZpFAA3axQAx2wUAGduFAAIcBQAqXEUAElzFAD7dBQAm3YUADx4FADteRQAjnsUAEB9FADgfhQAkYAUADKCFADTgxQAc4UUABSHFACkiBQARYoUAPaLFACXjRQASI8UAOmQFACakhQAO5QUAOyVFAB8lxQAHZkUAL2aFABenBQA/50UAJ+fFABRoRQA8aIUAKOkFABDphQA9acUAJWpFAA2qxQA56wUAIiuFAA5sBQA2rEUAIuzFAAstRQAzbYUAG24FAAOuhQAr7sUAE+9FADwvhQAkcAUAELCFADjwxQAlMUUADXHFADmyBQAh8oUADjMFADIzRQAac8UAAnRFACq0hQAS9QUAOvVFACd1xQAPdkUAO/aFACP3BQAQd4UAOHfFACT4RQAM+MUANTkFACF5hQAJugUANfpFAB46xQAKe0UALnuFABa8BQA+/EUAJvzFAA89RQA3fYUAI74FAAv+hQA4PsUAIH9FAAy/xQA0wAVAGMCFQADBBUApAUVAEUHFQDlCBUAlwoVADcMFQDpDRUAiQ8VACoRFQDbEhUAfBQVAC0WFQDOFxUAgBkVAA8bFQCwHBUAUR4VAPEfFQCSIRUAMyMVAOQkFQCFJhUANigVANcpFQCIKxUAKS0VALkuFQBZMBUA+jEVAJszFQA7NRUA7TYVAI04FQA/OhUA3zsVAIA9FQAxPxUA0kAVAINCFQAkRBUA1UUVAHZHFQAXSRUAt0oVAFhMFQDoTRUAiU8VAClRFQC5UhUAWlQVAPtVFQCsVxUATVkVAP5aFQCfXBUAUF4VAOBfFQCBYRUAIWMVAMJkFQBjZhUAFGgVALVpFQBFaxUA5WwVAIZuFQAncBUAx3EVAHlzFQAZdRUAy3YVAGt4FQAMehUAvXsVAF59FQAQfxUAn4AVAECCFQDhgxUAgYUVACKHFQDDiBUAdIoVABWMFQC1jRUAVo8VAAeRFQCokhUAWZQVAOmVFQCKlxUAK5kVAMuaFQBsnBUADZ4VAL6fFQBfoRUAEKMVALGkFQBiphUAA6gVALSpFQBEqxUA5awVAIWuFQAmsBUAx7EVAGezFQAZtRUAubYVAGu4FQALuhUArLsVAF29FQD+vhUAr8AVAFDCFQABxBUAosUVAEPHFQDjyBUAhMoVABTMFQC1zRUAZs8VAAfRFQC40hUAWdQVAArWFQCr1xUAXNkVAP3aFQCu3BUAPt4VAN/fFQB/4RUAIOMVAMHkFQBh5hUAE+gVALPpFQBl6xUABe0VAKbuFQBY8BUA+PEVAKnzFQBK9RUA+/YVAJz4FQBN+hUA3fsVAH79FQAf/xUAvwAWAGACFgABBBYAsgUWAFMHFgAECRYApQoWAFYMFgD3DRYAqA8WADgRFgDZEhYAeRQWABoWFgC7FxYAWxkWAA0bFgCtHBYAXx4WAP8fFgCxIRYAUSMWAAMlFgCjJhYARCgWAOUpFgCFKxYAJi0WAMcuFgBnMBYAGTIWALkzFgBrNRYACzcWAL04FgBdOhYADzwWAK89FgBQPxYAAUEWAKJCFgBTRBYA9EUWAKVHFgBGSRYA90oWAJhMFgBJThYA6k8WAJtRFgArUxYAzFQWAG1WFgANWBYArlkWAE9bFgAAXRYAoV4WAFJgFgDzYRYApGMWAEVlFgD2ZhYAl2gWAEhqFgDYaxYAeW0WABlvFgC6cBYAW3IWAPtzFgCtdRYATXcWAP94FgCfehYAUXwWAPF9FgCjfxYAQ4EWAPWCFgCVhBYAR4YWAOeHFgCIiRYAOYsWANqMFgCLjhYALJAWAN2RFgB+kxYAL5UWAL+WFgBgmBYAAZoWAKGbFgBCnRYA454WAJSgFgA1ohYA5qMWAIelFgA4pxYA2agWAIqqFgArrBYA3K0WAGyvFgANsRYArbIWAE60FgDvtRYAkLcWAEG5FgDhuhYAk7wWADO+FgDlvxYAhcEWADfDFgDXxBYAeMYWACnIFgDKyRYAe8sWABzNFgDNzhYAbtAWAB/SFgCv0xYAUNUWAPHWFgCR2BYAMtoWANPbFgCE3RYAJd8WANbgFgB34hYAKOQWAMnlFgB65xYAG+kWAKvqFgBL7BYA7O0WAI3vFgAt8RYA3/IWAH/0FgAx9hYA0fcWAIP5FgAj+xYA1fwWAHX+FgAWABcAyAEXAGgDFwAZBRcAugYXAGsIFwAMChcAvQsXAF4NFwAPDxcAsBAXAEASFwDhExcAgRUXACIXFwDDGBcAdBoXABUcFwDGHRcAZx8XABghFwCoIhcASSQXAOklFwCKJxcAKykXAMsqFwB9LBcAHS4XAM8vFwBvMRcAEDMXAME0FwBiNhcAEzgXALQ5FwBlOxcABj0XAKc+FwBIQBcA6EEXAHhDFwAZRRcAuUYXAFpIFwDqSRcAi0sXADxNFwDdThcAjlAXAC9SFwDgUxcAgVUXACFXFwCxWBcAUloXAPNbFwCTXRcARV8XAOVgFwCXYhcAN2QXAOllFwCJZxcAO2kXANtqFwB8bBcALW4XAM5vFwB/cRcAIHMXANF0FwBydhcAI3gXALN5FwBUexcA9XwXAJV+FwA2gBcA14EXAIiDFwAphRcA2oYXAHuIFwAsihcAvIsXAF2NFwD9jhcAnpAXAD+SFwDfkxcAkZUXADGXFwDjmBcAg5oXACScFwDVnRcAdp8XACehFwDIohcAeaQXABqmFwDLpxcAbKkXAB2rFwCtrBcATq4XAO+vFwCQsRcAMLMXANG0FwCCthcAI7gXANS5FwB1uxcAJr0XAMe+FwBnwBcA98EXAJjDFwA5xRcA2cYXAIvIFwAryhcA3csXAH3NFwAvzxcA0NAXAHDSFwAh1BcA09UXAHPXFwAU2RcAxdoXAGbcFwAX3hcAuN8XAGnhFwAK4xcAq+QXAEvmFwD95xcAnekXAE/rFwDv7BcAoe4XAEHwFwDz8RcAk/MXADT1FwDl9hcAhvgXADf6FwDI+xcAaP0XAAn/FwCpABgASgIYAOsDGACcBRgAPQcYAO4IGACPChgAQAwYAOENGACSDxgAIhEYAMMSGABjFBgABBYYAKUXGABFGRgA9xoYAJccGABJHhgA6R8YAJshGAA7IxgA3CQYAI0mGAAuKBgA3ykYAIArGAAxLRgAwS4YAGIwGAADMhgAozMYAEQ1GADlNhgAljgYADc6GADoOxgAiT0YADo/GADbQBgAjEIYAC1EGADeRRgAbkcYAA9JGACvShgAUEwYAPFNGACRTxgAQ1EYAONSGACVVBgANVYYAOdXGACIWRgAKFsYANlcGAB6XhgAK2AYAMxhGAB9YxgAHmUYAL9mGABfaBgAAGoYAJBrGAAxbRgA0W4YAHJwGAACchgAo3MYAFR1GAD1dhgApngYAEd6GAD4exgAmX0YAEp/GADagBgAe4IYABuEGAC8hRgAXYcYAP2IGACvihgAUIwYAAGOGAChjxgAQpEYAPOSGACUlBgARZYYAOaXGACXmRgAJ5sYAMicGABpnhgACaAYAKqhGABLoxgA/KQYAJ2mGABOqBgA76kYAKCrGABBrRgA4a4YAHGwGAASshgAs7MYAFO1GAAFtxgApbgYAFe6GAD3uxgAqb0YAEm/GAD7wBgAm8IYADzEGADtxRgAjscYAD/JGADQyhgAcMwYABHOGACxzxgAUtEYAPPSGACk1BgARdYYAPbXGACX2RgASNsYANjcGAB53hgAGeAYALrhGABb4xgA++QYAK3mGABN6BgA/+kYAJ/rGABR7RgA8e4YAKPwGABD8hgA5PMYAJX1GAA29xgA5/gYAHf6GAAY/BgAuf0YAFn/GAD6ABkAmwIZAEwEGQDtBRkAngcZAD8JGQDwChkAgAwZACEOGQDBDxkAYhEZAAMTGQCjFBkAVRYZAPUXGQCnGRkARxsZAOgcGQCZHhkAOiAZAOshGQCMIxkAPSUZAN4mGQCQKBkAHyoZAMArGQBhLRkAAS8ZAKIwGQBDMhkA9DMZAJU1GQBGNxkA5zgZAJg6GQA5PBkA2T0ZAGk/GQAKQRkAq0IZAEtEGQD9RRkAnUcZAE9JGQDvShkAkEwZAEFOGQDiTxkAk1EZADRTGQDlVBkAdVYZABZYGQC3WRkAWFsZAPhcGQCZXhkASmAZAOthGQCcYxkAPWUZAN1mGQB+aBkAH2oZAL9rGQBgbRkAAW8ZAKFwGQBTchkA83MZAJR1GQBFdxkA5ngZAJh6GQAnfBkAyH0ZAGl/GQAJgRkAqoIZAEuEGQD8hRkAnYcZAE6JGQDvihkAoIwZAEGOGQDhjxkAcZEZABKTGQCzlBkAU5YZAAWYGQClmRkAV5sZAPecGQCpnhkASaAZAOqhGQCboxkAPKUZAO2mGQB9qBkAHqoZAL+rGQBgrRkAAK8ZALGwGQBjshkAA7QZAKS1GQBVtxkA9rgZAJe6GQA3vBkA2L0ZAGi/GQAJwRkAqcIZAErEGQDaxRkAe8cZACzJGQDNyhkAfswZAB/OGQDQzxkAYNEZAAHTGQCh1BkAQtYZAOPXGQCD2RkANdsZANXcGQCH3hkAKOAZANnhGQB54xkAK+UZAMvmGQBs6BkAHeoZAL7rGQBf7RkA/+4ZAKDwGQAw8hkA0fMZAIL1GQAj9xkA1PgZAHX6GQAm/BkAx/0ZAHj/GQAZARoAuQIaAEkEGgDqBRoAiwcaACsJGgDdChoAfQwaAC8OGgDPDxoAgREaACETGgDTFBoAcxYaABQYGgDFGRoAdxsaABcdGgC4HhoAaSAaAAoiGgCrIxoASyUaAOwmGgB8KBoAHSoaAM4rGgBvLRoAIC8aAMEwGgByMhoAEzQaAMQ1GgBlNxoAFjkaAKY6GgBHPBoA+D0aAJk/GgBKQRoA60IaAJxEGgA9RhoA7kcaAI9JGgBASxoA0EwaAHFOGgARUBoAslEaAFNTGgDzVBoApVYaAEVYGgD3WRoAl1saADhdGgDpXhoAimAaADtiGgDLYxoAbGUaAA1nGgCtaBoATmoaAO9rGgCgbRoAQW8aAPJwGgCTchoARHQaANR1GgB1dxoAFXkaALZ6GgBXfBoA930aAKl/GgBJgRoA+4IaAJuEGgA8hhoA7YcaAI6JGgA/ixoAz4waAHCOGgARkBoAsZEaAFKTGgDzlBoApJYaAEWYGgD2mRoAl5saAEidGgDpnhoAiaAaABmiGgC6oxoAW6UaAPumGgCtqBoATaoaAP+rGgCfrRoAUa8aAPGwGgCjshoAQ7QaAOS1GgCVtxoANrkaANe6GgB3vBoAGL4aAKi/GgBJwRoA+sIaAJvEGgBMxhoA7ccaAJ7JGgA/yxoA8MwaAJHOGgAx0BoAwdEaAGLTGgAD1RoAo9YaAFXYGgD12RoAp9saAEfdGgD53hoAmeAaAEviGgDr4xoAjOUaAD3nGgDN6BoAbuoaAA/sGgCw7RoAUO8aAPHwGgCi8hoAQ/QaAPT1GgCV9xoARvkaAOf6GgCH/BoAF/4aALj/GgBZARsA+QIbAKsEGwBLBhsA/QcbAJ0JGwBPCxsA8AwbAJAOGwBBEBsA8xEbAJMTGwA0FRsA5RYbAIYYGwA3GhsAxxsbAGgdGwAJHxsAqSAbAEoiGwDrIxsAnCUbAD0nGwDuKBsAjyobAEAsGwDQLRsAcS8bABExGwCyMhsAUzQbAPM1GwClNxsARTkbAPc6GwCXPBsAST4bAOk/GwCbQRsAO0MbANxEGwCNRhsALkgbAM9JGwBwSxsAEE0bAKBOGwBBUBsA8lEbAJNTGwBEVRsA5VYbAJZYGwA3WhsA6FsbAIldGwA6XxsAymAbAGtiGwALZBsArGUbAE1nGwDtaBsAn2obAD9sGwDxbRsAkW8bADJxGwDjchsAhHQbADV2GwDFdxsAZnkbAAd7GwCnfBsASH4bAOl/GwCagRsAO4MbAOyEGwCNhhsAPogbAN+JGwB/ixsAD40bALCOGwBRkBsA8ZEbAKOTGwBDlRsA9ZYbAJWYGwBHmhsA55sbAIidGwA5nxsA2qAbAHuiGwAbpBsAvKUbAEynGwDtqBsAnqobAD+sGwDwrRsAka8bAEKxGwDjshsAlLQbADW2GwDmtxsAdrkbABe7GwC4vBsAWL4bAOi/GwCJwRsAKcMbAMrEGwBrxhsAC8gbAKzJGwBNyxsA/swbAJ/OGwBQ0BsA8dEbAKLTGwBD1RsA9NYbAITYGwAl2hsAxdsbAGbdGwAH3xsAp+AbAFniGwD54xsAq+UbAEvnGwD96BsAneobAE/sGwDv7RsAoe8bAEHxGwDz8hsAk/QbADT2GwDl9xsAdfkbABb7GwC3/BsAV/4bAPj/GwCZARwASgMcAOsEHACcBhwAPQgcAO4JHACPCxwAQA0cAOEOHACSEBwAIhIcAMMTHABjFRwABBccAKUYHABFGhwA9xscAJcdHABJHxwA6SAcAJsiHAA7JBwA7SUcAI0nHAAuKRwA3yocAG8sHAAQLhwAsS8cAFExHADyMhwAkzQcAEQ2HADlNxwAljkcADc7HADoPBwAiT4cAClAHAC5QRwAWkMcAPtEHACbRhwATUgcAO1JHACfSxwAQE0cAPFOHACRUBwAQ1IcAONTHACVVRwANVccAOdYHACHWhwAKFwcANldHAB6XxwAG2EcALtiHABcZBwA7GUcAI1nHAA+aRwA32ocAJBsHAAxbhwA4m8cAINxHAA0cxwA1XQcAIZ2HAAWeBwAt3kcAFd7HAD4fBwAmX4cADmAHADrgRwAi4McAD2FHADdhhwAj4gcAC+KHADhixwAgY0cADOPHADTkBwAdJIcACWUHADGlRwAZ5ccAAeZHAC5mhwAWZwcAAueHACrnxwAXaEcAP2iHACvpBwAT6YcAPCnHAChqRwAMascANKsHABzrhwAE7AcALSxHABVsxwABrUcAKe2HABYuBwA+bkcAKq7HABLvRwA674cAHvAHAAcwhwAvcMcAF3FHAAPxxwAr8gcAGHKHAABzBwAs80cAFPPHAAF0RwApdIcAFfUHAD41RwAmNccAEnZHADZ2hwAetwcABveHAC73xwAXOEcAP3iHACu5BwAT+YcAADoHACh6RwAUuscAPPsHACk7hwANPAcANXxHAB18xwAFvUcALf2HABX+BwACfocAKn7HABb/RwA+/4cAK0AHQBNAh0A/wMdAJ8FHQBABx0A8QgdAJIKHQBDDB0A0w0dAHQPHQAVER0AtRIdAFYUHQD3FR0AqBcdAEkZHQD6Gh0AmxwdAEweHQDtHx0AjSEdAB0jHQC+JB0AXyYdAAAoHQCxKR0AUSsdAAMtHQCjLh0AVTAdAPUxHQCnMx0ARzUdAPk2HQCZOB0ASzodAOs7HQCMPR0APT8dAM1AHQBuQh0AD0QdAK9FHQBQRx0A8UgdAKJKHQBDTB0A9E0dAJVPHQBGUR0A51IdAIdUHQAXVh0AuFcdAFlZHQD5Wh0Aq1wdAEteHQDsXx0AfGEdAB1jHQDOZB0Ab2YdACBoHQDBaR0AcmsdABNtHQDEbh0AZXAdAAVyHQCVcx0ANnUdANd2HQB3eB0AKXodAMl7HQB7fR0AG38dAM2AHQBtgh0AH4QdAMCFHQBxhx0AEYkdALKKHQBjjB0A840dAJSPHQA1kR0A1ZIdAHaUHQAXlh0AyJcdAGmZHQAamx0Au5wdAGyeHQD8nx0AnaEdAD2jHQDepB0Af6YdAB+oHQDRqR0AcasdACOtHQDDrh0AdbAdABWyHQC2sx0AZ7UdAPe2HQCYuB0AObodANm7HQB6vR0AG78dAMzAHQBtwh0AHsQdAL/FHQBwxx0AEckdALHKHQBBzB0A4s0dAIPPHQAj0R0A1dIdAHXUHQAn1h0AyNcdAHnZHQAZ2x0Ay9wdAGveHQAd4B0AveEdAG/jHQAP5R0AsOYdAGHoHQAC6h0Ao+sdAEPtHQDk7h0AdPAdABXyHQDG8x0AZ/UdABj3HQC5+B0AavodAAv8HQC8/R0AXf8dAA4BHgCvAh4ATwQeAN8FHgCABx4AIQkeAMEKHgBzDB4AEw4eAMUPHgBlER4AFxMeALcUHgBpFh4AGhgeALsZHgBbGx4A/BweAJ0eHgBOIB4A7yEeAKAjHgBBJR4A8iYeAJMoHgBEKh4A1CseAHUtHgAVLx4AtjAeAFcyHgD3Mx4AqTUeAEk3HgD7OB4AmzoeAE08HgDtPR4Ajj8eAEBBHgDPQh4AcEQeABFGHgCxRx4AUkkeAPNKHgCkTB4ARU4eAPZPHgCXUR4AN1MeAMhUHgBoVh4ACVgeAKlZHgBbWx4A+1weAK1eHgBNYB4A/2EeAJ9jHgBRZR4A8WYeAKNoHgBDah4A02seAHRtHgAVbx4AtXAeAFZyHgD3cx4AqHUeAEl3HgD6eB4Am3oeAEx8HgDcfR4AfX8eAB2BHgC+gh4AX4QeAP+FHgCxhx4AUYkeAAOLHgCjjB4AVY4eAPWPHgCWkR4AN5MeANeUHgB4lh4AGZgeALmZHgBrmx4AC50eAKyeHgBNoB4A7aEeAI6jHgAepR4Av6YeAHCoHgARqh4AwqseAGOtHgAUrx4AtbAeAFWyHgDlsx4AhrUeACe3HgDHuB4AeboeABm8HgDLvR4Aa78eAB3BHgC9wh4Ab8QeABDGHgDBxx4AYckeAALLHgCzzB4AQ84eAOTPHgCF0R4AJdMeAMbUHgBn1h4AGNgeALnZHgBq2x4AC90eAKveHgA74B4A3OEeAH3jHgAd5R4Az+YeAG/oHgAh6h4AweseAHPtHgAT7x4AtPAeAFXyHgD18x4Ap/UeAEf3HgDo+B4AifoeACn8HgDK/R4Aa/8eAAsBHwC9Ah8AXQQfAA8GHwCvBx8AYQkfAAELHwCzDB8AUw4fAAUQHwClER8ARhMfAOcUHwCHFh8AKBgfALgZHwBZGx8ACh0fAKseHwBcIB8A/SEfAK4jHwBPJR8AACcfAKEoHwBSKh8A4isfAIMtHwAjLx8AxDAfAGUyHwAFNB8AtzUfAFg3HwAJOR8AqTofAFs8HwD7PR8AnD8fAE1BHwDuQh8Aj0QfAC9GHwDQRx8AYEkfAAFLHwChTB8AQk4fANJPHwBzUR8AJFMfAMVUHwB2Vh8AF1gfAMhZHwBpWx8ACV0fAJleHwA6YB8A22EfAHtjHwAtZR8AzWYfAH9oHwAgah8A0WsfAHFtHwAjbx8Aw3AfAHVyHwAVdB8Ax3UfAGd3HwAIeR8AuXofAEl8HwDqfR8Ai38fACuBHwDMgh8AbYQfAB6GHwC/hx8AcIkfABGLHwDCjB8AUo4fAPOPHwCTkR8ANJMfANWUHwB1lh8AJ5gfAMeZHwB5mx8AGZ0fAMueHwBroB8AHaIfAL2jHwBvpR8AD6cfAKCoHwBAqh8A4asfAIGtHwAirx8Aw7AfAHSyHwAVtB8AxrUfAGe3HwAYuR8AubofAGq8HwALvh8AvL8fAEzBHwDtwh8AjcQfAC7GHwDPxx8Ab8kfACHLHwDBzB8Ac84fABPQHwDF0R8AZdMfABfVHwC31h8AadgfAAnaHwC72x8AS90fAOveHwCM4B8AHOIfAL3jHwBu5R8AD+cfAMDoHwBh6h8AEuwfALPtHwBk7x8ABfEfAKXyHwA19B8A1vUfAHf3HwAX+R8AyfofAGn8HwAb/h8Au/8fAG0BIAANAyAAvwQgAGAGIAARCCAAsQkgAEELIADiDCAAgw4gACMQIADEESAAZRMgABYVIAC3FiAAaBggAAkaIAC6GyAAWx0gAPseIACLICAALCIgAM0jIABtJSAAHycgAL8oIABxKiAAESwgAMMtIABjLyAAFTEgALUyIABnNCAABzYgALk3IABZOSAACzsgAKs8IAA7PiAA3D8gAH1BIAAdQyAAvkQgAF9GIAAQSCAAsUkgAGJLIAADTSAAtE4gAERQIADlUSAAhVMgACZVIADHViAAaFggABlaIAC5WyAAa10gAAtfIAC9YCAAXWIgAA9kIACvZSAAYWcgAAFpIACzaiAAU2wgAONtIACEbyAAJXEgAMVyIABmdCAAB3YgALh3IABZeSAACnsgAKt8IABcfiAA/X8gAK6BIABPgyAAAIUgAJCGIAAxiCAA0YkgAHKLIAATjSAAs44gAGWQIAAFkiAAt5MgAFeVIAAJlyAAqZggAFuaIAD7myAAi50gACyfIADNoCAAbaIgAA6kIACvpSAAYKcgAAGpIACyqiAAU6wgAASuIAClryAAVrEgAOayIACHtCAAKLYgAMi3IABpuSAACbsgALu8IABbviAADcAgAK3BIABfwyAA/8QgALHGIABRyCAA4ckgAILLIAAjzSAAw84gAGTQIAAF0iAApdMgAEbVIADW1iAAd9ggACjaIADJ2yAAet0gABvfIADM4CAAbeIgAB7kIACu5SAAT+cgAPDoIACQ6iAAMewgANHtIACD7yAAI/EgANXyIAB19CAAJ/YgAMf3IAB5+SAAGfsgAMv8IABr/iAA+/8gAJwBIQA9AyEA3QQhAH4GIQAfCCEA0AkhAHELIQAiDSEAww4hAHQQIQAVEiEAxhMhAFYVIQD3FiEAlxghADgaIQDZGyEAeR0hACsfIQDLICEAfSIhAB0kIQDPJSEAcCchACEpIQDBKiEAcywhABMuIQCjLyEARDEhAOUyIQCFNCEAJjYhAMc3IQB4OSEAGTshAMo8IQBrPiEAHEAhAL1BIQBdQyEA7UQhAI5GIQAvSCEAz0khAHBLIQARTSEAwk4hAGNQIQAUUiEAtVMhAGZVIQAHVyEAuFghAEhaIQDpWyEAiV0hACpfIQDLYCEAa2IhAB1kIQC9ZSEAb2chAA9pIQDBaiEAYWwhABNuIQCzbyEAQ3EhAORyIQCFdCEAJXYhAMZ3IQBneSEAGHshALl8IQBqfiEAC4AhALyBIQBMgyEA7YQhAI2GIQAuiCEAz4khAG+LIQAhjSEAwY4hAHOQIQATkiEAxZMhAGWVIQAXlyEAuJghAEeaIQDomyEAiZ0hACmfIQDKoCEAa6IhABykIQC9pSEAbqchAA+pIQCvqiEAUKwhAOCtIQCBryEAIbEhAMKyIQBStCEA87UhAKS3IQBFuSEA9rohAJe8IQBIviEA6b8hAJrBIQAqwyEAy8QhAGvGIQAMyCEArckhAE3LIQD/zCEAn84hAFHQIQDx0SEAo9MhAEPVIQD11iEAldghAEfaIQDn2yEAd90hABjfIQC54CEAWeIhAPrjIQCb5SEATOchAO3oIQCe6iEAP+whAPDtIQCR7yEAQvEhANLyIQBz9CEAE/YhALT3IQBV+SEA9fohAKf8IQBI/iEA+f8hAJkBIgBLAyIA6wQiAJ0GIgA9CCIA7wkiAH8LIgAfDSIAwA4iAFAQIgDxESIAkRMiADIVIgDCFiIAYxgiABQaIgC1GyIAZh0iAAcfIgC4ICIASCIiAOkjIgCJJSIAKiciAMsoIgBrKiIAHSwiAL0tIgBvLyIAEDEiAMEyIgBhNCIAEzYiALM3IgBDOSIA5DoiAIU8IgAlPiIAxj8iAGdBIgAYQyIAuUQiAGpGIgALSCIAvEkiAF1LIgD9TCIAjU4iAC5QIgDPUSIAb1MiACFVIgDBViIAc1giABNaIgDFWyIAZV0iABdfIgC3YCIAaWIiAAlkIgC7ZSIAS2ciAOtoIgCMaiIAHGwiAL1tIgBdbyIA/nAiAI5yIgAvdCIA4HUiAIF3IgAyeSIA03oiAIR8IgAlfiIAxX8iAFWBIgD2giIAl4QiADeGIgDphyIAiYkiADuLIgDbjCIAjY4iAC2QIgDfkSIAf5MiADGVIgDRliIAYZgiAAKaIgCjmyIAQ50iAPWeIgCVoCIAR6IiAOejIgB3pSIAGKciALmoIgBZqiIA+qsiAJutIgBMryIA7bAiAJ6yIgA/tCIA8LUiAIC3IgAhuSIAwboiAGK8IgADviIAo78iAFXBIgD1wiIAp8QiAEfGIgD5xyIAmckiADrLIgDbzCIAe84iABzQIgC90SIAXdMiAP7UIgCf1iIAUNgiAPHZIgCi2yIAQ90iAPTeIgCE4CIAJeIiAMXjIgBm5SIA9uYiAJfoIgA36iIA2OsiAHntIgAZ7yIAy/AiAGvyIgAd9CIAvfUiAG/3IgAP+SIAwfoiAGH8IgDx/SIAkv8iADMBIwDTAiMAdAQjABUGIwDGByMAZwkjABgLIwC5DCMAag4jAAsQIwCrESMAOxMjANwUIwB9FiMAHRgjAM8ZIwBwGyMAIR0jAMEeIwBzICMAEyIjAMUjIwBlJSMAFycjALcoIwBHKiMA6CsjAIktIwApLyMAyjAjAGsyIwAcNCMAvTUjAG43IwAPOSMAwDojAFA8IwDxPSMAkT8jADJBIwDTQiMAc0QjACVGIwDFRyMAd0kjABdLIwDJTCMAaU4jABtQIwCrUSMAS1MjAOxUIwB8ViMAHVgjAM5ZIwBvWyMAIF0jAMFeIwByYCMAE2IjAMRjIwBlZSMAFmcjAKZoIwBHaiMA52sjAIhtIwApbyMAyXAjAHtyIwAbdCMAzXUjAG13IwAfeSMAv3ojAHF8IwARfiMAoX8jAEKBIwDjgiMAg4QjACSGIwDFhyMAdokjABeLIwDIjCMAaY4jABqQIwCqkSMAS5MjAOuUIwCMliMALZgjAM2ZIwB/myMAH50jANGeIwBxoCMAEqIjAKKjIwBDpSMA46YjAISoIwAlqiMAxasjAHetIwAXryMAybAjAGmyIwAbtCMAu7UjAEu3IwDsuCMAjbojAC28IwDOvSMAb78jACDBIwDBwiMAcsQjABPGIwDExyMAZckjAAXLIwCVzCMANs4jANfPIwB30SMAKdMjAMnUIwB71iMAG9gjAM3ZIwBt2yMAH90jAMDeIwBP4CMA8OEjAJHjIwAx5SMA0uYjAHPoIwAk6iMAxesjAHbtIwAX7yMAyPAjAFjyIwD58yMAmfUjADr3IwDb+CMAe/ojAC38IwDN/SMAf/8jAB8BJADRAiQAcQQkACMGJADDByQAUwkkAPQKJACVDCQANQ4kANYPJAB3ESQAKBMkAMkUJAB6FiQAGxgkAMwZJABtGyQADR0kAJ0eJAA+ICQA3yEkAH8jJAAxJSQA0SYkAIMoJAAjKiQA1SskAHUtJAAnLyQAtzAkAFcyJAD4MyQAiDUkACk3JADaOCQAezokACw8JADNPSQAfj8kAB9BJADQQiQAYEQkAAFGJAChRyQAQkkkAONKJACDTCQANU4kANVPJACHUSQAJ1MkANlUJAB5ViQAK1gkAMtZJABbWyQA/FwkAJ1eJAA9YCQA3mEkAH9jJAAwZSQA0WYkAIJoJAAjaiQA1GskAGRtJAAFbyQApXAkAEZyJADncyQAh3UkADl3JADZeCQAi3okACt8JADdfSQAfX8kAC+BJADQgiQAX4QkAACGJAChhyQAQYkkAOKKJACDjCQANI4kANWPJACGkSQAJ5MkAMeUJABYliQA+JckAJmZJAA5myQA65wkAIueJAA9oCQA3aEkAI+jJAAvpSQA4aYkAIGoJAARqiQAsqskAFOtJADzriQAlLAkADWyJADmsyQAh7UkADi3JADZuCQAirokABq8JAC7vSQAW78kAPzAJACdwiQAPcQkAO/FJACPxyQAQckkAOHKJACTzCQAM84kAMPPJABk0SQABdMkAKXUJABG1iQA59ckAJjZJAA52yQA6twkAIveJAAr4CQAu+EkAFzjJAD95CQAneYkAE/oJADv6SQAoeskAEHtJADz7iQAk/AkAEXyJADl8yQAl/UkADf3JADH+CQAaPokAAn8JACp/SQASv8kAOsAJQCcAiUAPQQlAO4FJQCPByUAQAklANAKJQBxDCUAEQ4lALIPJQBTESUA8xIlAKUUJQBFFiUA9xclAJcZJQBJGyUA6RwlAJseJQArICUAyyElAGwjJQANJSUAviYlAE4oJQDvKSUAjyslADAtJQDRLiUAgjAlABIyJQCzMyUAUzUlAPQ2JQCVOCUANTolAOc7JQCHPSUAOT8lANlAJQCLQiUAK0QlAN1FJQB9RyUADUklAK5KJQBPTCUA8E0lAJBPJQAxUSUA4lIlAINUJQA0ViUA1VclAHVZJQAFWyUAplwlAEdeJQDnXyUAmWElADljJQDrZCUAi2YlAD1oJQDdaSUAj2slADBtJQC/biUAYHAlAAFyJQChcyUAQnUlAON2JQCUeCUANXolAOZ7JQCHfSUAOH8lAMiAJQBpgiUACYQlAKqFJQBLhyUA64glAJ2KJQA9jCUA740lAI+PJQBBkSUA4ZIlAJOUJQAzliUA5ZclAHWZJQAVmyUAtpwlAEaeJQDnnyUAmKElADmjJQDqpCUAi6YlADyoJQDdqSUAjqslAB6tJQC/riUAX7AlAACyJQChsyUAQbUlAPO2JQCTuCUARbolAOW7JQCXvSUAOL8lAMfAJQBowiUACcQlAKnFJQBKxyUA68glAJzKJQA9zCUA7s0lAI/PJQBA0SUA4dIlAIHUJQAR1iUAstclAFPZJQDz2iUApdwlAEXeJQD33yUAl+ElAEnjJQDp5CUAm+YlADvoJQDL6SUAbOslAA3tJQCt7iUATvAlAO/xJQCg8yUAQfUlAPL2JQCT+CUAM/olANT7JQB1/SUAJv8lAMcAJgB4AiYAGQQmAMoFJgBrByYAHAkmAL0KJgBdDCYA7Q0mAI4PJgAvESYAzxImAIEUJgAhFiYA0xcmAHMZJgAlGyYAxRwmAHceJgAXICYAySEmAGkjJgAbJSYAuyYmAEsoJgDsKSYAjSsmAC0tJgDOLiYAbzAmACAyJgDBMyYAcjUmABM3JgDEOCYAZTomAAU8JgCVPSYANj8mANdAJgB3QiYAKUQmAMlFJgB7RyYAG0kmALxKJgBdTCYA/U0mAJ5PJgA/USYA31ImAJFUJgAxViYA41cmAINZJgA1WyYA1VwmAIdeJgAnYCYAt2EmAFhjJgD5ZCYAmWYmADpoJgDbaSYAjGsmAC1tJgDebiYAf3AmADByJgDRcyYAgnUmABJ3JgCzeCYAU3omAPR7JgCVfSYANX8mAOeAJgCIgiYAOYQmANmFJgCLhyYAK4kmAN2KJgB9jCYADY4mAK6PJgBPkSYA75ImAJCUJgAxliYA4pcmAIOZJgA0myYA1ZwmAIaeJgAWoCYAt6EmAFejJgD4pCYAmaYmADmoJgDrqSYAi6smAD2tJgDdriYAj7AmAC+yJgDhsyYAgbUmADO3JgDDuCYAY7omAAS8JgCUvSYANb8mAObAJgCHwiYAOMQmANnFJgCKxyYAK8kmANzKJgB9zCYAHc4mAK3PJgBO0SYA79ImAJDUJgBB1iYA4dcmAJPZJgAz2yYA5dwmAIXeJgA34CYA1+EmAInjJgAp5SYA2+YmAHvoJgAL6iYArOsmAE3tJgDt7iYAjvAmAC/yJgDg8yYAgfUmADL3JgDT+CYAhPomACX8JgDF/SYAVf8mAPYAJwCXAicANwQnAOkFJwCJBycAOwknANsKJwCNDCcALQ4nAN8PJwB/EScAMRMnANEUJwCDFicAExgnALMZJwBUGycA5BwnAIUeJwA2ICcA1yEnAIgjJwApJScA2iYnAHsoJwAsKicAzSsnAH4tJwAOLycArzAnAFAyJwDwMycAkTUnADE3JwDjOCcAgzonADU8JwDVPScAhz8nACdBJwDZQicAeUQnAAlGJwCqRycAS0knAOtKJwCMTCcALU4nAN5PJwB/UScAMFMnANFUJwCCVicAI1gnAMNZJwBTWycA9FwnAJVeJwA1YCcA52EnAIdjJwA5ZScA2WYnAItoJwAraicA3WsnAH1tJwANbycArnAnAE9yJwDvcycAkHUnADF3JwDieCcAg3onADR8JwDEfScAZX8nAAWBJwCmgicAR4QnAPiFJwCZhycASoknAOuKJwCLjCcAG44nALyPJwBdkScA/ZInAK+UJwBPlicAAZgnAKGZJwBTmycA85wnAKWeJwBFoCcA96EnAJijJwAnpScAyKYnAGmoJwAJqicAqqsnAEutJwD8ricAnbAnAE6yJwDvsycAoLUnAEG3JwDhuCcAcbonABK8JwCzvScAU78nAAXBJwClwicAV8QnAPfFJwCpxycAScknAPvKJwCbzCcATc4nAN3PJwB90ScAHtMnAK7UJwBP1icA79cnAJDZJwAg2ycAwdwnAHLeJwAT4CcAxOEnAGXjJwAW5ScAt+YnAGjoJwAJ6icAqesnADntJwDa7icAe/AnABvyJwDN8ycAbfUnAB/3JwC/+CcAcfonABH8JwDD/ScAY/8nABUBKAC1AigARQQoAOYFKACHBygAKAkoAMgKKABpDCgAGg4oALsPKABsESgADRMoAL4UKABOFigA7xcoAI8ZKAAwGygA0RwoAHEeKAAjICgAwyEoAHUjKAAVJSgAxyYoAGgoKAAZKigAuSsoAEktKADqLigAizAoACsyKADMMygAbTUoAB43KAC/OCgAcDooABE8KADCPSgAYz8oABRBKACkQigARUQoAOVFKACGRygAJ0koAMdKKAB5TCgAGU4oAMtPKABrUSgADFMoAJxUKAA9VigA3VcoAH5ZKAAfWygAv1woAHFeKAARYCgAw2EoAGNjKAAVZSgAtWYoAGdoKAD3aSgAl2soADhtKADIbigAaXAoABpyKAC7cygAbHUoAA13KAC+eCgAX3ooABB8KACxfSgAYn8oAPKAKACTgigAM4QoANSFKAB1hygAFYkoAMeKKABnjCgAGY4oALmPKABrkSgAC5MoAJuUKAA8ligA3ZcoAH2ZKAAemygAv5woAHCeKAARoCgAwqEoAGOjKAAUpSgApKYoAEWoKADlqSgAhqsoACetKADHrigAebAoABmyKADLsygAa7UoAB23KAC9uCgAb7ooAA+8KACfvSgAQL8oAOHAKACBwigAIsQoAMPFKAB0xygAFckoAMbKKABnzCgAGM4oALnPKABq0SgAC9MoALzUKABM1igA7dcoAI3ZKAAu2ygAz9woAG/eKAAh4CgAweEoAHPjKAAT5SgAxeYoAGXoKAD16SgAlusoADftKADX7igAePAoABnyKADK8ygAa/UoABz3KAC9+CgAbvooAP77KACf/SgAQP8oAOAAKQCBAikAIQQpANMFKQBzBykAJQkpAMUKKQB3DCkAFw4pAMkPKQBpESkA+RIpAJoUKQA7FikA2xcpAHwZKQAdGykAzhwpAG8eKQAgICkAwSEpAHIjKQATJSkAsyYpAEMoKQDkKSkAhSspACUtKQDXLikAdzApACkyKQDJMykAezUpABs3KQDNOCkAbTopAB88KQCvPSkATz8pAPBAKQCAQikAIUQpANJFKQBzRykAJEkpAMVKKQB2TCkAF04pAMhPKQBpUSkACVMpAJlUKQA6VikA21cpAHtZKQAtWykAzVwpAH9eKQAfYCkA0WEpAHFjKQAjZSkAw2YpAHVoKQAVaikApWspAEZtKQDnbikAiHApABdyKQC4cykAWXUpAPl2KQCaeCkAO3opAOx7KQCNfSkAPn8pAN+AKQCQgikAIIQpAMGFKQBhhykAAokpAKOKKQBDjCkA9Y0pAJWPKQBHkSkA55IpAJmUKQA5likA65cpAHuZKQAbmykAvJwpAEyeKQDtnykAnqEpAD+jKQDwpCkAkaYpAEKoKQDjqSkAlKspADWtKQDVrikAZbApAAayKQCnsykAR7UpAPm2KQCZuCkAS7opAOu7KQCdvSkAPb8pAO/AKQCQwikAH8QpAMDFKQBhxykAAckpAKLKKQBDzCkA9M0pAJXPKQBG0SkA59IpAJjUKQAo1ikAydcpAGnZKQAK2ykAq9wpAEveKQD93ykAneEpAE/jKQDv5CkAoeYpAEHoKQDz6SkAg+spACPtKQDE7ikAZfApAPXxKQCm8ykAR/UpAPj2KQCZ+CkASvopAOv7KQCc/SkAPf8pAO4AKgB+AioAHwQqAL8FKgBgByoAAQkqAKEKKgBTDCoA8w0qAKUPKgBFESoA9xIqAJgUKgBJFioA6RcqAHkZKgAaGyoAuxwqAFseKgD8HyoAnSEqAE4jKgDvJCoAoCYqAEEoKgDyKSoAkysqAEQtKgDULioAdTAqABUyKgC2MyoAVzUqAPc2KgCYOCoAOToqANk7KgB6PSoAGz8qALtAKgBtQioADUQqAL9FKgBgRyoAEUkqALFKKgBjTCoAA04qALVPKgBVUSoAB1MqAJdUKgA3VioA2FcqAHlZKgAJWyoAqVwqAEpeKgDaXyoAe2EqACxjKgDNZCoAfmYqAB9oKgDQaSoAcWsqACJtKgDDbioAdHAqABVyKgDGcyoAZ3UqABh3KgC5eCoAWXoqAOl7KgCKfSoAK38qAMuAKgB9gioAHYQqAM+FKgBvhyoAIYkqAMGKKgBzjCoAE44qAKOPKgBEkSoA5ZIqAIWUKgAmlioAx5cqAHiZKgAZmyoAypwqAGueKgAcoCoAvaEqAF2jKgDtpCoAjqYqAC+oKgDPqSoAcKsqABGtKgDCrioAY7AqABSyKgC1syoAVbUqAOW2KgCGuCoAJ7oqAMe7KgB5vSoAGb8qAMvAKgBrwioAHcQqAL3FKgBvxyoAD8kqAJ/KKgBAzCoA4c0qAIHPKgAi0SoAw9IqAHTUKgAV1ioAxtcqAGfZKgAY2yoAudwqAGreKgD63yoAm+EqADvjKgDc5CoAfeYqAB3oKgDP6SoAcOsqACHtKgDB7ioAc/AqABPyKgCj8yoARPUqAOX2KgCF+CoAJvoqAMf7KgB4/SoAGf8qAMoAKwBrAisAHAQrAKwFKwBNBysA7QgrAI4KKwAvDCsAzw0rAIEPKwAhESsA0xIrAHMUKwAlFisAxRcrAFUZKwD2GisAlxwrADgeKwDYHysAeSErACojKwDLJCsAfCYrAB0oKwDOKSsAbysrAA8tKwCfLisAQDArAOExKwCBMysAMzUrANM2KwCFOCsAJTorANc7KwB4PSsAKT8rAMlAKwBZQisA+kMrAJtFKwA7RysA3EgrAH1KKwAuTCsAz00rAIBPKwAhUSsA0lIrAHNUKwATVisAo1crAERZKwDlWisAhVwrADdeKwDXXysAiWErACljKwDbZCsAe2YrAC1oKwDNaSsAXWsrAP5sKwCfbisAQHArAOBxKwCBcysAMnUrANN2KwCEeCsAJXorANZ7KwB3fSsAF38rAKeAKwBIgisA6YMrAImFKwAZhysAuogrAFuKKwD7iysArY0rAE2PKwD/kCsAn5IrAFGUKwDxlSsAgZcrACKZKwDDmisAY5wrAASeKwClnysAVqErAPeiKwCopCsASaYrAPqnKwCbqSsAO6srAMusKwBsrisADbArAK2xKwBfsysA/7QrALG2KwBRuCsAA7orAKO7KwBVvSsA9b4rAKfAKwA3wisA18MrAHjFKwAZxysAqcgrAFrKKwD7yysArM0rAE3PKwD+0CsAn9IrAFDUKwDx1SsAkdcrACHZKwDC2isAY9wrAAPeKwC13ysAVeErAAfjKwCn5CsAWeYrAPnnKwCr6SsAO+srANvsKwB87isAHfArAK3xKwBe8ysA//QrALD2KwBR+CsAAvorAKP7KwBU/SsA9f4rAKYALAA2AiwA1wMsAHcFLAAYBywAuQgsAFkKLAALDCwAqw0sAF0PLAD9ECwArxIsAFAULAABFiwAoRcsADEZLADSGiwAcxwsABMeLAC0HywAVSEsAAYjLACnJCwAWCYsAPknLACqKSwASyssAOssLACMLiwALTAsAM0xLABuMywADzUsAK82LAA/OCwA4DksAIE7LAAhPSwAwj4sAGNALAAUQiwAtUMsAGZFLAAHRywAuEgsAEhKLADpSywAiU0sACpPLADLUCwAa1IsAB1ULAC9VSwAb1csAA9ZLADBWiwAYVwsABNeLACzXywAQ2EsAORiLACFZCwAJWYsAMZnLABnaSwAGGssALlsLABqbiwAC3AsALxxLABdcywA/XQsAI12LAAueCwAz3ksAG97LAAhfSwAwX4sAHOALAATgiwAxYMsAGWFLAAXhywAt4gsAEeKLADoiywAiY0sACmPLADKkCwAa5IsAByULAC9lSwAbpcsAA+ZLADAmiwAYZwsAAGeLACRnywAMqEsANOiLABzpCwAJaYsAMWnLAB3qSwAF6ssAMmsLABpriwA+a8sAJqxLAA7sywA27QsAHy2LAAduCwAzrksAG+7LAAgvSwAwb4sAHLALAATwiwAxMMsAFTFLAD1xiwAlcgsADbKLADXyywAd80sACnPLADJ0CwAe9IsABvULADN1SwAbdcsAB/ZLACv2iwAT9wsAPDdLACR3ywAIeEsANLiLABz5CwAJOYsAMXnLAB26SwAF+ssAMjsLABp7iwAGvAsAKrxLABL8ywA6/QsAIz2LAAt+CwAzfksAH/7LAAf/SwA0f4sAHEALQASAi0AswMtAFMFLQDjBi0AhAgtACUKLQDFCy0Adw0tABcPLQDJEC0AaRItABsULQC7FS0ASxctAOwYLQCNGi0ALRwtAM4dLQBvHy0AICEtAMEiLQByJC0AEyYtAMQnLQBUKS0A9SotAJUsLQA2Li0A1y8tAHgxLQApMy0AyTQtAHs2LQAbOC0AzTktAG07LQAfPS0Arz4tAE9ALQDwQS0AkUMtACFFLQDSRi0Ac0gtACRKLQDFSy0Adk0tABdPLQDIUC0AaVItAAlULQCqVS0AOlctANtYLQB7Wi0ALVwtAM1dLQB/Xy0AH2EtANFiLQBxZC0AI2YtAMNnLQBTaS0A9GotAJVsLQA1bi0A1m8tAHdxLQAocy0AyXQtAHp2LQAbeC0AzHktAG17LQANfS0AnX4tAD6ALQDfgS0AgIMtADGFLQDRhi0Ag4gtACOKLQDViy0AdY0tACePLQC3kC0AV5ItAPiTLQCZlS0AKZctANqYLQB7mi0ALJwtAM2dLQB+ny0AH6EtANCiLQBxpC0AIqYtALKnLQBTqS0A86otAJSsLQA1ri0A1a8tAIexLQAnsy0A2bQtAHm2LQAruC0Ay7ktAFu7LQD8vC0Anb4tAD3ALQDewS0Af8MtADDFLQDRxi0AgsgtACPKLQDDyy0AZM0tAPTOLQCV0C0ANdItAOfTLQCI1S0AOdctANnYLQCL2i0AK9wtAN3dLQB93y0AL+EtAL/iLQBf5C0AAOYtAKHnLQAx6S0A4uotAIPsLQA07i0A1e8tAIbxLQAn8y0A2PQtAHn2LQAq+C0AuvktAFv7LQD7/C0AnP4tAD0ALgDdAS4AjwMuAC8FLgDhBi4AgQguADMKLgDDCy4AYw0uAAQPLgClEC4ANRIuAOYTLgCHFS4AOBcuANkYLgCKGi4AKxwuANwdLgBsHy4ADSEuAK0iLgBOJC4A7yUuAJAnLgBBKS4A4SouAJMsLgAzLi4A5S8uAIUxLgAVMy4AtjQuAFc2LgD3Ny4AmDkuADk7LgDqPC4Aiz4uADxALgDdQS4AjkMuAC9FLgDgRi4AcEguABFKLgCxSy4AUk0uAPNOLgCTUC4ARVIuAOVTLgCXVS4AN1cuAMdYLgBoWi4ACVwuAKldLgBKXy4A62AuAJxiLgA9ZC4A7mUuAI9nLgBAaS4A4WouAIFsLgAibi4Asm8uAFNxLgDzci4ApXQuAEV2LgD3dy4AmHkuAEl7LgDpfC4Am34uACuALgDLgS4AbIMuAA2FLgCdhi4APYguAN6JLgB/iy4AII0uAMCOLgBhkC4AEpIuAKKTLgBDlS4A45YuAISYLgAlmi4AxZsuAHedLgAXny4AyaAuAGmiLgAbpC4Au6UuAG2nLgD9qC4AnaouAD6sLgDfrS4Ab68uACCxLgDBsi4AcrQuABO2LgDEty4AZbkuABa7LgC3vC4AaL4uAAnALgCpwS4ASsMuANrELgB7xi4AG8guAM3JLgBtyy4AH80uAL/OLgBx0C4AEdIuAMPTLgBj1S4A89YuAJTYLgA12i4A1dsuAHbdLgAX3y4AyOAuAGniLgAa5C4Au+UuAGznLgAN6S4AvuouAF/sLgAQ7i4AoO8uAEHxLgDh8i4AgvQuACP2LgDD9y4AdfkuABX7LgDH/C4AaP4uABkALwC5AS8AawMvAAsFLwCbBi8APAgvAN0JLwB9Cy8AHg0vAL8OLwBwEC8AERIvAMITLwBjFS8AFBcvALUYLwBmGi8ABxwvAKgdLwBIHy8A2CAvAHkiLwAZJC8AyyUvAGsnLwAdKS8AvSovAG8sLwAPLi8AwS8vAGExLwATMy8AszQvAEM2LwDkNy8AhTkvACU7LwDGPC8AZz4vABhALwC5QS8AakMvAAtFLwC8Ri8AXUgvAA5KLwCvSy8AT00vAPBOLwCAUC8AIVIvAMFTLwBRVS8A8lYvAJNYLwAzWi8A1FsvAHVdLwAmXy8Ax2AvAHhiLwAZZC8AuWUvAFpnLwDqaC8Ai2ovACtsLwDdbS8AfW8vAC9xLwDPci8AgXQvACF2LwDTdy8Ac3kvACV7LwC1fC8AVX4vAPZ/LwCXgS8AJ4MvANiELwB5hi8AKogvAMuJLwB8iy8AHY0vAM6OLwBvkC8AD5IvALCTLwBAlS8A4ZYvAIGYLwARmi8AspsvAFOdLwDzni8ApaAvAEWiLwD3oy8Al6UvAEmnLwDpqC8AeaovABqsLwC7rS8AW68vAPywLwCdsi8ATrQvAO+1LwCgty8AQbkvAPK6LwCTvC8ARL4vANS/LwB1wS8AFcMvALbELwBXxi8A98cvAKnJLwBJyy8A+8wvAJvOLwBN0C8A7dEvAH3TLwAe1S8Av9YvAF/YLwAA2i8AodsvAFLdLwDz3i8ApOAvAEXiLwD24y8Al+UvAEjnLwDY6C8AeeovABnsLwC67S8AW+8vAAzxLwCt8i8ATfQvAO71LwB+9y8AH/kvAL/6LwBx/C8AEf4vAMP/LwBjATAAFQMwALUEMABnBjAACAgwALkJMABJCzAA6QwwAIoOMAArEDAAuxEwAGwTMAANFTAAvhYwAF8YMAAQGjAAsRswAGIdMAADHzAAoyAwAEQiMADUIzAAdSUwABUnMAClKDAARiowAOcrMACHLTAAOS8wANkwMACLMjAAKzQwAN01MAB9NzAADTkwAK46MABPPDAA7z0wAJA/MAAxQTAA4kIwAINEMAA0RjAA1UcwAIZJMAAnSzAA2EwwAHlOMAAqUDAAulEwAFtTMAD7VDAAnFYwAD1YMADdWTAAj1swAC9dMADhXjAAgWAwADNiMADTYzAAhWUwABVnMAC1aDAAVmowAPdrMACHbTAAOG8wANlwMACKcjAAK3QwANx1MAB9dzAALnkwAM96MACAfDAAIX4wANJ/MABzgTAAJIMwAMWEMAB2hjAABogwAKeJMABHizAA6IwwAImOMAApkDAA25EwAHuTMAAtlTAAzZYwAH+YMAAfmjAA0ZswAGGdMAABnzAAoqAwAEOiMADTozAAhKUwACWnMADWqDAAd6owACisMADJrTAAeq8wABuxMADMsjAAXLQwAP21MACdtzAAPrkwAN+6MAB/vDAAMb4wANG/MACDwTAAI8MwANXEMAB1xjAAJ8gwALfJMABYyzAA+MwwAJnOMAAp0DAA2tEwAHvTMAAs1TAAzdYwAH7YMAAf2jAA0NswAHHdMAAi3zAAsuAwAFPiMADz4zAAlOUwADXnMADV6DAAh+owACfsMADZ7TAAee8wACvxMADL8jAAW/QwAPz1MACd9zAAPfkwAOT5MACF+zAANv0wANf+MAB3ADEAKQIxAMkDMQB7BTEAGwcxAM0IMQBdCjEA/QsxAJ4NMQA/DzEA3xAxAIASMQAxFDEA0hUxAIMXMQAkGTEA1RoxAGUcMQAGHjEApx8xAEghMQDoIjEAiSQxADomMQDbJzEAeykxAC0rMQDNLDEAfy4xAB8wMQDRMTEAcTMxACM1MQCzNjEAUzgxAPQ5MQCVOzEANT0xANY+MQCIQDEAKEIxANlDMQB6RTEAK0cxAMxIMQBcSjEA/UsxAJ1NMQA+TzEA31AxAJBSMQAxVDEA4lUxAINXMQAjWTEA1VoxAHVcMQAnXjEAyF8xAHlhMQAJYzEAqWQxAEpmMQDrZzEAi2kxACxrMQDdbDEAfm4xAC9wMQDQcTEAgXMxACJ1MQCydjEAU3gxAPN5MQCUezEANX0xAOZ+MQCHgDEAJ4IxANmDMQB5hTEAK4cxAMuIMQB9ijEAHYwxAL6NMQBfjzEA/5AxAJCSMQAwlDEA4ZUxAIKXMQAzmTEA1JoxAIWcMQAmnjEA158xAGehMQAIozEAqaQxAEmmMQDqpzEAi6kxADyrMQDdrDEAfa4xAC+wMQDQsTEAgbMxACG1MQDCtjEAY7gxABS6MQC1uzEAZr0xAAe/MQC4wDEAWcIxAPnDMQCrxTEAS8cxAP3IMQCdyjEAT8wxAN/NMQB/zzEAINExAMHSMQBh1DEAAtYxALPXMQBU2TEABdsxAKbcMQBX3jEA+N8xAIjhMQAp4zEAyeQxAGrmMQAL6DEAvOkxAF3rMQAO7TEAr+4xAGDwMQAB8jEAofMxAFP1MQDz9jEApfgxAEX6MQD3+zEAh/0xACf/MQDIADIAaQIyAAkEMgCqBTIAWwcyAPwIMgCtCjIATgwyAP8NMgCgDzIAUREyAPISMgCjFDIARBYyAPUXMgCWGTIASBsyAOgcMgCZHjIAKSAyAMohMgBrIzIACyUyAKwmMgBNKDIA/ikyAJ8rMgBQLTIA8S4yAKIwMgBDMjIA4zMyAJU1MgA1NzIA5zgyAIg6MgA5PDIA2T0yAHo/MgAbQTIAu0IyAEtEMgDsRTIAnUcyAD5JMgDvSjIAkEwyAEFOMgDiTzIAk1EyADRTMgDlVDIAhlYyADdYMgDIWTIAaFsyAAldMgCpXjIASmAyAOthMgCcYzIAPWUyAO5mMgCPaDIAL2oyAOFrMgCBbTIAM28yANNwMgCFcjIAJXQyAMZ1MgBndzIACHkyAJd6MgA4fDIA6X0yAIp/MgA7gTIA3IIyAI2EMgAuhjIA34cyAICJMgAQizIAsYwyAFGOMgDyjzIAk5EyAESTMgDllDIAlpYyADeYMgDomTIAiZsyACmdMgDbnjIAe6AyAC2iMgDNozIAf6UyAA+nMgCvqDIAUKoyAPGrMgCRrTIAMq8yAOOwMgCEsjIANbQyANa1MgCItzIAKLkyALi6MgBZvDIA+b0yAJq/MgA7wTIA7MIyAI3EMgA+xjIA38cyAJDJMgAxyzIA4swyAIPOMgAj0DIA1dEyAHXTMgAn1TIAyNYyAGjYMgAJ2jIAqdsyADndMgDa3jIAi+AyACziMgDd4zIAfuUyAC/nMgDQ6DIAgeoyACLsMgDT7TIAdO8yAATxMgCl8jIARfQyAOb1MgCH9zIAOPkyANn6MgCK/DIAK/4yANz/MgB9ATMALgMzAM8EMwBvBjMAIQgzAMEJMwBzCzMAEw0zALQOMwBVEDMA9REzAIUTMwAmFTMA1xYzAHgYMwApGjMAyhszAHsdMwAcHzMAzSAzAG4iMwAfJDMAwCUzAFAnMwDxKDMAkSozADIsMwDTLTMAhC8zACUxMwDWMjMAdzQzABc2MwC4NzMAWTkzAPk6MwCaPDMAOz4zANs/MwB8QTMALUMzAM5EMwB/RjMAIEgzALBJMwBRSzMA8UwzAJJOMwAzUDMA5FEzAIVTMwA2VTMA11YzAIhYMwApWjMA2lszAHtdMwAbXzMAzWAzAG1iMwAfZDMAr2UzAFBnMwDwaDMAkWozADFsMwDSbTMAg28zACRxMwDVcjMAdnQzACd2MwC3dzMAWHkzAPl6MwCZfDMAOn4zANt/MwCMgTMALYMzAN6EMwB/hjMAMIgzANGJMwBxizMAI40zAMOOMwB1kDMABZIzAKWTMwBGlTMA55YzAIeYMwAomjMA2ZszAHqdMwArnzMAzKAzAH2iMwAepDMA0KUzAF+nMwAAqTMAoaozAEGsMwDirTMAg68zADSxMwDVsjMAdbQzACe2MwDHtzMAebkzABm7MwDLvDMAW74zAPu/MwCcwTMAPcMzAN3EMwB+xjMAL8gzANDJMwCByzMAIs0zANPOMwB00DMAJdIzALXTMwBW1TMA99YzAJjYMwA42jMA2dszAIrdMwAr3zMA3OAzAH3iMwAd5DMAz+UzAG/nMwAh6TMAseozAFHsMwDy7TMAk+8zADPxMwDU8jMAhfQzACb2MwDY9zMAePkzACn7MwDK/DMAe/4zABwANADNATQAbgM0AB8FNACvBjQAUAg0APEJNACBCzQAIQ00AMIONABzEDQAFBI0AMUTNABmFTQABxc0AJcYNAA3GjQA2Bs0AHkdNAAqHzQAyyA0AHwiNAAdJDQAziU0AG8nNAAgKTQAwSo0AHIsNAATLjQAsy80AGUxNAAFMzQAtzQ0AEc2NADnNzQAiDk0ACk7NADJPDQAaj40ABtANAC8QTQAbUM0AA5FNAC/RjQAYEg0ABFKNAChSzQAQk00AONONACDUDQAJFI0AMVTNAB2VTQAF1c0AMhYNABpWjQACVw0ALtdNABbXzQADWE0AJ1iNAA9ZDQA3mU0AH9nNAAgaTQAwGo0AHFsNAASbjQAw280AGRxNAAVczQAtnQ0AFd2NADndzQAh3k0ACh7NADJfDQAen40ABuANADMgTQAbYM0AB6FNAC/hjQAYIg0ABGKNACxizQAY400APOONACTkDQANJI0ANWTNAB1lTQAFpc0AMeYNABomjQAGZw0ALqdNABrnzQADKE0AJyiNAA9pDQA3aU0AH6nNAAfqTQA0Ko0AHGsNAAirjQAsq80AFOxNADzsjQAlLQ0ADW2NADmtzQAh7k0ADi7NADZvDQAeb40ACvANADLwTQAfcM0AB3FNAC+xjQAX8g0AP/JNACPyzQAMM00AOHONACC0DQAM9I0ANTTNACF1TQAJtc0ANfYNABo2jQACNw0AKndNABJ3zQA2eA0AHriNAAb5DQAu+U0AFznNAD96DQAruo0AE/sNAAA7jQAoe80AEHxNADz8jQAk/Q0AEX2NADl9zQAl/k0ACf7NADH/DQAaP40AAkANQCpATUASgM1APsENQCcBjUATQg1AO4JNQCfCzUAQA01AOEONQBxEDUAERI1ALITNQBTFTUABBc1AKUYNQBWGjUA9xs1AKgdNQBJHzUA+iA1AJsiNQA7JDUA7SU1AI0nNQAuKTUAzyo1AHAsNQD/LTUAoC81AFExNQDyMjUAozQ1AEQ2NQD1NzUAljk1AEc7NQDoPDUAiT41ABlANQC5QTUAWkM1APtENQCLRjUAK0g1AMxJNQBtSzUAHk01AL9ONQBwUDUAEVI1AMJTNQBjVTUAA1c1ALVYNQBVWjUAB1w1AJddNQA4XzUA2GA1AHliNQAZZDUAumU1AGtnNQAMaTUAvWo1AF5sNQAPbjUAsG81AFFxNQDhcjUAgXQ1ACJ2NQCydzUAU3k1APN6NQCUfDUANX41AOZ/NQCHgTUAOIM1ANmENQCKhjUAK4g1AMuJNQB9izUAHY01AM+ONQBvkDUAAJI1AKCTNQBBlTUA4ZY1AIKYNQAzmjUA1Js1AIWdNQAVnzUAtqA1AFeiNQD3ozUAmKU1ADmnNQDqqDUAi6o1ADysNQDdrTUAjq81AC+xNQDPsjUAgbQ1ACG2NQDCtzUAY7k1AAO7NQCTvDUANL41AOW/NQCGwTUAN8M1ANjENQCJxjUAKsg1ANvJNQB8yzUALc01AL3ONQBe0DUA/9E1AJ/TNQBA1TUA4dY1AJLYNQAz2jUA5Ns1AIXdNQA23zUA1+A1AIjiNQAp5DUAyeU1AHvnNQAL6TUAq+o1AEzsNQDt7TUAje81AC7xNQDf8jUAgPQ1ADH2NQDS9zUAg/k1ACT7NQDV/DUAZf41AAYANgCnATYASAM2AOgENgCJBjYAOgg2ANsJNgCMCzYALQ02AN4ONgB/EDYAHxI2ANETNgBxFTYAIxc2ALMYNgBTGjYA9Bs2AJUdNgA1HzYA1iA2AIgiNgAoJDYA2SU2AHonNgArKTYAzCo2AG0sNgD9LTYAnS82AD4xNgDfMjYAkDQ2ADE2NgDiNzYAgzk2ADQ7NgDVPDYAhj42ACdANgDYQTYAeUM2ABlFNgDLRjYAa0g2AAxKNgCtSzYATU02AN1ONgB+UDYAL1I2ANBTNgCBVTYAIlc2ANNYNgB0WjYAJVw2AMZdNgBnXzYA92A2AJdiNgA4ZDYA2WU2AHlnNgAaaTYAy2o2AGxsNgAdbjYArW82AE5xNgDvcjYAkHQ2ADB2NgDRdzYAgnk2ACN7NgDUfDYAdX42ACaANgDHgTYAZ4M2ABmFNgC5hjYAa4g2APuJNgCbizYAPI02AN2ONgB9kDYAHpI2ANCTNgBwlTYAIZc2AMKYNgBzmjYAA5w2AKSdNgBFnzYA5aA2AIaiNgAnpDYA2KU2AHmnNgAqqTYAy6o2AHysNgAdrjYAva82AG+xNgAQszYAwbQ2AFG2NgDxtzYAkrk2ADO7NgDTvDYAdL42ACXANgDGwTYAd8M2ABjFNgDJxjYAWcg2APrJNgCbyzYAO802ANzONgB90DYALtI2AM/TNgCA1TYAIdc2ANLYNgBz2jYAE9w2AMXdNgBV3zYA9eA2AJbiNgA35DYA2OU2AHjnNgAZ6TYAueo2AEnsNgDq7TYAi+82ACvxNgC78jYAXPQ2AA32NgCu9zYAYPk2AAD7NgCx/DYAUv42AAMANwCkATcARQM3ANUENwB1BjcAFgg3ALcJNwBoCzcACQ03ALoONwBbEDcADBI3AK0TNwBeFTcA/xY3AKAYNwBRGjcA4Rs3AIEdNwAiHzcA0yA3AHQiNwAVJDcApSU3AEUnNwDmKDcAhyo3ADgsNwDZLTcAii83ACsxNwDcMjcAfTQ3AC42NwDPNzcAbzk3ABA7NwCxPDcAUT43AOE/NwCCQTcAM0M3ANRENwCFRjcAJkg3ANdJNwB4SzcAKU03AMpONwB7UDcAHFI3AM1TNwBuVTcAIFc3AMBYNwBxWjcAAVw3AKJdNwBDXzcA42A3AIRiNwAlZDcA1mU3AHdnNwAoaTcAyWo3AHpsNwAbbjcAu283AG1xNwANczcArnQ3AE92NwDvdzcAf3k3ACB7NwDRfDcAcn43ACOANwDEgTcAdYM3ABaFNwDHhjcAV4g3APiJNwCZizcAOY03ANqONwB7kDcALJI3AM2TNwB+lTcAH5c3ANCYNwBxmjcAEZw3ALKdNwBTnzcA86A3AIOiNwAkpDcA1aU3AHanNwAoqTcAyKo3AHmsNwAarjcAy683AFuxNwD8sjcAnbQ3AD22NwDetzcAf7k3ADC7NwDRvDcAgr43ACPANwDDwTcAdcM3ABXFNwC2xjcAV8g3APfJNwCHyzcAKM03ANnONwB60DcAK9I3AMzTNwB91TcAHtc3AM/YNwBw2jcAEdw3AKHdNwBB3zcA4uA3AIPiNwA05DcA1eU3AHXnNwAW6TcAt+o3AFfsNwD47TcAme83AErxNwDr8jcAi/Q3AD32NwDN9zcAbfk3AA77NwCv/DcAT/43APD/NwChATgAQgM4APMEOACUBjgARQg4AOYJOACXCzgAJw04AMgOOABpEDgACRI4AKoTOABLFTgA/BY4AJ0YOABOGjgA7xs4AKAdOABBHzgA8iA4AJMiOAAzJDgA5SU4AHUnOAAVKTgAtio4AFcsOAD4LTgAmC84AEkxOADqMjgAmzQ4ADw2OADtNzgAfTk4AB47OAC/PDgAXz44AABAOAChQTgAUkM4APNEOACkRjgARUg4APZJOACXSzgAOE04AOlOOAB5UDgAGVI4ALpTOABbVTgA61Y4AItYOAAsWjgAzVs4AG1dOAAOXzgAwGA4AGBiOAARZDgAsmU4AGNnOAAEaTgAtWo4AEVsOADmbTgAh284ACdxOADIcjgAaXQ4ABp2OAC7dzgAbHk4AA17OAC+fDgAX344AACAOACggTgAQYM4AOGEOABxhjgAEog4AMOJOABkizgAFY04ALaOOABnkDgACJI4ALmTOABalTgA+5Y4AIuYOAArmjgAzJs4AG2dOAAenzgAv6A4AHCiOAARpDgAwqU4AGOnOAAUqTgAtao4AFWsOAAHrjgAl684ADexOADYsjgAebQ4ABm2OAC6tzgAa7k4AAy7OAC9vDgAXr44AP+/OACPwTgAL8M4ANDEOABxxjgAEcg4ALLJOABjyzgABM04ALXOOABW0DgACNI4AKjTOABZ1TgA6dY4AIrYOAAr2jgAy9s4AGzdOAAN3zgAvuA4AF/iOAAQ5DgAseU4AGLnOAAD6TgAo+o4AFXsOADl7TgAhe84ACbxOADH8jgAZ/Q4AAj2OAC59zgAWvk4AAv7OACs/DgAXf44AP7/OACfATkALwM5ANAEOQBwBjkAEQg5AMIJOQBjCzkAFA05ALUOOQBmEDkABxI5ALgTOQBZFTkAChc5AKsYOQA7GjkA2xs5AHwdOQAdHzkAvSA5AF4iOQAQJDkAsCU5AGEnOQACKTkAsyo5AEMsOQDkLTkAhS85ACUxOQDGMjkAZzQ5ABg2OQC5NzkAajk5AAs7OQC8PDkAXT45AA5AOQCvQTkAUEM5AAFFOQCRRjkAMUg5ANJJOQBzSzkAE005ALROOQBlUDkABlI5ALdTOQBYVTkACVc5AKpYOQBLWjkA21s5AHtdOQAcXzkAvWA5AG5iOQAPZDkAwGU5AGFnOQASaTkAs2o5AGRsOQAFbjkAlW85ADVxOQDWcjkAd3Q5ABh2OQC4dzkAaXk5AAp7OQC7fDkAXH45AA2AOQCugTkAT4M5AN+EOQB/hjkAIIg5AMGJOQByizkAE405AMSOOQBlkDkAFpI5ALeTOQBolTkACZc5ALqYOQBbmjkA+5s5AK2dOQA9nzkA3aA5AH6iOQAfpDkAv6U5AGCnOQARqTkAsqo5AGOsOQAErjkAta85AEWxOQDmsjkAh7Q5ACe2OQDItzkAabk5ABq7OQC7vDkAbL45AA3AOQC+wTkAX8M5AP/EOQCxxjkAYsg5AAPKOQC0yzkAVc05AAbPOQCn0DkAWNI5APnTOQCZ1TkAOtc5ANvYOQB72jkAC9w5AKzdOQBd3zkA/uA5AK/iOQBQ5DkAAeY5AKLnOQBT6TkA9Oo5AJXsOQAl7jkAxe85AGbxOQAH8zkAuPQ5AFn2OQAK+DkAq/k5AFz7OQD9/DkArv45AE8AOgDfAToAfwM6ACAFOgDBBjoAYQg6AAIKOgCzCzoAVA06AAUPOgCmEDoAWBI6AOcTOgCIFToAKRc6AMkYOgBqGjoACxw6AJsdOgA7HzoA3CA6AH0iOgAuJDoAzyU6AIAnOgAhKToA0io6AHMsOgAkLjoAxS86AGUxOgAGMzoApzQ6AEc2OgDXNzoAeDk6ACk7OgDKPDoAez46ABxAOgC9QToAXUM6AA9FOgCfRjoAP0g6AOBJOgCBSzoAMk06ANNOOgCEUDoAJVI6ANZTOgB3VToAKFc6AMlYOgB6WjoAG1w6AKtdOgBLXzoA7GA6AI1iOgAtZDoAzmU6AH9nOgAgaToA0Wo6AHJsOgAjbjoAxG86AGVxOgD1cjoAlXQ6ADZ2OgDXdzoAiHk6ACl7OgDafDoAe346ACyAOgDNgToAfoM6AB+FOgDQhjoAcYg6ABGKOgCyizoAU406APOOOgCDkDoAJJI6AMWTOgBllToA9ZY6AJaYOgBHmjoA6Js6AJmdOgA6nzoA66A6AIyiOgAtpDoAvaU6AF2nOgD+qDoAn6o6AFCsOgDxrToAoq86AEOxOgD0sjoAlbQ6AEa2OgDntzoAmLk6ADm7OgDJvDoAab46AArAOgCrwToAS8M6AOzEOgCNxjoALcg6AL3JOgBeyzoA/8w6AJ/OOgAv0DoA0NE6AIHTOgAi1ToA09Y6AHTYOgAl2joAxts6AHjdOgAH3zoAqOA6AEniOgDp4zoAiuU6ACvnOgDc6DoAfeo6AC7sOgDP7ToAgO86ACHxOgDS8joAYvQ6AAP2OgCj9zoAM/k6ANT6OgCF/DoAJv46ANf/OgB4ATsAKQM7AMoEOwBrBjsA+wc7AJsJOwA8CzsA3Qw7AI4OOwAvEDsA4BE7AIETOwAyFTsA0xY7AHMYOwAUGjsAxRs7AGYdOwAXHzsAuCA7AGkiOwD5IzsAmiU7ADsnOwDbKDsAfCo7AB0sOwDOLTsAby87ACAxOwDBMjsAcjQ7ABM2OwDENzsAZTk7APU6OwCVPDsANj47ANc/OwB3QTsAGEM7AMlEOwBqRjsAG0g7ALxJOwBtSzsA/Uw7AJ5OOwA/UDsA31E7AIBTOwAhVTsA0lY7AHNYOwAkWjsAxVs7AHZdOwAXXzsAyGA7AGliOwAaZDsAu2U7AGxnOwANaTsAvmo7AF9sOwDvbTsAj287ADBxOwDRcjsAcXQ7ABJ2OwDDdzsAZHk7ABV7OwC2fDsAZ347AAiAOwCpgTsAOYM7ANmEOwB6hjsAG4g7AMyJOwBtizsAHo07AL+OOwBwkDsAEZI7AMKTOwBjlTsA85Y7AJOYOwA0mjsA1Zs7AHWdOwAWnzsAyKA7AGiiOwAZpDsAuqU7AGunOwD7qDsAnKo7AD2sOwDdrTsAfq87AB+xOwDQsjsAcbQ7ACK2OwDDtzsAdLk7ABW7OwDGvDsAVr47APe/OwCXwTsAJ8M7AMjEOwB5xjsAGsg7AMvJOwBsyzsAHc07AL7OOwBv0DsAENI7ALHTOwBB1TsA4dY7AILYOwAj2jsA1Ns7AHXdOwAm3zsAx+A7AHjiOwAZ5DsAyuU7AGvnOwAc6TsAveo7AE3sOwDt7TsAju87AC/xOwDQ8jsAcPQ7ACH2OwDC9zsAc/k7ABT7OwDF/DsAVf47APb/OwCXATwANwM8ANgEPAB5BjwAKgg8AMsJPAB8CzwAHQ08AM4OPABvEDwAIBI8AMETPABRFTwA8RY8AJIYPAAzGjwA0xs8AHQdPAAlHzwAxiA8AHciPAAYJDwAySU8AFknPAD6KDwAmyo8ADssPADcLTwAfS88AC4xPADPMjwAbzQ8ABA2PACxNzwAUTk8API6PACTPDwARD48AOU/PACWQTwAN0M8AOhEPACJRjwAGUg8ALlJPABaSzwA+0w8AJtOPAA8UDwA7VE8AI5TPAA/VTwA4FY8AJFYPAAhWjwAwls8AGNdPAADXzwApGA8AEViPAD2YzwAl2U8AEhnPADpaDwAmmo8ADtsPADLbTwAa288AAxxPACtcjwATXQ8AO51PACgdzwAQHk8APF6PACSfDwAQ348AOR/PACFgTwAFYM8ALWEPABWhjwA94c8AKiJPABJizwA+ow8AJuOPABMkDwA7ZE8AJ6TPAA/lTwA8JY8AJGYPAAxmjwA0ps8AHOdPAATnzwAo6A8AESiPAD1ozwAlqU8AEenPADoqDwAmao8ACmsPADKrTwAa688AAuxPACssjwATbQ8AP61PACftzwAULk8APG6PACivDwAQ748ANO/PABzwTwAFMM8ALXEPABVxjwA9sc8AKjJPABIyzwA+cw8AJrOPABL0DwA7NE8AJ3TPAA+1TwA79Y8AH/YPAAg2jwAwds8AGHdPAAC3zwAo+A8AFTiPAD14zwApuU8AEfnPAD46DwAmeo8AErsPADr7TwAe+88ABvxPAC88jwAXfQ8AP31PACe9zwAT/k8APD6PACh/DwAQv48APP/PACDAT0AJAM9AMUEPQBlBj0ABgg9AKcJPQBYCz0A+Qw9AKoOPQBLED0A/BE9AJ0TPQBOFT0A3hY9AH8YPQAfGj0AsBs9AFAdPQABHz0AoiA9AFMiPQD0Iz0ApSU9AEYnPQD3KD0AmCo9ADksPQDJLT0AaS89AAoxPQCrMj0AXDQ9AP01PQCuNz0ATzk9AAA7PQChPD0AUj49APM/PQCkQT0ARUM9ANVEPQB1Rj0AFkg9ALdJPQBXSz0A+Ew9AKlOPQBKUD0A+1E9AJxTPQBNVT0A7lY9AI9YPQAfWj0Av1s9AGBdPQABXz0AsmA9AFNiPQAEZD0ApWU9AFZnPQD3aD0AqGo9AElsPQDZbT0AeW89ABpxPQC7cj0AW3Q9APx1PQCddz0ATnk9AO96PQCgfD0AQX49APJ/PQCTgT0ARIM9ANSEPQB1hj0AFYg9AKWJPQBGiz0A+Iw9AJiOPQBJkD0A6pE9AJuTPQA8lT0A7ZY9AH2YPQAemj0Av5s9AF+dPQAAnz0AoaA9AFKiPQDzoz0ApKU9AEWnPQD2qD0Al6o9AEisPQDprT0Aea89ABmxPQC6sj0AW7Q9AOu1PQCLtz0ALLk9AM26PQBtvD0ADr49AMC/PQBgwT0AEcM9ALLEPQBTxj0A48c9AIPJPQAkyz0A1cw9AHbOPQAn0D0AyNE9AHnTPQAJ1T0AqtY9AEvYPQDr2T0AjNs9AC3dPQDe3j0Af+A9ADDiPQDR4z0AguU9ACPnPQDU6D0Adeo9AAXsPQCl7T0ARu89AOfwPQCI8j0AKPQ9ANn1PQB69z0AK/k9AMz6PQB9/D0AHv49AL//PQBPAT4A7wI+AJAEPgAxBj4A4gc+AIMJPgA0Cz4A1Qw+AIYOPgAnED4A2BE+AHkTPgAqFT4AuhY+AFsYPgD7GT4Aixs+ACwdPgDdHj4AfiA+AC8iPgDQIz4AgSU+ACInPgDTKD4AdCo+ACUsPgC1LT4AVi8+APcwPgCXMj4AODQ+ANk1PgCKNz4AKzk+ANw6PgB9PD4ALj4+AM8/PgBfQT4A/0I+AKBEPgBBRj4A4Uc+AIJJPgAzSz4A1Ew+AIVOPgAmUD4A11E+AGdTPgAIVT4AqVY+AElYPgDqWT4Ai1s+ADxdPgDdXj4AjmA+AC9iPgDgYz4AgWU+ABFnPgCxaD4AUmo+APNrPgCTbT4ANG8+AOVwPgCGcj4AN3Q+ANh1PgCJdz4AGXk+ALp6PgBbfD4A+30+AJx/PgA9gT4A7oI+AI+EPgBAhj4A4Yc+AJKJPgAziz4Aw4w+AGOOPgAEkD4ApZE+AEWTPgDmlD4AmJY+ADiYPgDpmT4Aips+ADudPgDLnj4AbKA+AA2iPgCtoz4ATqU+AO+mPgCgqD4AQao+APKrPgCTrT4ARK8+AOWwPgB1sj4AFbQ+ALa1PgBXtz4A97g+AJi6PgBJvD4A6r0+AJu/PgA8wT4A7cI+AH3EPgAexj4Av8c+AGDJPgAAyz4Aocw+AFLOPgDzzz4ApNE+AEXTPgD21D4Al9Y+ACfYPgDH2T4AaNs+AAndPgCp3j4ASuA+APvhPgCc4z4ATeU+AO7mPgCg6D4AQOo+AOHrPgBx7T4AEe8+ALLwPgBT8j4A8/M+AJT1PgA19z4A1fg+AHb6PgAG/D4Ap/0+AEf/PgDXAD8AeAI/ACkEPwDKBT8Aewc/ABwJPwDNCj8Abgw/AA8OPwCfDz8APxE/AOASPwCBFD8AMhY/ANMXPwCEGT8AJRs/ANYcPwB3Hj8AKCA/AMkhPwB6Iz8AGyU/AKsmPwBLKD8A7Ck/AI0rPwAtLT8Azi4/AH8wPwAgMj8A0TM/AHI1PwATNz8Aozg/AEM6PwDkOz8AhT0/ADY/PwDXQD8AiEI/AClEPwDaRT8Ae0c/ACxJPwDNSj8AXUw/AP1NPwCeTz8AP1E/AN9SPwCAVD8AMVY/ANJXPwCDWT8AJFs/ANVcPwB2Xj8AJ2A/ALhhPwBYYz8A+WQ/AJlmPwA6aD8A22k/AIxrPwAtbT8A3m4/AH9wPwAwcj8A0XM/AGF1PwABdz8Aong/AEN6PwDjez8AhH0/ADV/PwDWgD8Ah4I/ACiEPwDJhT8AWYc/APmIPwCaij8AO4w/AOyNPwCNjz8APpE/AN+SPwCQlD8AMZY/AOKXPwCDmT8AE5s/ALOcPwBUnj8A9Z8/AJWhPwA2oz8A56Q/AIimPwA5qD8A2qk/AIurPwAbrT8AvK4/AF2wPwD9sT8AnrM/AD+1PwDwtj8Akbg/AEK6PwDjuz8AlL0/ADW/PwDmwD8Ah8I/ADjEPwDZxT8Aecc/ABrJPwC7yj8AbMw/AA3OPwC+zz8AX9E/ABDTPwCx1D8AYtY/AAPYPwC02T8AVds/AOXcPwCF3j8AJuA/AMfhPwBn4z8ACOU/ALnmPwBa6D8AC+o/AKzrPwBd7T8A7e4/AI7wPwAv8j8Az/M/AHD1PwAR9z8Awvg/AGP6PwAU/D8Atf0/AGb/PwAHAUAAlwJAADcEQADYBUAAeQdAABkJQAC6CkAAawxAAAwOQAC9D0AAXhFAAA8TQACfFEAAQBZAAOEXQACBGUAAIhtAAMMcQAB0HkAAFSBAAMYhQABnI0AAGCVAALkmQABqKEAA+ilAAJsrQAA7LUAAyy5AAGwwQAAdMkAAvjNAAG81QAAQN0AAwThAAGI6QAATPEAAoz1AAEQ/QADlQEAAhUJAACZEQADHRUAAeEdAABlJQADKSkAAa0xAABxOQAC9T0AAblFAAP5SQACfVEAAP1ZAANBXQABwWUAAIVtAAMJcQABzXkAAFGBAAMVhQABmY0AAF2VAAKdmQABIaEAA6WlAAIlrQAAqbUAAy25AAHxwQAAdckAAznNAAG91QAAgd0AAwXhAAFF6QADxe0AAkn1AADN/QADTgEAAdIJAACWEQADGhUAAd4dAABiJQADJikAAaoxAAAuOQACbj0AAO5FAANySQAB9lEAALpZAAM+XQACAmUAAIZtAANKcQABznkAAJKBAAMWhQABVo0AA9aRAAJamQAA3qEAA2KlAAHirQAAprUAAyq5AAHuwQAAcskAAzbNAAG61QAAPt0AAn7hAAD+6QADgu0AAgb1AADK/QADTwEAAhMJAACXEQADWxUAAd8dAACjJQADJykAAWcxAAPnNQACaz0AAO9FAANvSQAB81EAALdZAAM7XQAB/2UAAINtAANHcQABh3kAAAuBAAKPhQABD40AA5ORAAIXmQAA26EAA1+lAAIjrQAAp7UAA2u5AAHvwQAAs8kAAvPNAAF31QAD99kAAjfhAAC76QADg+0AAgP1AADH/QADSAEEAgwJBACQEQQDFBUEAVQdBAPUIQQCWCkEANwxBAOgNQQCJD0EAOhFBANsSQQCMFEEALRZBAN4XQQB/GUEAMBtBAMAcQQBhHkEAASBBAJEhQQAyI0EA4yRBAIQmQQA1KEEA1ilBAIcrQQAoLUEAyS5BAFkwQQD5MUEAmjNBADs1QQDsNkEAjThBAD46QQDfO0EAkD1BADE/QQDiQEEAg0JBADREQQDVRUEAZUdBAAVJQQCmSkEAV0xBAPhNQQCpT0EAOVFBANpSQQB7VEEAC1ZBAKtXQQBMWUEA7VpBAJ5cQQA/XkEA8F9BAJFhQQBCY0EA42RBAJRmQQA1aEEAxWlBAGVrQQAGbUEAp25BAEdwQQDocUEAmXNBADp1QQDrdkEAjHhBAD16QQDNe0EAbn1BAA9/QQCwgEEAUIJBAPGDQQCihUEAQ4dBAPSIQQCVikEARoxBAOeNQQB3j0EAF5FBALiSQQBZlEEA+ZVBAJqXQQA7mUEA25pBAHycQQAdnkEAvZ9BAF6hQQAPo0EAsKRBAGGmQQACqEEAs6lBAFSrQQAFrUEAla5BADawQQDXsUEAeLNBABi1QQC5tkEAarhBAAu6QQC8u0EAXb1BAA6/QQCvwEEAYMJBAPDDQQCRxUEAMcdBAMHIQQBiykEAE8xBALTNQQBlz0EABtFBALjSQQBY1EEACdZBAJnXQQA62UEA29pBAHvcQQAc3kEAvd9BAG7hQQAP40EAwORBAGHmQQAS6EEAs+lBAEPrQQDj7EEAhO5BACXwQQDF8UEAZvNBABf1QQC49kEAafhBAAr6QQC7+0EAXP1BAP3+QQCNAEIALQJCAM4DQgBvBUIA/wZCAJ8IQgBACkIA4QtCAJINQgAzD0IA5BBCAIUSQgA2FEIA1xVCAIgXQgApGUIA2hpCAHscQgAsHkIAvB9CAF0hQgAOI0IAryRCAGAmQgABKEIAsilCAFMrQgAELUIApS5CAFYwQgDmMUIAhzNCACc1QgDINkIAWDhCAAk6QgCqO0IAWz1CAPw+QgCtQEIATkJCAABEQgCgRUIAQUdCANFIQgBxSkIAEkxCALNNQgBkT0IABVFCALZSQgBXVEIACFZCAKlXQgBaWUIA+1pCAKxcQgA8XkIA3V9CAH1hQgAeY0IAv2RCAHBmQgARaEIAwmlCAFJrQgDzbEIAk25CADRwQgDEcUIAdXNCABZ1QgDIdkIAaHhCABl6QgC6e0IAa31CAAx/QgC9gEIATYJCAO6DQgCPhUIAL4dCANCIQgBxikIAIoxCAMONQgB0j0IAFZFCAMaSQgBnlEIA95VCAJeXQgA4mUIA2ZpCAHmcQgAankIAy59CAGyhQgAdo0IAvqRCAG+mQgAQqEIAsalCAEGrQgDhrEIAgq5CACOwQgDUsUIAdbNCACa1QgDHtkIAeLhCABm6QgDKu0IAa71CAPu+QgCbwEIAPMJCAN3DQgB9xUIAHsdCANDIQgBwykIAIcxCAMLNQgBzz0IAFNFCAMXSQgBV1EIA9tVCAJfXQgA32UIA2NpCAHncQgAq3kIAy99CAHzhQgAd40IAzuRCAG/mQgAg6EIAsOlCAFHrQgDx7EIAku5CACLwQgDT8UIAdPNCACX1QgDG9kIAd/hCABj6QgDJ+0IAav1CABv/QgCrAEMATAJDAO0DQwCNBUMALgdDAM8IQwCACkMAIQxDANINQwBzD0MAJBFDAMUSQwB2FEMAFxZDAKcXQwBHGUMA6BpDAIkcQwApHkMAyh9DAHshQwAcI0MAzSRDAG4mQwAfKEMAwClDAGErQwDxLEMAkS5DADIwQwDTMUMAhDNDACU1QwDWNkMAdzhDACg6QwDJO0MAej1DABs/QwCrQEMAS0JDAOxDQwCNRUMALUdDAM5IQwB/SkMAIExDANFNQwByT0MAI1FDALNSQwBUVEMA9VVDAJVXQwA2WUMA11pDAIhcQwApXkMA2l9DAHthQwAsY0MAzWRDAF1mQwD9Z0MAnmlDAD9rQwDgbEMAgG5DADFwQwDScUMAg3NDACR1QwDVdkMAdnhDABd6QwCne0MAR31DAOh+QwCJgEMAOoJDANuDQwCMhUMALYdDAN6IQwB/ikMAMIxDANGNQwBhj0MAAZFDAKKSQwBDlEMA45VDAISXQwA1mUMA1ppDAIecQwAonkMA2Z9DAHqhQwAbo0MAu6RDAEumQwDsp0MAjalDAC2rQwDOrEMAf65DACCwQwDRsUMAcrNDABO1QwCjtkMAQ7hDAOS5QwCFu0MANr1DANe+QwCIwEMAKcJDANrDQwB7xUMALMdDAM3IQwB+ykMADsxDAK/NQwBPz0MA8NBDAIDSQwAx1EMA0tVDAIPXQwAk2UMA1dpDAHbcQwAo3kMAyN9DAGnhQwAJ40MAmeRDADrmQwDr50MAjOlDAD3rQwDe7EMAj+5DAB/wQwDA8UMAYfNDAAH1QwCi9kMAQ/hDAPT5QwCV+0MARv1DAOf+QwCYAEQAOQJEAOoDRACLBUQAGwdEALsIRABcCkQA/QtEAJ0NRAA+D0QA8BBEAJASRABBFEQA4hVEAJMXRAAjGUQAxBpEAGUcRAAFHkQAph9EAEchRAD4IkQAmSREAEomRADrJ0QAnClEAD0rRADNLEQAbS5EAA4wRACvMUQATzNEAPA0RAChNkQAQjhEAPM5RACUO0QART1EANU+RAB2QEQAF0JEALhDRABYRUQA+UZEAKpIRABLSkQA/EtEAJ1NRABOT0QA71BEAH9SRAAfVEQAwFVEAGFXRAABWUQAolpEAFNcRAD0XUQApV9EAEZhRAD4YkQAmGREAElmRADZZ0QAemlEABtrRAC7bEQAXG5EAP1vRACucUQAT3NEAAB1RAChdkQAUnhEAOJ5RACDe0QANH1EANV+RACGgEQAJ4JEANiDRAB5hUQAKodEAMuIRABbikQA+4tEAJyNRAA9j0QA3ZBEAH6SRAAvlEQA0JVEAIGXRAAimUQAw5pEAFOcRADznUQAlJ9EADWhRADmokQAh6READimRADZp0QAiqlEACurRADcrEQAfa5EAA2wRACtsUQATrNEAO+0RACPtkQAMLhEAOG5RACCu0QAM71EANS+RACFwEQAFcJEALbDRABXxUQA98ZEAJjIRAA5ykQA6stEAIvNRAA8z0QA3dBEAI7SRAAv1EQAv9VEAF/XRAAA2UQAodpEAEHcRADi3UQAk99EADThRADl4kQAhuREADfmRADY50QAeelEAAnrRACp7EQASu5EAOvvRACc8UQAPfNEAO70RACP9kQAQPhEAOH5RACS+0QAM/1EAMP+RABjAEUABAJFAKUDRQBFBUUA5gZFAJcIRQA4CkUA6QtFAIoNRQA7D0UAyxBFAGwSRQANFEUArRVFAE4XRQDvGEUAoBpFAEEcRQDyHUUAkx9FAEQhRQDlIkUAdSRFABUmRQC2J0UAVylFAPcqRQCYLEUASS5FAOovRQCbMUUAPDNFAO00RQCONkUAPzhFAOA5RQCRO0UAMj1FAOM+RQCEQEUANUJFANZDRQCIRUUAF0dFALhIRQBZSkUA+UtFAJpNRQA7T0UA7FBFAI1SRQA+VEUA31VFAJBXRQAxWUUA4lpFAHJcRQATXkUAs19FAFRhRQDkYkUAlWRFADZmRQDnZ0UAiGlFADlrRQDabEUAi25FACxwRQDNcUUAXXNFAP10RQCedkUAP3hFAPB5RQCRe0UAQn1FAON+RQCUgEUANYJFAOaDRQB2hUUAF4dFALeIRQBYikUA6ItFAJmNRQA6j0UA65BFAIySRQA9lEUA3pVFAJCXRQAwmUUA4ZpFAHGcRQASnkUAs59FAFOhRQD0okUAlaRFAEamRQDnp0UAmKlFADmrRQDqrEUAi65FABuwRQC7sUUAXLNFAP20RQCdtkUAPrhFAO+5RQCQu0UAQb1FAOK+RQCTwEUANMJFANXDRQBlxUUABcdFAKbIRQBHykUA+MtFAJnNRQBKz0UA69BFAJzSRQA91EUA7tVFAI/XRQAf2UUAv9pFAGDcRQAB3kUAod9FAELhRQDz4kUAlORFAEXmRQDm50UAmOlFACfrRQDI7EUAae5FAAnwRQCq8UUAS/NFAPz0RQCd9kUATvhFAO/5RQCg+0UAQf1FAOH+RQCCAEYAIwJGAMMDRgBTBUYA9AZGAKUIRgBGCkYA5wtGAIcNRgAoD0YAyRBGAGkSRgAKFEYAuxVGAFwXRgANGUYArhpGAE8cRgDfHUYAfx9GACAhRgDBIkYAciRGABMmRgDEJ0YAZSlGABYrRgC3LEYARy5GAOgvRgCIMUYAKTNGAMk0RgBqNkYAGzhGALw5RgBtO0YADj1GAK8+RgA/QEYA30FGAIBDRgAhRUYAsUZGAFFIRgDySUYAk0tGAERNRgDlTkYAllBGADdSRgDHU0YAZ1VGAAhXRgCpWEYASVpGAOpbRgCbXUYAPF9GAO1gRgCOYkYAL2RGAM9lRgBfZ0YAAGlGAKFqRgBSbEYA821GAKRvRgBFcUYA9nJGAJd0RgAndkYAx3dGAGh5RgAJe0YAqXxGAEp+RgD7f0YAnIFGAE2DRgDuhEYAj4ZGAB+IRgDAiUYAYItGAAGNRgCyjkYAU5BGAASSRgClk0YAVpVGAOaWRgCHmEYAJ5pGAMibRgBYnUYACZ9GAKqgRgBbokYA/KNGAK2lRgBOp0YAAKlGAI+qRgAwrEYA0a1GAHGvRgASsUYAs7JGAGS0RgAFtkYAtrdGAFe5RgDnukYAiLxGACi+RgDJv0YAacFGAArDRgC7xEYAXMZGAA3IRgCuyUYAT8tGAN/MRgB/zkYAINBGAMHRRgBh00YAAtVGALPWRgBD2EYA5NlGAIXbRgAl3UYAxt5GAGfgRgAY4kYAueNGAGrlRgAL50YAvOhGAEzqRgDt60YAje1GAC7vRgC+8EYAb/JGABD0RgDB9UYAYvdGABP5RgC0+kYAZfxGAAb+RgC3/0YARwFHAOgCRwCJBEcAKQZHAMoHRwBrCUcAHAtHAL0MRwBuDkcADxBHAMARRwBQE0cA8RRHAJEWRwAyGEcAwhlHAHMbRwAUHUcAxR5HAGYgRwAYIkcAuCNHAGklRwAKJ0cAuyhHAEsqRwDsK0cAjS1HAC0vRwDOMEcAbzJHACA0RwDBNUcAcjdHABM5RwDEOkcAVDxHAPU9RwCVP0cANkFHAMZCRwB3REcAGEZHAMlHRwBqSUcAG0tHALxMRwBtTkcADlBHAL9RRwBgU0cAEVVHALJWRwBjWEcA81lHAJRbRwA1XUcA1V5HAHZgRwAXYkcAyGNHAGllRwAaZ0cAu2hHAEtqRwDra0cAjG1HAC1vRwDNcEcAbnJHACB0RwDAdUcAcXdHABJ5RwDDekcAZHxHAAV+RwClf0cANYFHANaCRwB3hEcAKIZHAMmHRwB6iUcAG4tHAMyMRwBtjkcAHpBHAK6RRwBPk0cA75RHAJCWRwAgmEcA0ZlHAHKbRwAjnUcAxJ5HAHWgRwAWokcAx6NHAGilRwAJp0cAqahHADmqRwDaq0cAe61HACyvRwDNsEcAfrJHAB+0RwDQtUcAcbdHAAG5RwChukcAQrxHAOO9RwCDv0cAJMFHANXCRwB2xEcAKMZHAMjHRwB5yUcAGstHALvMRwBbzkcA689HAIzRRwAt00cA3tRHAH/WRwAw2EcA0dlHAILbRwAj3UcAs95HAFPgRwD04UcAleNHADXlRwDW5kcAh+hHACjqRwDZ60cAeu1HACvvRwDM8EcAbfJHAA30RwCd9UcAPvdHAN/4RwCQ+kcAMfxHAOL9RwCD/0cANAFIANUCSACGBEgAFgZIALcHSABXCUgA+ApIAIgMSAA5DkgA2g9IAIsRSAAsE0gA3RRIAH4WSAAwGEgA0BlIAIEbSAAiHUgA0x5IAHQgSAAVIkgAtSNIAEUlSADmJkgAhyhIADgqSADZK0gAii1IACsvSADcMEgAfTJIAC40SAC+NUgAXzdIAP84SACgOkgAQTxIAPI9SACCP0gAI0FIAMNCSABkREgA9EVIAKVHSABGSUgA+EpIAJhMSABJTkgA6k9IAJtRSAA8U0gA7VRIAH1WSAAeWEgAv1lIAF9bSAAAXUgAoV5IAFJgSADzYUgApGNIAEVlSADVZkgAdWhIABZqSAC3a0gAV21IAPhuSACpcEgASnJIAPtzSACcdUgATXdIAO54SACPekgAL3xIAMB9SABgf0gAAYFIALKCSABThEgABIZIAKWHSABWiUgA94pIAKiMSABJjkgA2Y9IAHmRSAAak0gAu5RIAFuWSAD8l0gArZlIAE6bSAAAnUgAoJ5IAFGgSADhoUgAgqNIACOlSADDpkgAZKhIAAWqSAC2q0gAV61IAAivSACpsEgAWrJIAPuzSACLtUgAK7dIAMy4SABtukgADbxIAK69SABfv0gAAMFIALHCSABSxEgA88VIAJPHSAAjyUgAxMpIAGXMSAAWzkgAt89IAGjRSAAJ00gAutRIAFvWSAAM2EgAnNlIAD3bSADd3EgAft5IAA7gSAC/4UgAYONIABHlSACy5kgAY+hIAATqSAC160gAVu1IAPfuSACX8EgAJ/JIAMjzSABp9UgAGvdIALv4SABs+kgADfxIAL79SABf/0gAEAFJALECSQBiBEkA8gVJAJMHSQAzCUkA1ApJAGQMSQAVDkkAtg9JAGcRSQAIE0kAuRRJAFoWSQALGEkArBlJAE0bSQDtHEkAfR5JAB4gSQC/IUkAcCNJABElSQDCJkkAYyhJABQqSQC1K0kAVS1JAOUuSQCGMEkAJzJJAMczSQBoNUkACTdJALo4SQBbOkkADDxJAK09SQA9P0kA3UBJAH5CSQAfREkAv0VJAGBHSQARSUkAskpJAGNMSQAETkkAtU9JAFZRSQAHU0kAmFRJADhWSQDZV0kAeVlJABpbSQC7XEkAbF5JAA1gSQC+YUkAX2NJAO9kSQCPZkkAMGhJANFpSQBxa0kAEm1JAMNuSQBkcEkAFXJJALZzSQBndUkA93ZJAJh4SQA5ekkA2XtJAHp9SQAbf0kAzIBJAG2CSQAehEkAv4VJAHCHSQARiUkAoYpJAEGMSQDijUkAg49JACORSQDEkkkAdZRJABaWSQDHl0kAaJlJABmbSQC6nEkAW55JAPufSQCLoUkALKNJAM2kSQB+pkkAH6hJANCpSQBxq0kAIq1JAMOuSQBTsEkA87FJAJSzSQA1tUkA1bZJAHa4SQAoukkAyLtJAHm9SQAav0kAy8BJAGzCSQANxEkArcVJAD3HSQDeyEkAf8pJADDMSQDRzUkAgs9JACPRSQDU0kkAddRJACbWSQDH10kAV9lJAPfaSQCY3EkAOd5JANnfSQB64UkAK+NJAMzkSQB95kkAHuhJAM/pSQBw60kAEe1JALHuSQBB8EkA4vFJAIPzSQA09UkA1fZJAIb4SQAn+kkA2PtJAHn9SQAq/0kAywBKAFsCSgD7A0oAnAVKAD0HSgDdCEoAfgpKADAMSgDQDUoAgQ9KACIRSgDTEkoAdBRKACUWSgDGF0oAZxlKAAcbSgCXHEoAOB5KANkfSgCKIUoAKyNKANwkSgB9JkoALihKAM8pSgCAK0oAIS1KALEuSgBRMEoA8jFKAJMzSgAzNUoA1DZKAIU4SgAmOkoA1ztKAHg9SgApP0oAykBKAGtCSgALREoAm0VKADxHSgDdSEoAjkpKAC9MSgDgTUoAgU9KADJRSgDTUkoAhFRKABRWSgC1V0oAVVlKAPZaSgCGXEoAOF5KANhfSgCJYUoAKmNKANtkSgB8ZkoALWhKAL1pSgBea0oA/2xKAJ9uSgBAcEoA4XFKAJJzSgAzdUoA5HZKAIV4SgA2ekoA13tKAIh9SgAYf0oAuYBKAFmCSgD6g0oAioVKADuHSgDciEoAjYpKAC6MSgDfjUoAgI9KADGRSgDSkkoAc5RKABOWSgCjl0oARJlKAOWaSgCWnEoAN55KAOifSgCJoUoAOqNKANukSgCMpkoAHKhKAL2pSgBdq0oA/qxKAI6uSgAvsEoAz7FKAHCzSgARtUoAsbZKAFK4SgDzuUoApLtKAEW9SgD2vkoAl8BKAEjCSgDpw0oAecVKABnHSgC6yEoAW8pKAPvLSgCczUoATc9KAO7QSgCf0koAQNRKAPHVSgCS10oAQ9lKAOTaSgCV3EoAJd5KAMbfSgBn4UoACONKAKjkSgBJ5koA+udKAJvpSgBM60oA7exKAJ7uSgA/8EoA8PFKAIDzSgAh9UoAwfZKAGL4SgDy+UoAo/tKAET9SgD1/koAlgBLAEgCSwDoA0sAmQVLADoHSwDrCEsAjApLAD0MSwDeDUsAjw9LAB8RSwDAEksAYRRLAAEWSwCiF0sAQxlLAPQaSwCVHEsARh5LAOcfSwCYIUsAOSNLAOokSwB6JksAGyhLALspSwBcK0sA7CxLAJ0uSwA+MEsA7zFLAJAzSwBBNUsA4jZLAJM4SwA0OksA5TtLAHU9SwAWP0sAt0BLAFdCSwD4Q0sAmUVLAEpHSwDrSEsAnEpLAD1MSwDuTUsAj09LAEBRSwDQUksAcVRLABFWSwCyV0sAQllLAPNaSwCUXEsARV5LAOZfSwCXYUsAOGNLAOlkSwCKZksAO2hLANxpSwCNa0sALm1LAM9uSwBvcEsA/3FLAKBzSwBBdUsA8nZLAJN4SwBEeksA5XtLAJZ9SwA3f0sA6IBLAImCSwAphEsAyoVLAGuHSwALiUsAm4pLADyMSwDdjUsAjo9LAC+RSwDgkksAgZRLADKWSwDCl0sAY5lLAAObSwCknEsANJ5LAOWfSwCGoUsAN6NLANikSwCJpksAKqhLANupSwB8q0sALa1LAM6uSwBvsEsAELJLAJ+zSwBAtUsA4bZLAJK4SwAzuksA5LtLAIW9SwA2v0sA18BLAIjCSwAYxEsAucVLAFnHSwD6yEsAispLADvMSwDczUsAjc9LAC7RSwDf0ksAgNRLADHWSwDS10sAg9lLACTbSwDV3EsAZd5LAAbgSwCn4UsAR+NLAOjkSwCJ5ksAOuhLANvpSwCM60sALe1LAN7uSwB/8EsAD/JLAK/zSwBQ9UsA8fZLAJH4SwAy+ksA4/tLAIT9SwA1/0sA1gBMAIcCTAAYBEwAuAVMAFkHTAD5CEwAmgpMADsMTADsDUwAjQ9MAD4RTADfEkwAkBRMACAWTADBF0wAYRlMAAIbTACSHEwAQx5MAOQfTACVIUwANiNMAOckTACIJkwAOShMANopTACLK0wAGy1MALwuTABdMEwA/TFMAJ4zTAA/NUwA8DZMAJE4TABCOkwA4ztMAJQ9TAA1P0wA5kBMAHZCTAAXREwAt0VMAFhHTADoSEwAmUpMADpMTADrTUwAjE9MAD1RTADeUkwAj1RMADBWTADhV0wAgllMACNbTADDXEwAU15MAPRfTACVYUwARmNMAOdkTACYZkwAOWhMAOppTACLa0wAPG1MAN1uTACOcEwAHnJMAL9zTABgdUwAAHdMAJB4TABBekwA4ntMAJN9TAA0f0wA5YBMAIaCTAA3hEwA2IVMAImHTAAZiUwAuopMAFuMTAD7jUwAnI9MAD2RTADukkwAj5RMAECWTADhl0wAkplMADObTADDnEwAY55MAASgTACloUwARaNMAOakTACXpkwAOKhMAOmpTACKq0wAO61MANyuTACNsEwALrJMAOCzTACAtUwAIbdMAMG4TABRukwA8rtMAJO9TABEv0wA5cBMAJbCTAA3xEwA6MVMAInHTAA6yUwA28pMAGvMTAALzkwArM9MAE3RTADt0kwAjtRMAD/WTADg10wAkdlMADLbTADj3EwAhN5MADXgTADW4UwAh+NMACjlTADJ5kwAaehMAPnpTACa60wAO+1MAOzuTACN8EwAPvJMAN/zTACQ9UwAMfdMAOL4TABy+kwAE/xMALP9TABU/0wA5ABNAJUCTQA2BE0A6AVNAIgHTQApCU0AyQpNAGoMTQALDk0Aqw9NAEwRTQDtEk0AnhRNAD8WTQDwF00AkRlNAEIbTQDjHE0AlB5NADUgTQDFIU0AZSNNAAYlTQCnJk0ARyhNAOgpTQCZK00AOi1NAOsuTQCMME0APTJNAN4zTQCPNU0AMDdNAOE4TQCCOk0AIzxNAMM9TQBTP00A9EBNAJVCTQBGRE0A50VNAJhHTQA5SU0A6kpNAItMTQA8Tk0AzE9NAG1RTQANU00ArlRNAD5WTQDwV00AkFlNAEFbTQDiXE0Ak15NADRgTQDlYU0AhmNNADdlTQDYZk0AiWhNACpqTQDba00Aa21NAAxvTQCtcE0ATXJNAO5zTQCPdU0AQHdNAOF4TQCSek0AM3xNAOR9TQCFf00AFYFNALWCTQBWhE0A94VNAJeHTQA4iU0A6YpNAIqMTQArjk0Ay49NAGyRTQD8kk0ArZRNAE6WTQD/l00AoJlNAFGbTQDynE0Ao55NAESgTQD1oU0AlqNNAEelTQDopk0AmahNADqqTQDrq00AjK1NAC2vTQDNsE0AXbJNAP6zTQCftU0AULdNAPG4TQCiuk0AQ7xNAPS9TQCVv00ARsFNAOfCTQB3xE0AF8ZNALjHTQBZyU0A+cpNAJrMTQBLzk0A7M9NAJ3RTQA+000A8NRNAJDWTQBB2E0A4tlNAJPbTQA03U0AxN5NAHXgTQAW4k0Ax+NNAGjlTQAZ500AuuhNAGvqTQAM7E0Ave1NAF7vTQAP8U0AsPJNAGH0TQAC9k0As/dNAEP5TQDk+k0AhfxNACX+TQDG/00AZwFOABgDTgC5BE4AagZOAAsITgC8CU4AXQtOAO0MTgCNDk4ALhBOAM8RTgBwE04AEBVOAMEWTgBiGE4AExpOALQbTgBlHU4ABh9OALcgTgBYIk4ACSROAKolTgBbJ04A6yhOAIwqTgAtLE4AzS1OAG4vTgAPMU4AwDJOAGE0TgASNk4AszdOAGQ5TgAFO04AtjxOAEY+TgDnP04Ah0FOAChDTgC4RE4AaUZOAApITgC7SU4AXEtOAA1NTgCuTk4AX1BOAABSTgCxU04AUlVOAANXTgCkWE4AVVpOAPZbTgCoXU4ASF9OAOlgTgCJYk4AGWROALplTgBbZ04ADGlOAK1qTgBebE4A/21OALBvTgBRcU4AAnNOAKN0TgBUdk4A5HdOAIV5TgAle04AxnxOAFZ+TgAHgE4AqIFOAFmDTgD6hE4Aq4ZOAEyITgD9iU4AnotOAE+NTgDwjk4AoZBOAEKSTgDzk04Ag5VOACSXTgDFmE4AZZpOAAacTgCnnU4AWJ9OAPmgTgCqok4AS6ROAPylTgCdp04ATqlOAN6qTgB/rE4AH65OAMCvTgBQsU4AAbNOAKK0TgBTtk4A9LdOAKW5TgBGu04A97xOAJi+TgBJwE4A6sFOAJvDTgA8xU4A3cZOAH3ITgANyk4ArstOAE/NTgAAz04AodBOAFLSTgDz004ApNVOAEXXTgD22E4Al9pOACfcTgDH3U4AaN9OAAnhTgC64k4AW+ROAAzmTgCc504APelOAN3qTgB+7E4ADu5OAL/vTgBg8U4AEfNOALL0TgBj9k4ABPhOALX5TgBW+04AB/1OAKj+TgBZAE8A+gFPAKsDTwBMBU8A/QZPAJ4ITwA/Ck8A3wtPAHANTwAQD08AsRBPAGISTwADFE8AtBVPAFUXTwAGGU8ApxpPAFgcTwD5HU8Aqh9PAEshTwD8Ik8AnSRPAE4mTwDvJ08AoClPAEErTwDyLE8Agi5PACMwTwDDMU8AZDNPAPQ0TwClNk8ARjhPAPc5TwCYO08AST1PAOo+TwCbQE8APEJPAO1DTwCORU8AP0dPAOBITwCRSk8AMkxPAONNTwCET08AJVFPAMVSTwBVVE8A9lVPAJdXTwBIWU8A6VpPAJpcTwA7Xk8A219PAHxhTwAdY08AvWRPAF5mTwD/Z08An2lPAEBrTwDxbE8Akm5PAENwTwDkcU8AlXNPADZ1TwDodk8AiHhPADl6TwDae08Ai31PACx/TwDNgE8AbYJPAP2DTwCehU8AP4dPAPCITwCRik8AQoxPAOONTwCUj08ANZFPAOaSTwB2lE8AF5ZPALeXTwBYmU8A6JpPAJmcTwA6nk8A659PAIyhTwA9o08A3qRPAI+mTwAwqE8A4alPAIKrTwAzrU8Aw65PAGSwTwAFsk8ApbNPAEa1TwDntk8AmLhPADm6TwDqu08Ai71PADy/TwDMwE8AbcJPAA3ETwCuxU8APsdPAPDITwCQyk8AQcxPAOLNTwCTz08ANNFPAOXSTwCG1E8AN9ZPAMfXTwBo2U8ACdtPAKncTwBK3k8A699PAJzhTwA9408A7uRPAI/mTwBA6E8A4elPAHHrTwAR7U8Asu5PAFPwTwDz8U8AlPNPAEX1TwDm9k8Al/hPADj6TwDp+08Aiv1PADv/TwDcAFAAjQJQAC4EUADfBVAAgAdQACEJUADBClAAUQxQAPINUACTD1AARBFQAOUSUACWFFAANxZQAOgXUACJGVAAGRtQALkcUABaHlAA+x9QAJshUAA8I1AA7SRQAI4mUAA/KFAA4ClQAJErUAAyLVAA4y5QAIQwUAAlMlAAxTNQAFU1UAD2NlAAlzhQADg6UADYO1AAiT1QACo/UADbQFAAfEJQAB1EUAC9RVAATUdQAO5IUACPSlAAQExQAOFNUACST1AAM1FQAORSUACFVFAANlZQAMZXUABnWVAAB1tQAKhcUAA4XlAA6V9QAIphUAA7Y1AA3GRQAI1mUAAuaFAA32lQAIBrUAAxbVAA0m5QAINwUAAkclAAxXNQAGV1UAD1dlAAlnhQADd6UADoe1AAiX1QADp/UADbgFAAjIJQAC2EUADehVAAf4dQAA+JUACvilAAUIxQAPGNUACRj1AAMpFQAOOSUACElFAANZZQANaXUACHmVAAKJtQANmcUAB6nlAAG6BQALuhUABLo1AA7KRQAI2mUAA+qFAA36lQAJCrUAAxrVAA4q5QAIOwUAA0slAAxLNQAGW1UAAFt1AAprhQADa6UADnu1AAiL1QADm/UADawFAAi8JQACzEUADdxVAAfsdQAC/JUADQylAAgcxQACLOUADTz1AAY9FQAATTUACl1FAARdZQAObXUACH2VAAONtQANncUACK3lAAK+BQANzhUAB941AADeVQAK3mUABO6FAA7+lQAI/rUAAw7VAA4e5QAILwUAAz8lAA1PNQAIX1UAAm91AA1/hQAHj6UAAp/FAAyv1QAHv/UAAcAVEAzQJRAG4EUQAPBlEArwdRAEAJUQDgClEAgQxRADIOUQDTD1EAhBFRACUTUQDWFFEAdxZRACgYUQDJGVEAehtRABsdUQCrHlEASyBRAOwhUQCNI1EALSVRAM4mUQCAKFEAICpRANErUQByLVEAIy9RAMQwUQB1MlEAFjRRAMc1UQBoN1EAGTlRALo6UQBrPFEADD5RAL0/UQBeQVEAD0NRAJ9EUQBARlEA4UdRAIFJUQAiS1EAw0xRAHROUQAVUFEAxlFRAGdTUQAYVVEAuVZRAGpYUQALWlEAm1tRADtdUQDcXlEAfWBRAB1iUQC+Y1EAb2VRABBnUQDBaFEAYmpRABNsUQC0bVEAZW9RAAZxUQC4clEAWHRRAAl2UQCqd1EAS3lRAOt6UQB7fFEAHH5RAL1/UQBugVEAD4NRAMCEUQBhhlEAEohRALOJUQBki1EABY1RALaOUQBGkFEA55FRAIeTUQAolVEAuJZRAGmYUQAKmlEAu5tRAFydUQANn1EArqBRAF+iUQAApFEAsaVRAFKnUQADqVEApKpRAFWsUQD2rVEAl69RADixUQDHslEAaLRRAAm2UQC6t1EAW7lRAPu6UQCcvFEAPb5RAN2/UQB+wVEADsNRAK/EUQBPxlEA8MdRAIDJUQAxy1EA0sxRAIPOUQAk0FEA1dFRAHbTUQAn1VEAyNZRAHnYUQAa2lEAy9tRAGzdUQAN31EAreBRAD3iUQDe41EAf+VRADDnUQDR6FEAgupRACPsUQDU7VEAde9RACbxUQC28lEAV/RRAPf1UQCY91EAKPlRANn6UQB6/FEAK/5RAMz/UQB9AVIAHgNSAM8EUgBwBlIAIQhSAMIJUgBjC1IAAw1SAJMOUgA0EFIA1RFSAIYTUgAnFVIA2BZSAHkYUgAqGlIAyxtSAHwdUgAdH1IArSBSAE0iUgDuI1IAjyVSAC8nUgDQKFIAgSpSACIsUgDTLVIAdC9SACUxUgDGMlIAdzRSABg2UgDJN1IAajlSAAs7UgCrPFIAOz5SANw/UgB9QVIALkNSAM9EUgCARlIAIUhSANJJUgBzS1IAJE1SAMVOUgBVUFIA9VFSAJZTUgA3VVIA11ZSAHhYUgApWlIAyltSAHtdUgAcX1IAzWBSAG5iUgAfZFIAwGVSAGFnUgABaVIAkWpSADJsUgDTbVIAhG9SACVxUgDWclIAd3RSACh2UgDJd1IAenlSABt7UgDMfFIAXH5SAP1/UgCdgVIAPoNSAM6EUgB/hlIAIIhSANGJUgByi1IAI41SAMSOUgBlkFIA9ZFSAJWTUgA2lVIA15ZSAHeYUgAYmlIAyZtSAGqdUgAbn1IAvKBSAG2iUgAOpFIAv6VSAGCnUgARqVIAsqpSAGOsUgAErlIApa9SAEWxUgDVslIAdrRSABe2UgDIt1IAablSABq7UgC7vFIAbL5SAA3AUgC+wVIAX8NSAO/EUgCQxlIAMMhSANHJUgBxy1IAEs1SAMPOUgBk0FIAFdJSALbTUgBn1VIACNdSALnYUgBa2lIAC9xSAKzdUgBN31IA7eBSAH3iUgAe5FIAv+VSAHDnUgAR6VIAwupSAGPsUgAU7lIAte9SAGbxUgAH81IAuPRSAFn2UgAK+FIAq/lSAFz7UgDs/FIAjf5SAC0AUwDOAVMAXgNTABAFUwCwBlMAYQhTAAIKUwCzC1MAVA1TAAUPUwCmEFMAVxJTAPgTUwCpFVMAShdTAOsYUwCLGlMAGxxTALwdUwBdH1MADiFTAK8iUwBgJFMAASZTALInUwBTKVMABCtTAKUsUwBWLlMA9y9TAIcxUwAnM1MAyDRTAGk2UwAJOFMAqjlTAFs7UwD8PFMArT5TAE5AUwD/QVMAoENTAFFFUwDyRlMAo0hTAERKUwDlS1MAhU1TABVPUwC2UFMAV1JTAAhUUwCpVVMAWldTAPtYUwCsWlMATVxTAP5dUwCfX1MAL2FTANBiUwBwZFMAEWZTALFnUwBSaVMAA2tTAKRsUwBVblMA9m9TAKdxUwBIc1MA+XRTAJp2UwA7eFMA23lTAGt7UwAMfVMArX5TAF6AUwD/gVMAsINTAFGFUwACh1MAo4hTAFSKUwD1i1MAhY1TACWPUwDGkFMAZ5JTAAeUUwColVMAWZdTAPqYUwCrmlMATJxTAP2dUwCen1MAP6FTAN+iUwCApFMAIaZTAMGnUwBiqVMAE6tTALSsUwBlrlMABrBTALexUwBYs1MA+bRTAJm2UwApuFMAyrlTAGu7UwAcvVMAvb5TAG7AUwAPwlMAwMNTAGHFUwASx1MAs8hTAEPKUwDjy1MAhM1TACXPUwDF0FMAZtJTABjUUwC41VMAaddTAArZUwC72lMAXNxTAA3eUwCu31MAX+FTAADjUwCh5FMAQeZTANHnUwBy6VMAE+tTAMTsUwBl7lMAFvBTALfxUwBo81MACfVTALr2UwBK+FMA6/lTAIv7UwAs/VMAzf5TAG0AVAAOAlQAvwNUAGAFVAARB1QAsghUAGMKVAAEDFQAtQ1UAFYPVAAHEVQAqBJUAEkUVAD6FVQAmxdUADsZVADcGlQAfRxUAB0eVAC+H1QAXyFUAP8iVACgJFQAUSZUAPInVACjKVQARCtUAPUsVACWLlQARzBUAOgxVACZM1QAOjVUAOs2VACMOFQALTpUAM07VABdPVQA/j5UAJ9AVAA/QlQAz0NUAHBFVAARR1QAwkhUAGNKVAAUTFQAtU1UAGZPVAAHUVQAuFJUAFlUVAAKVlQAq1dUAFxZVAD9WlQArlxUAE9eVADfX1QAf2FUACBjVADBZFQAYWZUAAJoVACzaVQAVGtUAAVtVACmblQAWHBUAPhxVACpc1QASnVUAPt2VACLeFQALHpUAM17VABtfVQADn9UAK+AVABgglQAAYRUALKFVABTh1QABIlUAKWKVAA1jFQA1Y1UAHaPVAAXkVQAt5JUAFiUVAAJllQAqpdUAFuZVAD8mlQArZxUAE6eVAD/n1QAoKFUAFGjVADypFQAo6ZUAESoVADlqVQAhatUABWtVAC2rlQAV7BUAAiyVACps1QAWrVUAPu2VACsuFQATbpUAP67VACfvVQAL79UAM/AVABwwlQAEcRUALHFVABSx1QAA8lUAKTKVABVzFQA9s1UAKfPVABI0VQA+dJUAJrUVABL1lQA7NdUAI3ZVAAt21QAvdxUAF7eVAD/31QAsOFUAFHjVAAC5VQAo+ZUAEPoVADk6VQAhetUACXtVAC17lQAVvBUAPfxVACo81QASfVUAPr2VACb+FQATPpUAO37VACe/VQAP/9UAM8AVQBvAlUAEARVALEFVQBRB1UA8ghVAKMKVQBEDFUA9Q1VAJYPVQBHEVUA6BJVAJkUVQA6FlUA6xdVAIwZVQA9G1UA3hxVAH8eVQAgIFUAryFVAFAjVQDxJFUAoiZVAEMoVQD0KVUAlStVAEYtVQDnLlUAmDBVADkyVQDqM1UAejVVABs3VQC7OFUAXDpVAP07VQCdPVUATz9VAO9AVQCQQlUAQURVAOJFVQCTR1UANElVAOVKVQCGTFUAN05VANhPVQCJUVUAKlNVAMtUVQBrVlUA+1dVAJxZVQA9W1UA3VxVAG1eVQAOYFUAr2FVAGBjVQABZVUAsmZVAFNoVQAEalUApWtVAFZtVQD3blUAqHBVADhyVQDZc1UAeXVVABp3VQC7eFUAW3pVAPx7VQCtfVUATn9VAP+AVQCgglUAUYRVAPKFVQCjh1UARIlVAPWKVQCWjFUAR45VANePVQB4kVUAGZNVALmUVQBallUA+5dVAKyZVQBNm1UA/pxVAJ+eVQBQoFUA8aFVAIGjVQAhpVUAwqZVAGOoVQADqlUApKtVAFWtVQD2rlUAqLBVAEiyVQD5s1UAmrVVAEu3VQDsuFUAnbpVAD68VQDvvVUAkL9VAEHBVQDiwlUAg8RVACPGVQCzx1UAVMlVAPXKVQCmzFUAR85VAPjPVQCZ0VUAStNVAOvUVQCc1lUAPdhVAM3ZVQBt21UADt1VAK/eVQBP4FUA8OFVAKHjVQBC5VUA8+ZVAJToVQBF6lUA5utVAJftVQA471UA6fBVAIryVQA79FUAy/VVAGz3VQAN+VUArfpVAE78VQDv/VUAoP9VAEEBVgDyAlYAkwRWAEQGVgDlB1YAdQlWABULVgC2DFYAVw5WAPcPVgCpEVYASRNWAOoUVgCbFlYAPBhWAO0ZVgCOG1YAPx1WAOAeVgCRIFYAMiJWAOMjVgCEJVYAJSdWAMUoVgBVKlYA9itWAJctVgBIL1YA6TBWAJoyVgA7NFYA7DVWAI03VgA+OVYAzjpWAG88VgAPPlYAsD9WAFFBVgDxQlYAo0RWAENGVgDkR1YAlUlWADZLVgDoTFYAiE5WADlQVgDaUVYAi1NWACxVVgDdVlYAflhWAB9aVgC/W1YAT11WAPBeVgCRYFYAQmJWAONjVgCUZVYANWdWAOZoVgCHalYAKGxWAMhtVgBYb1YA+XBWAJlyVgA6dFYA63VWAIx3VgA9eVYA3npWAI98VgAwflYA4X9WAJOBVgAzg1YA5YRWAIWGVgAmiFYA14lWAHiLVgApjVYAyo5WAHuQVgAcklYAzZNWAG6VVgAgl1YAr5hWAFCaVgDxm1YAkZ1WADKfVgDToFYAhKJWACWkVgDWpVYAd6dWACipVgDJqlYAeqxWABuuVgCrr1YAS7FWAOyyVgCNtFYALbZWAN+3VgB/uVYAILtWANG8VgByvlYAI8BWAMTBVgB1w1YAFsVWAMfGVgBXyFYA+MlWAJnLVgA5zVYA2s5WAHvQVgAs0lYAzdNWAH7VVgAf11YA0NhWAHHaVgAi3FYAw91WAHTfVgAV4VYApeJWAEXkVgDm5VYAh+dWACjpVgDZ6lYAeexWACvuVgDL71YAbPFWAB3zVgC+9FYAb/ZWABD4VgDB+VYAYvtWABP9VgC0/lYAZQBXAAYCVwC3A1cARwVXAOgGVwCJCFcAKQpXAMoLVwBrDVcAHA9XAL0QVwBuElcADxRXAMAVVwBhF1cAEhlXAKIaVwBDHFcA4x1XAIQfVwAlIVcAxSJXAHckVwAXJlcAuCdXAGkpVwAKK1cAuyxXAFwuVwANMFcArjFXAGAzVwAANVcAsTZXAEE4VwDiOVcAgztXACM9VwDEPlcAZUBXAAVCVwCmQ1cAV0VXAPhGVwCpSFcAOUpXANpLVwB7TVcAG09XALxQVwBdUlcADlRXAK9VVwBgV1cAAVlXALJaVwBTXFcA411XAINfVwAkYVcAxWJXAGVkVwAXZlcAt2dXAGlpVwAJa1cAqmxXAFtuVwD8b1cArXFXAE5zVwD/dFcAoHZXAFF4VwDyeVcAo3tXAER9VwD1flcAloBXADeCVwDXg1cAaIVXAAiHVwCpiFcAWopXAPuLVwCsjVcATY9XAP6QVwCfklcAUJRXAOCVVwCBl1cAIZlXAMKaVwBjnFcAA55XALWfVwBVoVcAB6NXAKikVwBIplcA+adXAJqpVwBLq1cA7KxXAJ2uVwA+sFcA77FXAJCzVwBBtVcA4rZXAJO4VwAjulcAxLtXAGW9VwAFv1cApsBXAEfCVwD4w1cAmcVXAErHVwDryFcAnMpXAD3MVwDuzVcAfs9XAB/RVwC/0lcAYNRXAAHWVwCh11cAU9lXAPPaVwCl3FcARd5XAObfVwCX4VcAOONXAOnkVwCK5lcAO+hXANzpVwCN61cALu1XAODuVwBv8FcAEPJXALHzVwBR9VcA8vZXAJP4VwBE+lcA5ftXAJb9VwA3/1cA6ABYAIkCWAA6BFgAygVYAGsHWAALCVgArApYAE0MWADtDVgAnw9YAD8RWADxElgAkRRYADIWWADjF1gAhBlYADUbWADWHFgAhx5YACggWADZIVgAeiNYACslWADMJlgAbShYAA0qWACuK1gAPi1YAN8uWAB/MFgADzJYALAzWABRNVgAAjdYAKM4WABUOlgA9TtYAKY9WABHP1gA+EBYAJlCWABKRFgA60VYAHtHWAAbSVgAvEpYAF1MWAD9TVgAr09YAE9RWAABU1gAoVRYAFNWWADzV1gAlFlYAEVbWADmXFgAl15YADhgWADpYVgAimNYADtlWADLZlgAbGhYAA1qWACta1gATm1YAO9uWACgcFgAQXJYAPJzWACTdVgARHdYAOV4WACWelgAJnxYAMd9WABof1gACIFYAKmCWABJhFgA+4VYAJuHWABNiVgA7YpYAJ+MWAA/jlgA8Y9YAIGRWAAhk1gAwpRYAGOWWAADmFgAtZlYAFWbWAAHnVgAqJ5YAEigWAD5oVgAmqNYAEulWADsplgAnahYAD6qWADvq1gAf61YACCvWADBsFgAYbJYAAK0WACjtVgAVLdYAPW4WACmulgAR7xYAPi9WACZv1gAKcFYANrCWAB7xFgAG8ZYALzHWABdyVgA/cpYAJ7MWABPzlgA389YAIDRWAAh01gAwdRYAGLWWAAD2FgAtNlYAFXbWAAG3VgAp95YAFjgWAD54VgAieNYACnlWADK5lgAa+hYAAvqWAC961gAXe1YAA/vWACw8FgAUPJYAAH0WACi9VgAU/dYAPT4WACl+lgARvxYAPf9WACY/1gASQFZAPsCWQCbBFkAPAZZAO0HWQCOCVkAPwtZAOAMWQCRDlkAMhBZAOMRWQCEE1kANRVZAMUWWQBmGFkABxpZAKgbWQBIHVkA6R5ZAJogWQA7IlkA7CNZAI0lWQA+J1kA3yhZAG8qWQAPLFkAsC1ZAFEvWQDxMFkAozJZAEM0WQD1NVkAlTdZADY5WQDoOlkAiDxZADk+WQDaP1kAi0FZACxDWQDdRFkAfkZZAC9IWQDQSVkAgUtZACJNWQDTTlkAdFBZACVSWQC1U1kAVlVZAPdWWQCXWFkAOFpZANlbWQCKXVkAK19ZANxgWQB9YlkALmRZAM9lWQBfZ1kA/2hZAKBqWQBBbFkA4W1ZAJNvWQAzcVkA5XJZAIV0WQAmdlkA13dZAHh5WQApe1kAynxZAHt+WQAcgFkAzYFZAF2DWQD+hFkAn4ZZAD+IWQDgiVkAgYtZADKNWQDTjlkAhJBZACWSWQDWk1kAd5VZAAeXWQC4mFkAWZpZAAqcWQCrnVkAS59ZAOygWQCNolkALaRZAM6lWQBvp1kAIKlZAMGqWQByrFkAE65ZAKOvWQBDsVkA5LJZAIW0WQAltlkA17dZAHe5WQApu1kAybxZAHu+WQAbwFkAvMFZAG3DWQAOxVkAv8ZZAGDIWQARylkAoctZAELNWQDjzlkAg9BZACTSWQDV01kAdtVZACjXWQC32FkAWNpZAPnbWQCZ3VkAOt9ZANvgWQCM4lkALeRZAN7lWQB/51kAMOlZANHqWQBh7FkAAe5ZAKLvWQBD8VkA0/JZAHP0WQAU9lkAtfdZAFX5WQAH+1kAp/xZAEj+WQD5/1kAmgFaAEsDWgDsBFoAnQZaAC0IWgDOCVoAbwtaAA8NWgCwDloAURBaAAISWgCjE1oAVBVaAPUWWgCmGFoARxpaANcbWgB4HVoAGB9aALkgWgBZIloACyRaAKslWgBdJ1oA/ShaAK8qWgBPLFoA8C1aAKEvWgBCMVoA8zJaAJQ0WgBFNloA5jdaAJc5WgAnO1oAyDxaAGk+WgAJQFoAqkFaAEtDWgD8RFoAnUZaAE5IWgDvSVoAoEtaADBNWgDRTloAcVBaABJSWgCzU1oAU1VaAAVXWgClWFoAV1paAPhbWgCYXVoASV9aAOpgWgCbYloAPGRaAO1lWgCOZ1oAP2laAM9qWgBwbFoAEW5aALFvWgBScVoA83JaAKR0WgBFdloA9ndaAJd5WgBIe1oA2HxaAHl+WgAZgFoAuoFaAFuDWgD7hFoArYZaAE2IWgD/iVoAn4taAECNWgDxjloAkpBaAEOSWgDkk1oAlZVaADaXWgDnmFoAiJpaADmcWgDanVoAe59aABuhWgC8oloATKRaAO2lWgCep1oAP6laAPCqWgCRrFoAQq5aAOOvWgCUsVoANbNaAMW0WgBltloABrhaAKe5WgBHu1oA+bxaAJm+WgBLwFoA68FaAIzDWgA9xVoA3sZaAI/IWgAwyloA4ctaAILNWgAzz1oA1NBaAIXSWgAV1FoAttVaAFfXWgD42FoAmNpaADncWgDq3VoAi99aADzhWgDd4loAjuRaAC/mWgC/51oAX+laAADrWgCh7FoAQe5aAPPvWgCT8VoARfNaAOX0WgCX9loAOPhaANj5WgCJ+1oAKv1aANv+WgB8AFsALQJbAM4DWwB/BVsAIAdbANEIWwByClsAEwxbALMNWwBUD1sA5BBbAIUSWwA2FFsA1xVbAIgXWwApGVsA2hpbAHscWwAbHlsAvB9bAEwhWwDtIlsAjSRbAD8mWwDfJ1sAgClbADErWwDSLFsAgy5bACQwWwDVMVsAdjNbABc1WwC4NlsAWDhbAOg5WwCJO1sAOj1bANs+WwCMQFsALUJbAN5DWwB/RVsAMEdbANFIWwCCSlsAEkxbALNNWwBTT1sA9FBbAJVSWwA1VFsA51VbAIdXWwA5WVsA2VpbAItcWwArXlsAzF9bAH1hWwAeY1sAz2RbAHBmWwAhaFsAwmlbAGNrWwADbVsApG5bADRwWwDVcVsAhnNbACd1WwDYdlsAeXhbACp6WwDLe1sAfH1bAB1/WwDOgFsAb4JbAP+DWwCfhVsAQIdbAOGIWwCBilsAM4xbANONWwCFj1sAJZFbANeSWwB4lFsAGJZbAMmXWwBqmVsAG5tbALycWwBtnlsADqBbAK+hWwBPo1sA8KRbAICmWwAhqFsA0qlbAHOrWwAkrVsAxa5bAHawWwAXslsAyLNbAGm1WwAat1sAu7hbAGy6WwD8u1sAnb1bAD2/WwDewFsAf8JbAB/EWwDRxVsAccdbACPJWwDDylsAZMxbABXOWwC2z1sAZ9FbAAjTWwC51FsAWtZbAPvXWwCb2VsAPNtbAMzcWwBt3lsADeBbAK7hWwA+41sA3+RbAIDmWwAg6FsAwelbAGHrWwAC7VsAo+5bAFTwWwD18VsAlfNbACX1WwDG9lsAZ/hbAAj6WwCo+1sASf1bAPr+WwCbAFwATAJcAO0DXACeBVwALgdcAM8IXABvClwAEAxcALENXABRD1wAAxFcAKMSXABVFFwA9RVcAKcXXABIGVwA6BpcAJkcXAA6HlwA6x9cAIwhXAA9I1wAzSRcAG4mXAAPKFwArylcAFArXADxLFwAoi5cAEMwXAD0MVwAlTNcAEY1XADWNlwAdzhcABc6XAC4O1wAWT1cAPk+XACrQFwAS0JcAP1DXACdRVwAT0dcAO9IXAChSlwAQUxcAPNNXACTT1wARVFcAOVSXACXVFwAN1ZcAOlXXACJWVwAKltcANtcXAB8XlwALWBcAM5hXACAY1wAD2VcALBmXABRaFwA8WlcAJJrXAAzbVwA5G5cAIVwXAA2clwA13NcAIh1XAApd1wAyXhcAFl6XAD6e1wAm31cAEx/XADtgFwAfYJcAB2EXAC+hVwAX4dcAP+IXACxilwAUYxcAAOOXACjj1wAVZFcAPWSXACWlFwASJZcAOiXXACZmVwAOptcANucXAB7nlwAHKBcAKyhXABNo1wA/qRcAJ+mXABQqFwA8alcAKKrXABDrVwA9K5cAJWwXAA1slwAxbNcAGa1XAAHt1wAp7hcAFm6XAD5u1wAq71cAEu/XAD9wFwAncJcAE/EXADvxVwAkMdcAEHJXADiylwAk8xcADTOXADlz1wAddFcABbTXAC31FwAV9ZcAPjXXACZ2VwASttcAOvcXACc3lwAPeBcAO7hXACP41wAL+VcAL/mXABg6FwAAepcAKHrXABT7VwA8+5cAKXwXABF8lwA9/NcAJf1XAA491wA6fhcAIr6XAA7/FwA3P1cAI3/XAAdAV0AvgJdAF8EXQD/BV0AoAddAEEJXQDyCl0AkwxdAEQOXQDlD10AlhFdADcTXQDXFF0AZxZdAAgYXQCpGV0ASRtdAPscXQCbHl0ATSBdAO0hXQCfI10APyVdAPEmXQCRKF0AMipdAOMrXQCELV0ANS9dANYwXQB3Ml0AFzRdALg1XQBIN10A6ThdAJo6XQA7PF0A7D1dAI0/XQA+QV0A30JdAJBEXQAxRl0A4kddAHJJXQATS10As0xdAFROXQD1T10AlVFdAEdTXQDnVF0AmVZdADlYXQDrWV0Ai1tdACxdXQDdXl0AfmBdAC9iXQC/Y10AYGVdAAFnXQChaF0AQmpdAONrXQCUbV0ANW9dAOZwXQCHcl0ASXRdAOl1XQB5d10AK3ldAMt6XQB9fF0AHX5dAM9/XQBvgV0AIYNdAMGEXQBihl0AE4hdALSJXQBli10ABo1dALeOXQBIkF0A6JFdAImTXQAplV0AypZdAGuYXQAcml0AvZtdAG6dXQAPn10AwKBdAGGiXQASpF0AoqVdAEOnXQDjqF0AhKpdACWsXQDFrV0Ad69dABexXQDJsl0AabRdABu2XQC7t10AXLldAA27XQCuvF0AX75dAADAXQCxwV0AQcNdAOLEXQCDxl0AI8hdAMTJXQBly10AFs1dALfOXQBo0F0ACdJdALrTXQBK1V0A69ZdAIvYXQAs2l0AzdtdAG3dXQAf310Av+BdAHHiXQAR5F0Aw+VdAGPnXQAE6V0AtepdAFbsXQAI7l0AqO9dAFnxXQDp8l0AivRdACv2XQDL910AbPldAA37XQC+/F0AX/5dABAAXgCxAV4AYgNeAPIEXgCTBl4AMwheANQJXgB1C14AFQ1eAMcOXgBnEF4AGRJeALkTXgBrFV4ACxdeAKwYXgBdGl4A/hteAK8dXgA/H14A4CBeAIEiXgAhJF4AwiVeAGMnXgAUKV4AtSpeAGYsXgAHLl4AuC9eAEgxXgDpMl4AiTReACo2XgDLN14AazleAB07XgC9PF4Abz5eABBAXgCwQV4AYUNeAAJFXgCzRl4AQ0heAPVJXgCVS14AR01eAOdOXgCZUF4AOVJeAOtTXgCLVV4APVdeAN1YXgCPWl4AL1xeANBdXgCBX14AEWFeALJiXgBTZF4A82VeAJRnXgA1aV4A5mpeAIdsXgA4bl4A2W9eAIpxXgAac14Au3ReAFt2XgD8d14AnXleAD17XgDvfF4AkH5eAEGAXgDhgV4Ak4NeADOFXgDUhl4AhYheACaKXgDXi14AZ41eAAiPXgCpkF4ASZJeAOqTXgCLlV4APJdeAN2YXgCOml4AL5xeAOCdXgCBn14AIaFeALGiXgBSpF4A86VeAJOnXgBFqV4A5apeAJesXgA3rl4A6a9eAImxXgA7s14A27ReAHy2XgAtuF4AzrleAG+7XgAQvV4AsL5eAEDAXgDhwV4AksNeADPFXgDkxl4AhcheADbKXgDXy14AiM1eACnPXgDJ0F4AWdJeAPrTXgCb1V4AO9deAO3YXgCN2l4AP9xeAN/dXgCR314AMeFeAOPiXgCD5F4AJOZeANXnXgBl6V4AButeAKfsXgBH7l4A6O9eAInxXgA6814A2/ReAIz2XgAt+F4A3vleAH/7XgAf/V4Ar/5eAFAAXwDxAV8AkQNfAEMFXwDjBl8AlQhfADUKXwDnC18Ahw1fACgPXwDZEF8AehJfACsUXwC7FV8AXBdfAP0YXwCdGl8APhxfAN8dXwCQH18AMSFfAOIiXwCDJF8ANCZfAMQnXwBlKV8ABStfAKYsXwBHLl8A5y9fAJkxXwA5M18A6zRfAIs2XwAsOF8A3TlfAH47XwAfPV8Avz5fAGBAXwDwQV8AkUNfAEJFXwDjRl8AlEhfADVKXwDmS18Ah01fADhPXwDZUF8AeVJfAAlUXwCqVV8AS1dfAOtYXwCdWl8APVxfAO9dXwCPX18AQWFfAOFiXwCTZF8AM2ZfAMNnXwBkaV8ABWtfAKVsXwBXbl8A929fAKlxXwBJc18A+3RfAJt2XwBNeF8A7XlfAI57XwAvfV8Az35fAHCAXwAAgl8AoYNfAFKFXwDzhl8ApIhfAEWKXwD2i18Al41fAEiPXwDpkF8AiZJfABmUXwC6lV8AW5dfAAyZXwCtml8AXpxfAO6dXwCPn18AL6FfANCiXwBxpF8AEaZfAMOnXwBjqV8AFatfALWsXwBnrl8AB7BfALmxXwBZs18AC7VfAKu2XwBMuF8A/blfAI27XwAuvV8Az75fAG/AXwAQwl8AscNfAGLFXwADx18AtMhfAFXKXwAGzF8Als1fADfPXwDX0F8AeNJfABnUXwC51V8Aa9dfAAvZXwC92l8AXdxfAA/eXwCv318AUOFfAAHjXwCi5F8AQ+ZfAOPnXwCE6V8AFOtfALXsXwBV7l8A9u9fAIbxXwAn818A2PRfAHn2XwAq+F8Ay/lfAHz7XwAd/V8Avf5fAE0AYADuAWAAjwNgADAFYADhBmAAgQhgADMKYADTC2AAhQ1gACUPYADXEGAAdxJgAAcUYACoFWAASRdgAOkYYACKGmAAKxxgANwdYAB9H2AALiFgAM8iYABwJGAA/yVgAKAnYABBKWAA4SpgAJMsYAAzLmAA5S9gAIUxYAA3M2AA1zRgAIk2YAApOGAA2zlgAHs7YAALPWAArD5gAE1AYADtQWAAfUNgAB5FYAC/RmAAX0hgAABKYAChS2AAUk1gAPNOYACkUGAARVJgAOVTYAB1VWAAFldgALdYYABXWmAACVxgAKldYABbX2AA+2BgAK1iYABNZGAA/2VgAJ9nYABAaWAA8WpgAIFsYAAibmAAw29gAGNxYAAEc2AApXRgAFZ2YAD3d2AAqHlgAEl7YAD6fGAAm35gADuAYADLgWAAbINgAA2FYACthmAAX4hgAACKYACxi2AAUY1gAAOPYACjkGAAVZJgAPWTYACnlWAAR5dgAPmYYACZmmAAS5xgAOudYACMn2AAPaFgAN6iYAB/pGAAH6ZgANGnYABxqWAAI6tgAMOsYAB1rmAAFbBgAMexYABns2AAGbVgALm2YABauGAA+7lgAJu7YAA8vWAAzL5gAG3AYAAewmAAv8NgAHDFYAARx2AAwshgAGPKYAAUzGAAtc1gAGbPYAD20GAAl9JgADjUYADY1WAAeddgABnZYADL2mAAa9xgAB3eYAC932AAb+FgAA/jYACw5GAAYeZgAPHnYACS6WAAM+tgANPsYAB07mAAFfBgAMbxYABn82AAGPVgALn2YABq+GAAC/pgAKv7YAA7/WAA3P5gAH0AYQAdAmEAzwNhAG8FYQAhB2EAwQhhAHMKYQATDGEAxQ1hAGUPYQAXEWEAuBJhAEcUYQDoFWEAiRdhACkZYQDKGmEAaxxhABweYQC9H2EAbiFhAA8jYQDAJGEAYSZhABIoYQCzKWEAZCthAAUtYQC2LmEAVzBhAPgxYQCHM2EAKDVhAMk2YQBpOGEAGzphALs7YQBtPWEADT9hAL9AYQBfQmEAEURhALFFYQBjR2EAA0lhAKRKYQBVTGEA5U1hAIZPYQAnUWEAx1JhAGhUYQAJVmEAuldhAFtZYQAMW2EArVxhAF5eYQD/X2EAn2FhAC9jYQDQZGEAcWZhABFoYQDDaWEAY2thABVtYQC1bmEAZ3BhAAdyYQC5c2EAWXVhAAt3YQCreGEAO3phANx7YQB9fWEAHX9hAL6AYQBfgmEAEIRhALGFYQBih2EAA4lhAKOKYQAzjGEA1I1hAHWPYQAVkWEAx5JhAGeUYQAZlmEAuZdhAGuZYQALm2EAvZxhAF2eYQAPoGEAr6FhAECjYQDgpGEAgaZhACGoYQDCqWEAY6thABStYQC1rmEAZrBhAAeyYQC4s2EAWbVhAAq3YQCauGEAO7phANu7YQB8vWEAHb9hAL3AYQBvwmEAD8RhAMHFYQBhx2EAE8lhALPKYQBlzGEABc5hALfPYQBX0WEA+NJhAKnUYQA51mEA2tdhAHvZYQAb22EAvNxhAF3eYQAO4GEAr+FhAGDjYQAB5WEAsuZhAELoYQDj6WEAg+thACTtYQDF7mEAZfBhABfyYQC382EAafVhAAn3YQC7+GEAW/phAA38YQCt/WEAX/9hAO8AYgCPAmIAMARiAMAFYgBhB2IAEgliALMKYgBkDGIABQ5iALYPYgBXEWIACBNiAJgUYgA5FmIA2RdiAHoZYgAbG2IAuxxiAG0eYgANIGIAvyFiAF8jYgARJWIAsSZiAFIoYgDiKWIAgytiACMtYgDELmIAZTBiABYyYgC3M2IAaDViAAk3YgCpOGIAOTpiANo7YgB7PWIAGz9iAM1AYgBtQmIAH0RiAL9FYgBxR2IAEUliAMNKYgBjTGIA801iAJRPYgA1UWIA1VJiAHZUYgAXVmIAyFdiAGlZYgAaW2IAu1xiAGxeYgANYGIArWFiAD1jYgDeZGIAf2ZiAB9oYgCvaWIAUGtiAPFsYgCRbmIAQ3BiAONxYgCVc2IANXViAOd2YgCHeGIAOXpiANl7YgCLfWIAG39iALuAYgBcgmIA7INiAI2FYgA+h2IA34hiAJCKYgAxjGIA4o1iAIOPYgA0kWIA1ZJiAIaUYgAnlmIAx5diAFiZYgD4mmIAmZxiADmeYgDrn2IAi6FiAD2jYgDdpGIAj6ZiAC+oYgDhqWIAgatiADOtYgDTrmIAhbBiACWyYgC1s2IAVrViAPe2YgCYuGIAOLpiANm7YgCKvWIAK79iANzAYgB9wmIAHcRiAK3FYgBOx2IA78hiAI/KYgBBzGIA4c1iAJPPYgAz0WIA5dJiAIXUYgA31mIA2NdiAInZYgAp22IA29xiAGveYgAL4GIArOFiADzjYgDd5GIAjuZiAC/oYgDg6WIAgetiADLtYgDT7mIAhPBiACXyYgDF82IAVfViAPb2YgCX+GIAN/piANj7YgB5/WIAKv9iAMsAYwB8AmMAHQRjAM4FYwBvB2MADwljAKAKYwBADGMA4Q1jAIEPYwAzEWMA0xJjAIUUYwAlFmMA1xdjAHcZYwApG2MAyRxjAHseYwAbIGMAzSFjAG0jYwD9JGMAniZjAD8oYwDgKWMAgCtjACEtYwDSLmMAczBjACQyYwDFM2MAdjVjABc3YwDIOGMAWDpjAPk7YwCZPWMAOj9jANtAYwB7QmMALURjAM1FYwB/R2MAIEljANFKYwBxTGMAI05jAMNPYwB1UWMAFVNjAMdUYwBnVmMA91djAJhZYwA5W2MA2VxjAHpeYwAbYGMAzGFjAG1jYwAeZWMAv2ZjAHBoYwARamMAsWtjAEFtYwDibmMAg3BjACNyYwDVc2MAdXVjACd3YwDHeGMAeXpjABl8YwDLfWMAa39jAB2BYwC9gmMAb4RjAP+FYwCgh2MAQIljANCKYwBxjGMAIo5jAMOPYwB0kWMAFZNjAMaUYwBnlmMAGJhjALmZYwBqm2MA+pxjAJueYwA7oGMA3KFjAH2jYwAdpWMAz6ZjAG+oYwAhqmMAwatjAHOtYwATr2MAxbBjAGWyYwAXtGMAt7VjAEe3YwDouGMAibpjACm8YwDKvWMAa79jABzBYwC9wmMAbsRjAA/GYwDAx2MAYcljABLLYwCizGMAQ85jAOPPYwCE0WMAJdNjAMXUYwB31mMAF9hjAMnZYwBp22MAG91jALveYwBt4GMADeJjAL/jYwBg5WMA7+ZjAJDoYwAx6mMA0etjAHLtYwAT72MAxPBjAGXyYwAW9GMAt/VjAGj3YwAJ+WMAqfpjADn8YwDa/WMAe/9jABsBZADNAmQAbQRkAB8GZAC/B2QAcQlkABELZADDDGQAYw5kABUQZAC1EWQAZxNkAAcVZACXFmQAOBhkANkZZAB5G2QAGh1kALseZABsIGQADSJkAL4jZABfJWQAECdkALEoZABRKmQA4StkAIItZAAjL2QAwzBkAHUyZAAVNGQAxzVkAGg3ZAAZOWQAuTpkAGs8ZAALPmQAvT9kAF1BZAAPQ2QAn0RkAD9GZADgR2QAcElkABFLZADCTGQAY05kABRQZAC1UWQAVVNkAPZUZACGVmQAJ1hkANhZZAB5W2QAKl1kAMteZAB8YGQAHWJkAM5jZABvZWQAIGdkAMFoZABhamQA8WtkAJJtZAAzb2QA03BkAIVyZAAldGQA13VkAHd3ZAApeWQAyXpkAHt8ZAAbfmQAvH9kAF2BZAD9gmQAnoRkAC6GZADPh2QAgIlkACGLZADSjGQAc45kACSQZAC0kWQAVZNkAPWUZACWlmQAN5hkANeZZACJm2QAKZ1kANueZAB7oGQALaJkAM2jZAB/pWQAH6dkANGoZABxqmQAAaxkAKKtZABDr2QA47BkAISyZAAltGQA1rVkAHe3ZAAouWQAybpkAHq8ZAAbvmQAu79kAEvBZADswmQAjcRkAC3GZADfx2QAf8lkADHLZADRzGQAg85kACPQZADV0WQAddNkACfVZADH1mQAedhkABnaZACp22QASt1kAOveZACL4GQALOJkAM3jZAB+5WQAH+dkANDoZABx6mQAIuxkAMPtZABj72QA8/BkAJTyZAA19GQA1fVkAIf3ZAAn+WQA2fpkAHn8ZAAr/mQAy/9kAH0BZQAdA2UAzwRlAF8GZQD/B2UAoAllADALZQDRDGUAgg5lACMQZQDUEWUAdRNlACYVZQDHFmUAeBhlABkaZQDKG2UAax1lAAsfZQCbIGUAPCJlAN0jZQB9JWUALydlAM8oZQCBKmUAISxlANMtZQBzL2UAJTFlAMUyZQB3NGUAFzZlAMk3ZQBpOWUAGztlALs8ZQBLPmUA7D9lAI1BZQAtQ2UAzkRlAG9GZQAgSGUAwUllAHJLZQATTWUAxE5lAGVQZQAWUmUAplNlAEdVZQD4VmUAmVhlAEpaZQDrW2UAnF1lAD1fZQDuYGUAj2JlADBkZQC/ZWUAYGdlAAFpZQChamUAU2xlAPNtZQClb2UARXFlAPdyZQCXdGUASXZlAOl3ZQCbeWUAO3tlAO18ZQCNfmUAHYBlAL6BZQBfg2UA/4RlAKCGZQBBiGUA8ollAJOLZQBEjWUA5Y5lAJaQZQA3kmUA6JNlAHiVZQAZl2UAuZhlAFqaZQD7m2UAm51lAE2fZQDtoGUAn6JlAD+kZQDxpWUAkadlAEOpZQDjqmUAlaxlADWuZQDFr2UAZrFlAAezZQCntGUASLZlAOm3ZQCauWUAO7tlAOy8ZQCNvmUAPsBlAN/BZQCQw2UAMcVlAOLGZQByyGUAE8plALPLZQBUzWUA9c5lAJXQZQBH0mUA59NlAJnVZQA512UA69hlAIvaZQA93GUA3d1lAI/fZQAf4WUAv+JlAGDkZQDw5WUAkedlAELpZQDj6mUAlOxlADXuZQDm72UAh/FlADjzZQDZ9GUAivZlABr4ZQC7+WUAW/tlAPz8ZQCd/mUAPQBmAO8BZgCPA2YAQQVmAOEGZgCTCGYAMwpmAOULZgCFDWYAFQ9mALYQZgBXEmYA+BNmAJgVZgA5F2YA6hhmAIsaZgA8HGYA3R1mAI4fZgAvIWYAzyJmAF8kZgAAJmYAoSdmAEEpZgDzKmYAkyxmAEUuZgDlL2YAlzFmADgzZgDpNGYAiTZmADs4ZgDbOWYAjTtmAC09ZgC9PmYAXkBmAP9BZgCfQ2YAQEVmAOFGZgCSSGYAM0pmAORLZgCFTWYANk9mANdQZgCIUmYAGFRmALlVZgBZV2YA+lhmAJtaZgA7XGYA7V1mAI1fZgA/YWYA32JmAJFkZgAxZmYA42dmAINpZgA1a2YA1WxmAGVuZgAGcGYAp3FmAEdzZgDodGYAiXZmADp4ZgDbeWYAjHtmAC19ZgDefmYAf4BmADCCZgDAg2YAYYVmAAGHZgCiiGYAQ4pmAOOLZgCVjWYANY9mAOeQZgCHkmYAOZRmANmVZgCLl2YAK5lmAN2aZgB9nGYADZ5mAK6fZgBPoWYA76JmAJCkZgAxpmYA4qdmAIOpZgA0q2YA1axmAIauZgAnsGYAx7FmAFezZgD4tGYAmbZmADm4ZgDruWYAi7tmABu9ZgC8vmYAXcBmAP3BZgCNw2YALsVmAM/GZgBvyGYAIcpmAMHLZgBzzWYAE89mAMXQZgBl0mYAF9RmALfVZgBY12YA+dhmAJnaZgA63GYAyt1mAGvfZgAc4WYAveJmAG7kZgD+5WYAn+dmAD/pZgDg6mYAgexmACHuZgDT72YAc/FmACXzZgDF9GYAd/ZmABf4ZgDJ+WYAaftmABv9ZgCr/mYASwBnAOwBZwCNA2cAHQVnAM4GZwBvCGcAIApnAMELZwByDWcAEw9nAMQQZwBlEmcAFhRnALcVZwBXF2cA5xhnAIgaZwApHGcAyR1nAHsfZwAbIWcAzSJnAG0kZwAfJmcAvydnAHEpZwARK2cAwyxnAGMuZwDzL2cAlDFnADUzZwDVNGcAdjZnABc4ZwDIOWcAaTtnABo9ZwC7PmcAbEBnAA1CZwC+Q2cATkVnAO9GZwCQSGcAMEpnANFLZwBxTWcAI09nAMNQZwB1UmcAFVRnAMdVZwBnV2cAGVlnALlaZwBJXGcA6l1nAItfZwArYWcAzGJnAG1kZwAeZmcAv2dnAHBpZwARa2cAwmxnAGNuZwAUcGcApHFnAEVzZwDldGcAhnZnACd4ZwDHeWcAeXtnABl9ZwDLfmcAa4BnAB2CZwC9g2cAb4VnABCHZwDBiGcAYYpnAPGLZwCSjWcAM49nANOQZwB0kmcAFZRnAMaVZwBnl2cAGJlnALmaZwBqnGcAC55nAKufZwA7oWcA3KJnAH2kZwAdpmcAz6dnAG+pZwAhq2cA0qxnAGKuZwADsGcAtLFnAFWzZwAGtWcAp7ZnAEe4ZwDYuWcAeLtnABm9ZwC5vmcAa8BnAAvCZwC9w2cAXcVnAA/HZwCvyGcAYcpnAAHMZwCzzWcAQ89nAOPQZwCE0mcAJdRnALXVZwBm12cAB9lnAKfaZwBI3GcA6d1nAHnfZwAZ4WcAuuJnAFvkZwDr5WcAnOdnAEPoZwDj6WcAletnADXtZwDn7mcAiPBnADnyZwDZ82cAevVnABv3ZwCr+GcAS/pnAOz7ZwCd/WcAPv9nAO8AaACQAmgAQQRoAOIFaACTB2gANAloAOUKaACGDGgANw5oANgPaACJEWgAKhNoANsUaAB8FmgADBhoAK0ZaABNG2gA7hxoAI8eaAAvIGgA4SFoAIEjaAAzJWgA0yZoAIUoaAAlKmgA1ytoAHctaAApL2gAyTBoAHsyaAAbNGgAvDVoAF03aADtOGgAjTpoAC48aADfPWgAgD9oADFBaADSQmgAg0RoACRGaADVR2gAdkloACdLaADITGgAWE5oAPlPaACZUWgAOlNoANtUaAB7VmgALVhoAM1ZaAB/W2gAH11oANFeaABxYGgAI2JoAMNjaAB1ZWgAFWdoAMdoaABnamgACGxoAKltaABJb2gA2XBoAHpyaAAbdGgAq3VoAEt3aADseGgAnXpoAD58aADvfWgAkH9oAEGBaADigmgAk4RoACOGaADEh2gAZYloAAWLaACVjGgAR45oAOePaACZkWgAOZNoAOuUaACLlmgAPZhoAN2ZaACPm2gAL51oAOGeaACBoGgAM6JoANOjaACFpWgAJadoAMaoaABnqmgA96toAJetaAA4r2gA6bBoAIqyaAA7tGgA3LVoAI23aAAuuWgA37poAIC8aAAQvmgAsb9oAFHBaADywmgAk8RoAETGaADlx2gAhcloADfLaADXzGgAic5oACnQaADb0WgAe9NoAC3VaADN1mgAbthoAA/aaACf22gAP91oAODeaACR4GgAMuJoAOPjaACE5WgANedoANboaACI6mgAKOxoALjtaABZ72gA+fBoAJryaAA79GgA2/VoAI33aAAt+WgA3/poAH/8aAAx/mgA0f9oAIMBaQAjA2kA1QRpAHUGaQAWCGkAtwlpAEcLaQDnDGkAiA5pADkQaQDaEWkAixNpACwVaQDdFmkAfhhpAC8aaQDQG2kAYB1pAAEfaQChIGkAQiJpAOMjaQCUJWkANSdpANUoaQCHKmkAJyxpANktaQB5L2kAGjFpALsyaQBbNGkA/DVpAJ03aQA9OWkA3jppAJA8aQAwPmkA4T9pAIJBaQAzQ2kA1ERpAIVGaQAVSGkAtklpAFdLaQD3TGkAh05pADlQaQDZUWkAi1NpACtVaQDdVmkAfVhpAC9aaQDQW2kAgV1pACFfaQDTYGkAc2JpABRkaQC1ZWkARWdpAOVoaQCGamkAN2xpANhtaQCJb2kAKnFpANtyaQB8dGkALXZpAM53aQB/eWkAIHtpALB8aQBRfmkA8X9pAJKBaQAzg2kA5IRpAIWGaQAliGkA14lpAHeLaQApjWkAyY5pAHuQaQAbkmkAzZNpAG2VaQAfl2kAv5hpAGCaaQABnGkAkZ1pADGfaQDSoGkAc6JpAAOkaQCjpWkARKdpAPWoaQCWqmkAR6xpAOitaQCZr2kAOrFpAMqyaQBrtGkAC7ZpAKy3aQBNuWkA7bppAJ+8aQA/vmkA8b9pAJHBaQBDw2kA48RpAJXGaQA1yGkA1slpAHfLaQAHzWkAp85pAEjQaQD50WkAmtNpAEvVaQDs1mkAndhpAD7aaQDv22kAkN1pACDfaQDB4GkAYeJpAALkaQCS5WkAM+dpANPoaQB06mkAFexpALXtaQBn72kAB/FpALnyaQBZ9GkAC/ZpAKv3aQBM+WkA7fppAH38aQAd/mkAvv9pAG8BagAQA2oAwQRqAFEGagADCGoAowlqAFULagD1DGoAlg5qADcQagDHEWoAaBNqAAgVagC5FmoAWhhqAAsaagCsG2oAXR1qAP4eagCvIGoAPyJqAOAjagCBJWoAISdqAMIoagBjKmoAAyxqALUtagBVL2oABzFqAKgyagBZNGoA+TVqAKs3agBLOWoA/TpqAJ08agBPPmoA7z9qAKFBagBBQ2oA80RqAJNGagA0SGoA1UlqAGVLagAFTWoApk5qAFdQagD4UWoAqVNqAEpVagD7VmoAnFhqAE1aagDuW2oAoF1qAEBfagDQYGoAcWJqABFkagCyZWoAU2dqAARpagClamoARWxqAPdtagCXb2oASXFqAOlyagCbdGoAO3ZqAO13agCNeWoAP3tqAM98agBvfmoAEIBqALGBagBRg2oA8oRqAKOGagBEiGoA9YlqAJaLagBHjWoA6I5qAJmQagA6kmoAypNqAGuVagALl2oArJhqAE2aagD+m2oAn51qAD+fagDxoGoAkaJqAEOkagDjpWoAhKdqACWpagDFqmoAZqxqAAeuagCor2oAWbFqAPmyagCrtGoAS7ZqAP23agCduWoAT7tqAO+8agChvmoAQcBqAOLBagCDw2oAE8VqALPGagBUyGoABcpqAKbLagBXzWoA+M5qAKnQagBK0moA+9NqAIvVagAs12oAzdhqAG3aagAO3GoAr91qAE/fagAB4WoAoeJqAFPkagDz5WoApedqAEXpagD36moAh+xqACjuagDI72oAafFqAAnzagCq9GoAW/ZqAPz3agCt+WoATvtqAP/8agCg/moAUQBrAOEBawCCA2sAIwVrAMMGawBkCGsABQprAKULawBXDWsA9w5rAKkQawBJEmsA+xNrAJsVawBNF2sA7RhrAI4aawAvHGsAvx1rAF8fawAAIWsAsSJrAFIkawADJmsApCdrAFUpawD2KmsAqCxrAEguawDYL2sAeTFrABkzawC6NGsAWzZrAAw4awCtOWsAXjtrAP88awCfPmsAUUBrAPFBawCjQ2sAQ0VrAPVGawCVSGsAR0prAOhLawCITWsAKU9rALlQawBZUmsA+lNrAKtVawBMV2sA/VhrAJ5aawBPXGsA8F1rAKFfawBCYWsA0mJrAHNkawATZmsAtGdrAFVpawAGa2sAp2xrAEduawD5b2sAqnFrAEtzawDrdGsAnXZrAD14awDveWsAj3trAEF9awDhfmsAk4BrADOCawDlg2sAdYVrABWHawC2iGsAV4prAPeLawCHjWsAKI9rAMmQawBpkmsACpRrALuVawBcl2sA7JhrAI2aawAtnGsAzp1rAG+fawAgoWsAwaJrAGGkawATpmsAs6drAGWpawAFq2sAt6xrAFeuawAJsGsAqbFrAFuzawDrtGsAi7ZrACy4awDNuWsAbbtrAA69awC/vmsAYMBrABHCawCyw2sAY8VrAPPGawCUyGsANcprANXLawB2zWsAF89rALjQawBp0msACdRrALvVawBb12sADdlrAK3aawBf3GsA/91rALHfawBR4WsAA+NrAJPkawAz5msA1OdrAHXpawAV62sAtuxrAGfuawAI8GsAufFrAFrzawAL9WsArPZrADz4awDd+WsAfftrAB79awC//msAcABsABECbACxA2wAYwVsAAMHbAC1CGwAVQpsAAcMbACnDWwAWQ9sAPkQbACaEmwAOxRsAMsVbABrF2wADBlsAL0abABeHGwADx5sALAfbABhIWwAAiNsALMkbABUJmwA5CdsAIUpbAAlK2wAxixsAGcubAAYMGwAuTFsAGozbAALNWwAqzZsAF04bAD9OWwArztsAE89bAABP2wAoUBsAFNCbADzQ2wAlEVsADVHbADFSGwAZUpsAAZMbAC4TWwAWE9sAAlRbACqUmwAW1RsAPxVbACtV2wAPVlsAN5abAB/XGwAD15sAK9fbABQYWwAAWNsAKJkbABTZmwA9GdsAKVpbAA1a2wA1mxsAHdubAAXcGwAuHFsAFlzbAAKdWwAq3ZsAEt4bAD9eWwAnXtsAE99bADvfmwAoYBsAEGCbADzg2wAg4VsACOHbADEiGwAZYpsAAWMbACmjWwAV49sAPiQbACpkmwASpRsAPuVbACcl2wATZlsAN2abAB+nGwAH55sAMCfbABgoWwAAaNsALKkbABTpmwABKhsAKWpbABFq2wA96xsAJeubABJsGwA6bFsAJuzbAA7tWwA7bZsAI24bAAuumwAz7tsAF+9bAAAv2wAoMBsAEHCbADhw2wAccVsABLHbADDyGwAZMpsABXMbAC2zWwAZ89sAAjRbAC50mwAWtRsAAvWbACs12wAXdlsAO3abACO3GwAL95sAM/fbABw4WwAEeNsAMLkbABj5mwAFOhsALXpbABV62wAB+1sAKfubABZ8GwA+fFsAKvzbABL9WwA/fZsAJ34bABP+mwA3/tsAID9bAAg/2wAwQBtAGECbQACBG0AswVtAFQHbQAFCW0ApgptAFcMbQD4DW0AiA9tACkRbQDJEm0AahRtAAsWbQC8F20AXRltAA4bbQCvHG0ATx5tAAEgbQChIW0AUyNtAPMkbQClJm0ARShtAOYpbQCHK20AJy1tALcubQBYMG0ACTJtAKozbQBLNW0A6zZtAIw4bQAtOm0AzTttAG49bQAfP20AwEBtAHFCbQASRG0Aw0VtAGRHbQAVSW0ApUptAEZMbQDnTW0AiE9tAChRbQDJUm0AelRtABtWbQC7V20AbVltAA1bbQC/XG0AX15tABFgbQCxYW0AUmNtAPNkbQCTZm0AI2htAMRpbQB1a20AFm1tAMhubQBocG0AGXJtALpzbQBrdW0ADHdtAJx4bQA9em0A3XttAH59bQAff20A0IBtAHGCbQAihG0Aw4VtAGOHbQAViW0AtYptAGeMbQAIjm0AuY9tAEmRbQDpkm0AipRtACuWbQDLl20AbJltAB2bbQC+nG0Ab55tABCgbQDBoW0AYqNtABOlbQCjpm0ARKhtAOWpbQCFq20AJq1tANeubQBnsG0ACLJtAKmzbQBJtW0A6rZtAIu4bQA8um0A3bttAH29bQAvv20A0MBtAIHCbQAhxG0A08VtAHPHbQAUyW0AtcptAFXMbQDlzW0Ahs9tADfRbQDY0m0AidRtACrWbQDb120AfNltAC3bbQC93G0AXt5tAP/fbQCP4W0AL+NtANDkbQBx5m0AEehtALLpbQBC620A4+xtAIPubQAk8G0AxfFtAHbzbQAX9W0AyPZtAGn4bQAJ+m0Au/ttAFv9bQAN/20ArQBuAF8CbgD/A24AoAVuAEEHbgDhCG4AcQpuABIMbgDDDW4AZA9uABURbgC2Em4AZxRuAAgWbgC5F24AWhluAOoabgCLHG4AKx5uAMwfbgBtIW4AHiNuAL8kbgBwJm4AEShuAMIpbgBjK24AAy1uALUubgBVMG4ABzJuAKczbgBZNW4A+TZuAJo4bgA7Om4A2ztuAGs9bgAMP24AvUBuAF5CbgAPRG4AsEVuAGFHbgACSW4As0puAFRMbgDkTW4AhU9uACVRbgDGUm4AZ1RuABhWbgC5V24AalluAAtbbgC8XG4AXV5uAP1fbgCvYW4AT2NuAAFlbgChZm4AU2huAPNpbgCla24ANW1uANVubgB2cG4AF3JuALdzbgBYdW4ACXduAKp4bgBbem4A/HtuAK19bgA9f24A3oBuAH+CbgAghG4AwIVuAGGHbgASiW4As4puAFOMbgAFjm4ApY9uAFeRbgD3km4AqZRuAEmWbgDql24Ai5luACubbgC7nG4AXJ5uAA2gbgCuoW4AYKNuAAClbgCxpm4AUqhuAAOqbgCkq24ANK1uANWubgB1sG4AFrJuALezbgBotW4ACbduAKm4bgBKum4A+7tuAJy9bgBNv24A3cBuAH7CbgAfxG4Av8VuAGDHbgAByW4AsspuAFPMbgDzzW4Apc9uAEXRbgD30m4Ah9RuACjWbgDI124AadluAAnbbgCq3G4AW95uAPzfbgCt4W4ATuNuAP/kbgCP5m4AMOhuANHpbgBx624AEu1uALPubgBk8G4ABfJuAKXzbgBX9W4A9/ZuAKn4bgBJ+m4A6vtuAIv9bgAr/24AuwBvAFwCbwANBG8ArgVvAF8HbwAACW8AsQpvAFIMbwADDm8Akw9vADQRbwDVEm8AdRRvABYWbwC3F28AaBlvAAkbbwCpHG8AWx5vAPsfbwCtIW8ATSNvAO4kbwCPJm8AMChvAL8pbwBgK28AES1vALIubwBjMG8ABDJvALUzbwBWNW8A5jZvAIc4bwAnOm8AyDtvAGk9bwAaP28Au0BvAFtCbwANRG8ArUVvAF9HbwD/SG8AsUpvAEFMbwDhTW8Agk9vACNRbwDDUm8AZFRvABVWbwC2V28AZ1lvAAhbbwC5XG8ASV5vAOpfbwCLYW8AK2NvAMxkbwBtZm8AHmhvAL9pbwBwa28AEW1vAMJubwBjcG8AA3JvALVzbwBVdW8AB3dvAJd4bwA4em8A2HtvAHl9bwAZf28AuoBvAGuCbwAMhG8AvYVvAF6HbwAPiW8AsIpvAGGMbwACjm8Ako9vADORbwDTkm8AdJRvABWWbwDGl28AZ5lvABibbwC5nG8AWZ5vAAugbwCroW8AXaNvAP2kbwCvpm8AP6hvAN+pbwCAq28AIa1vAMGubwBisG8AE7JvALSzbwBltW8ABrdvALi4bwBHum8A6LtvAIm9bwApv28AysBvAGvCbwAcxG8AvcVvAG7HbwAPyW8Ar8pvAGHMbwABzm8Aos9vAEPRbwDj0m8Ac9RvABTWbwDF128AZtlvABfbbwC43G8Aad5vAArgbwC74W8AS+NvAOzkbwCN5m8ALehvAM7pbwBv628AIO1vAMHubwBh8G8AE/JvALPzbwBl9W8ABfdvALf4bwBH+m8A5/tvAIj9bwAp/28AyQBwAGoCcAAbBHAAvAVwAG0HcAAOCXAAwApwAE8McADwDXAAkQ9wADERcADSEnAAcxRwACQWcADFF3AAZRlwABcbcAC3HHAAaR5wAPkfcACZIXAAOiNwANskcAB7JnAAHChwAM0pcABuK3AAHy1wAMAucABQMHAA8TFwAJEzcAAyNXAA0zZwAIQ4cAAlOnAAxTtwAFU9cAAHP3AAp0BwADdCcADYQ3AAiUVwACpHcADbSHAAfEpwAC1McADOTXAAf09wACBRcADRUnAAYVRwAAJWcACjV3AAQ1lwAORacACFXHAANl5wANdfcACIYXAAKWNwAMlkcAB7ZnAAG2hwAM1pcABda3AA/WxwAJ5ucAA/cHAA33FwAIBzcAAxdXAA0nZwAIN4cAAkenAA1XtwAHZ9cAAXf3AAp4BwAEeCcADog3AAiYVwADqHcADbiHAAjIpwAC2McADejXAAf49wAB+RcADRknAAcZRwACOWcADDl3AAdZlwAAWbcAClnHAARp5wAOefcACHoXAAKKNwANmkcAB6pnAAK6hwAMypcAB9q3AAHq1wAK6ucABPsHAA77FwAJCzcAAxtXAA4rZwAIO4cAA0unAA1btwAIa9cAAnv3AAx8BwAHnCcAAZxHAAusVwAFvHcAD7yHAAi8pwACzMcADdzXAAfs9wAC/RcADQ0nAAgdRwACLWcADT13AAdNlwACXbcAC13HAAVt5wAPffcACY4XAAOONwANnkcACK5nAAK+hwANzpcAB963AAHe1wAM/ucABv8HAAIfJwAMHzcABi9XAAA/dwAKP4cAAz+nAA1PtwAIX9cAAm/3AA2ABxAHgCcQApBHEAygVxAHsHcQAcCXEArApxAE0McQDtDXEAjg9xAC8RcQDPEnEAcBRxACEWcQDCF3EAcxlxABQbcQC1HHEARR5xAOUfcQCGIXEAJyNxANgkcQB5JnEAKihxAMspcQB8K3EAHS1xAM4ucQBvMHEADzJxAMEzcQBhNXEAEzdxALM4cQBlOnEABTxxAKY9cQBHP3EA50BxAHdCcQAYRHEAyUVxAGpHcQAbSXEAvEpxAG1McQAOTnEAv09xAGBRcQABU3EAkVRxADFWcQDSV3EAg1lxABNbcQC0XHEAVV5xAPVfcQCWYXEAN2NxAOhkcQCJZnEAOmhxANtpcQCMa3EALW1xAM1ucQB/cHEAIHJxANFzcQBhdXEAAXdxAKJ4cQBDenEA43txAIR9cQA1f3EA1oBxAIeCcQAohHEA2YVxAHqHcQAriXEAzIpxAH2McQAejnEAv49xAE+RcQDvknEAkJRxADGWcQDil3EAg5lxADSbcQDVnHEAhp5xACegcQDYoXEAeaNxABmlcQDLpnEAa6hxAB2qcQCtq3EATa1xAO6ucQCPsHEAL7JxANCzcQCBtXEAIrdxANO4cQB0unEAJbxxAMa9cQBnv3EA98BxAJfCcQA4xHEA2cVxAIrHcQAryXEA3MpxAH3McQAuznEAz89xAIDRcQAh03EAwdRxAHPWcQAT2HEAxdlxAFXbcQD13HEAlt5xADfgcQDX4XEAeONxACnlcQDK5nEAe+hxABzqcQDN63EAbu1xAA/vcQCf8HEAP/JxAODzcQCB9XEAMvdxANP4cQCE+nEAJfxxANb9cQB3/3EAKAFyAMkCcgBpBHIAGwZyALsHcgBtCXIA/QpyAJ0McgA+DnIA3w9yAH8RcgAgE3IA0RRyAHIWcgAjGHIAxBlyAHUbcgAWHXIAxx5yAGggcgAZInIAuiNyAGslcgAMJ3IAvShyAF4qcgD/K3IAjy1yAC8vcgDQMHIAcTJyACI0cgDDNXIAdDdyABU5cgDGOnIAZzxyAAc+cgC5P3IAWUFyAPpCcgCbRHIAO0ZyAMtHcgBsSXIAHUtyAL5McgBvTnIAEFByAMFRcgBiU3IAE1VyALRWcgBlWHIABlpyALdbcgBYXXIA+V5yAIlgcgApYnIAymNyAFplcgD7ZnIAm2hyADxqcgDda3IAjm1yAC9vcgDgcHIAgXJyADJ0cgDTdXIAc3dyACV5cgC1enIAVXxyAPZ9cgCXf3IAN4FyANiCcgCJhHIAKoZyANuHcgB8iXIALYtyAM6McgBvjnIA/49yAJ+RcgBAk3IA4ZRyAIGWcgARmHIAsplyAFObcgDznHIAlJ5yAEWgcgDmoXIAl6NyADilcgDppnIAiqhyADuqcgDcq3IAfa1yAA2vcgCtsHIATrJyAO+zcgCgtXIAQbdyAPK4cgCTunIARLxyAOW9cgCWv3IAN8FyANfCcgCJxHIAGcZyALnHcgBayXIA+8pyAJvMcgA8znIA7c9yAI7RcgA/03IAz9RyAHDWcgAR2HIAsdlyAEHbcgDi3HIAk95yADTgcgDl4XIAhuNyADjlcgDY5nIAiehyABnqcgC663IAW+1yAPvucgCc8HIAPfJyAO7zcgCP9XIAQPdyAOH4cgCS+nIAM/xyANP9cgCF/3IAJQFzAMYCcwBnBHMABwZzAJcHcwA4CXMA6QpzAIoMcwA7DnMA3A9zAH0RcwAuE3MAzxRzAIAWcwAhGHMA0hlzAHMbcwATHXMAxR5zAFUgcwD1IXMAliNzADclcwDXJnMAeChzACkqcwDKK3MAey1zABwvcwDNMHMAbjJzAA80cwCfNXMAQDdzAOA4cwCBOnMAMjxzANM9cwCEP3MAJUFzANZCcwB3RHMAF0ZzAMlHcwBZSXMA+UpzAJpMcwA7TnMA209zAHxRcwAtU3MAzlRzAIBWcwAgWHMA0VlzAHJbcwATXXMAo15zAENgcwDkYXMAhWNzADZlcwDXZnMAiGhzAClqcwDaa3MAe21zACxvcwDNcHMAfnJzAB90cwDAdXMAcXdzABF5cwDDenMAU3xzAPN9cwCUf3MANYFzANWCcwB2hHMAJ4ZzAMiHcwB5iXMAGotzAMuMcwBbjnMA/I9zAJ2RcwA9k3MA3pRzAH+WcwAwmHMA0ZlzAIKbcwAjnXMA1J5zAHWgcwAVonMAx6NzAFelcwD3pnMAmKhzADmqcwDZq3MAeq1zACuvcwDMsHMAfbJzAB60cwDPtXMAcLdzABG5cwChunMAQbxzAOK9cwCDv3MANMFzANXCcwCGxHMAJ8ZzANjHcwB5yXMAKstzAMvMcwB8znMAHdBzAL3RcwBe03MA/9RzAJ/WcwAv2HMA0NlzAIHbcwAi3XMAAA</prop>
				<prop name="Temps">REFSWgAAjF8CAICMWv+kcD0K1+M3QH7w8KNwfThAM/7y6zpA6PM8BQPAPUD/KVyPwvUIQED/uB6F61H4QED/w/UoXI/iQUD+7vLDQkBI4XoU767nQ0AgALgexfdEQOxAAIWrRUDcGAAoAEZAcfbxsEf+LQOjSEAUrkfhv3qUSUCamW8AeXdKQPYoAMJVS3UD93VMQBcBKFxNQO17ZgE6ToUDHE9A3jcBRwFQQGcBFI63UEBSHgEBUSUDcm1RLQPjUf3zc1J1A/flUkD48D0KV1O21QPHUz0DNVRdBFT2VQMwVVUDoFVAza3MBxAMVm0EVr0EVrZ1A2VXBRPMVwUDMG1YdQOVWD0D9VjVA7sHWY0D6lhA9/E927pYrQNxWGUDNFjajQP6LBTgV/Xz3VeWRQPbV20D2YwX1gLXJJwXPgLVrBf+8tO8F54CL9FXQB8+Ac7UHyYVJCYVjgLK/BcWAsgMJ94DEVcdAxsoZgLENC8+JSYCEcJML2YtVgLAfC+GJdYSEb6cL64thgK8tC/GJd4vAPAvAj8UP1YTLDcmPzA/Qj8gVD9mP5A/cjEeAricP641AK4/uD/KOfY/0DsGTxhPKk8APE+mP0hPck+UT6ZPuE+KTwDcT+5PAF8SXyRfNl9IX1pfAGxfxk/YT6JftF/GX9hf6l8AjF/2XyBvMm9Eb1ZvaG96bwoEZ2aeYbaMb65vkG+ibwDkb/ZvCH8afyx/Pn9Qf2J/AHR/hn+Yf6p/vH/Of+B/8n8ABI8WjyiPOo9Mj16PcI+CjwCUj6aPCG+yj7yP1o8AnxKfACSfNp/gj/KPbJ9+n5Cfop8AtJ/Gn9ifWp/8nw6vIK8yrwBEr1avaK/qn3yvnq/Qb6qvANSv5q/4r7qvHL8uv0C/Cr8AVL92v4i/mr+sv76/0L9ivwD0v1ZPkK/ivyzPTs9gz3LPADTPfs+oz4rPvM/ez/DPAt8AFN8m3zjfSt9c327fgN+S3wCk37bfyN/a38zHFs/g3xrvACzvPu9Q72LvdO+G75jvqu8AvO/O7+Dv8u8E/xb/KP86/wBM/17/yM9q/5T/pv+4/8r/ANz/7v8ADxIPJA82D0gPWg8AbA9+D5APog+0DwbPCO/qDwD8Dw4fIB8yH0QfVh9oH3ofAIwfnh+wH9IPxB/OH+Af8h8AHC8uL0AvEi9kL3YviC+aLwCsL74v0C/iL/QvBj8YPyo/ADw/Xi9gP3I/hD+WP6g/uj8AzD/eP/A/Ak9UPyZPOE8STwBMT25PcP+C/6RPtk/IT9pPAFRP5k8QXyJfNF9GX1hfal8A/E+OX6Bfsl+UT9Zf6F/6XwAMb35fGG9Cb1RvLm94b4pvAJxvvl/QX9Jv5G8Oz3BvGn8ALH8+f1B/Yn90f4Z/mH+qfwC8b7Z/+G8KfwSPFo8ojzqPAEyPXo9wj4KPlI+mj+h/Ao8A3I/OfwCfEp8kn+6PyI8ynwBsn36fOJ/6j7Sfxp/Yn+qfAPyfDq9QnxqvRK9Wr2iveq8AjK+er7Cvwq/Ur+av+K8KvwAcv5afqJ9Sv2S/dr+Iv0K/AKy/Jq+4v8q/9L+mvxjPKs8APM9Oz2DPcs+Ez5bPqM/qvwC8z67P2M/qzxTfJt843wrPAFzfbt+A35LfpN+238jf2t8A7N/+31DfCu8070bvWO9q7wD0f27voO+y78Tv1u/o7/rvAAz/Hv8w/0L/VP9m/3j/iv8AnP+O78D/0v/k//b/CA8aDwAsDz4PUA9iD3QPhg+YD6oPALwPzg/gD/IPBB8WHygfOh8ATB8W71gfqv+EH6YfuB/KHwDcH+4fAC8SLyQvNi9IL1ovAGwvfi+QL6IvtC+OH8Av6i8AzC/+LxA/Mj9EP1Y/aD96PwCMP54/sD/CP9Q/5j/4PwpPABxPLk9AT1JPZE92T4hPIj8ArE++T9BP4k/0TwZfGF8qXwCkTzZfSF9yX4RfVl9oX6JfALxf3l/wXwJvFG/GXyBvSm8AXG8ub2hvkm+kb3ZvwG+ybwDsb/5vEH8ifzR/tm/Ib9pvAHx/jn9of5p/xH/Wf+h/on8A/H8OjzCPQo9Uj2aPGI9ifwB8j66PwI/Sj+SP9o8InxqfACyffo+gj1KfdJ+Gn5ifap8AvJ/On+Cf8p8Er6afuJ86rwBMrx6vMK9qr4yvdq+4r4qvAMyv7q8AvxK/3K82v0i/Wr8ALL9mv3i/or+0v8a/2L/qvwD8vw7PIM+KvzTPNs9Iz3rPAIzPns9oz6rP1M+uz8DPCt8AHN8u3/DPAt9k33bfSN9a3wCs377f0N/i3/TfBu8Y75rfADzvNu9g73LvhO9W76jvuu9gnO/e79Dv6u8U9+xRDvD/q1dA9ihcj8L/dVdAexSuR+HfSldAmpk/8ClXe0AARvEQV0AzTvFb81Y189pWTfPDXPTfo1ZAzcxv8IxW/0CkcD0K13NWXiXzW1ZAHxDxPnT0bSNs9AxWLfP1VQ3z99hVQKHwKFy/Vf9ASOF6FK6nVd6F845VQFIO8XFVu0ApoPFYVUA48HqrFD7M9CjU9A609PftVLXz11SF875UQF3DsPCPolTF84EEBHdiVEDf8kxUQBDx2x41/PQeVG0TBlR9QHjwo3DdU0D/4bcKx1NF87BT/eOabVMdA3xTxfNhU03zrUNUBCpThfMOZATxLVJFA9dSrfRSZfSMBNuHUh0DbFJF81BS1nXzM1I9Ax2UBP9RtsXz4VH948pRrfOvbVF185NRJfN7UTXz7VrkBD9RLfMlUUDtcT4BEFFt8+xQQG438XrUUD3zuVBl9LtQQLfxR4FQJfNrrVCt809QLfM1TBQfWjQUAzQU009t9E8VBG1PJfMrTz0TAU8tFG1O/eOKTk3zU05F81sgTnXz400l9E2F89t+TbXzR0394wpNaiUUTIUETHXzY01F81vgTU3zE04N8/j0HBXTvBTLzBTHJCceJR4lAq7yz0QnFiUWJY4DZCdW84B0L/YVji22FaYvuCu28ucQzC/WJR4TvBTr9CfuJQY/BPAjFhLwJD8eP0g/Wj/cFAH0dD9mP3g/qj+8P849BiUABiXWP/A75j3uPxBPIk9ETwBmT1BPek+MT65PwE/ST+RPAPZPCF8aXyxfPl9QX2JflE8Abl+YX6pfvF/OX+Bfgl8EbxAWbyhv8lnf8vw8b15vcG8Agm+Ub6ZvSG+yb9xv7m8Af7QSf/QUAAQkGE5FA1dtTtXzjk4lA8VOjRbWdvJDT10ETyUTtE+21fPuT63zD1C9BFCqPQNNLBRpNBSDTBSfrVC187dQNQPWJBT02VBF9PQEK1ElA0VRVkUDZ1EFA4L0BJvUdFu1UT0T0VE98+nUdNsFUiUDJVIVE0BSrM30FIR1UiUTlLQEsLVSDfPINITkUo0UU6bV8x5TVRRkBFFcBGy1U3Xzg3yEo1Ot9FNY9fSEBWQEEVSFFFQN89tIVBUTYFT943pUqk3zkyQEtRwEzDQE5rVUjRRVHQMcVTXzOlVVpRRVRfNwzPSItPeaxvLB9ITcVZ32RgIXbVbV8y5W/eNKVj0TbWF89HtWtfOXVvV0ZlSU0VYFhFz0A1fF81shV23zPFc9dFc9A2ttVxUTkDz0qVcFA83CpJTdV800rJQQWDa18ydYRQNHWAUU5JQrF1hNhFfN88i8lxYSK8BX/fRXHQO8HKcurwBAr1KvJK8mpX6vkK+ir/znAP7ltq/Ar9Kv7K/+5W5zdKRbjlet819XNQM2PPRVGaSU/XT042yUxVT0Zapc9JNclz4CXVYlEytEVh0DLGyUFZz39hO2NJTFVT0DrVU1A5amrLR9Vb2EtPRHvPQu0rS0Fuz3hvLeNATGVKrV8648BI08BG0kBFVW/PQ+VCUTJBwEDAwErKOAhvLOUzUDtnwEntR8h0byYFQESnyEM1OoNXSEB/7i2jSExKwErGlSbfRUhHGMBFdShfSMFIfO8ghS9ST8d0YCt9r8dKEUFIBRTfNjUVqF807UBDFRNXRRxWSWPBThUE10UF20VBSVlkQUe1A9dFDV9FQUJaqsdAdE1NdcdKN0dG6WZHQ8T0W0TgWkPHSXbU41A2ZOrfMvTs02ajbyukQkj/QUYE01A2smTZ30TG3zzEw9tBpkJJe8JANOXdT81NsgABYlRiUeLzAvQi9UL24tZiUAji+I76IvrO/WL8jj/i3+LwD47wr/jD8u/0D/kj9k/17/AIj/mv+s/77/AE/S/+z/5v8A+P/yXywPTg9gD3IPhA8uDwBAD7oPzA/eD6APsg8UHyYfADgfSh/8D1YfgB+SH6Qfth8AyB/aH8Rv/h8QLyIvNC9GL0BYL2ovfC+GJfbVXnIjPHe2/oKaTk3z0E6dwwwYXH9ufWaSF1AF1Ix//qJVimTUp6R0vzzU27x3iNaTBNeewkzcf+51nsK8Wkw01/x08VH9gwqUxFUsrMRHPIRghMR6lMS1nCyEtTyE0FIFhFKshZR0hBxTlZRTPXRTmqXEU+1zi1NdtNw0x1aMhN9TPbP5DEQZzITVMyzETOSEZjTEgVTSPbOZ1IfOItMcxO5Uqt3DBySUIQyUQPyEWjVVzZN01LSOVf20FJS1yCSU4fyE+lWdwxxVVjW0VsVzUHyUaXSUtYF0tJ1clLtWZdRWmo2D73yUCVfdlLyUQpaUlFxXZYN1rJeus1cq/YPKjJThlJT8nJT7kKpGk1glg0jklDfclAcVWD2z2ZyUx7yXVq+QXwCiX2yvdq9wr9pf7F8Ob7CvAAK5Br8Av9qvdG8mVTZDnJdqRpNXzSMT/ET3Vp3DVdx0tL1slKV0tI1slE11ZJRXVh3ElLQl7GRtDrxE8FW1g9hVjYQpVbWUxLSQzLR3dEduRWomgijEtBAklPFUlYSqvITAXHSnTESDrIRrluyEUVT9hFStRJR0/FVTTYRTBaRTDaOyZMS1mvQ0evQ0WlMVg0Wm1DQsU9WU7DTrxDTTmVLFZCSEqFJ9hPx0bVY8hFBSZZM3lDQgxDU1UmWD5Vw0y1H9tEw0U5dRvbR0NGH0xENcNFEr7MQ7MAZS8lzU1xzUI8FQBYQMNx4yb/wnJoOm/CQdUIWUTNTO3CSUrU8No2JPdYRPlbROKsVkTk3TjrQkWqQndvo1sLTkg0TkT03l1g5zTUzNk9RMjXRsFLQk5AAD4IYlluUW7zDvmp9M717tAGbtbuWO75jvsu8cr8bvOKMADv3u71ivGv+Mr56vsK+C+QDGr4D/8q8Evxa/KL8SDzy/AGYfUL9av4y/lr+IL8q/3L8A7r8AzxLPrL8mzzjPWs9szwB+z5DPos9Mz67PwM/qz/zPAPYfIN8y3wzfPt9o33rfjN+Ant+w38LfVN/m39jbPjIRtrQkOk79Y35O9WO1pU5VdE79ROQkbswko7VP/WPe7CQHUPVkUKptRFDd01z8JH0ENJlW9CSxUP1jzozk7pyEqwhRpSRRHTM/rORfFkSEe1FFQ5VMh0aFHqNSxOQFLIcWQjkMhFOsNIt1Ug1TjASHloOkNNxajDT3JIQXU5UzMLx020pTzSNjU+UjflO2/WOeUw1zuFM9M9FW1DTsU9VDDSxEJmR0a0BUVVNYTERzVNVkqVRNhCxExmR04Ix0+jVULTMUhEQuVf0kDHSzaFXNRKxEnFXNI7PVVS1D1oxE7pRECFaUZUS8ZDz0ZFXcZx4yj1VWBYRWvZPDzETh3ESl+/RkFaRntqJQtGRniqxkg/RUnPRXzpP8VO62VGQKWL2TI1iNdFiazSRY/WMeWG2kDFTMFVctM8QcVMDEX/4PEB8Aul8sHx5vQB9SH3wfXm84b6CaH7Qf1h/AG85jVwU0VzItQ0b8R4YyDFftRuZFqi5yt+xknuREh9REbVTkZ+7SOAR0IOREBwR30m7zVd1E/PSjdESKVVbd02xVRUNVrEQ8pCQVJaQkBaxE7BxEU0COckW6VESeNEfmg3x0SxxHUDbzPEQTQO4y2+Q0wax0tah89I189G1TvZNTKnz0PWT0KPQ0Cux31oPKvDS5xDSjDIceAmFSzEX0ZDQuUs30DPT8UaoFpFHlBFHFE6rM5I4mzORuUeVkXIQ9bISr4FZOUg5RbaRQtaPQjIRrt1DNZFAtQ4ZQXZPVZHzkSWTkMHzkGVBapURPxRPKTw30T51khU8thE8t5objHOf2I05GvZMTTs2WRuPUlHckpGNDTe00RJf+EuVMnWQExJe+4gscl3afiJuOn6ifALqfzJ/en/ifAq98XzavoF8AQq+8X9ZfgK+6r/RfHm/orwBCaS5vQG9yb4Rvlm+Iv3q/APTfxm/Yz9pvBH8WfyB/Mn8AXH9uf4B/Qn+cf05/yH/afwDsf75/+H8KjxyPLo9Yj2qPAHyPjo+gj7KP3N/Wj8CP0o+ADJ8enzCf8o9En16VdiIAtU5dkxg05EdO7SOCwoxEtyzvPu9Q437iCVAaJQMsXORFUO0kdOc+ApWffOS5HETUlOcmYhCKvOQrxORFtO/G5T4Cry1R7fPRUW0z6eTnbgJBHvTnlvME/xb1XpLInDQV5KQ1Ug0jFjz/TvVe4imFXP+m4tNs9PF897YjrIz3JmJgVMUTevwkk7Ss92YzVF2T6FTt8wGVVcUTGgQENtz3diJwShQEiHwkoYQnJvNVXeO19dT0DlwkKFbtI0KqXARbXAR7NCSXPCSuskQEyFQHLlIDV6XzHVLkBDR0B1azV5UkV+3zqaFcF6by3eQE9OwEEG1YbTMpWEUjR1it5FVYzfRYHQPh9LTK5A8AFh9wz4LPZB9eH7DPih/czwDOH8gfAt8U3x7fMN9C0WbzqsTEjiQkX9wEPOy0IFr8FAUEJOlWTcRWJWNTsFZ95FQEgUwEY1wEVUscBDEkBBwkBPx8tEXlnCTM/Pde86QkhZwnYN71RrVeo7wnDiLmVO3Ulvwks1RFI5ec9z7SWirM9EQMNCk0tBEMNz5TSnz0vcSkpSw3DiJmVPSrTlN9Azc8NCPEpAWpU02khDTRhDSxnDSUqmQ0fjT0Z5w0RIw0KrVS7SMSjKT4UbVEUartI8LkNKMc9Igk9HJs1Dee8jNRVZMcUW0kZPQ33gNQ/fQkRJlQLaRoHEf2I4T0K+yUD1ANBFa8lL5PXbRP9SRPnTRlT71ETh20hERzTsUEsHxE20A+VV6SmE0902q1Tc3UTc0D/ky9tEwEHQZWMnpUZ+4z3Ec+Ve5FAAZdBl8gWyZfOFtOXVZf0A8Ael/0D65f0FNeMxQf5l9IHwAab1wffh+QH2JvtB+mH9gfAOof/B8OL6h/Ki88Lx4vQC8AOo98L54vgC+SL7wvzi/4LwAKPxw/Lj/YL+ovZD92P1A/AII/rD+WP9A/4j/EPwZPGE8AUp88Ty5PSE9yT4RPlk9YT2CiT8xPdp+Ikybijk7Fs7XBBFQBzPQ0T7VDfCFPpdSslLPw5gIQzJ9mootpUJ0Dg+yf/pUe4vZoDKcmw1z0R1z0Z1FtE1WALKSbXPS3NKTVRKSr8VG9Awp0pCV0pEWVUq2jYAT0euTn5gKw0IynzuXOs6zkHpTkNVNabaRTxbNxUy2ji5TnwnbSv7Tki+DmpVbiE1RKFaRUHeNGBLfW4oFkZEWb9KS1POcGo0zkB2S0KyFVvQM6LORVVLdu05VVfeOpZLTBdLe+AvotVS3DF1atpFa1pLzXLLbVnuKdVo1kVo0ErNREm9A2s1etZHzXLsJX7LeEbtXWY1cl9AzHnqNUdBcBWK2kLM8+zY6jdHdez9h/AOp//H++zxiLHo/Iz1KPZI+Ado9I20bfqI+6j5SHvgKaAHTXtmPUt861xrW+tabfuNMo9uPE374CGjx1VuXf99QCzpKcBOeukxTvJu1WEzznBI5lbqKYDLde7WZlXmXmpQS2UzRku5TvDuOs765jvOQ0E2CWsuIE9MpS9dTk56zm85ykXFKddFK1QyxVUoW0Uu1kUe3j3mT0q7xRjZOmjKSOjKRutpxUUFGVgzpRjQMfWiz0Ayz041BNxFC1tGrcpJpkVHms9F5QVWNRQZz3NlVWY089U6w0VJuAT50DU0/tRMz01LVOlbOi/PR3ToXTQJj0974FtkKcTaXkRAQuABwHbvMsDz4NVhVWDW4PgAsAhg+YD6IJtg/AD+IPVM/+DwAQHxofJB9OH8DPehl2H/DPAALfXC8m3zjfwh9M327fYC8AUi/UT57fsN/K3+zf/t/Q3wDi3zTvRu9Y72rvfO+O76DvALLvHO++78jv2u8M/x7/MP8AQv9U/2b/qE+6T5z/rv/A/wDS/4z/9v8IDxoPLA8+Dba1KrZjTl2kTp2kTlVk9ERVJyy0YES0lCxUzjS0NQNEVCX8pD5QzZREVM11FLSQUE2k5KTOUKK9k+hUVNOgXmIjxKQ/VoRUWVH943SMVJfEpNWvvKTK7ATjjKT+UWr1QxdMpDNMpFNSDaNtbWykh1IFk6FS/ZRadKTcbKT3Un1UU5WD1So0pENcZGMcpH5TWj0DmDykslOVtFP942vkU42TBpxkHlQ1c7M5VDW05JRzVA2kVGb1Q6dUBVR0ZOBU7WTK1JQUzGQuhJc+AmhVqCWUbJdGUrWUlM7EZPA1Vb2TCDyUIVZNdBx0U11W5RQsdI8MlKgMdFXDbCTcHHT9VJQVXHRVMOyESgSUYUR0gTyEq5xXjZO2RITOzHTwtpSEClgFkyFYtWRYjEVUpHQfWMXE5CenssQAzH8+P1A/Yj88j24/gI+qOQCWP4iPyonOP8iPCk8cT5aFIj4CuNyHTlPEdEL0j4bDACx3Fp8Yc05TNJ9Glf6DBHQl6qxk0WSXfqKedJ+GlQqecjfEZCCcl74TlGcWwqmzvJf2o1T9pFQ9A0hS1BQp5JfuY1M1c9n8nyyGIzSkc1MVs1Akrz5zkVMFJESn3mKxVKe+kniKtFRhxFRIdK+GpT4C2KSUpxbCo6SnFqNRPaNS1vRUOFH1hFFVYwFRoN0G1gW2suugpgKVDLR7bVD942RQJaNHUMXDSyxQ/bMPHLd+Q0/t81N8T21kRLQUPLTYTLewZgVevca1TlKjTZWDaq1NpQM1TT2jAgzU0A1M3UPlTFW0rL9+1ca/ANi73r/4vwrPLHcudTbPSMsARs9oz3rP5H+Wza7PGI/SzwDczwbfYI9i34SPdo+oj7qPAMyP3o/A37rfRA/+jxCfQg8ARJ9en1Cfkp+kn7afyJ/anwDsn/6fEK8irzSvRq9Yr2qvAHyvjq84n4KfxK/e//D/+q8ADL/mrxi/Qr9Uv2a/eL+Kv1icv6a1vnIATi2zHNRka1dODWRO3UPFTp1UpU/Fc0OUZxYitJQE7pFPfWZ2ZSYjUE1E5ASDqnxkn3xkv1xk22Rk9FVQfRRRnUMr/FRMDBRrZ1FFg4BcxJtR3UNrtVH9E9GMxPFRlXNrClLdQyV8FEBShQTSrFR6vFe+crC0xNBSpl1T6VJlRJwUHmxUNaqUVFGcVHFkVItsXL9qdFTfXFT5lFQRVF3ENVTFE0YEJGBUvcQ81EObVIXEFFfeA/wUAcREUyFVXQTcRFX8RHD0RDWHxEShNCTBVW0URCSt9RwkDlalsyi8RErajERhnER7Vn0Dl1YEhcSMRNH01HNAZkWWU0REszpXzbS0JHBXxVOIqsQkoVREwlxE3Sw09EY0NBBYtSQMN24jWBUkFViFY+E8RMhM5zY/sO8Akj/E764/6O/y7wz/Lv9A/4DyP1T/Jk+I/2r53iVmgpBYLOemQ2xEF1edQ/ucJ5SWJZZyqrREk+zXliJjTVa1o0RW3VT81BWsRE36RCTlVU105ESuLCRNmOxEfVVN1DQER1QEWzBVxRMWVWVz/0TUVeZE1MY0VK7cFJMUVLV8JFRYDCQ6VK0TIqYUVAxUhWSUFNO8FLQqnBSelBSDxBRmhFc+ExakFBhTxVP4fBSrUC4zqMzHtvNUFHfkVF40FEdCtFQh7FSjwO6DhMTVhMe0NsMcZII8ZGhRtaNUZVG1JFFtBBRk/FAFdEVQlXPKRGRTYLZSkWxkTXdMZF5Q7bRUZCUkxCMJUH0E/LeuInXst/YjEqRk1LRvFjIvxGTDsFZ11EYDzHRj5GQq7GT1TDbFU8hMHfP+TPX0zHQbA07N8wdOJYYufUZ9AE59Zn1uf4B7ln2efxg/wn8APD/uf2A7Lo0GhSaPMI9qjwCkP84/4D+iie4/kI8STzRPAC6fSE9aT6y/Zk94T5JPtE8Ark/AT/pPDF/GT/BPQl9UXwAmXzhfil+cX65fwF/SX3xfAOZf2F8abwRvPm9Qb2JvdG8Ahm+Yb6pvLL/Ob+Bv8m8Ef8gWfYYlhiIjzLcGMppOSr0z0JQkDOy3PuNPHfQlTy3UT830xBQxHMcOwltvUJXzilCdI6c8z2CmFQYTlBdmxcZibFEVc1WIjMShZMS8pBTchBTN+HwUElIVBBSETFKqzfNntMSAFIScpMS1rVLVE85SlcRShRMIVVOlxFN95FM9FFPNFE1TfROSU+30ZITM1ARb5FO9MwBUJcMZlARVM2zUTETUZkTUhkzULaCsBLpUzQRUxdSMBGsOVYUTKJzUQFV9ExtiVSXDeVXFxDwHbiNqrNThtNQB3PQcVkXTazZW9QRWHcNtVj3kquT0o+zUu/zU1fzU9WpMlBDM9CdM5EJXfTOrXFc9M3O89JdU5K2iJOTKxPST4ObDWMW0WLadIzdYhRNIWCXDKSrklPjMlNO89Mek7xavACivOq9Mr16vIP8S/4Svbv+AaP96/7yv1q8Av+KhZpNXrAUklKROV9UTLjS0DmZE5PFWnSRUlL1WlaOlnky0h1SXzvJX1NQ4qkyUIEy0B0yU8EQE2FZ0BL9VPTOjjNSKBJSlcozUWozX5vIjRAQIVqzU8VTN89dM1MDstKOnVC2EvId2Ak+khDmiPNQbTNSjgOby44SEymCEh36FBtXGsyTUP1OdI60ndIQHU41z7VSE2MlSTeRMhKEsh+6SaVJqPTNT1MQwJIQXUnUEqVGN5OR0yOx0sczEkWlRzRR0FF9sFEVR7ZRqlBQQfBTyzBTXULXUqiTUodwUg4x0bSTUUWrcFDPsFBm0FPpPhQTW/BSUT9UTblx0I0+axQRO7ZO5Tp10LCRToU7VlIwkYzDmMrBENINlTZWUTT20HHTYTE10FUwFIzU0ZLTM1aTUy2AAPjWeJUYlti9IIy7t3i/oLwD6Lww/Jj9AP6rvZD+GNYY/AJgzbj8A/8o5xj8w/0L/JE8AJk94/4r/nP+u/9hPKm/k/wAub9j/+v8kDxZ/OA/i/2QPAEYPmA+qD7wPhg/gD/IPBB8AFh8oHzofTB9eH3Afgh+UHwCmH7gfyh/cH+4fAC8SLyQvwDYvSC9aL2wvxm2W4gBOqoW0ThXETsWETiWUTlZ9kwVPxWM8hNRxZHRrqE+9s+KE1BFQlaOtLhzUR1DVA2SsdH+gLNdukxzXTvP8JBT0dCy1UWXjR9zEYVGNc31qPDSXPDS3zMTRUdXkZgSECFJtxIzEQlLFtLZ8NHdSlaOOUt2jqmyMx+bS5VKNc/1SxXSlU4V0U53UfMRtbMSHtVOV46BUxMFT7ZPZtVOt4/NkxA9UbSMoaVSVlBxEYrSEfFR9k1WVBMSwFMTP1ITqrIRNAxyUHlXdlKS0T+S0bXH0hIhV5dOlVVW0bJy3ZuL3VR3zEFbdo1sqVtUDRFat42NUlKt9Vu2TmVy0rjyUzGlWtTRklAM0tB5XRZQmlJRSV6XEvJSKHLdupbT+Mwyk8JSUElglwytZWF103JRHWNW0WJWEFpyUzFfVA8QMr4ZfmF8Acq+Mr75f0F/yXwRvtq/wr6Aqb0xvXm84a24iuLyUmsgMV5aVjnIdzJWMlOdWpEXkdLS3zEeWwoF0tGclVsWTUXy3duIa7EWsRLXqrLTTrLSzVV20VWp9k4UclG6MRE1VRZQEXEe+I1UF9ERHPkWukwTPVm4iSFSlYy2MdA3khZJ0hNf0N4ZDU12UZMRvzFzHlsJBU9WUZMT/UlLV5FJlNESErozEkkSErX68xGdStURShSMs2ozEEsQ0+FE1s95RqjVjykSEqtTEiBTUcqbsxFdRxSTsxCc0NAy2NDTsUL2z0lDl07UwLNcGNf4l7pJJUM00lIStFVTU+U/lVE8ldE9mZeNXT4W03ITlTh2UbU5143pOJcNLTuUk0ASUe+Cus1Tkc/TULk0qzYRM3URM9YRMndRU5wD21eb1duVW5RbvKO+imVbvAGjjZu/Yn4LvtO8Or8Drvu0A3u0+rwj/Ev+Er36vqK9a/wBk/+b/8K8CvxS/Jr94D0K/AEy/br/ID2q/lL+Wv7i/yr8A3L/+vxDP6r80z0bPWM8izwBsz47PcM+Cz8TP1s/oz/rPAAzfHt8w30LfVN9+L2Dfit+AdN+u38Df0t/k344tFqIjWU7lhPyEjk6tdE59hNlPTVTEJHxPtcO0T4o1k+7shBC8hzZzzIRpVVAdU4MENJ8ENL9k5LXd/CT0JDQQUf2TMFY0NExR9YNlXISCbDRVm7TktTw010Q08USEawpS9YMl7ORFUv2TVWAkhHwchJTs5LX85FvQUi1T6VLtRFNdRKq0dDXMNFHUdHHcNI2qBESjDES/DETf/DT5Jsw0EVRFVCxETHx3dkK1gYT0mzREtVQ1k87VVLUj6Gx0B3REIVVa5ZM6JHRVVf2TcBx0a45VLVOpdETBVYUjNdzU9PqcRBdWNZTsZNFI7ETDQIaSe8Rkl1YEzeTUZNHEZLtg7kXO82xUUzxX5YSkZG18VJB0BNGndFeO43RU9HxUEFhoNZRUV75iP2RUFFgtVgS2IwRUwnxf9g8IHxof5F8A3l9AH1IfRG9uH4Afoh90b7C+H8gbRuNkFI5XBTNfVGwHlmIZpGT9vETj9GSVyvRkquxEkzQHLgpLCuRkMUQEFfRkEwC2MwQEqcwUd+7SmGxEfzx0ZlQ0d7aiMJREGIxE/Xx01eYsRMxURLNERI9UmhWjc7z0WFS1RPQkJGosRAx0dPDMNNFTReRqNPSezDSB3HRsU930gqR0N9x3vjUm9W5T/OSwqASHljV2olx8NEf8dC6tUmUTDlKlg+9UhNjZUWUU3OShUX1zhlFafUNotDROUT30UaWDCx9R7URRJfSMj85jjOSZfayHdkJBUEVUvIQRSVBN5nairDznbkNPtSQU9I++404to0f8hGuQzpWsJpXGEmpNPfRNXYMCNryk0ExlE/5MfTS8pwBmn+iTvmOEn5af+EPuRe5FALafyJ/qn1xf9p8Yryqpnl8AWKter9Bfeq/0XwZvGG8qbwDUr96v0K9ab4Rvts+oz5pvAMxvrs/gb/JvBH8mfzh/Gn8AXH9uf4B/kn+kf7Z/yH/afwDsf/5/EI9SfzSPRo9Yj2qPAHyPjo+gj7KPxI+m3+iP+o8A3I8enzCfQp9Unw6d1kVWI9R0RwZDTv3z8dxENE/a/fNxNOSjT2UT3k+q1QMJBEQlBERF/DRi2BRHDkVG8rFQZRPOUKy99ASkCFEN5FFVMz1q9DRZxOR7tOSVUW1EUsTky/Q1tOQFHPQgJPTLOVJF9FJ9BGQ0jFKqzTOodDTCBPTcZDT8rVKtUxdTpeRTxRNKmhw0ZCQ0flONJMykuFZc9NNT3VRTlfMGlPQLJlTNQ0DsJ+YlPiO09GuuVF2TyPyk4FRtJMr0JBScJDakJ16SaFVaJeOBzPShVQ1Tu5wky9ZVTeRVDaRcJCFWaq1DQjQEW0QEdVbdJKVWjQRW3QRMBOE0BPtNVgVDFVdFtOwEUBQk1WlkBIFcFJzctLZXakUD1WQU7swUClg9I5sjWCXjQVjVlMQEHwVY3VRXLSTkDyYfcM+CzwBkH5bPkB/Kz9zPlh+IH9ofYCTfFt9I3zLZTlKaVw1TzWvctEZXzZSkxAxXtN3ktLTXPAS3Vs1DoKa0tIdWfQRcJFEkBDhBVl2kvLSLsA4zjCTY9PRZuWS3TlKKVa1Dctz3aNb1JsOMJAjM9PFUTQQKvPS4/KSgnPceQ4z3TvJLMVQVJFStRNQk40z0y8FThaRTdTQ8NHVTqk1TWjw0RcykKEQ0B6lTxVTs5NUk9LmUNJ7alDR+pKRnUoVTU1JWDVM7UpXzFqQ0/9w0a+VRLdPKvDSxUUVTTZf0NHlRhTTsNEPcNKslUU1TCrQ07ixE221QBSO/UEUDpVCFU22D5JRtUD0jU1BFNFac9BdQbSRPJfRPhQQJT50ktJQjrJSjkPbThEQLjk6t5E4VpPT0i1D2E2qMVIP0REtMZBBNxbTFTJ0ETKVGBgX2QgtOABWWflUuVfZPAF8SXyxfPl8AUFtWX9gPgl/8D6ZfuFu2XQDeX+hfMmleH4AfQm+8b7YfAMgf2h/sH/4fMIsOLyCPKi8ATC8+L2Avii+cL04vgC/SLwDkL/YvCD8aPyw/Pj9QP2I/AHQ/hj+YP8IvvD/OP7A/4j8A9D8WTyhPOk9MTwZPaJ8an2B8T45PuE/KT+wEAE4Vs1sTTu0DQE61A3fc90qWkvWElCvE986jT6UE1U9lQwSc9Cf0lEFQqn2TXpz0d2z0m4T0s7VQZRPQ7JTpUE0TDNhU9y7DXPRaUX3TdlEC9ZORLPdGpR71FvV24wT3tP7llgJvhKSIUhWzo6Z0pL1SvZSEpPiMpBKmrOQqU2Xk7KRmrKSAmiRknJzkslP9lExk7trMpAj8pCBUTRM8VDYt01pUlZN1VK20dOQ1qRS0w2xk3FTNtPSkaxZVZRMw9NRJVV3ktiTkg1W1w55VlZRV0u0D0DTlBOQK1LQlVjRtZKTUV5zUd1YVtLy0TaiktMVWvZS81P2k1CsXV62kV00TTOy3hvNQVHQDwNajlNTRdHTohNSpBSTHbmNYhZRYfZMuKVgVxv6TV7UDx1THrs8AqM/yf9x/Bo8Yi+7PSI9ajwA03z7fMN9yj5SPlo1+84TULXU0hE5XPVRXfZSU30Cm1dZjtN8Odc7dtgIH5N8idvNVtZQE767jVW1kJOcwHsM070btx/KGVL3UhGS1T6RkK3xkFVQ1g/5q7KTmlOTIrOSqUy0Dq41TFbNzTGRerOQ6ahSkI6zkChSk81K1BJoE9LsU9J9SVeSUpGwVUu0DUPzkM6SlFPfuA7FRJbSsV+4CkFFlQ3RVUS0DXTT0R0z0I0T0GINQhhN0VNlQjeR8985CmYiM9y7CUVA1BHRUGbFQ7ZS09wYilE+1A1dRT0WU1Pf+U06Vg4rs/yweFYYSsE01g34UBx7DFtRE2ExlQ9Q0B7YFRlIBEUwH/gW2BZYFZg+AC5YFAP69pg+4D8oPRM/mDxAbDh8AiM8iEVYVns22z1gfch/szwD+z5Afoh8030bfWN9q33zfAGZPcC+a36zfvt+4L9rfzN8A9t8I7zLvVO9m73jviu+c7wCu70Dvwu/U7/bvCP8a/+TvAD7/UP9i/3T/Nv+Y/4L/rP8Azv/g/6JPBA/u/wAPOg8sB2i2tSaj7ERz/ES3TkW2pPaDPLRgLLdOUs4sVAMaDLQlTFQ+UHVkVFfmsrWXRFSxHLTOUP2T6KbkBAhRZbS0pD3MVFmYrKempWaSr1EltPQE47VRTVP+jKQgUgVTOWjcVy6TRKSH7FSoUuWk2mSk3ESk91IN0xBTWJWDI2CWgkpTxWRTTVO1fowUmlxkuFOlU9FRU8XEXGcegh68lEC0lKlYfGcOo1SVw6eslMFZVDXEDCT6VL3zFNRkay5VlcNHXJRoVQWzxYGMlJzcZ54DVCTuVQrtBFZltFYlpAx3LpWGYxgkd5ZjBHTcVqVkRHeuczVXNcNK9IRnV12kfITEc3CuYra8d4Z1vmIJWNYFsyFYJaRY/ZNIWEplkx+cdOy8fw7SwDw3AP5/WD9qPyyPhj9gi54/wD8Ago/UP5aP8D/KjyxP1o/oi0S+Jc4yDASf/lMcdKMklwjmUwx3djI+RJ9Wn2iT/hNAdJ+GlUZTlJ+mlf6S2LSfbF6jrGRmVLUDTlQlwyk31Bd+kgKslOH8l2bCzbCcFJRTFXT8lFhTUgWzQRxnHiNTZZPvRKdIbhVOQ2ykgGSnXgJRfKRhN2ykQxCek1yk4VGtY1XGNBSuBBSZHBR/BBfWLnJFUd2UUc1zElFgtXTcp06z7KcfIo5QFaSEBLfmU1AdNGxkqwAGY08qDdOQJLRqLLQ0RLdGEgO5TmVkXL8m2nu41pM0xKMaTeUEnL+G0rTctAsAvLdmxRbF3rXevUZ9Bs8YwwAWzyjPOs+0f27Fzn+Az/J/Akx06wyHxs8ojzqPFN9ejwBwj4KPFO+mj7iPyo/cj+6PAACfIu8UnzafIJ8yn0yfbp8AgJ+in7Sflp/Yn+qf/J8OrwAgrzKvRK9Wr2iveq/En4avALCvkq/Er+av+K8Kvxy/Lr8AQL9Sv2S/dr8oD4q/nL+2tVbmsgdO1UMvhARnzGSrmk5lVE61sxikBFOlT21TiJwHBpIEVGQdVVC1szhcZFWEZG/UBJuRUD2DrFA1NGxk45rUBAEcFB9RJcQMFFS0DB+2sqh8xMRRdRRRpm1T+FGFFEwUM3QUTKVS7RNlzFeOQ1Jlc7vGxFTVUq1Whh1uYkNT2kVjXmxUeFPtQ5JTVOVkxBTMfFTkJNQAVFdSRhNU/bT0FG08VIYsV9QGLe4S9URUDmQkKFXaNXNA7ERiVWVze1VqPVOWVCSuZCTIVRVjNek8JAGkJBxWrWR8L6SWRQYyoZwvTkL1xEQQtswkJ1fVo0RXPYNc2Vet1DQ0l1f1E61XrG1U1CThV6UEWM0zHFFYTVQUN0YSKRQ0+GzkAdM0P24/wO/S7+Tvpj/47wAa/yz/Dk8AT0r/ZP82T5j/qFr5VuXmcoM85Ez8JCmBVyXmHuWmJYZN9hMc5HWa9PRd5NREVq0ErEQOqiQE9ZzU4DwkwczUqQlVnWTM1Hmk1y4lnlPsRFUSZCT4LFTgLFTA/BcmtrKIVJ1ErARPTNfe02xcV1by6lPlc9NTvWRVU7XUUz3zfJwcTowXVIYVpsNS7UPiJBTCZBe05kPsxG+0xFNSPYM8WVIdxNTEA1LN1FG9FC1RpXO6UfUTnRxnbmJVY6TESAxkLnzEFARktfZ0ZOFsZMNQpXOqsVCFxGxnlnJXUD3zPGlQJQRMZAlMxNdPNXOzoE9VRAwkQE/10/2FTm1UTk3k3LfWtTZyALVOZXuPxHRgTT1TJlVNhdRMLdRMFWMZhHQRk8R0UyDmcgPctPtwlnUAbnVOfVZ9bn+Af5J/DD+2fwDAf9p//H/+fxCLhj8Yj0qPALw3tj/YP5KP9D8OTwBPGk8ARE9WT2hP2q90TxafqE+iTwDET4ZP6E8KX/xPLl9AX1JfAGRfdl+IX5pfrF++X9BfGl8A5F8GbxhvKm88b/ZfYG9ybwBUb5ZvgG+Sb8xv3m/wb6K/UAR/Fn3OtS7jTg3UTo0ktU4NA8VcdAVP1SNLtgwkgE8FM7dPXcPxZU+FJFC1xDTET1DVI1VrlHSDvBShPMTBHMRj3VC1Fq4VrjIsUQ3zFU6kxGh8xISEF+7jjMRr2FGl0/LcdAxSBTOtJyQUQlJdw2G8xHypUrXUNISxzMTQXBTtVsTEBVM1MyDkBDkU1K1YBNRzU10kUwUzp1lTddTkBNlTFTP63ATVE1zULUzUSdQEalRMxfRc1J1UfXSsBM981G3q1AQKVd0TI1VVFMlV5RS01HZUB9Yiq1WqVTPDvNTeDJT8hAQYTVZdwzFWbXQM5GP09NV9LASe7NS3BOTRVqrN1FY98wzE9CMM9D6qXORY3PRwPOSM1PSppjTkxFc9lKTk91zkGKVYNTMwhOfW0kF85BcBWDXUXOfOla7vMK9Crwz/AF6vWK9qr5yvrq+I/3r51q/Q6K+q/xS/lkK0lKSOV6pdI1885Dzc9CDk9AU2xPTjVhUzylYl1IyUBZlclHtkl16VVpXe1W7j1iQE5VW1o8w0lLNVUnWUVW2UtNRmzLRNtNS1NrS0HASUA1U11FSstbRU1LNULSOY1AR6WhTEWMwEQlTVIyvUhGC7gIZz3Afew9wEo1MFBFr0BGz0BExTZTM3BNSlI3zEBzTVVBTM5MS1FESHrxJ+VIRgLIcOEyQUtRJEhPakFN5RJaRRqgXkUc2jiuzEcOzEUGq0FDaEFB2UFANRzdSq1HTUvHSx/BSZnHR/NVD9Y2j8FElQ3XScdBEPvHSLcC4TT/UEbHeuE81PDQPlTr3UTHR+ToTtFKTUDjQkCzBew2wkZrVNpRRNlaP+TOUz0A1MLSPoTOUU7De+1ZZFABY1ti/IL9oh1i/oK/4tBj8AID+a7zw/Vj/Q73o/rDfW5QCmPxj/0jnOP0j/8j9c/27/AID/Mk+0/8b/0E/i/+z/vm8AEA8qD0QPPg9oD1oPjA+eDwCwD8IP1A/mD/gPCh8cHy4fAEAfUh9kH3YfiB96D5wfvh8A0B/iH6wfBi8YLyovPC9OL8BgL3IvhC8efxhzvnIRTtaF4zpOLcOCxNS3TqhFxER1dHRglNSUhHTRtU89dFBlgyVQreNAtVC1o1zEdH1Q1eOXWqx0s2TUzFD11FCF41MKUZ2U/HQ9LNRZ9HRrdFFVs5XkxK5RTeTVUb1z4Ww0BVSEIFKqdYRSxeNTXIRtnMSMTVIVw6hSnYQ8hNwkhGv3UlXzEGyEMFPNo61KlMRkU7XEU3WUU2KVI7hMx/aDDEQIVJWjSx5UVfNAJMdmgnXchKuNVKXUVN3DxjRE4CL0hPoExPOwzvI03LdW01VVhZOBDJScLJS7HJS11jyU7kyUCFadlFZsLcRslF1WVbN1Vo2Eppy0rFYVpISU4Xy0+6p8lBfUlC4kpFDElGmVV71zgbyknLynntLVWpSk7vSkCljFgyn8lzZmgkVYTdMfWB30lKQBzhyvTq+oX7pfzF+2rd5fAOhf+l8kb+6vOG/Sr1xvfm8sYGue0qVXpXRXLcSclyqOcgk8tO/kRM98l3aVan7ih+REb3yUV1ZdY4U6VJQh9ETDQIZzNJTTtKRHXsNVheOKVS3DcmVVVbNVDJee0iVV/YbUhnMMxNP0hLosRJ5Uqq3jgDREYDTESwzEM5o0xBs0RABU/UR8hMiqrISqlMSUfMR3rIRamoTEQ6yEKlMdhIyE71YkhNdSTdO/PIScVIRVgMw0bFSEUGSENZQ3mpfS/kw041HthPTEsVLkxI5kNz6zUd2TRyzUTSnkxA5RTVQkNNccNFu9UN2Tp1BthFCtZNVQhZNRJDQ3TNQfUMrl1E9dY8rsJy7CYk+2TdMvT4WTAU9d07kapNSOvCRaTr1kLJTL4GpO4qvE5INc5E9NXdNDGU2d1OzXPoP8FLQs5AULLJQDNJd+5SbvQO9K7wBc72bthu+w447vuO8qr8TvAObt/u1erX6vKP9a/7Svlv8AyK/S//yv5q8gvzK//B8+vwBIv/IfdL+ev/gfqr+0v86/APi/Cs8czy7PQM9Sz2TPds8A2L/qv6zPvs/Qz5LP5M/uzwAA3yrfPN8W32Dfct+E35bfAKjfut+sJ77f6N/638zffpXaBpNO7XNzTq1Dpk6K/UROBeMY/IfuJRZSzrVP7XMDHDQdUAXjOFQUN0ZDUC1TkTQ0rOSEKc48Ny5SAVQ0HVQ35nOsZDcWopBRBeOoZDTEQVHNNHQ0U4AOU6Q0M8w0aUysN+5jUu1zo1ItdAlSRVTENPHcN15i+3DudbLWUl78NwbimFPFI7Ja/HTM/HTsU61DBixHLL4jdHRTVEWjc0xH1oLVp7x0wXx02kRE9VS2VdMUVRVjLlWlg0fSRHRilE9GQrW0RM5VSp0z6QQEAQx3VnNWBTNRVfRn5kW2g1btc8PsRFHcBF8WVQbiSLxkY6xk23tX1TOXV61DtldaxTPRjAToV23kWO1ziyNYvSRYhYRcVz5C+ACEX5ZVll8YHyofDG8WbxBvADJvhB+WH6gfQm+8H25v8B8ymm9XRURsFE5X3STMFEEMzGfuk9xv7m02g1Z95FJsJCAUdxai8Gx00SQEYbk0f0Z15nOsJDpVzQSoZH92fa6CnVREfuT0ZFp0REy8dDFUVZRURXMNAuQk41PFNMx/3kNMNK1VBIQ/U9UzJ9x0B6lTXaQkhNCcNLlMhJ6EJI8uUlEM9wb1ToVGQuVQ7Ofm5ZbjBPR3BPRXXITVP8Q0JczkCoyE6VBSrURQFZTchJ8URIbchFVvHERJlOQxHEQZ5Ie27pK3T71DiE+F5E+yvWRPXZQclK5ObRN+GU6ddByUDk7tlqYj5JSbc01tEz5NVVSUpMwVTK3kTEUjV+SXnkVmtQAWpZ6fsJOun8if2p/sn/afABirHq+QX0KvtF9OrY6v6F8A+l/crx5vMG/ir0RvZr8IvwBqb5xvrm9Qv8pv5G/Ob0jfAAp/7G8G7zB/Qn90f4Z/mH8Aqn+8f85/4H/yfwSPFo8ojwBSfzyPXo9Ij2qPlI+mj7iPAMqPfI/ujwCfEu8UnzafGJ+QKp9sn3aVflIATOWkRFfanESOROTBTsXj/U7U9fRsRHxc5LRk5O5PVmUjD1AtUyt05E0cREtpUF3zgyRHZiK/5JTN2xRE9lBN9NzkMFG2/VNMUUUjZ1E9Y4C1US1TmzSkvFE99FGoRfQERTz0JUz0QJQ0YKacNHxSRTSMNK6MNM6qhDTpLPQDbPQebDQ3aVOlNDQ0cXQ0i1OlJKw0N2Yi31PlA/nMpBGxVOWUDDcWQmZUpTOB1gy0m1Q987X8JM5UKq3kVEUjB9wkIcQnVjNVVRVDdgwEjPT0p6QktcPcJOGsJPpVRSMXaVaFBHQkSGQEY1YFBKVW9SRWNbS8tNHEtO0tVuUDCVc1BFc9BKQE1VeUBHMMFJCkBKdXVn3zwlfF4938BPSkBCMXWIUE3AdeM1htNOQEC9lXhSPIHMcOH4DPks8ApM9OH2gfsh/Mz+bPEN/SH0A039YfKN862a4FvsKOPCTNX6wENlcdNCTE/VaqrVRW1fPKtNSqZASTUnQEe7S3lkNWHdMszLShFbTUm7CuU/T0xxwErrZstJZVZSN/VT1jYCz09z5iMFWVlFW1lJz0qd7M9+YCqcz0kRw0eVqc9F6c9D5UPWMgBDRTBFSN9j5i0Pykucyk1aFkNIdU9Gpc9FNTTC2klPQWU7WUtDTnRPSrwVI106pM9JA89HVtUhVDVlJ980JSZTRlUoUkUj0k1DTYUf3E1EynLkNRnTRRffNSUdSFBNQ0GCykAFyk5VBatdRQ/VOsUH1TkBxEa3lQ/fRQRQNFUHWk2hxECRRE5k89Y7BPah0kT31TQGRECE819LVOtSOi9PRiTmUjL4VOrVMDlEQzUKYDxERqrU0VQyZNrfP11ETIRUxVREzF1IyXbjNO/VYAflVOVQ5fIF8yWUZdTl9gXwByX+wPhl+wXyIf1Fd2MwRnAEYdXh8Ib0JvlB+mH5Bvyh8AvB/WH+gfEi8kL15/2I86LwBML96PeC+KL7QvZi/AL9ovAOQv9i8gPzI/RD9WP2g/ej8AjD8GP5g/wj/UP+Y/qD/yPwAcTy5PQE8CT2RPdk+IT5pPAFyfvk/QT1JPtEybkL6TpJeqXqLFrJQBzJQ01JRuEU/lpNSfdhIsrPf2lRYSoAOopuMUryalntIpPKRHUVGN1ESvxgK3ZKTRnFQR6WyvfqUm8liMr56l3kItyARk5FJtE/ykpMOvqL3m3qWu8qX0pL80ZNeQ/K8Ota6zhORgJL/G4rNUPL+O0v+kZCN0tDxkt5b+AnBVhdRVXeSMtMFNVR3T3FU1BORkDqS3CjbSSry0YczXxr2mA+S0Eenkv/a97pJtDM8exYZTFCzHJqNYLaRYrfRMx14iCRRcz14ixHTPvs/4yw6PAACPAt80j1aPaI96j4yPRt8AWN9q39SPft+Q0/a1ntW+YyCs19aCu9DO88zUm8zf3tVSXnIx7N+u8uX8ZMwM7wge5R6zRORNNOfW40TnHmNSFLTMpGfG01TVg3p05ypeIkQ0tCWEZAiU58YDQFxnruUms7znZrNUZDXU50gmZU7jDPTGnKem8pIk9EV4VKReFPfm0/zkEOzkS/FR1YPaPPfWsqFM/1auElBRFRMzrFQffPRVBaRU54z0zJT0sIRUrZuEVHtQPcNebFRDhVBNgy50VFNQxvWO80+y/VRPxeTs9BhPJXPhVPT3xgJ3DARDFFQObLS0ywD+AqC8BHNNPcRNaqXzAnQUzDwE6Ez9tAy0F54CC05dRm4PgA+SDwCkB6YPwAvGD+APWs8MHw4fADAfOh9MH1Yf2M+CH/zPDt8ACC8y3yTfVt9o33rfjN9eTQCm36Df4k/M397fyN8C7xTvAD7vUO9i7zTvhu+Y76rvvO8Azu9w74LvBP8W//DvIv9M/wBe/3D/Kv+E/6b/uP/K/9z/AO7/AA8SD7RPNg9ID4r5ZsKDAE4FVk6TFF8mVVYCOJQ0X1ajT2XDEFRfhqJiEVDls3NfPcRQlfSUV35jBKRfVnJ5vFc+c8xf3l/wXwACaf6jFG8mZUalNm9IYz6isYVUb2ZlXnLxU7WTDQVUjVMmhG/eldaVPnOsb2wmU/RkIVVFwzpVTbTWfJRuVbVjiPRkoVVi7bO7/G8OdVYCKFaFpLI8lFs8lx5SlVZNg66hVtV0THcmU3R0HZx0NNrkdFAMlGlXRcOKV2C1pLyHPsOcf/6yJ1gdtKy8dz7CF1hdc+HsJMoA3H8ejwiPUo98P44/oD+yPwDUP66P6D+qjxxP/j8gT0pBilYCuOwkmuQnZnVmwiCxV+WkDJTDJdFW/bO3qlR0mSR0gVR0aVSUUaRUl0bCGsQlJJTq9GTRquxkueRkntRkhWwkbFTUZ+6CNnyUHtRkBcxkrez0FMhU/aRUPcOXqhwkfuwUZnxkSywkMZCUZHtgZpNMZNsUrzZyjWVTlbRTZRScVENTLWZUlgPkFO18FNBUFLWEFK2YZKR+Ul1zYWwUTDJkpC6Up+6C9lFlxLykbcYcFJ9RVQOIUYWja3JR/bNXxKQ8UcVkqOSntmMktM4ctLPMBJWa7AR5NLRmUPVU/KQw1swEFVDdFE9Fw7pPYv1ET210VLc+cuVOXXMNsWS0gk5FZHy/rgM8xBV3jMRDnLQOrLfOY7y3AOa607/lth7F7r0GzxjPKs8ARM9Oz8h/cs/sf57PEIu+zwAwj9LPHNfuz2CPGt9M307fALiPyo/cj+6PAJ+63ySflv8ASJ9anxyfbp8Yn4KfpJ/GnwDYn+qf/J8OryCvMq9Er1avAGivup+Mr56vsK/Cr9Svhq8A+K/qrxy/Lr9AvxK/ZL92v8AgDzIPrL++v2gL3jIcTpJtc0fcZ55itZQH1iNPEjUjcawHhgLuvA/ODf5ytOMPXbPUZGTuUF1jCIAMHx4VniMsHz4dhkN8FCAsXB8WInVSxTOOfB/WAhHilBe2VZ5iNawfvhX2QyDMH94f8BOOIyQkWAQvhgIlruwUxiQvRkIaFFeWUgtNVcWzaFQnrgPsR1ZSUdZ0L4YlLpJExCRhnCfSbnKXrC8+EuGUJPtWxM0udjJO5CdOwzREnFdiHWO2BDduw+QkCVhlU1MhWHVENDRHLDQflOQF7MQ0zkw/dj1mP9Dv2u8A/O/ePzD/Qv9U/2b/QE8ST7Cc/67/wPuuUqNXZSNrJgw0RFcdNHT0DIxPnkVWjoKgVqVzhzzkbbxHlJ4DvEQhtCQI3Ef+ctOgZCfO1f5NRiU+KiOk1AqqXCTxZFTRlNS4/BSgaVS9FBwkXuwURlQtM6svVP3zGfwUANQE31q8VMGkVKhTdRRTBXSaDBRXhFQ/U1UUpFQIVMRXlnNSpXO3bBSc5FeabnJn1MRIUmVUXBQXqAxvHmVWUqaEFJA8ZHcaHGRWJGQ/Uf1zU2B2xSC+I2THnkNUxy5jUN30XMSRSZRndhNkZP6sZ1YjTxpt81wsxCBP5dTUZxbyK35OXVRONXMT7LQTgJIukrQEdxbyPhR3llLdACR/pnXuZZ61/nVWfW51bn8AgH+Sf6R3pn/Afzo/9H9ePwAAj4I/JI9Gj7g/go/MP+4/AJiPqokOT7CPQk9UT2ZPmJ8Ack+ET65PmE9av8RP1k9QvwAKXxxfPl9QX2JfdF+GX5hfAKpfvF/OXzBf2l8EbxZvKG8AOm9Mb+ZfYG9yb5Rvpm+AbwCyb9xvlr/ob/Jv/G82f0BzZhbCEU6FBFwkc0698zWqRCTx7LQnT0XEDMStlCTEzk8NMwM8xCWmBCRAUC0kPMR13BSXaVBFJGzEznTE6FCddGy8FyYCPVElM1pRxWNZdJwXPnKoUb3zyrwUxeOMxP+kFHsQ1tI5UqZ1M1NSJQREFIfUxKiq/MTCTBTcRBT3zMQQaiTUKiTUSgQUZFNVFNVTPXOYpIS4TNTRU6zFNKSECFQd8x60BEC0bNe+c1SNI41U3SOn2pzUwbQE4FQlM/pUysVjFOzULrTf9gKBVVrFM5zk1LVVlXRVRTPB8MTUSwA+BZbjDORbVmrdxFYdE48cBKdWDTOlw2yU3DTndhNXDdMurVclM0pXBeRXFcOBIGTvtuX+M4TnjgNYhQSc5wh+w6znxjLMvOdmgxT/Rq8AWK8i/2Svfq1u/7Cvwq+M/wCW/4j/6q8cv8b/2PO+c0znFO79HhLvHATXDAc20xwPoC4NxsNEB1aVPnLYNJTBrMzXJjKKVUXDcoQEWqiED5YNrgLYtATA7ISdWoTUfhSUZFTFo0yc1Ckx3Adm0gIUlOT0D2bSW5JTJTN6U0UzYKSElUg01C5E1Ac0Fx4zUkw91DwUo1K9BDyEaezEhVBEhDN0FwbThBeWss2tUW0DtVEdM5f0dH2pUQXkBNRFzBQpjBQWpVEtdFAt5PQUu+R0o1VQLbOK5BRv5BRPpHQlNeQUH+R1XNTKjHcusm1qjHQ0T40j/U4l5FlODdRcdFpOvRROxWa0HiN0NIP8JE9N3QRNxJUmJuNM9bRsJ97yC04CRTMAZCfGLeYl1i/wL/ovABQ/Jj9AP7LvbD9uP4g/8uEApj2WPR7/yD8CT1T/Zv8gTwDCTyxPlv/A/9L/5P/2/wgPAPpPRH8mD+hPMg9kD24PgA8Aqg+8D84P4A/yDwQfjg+gDwA6H0wfXh8oH2oflB9uH4AfAMof3B+uH2AP8h8kL/YfEC+AGn9cL34vkC9qL7Qn5uIDaMzXxtUXko7U1NRONfNbDE/l40NPxaN8jHSbtE/Nw/lPNYTMdDGFUCWUUM3EXNeOk2TUv1ZM1NtQTSRQlSMY9MSrMFE180wM1GcUhIipUb3EbDS8DNTXHNTxqVF9hGyELHSER9TEYK1SLbN6Uo10UgXUUqxNlDyE6VLNswGchB5qvIQ8bMRYZMRxU3WTa4tTpXOlHETFU33Ts99TDTS0hBFUfeMzrDzHNtJmVM2UVHWTm2lUBdQsxM7MhO5UjeOFBwzEIfS37rUGgxyUjqlV9YS0RMfUtOPctPotVY3jF1a1lFaNhHy0U2dWNZSUtJ18lLV0t2hutfaTzJQhJKQ8V43jU1dXlbTslJA0VKcsp2qWst28lPo0VBdYZTS1WKVzRRykPFgVlFgGzcPZV7XUNKcew4Svvl8A0F+ir9xflq/IrypvPG/WrwBIb1JvfG+Wb6Bj3pVGVQ4CBVQ0pDJctLOQppWelZaVWpbiqpSUk1bl43OUtJtdVt2TRlatNHyUFUpslPxElOW8RxeSriyUrZgklH1VdfNgtERHqlx0MCyUGCSU/VRE5opURMYsxK7shwZzbERVqsyEPhSUJDzEDFxE8Wq8hMx0xLKchJ5TjbStU21jbFN941McRDWqpIQYbMT4ZITizDTEtFyHNvKMXIR4Up2zYarUNEW8xCPsxAwchPKpUbWEDNS3/MSdpDSAWHQ3xmN8NDhRnWMa9MRtAIQ041CV48pQveNtsMSEkFBV43dQzWNVYnTURdSEJ0w0C4zU2+pPNfOsT73jgE+GdZNLT7W0BDTrIFbCoha81HdOfdMvJOde5U5zJU2d1E111GSU9QTn/lIl/gzkenz3nsNOdfa+5QB+5UbvWOte73jrfu+Q76LvACSv1u/o71qvbK8u/zjzDvUAhq84/3r/1K9+/xAPCr8cvwAuv0C/Ur9EL2a/UC9CL5y/AK6/0L+6v+S/dr/gvwrPJM8ATs9gz3LPhM+Wz6jPus/MzwDez/DPAt8U3+6/IN8y31zfAG7fgN+S36Tftt/I39rfrC+g/t8Q70rZRpVuYhxMlEvU3CcOQsFU5AEENDRPYh0zcQQ3/oUuohBQtaOpLCQ/VoKDRDSfLDS5VlQ01FB9RFClNFEVky0rdDRHUd2TX4SHZkNQdIcOQnOA5jNRBVMF1DSrJVLlo0A8hFjUNHVaHISSvDSwUh3jyMw0leQ0hPy8NCAEhx4yURlTXZQkRIVTFWPrcEYzRVO9k9c8RNNwDnINhHQzJlQl9Lz0YFTFNEREY5NUxYR0Rx7i6FTtNNVVPeRVVUM2VHRNVWoto3DURIeMRKFVFZPVu/z03DR09axEDlayHeMo5EcOQmFWFZN7NuxEl1YVY65WdZT0RFXh7GQDPFQdtGQ2rFRZUDxXDqKKV/VDoXRn1AajrFTwrFQQlFQpWKL1Q0F8V45VHjLhZFTKAFRXrl8oHzofDG8Wb3Afgh8AlB+mH7gfem/UH94foG8SKaoe4rhkVJrcZGtkFD6VV2X0VxX0V+U09GTKFVblo7AcVJn0R+5FLqJTUFYdNPRkGvREAeRE1eqMRNHERLOsRJ5VigVThUR0bgwHZuNEdB4pVY0EnETq9PTRbEcGokuXVC0zecT3VrJEFDShKfT0Q0A2RU6i0zREuQpENKOs9I0MRwZFBoWmg6gMRPMwDnLtVITTtDS3ykz0mNw0fkSHLoJIUmZNozNSRQRM9PhRNQSqlITElISknISIrIRwWVGdRLSEQ1F9UyW0hKsDUXWT6NyE0uSEtVb0hJtQ9URQFXNmtOStScSEMFAlUxFkRPFVTw2juhyUiHREWgyU2yBPBVPlTiVTsU4mZRN+TmV0TOQONJQLoCxWM/SUc021dE21ROyky9BMlURMNVSsnAtOAFXWLqXelbafyJ/an/Sf/p8AEK8qr5xfRq9wr9JflK+urwAIbxpvvK8+b1Bv8q90b4ZvAJhvqm9M375v2G+ybyTv9m8ACH/ib0R/Tn9gf3J/lH+mfwC4f8p/3H/ufwCPEo8kjzaPAEiPWo98f2aPcI+Cj5yPro8A2I/qj/yPxo/o3/rfRJ8mn6A4n2qfjJ+GlWZDTn1TOmikR/7jnETxrEQnTz3za2JPVTRPZRPeT+UDrQk0RCVQ5SM+LERiZpTkfVBtBGREsVB1VKzE535SClG9UyPk5D9qDPRZDPR5FPSVUeUjG65RDSPKUQUUFPfmI5VS5QM5xDRTNPcuYoyWLPSoUlXkUjUEnDT3zVItUxdTXUR89EpTYhWTZIT/JiOk9NFTLWSlU50DBrT/LvNUvVNzaNT3bqPs9MgcNOBURePD+1T99t4l1iWOkmhVSkVEVS1jnCwH9gLVFATL8FV9QwhMBz7yQlamXTNdVj20XASRfASoqHwHvlNkBPt8JBcUFDRaZBROVCRpV2VDgcwUVZycBLa8BNFkFO70FI0K7AQhWLWU9Aeu4h9JWC1kZBTOFBc+8sJcHwCez7DPYh/Ez9bNxh8I3xrfgPQfLt8ALzrfXN+G3Y4Co2Q0J8azV0WkVCQJV9VUZlwE0VY1RHQEnlYdBCh8J3bzTAQ4hCQgfAS7sNCuta4lTjO0JKP0JIpVqj3zcsQkVZS0POwkI4lVTcS0JPP8J3ZDHDSgpVQlxFTdlGS0S9T0M2o8NBmM5AL8JOFTdVM1x2w0qOyklFPNRGw3LE7jvOQnUz2kU/VUNPSr1VJdM72UNKPENIMqxKRstDRRZPQw1KW8pKEBtDSDoFaz3DSsfKSRzVGdA3ZRXQQEREpRAgVTKwREQ6AecxykM6AO82lQndQ0RIVURGlQTVOrT1CF0zpERCE8pPqFT3WkT83k3JfWlT4DTrRNNLREjrSUWk5dUxOorETbUB5ytNREfkRUSxlNpeSUlNhM5UZ2M2RkAbAEV46VplX+SitfPV9PXwBhX3NfhV6GX7BfIh/cX0YdAPZVXh0mbzBvYmE2b5gfYm8AbG8eddYf+B8KLxwvLi8ofwAaf5SfDp94L4ovXC+WL3AvAMov9C/uLxg/Kj88P04/YD8Acj+EP5Y/qD+6P8w/Bj/YPwACTxRP3j/wP0pPXE9uT4BPAJJPpE9+n7hPyk/sT/5PCFPWjqIOTh3TPCQEc06GJbOmTrXk1J/u9Y6izpVPzQMDxPQfBKce0ly2/JR1UA0TkFCFE6xWNKTOUDWz6CSkAUykZR9U9DhUpz4idFGNVKpU9KiU9MREpONMpP+pUT32rpIxxKRM1KRnwsykhxT3nrME93by8VJaxRMQ5KQqU2WjRfykW15TnQN3Uz3jkvTktaoUtMzM5ORTxRMAWKTnnuV28lFUFaNtJLSRhnznduXOA1QFBEy0Dqq0tCistEA05FqctHumdLSUVU20tLTIHOThNoy0AVaFExxWDcQE5KlQ7Nc2sojM1KHMtL2a5NTXzLTtVr3WpuIprKzXhhJcV4VUV8UTkK1XvQOvV+0DyiTE4basdPpX5QMXWOUDN7LMdEfMd54CB1il49kRV+20jMfGEsDczxaPKI8A+s88j0aPWI+Cj5SPZt+oj0B638yP7o/4gzbFNoKOpHSRXwzHpuOkdP/0t65zVrJtBFZlpPy0e1bNA2NW/LRLVpWDLFSUFUSUVfqktOU05Mpk5LOUt0oWo1Uls2Z8tyayNoS0VRh8tP0ktOZstMxMt7JOoo88t/aCWlQ9Q0SapOQpVLQIVEXEZGTXqVO9pNykoAy0geSkapbU5FNTlaRTjaTU5AOm9KTlUlW0NPSwfKSYVsykd1JdZFLFtFJNZG1ShRMMUr0D71EF9FlRBYSU9KRR9YOK3KSVasykUOxUM7RX3mL+zVDlA+dQXQS89LlQmq0DmyS0e1D19KxUQWoktCvE9A+sVPFPlVTNT5WDfE+V5Oz0FE9aVQROPeOiTr0DbxwEmzpODRMATq0GjqNNqk2kTQVkTa3kTe20TAal4/lMlaTMFx5VxhXuBQCOD6gPIs/ED84P6A8KH3zPACYfMB9KH2wfhhW2xX4f+M8Akh/MHx7f0B/qGe4fcN+C3wCU364vqN+638zf1t9ATzJPABTv7t8w70rvXO9+75Dvou8AtO/G79jv6u/87w7/IP8y/wBE/1b/aO9674z/nv+w/8L/ANT/fv/4/woPHA8uD0APUg+gZA92DZ61zpOktEuEtIJVTlVjxTxUAXy0OFxU225PrcOjT3WD3k8UdXSUVCyEVEU0t66TbFSxnxy3XsOcVO5QZcMKpVFFtFHVdLRUX8RUearEpJU0FLe0VM/EVOlqxKQFNGQlRGRAUuVjVVg0ZHW0pIyEFKg8ZLPBUoVktKT8Ug2TFko8pDBEpFFMp5ZyhVxkq55TdQO4RKTRRKTxVVOtYw3clCa8ZEC8ZDVgBKR6nGSTVIWk3JS1xhyk6KRkAVWVgxxSBHQ0vJd2AmgUdIgcdNWh/GS7jJTV7GTwVTZ1gw5WdQMoVqWkXJS1WzyUc0R0l1Z1g65STHTIPJcmc1etYx0MlLU2nHRQfHRpV63Dg6K0hJy0h17DdITu3IQKtuR0J1g9U0FY7QRYArVUWAXUrHfmUwSPfj+QPwA6j2yPvj+4P9o//D+2j7CPwOqPJE9GT1hL7hOsdJpXmi3DawyURldFVCxEDKp8dOlUdNFEdLfMJJ6iVHSBRHfOE6QkODx0ICJMdAg8dJsg9hNVHbSclLWj9GSKDHRuVVVjVVaklDxVTcMjLFQFpJQt7KRk0VTlY7i8Zw4zhgykZFRtlJxn/lMkpP6KBCTdVKTDdGf2kzSkcap0ZFq0VD/sFChkZAeqtFTvJGTTHGS3rKSamVINNLykb1LNFBRkMbFSlWS0FfSk41E9JFEWdQOoUYXDkEQXPhVOwk1DRBQpUbWkzKTwFBewhiMkt85DHLRpUFWkUGrVQzcctBmcZAFQPUPLyk+ddE+1lMwEI0+qVbROHbRO7bOOlLRaTU5NwxNOtcbm0rSsxM2DPMRPTSVkfATYTCoVtEyVczV8BLjstw5CAfysx07FPsUWxRbPOMs+zwBQz2LPhM+Gz6DPqs8kj+bNAM7Fzs9gj3KPXN+Wj6iPat8AtI/m38iP4o8UnzbvIJ8ynwBMn16fOJ/y/3yfrp+on8qfANSf5p8QryKvNK9Gr1ivaq8AfK+Or6Cvsq/Er9av6K/6rwAMvx6/+J8qv1S/Zr8wv7qfgHy/rr/Av9K/5L9mdd5TTqatcy9O3WQUxKa0BOGqlAVPrWRPnbOUxATOGjTEAwQUH1C9BKxnDmNVUB1jkeQErIRkx6xkzeOsZANR7SREZDhRip2zVKzEdExnRmVuM1E2DUPcUfVD+FGNVARkWzNSDUNMUk0zZfRUTYekFKFShSSMFNX0VLX3fBQQ1BQqU3UTRbbkFF5TzXN3U/UDkrZU1LJTfYPMU60UU1qtgwCUVB5U1XM6hFSrU1RlI22U1I2MVKeqTCTBXFTYhNT6dFQUbVWtgzBV1UNHVfUEqoQke0xUnIwktZQk0GIMVOl0JPtAHmIhVjVUTVZNM1VWldTUJIjUJLOoVqVUHOTcVnUT9dbcRBFXXXMufERIV4q1Q2GMRHsUNx5zdOTRVnxE6FdNxFhVJFiF1JVYNRRYbWRY3cTsNM4CJDTHdD/u7wD/Ev/sPyb/AOg/Ek9s/y5PYE+C/7T/Zk9YQE/i8a4CpVdNM3VkNNVKDDQjBDQJ7CTtVoTNdCzkvcRHBtMs59ZCV0bMJD5WDST0R+5jVd3zk9pVpRQMVKkcV/YCcqocVFoEVEEsVCV0BApiFFTztNfm45TUnVRdc2l+dFf2w1TNczdUJWQ1VK0jAoRU41PVJKxXKFbVjhMUFFikVEOsVDvQCMbT5F+ucr+cFwZlBjMEZKNTUrVkvBUM1AH8xOW1UZV0UbVDsVHNc5eC5MR3XGc+02xnLtM8ZPZItGSLYC4DUG0UjMSDjGQFa5xkUbRnVsVOxUbF5rJBmNxnztPsb/5t5mNOrYYiFtKrJH82fYaS1Ex3HnUKFtILfCQDfCRzeJZ9jn8AoH+yf8R/1n/wf2I/FI8ejwCYP0KPtD92j4CPsonuPxBPAAqZHk8wTwqfZE92T4hPkp8AlL+mT5i/2k/kT+5P+E8SXwA8X05fKF9aX4Rfll+oX7pfAMxf3l/wXwJvFG8mbzhvSm8AXG9ub2Bfcl+kb7ZviG+abwDsb/5vEH/SbyR/Rn/wvwLBlM4lhtNOLTNzHMf28uUtTk0DJ09tM2A8zxYDbVC9IyVQbTNAUN3zRVrEdHV0z9bjBCTo5HTVAcwUH8wUP9wUWVHYlQS8xx4yr1Hd88pRSo00Ud0D/uTHpiI5hBdYRgME1y4yo1IFE8L0xKncJN9uMjA01Eps1GRFU90EU0UkXN/mM1Mdw4kGfN82E1T99JzfTiLGsswE4LzflkI0VZ3DTZVVVXNofASB7N++ItXS/NTwDOd+I1YFE0JWWgUzW1TkdVZ9A5EkBCmnRO8W0vsk5BVk5wYFJHblFuKBhOdOIraU77YDZVgtMyO05z7iSFhVxAVY1ePu1O/m7Tb/cK+CrwBcr1b/qK+6/9yv7q/Y/9L/UBS/3v9Iu1ZyuAQEmhQE02lXjZTslCEEpAFXVJ00pJTRTAS3lJSbpJRVgUwEZxTkURTkMRzkbRy0lANW9aPsVUXEqPTXNgP01IXktG6sBFWpVfUE5LQerAQF9LTupVQ9hFSNJKzUkTTEerTkD/byNazUEVRtBFNWBTPbU70jxUzUp1QUM49TRQQ81FVTXYSkhLMgU50UrMTpUj0kUloV47GUFJZSbTOApBRVZWwUSIyELISEEpQUtfZMhN4khMJRfYRRUlVziCSHTgNRRQM9RNQ1HSTUA9wU6VC1JCQka7dQpSOZLCR/UE0kqhQkSxQkK+R0EeR08W1PRTO6T/WjfE+N1CasdBRPlXYGEqKEd85zYmwkDnQkSzCOMqNNTSRlTcW0TQUUTETQTEWjC/5MRTN6TEfu1eY1PjUAHjX2Lf4vED8iOTY9Pj9QPwDK74Q/jj8A/wrxzj2uPTb/AAhPWv9s/37/UE+aSZ7/wP8A0v/k//b/CA8KXyQPNg8gDwBaf1wPhg94D5IPvA+WD6gPAPIPBB8WHygfOh9MH14fcB8Agh+UH6YfuB/KH9wf7h8ALwASLyQvNi9IL1ovbC9+L5AvMKIvtC9ODfbiA06FlJx0rWd8dJpOZdROFaRPNpXjU0/9g4hPhYS8dGv5T03UUL0jOFANxNJ81G/kf06jUJXj41C0bXQ0NBgs1DhR5QNUpVH1o2ws174iqIQ0xDaMNNxR/YP4UZ2E/MeiXsNStbTkx0aympSEt61SnZPVUqWT8fTECNqkxCWkxEVTRaNeU1o903fMhJJTjfOw1IfaBuLmNEQAVL1zGVSqleMzXERTDJRtHJSGqiSUoETEwfSE2gSU9WlU7dR8lCh0lEBVteObWlV143tV3cTktK4mfJTIVcXEVJQBzLc+k5bMlFVWncRWFTSklKFqlJS7rJTXnJT1VtXjhRCMtCd0t+aVvkNMpJdVV53DrWS0yuyU4WS0DfrEpB5YFcQspz6TLKQD+FeV5EynhoOUr85f4F8A8l8Eb2avyK86b0xvXm84u4B2bzi/km+0b2ZV7pWu4le01Jf24hOMtPdWRaPeVVY1g7+clKUEdI+cl1aewl1WjXNGzJQl/GQ1DsyU9XSU4FUFdNxEm6lVjfOQVSVEZHRgqmx0R7REKmR0EGx09wLshN4clxaae0BuRQ7DVEQZOeyHFgIEVN2GTqPchFGsxIfmw+SEZsSESKyEESo0RKOAluLzjIeGQ/Q0VaXsxIX8NHGUhFfUNLU35MQg9DQFUh30Uaad09FR7TSMhJcc1II1UZ2TZbQ0SFGV1IQ0rRScNPhQncPdZDTDtmQ0o1C1Y4pQVYRQVi2jWFAFwz581B9kNGsDULXkT9XjoE8FxGVPNTRPhbQUNMhOXVQtTnXja04Vcy/8JNsltcOM5I+s5FdNVURNSs3UTNVETH2WFgK0fOQFC+TUAOwkC/BO72Drdu0Afu+Q76rvvO8ur9jv6u/07wAO/yDzjq8g+66vUP/Sr+SvAK797q+o/xq/PL8uv+gPUg8AdL9+v5C/ar+0v76/yL+qvwD0vwbPGM9Kz1zPbs+Az5LPAKTPts/Iz9rP7M/+zxDfIt8ANN9G31jfat98347foN+y3wDE39bfOM/i3wzvHu8w7+rRYn5yB1SX7i1WguFOdTSADD8mY3zkE5AGlTY1DjNQov1DdUw/XjWWUugMlVEQBZR8P441RqKQnD+uNRZyW/9RfXMXUm2jM8w/CN413oN8hLv0PwZFHoUGoiFDHE/mMzRP1rLkTEfWdQIeojpkR0YzdEeudYZPmENKvoNVLWMufHdGUmK8T4TORSaSztxHDpPsR76iPJj8Tw5VFqKnVtWE7ETcgCxf5mUWg0xfXlWek7wE0dq0BOisVANYBaMjWADN9JRXtoOkX7ZfCG9CH1QfAGYfGG8yb5wfhh+oH4pv1B8g7h+wbxovBCfeg1e15LwUUU7kb/ZlllLYdAS9DHfaJnKNBHRvVs1zWVZqBbNALHQmDFQIVtVja/FVJSPa5ETBVW2jlaO0RIokBHK0R9ZiQVSEdyYiCuwk8ax013xEWcB8R26ig1Q142jc9MtPVJVTOFRHvqL8U6DNhOx3zkOc9x5zU/WEU4pVg0E8RCx8NAtAJnLtkuw01zyHxhKc3Df+41JG1WNRUs10bIdOM1FtA5Xl5OTP5OSvBPfOcnlZUSV0jIRHUW2jI6yEWwhRvRPuUM1z2bTkNbWc5J+05IVQTZSc5KNPUGWEnOfOcvkklM5WLJSYTyUETyVETwUEVU51JE4lk45U5E905bFObaam82ykg029Ez61TSWTDjzk2EwFs9ClTG0DNRSn7kNOxRP8AGynvp3Wldaf6J8CqQavGK8AKq+kX16vyF9yr4Svnq+4rwAib8SvRm9YbxK/fG+Ob0i/AHJv9N/Ob6Bv+m8Mf9ZvKH8A6m887z5/WH+Kf5x/rn/AfwB6f+R/9n8IjxqPLI8+j1CPAGKPdI+Gj5iPqo+8j86P4I8A8o8EnxafKJ/af0yfXp9wn7CCn5Sfpp3GEhxOVVNLLU4tE4JORUROtSRc5NUnhERunESjjOTeT7RN5MTkLLTkRVAlBFDWFUN9UL0DoTxEuVBmRZPUUGVkRKQQUQ0UVVF1M0Xk5F9UpHtcpFGV/DfeAwxE6VykBdw3qNY15iNk9HXkNIx09KiNUqWTyFK19OQ1RPQXZpT0N1PNNHz0alNVRFaM9J5TjSO/lPTX9KRV8VQ0DeT0Jhw0QBw0a2BUJSN61PSTVK1Tq7BUxRPMPDTo9PQB2rwkGuQkOlV1M1VVVq1TcFWFU4fsJKEsBM27PATeVQUEFAQOVmqlkyjMtEiMBGNWxQS1Vm1Dl1wErFYlI8pZVt1UjAQDVxVDHdQEWzRXZWNQV5W0V9UkorwEoeQXVjPUBPQkxBDVWOWUWB1EWI0jP1iqDQRYzTPhNMTK1ATEAiTEwHQfth2+z7DPys/czwDGHxjfKt8sL/4fQN9i34TfNI7VppK4JMSQV2WkNMSBOhTHDsVOA/y3pvPktJvVVr0Dgdy8S7QkMVYSjVMaDMVsBOVEB0ZDFAQ1nry0hTwEblU1NDQEVTY8BB6MtAU0BOZMtKvKVFVTq/T0kQQEdVpktFzk9EZUFUMtJDRtEyQ081PdU9NTNaSa9KShVDSNU/3khPRThVPN9FPdNKz046DuM1K0/bS8NLDMpJhSrQN+auQ0XGT0RSz0LlLFtLVS5fP2dKTVUTVjvNaEpKFRjdOKdPRqUawlxOw0NVG9lFGtA/7afETpDKTMUAXTrlDajVOafER5UK0DXlBa3VNDXEQrUKUEULUkLU+NU7pPvTRPNTSMRFsYT3Uz5U4NtE6FU4V3zERDtEQbUEZVjkNNZqXjZk0N5ORE/kyt9BVMFQRMjVN6tGcWVQ51AC5dVlVGX1hfal98X45dll8AEB+6X9xfRh/4WzZlDm+AHwBCb5Qfph9ob8Jv3B/+HxAvACIvNC9GL1gvSp9kL3YvcH8Aki/EL7Yv6C/SL/wvHj8APwASP1Q/Zj94P4o/nD+unyBTAK4/wD/SP/w/Dk8gTzJPRE8AVk9oT3pPjE+eT7BPwk/UT1DmT/hPCl8kFAAsBCMkBLNXTr30jATUTo0TDLb0lENPbbOIT82TwrVPxfP5BKQXUA1TODVQjbRQtdNvUHX0zPRsu/DuAsdQ3QPjUOU0ViSkHVF9VFFFM1SU9KtsUR0TkMRUqMxUxGqU9NzEVPiE9BBSPROrM1It00zkpGecpIDNUt0Do1KttLSk1VJqdbPxxKQI9OQqU12kWgy0Xuykd1PNk5L05K2qBPTMU9WkU80TAE1UxfMZVPXkVLRTrOStbaTkhlRlw6eM5MFabLTYlOT1VDUEVW2zmyhVZcNHVR2krLR7RVVFM5Q05y7ljqNVdbRqDOQh9LQ8JORVVrVkqVZdVPTUoezUu/S03JbctPNW5fRXZcQ0xErWPMRhV+W0V+0Dl1eqpeO2BNTOpNTozNVYRt0DI1j15GzHVqNYjRQAtHeWxWZT7M8WjyiPOo803wBOj1iPao+UjzbfcN+qj9yPaI7fAJu2oqWEdHdXjRPTTFctVNTUCbTU71bM7QRMdL1WFZRElIdWVI1U7LRX5NRAfHQgVHTVCAzk8Xy02ix0wVVU9ZSEtIr8ZHKEtFqktFVBhLQqfLQKpLTxxGS110S0wES0oFQN44EqpORm5GROjOQxnGe2khUCVLTj7OTDfGcOc1xktXX05FoUtD9T7QMnhuykB1NlFDxnzuMs9J6gLPceZQ6jDGd+w1K10/9qjPTldPTKbPSxUQ3j25FRpeN2Ua3jXVHWbbNIUc10Ue0DB1GahYPupPTZUDXkjFSfqnxUiNz0a6T0Sez0MQoctBW89PpkV15VvpNUVMsjT+30Tk2UHAR+TqIF5E4NBDwEUxWn3ARzslwEPoQFFFTYTEVUTAA1VOwHNgXmNT4V3gW+Da4PAMgLzg3mD/gPCh98zy4fQB8Ass/Ex24dZh94H5IfFN8m3wDYH+ofRN/uH2Avkt88P57fADg/wt/U3w5fEO/63zTvRu8AWO9q7yzvju+g77LvxO+G7wDo7/rv1O8G/xj/Kv9U/2b/AHj/2j+M/67/mP+6/8z/3v8A8P8aDywPDg9AC0YPcA8iWTLeghyUt+Zijk6dlKwE0wFPxVR8tHFUVKNPtuVj7k9dow9QBdMsahy0RRS0aaxUg1BddJYUtLlQRVRQDbZmwgrZUeV0BLRHUV2jX1GqPbN5LBSbBLS31KTRZkQU6VElFDxkJVJ1lKpMZFgUZHy0pJQkZLDVUnUDyISk6SxkA1PW5WMeU02zNWSkV1M2nZNxU71TjVOllGSktcdcpN9UZPpTRbMRFVTldFR1A0gEp/6VThNtVIVTtVSlw9NUDbRpVAW03JQhzJQ6VQXTrVwMdHRVhYOOJHSpsNyUo5D2U8yU+lVVwxdtVuVjLlb9g0pW9QQqXHSBTHSdVJS1RJc+lag2lTZz/HREJJRcLJRzbVc105BXvVOtV9Vj1cjsJOGMdPqkdBdYMqUkWPWk3HQ3WG2k5HQF26R0xwSH7pNEj4Y/mD8ASo+sP36P2D/ijwRPxo/wj4A6TyRPPk9oQxY1/pOkdFdVV4XDMCyUEzSU+WSUVd9ElMc8dKxcdJFslM13ZJRfVhUkfJQwVqq1kxJUdPjclOHMlMqq3JSxzJSaBHxkjCRMSgx0NAx0FJQl7JTgFCRNyNxkpVSVVDwkc2RUU1pU9SQUJCh8VARkVK3qXGTVU4WkU61zlja8FH5TdQNoUxVkZGSrLlNlQxpkpPcUZNw1Uq1zxhRkrFJdlDxkQ3VSZSR8F3YVBtIM7FRR9tykYxBWcrjspJ3kpNuGUQVDbFG1k1JRrJVEzKQaUR1jBfSk6Fb8BMNQ5WOuHLSVFLSteYxkXlClw0MUtCmtUE1zDVCVVE8987S1T02zdXS0Q08lZE9qjSROrXOmpLRnTkXDizNOpcMDlLQrwAZCnG1NZUNqTa1zJk1Ns1v1TAXTzEytcwZ8BBmYpMQTdQtONdZmxTbFACbNJs84z0rBRs9Yz3LP5H8Als+gz8LPzM8mhfbPWI8S3wB8j46PoI+C2X7f0I/ij/SPAAafGJ+q33wPPp9gn9rfbJ8Alp+on3KfvJ/en/Cfyp8UrwAmrzivSq9cr26vgK+Sr6SvALavyK/ar+yv/q9QD2oPNL8ARr9Yv2q/fL+Ov6C/sr/Ev5DWv+i7XnXeAi/8Z2ZCqm1OHWPlTuWzGE+1c1VTvASYxATRzGQEvGStHcRkOlAFQ1zsBHW1UO0jkeQErFDtFFCafWsDPBQfUb0EZBRZqVFtJGRkkJzEqKzExLVRpWPezMT+UVUzF21SFYMzUqVjTlL9ZKz8V7Zyo1KNc7sEZNVo/FTjUKaCEPwUKlO1c2VD5BRjtFdmQppTXWNTslM9dFzU7LxUCExUmyBUtWM5VC3EXFR1NVTdFFRVM6dUrQRMV2hGVT5VzlNVVTNHVb1U2VW9JGQknFXtA7VV2qVjznwk6VUdMwhWrO0kvEQ8Vu0DVcwkdUzER4YSqFaFZMRE4cQkTf0c5BVXpSQsNEqkRGlphEcec1f1Y7ZXXRTa7DTupEQJWLVzI1gqXSRY7QRYlcRYZYTsNAXO9CTEdD/m7/jvCv/sPwDuP0D/wj9M/3b/WE9SSWZPMLj/ov/M9x5ipVfNRPwkNUyM9CzsJBFX3SaGElXYxCS9zCSl9ESI1EQtb7QkWVYVZFYtdEwExRAM5PGMJ4YlHlKrVaJdY5JsJ2Yl7iJBXCQqNowkDFUVg/NUHQS01EW6TCSXJCcmc6TUUbTUqzpUZYMcfNT51BThVFzXnhNTjXOLNNRzzFQ1XpxURbxUKFMl1rZyqfMU16ZTUl1UUs1ziq1SvWNtUu0jUfTEN8VS7XMg7MTbwMYS5VGsjXSUxK9RFYOT3MR3NVFlJFHFc0dRpeTMFNMHUUUknGTZlGS1UFrVQ5+UZIVQjXNrnGS1SWzEMZxkGVCVJE+qvfPKzGSU7GRc3GQjVtRk9U4lBE5dY4JcdMFLJMX8ZCuAzmMUhINNtl1jQk2lYw5NvWPdLUwNo9RMVeM1hCeeIwVO7XMAfCduf4h/kn+sfwC2fc591n9QP/J/FI+GP5g7AE6FTo/AP9I/rI/2PwhPyo8ALE++jzhPYk90Tw6veJ8ynwCUT75P4E/yTwRfFl8oXzpfAMxPRl9wX4JflF+mX7hfyl8ApE/OXwBvIr8kbzZvGGsebwBob3pvjG+eb7Bvwm/UbxZvAOBvCn/sbxZ/QH/aWc4lhvKxHGwnZiU2EsVOLeMBajTEODzEcTwktE/tw1XuPMQRdMQsTMRNFCSraVCNJFAt46EUJLmZUK0k7HT0UCXUpBQrrMwXLjJnUQ1DgKQUm2bMFLdRjeSkFOtRPTO1ChTUJSTUQFI141hm/MR3UoUEjBSwUk1zq8hS7VPkBNQDRNQeJVOFFFN9FAQUcRwXZhNVUwXDv5yE16SE8aSErRGU1C1UTXNIrNRgNNQHJoNUHcO1VPXUvATV6KTUAXQEIaQEOlU2HcNVVWUzcFX9xPzUxam0BMNsB1YjPJQVVqpd5Fa980o85GMs5IGqTOSdLAS1LOTRRATpajzkAwwEIfz0PFctM9NXV3UU3OSQbOSpV6qVI8LclN3U5PT0lBLNWGUzMFjNFLzkP1havdRYDePhVzXjyNTvABb/YK9yr4SvVv9o/7qvzK8A3q/wr9r/zP8Wvyi/ErG+I1Tkl1/CX0SkNGzkGRQErf8c5OVWfcRWraOuVVaVM5dM5H0s5GGElyoWo1Y9Mxos5AG0laQEZcq0BLPk1yYyg1VVA9VmbARMjAQ0bAQcVVR9tLzU5AyUxQSUq4TUW5NU9aN8VJUjYuwHzHbVDrIKVLUEPNTTUwxdFBQUoFP9xDzXBsO8hJU1TNQaLNT6hIdWAsYtUg2zqlLdM4xkhz4yK1pSraM+ZIQnJNVshJvyUU1z2FFFpKwUn7YM1IhRlSNyUVUDVtVRFaRRbXRRDeMBUaZVE+VQjbS8dKzUdJPaDCR7/HRgUGUzQFBalTMnxHQNUA2z6qR3VlbidU/N1E/dMwyUdGvYTj0zmtQkZ04lM4szTn0zA2wkAzBOcphZTd0E/NQqTf0ETA0UlUxVAwYsNJd8NOvVCwFODUY+NSY19i8APxIxDj0ALjWO7T4/YD9qP9Tvfj+gPwCyOa4/2D/iP0z/Xv9w/xpPAERPjv+4/8r/3P/mX9hf+v8AHA8uDwAPSg9cD05/kA+iDwC0D3YPwA/qD/wPDh8gHzIfAEQfVh9oH8oPfB+eH7AfIn8AxB/mH8gfWm8cLy4vQC9SL4AUL3YvYC9yL5wvri324gdWNOQrTq2jXuQknmx0zdw85BBPdXS81IxPWsXET62j/k91tFClxLZc1FdQPcNzUPWjjNVQXYOoPDTDxHTdUKyFJJzUGlHt4zMchFCtUV2DaFENs4oU1KQZUa2kDNz0Ub3U9MdegptIUi2TYVJFxMTEltpkhLd0hNBS/ZPtUmqt0wWMxCfEhD9TXYSpUz00xISPjMSnFETIVqyE4VM98/yUxBPkh6omok/shGhsxIPkhJ1ZVC2EXETPVMXj8OyEbQg8lCVVfZM+VeUkLVX143dV5ZRVNcTct5SGs+y0/EyUF7y3dnNWUJXEpLfuI5y0t4yU0/REW+tW9aMMV+3jI6ykzT48pFhXRZTMlIxXUi3DpUSnL6LePKT4DK9qxjNYlZNBHKQXWP2WAN6z9JdOr8hf2l/sX5avsK8AIm80b0ZvWG8Cv3RvPr+gb4SSaR7ituSXRlWWc/yUHRlXzbTsZOFWPaSUv7ZDqKy/vrVeghjEtPpclOMQ3L/utXbTDMRkBM/+c7RES/dUFWPeLMcvoq48x1SugxyUWEzEQizEJZRFKuyE6KSE0bSEu4THxuLTgFP9tITEUJTEM1OqhSMYxIT//DTlzMTKgtQ0rGyHZoU20+zPpuIKUvQ1Ua2UhDS4fIShLNSpgoQ3/lJOTNQxNNQWlkTU/FAd099c367SlaBs1EMwFkOE1+6SKXTUC61QHePmT+3joyQ0eQIUlEO81xbjzN/e1YYlxuKVwITkk8zkYATnPvNMFn3z0EwVYx4k59YlL6IDDk499kbvYO9q74Tn7p0Anu+o78LvzO9Gr/Dvaq88/wA+9Sb/SPumr4D/2q+c/67/AJj/Cr80v0a/WL9qv7wvPg8AeL+Kv7S/xr/ov9q//L/uvwAwz0LPVM9mz3jPis+cz67PAMDP0s/kz/bPCN8a3yzfPt8AwC+6L3Tfht+Y32LftN/O3wDg38LfBO8W7/DfAuEGk0yXaEaVPpWecuX0JBxPZZNbU0+NU4hPtVRPPXTVT22jF2Q0ODw0U1BEtXRsNIrUh86FZpLjRDSqw4UfjDQ6lDRUvIRs1qQ0iFFlk6OUNMRRNG1UhDT4lIQSUnU01DTTTFJFlOw0gNQ0nFK2nXO1UqVzzlK1c/GSbIVTnURERDwUR7ZzU6pFhFMVo6osRMckRN9NU92jAFQlNKx0M6R0s05UBYTU9IZU3aOgVVS9o7ysdNOUdO6kdFsOVY1TKFXNM0FMdFFaZHfeM6RErox0x0R3tmaSA1a9oxxWBYM2qix0UBR0ZxxUgxxUo2YEVL1WBaQEVO1WzTOrEVdtoye0VEJUVFxVV2V0V5WUVyVDr6xXqs4y4axU+mxkHJxUNyCMV/YKe1C+k8QEx7Rf9l8AQB9SHxRvDm1uHxBvam+8H4Bub7Bvim/0HxYvICMGUq0qNFSDxARXBCQs3ASjBc33BHTeVp10jASnVrAlRIwEG3AOQl9WJeNITValcy5WhXT8ZPgUBE3hDATIVTUkbHSUZHeqflJiVHRDTHQq3CQSVlR081Rto9fk9MDEdNWilESIXERvnHRVVCoVozqUdB7EdALcd4YSTc609LBTzSSc9HpkNFNkU3V0REQstPQQFESt+DSE2lIlQ78shKVqbISKZPRxVPRVUtWTlTtc9B5U9AV0hybiyJZ8hLFRDXRRZXQE9GNkpIf+g1GFdLSE9lClVCY0RL1QXVTU5IzM5OuIUs4SPPyHnpNQFaRP9XRtTxUDcU/dozBPhQPN/WTkxU6VlEyUU06iNVROHcaGE+SUj/yUU5IUpBp8lzaTTOVGbrK0BETnXqIDrJ/mlc6f4JvmnwAAqwavIK+SX1SvVq9wr3qvAOxfnq8Qb8qvJG/+ryC/cr8AfG9mb6Bvsm8Uz8Zv2G8SzwD8b/5vEH9Cfyx/Tn94f4p/AJx/Zn/Af9J/5H/2fwiPGo8A/N8+j1CPYo90j4aPmI+qjwC8j86P4I/yjwSfNo8onzqfgEyfFp9on1qflJ8+7Z5SQJasRHdOHSOqZOcOUitWhORiT5WTmHTk03Tk0QPc5ZznzhJcdER3UKLFU5O851YzbETpzOQDmVHd5t7iP1EdBOzkdBVRnVOQ/OSoDPfGU0ykpf/8NBcs98ZSU6Q0b01SdVOHUn0EzDS7TPSN3LSk91KNNu4jdPRFtlQ0XlMV835THSOaapT0snz0zHz07FOVk9EIPDc2NYbzVK0zdVRahQONBDSnVI3zwTy0bdg0NPpUtXMUVaUTbS48BEdVHSNqVY3zq4FVHWOc5CSzNATONVWdU/AMBAhWvURUBCs8Vq0zVXwkb3wn/gK1qHwEw1QE3FY9U/u21LQVV51TMFeVJFdSjfNhPCdO81ddA7YkxG3RHMToVx1DCVh1AyMjWDU0/Afe41gdZKQUAc4cH14fqM+6z8zPph/wzwCCH/zPFt843xIvTN/+H2jfWJLZXuO8BGtXtXNEPCTTI1fdNFTE6XwE01aaHUO5pCSgVpW03NRpZsS0U1bl5JwEIVZt9GqcJO4sBNbEJL1VrTSpVbWktLRwPORXNAQ+RrS0IFXdNHy0AwXOXLQtsbz0mVQ903zU9w5S1Uuc5CuM5AxEtPVTrDVElDTIUxUDoZQ0iKiM97YDrPQ/zOQhlDQIoVMFZFz3VvUGop9c9H5arDRlTPRMUhXEUvUkjVIdY/xRzaR8pz7SrFRsp/YichxEWVT0PAxEayNRdVMHXKTqUEVjq9BQrTO1dESXBKR/qVCV5DRETSSkM3REF7VQHeRPfVO6T6VDhYlPRSSERCD09NuQDuKxrU4t035OhbROrbMOaU59VsZSo3RUd02tBLVNleMGTGTQTP0D6AFMRSR0Vy4FlpXGVXZVLl8AQF9SX2xffl2GXwAfql8kHwDWX+BfAm9sHx5vSG+iH7QfAMYfmG+Sb/wfDi8gLzIvRC8Apn9YL2ovfC+OL6Avsi/ULwDOL/gvCj8cPy4/QD9SP2Q/AHY/iD+aP6w/vj/QP+I/9D8ABk8YTypPPE9OT2BPck+ETwCWT6hPop+8T75P0E8CX/RH2j7SHNyUS05F84JOYt3UTrXk3JcO4nFPPQRNTy3T3k9VxBykJxykq0dQ7SNkzPR9PKSZZjykuVDdBDSk7lAV5LVRRbMllPRHUSXEUVatA3tRFfOVjKSvzFRV0Xz06dxUBTz0INyks0BSPbQU9HVSLdOOthRkqFIFU8hS7SPkmkz1UiXjFlMVxAS0Sq1TPdNsU0WzhVRkoLVT3dRTRRPXUzUT81q85A2U5CZUHcRUzRPbYFSN03pUXcOTVKoNE7CkZMhktOhctAFZVSVUJOQ2VV3DU0TnStbjVc3kVcWkNOTVNORt9Xy0DlYFUyhWtdRaBMRbBMR7VrX0Vi3T1a7stMhUdOfU1ANXWi3jHbTUNFfNE1BUxAtpV9XkV72kfNfeA7TUbfSMdBBYVcMpWCXDrUF0xD9YdbRYDePhKqTUyrTUxIx0wAzfFo8AKI86j3zfTo9wj1qPhI9+30Bg33rfzI+O3/iDBlK4pNcUJsXOs1etsx7E3/Zz1NQVswTEm9TUg/TfhnNcdKseVsXUVqWD7LS00EaEtLdV5dQ87ybCUayUQTdc55bzbOdGw5zkq7xnaI7lhlOM5Ey8ZDNUNROBE7TvxuXus9Tv5u32ghpC7OT/xKQL8NbT1KS3NPQlnCz0hSz3bsNS1fR0pKUbTGT2VPc2Y1H1g6pSVPSMdPdGElfUpDrkVFEf/FWc90Yi1LT0t7T3mO7TxPdWwklQFcREtBCI5P/29Z7jT+V0DAd+Aq6NTl3Dc06F9CwPRhKnVEQHDuIxTAQChBTMZAcCpoJc7Cd+DUYVlg+oD7oPAMwHzg/gCwYfcM8SH5TPRh8AsMNmFcbPaB/qz9Qf/s8g3wAy3/QfVt9o33rfjN9OL+grAK7foN/C3/TfBu/oLxLvPO8ATu8g71rvZO9u76jvuu/M7wDe7/DvAv8U//ZPKP8a/1z/AG7/gP+S/6T/tv/I/9r/7P8A/v8QDyIPNA9G/1gPSg98B2KGwgCUtCtQ7gJaTt1zW49O3VPFTt1kT31UNU+Fw4B0tLRPVbauwlMXUK2kjFRNnFRp5AS1gyy0oSy0wVAdw9u2NLT2UMWzElFVZFHalYNOxFRnUT3TgFGqpXRR9cO8xFTXzFTxqgy0ChxkJYSkRwRkYKqMpHw8ZJQEZLAEZNCpUvVUfKQDVGQgVKQ8pVNVw1dMp45SjWxkpVrMFMdcpN9TpbP6jGRQI6BOUwynXgJoxGSA7JQzm1RVFByk01Tdll4CtQgEdCgMdEFVVaRVWp3jdNyUjlVtU6mclM3HDHThVf0UrJQXVmaFsy5WXWRMlGNWLbStVo1TnVado7W8JNG1Vt1z72SUCVcNcyGkJJfOE1f9ZIx0kLR0p2j8dy6jFJT6tHQXWKUkrVido0VYxZRYrcMHCVgVFJx0yPx/Po+IP5o/AKw/lo2+P5CPqo8ET9aP6I8gMk9ET15PaEM2srYMNx6dKm5SGXx0/WyU40SfVp0IpsK7IO4DVu1kfJduo3wksemUn6adZkJqVd1zT1TEn6ai+EQk3pxkxsRnos5SkbRn3rOsZECsZCC2/JQMVA1z8VPdU9VBU31EdGduZTazVGRQfGSjOVPldPwVnKTlRGTMaJwXDjMsZHhEZFxSxbMNQoSkJ1JlQ3MQ3iNcF1RWFVaTUTWzhtSkakQU1VBMZDZMZBbcpPxQ2n20UO0zzlCls6pQqg1zkfQEeVS0XlS0PlVQnaMlHLQHHBTmzAfYxgW+BaaiCE9dA9hOasWzoqQEb6QEL06NBrQexV4CmIzEYE1lQyplTSWkTM221jL+TKWzNXqkxAMUdAtOneamxQBGxQ7PKM8yz0TPprXGfX7PAIjPms+0z7bP0M/iz1SPFt8AEN9C35yPTt/Aj9KP5I/2jwAInxqfjO+G70Cfku9cn06fAICfkp+8n86f4J/yn6yf/p8AKK86r0yvXq9wD2qvdK+OrwC4r8qv3K+er+ivEr8kvza/AEi/Wr9sv36/kL+iv7S/xr+o2L8KqVYzTh2DJwTEZ6acBJpO7WamghDcbIitTxVjwk99I/lExBm05AfvQlUEFHFQZUOKrVBVI6hQ7RRQtRPj2VB1ZuayGFHlszhRVhWjVFGlY26cxIhMHyReFUZTUSUUjBQsfBcOwyqEFIAkZJp8FLekF0aDygRkCJxUJcQfHoJ3U8oVY5I01KzsFx6S5FNWpYMAVJ1EVLUTM3zUq1NU3UNtVFSGfFSghVTVc7o8L45TVC+eA1W2hXN7VeVDllWlY65UhCcOg1W1FFZlgxzkR1LGU1YNxLREitQkocRE07tWvXQk5Pcc5BBXxAXEbDREjEfe0/wkl1eiBXOvZDeOI5RE/BxEHC1YFaM0WFUjSEw3LjUCnlNX5bNrMD7DdD/u7wD/ABL/5D8m//A/Wv9s/37/IE8AUk+s/8b/2PuG5f4D/CemI0L09BNc5FPgTlPcJL9E5NWn3CSPROR33CRfVlrls0hMBChWJcRWRVRUjCcOgsPc1KtsJJTc12o28l781EOUJCpVJRTW/NTzVEUz1UQkvlS09WRsVIqs1HNUVSNYqnTUOSwkG8wEAjQk7Ar8FMr8FKpM144TvF9WA01TTfMOU0VU/FTgrBTNubQUo1It5Cxkb1JqlWNR9MQ3HNQbUp1TtQX0xOdEZMtRNeOxtjRkl1EFc39RnVNlqkRkS6zELqTEFFRk+hVQBXPfhMTDjGduxbZyZXN0xFisZwZyH1AVo20EjGTaTw2Do0+9VFVPBXRPpUROZTROfeQW9GRiTg2DI2R3NvOkdDWPjHRL1HQaTX1kPHcK1nI67LS4jHRjcFZ1DoUAvnV+f4h/on+0f75/2H9KPwAEjw6PgD+SOWaFPo9gj8o/AHyPpo8AT7KPJE82T0hPWk8AbE8Wr2ifok+MT45PuE+aTwDkT9ZPCF/yTyxfVl9oX3pfAIxfnl/wrwK/1F+2X8hfCm8AHG8ub/BfAm9kb3ZviG+abwCsb75v0G/ib/RvBn8Yfyp/gDx/Rm9YY8YlftMMxzbynjZ8JNRO1TMMT/30NM9AxuNMJCsgnsNcz87SkRwkIa58z47PoMuO8my0z6ZCpcQchNzUz1bDUh0jTtT0z47ynJQUtezE11JKNePxbBQKLNdewkVEFCleRN+uArI01Mxk3zbyhR6k1DqE35bdxsOk1NoWvAT1VB0jDsTXLsOsBGFi3NeGBe7V3xLOVe0DMekE7xbljjJXVv2EZATTiFa9xKSUw3yU3FZCxRP1VOcGBU4D9PRjdO9qRyK2bOTR1OToV3WUUVjlhKzv9iIrtOT4DKQF03zkx9znFv9gr3KvhK8ANv8w/1L/zK/er/Cvmv8Uv1Cu/xC/4v8UBHec5EwEtFUslOQR7PTvZATYJAeyXsKlNAdewnVW7QNZUlwEQFQHrgNWtQRVPYSEdAdWIq2ED0aVngXWMiyIrAdOE+QE2KTXntW2w1SKZcRUzXRUveT0B7ai/lIsFObMhw5CsNSElCQXis7SYSwURjwXXgNc1PcqBNTajITBZISnbB/Oc1VSvQM1FNQgZBQDXBST6VGt1ESEuLQXDkKAWiyEY0SESFHtAyks1KUQFIT07BdWIr3MdKXFUFUzkAwn/vP8dDxQYr0DJSwvPiXO0nFPreSIVC9mJUYjTk0kfCdWMsAsjCf+olxN7QMZpCdeIwi0JKMgFjKTxC/WNVY1FjUA5i8APxI/JD82PT4/wO9iPwDk744/oD+6ObY/2D8ST1z/AG7/gP8iT6T/tv/I/9r/7P8ARl8YX1J//P8WDygPMg9sDwCOD3gPmg/ED9YP6A/6DwwfAB4fMB9CH1QfZh94H4ofnB8Arh+oD7of5B/2HwgvGi9UbwA+L1AvYi90Ly4vgC+qL5QvWK4lPuX+4idOteNahH9glnU+k6R/tnX+4hdQRbOpOsx/RrKK7HSnXNS/CPR/BoV+sjEUjyaNFpM8h6iuI0zVdIQshIRHbIRglGyP7nK33DTQjIc2kghsnIc+8jxTJcNYU03ENLyHtuKqvMTHU13U3IcsDuP0hDNU/aNM/I8OlaA2xRbTJJ82lc7iQBTEXNL0tHRUn87TVX2z4VWiTcMBfJceo8SUUIyUZ7aklINWTcOhVmXju0K8lNWUtIuwxpXmI1fNE6VEbLRc5J/us1e148oqfLThbFT67JQXHK9eww1Y/eMHWD2vT6/JX9tfAO1ft6+xqv6tHm9Ab1JvZG+APr8gvzK/jG+2ZWZV9uKD2VcdRNSUOFf1wxVXNm2T+VY1Y95W7XR8lGmspL9e4l+ElEZWzZSKvLQQBHT33EfWRWbiq8ocxJJslHlEl36yQVUCteMqHMfWs/SEk0AWla7TCmREjPSEc/SH7oV+k3RENQZExOishM5TzeOLwFa2YppTzZN+9HRgpMekhnPUhBS8x/5jUs0TxCrExKo0hI4E1HPsx2biRTsE1CME1/7jfDTRHNey54KVLNfuMmdRZeNLSVHNlIQ0FLQ1ZNTdPDQtxaTUqlB9s5F8347dbA6jVDTXT83joE/NkwNuT+XUxN/W3+jbBmP817AOg7TkK+CmQuhMfcRMDA3mriK4TZ1EPO9O7WbtAGbveO+K76zvtu8wr9rv9O8AZq94qy71jq8w/0r5Rv/QrwDir5T/Br3+ryi/Or9Mvz4PADgPcr+Mv56/eL/SH7y/1r8AAM8SzyTPNs/gv/K/bM9+zwCQz1LPpM+mz7jP6s/8zw7fACDfMt9E31bfaN9634zfnt8AsN/C39Tf5t/438IvHO8u7wBA71LvZO9274jvmu+s777vANDv4u/07wb/GP8q/zz/Du3MroP8JBRPDZZ2ondQLAU0lISFUSU0USVEPIRl5FSFU+V2tmJaVO2U0KR0u0D2M3R0QgxUs1bKfXMhNGSOhFc2kn1Y2iVD4QQEHVntMwdZtoWT2Fjtk59YXaNjlpRUGFg1c960X+6iwIhcD1YNXrK0VFfGMzxU57YkVKVWBZNlVj0EVmytNNxEoVVF82hV7aPVMIR06lxEs2REfFRMRVTE9A9UDaQsTFoMRwo2ku0ERKj8NKPwZop7gFo2ks2UjFBRtWManDRoazAOc3Q0aOSEMVD1ZIwUNz6iIE9FllaVdqLH1U1NlE0tQwIkpJpMWjVjHtQUvkt1dEslU6sFSxV0Si2USv2USVoFBEldoyNJtRRINWNrXkjddEgFk7VHraOrbEc1BEdddEd1QybVSM0USD2kSGUz80gsFeRkJABJ7RRJfSaOLwCAI3Ylri1Gc8Qnvi/IL9ovAAQ/Fj8oPzo/TD+2L2A/cj8AhD+WP6g/yj+0P94/8D/6LzAETwZPGE9CT0hAAA</prop>
			</obj>
			<obj name="Protocol" class="HTCProtocol" version="1">
				<prop name="Created">2013-05-28T23:37:39.156</prop>
				<prop name="LastModified">2013-05-28T23:38:51.031</prop>
				<obj name="Programs" class="HTCRunProgramList" version="5">
					<list name="emlist" count="4">
						<obj name="item" class="HTCRunProgram" version="1">
							<prop name="name">Heat Activation</prop>
							<prop name="Cycles">1</prop>
							<prop name="AnalysisMode">None</prop>
							<obj name="Segments" class="TEMRunSegmentList" version="1">
								<list name="emlist" count="1">
									<obj name="item" class="HTCRunSegment" version="2">
										<prop name="Hold">600</prop>
										<prop name="Slope">4.4</prop>
										<prop name="StepDelay">0</prop>
										<prop name="StepSize">0</prop>
										<prop name="Target">95</prop>
										<prop name="Target2">0</prop>
										<prop name="AcquisitionMode">0</prop>
										<prop name="AcqPerDegree">5</prop>
									</obj>
								</list>
							</obj>
						</obj>
						<obj name="item" class="HTCRunProgram" version="1">
							<prop name="name">Quantification</prop>
							<prop name="Cycles">45</prop>
							<prop name="AnalysisMode">Quantification</prop>
							<obj name="Segments" class="TEMRunSegmentList" version="1">
								<list name="emlist" count="2">
									<obj name="item" class="HTCRunSegment" version="2">
										<prop name="Hold">15</prop>
										<prop name="Slope">1</prop>
										<prop name="StepDelay">0</prop>
										<prop name="StepSize">0</prop>
										<prop name="Target">95</prop>
										<prop name="Target2">0</prop>
										<prop name="AcquisitionMode">0</prop>
										<prop name="AcqPerDegree">5</prop>
									</obj>
									<obj name="item" class="HTCRunSegment" version="2">
										<prop name="Hold">60</prop>
										<prop name="Slope">1</prop>
										<prop name="StepDelay">0</prop>
										<prop name="StepSize">0</prop>
										<prop name="Target">60</prop>
										<prop name="Target2">0</prop>
										<prop name="AcquisitionMode">1</prop>
										<prop name="AcqPerDegree">5</prop>
									</obj>
								</list>
							</obj>
						</obj>
						<obj name="item" class="HTCRunProgram" version="1">
							<prop name="name">Melt Curve</prop>
							<prop name="Cycles">1</prop>
							<prop name="AnalysisMode">Melting Curves</prop>
							<obj name="Segments" class="TEMRunSegmentList" version="1">
								<list name="emlist" count="2">
									<obj name="item" class="HTCRunSegment" version="2">
										<prop name="Hold">15</prop>
										<prop name="Slope">4.4</prop>
										<prop name="StepDelay">0</prop>
										<prop name="StepSize">0</prop>
										<prop name="Target">60</prop>
										<prop name="Target2">0</prop>
										<prop name="AcquisitionMode">0</prop>
										<prop name="AcqPerDegree">5</prop>
									</obj>
									<obj name="item" class="HTCRunSegment" version="2">
										<prop name="Hold">3</prop>
										<prop name="Slope">4.4</prop>
										<prop name="StepDelay">0</prop>
										<prop name="StepSize">0</prop>
										<prop name="Target">95</prop>
										<prop name="Target2">0</prop>
										<prop name="AcquisitionMode">0</prop>
										<prop name="AcqPerDegree">20</prop>
									</obj>
								</list>
							</obj>
						</obj>
						<obj name="item" class="HTCRunProgram" version="1">
							<prop name="name">Cooling</prop>
							<prop name="Cycles">1</prop>
							<prop name="AnalysisMode">None</prop>
							<obj name="Segments" class="TEMRunSegmentList" version="1">
								<list name="emlist" count="1">
									<obj name="item" class="HTCRunSegment" version="2">
										<prop name="Hold">30</prop>
										<prop name="Slope">2.2</prop>
										<prop name="StepDelay">0</prop>
										<prop name="StepSize">0</prop>
										<prop name="Target">50</prop>
										<prop name="Target2">0</prop>
										<prop name="AcquisitionMode">0</prop>
										<prop name="AcqPerDegree">5</prop>
									</obj>
								</list>
							</obj>
						</obj>
					</list>
					<list name="AnalysisModes" count="4">
						<item>None</item>
						<item>Quantification</item>
						<item>Melting Curves</item>
						<item>Color Compensation</item>
					</list>
					<prop name="ChannelCount">1</prop>
					<prop name="InstrumentSubclass">HTC_VER_10</prop>
					<obj name="Container" class="HTCBlockType" version="1">
						<prop name="Id">bt96TC5</prop>
						<prop name="RowCount">8</prop>
						<prop name="ColCount">12</prop>
						<prop name="OvershootDnDelay">10</prop>
						<prop name="OvershootUpDelay">10</prop>
						<prop name="RampRateMaxDn">2.2</prop>
						<prop name="RampRateMaxUp">4.4</prop>
						<prop name="ReactionVolMin">10</prop>
						<prop name="ReactionVolMax">100</prop>
						<prop name="ReactionVolDefault">20</prop>
						<prop name="HorVertCrosstalkCoefficient">0.0003</prop>
						<prop name="DiagCrosstalkCoefficent">0.0001</prop>
					</obj>
					<prop name="MaxPositionsToSeek">96</prop>
					<obj name="DetectionFormats" class="DetectionFormats" version="2">
						<list name="emlist" count="1">
							<obj name="item" class="HTCDetectionFormat" version="1">
								<list name="emlist" count="1">
									<obj name="item" class="HTCChannel" version="2">
										<prop name="name">SYBR Green I / HRM Dye</prop>
										<prop name="Active">1</prop>
										<prop name="EmissionWL">533</prop>
										<prop name="ExcitationWL">483</prop>
										<prop name="IntgrTime">250</prop>
										<prop name="MaxIntgrTime">1000</prop>
										<prop name="MeltFactor">1.2</prop>
										<prop name="QuantFactor">30</prop>
									</obj>
								</list>
								<prop name="name">SYBR Green I / HRM Dye</prop>
								<prop name="Active">1</prop>
								<prop name="DefChannelNdx">0</prop>
								<prop name="DenominatorNdx">-1</prop>
								<prop name="ReadOnly">0</prop>
								<list name="EmissionWLAvail" count="6">
									<item>500</item>
									<item>533</item>
									<item>568</item>
									<item>610</item>
									<item>640</item>
									<item>670</item>
								</list>
								<list name="ExcitationWLAvail" count="5">
									<item>450</item>
									<item>483</item>
									<item>523</item>
									<item>558</item>
									<item>615</item>
								</list>
								<prop name="MeasuringMode">hmmDynamic</prop>
							</obj>
						</list>
						<prop name="DefFormatName">SYBR Green I / HRM Dye</prop>
					</obj>
					<list name="AcquisitionModes" count="4">
						<item>None</item>
						<item>Single</item>
						<item>Continuous</item>
						<item>Step</item>
					</list>
					<prop name="SeekTemp">30</prop>
					<prop name="SampleVolume">25</prop>
				</obj>
			</obj>
			<prop name="CompletedProgramNo">5</prop>
			<prop name="StopPoint">3</prop>
			<prop name="CarouselConstMoved">0</prop>
		</obj>
		<obj name="AnlsAndSampleInfo" class="AnlsAndSampleInfo" version="1">
			<obj name="AnlsPropTypes" class="PropertyTypeList" version="1">
				<list name="emlist" count="3">
					<obj name="item" class="SamplePropType" version="1">
						<prop name="name">Units</prop>
						<prop name="PropClass">QuantUnitsProp</prop>
						<prop name="IsChannelProperty">0</prop>
						<prop name="SelectorOrder">0</prop>
						<prop name="ShowInSelector">0</prop>
						<prop name="ShowInTable">0</prop>
						<prop name="TableOrder">0</prop>
					</obj>
					<obj name="item" class="SamplePropType" version="1">
						<prop name="name">ExtRef</prop>
						<prop name="PropClass">RQExtRefProp</prop>
						<prop name="IsChannelProperty">0</prop>
						<prop name="SelectorOrder">0</prop>
						<prop name="ShowInSelector">0</prop>
						<prop name="ShowInTable">0</prop>
						<prop name="TableOrder">0</prop>
					</obj>
					<obj name="item" class="SamplePropType" version="1">
						<prop name="name">Endpt External Experiment</prop>
						<prop name="PropClass">EndptGenoExtExp</prop>
						<prop name="IsChannelProperty">0</prop>
						<prop name="SelectorOrder">0</prop>
						<prop name="ShowInSelector">0</prop>
						<prop name="ShowInTable">0</prop>
						<prop name="TableOrder">0</prop>
					</obj>
				</list>
			</obj>
			<obj name="SamplePropTypes" class="PropertyTypeList" version="1">
				<list name="emlist" count="26">
					<obj name="item" class="SamplePosPropType" version="1">
						<prop name="name">Position</prop>
						<prop name="PropClass">GenSampleEditPosition</prop>
						<prop name="AnalysisClass">General</prop>
						<prop name="IsChannelProperty">0</prop>
						<prop name="SelectorOrder">0</prop>
						<prop name="ShowInSelector">0</prop>
						<prop name="ShowInTable">1</prop>
						<prop name="TableOrder">0</prop>
					</obj>
					<obj name="item" class="SamplePropType" version="1">
						<prop name="name">Color</prop>
						<prop name="PropClass">SamplePrefColor</prop>
						<prop name="AnalysisClass">General</prop>
						<prop name="IsChannelProperty">0</prop>
						<prop name="SelectorOrder">1</prop>
						<prop name="ShowInSelector">0</prop>
						<prop name="ShowInTable">1</prop>
						<prop name="TableOrder">1</prop>
					</obj>
					<obj name="item" class="SamplePropType" version="1">
						<prop name="name">Replicate of</prop>
						<prop name="PropClass">GenSampleEditReplicate</prop>
						<prop name="AnalysisClass">General</prop>
						<prop name="IsChannelProperty">0</prop>
						<prop name="SelectorOrder">2</prop>
						<prop name="ShowInSelector">0</prop>
						<prop name="ShowInTable">1</prop>
						<prop name="TableOrder">2</prop>
					</obj>
					<obj name="item" class="SamplePropType" version="1">
						<prop name="name">Sample Name</prop>
						<prop name="PropClass">GenSampleEditName</prop>
						<prop name="AnalysisClass">General</prop>
						<prop name="IsChannelProperty">0</prop>
						<prop name="SelectorOrder">3</prop>
						<prop name="ShowInSelector">1</prop>
						<prop name="ShowInTable">1</prop>
						<prop name="TableOrder">3</prop>
					</obj>
					<obj name="item" class="SamplePropType" version="1">
						<prop name="name">Subsets</prop>
						<prop name="PropClass">GenSampleEditSubset</prop>
						<prop name="AnalysisClass">General</prop>
						<prop name="IsChannelProperty">0</prop>
						<prop name="SelectorOrder">4</prop>
						<prop name="ShowInSelector">0</prop>
						<prop name="ShowInTable">0</prop>
						<prop name="TableOrder">4</prop>
					</obj>
					<obj name="item" class="SamplePropType" version="1">
						<prop name="name">Notes</prop>
						<prop name="PropClass">GenSampleEditNotes</prop>
						<prop name="AnalysisClass">General</prop>
						<prop name="IsChannelProperty">0</prop>
						<prop name="SelectorOrder">5</prop>
						<prop name="ShowInSelector">0</prop>
						<prop name="ShowInTable">0</prop>
						<prop name="TableOrder">5</prop>
					</obj>
					<obj name="item" class="SamplePropType" version="1">
						<prop name="name">Sample ID</prop>
						<prop name="PropClass">HTCSampleID</prop>
						<prop name="AnalysisClass">General</prop>
						<prop name="IsChannelProperty">0</prop>
						<prop name="SelectorOrder">6</prop>
						<prop name="ShowInSelector">0</prop>
						<prop name="ShowInTable">0</prop>
						<prop name="TableOrder">6</prop>
					</obj>
					<obj name="item" class="SamplePropType" version="1">
						<prop name="name">Sample Prep Notes</prop>
						<prop name="PropClass">HTCSamplePrepNotes</prop>
						<prop name="AnalysisClass">General</prop>
						<prop name="IsChannelProperty">0</prop>
						<prop name="SelectorOrder">7</prop>
						<prop name="ShowInSelector">0</prop>
						<prop name="ShowInTable">0</prop>
						<prop name="TableOrder">7</prop>
					</obj>
					<obj name="item" class="SamplePrefWidthType" version="1">
						<prop name="name">Width</prop>
						<prop name="PropClass">SamplePrefWidth</prop>
						<prop name="AnalysisClass">Sample preferences</prop>
						<prop name="IsChannelProperty">0</prop>
						<prop name="SelectorOrder">8</prop>
						<prop name="ShowInSelector">0</prop>
						<prop name="ShowInTable">0</prop>
						<prop name="TableOrder">8</prop>
					</obj>
					<obj name="item" class="SamplePrefLineStyleType" version="1">
						<prop name="name">Line Style</prop>
						<prop name="PropClass">SamplePrefLineStyle</prop>
						<prop name="AnalysisClass">Sample preferences</prop>
						<prop name="IsChannelProperty">0</prop>
						<prop name="SelectorOrder">9</prop>
						<prop name="ShowInSelector">0</prop>
						<prop name="ShowInTable">0</prop>
						<prop name="TableOrder">9</prop>
					</obj>
					<obj name="item" class="SamplePrefPointStyleType" version="1">
						<prop name="name">Point Style</prop>
						<prop name="PropClass">SamplePrefPointStyle</prop>
						<prop name="AnalysisClass">Sample preferences</prop>
						<prop name="IsChannelProperty">0</prop>
						<prop name="SelectorOrder">10</prop>
						<prop name="ShowInSelector">0</prop>
						<prop name="ShowInTable">0</prop>
						<prop name="TableOrder">10</prop>
					</obj>
					<obj name="item" class="SamplePropType" version="1">
						<prop name="name">Dominant Channel</prop>
						<prop name="PropClass">DominantChannelProp</prop>
						<prop name="AnalysisClass">Color Compensation Analysis</prop>
						<prop name="IsChannelProperty">0</prop>
						<prop name="SelectorOrder">11</prop>
						<prop name="ShowInSelector">0</prop>
						<prop name="ShowInTable">0</prop>
						<prop name="TableOrder">11</prop>
					</obj>
					<obj name="item" class="EndPtSampleTypePropertyType" version="1">
						<prop name="name">EndPt Sample Type</prop>
						<prop name="PropClass">GroupingSample</prop>
						<prop name="AnalysisClass">EndPtGenotyping</prop>
						<prop name="IsChannelProperty">0</prop>
						<prop name="SelectorOrder">12</prop>
						<prop name="ShowInSelector">0</prop>
						<prop name="ShowInTable">0</prop>
						<prop name="TableOrder">12</prop>
					</obj>
					<obj name="item" class="SamplePropType" version="1">
						<prop name="name">EndPt Genotype</prop>
						<prop name="PropClass">Genotype</prop>
						<prop name="AnalysisClass">EndPtGenotyping</prop>
						<prop name="IsChannelProperty">0</prop>
						<prop name="SelectorOrder">13</prop>
						<prop name="ShowInSelector">0</prop>
						<prop name="ShowInTable">0</prop>
						<prop name="TableOrder">13</prop>
					</obj>
					<obj name="item" class="SamplePropType" version="1">
						<prop name="name">Target Name</prop>
						<prop name="PropClass">TargetName</prop>
						<prop name="AnalysisClass">General</prop>
						<prop name="IsChannelProperty">1</prop>
						<prop name="SelectorOrder">14</prop>
						<prop name="ShowInSelector">0</prop>
						<prop name="ShowInTable">0</prop>
						<prop name="TableOrder">14</prop>
					</obj>
					<obj name="item" class="QuantSampleTypePropertyType" version="1">
						<prop name="name">Quantification Sample Type</prop>
						<prop name="PropClass">QuantSampleTypeProperty</prop>
						<prop name="AnalysisClass">Quantification Analysis</prop>
						<prop name="IsChannelProperty">1</prop>
						<prop name="SelectorOrder">15</prop>
						<prop name="ShowInSelector">0</prop>
						<prop name="ShowInTable">0</prop>
						<prop name="TableOrder">15</prop>
					</obj>
					<obj name="item" class="SamplePropType" version="1">
						<prop name="name">Concentration</prop>
						<prop name="PropClass">QuantConcProperty</prop>
						<prop name="AnalysisClass">Quantification Analysis</prop>
						<prop name="IsChannelProperty">1</prop>
						<prop name="SelectorOrder">16</prop>
						<prop name="ShowInSelector">0</prop>
						<prop name="ShowInTable">0</prop>
						<prop name="TableOrder">16</prop>
					</obj>
					<obj name="item" class="QuantCpType" version="1">
						<prop name="name">Cp Low</prop>
						<prop name="PropClass">QuantCpLowProp</prop>
						<prop name="AnalysisClass">Quantification Analysis</prop>
						<prop name="IsChannelProperty">1</prop>
						<prop name="SelectorOrder">17</prop>
						<prop name="ShowInSelector">0</prop>
						<prop name="ShowInTable">0</prop>
						<prop name="TableOrder">17</prop>
					</obj>
					<obj name="item" class="QuantCpType" version="1">
						<prop name="name">Cp High</prop>
						<prop name="PropClass">QuantCpHighProp</prop>
						<prop name="AnalysisClass">Quantification Analysis</prop>
						<prop name="IsChannelProperty">1</prop>
						<prop name="SelectorOrder">18</prop>
						<prop name="ShowInSelector">0</prop>
						<prop name="ShowInTable">0</prop>
						<prop name="TableOrder">18</prop>
					</obj>
					<obj name="item" class="GroupSampleTypePropertyType" version="1">
						<prop name="name">Melt Geno Sample Type</prop>
						<prop name="PropClass">GroupChannelTypeProp</prop>
						<prop name="AnalysisClass">Melt Geno</prop>
						<prop name="IsChannelProperty">1</prop>
						<prop name="SelectorOrder">19</prop>
						<prop name="ShowInSelector">0</prop>
						<prop name="ShowInTable">0</prop>
						<prop name="TableOrder">19</prop>
					</obj>
					<obj name="item" class="SamplePropType" version="1">
						<prop name="name">Melt Geno Genotype</prop>
						<prop name="PropClass">ChannelGenotype</prop>
						<prop name="AnalysisClass">Melt Geno</prop>
						<prop name="IsChannelProperty">1</prop>
						<prop name="SelectorOrder">20</prop>
						<prop name="ShowInSelector">0</prop>
						<prop name="ShowInTable">0</prop>
						<prop name="TableOrder">20</prop>
					</obj>
					<obj name="item" class="RQTargetPropertyType" version="1">
						<prop name="name">Target Type</prop>
						<prop name="PropClass">RQTargetProperty</prop>
						<prop name="AnalysisClass">Relative Quantification</prop>
						<prop name="IsChannelProperty">1</prop>
						<prop name="SelectorOrder">21</prop>
						<prop name="ShowInSelector">0</prop>
						<prop name="ShowInTable">0</prop>
						<prop name="TableOrder">21</prop>
					</obj>
					<obj name="item" class="RQSampleTargetPropertyType" version="1">
						<prop name="name">Combined Sample and Target Type</prop>
						<prop name="PropClass">RQSampleTargetProperty</prop>
						<prop name="AnalysisClass">Relative Quantification</prop>
						<prop name="IsChannelProperty">1</prop>
						<prop name="SelectorOrder">22</prop>
						<prop name="ShowInSelector">0</prop>
						<prop name="ShowInTable">0</prop>
						<prop name="TableOrder">22</prop>
					</obj>
					<obj name="item" class="SamplePropType" version="1">
						<prop name="name">Efficiency</prop>
						<prop name="PropClass">RQEffProp</prop>
						<prop name="AnalysisClass">Relative Quantification</prop>
						<prop name="IsChannelProperty">1</prop>
						<prop name="SelectorOrder">23</prop>
						<prop name="ShowInSelector">0</prop>
						<prop name="ShowInTable">0</prop>
						<prop name="TableOrder">23</prop>
					</obj>
					<obj name="item" class="GroupSampleTypePropertyTypeNoPos" version="1">
						<prop name="name">Scanning Sample Type</prop>
						<prop name="PropClass">GroupChannelTypeProp</prop>
						<prop name="AnalysisClass">Scanning</prop>
						<prop name="IsChannelProperty">1</prop>
						<prop name="SelectorOrder">24</prop>
						<prop name="ShowInSelector">0</prop>
						<prop name="ShowInTable">0</prop>
						<prop name="TableOrder">24</prop>
					</obj>
					<obj name="item" class="SamplePropType" version="1">
						<prop name="name">Scanning Genotype</prop>
						<prop name="PropClass">ChannelGenotype</prop>
						<prop name="AnalysisClass">Scanning</prop>
						<prop name="IsChannelProperty">1</prop>
						<prop name="SelectorOrder">25</prop>
						<prop name="ShowInSelector">0</prop>
						<prop name="ShowInTable">0</prop>
						<prop name="TableOrder">25</prop>
					</obj>
				</list>
			</obj>
			<obj name="SelectedChannels" class="TEMIntegerSet" version="1">
				<list name="Items" count="1">
					<prop name="Item">0</prop>
				</list>
			</obj>
			<obj name="AnalysisProperties" class="ExpPropList" version="1">
				<list name="emlist" count="3">
					<obj name="PropertyObject" class="EndptGenoExtExp" version="3">
						<prop name="PropertyTypeName">Endpt External Experiment</prop>
					</obj>
					<obj name="PropertyObject" class="RQExtRefProp" version="3">
						<prop name="PropertyTypeName">ExtRef</prop>
						<prop name="RefExpProg">-1</prop>
					</obj>
					<obj name="PropertyObject" class="QuantUnitsProp" version="3">
						<prop name="PropertyTypeName">Units</prop>
					</obj>
				</list>
			</obj>
			<obj name="SampleInfoList" class="SamplePropInfoList" version="1">
				<list name="emlist" count="96">
					<obj name="item" class="SamplePropInfo" version="1">
						<obj name="ChannelProperties" class="ChanPropList" version="2">
							<obj name="ChannelProperties" class="EMList" version="1">
								<list name="emlist" count="1">
									<obj name="item" class="PropertyList" version="1">
										<list name="emlist" count="12">
											<obj name="PropertyObject" class="RQSampleTargetProperty" version="4">
												<prop name="PropertyTypeName">Combined Sample and Target Type</prop>
												<prop name="Position">0</prop>
												<prop name="IsDefault">0</prop>
												<obj name="ChannelProp" class="ChannelProperty" version="1">
													<prop name="ChannelIdx">0</prop>
												</obj>
											</obj>
											<obj name="PropertyObject" class="QuantConcProperty" version="4">
												<prop name="PropertyTypeName">Concentration</prop>
												<prop name="Position">0</prop>
												<prop name="IsDefault">1</prop>
												<prop name="Concentration">0</prop>
												<obj name="ChannelProp" class="ChannelProperty" version="1">
													<prop name="ChannelIdx">0</prop>
												</obj>
												<prop name="ReadOnly">1</prop>
											</obj>
											<obj name="PropertyObject" class="QuantCpHighProp" version="4">
												<prop name="PropertyTypeName">Cp High</prop>
												<prop name="Position">0</prop>
												<prop name="IsDefault">1</prop>
												<prop name="CpRangeHigh">0</prop>
												<obj name="ChannelProp" class="ChannelProperty" version="1">
													<prop name="ChannelIdx">0</prop>
												</obj>
												<prop name="ReadOnly">1</prop>
											</obj>
											<obj name="PropertyObject" class="QuantCpLowProp" version="4">
												<prop name="PropertyTypeName">Cp Low</prop>
												<prop name="Position">0</prop>
												<prop name="IsDefault">1</prop>
												<prop name="CpRangeLow">0</prop>
												<obj name="ChannelProp" class="ChannelProperty" version="1">
													<prop name="ChannelIdx">0</prop>
												</obj>
												<prop name="ReadOnly">1</prop>
											</obj>
											<obj name="PropertyObject" class="RQEffProp" version="4">
												<prop name="PropertyTypeName">Efficiency</prop>
												<prop name="Position">0</prop>
												<prop name="IsDefault">1</prop>
												<prop name="Efficiency">2</prop>
												<obj name="ChannelProp" class="ChannelProperty" version="1">
													<prop name="ChannelIdx">0</prop>
												</obj>
											</obj>
											<obj name="PropertyObject" class="ChannelGenotype" version="4">
												<prop name="PropertyTypeName">Melt Geno Genotype</prop>
												<prop name="Position">0</prop>
												<prop name="IsDefault">1</prop>
												<prop name="ReadOnly">1</prop>
												<obj name="ChannelProp" class="ChannelProperty" version="1">
													<prop name="ChannelIdx">0</prop>
												</obj>
											</obj>
											<obj name="PropertyObject" class="GroupChannelTypeProp" version="4">
												<prop name="PropertyTypeName">Melt Geno Sample Type</prop>
												<prop name="Position">0</prop>
												<prop name="IsDefault">0</prop>
												<prop name="GroupSampleType">mstUnknown</prop>
												<obj name="ChannelProp" class="ChannelProperty" version="1">
													<prop name="ChannelIdx">0</prop>
												</obj>
											</obj>
											<obj name="PropertyObject" class="QuantSampleTypeProperty" version="4">
												<prop name="PropertyTypeName">Quantification Sample Type</prop>
												<prop name="Position">0</prop>
												<prop name="IsDefault">0</prop>
												<prop name="SampleType">qsUnknown</prop>
												<obj name="ChannelProp" class="ChannelProperty" version="1">
													<prop name="ChannelIdx">0</prop>
												</obj>
											</obj>
											<obj name="PropertyObject" class="ChannelGenotype" version="4">
												<prop name="PropertyTypeName">Scanning Genotype</prop>
												<prop name="Position">0</prop>
												<prop name="IsDefault">1</prop>
												<prop name="ReadOnly">1</prop>
												<obj name="ChannelProp" class="ChannelProperty" version="1">
													<prop name="ChannelIdx">0</prop>
												</obj>
											</obj>
											<obj name="PropertyObject" class="GroupChannelTypeProp" version="4">
												<prop name="PropertyTypeName">Scanning Sample Type</prop>
												<prop name="Position">0</prop>
												<prop name="IsDefault">0</prop>
												<prop name="GroupSampleType">mstUnknown</prop>
												<obj name="ChannelProp" class="ChannelProperty" version="1">
													<prop name="ChannelIdx">0</prop>
												</obj>
											</obj>
											<obj name="PropertyObject" class="TargetName" version="4">
												<prop name="PropertyTypeName">Target Name</prop>
												<prop name="Position">0</prop>
												<prop name="IsDefault">1</prop>
												<obj name="ChannelProp" class="ChannelProperty" version="1">
													<prop name="ChannelIdx">0</prop>
												</obj>
											</obj>
											<obj name="PropertyObject" class="RQTargetProperty" version="4">
												<prop name="PropertyTypeName">Target Type</prop>
												<prop name="Position">0</prop>
												<prop name="IsDefault">0</prop>
												<prop name="TargetType">dtNone</prop>
												<obj name="ChannelProp" class="ChannelProperty" version="1">
													<prop name="ChannelIdx">0</prop>
												</obj>
											</obj>
										</list>
									</obj>
								</list>
							</obj>
						</obj>
						<prop name="ChannelPropertyCount">1</prop>
						<prop name="ContainerPosition">0</prop>
						<prop name="HasSampleProperties">1</prop>
						<obj name="SampleProperties" class="PropertyList" version="1">
							<list name="emlist" count="14">
								<obj name="PropertyObject" class="SamplePrefColor" version="4">
									<prop name="PropertyTypeName">Color</prop>
									<prop name="Position">0</prop>
									<prop name="IsDefault">0</prop>
									<prop name="Color">$00FF8000</prop>
								</obj>
								<obj name="PropertyObject" class="DominantChannelProp" version="4">
									<prop name="PropertyTypeName">Dominant Channel</prop>
									<prop name="Position">0</prop>
									<prop name="IsDefault">0</prop>
									<prop name="DominantChannel">0</prop>
								</obj>
								<obj name="PropertyObject" class="Genotype" version="4">
									<prop name="PropertyTypeName">EndPt Genotype</prop>
									<prop name="Position">0</prop>
									<prop name="IsDefault">1</prop>
									<prop name="ReadOnly">1</prop>
								</obj>
								<obj name="PropertyObject" class="GroupingSample" version="4">
									<prop name="PropertyTypeName">EndPt Sample Type</prop>
									<prop name="Position">0</prop>
									<prop name="IsDefault">0</prop>
									<prop name="GroupSampleType">mstUnknown</prop>
								</obj>
								<obj name="PropertyObject" class="SamplePrefLineStyle" version="4">
									<prop name="PropertyTypeName">Line Style</prop>
									<prop name="Position">0</prop>
									<prop name="IsDefault">0</prop>
									<prop name="LineStyle">psSolid</prop>
								</obj>
								<obj name="PropertyObject" class="GenSampleEditNotes" version="4">
									<prop name="PropertyTypeName">Notes</prop>
									<prop name="Position">0</prop>
									<prop name="IsDefault">1</prop>
								</obj>
								<obj name="PropertyObject" class="SamplePrefPointStyle" version="4">
									<prop name="PropertyTypeName">Point Style</prop>
									<prop name="Position">0</prop>
									<prop name="IsDefault">0</prop>
									<prop name="PointStyle">psNothing</prop>
								</obj>
								<obj name="PropertyObject" class="GenSampleEditPosition" version="4">
									<prop name="PropertyTypeName">Position</prop>
									<prop name="Position">0</prop>
									<prop name="IsDefault">1</prop>
								</obj>
								<obj name="PropertyObject" class="GenSampleEditReplicate" version="4">
									<prop name="PropertyTypeName">Replicate of</prop>
									<prop name="Position">0</prop>
									<prop name="IsDefault">1</prop>
									<prop name="ReplicateOf">-1</prop>
								</obj>
								<obj name="PropertyObject" class="HTCSampleID" version="4">
									<prop name="PropertyTypeName">Sample ID</prop>
									<prop name="Position">0</prop>
									<prop name="IsDefault">1</prop>
								</obj>
								<obj name="PropertyObject" class="GenSampleEditName" version="4">
									<prop name="PropertyTypeName">Sample Name</prop>
									<prop name="Position">0</prop>
									<prop name="IsDefault">1</prop>
									<prop name="name">Sample 1</prop>
								</obj>
								<obj name="PropertyObject" class="HTCSamplePrepNotes" version="4">
									<prop name="PropertyTypeName">Sample Prep Notes</prop>
									<prop name="Position">0</prop>
									<prop name="IsDefault">1</prop>
								</obj>
								<obj name="PropertyObject" class="GenSampleEditSubset" version="4">
									<prop name="PropertyTypeName">Subsets</prop>
									<prop name="Position">0</prop>
									<prop name="IsDefault">1</prop>
								</obj>
								<obj name="PropertyObject" class="SamplePrefWidth" version="5">
									<prop name="PropertyTypeName">Width</prop>
									<prop name="Position">0</prop>
									<prop name="IsDefault">1</prop>
									<prop name="Width">1</prop>
								</obj>
							</list>
						</obj>
					</obj>
					<obj name="item" class="SamplePropInfo" version="1">
						<obj name="ChannelProperties" class="ChanPropList" version="2">
							<obj name="ChannelProperties" class="EMList" version="1">
								<list name="emlist" count="1">
									<obj name="item" class="PropertyList" version="1">
										<list name="emlist" count="12">
											<obj name="PropertyObject" class="RQSampleTargetProperty" version="4">
												<prop name="PropertyTypeName">Combined Sample and Target Type</prop>
												<prop name="Position">1</prop>
												<prop name="IsDefault">0</prop>
												<obj name="ChannelProp" class="ChannelProperty" version="1">
													<prop name="ChannelIdx">0</prop>
												</obj>
											</obj>
											<obj name="PropertyObject" class="QuantConcProperty" version="4">
												<prop name="PropertyTypeName">Concentration</prop>
												<prop name="Position">1</prop>
												<prop name="IsDefault">1</prop>
												<prop name="Concentration">0</prop>
												<obj name="ChannelProp" class="ChannelProperty" version="1">
													<prop name="ChannelIdx">0</prop>
												</obj>
												<prop name="ReadOnly">1</prop>
											</obj>
											<obj name="PropertyObject" class="QuantCpHighProp" version="4">
												<prop name="PropertyTypeName">Cp High</prop>
												<prop name="Position">1</prop>
												<prop name="IsDefault">1</prop>
												<prop name="CpRangeHigh">0</prop>
												<obj name="ChannelProp" class="ChannelProperty" version="1">
													<prop name="ChannelIdx">0</prop>
												</obj>
												<prop name="ReadOnly">1</prop>
											</obj>
											<obj name="PropertyObject" class="QuantCpLowProp" version="4">
												<prop name="PropertyTypeName">Cp Low</prop>
												<prop name="Position">1</prop>
												<prop name="IsDefault">1</prop>
												<prop name="CpRangeLow">0</prop>
												<obj name="ChannelProp" class="ChannelProperty" version="1">
													<prop name="ChannelIdx">0</prop>
												</obj>
												<prop name="ReadOnly">1</prop>
											</obj>
											<obj name="PropertyObject" class="RQEffProp" version="4">
												<prop name="PropertyTypeName">Efficiency</prop>
												<prop name="Position">1</prop>
												<prop name="IsDefault">1</prop>
												<prop name="Efficiency">2</prop>
												<obj name="ChannelProp" class="ChannelProperty" version="1">
													<prop name="ChannelIdx">0</prop>
												</obj>
											</obj>
											<obj name="PropertyObject" class="ChannelGenotype" version="4">
												<prop name="PropertyTypeName">Melt Geno Genotype</prop>
												<prop name="Position">1</prop>
												<prop name="IsDefault">1</prop>
												<prop name="ReadOnly">1</prop>
												<obj name="ChannelProp" class="ChannelProperty" version="1">
													<prop name="ChannelIdx">0</prop>
												</obj>
											</obj>
											<obj name="PropertyObject" class="GroupChannelTypeProp" version="4">
												<prop name="PropertyTypeName">Melt Geno Sample Type</prop>
												<prop name="Position">1</prop>
												<prop name="IsDefault">0</prop>
												<prop name="GroupSampleType">mstUnknown</prop>
												<obj name="ChannelProp" class="ChannelProperty" version="1">
													<prop name="ChannelIdx">0</prop>
												</obj>
											</obj>
											<obj name="PropertyObject" class="QuantSampleTypeProperty" version="4">
												<prop name="PropertyTypeName">Quantification Sample Type</prop>
												<prop name="Position">1</prop>
												<prop name="IsDefault">0</prop>
												<prop name="SampleType">qsUnknown</prop>
												<obj name="ChannelProp" class="ChannelProperty" version="1">
													<prop name="ChannelIdx">0</prop>
												</obj>
											</obj>
											<obj name="PropertyObject" class="ChannelGenotype" version="4">
												<prop name="PropertyTypeName">Scanning Genotype</prop>
												<prop name="Position">1</prop>
												<prop name="IsDefault">1</prop>
												<prop name="ReadOnly">1</prop>
												<obj name="ChannelProp" class="ChannelProperty" version="1">
													<prop name="ChannelIdx">0</prop>
												</obj>
											</obj>
											<obj name="PropertyObject" class="GroupChannelTypeProp" version="4">
												<prop name="PropertyTypeName">Scanning Sample Type</prop>
												<prop name="Position">1</prop>
												<prop name="IsDefault">0</prop>
												<prop name="GroupSampleType">mstUnknown</prop>
												<obj name="ChannelProp" class="ChannelProperty" version="1">
													<prop name="ChannelIdx">0</prop>
												</obj>
											</obj>
											<obj name="PropertyObject" class="TargetName" version="4">
												<prop name="PropertyTypeName">Target Name</prop>
												<prop name="Position">1</prop>
												<prop name="IsDefault">1</prop>
												<obj name="ChannelProp" class="ChannelProperty" version="1">
													<prop name="ChannelIdx">0</prop>
												</obj>
											</obj>
											<obj name="PropertyObject" class="RQTargetProperty" version="4">
												<prop name="PropertyTypeName">Target Type</prop>
												<prop name="Position">1</prop>
												<prop name="IsDefault">0</prop>
												<prop name="TargetType">dtNone</prop>
												<obj name="ChannelProp" class="ChannelProperty" version="1">
													<prop name="ChannelIdx">0</prop>
												</obj>
											</obj>
										</list>
									</obj>
								</list>
							</obj>
						</obj>
						<prop name="ChannelPropertyCount">1</prop>
						<prop name="ContainerPosition">1</prop>
						<prop name="HasSampleProperties">1</prop>
						<obj name="SampleProperties" class="PropertyList" version="1">
							<list name="emlist" count="14">
								<obj name="PropertyObject" class="SamplePrefColor" version="4">
									<prop name="PropertyTypeName">Color</prop>
									<prop name="Position">1</prop>
									<prop name="IsDefault">0</prop>
									<prop name="Color">clRed</prop>
								</obj>
								<obj name="PropertyObject" class="DominantChannelProp" version="4">
									<prop name="PropertyTypeName">Dominant Channel</prop>
									<prop name="Position">1</prop>
									<prop name="IsDefault">0</prop>
									<prop name="DominantChannel">0</prop>
								</obj>
								<obj name="PropertyObject" class="Genotype" version="4">
									<prop name="PropertyTypeName">EndPt Genotype</prop>
									<prop name="Position">1</prop>
									<prop name="IsDefault">1</prop>
									<prop name="ReadOnly">1</prop>
								</obj>
								<obj name="PropertyObject" class="GroupingSample" version="4">
									<prop name="PropertyTypeName">EndPt Sample Type</prop>
									<prop name="Position">1</prop>
									<prop name="IsDefault">0</prop>
									<prop name="GroupSampleType">mstUnknown</prop>
								</obj>
								<obj name="PropertyObject" class="SamplePrefLineStyle" version="4">
									<prop name="PropertyTypeName">Line Style</prop>
									<prop name="Position">1</prop>
									<prop name="IsDefault">0</prop>
									<prop name="LineStyle">psSolid</prop>
								</obj>
								<obj name="PropertyObject" class="GenSampleEditNotes" version="4">
									<prop name="PropertyTypeName">Notes</prop>
									<prop name="Position">1</prop>
									<prop name="IsDefault">1</prop>
								</obj>
								<obj name="PropertyObject" class="SamplePrefPointStyle" version="4">
									<prop name="PropertyTypeName">Point Style</prop>
									<prop name="Position">1</prop>
									<prop name="IsDefault">0</prop>
									<prop name="PointStyle">psNothing</prop>
								</obj>
								<obj name="PropertyObject" class="GenSampleEditPosition" version="4">
									<prop name="PropertyTypeName">Position</prop>
									<prop name="Position">1</prop>
									<prop name="IsDefault">1</prop>
								</obj>
								<obj name="PropertyObject" class="GenSampleEditReplicate" version="4">
									<prop name="PropertyTypeName">Replicate of</prop>
									<prop name="Position">1</prop>
									<prop name="IsDefault">1</prop>
									<prop name="ReplicateOf">-1</prop>
								</obj>
								<obj name="PropertyObject" class="HTCSampleID" version="4">
									<prop name="PropertyTypeName">Sample ID</prop>
									<prop name="Position">1</prop>
									<prop name="IsDefault">1</prop>
								</obj>
								<obj name="PropertyObject" class="GenSampleEditName" version="4">
									<prop name="PropertyTypeName">Sample Name</prop>
									<prop name="Position">1</prop>
									<prop name="IsDefault">1</prop>
									<prop name="name">Sample 2</prop>
								</obj>
								<obj name="PropertyObject" class="HTCSamplePrepNotes" version="4">
									<prop name="PropertyTypeName">Sample Prep Notes</prop>
									<prop name="Position">1</prop>
									<prop name="IsDefault">1</prop>
								</obj>
								<obj name="PropertyObject" class="GenSampleEditSubset" version="4">
									<prop name="PropertyTypeName">Subsets</prop>
									<prop name="Position">1</prop>
									<prop name="IsDefault">1</prop>
								</obj>
								<obj name="PropertyObject" class="SamplePrefWidth" version="5">
									<prop name="PropertyTypeName">Width</prop>
									<prop name="Position">1</prop>
									<prop name="IsDefault">1</prop>
									<prop name="Width">1</prop>
								</obj>
							</list>
						</obj>
					</obj>
					<obj name="item" class="SamplePropInfo" version="1">
						<obj name="ChannelProperties" class="ChanPropList" version="2">
							<obj name="ChannelProperties" class="EMList" version="1">
								<list name="emlist" count="1">
									<obj name="item" class="PropertyList" version="1">
										<list name="emlist" count="12">
											<obj name="PropertyObject" class="RQSampleTargetProperty" version="4">
												<prop name="PropertyTypeName">Combined Sample and Target Type</prop>
												<prop name="Position">2</prop>
												<prop name="IsDefault">0</prop>
												<obj name="ChannelProp" class="ChannelProperty" version="1">
													<prop name="ChannelIdx">0</prop>
												</obj>
											</obj>
											<obj name="PropertyObject" class="QuantConcProperty" version="4">
												<prop name="PropertyTypeName">Concentration</prop>
												<prop name="Position">2</prop>
												<prop name="IsDefault">1</prop>
												<prop name="Concentration">0</prop>
												<obj name="ChannelProp" class="ChannelProperty" version="1">
													<prop name="ChannelIdx">0</prop>
												</obj>
												<prop name="ReadOnly">1</prop>
											</obj>
											<obj name="PropertyObject" class="QuantCpHighProp" version="4">
												<prop name="PropertyTypeName">Cp High</prop>
												<prop name="Position">2</prop>
												<prop name="IsDefault">1</prop>
												<prop name="CpRangeHigh">0</prop>
												<obj name="ChannelProp" class="ChannelProperty" version="1">
													<prop name="ChannelIdx">0</prop>
												</obj>
												<prop name="ReadOnly">1</prop>
											</obj>
											<obj name="PropertyObject" class="QuantCpLowProp" version="4">
												<prop name="PropertyTypeName">Cp Low</prop>
												<prop name="Position">2</prop>
												<prop name="IsDefault">1</prop>
												<prop name="CpRangeLow">0</prop>
												<obj name="ChannelProp" class="ChannelProperty" version="1">
													<prop name="ChannelIdx">0</prop>
												</obj>
												<prop name="ReadOnly">1</prop>
											</obj>
											<obj name="PropertyObject" class="RQEffProp" version="4">
												<prop name="PropertyTypeName">Efficiency</prop>
												<prop name="Position">2</prop>
												<prop name="IsDefault">1</prop>
												<prop name="Efficiency">2</prop>
												<obj name="ChannelProp" class="ChannelProperty" version="1">
													<prop name="ChannelIdx">0</prop>
												</obj>
											</obj>
											<obj name="PropertyObject" class="ChannelGenotype" version="4">
												<prop name="PropertyTypeName">Melt Geno Genotype</prop>
												<prop name="Position">2</prop>
												<prop name="IsDefault">1</prop>
												<prop name="ReadOnly">1</prop>
												<obj name="ChannelProp" class="ChannelProperty" version="1">
													<prop name="ChannelIdx">0</prop>
												</obj>
											</obj>
											<obj name="PropertyObject" class="GroupChannelTypeProp" version="4">
												<prop name="PropertyTypeName">Melt Geno Sample Type</prop>
												<prop name="Position">2</prop>
												<prop name="IsDefault">0</prop>
												<prop name="GroupSampleType">mstUnknown</prop>
												<obj name="ChannelProp" class="ChannelProperty" version="1">
													<prop name="ChannelIdx">0</prop>
												</obj>
											</obj>
											<obj name="PropertyObject" class="QuantSampleTypeProperty" version="4">
												<prop name="PropertyTypeName">Quantification Sample Type</prop>
												<prop name="Position">2</prop>
												<prop name="IsDefault">0</prop>
												<prop name="SampleType">qsUnknown</prop>
												<obj name="ChannelProp" class="ChannelProperty" version="1">
													<prop name="ChannelIdx">0</prop>
												</obj>
											</obj>
											<obj name="PropertyObject" class="ChannelGenotype" version="4">
												<prop name="PropertyTypeName">Scanning Genotype</prop>
												<prop name="Position">2</prop>
												<prop name="IsDefault">1</prop>
												<prop name="ReadOnly">1</prop>
												<obj name="ChannelProp" class="ChannelProperty" version="1">
													<prop name="ChannelIdx">0</prop>
												</obj>
											</obj>
											<obj name="PropertyObject" class="GroupChannelTypeProp" version="4">
												<prop name="PropertyTypeName">Scanning Sample Type</prop>
												<prop name="Position">2</prop>
												<prop name="IsDefault">0</prop>
												<prop name="GroupSampleType">mstUnknown</prop>
												<obj name="ChannelProp" class="ChannelProperty" version="1">
													<prop name="ChannelIdx">0</prop>
												</obj>
											</obj>
											<obj name="PropertyObject" class="TargetName" version="4">
												<prop name="PropertyTypeName">Target Name</prop>
												<prop name="Position">2</prop>
												<prop name="IsDefault">1</prop>
												<obj name="ChannelProp" class="ChannelProperty" version="1">
													<prop name="ChannelIdx">0</prop>
												</obj>
											</obj>
											<obj name="PropertyObject" class="RQTargetProperty" version="4">
												<prop name="PropertyTypeName">Target Type</prop>
												<prop name="Position">2</prop>
												<prop name="IsDefault">0</prop>
												<prop name="TargetType">dtNone</prop>
												<obj name="ChannelProp" class="ChannelProperty" version="1">
													<prop name="ChannelIdx">0</prop>
												</obj>
											</obj>
										</list>
									</obj>
								</list>
							</obj>
						</obj>
						<prop name="ChannelPropertyCount">1</prop>
						<prop name="ContainerPosition">2</prop>
						<prop name="HasSampleProperties">1</prop>
						<obj name="SampleProperties" class="PropertyList" version="1">
							<list name="emlist" count="14">
								<obj name="PropertyObject" class="SamplePrefColor" version="4">
									<prop name="PropertyTypeName">Color</prop>
									<prop name="Position">2</prop>
									<prop name="IsDefault">0</prop>
									<prop name="Color">$0030D700</prop>
								</obj>
								<obj name="PropertyObject" class="DominantChannelProp" version="4">
									<prop name="PropertyTypeName">Dominant Channel</prop>
									<prop name="Position">2</prop>
									<prop name="IsDefault">0</prop>
									<prop name="DominantChannel">0</prop>
								</obj>
								<obj name="PropertyObject" class="Genotype" version="4">
									<prop name="PropertyTypeName">EndPt Genotype</prop>
									<prop name="Position">2</prop>
									<prop name="IsDefault">1</prop>
									<prop name="ReadOnly">1</prop>
								</obj>
								<obj name="PropertyObject" class="GroupingSample" version="4">
									<prop name="PropertyTypeName">EndPt Sample Type</prop>
									<prop name="Position">2</prop>
									<prop name="IsDefault">0</prop>
									<prop name="GroupSampleType">mstUnknown</prop>
								</obj>
								<obj name="PropertyObject" class="SamplePrefLineStyle" version="4">
									<prop name="PropertyTypeName">Line Style</prop>
									<prop name="Position">2</prop>
									<prop name="IsDefault">0</prop>
									<prop name="LineStyle">psSolid</prop>
								</obj>
								<obj name="PropertyObject" class="GenSampleEditNotes" version="4">
									<prop name="PropertyTypeName">Notes</prop>
									<prop name="Position">2</prop>
									<prop name="IsDefault">1</prop>
								</obj>
								<obj name="PropertyObject" class="SamplePrefPointStyle" version="4">
									<prop name="PropertyTypeName">Point Style</prop>
									<prop name="Position">2</prop>
									<prop name="IsDefault">0</prop>
									<prop name="PointStyle">psNothing</prop>
								</obj>
								<obj name="PropertyObject" class="GenSampleEditPosition" version="4">
									<prop name="PropertyTypeName">Position</prop>
									<prop name="Position">2</prop>
									<prop name="IsDefault">1</prop>
								</obj>
								<obj name="PropertyObject" class="GenSampleEditReplicate" version="4">
									<prop name="PropertyTypeName">Replicate of</prop>
									<prop name="Position">2</prop>
									<prop name="IsDefault">1</prop>
									<prop name="ReplicateOf">-1</prop>
								</obj>
								<obj name="PropertyObject" class="HTCSampleID" version="4">
									<prop name="PropertyTypeName">Sample ID</prop>
									<prop name="Position">2</prop>
									<prop name="IsDefault">1</prop>
								</obj>
								<obj name="PropertyObject" class="GenSampleEditName" version="4">
									<prop name="PropertyTypeName">Sample Name</prop>
									<prop name="Position">2</prop>
									<prop name="IsDefault">1</prop>
									<prop name="name">Sample 3</prop>
								</obj>
								<obj name="PropertyObject" class="HTCSamplePrepNotes" version="4">
									<prop name="PropertyTypeName">Sample Prep Notes</prop>
									<prop name="Position">2</prop>
									<prop name="IsDefault">1</prop>
								</obj>
								<obj name="PropertyObject" class="GenSampleEditSubset" version="4">
									<prop name="PropertyTypeName">Subsets</prop>
									<prop name="Position">2</prop>
									<prop name="IsDefault">1</prop>
								</obj>
								<obj name="PropertyObject" class="SamplePrefWidth" version="5">
									<prop name="PropertyTypeName">Width</prop>
									<prop name="Position">2</prop>
									<prop name="IsDefault">1</prop>
									<prop name="Width">1</prop>
								</obj>
							</list>
						</obj>
					</obj>
					<obj name="item" class="SamplePropInfo" version="1">
						<obj name="ChannelProperties" class="ChanPropList" version="2">
							<obj name="ChannelProperties" class="EMList" version="1">
								<list name="emlist" count="1">
									<obj name="item" class="PropertyList" version="1">
										<list name="emlist" count="12">
											<obj name="PropertyObject" class="RQSampleTargetProperty" version="4">
												<prop name="PropertyTypeName">Combined Sample and Target Type</prop>
												<prop name="Position">3</prop>
												<prop name="IsDefault">0</prop>
												<obj name="ChannelProp" class="ChannelProperty" version="1">
													<prop name="ChannelIdx">0</prop>
												</obj>
											</obj>
											<obj name="PropertyObject" class="QuantConcProperty" version="4">
												<prop name="PropertyTypeName">Concentration</prop>
												<prop name="Position">3</prop>
												<prop name="IsDefault">1</prop>
												<prop name="Concentration">0</prop>
												<obj name="ChannelProp" class="ChannelProperty" version="1">
													<prop name="ChannelIdx">0</prop>
												</obj>
												<prop name="ReadOnly">1</prop>
											</obj>
											<obj name="PropertyObject" class="QuantCpHighProp" version="4">
												<prop name="PropertyTypeName">Cp High</prop>
												<prop name="Position">3</prop>
												<prop name="IsDefault">1</prop>
												<prop name="CpRangeHigh">0</prop>
												<obj name="ChannelProp" class="ChannelProperty" version="1">
													<prop name="ChannelIdx">0</prop>
												</obj>
												<prop name="ReadOnly">1</prop>
											</obj>
											<obj name="PropertyObject" class="QuantCpLowProp" version="4">
												<prop name="PropertyTypeName">Cp Low</prop>
												<prop name="Position">3</prop>
												<prop name="IsDefault">1</prop>
												<prop name="CpRangeLow">0</prop>
												<obj name="ChannelProp" class="ChannelProperty" version="1">
													<prop name="ChannelIdx">0</prop>
												</obj>
												<prop name="ReadOnly">1</prop>
											</obj>
											<obj name="PropertyObject" class="RQEffProp" version="4">
												<prop name="PropertyTypeName">Efficiency</prop>
												<prop name="Position">3</prop>
												<prop name="IsDefault">1</prop>
												<prop name="Efficiency">2</prop>
												<obj name="ChannelProp" class="ChannelProperty" version="1">
													<prop name="ChannelIdx">0</prop>
												</obj>
											</obj>
											<obj name="PropertyObject" class="ChannelGenotype" version="4">
												<prop name="PropertyTypeName">Melt Geno Genotype</prop>
												<prop name="Position">3</prop>
												<prop name="IsDefault">1</prop>
												<prop name="ReadOnly">1</prop>
												<obj name="ChannelProp" class="ChannelProperty" version="1">
													<prop name="ChannelIdx">0</prop>
												</obj>
											</obj>
											<obj name="PropertyObject" class="GroupChannelTypeProp" version="4">
												<prop name="PropertyTypeName">Melt Geno Sample Type</prop>
												<prop name="Position">3</prop>
												<prop name="IsDefault">0</prop>
												<prop name="GroupSampleType">mstUnknown</prop>
												<obj name="ChannelProp" class="ChannelProperty" version="1">
													<prop name="ChannelIdx">0</prop>
												</obj>
											</obj>
											<obj name="PropertyObject" class="QuantSampleTypeProperty" version="4">
												<prop name="PropertyTypeName">Quantification Sample Type</prop>
												<prop name="Position">3</prop>
												<prop name="IsDefault">0</prop>
												<prop name="SampleType">qsUnknown</prop>
												<obj name="ChannelProp" class="ChannelProperty" version="1">
													<prop name="ChannelIdx">0</prop>
												</obj>
											</obj>
											<obj name="PropertyObject" class="ChannelGenotype" version="4">
												<prop name="PropertyTypeName">Scanning Genotype</prop>
												<prop name="Position">3</prop>
												<prop name="IsDefault">1</prop>
												<prop name="ReadOnly">1</prop>
												<obj name="ChannelProp" class="ChannelProperty" version="1">
													<prop name="ChannelIdx">0</prop>
												</obj>
											</obj>
											<obj name="PropertyObject" class="GroupChannelTypeProp" version="4">
												<prop name="PropertyTypeName">Scanning Sample Type</prop>
												<prop name="Position">3</prop>
												<prop name="IsDefault">0</prop>
												<prop name="GroupSampleType">mstUnknown</prop>
												<obj name="ChannelProp" class="ChannelProperty" version="1">
													<prop name="ChannelIdx">0</prop>
												</obj>
											</obj>
											<obj name="PropertyObject" class="TargetName" version="4">
												<prop name="PropertyTypeName">Target Name</prop>
												<prop name="Position">3</prop>
												<prop name="IsDefault">1</prop>
												<obj name="ChannelProp" class="ChannelProperty" version="1">
													<prop name="ChannelIdx">0</prop>
												</obj>
											</obj>
											<obj name="PropertyObject" class="RQTargetProperty" version="4">
												<prop name="PropertyTypeName">Target Type</prop>
												<prop name="Position">3</prop>
												<prop name="IsDefault">0</prop>
												<prop name="TargetType">dtNone</prop>
												<obj name="ChannelProp" class="ChannelProperty" version="1">
													<prop name="ChannelIdx">0</prop>
												</obj>
											</obj>
										</list>
									</obj>
								</list>
							</obj>
						</obj>
						<prop name="ChannelPropertyCount">1</prop>
						<prop name="ContainerPosition">3</prop>
						<prop name="HasSampleProperties">1</prop>
						<obj name="SampleProperties" class="PropertyList" version="1">
							<list name="emlist" count="14">
								<obj name="PropertyObject" class="SamplePrefColor" version="4">
									<prop name="PropertyTypeName">Color</prop>
									<prop name="Position">3</prop>
									<prop name="IsDefault">0</prop>
									<prop name="Color">clFuchsia</prop>
								</obj>
								<obj name="PropertyObject" class="DominantChannelProp" version="4">
									<prop name="PropertyTypeName">Dominant Channel</prop>
									<prop name="Position">3</prop>
									<prop name="IsDefault">0</prop>
									<prop name="DominantChannel">0</prop>
								</obj>
								<obj name="PropertyObject" class="Genotype" version="4">
									<prop name="PropertyTypeName">EndPt Genotype</prop>
									<prop name="Position">3</prop>
									<prop name="IsDefault">1</prop>
									<prop name="ReadOnly">1</prop>
								</obj>
								<obj name="PropertyObject" class="GroupingSample" version="4">
									<prop name="PropertyTypeName">EndPt Sample Type</prop>
									<prop name="Position">3</prop>
									<prop name="IsDefault">0</prop>
									<prop name="GroupSampleType">mstUnknown</prop>
								</obj>
								<obj name="PropertyObject" class="SamplePrefLineStyle" version="4">
									<prop name="PropertyTypeName">Line Style</prop>
									<prop name="Position">3</prop>
									<prop name="IsDefault">0</prop>
									<prop name="LineStyle">psSolid</prop>
								</obj>
								<obj name="PropertyObject" class="GenSampleEditNotes" version="4">
									<prop name="PropertyTypeName">Notes</prop>
									<prop name="Position">3</prop>
									<prop name="IsDefault">1</prop>
								</obj>
								<obj name="PropertyObject" class="SamplePrefPointStyle" version="4">
									<prop name="PropertyTypeName">Point Style</prop>
									<prop name="Position">3</prop>
									<prop name="IsDefault">0</prop>
									<prop name="PointStyle">psNothing</prop>
								</obj>
								<obj name="PropertyObject" class="GenSampleEditPosition" version="4">
									<prop name="PropertyTypeName">Position</prop>
									<prop name="Position">3</prop>
									<prop name="IsDefault">1</prop>
								</obj>
								<obj name="PropertyObject" class="GenSampleEditReplicate" version="4">
									<prop name="PropertyTypeName">Replicate of</prop>
									<prop name="Position">3</prop>
									<prop name="IsDefault">1</prop>
									<prop name="ReplicateOf">-1</prop>
								</obj>
								<obj name="PropertyObject" class="HTCSampleID" version="4">
									<prop name="PropertyTypeName">Sample ID</prop>
									<prop name="Position">3</prop>
									<prop name="IsDefault">1</prop>
								</obj>
								<obj name="PropertyObject" class="GenSampleEditName" version="4">
									<prop name="PropertyTypeName">Sample Name</prop>
									<prop name="Position">3</prop>
									<prop name="IsDefault">1</prop>
									<prop name="name">Sample 4</prop>
								</obj>
								<obj name="PropertyObject" class="HTCSamplePrepNotes" version="4">
									<prop name="PropertyTypeName">Sample Prep Notes</prop>
									<prop name="Position">3</prop>
									<prop name="IsDefault">1</prop>
								</obj>
								<obj name="PropertyObject" class="GenSampleEditSubset" version="4">
									<prop name="PropertyTypeName">Subsets</prop>
									<prop name="Position">3</prop>
									<prop name="IsDefault">1</prop>
								</obj>
								<obj name="PropertyObject" class="SamplePrefWidth" version="5">
									<prop name="PropertyTypeName">Width</prop>
									<prop name="Position">3</prop>
									<prop name="IsDefault">1</prop>
									<prop name="Width">1</prop>
								</obj>
							</list>
						</obj>
					</obj>
					<obj name="item" class="SamplePropInfo" version="1">
						<obj name="ChannelProperties" class="ChanPropList" version="2">
							<obj name="ChannelProperties" class="EMList" version="1">
								<list name="emlist" count="1">
									<obj name="item" class="PropertyList" version="1">
										<list name="emlist" count="12">
											<obj name="PropertyObject" class="RQSampleTargetProperty" version="4">
												<prop name="PropertyTypeName">Combined Sample and Target Type</prop>
												<prop name="Position">4</prop>
												<prop name="IsDefault">0</prop>
												<obj name="ChannelProp" class="ChannelProperty" version="1">
													<prop name="ChannelIdx">0</prop>
												</obj>
											</obj>
											<obj name="PropertyObject" class="QuantConcProperty" version="4">
												<prop name="PropertyTypeName">Concentration</prop>
												<prop name="Position">4</prop>
												<prop name="IsDefault">1</prop>
												<prop name="Concentration">0</prop>
												<obj name="ChannelProp" class="ChannelProperty" version="1">
													<prop name="ChannelIdx">0</prop>
												</obj>
												<prop name="ReadOnly">1</prop>
											</obj>
											<obj name="PropertyObject" class="QuantCpHighProp" version="4">
												<prop name="PropertyTypeName">Cp High</prop>
												<prop name="Position">4</prop>
												<prop name="IsDefault">1</prop>
												<prop name="CpRangeHigh">0</prop>
												<obj name="ChannelProp" class="ChannelProperty" version="1">
													<prop name="ChannelIdx">0</prop>
												</obj>
												<prop name="ReadOnly">1</prop>
											</obj>
											<obj name="PropertyObject" class="QuantCpLowProp" version="4">
												<prop name="PropertyTypeName">Cp Low</prop>
												<prop name="Position">4</prop>
												<prop name="IsDefault">1</prop>
												<prop name="CpRangeLow">0</prop>
												<obj name="ChannelProp" class="ChannelProperty" version="1">
													<prop name="ChannelIdx">0</prop>
												</obj>
												<prop name="ReadOnly">1</prop>
											</obj>
											<obj name="PropertyObject" class="RQEffProp" version="4">
												<prop name="PropertyTypeName">Efficiency</prop>
												<prop name="Position">4</prop>
												<prop name="IsDefault">1</prop>
												<prop name="Efficiency">2</prop>
												<obj name="ChannelProp" class="ChannelProperty" version="1">
													<prop name="ChannelIdx">0</prop>
												</obj>
											</obj>
											<obj name="PropertyObject" class="ChannelGenotype" version="4">
												<prop name="PropertyTypeName">Melt Geno Genotype</prop>
												<prop name="Position">4</prop>
												<prop name="IsDefault">1</prop>
												<prop name="ReadOnly">1</prop>
												<obj name="ChannelProp" class="ChannelProperty" version="1">
													<prop name="ChannelIdx">0</prop>
												</obj>
											</obj>
											<obj name="PropertyObject" class="GroupChannelTypeProp" version="4">
												<prop name="PropertyTypeName">Melt Geno Sample Type</prop>
												<prop name="Position">4</prop>
												<prop name="IsDefault">0</prop>
												<prop name="GroupSampleType">mstUnknown</prop>
												<obj name="ChannelProp" class="ChannelProperty" version="1">
													<prop name="ChannelIdx">0</prop>
												</obj>
											</obj>
											<obj name="PropertyObject" class="QuantSampleTypeProperty" version="4">
												<prop name="PropertyTypeName">Quantification Sample Type</prop>
												<prop name="Position">4</prop>
												<prop name="IsDefault">0</prop>
												<prop name="SampleType">qsUnknown</prop>
												<obj name="ChannelProp" class="ChannelProperty" version="1">
													<prop name="ChannelIdx">0</prop>
												</obj>
											</obj>
											<obj name="PropertyObject" class="ChannelGenotype" version="4">
												<prop name="PropertyTypeName">Scanning Genotype</prop>
												<prop name="Position">4</prop>
												<prop name="IsDefault">1</prop>
												<prop name="ReadOnly">1</prop>
												<obj name="ChannelProp" class="ChannelProperty" version="1">
													<prop name="ChannelIdx">0</prop>
												</obj>
											</obj>
											<obj name="PropertyObject" class="GroupChannelTypeProp" version="4">
												<prop name="PropertyTypeName">Scanning Sample Type</prop>
												<prop name="Position">4</prop>
												<prop name="IsDefault">0</prop>
												<prop name="GroupSampleType">mstUnknown</prop>
												<obj name="ChannelProp" class="ChannelProperty" version="1">
													<prop name="ChannelIdx">0</prop>
												</obj>
											</obj>
											<obj name="PropertyObject" class="TargetName" version="4">
												<prop name="PropertyTypeName">Target Name</prop>
												<prop name="Position">4</prop>
												<prop name="IsDefault">1</prop>
												<obj name="ChannelProp" class="ChannelProperty" version="1">
													<prop name="ChannelIdx">0</prop>
												</obj>
											</obj>
											<obj name="PropertyObject" class="RQTargetProperty" version="4">
												<prop name="PropertyTypeName">Target Type</prop>
												<prop name="Position">4</prop>
												<prop name="IsDefault">0</prop>
												<prop name="TargetType">dtNone</prop>
												<obj name="ChannelProp" class="ChannelProperty" version="1">
													<prop name="ChannelIdx">0</prop>
												</obj>
											</obj>
										</list>
									</obj>
								</list>
							</obj>
						</obj>
						<prop name="ChannelPropertyCount">1</prop>
						<prop name="ContainerPosition">4</prop>
						<prop name="HasSampleProperties">1</prop>
						<obj name="SampleProperties" class="PropertyList" version="1">
							<list name="emlist" count="14">
								<obj name="PropertyObject" class="SamplePrefColor" version="4">
									<prop name="PropertyTypeName">Color</prop>
									<prop name="Position">4</prop>
									<prop name="IsDefault">0</prop>
									<prop name="Color">clGray</prop>
								</obj>
								<obj name="PropertyObject" class="DominantChannelProp" version="4">
									<prop name="PropertyTypeName">Dominant Channel</prop>
									<prop name="Position">4</prop>
									<prop name="IsDefault">0</prop>
									<prop name="DominantChannel">0</prop>
								</obj>
								<obj name="PropertyObject" class="Genotype" version="4">
									<prop name="PropertyTypeName">EndPt Genotype</prop>
									<prop name="Position">4</prop>
									<prop name="IsDefault">1</prop>
									<prop name="ReadOnly">1</prop>
								</obj>
								<obj name="PropertyObject" class="GroupingSample" version="4">
									<prop name="PropertyTypeName">EndPt Sample Type</prop>
									<prop name="Position">4</prop>
									<prop name="IsDefault">0</prop>
									<prop name="GroupSampleType">mstUnknown</prop>
								</obj>
								<obj name="PropertyObject" class="SamplePrefLineStyle" version="4">
									<prop name="PropertyTypeName">Line Style</prop>
									<prop name="Position">4</prop>
									<prop name="IsDefault">0</prop>
									<prop name="LineStyle">psSolid</prop>
								</obj>
								<obj name="PropertyObject" class="GenSampleEditNotes" version="4">
									<prop name="PropertyTypeName">Notes</prop>
									<prop name="Position">4</prop>
									<prop name="IsDefault">1</prop>
								</obj>
								<obj name="PropertyObject" class="SamplePrefPointStyle" version="4">
									<prop name="PropertyTypeName">Point Style</prop>
									<prop name="Position">4</prop>
									<prop name="IsDefault">0</prop>
									<prop name="PointStyle">psNothing</prop>
								</obj>
								<obj name="PropertyObject" class="GenSampleEditPosition" version="4">
									<prop name="PropertyTypeName">Position</prop>
									<prop name="Position">4</prop>
									<prop name="IsDefault">1</prop>
								</obj>
								<obj name="PropertyObject" class="GenSampleEditReplicate" version="4">
									<prop name="PropertyTypeName">Replicate of</prop>
									<prop name="Position">4</prop>
									<prop name="IsDefault">1</prop>
									<prop name="ReplicateOf">-1</prop>
								</obj>
								<obj name="PropertyObject" class="HTCSampleID" version="4">
									<prop name="PropertyTypeName">Sample ID</prop>
									<prop name="Position">4</prop>
									<prop name="IsDefault">1</prop>
								</obj>
								<obj name="PropertyObject" class="GenSampleEditName" version="4">
									<prop name="PropertyTypeName">Sample Name</prop>
									<prop name="Position">4</prop>
									<prop name="IsDefault">1</prop>
									<prop name="name">Sample 5</prop>
								</obj>
								<obj name="PropertyObject" class="HTCSamplePrepNotes" version="4">
									<prop name="PropertyTypeName">Sample Prep Notes</prop>
									<prop name="Position">4</prop>
									<prop name="IsDefault">1</prop>
								</obj>
								<obj name="PropertyObject" class="GenSampleEditSubset" version="4">
									<prop name="PropertyTypeName">Subsets</prop>
									<prop name="Position">4</prop>
									<prop name="IsDefault">1</prop>
								</obj>
								<obj name="PropertyObject" class="SamplePrefWidth" version="5">
									<prop name="PropertyTypeName">Width</prop>
									<prop name="Position">4</prop>
									<prop name="IsDefault">1</prop>
									<prop name="Width">1</prop>
								</obj>
							</list>
						</obj>
					</obj>
					<obj name="item" class="SamplePropInfo" version="1">
						<obj name="ChannelProperties" class="ChanPropList" version="2">
							<obj name="ChannelProperties" class="EMList" version="1">
								<list name="emlist" count="1">
									<obj name="item" class="PropertyList" version="1">
										<list name="emlist" count="12">
											<obj name="PropertyObject" class="RQSampleTargetProperty" version="4">
												<prop name="PropertyTypeName">Combined Sample and Target Type</prop>
												<prop name="Position">5</prop>
												<prop name="IsDefault">0</prop>
												<obj name="ChannelProp" class="ChannelProperty" version="1">
													<prop name="ChannelIdx">0</prop>
												</obj>
											</obj>
											<obj name="PropertyObject" class="QuantConcProperty" version="4">
												<prop name="PropertyTypeName">Concentration</prop>
												<prop name="Position">5</prop>
												<prop name="IsDefault">1</prop>
												<prop name="Concentration">0</prop>
												<obj name="ChannelProp" class="ChannelProperty" version="1">
													<prop name="ChannelIdx">0</prop>
												</obj>
												<prop name="ReadOnly">1</prop>
											</obj>
											<obj name="PropertyObject" class="QuantCpHighProp" version="4">
												<prop name="PropertyTypeName">Cp High</prop>
												<prop name="Position">5</prop>
												<prop name="IsDefault">1</prop>
												<prop name="CpRangeHigh">0</prop>
												<obj name="ChannelProp" class="ChannelProperty" version="1">
													<prop name="ChannelIdx">0</prop>
												</obj>
												<prop name="ReadOnly">1</prop>
											</obj>
											<obj name="PropertyObject" class="QuantCpLowProp" version="4">
												<prop name="PropertyTypeName">Cp Low</prop>
												<prop name="Position">5</prop>
												<prop name="IsDefault">1</prop>
												<prop name="CpRangeLow">0</prop>
												<obj name="ChannelProp" class="ChannelProperty" version="1">
													<prop name="ChannelIdx">0</prop>
												</obj>
												<prop name="ReadOnly">1</prop>
											</obj>
											<obj name="PropertyObject" class="RQEffProp" version="4">
												<prop name="PropertyTypeName">Efficiency</prop>
												<prop name="Position">5</prop>
												<prop name="IsDefault">1</prop>
												<prop name="Efficiency">2</prop>
												<obj name="ChannelProp" class="ChannelProperty" version="1">
													<prop name="ChannelIdx">0</prop>
												</obj>
											</obj>
											<obj name="PropertyObject" class="ChannelGenotype" version="4">
												<prop name="PropertyTypeName">Melt Geno Genotype</prop>
												<prop name="Position">5</prop>
												<prop name="IsDefault">1</prop>
												<prop name="ReadOnly">1</prop>
												<obj name="ChannelProp" class="ChannelProperty" version="1">
													<prop name="ChannelIdx">0</prop>
												</obj>
											</obj>
											<obj name="PropertyObject" class="GroupChannelTypeProp" version="4">
												<prop name="PropertyTypeName">Melt Geno Sample Type</prop>
												<prop name="Position">5</prop>
												<prop name="IsDefault">0</prop>
												<prop name="GroupSampleType">mstUnknown</prop>
												<obj name="ChannelProp" class="ChannelProperty" version="1">
													<prop name="ChannelIdx">0</prop>
												</obj>
											</obj>
											<obj name="PropertyObject" class="QuantSampleTypeProperty" version="4">
												<prop name="PropertyTypeName">Quantification Sample Type</prop>
												<prop name="Position">5</prop>
												<prop name="IsDefault">0</prop>
												<prop name="SampleType">qsUnknown</prop>
												<obj name="ChannelProp" class="ChannelProperty" version="1">
													<prop name="ChannelIdx">0</prop>
												</obj>
											</obj>
											<obj name="PropertyObject" class="ChannelGenotype" version="4">
												<prop name="PropertyTypeName">Scanning Genotype</prop>
												<prop name="Position">5</prop>
												<prop name="IsDefault">1</prop>
												<prop name="ReadOnly">1</prop>
												<obj name="ChannelProp" class="ChannelProperty" version="1">
													<prop name="ChannelIdx">0</prop>
												</obj>
											</obj>
											<obj name="PropertyObject" class="GroupChannelTypeProp" version="4">
												<prop name="PropertyTypeName">Scanning Sample Type</prop>
												<prop name="Position">5</prop>
												<prop name="IsDefault">0</prop>
												<prop name="GroupSampleType">mstUnknown</prop>
												<obj name="ChannelProp" class="ChannelProperty" version="1">
													<prop name="ChannelIdx">0</prop>
												</obj>
											</obj>
											<obj name="PropertyObject" class="TargetName" version="4">
												<prop name="PropertyTypeName">Target Name</prop>
												<prop name="Position">5</prop>
												<prop name="IsDefault">1</prop>
												<obj name="ChannelProp" class="ChannelProperty" version="1">
													<prop name="ChannelIdx">0</prop>
												</obj>
											</obj>
											<obj name="PropertyObject" class="RQTargetProperty" version="4">
												<prop name="PropertyTypeName">Target Type</prop>
												<prop name="Position">5</prop>
												<prop name="IsDefault">0</prop>
												<prop name="TargetType">dtNone</prop>
												<obj name="ChannelProp" class="ChannelProperty" version="1">
													<prop name="ChannelIdx">0</prop>
												</obj>
											</obj>
										</list>
									</obj>
								</list>
							</obj>
						</obj>
						<prop name="ChannelPropertyCount">1</prop>
						<prop name="ContainerPosition">5</prop>
						<prop name="HasSampleProperties">1</prop>
						<obj name="SampleProperties" class="PropertyList" version="1">
							<list name="emlist" count="14">
								<obj name="PropertyObject" class="SamplePrefColor" version="4">
									<prop name="PropertyTypeName">Color</prop>
									<prop name="Position">5</prop>
									<prop name="IsDefault">0</prop>
									<prop name="Color">$0012D7FA</prop>
								</obj>
								<obj name="PropertyObject" class="DominantChannelProp" version="4">
									<prop name="PropertyTypeName">Dominant Channel</prop>
									<prop name="Position">5</prop>
									<prop name="IsDefault">0</prop>
									<prop name="DominantChannel">0</prop>
								</obj>
								<obj name="PropertyObject" class="Genotype" version="4">
									<prop name="PropertyTypeName">EndPt Genotype</prop>
									<prop name="Position">5</prop>
									<prop name="IsDefault">1</prop>
									<prop name="ReadOnly">1</prop>
								</obj>
								<obj name="PropertyObject" class="GroupingSample" version="4">
									<prop name="PropertyTypeName">EndPt Sample Type</prop>
									<prop name="Position">5</prop>
									<prop name="IsDefault">0</prop>
									<prop name="GroupSampleType">mstUnknown</prop>
								</obj>
								<obj name="PropertyObject" class="SamplePrefLineStyle" version="4">
									<prop name="PropertyTypeName">Line Style</prop>
									<prop name="Position">5</prop>
									<prop name="IsDefault">0</prop>
									<prop name="LineStyle">psSolid</prop>
								</obj>
								<obj name="PropertyObject" class="GenSampleEditNotes" version="4">
									<prop name="PropertyTypeName">Notes</prop>
									<prop name="Position">5</prop>
									<prop name="IsDefault">1</prop>
								</obj>
								<obj name="PropertyObject" class="SamplePrefPointStyle" version="4">
									<prop name="PropertyTypeName">Point Style</prop>
									<prop name="Position">5</prop>
									<prop name="IsDefault">0</prop>
									<prop name="PointStyle">psNothing</prop>
								</obj>
								<obj name="PropertyObject" class="GenSampleEditPosition" version="4">
									<prop name="PropertyTypeName">Position</prop>
									<prop name="Position">5</prop>
									<prop name="IsDefault">1</prop>
								</obj>
								<obj name="PropertyObject" class="GenSampleEditReplicate" version="4">
									<prop name="PropertyTypeName">Replicate of</prop>
									<prop name="Position">5</prop>
									<prop name="IsDefault">1</prop>
									<prop name="ReplicateOf">-1</prop>
								</obj>
								<obj name="PropertyObject" class="HTCSampleID" version="4">
									<prop name="PropertyTypeName">Sample ID</prop>
									<prop name="Position">5</prop>
									<prop name="IsDefault">1</prop>
								</obj>
								<obj name="PropertyObject" class="GenSampleEditName" version="4">
									<prop name="PropertyTypeName">Sample Name</prop>
									<prop name="Position">5</prop>
									<prop name="IsDefault">1</prop>
									<prop name="name">Sample 6</prop>
								</obj>
								<obj name="PropertyObject" class="HTCSamplePrepNotes" version="4">
									<prop name="PropertyTypeName">Sample Prep Notes</prop>
									<prop name="Position">5</prop>
									<prop name="IsDefault">1</prop>
								</obj>
								<obj name="PropertyObject" class="GenSampleEditSubset" version="4">
									<prop name="PropertyTypeName">Subsets</prop>
									<prop name="Position">5</prop>
									<prop name="IsDefault">1</prop>
								</obj>
								<obj name="PropertyObject" class="SamplePrefWidth" version="5">
									<prop name="PropertyTypeName">Width</prop>
									<prop name="Position">5</prop>
									<prop name="IsDefault">1</prop>
									<prop name="Width">1</prop>
								</obj>
							</list>
						</obj>
					</obj>
					<obj name="item" class="SamplePropInfo" version="1">
						<obj name="ChannelProperties" class="ChanPropList" version="2">
							<obj name="ChannelProperties" class="EMList" version="1">
								<list name="emlist" count="1">
									<obj name="item" class="PropertyList" version="1">
										<list name="emlist" count="12">
											<obj name="PropertyObject" class="RQSampleTargetProperty" version="4">
												<prop name="PropertyTypeName">Combined Sample and Target Type</prop>
												<prop name="Position">6</prop>
												<prop name="IsDefault">0</prop>
												<obj name="ChannelProp" class="ChannelProperty" version="1">
													<prop name="ChannelIdx">0</prop>
												</obj>
											</obj>
											<obj name="PropertyObject" class="QuantConcProperty" version="4">
												<prop name="PropertyTypeName">Concentration</prop>
												<prop name="Position">6</prop>
												<prop name="IsDefault">1</prop>
												<prop name="Concentration">0</prop>
												<obj name="ChannelProp" class="ChannelProperty" version="1">
													<prop name="ChannelIdx">0</prop>
												</obj>
												<prop name="ReadOnly">1</prop>
											</obj>
											<obj name="PropertyObject" class="QuantCpHighProp" version="4">
												<prop name="PropertyTypeName">Cp High</prop>
												<prop name="Position">6</prop>
												<prop name="IsDefault">1</prop>
												<prop name="CpRangeHigh">0</prop>
												<obj name="ChannelProp" class="ChannelProperty" version="1">
													<prop name="ChannelIdx">0</prop>
												</obj>
												<prop name="ReadOnly">1</prop>
											</obj>
											<obj name="PropertyObject" class="QuantCpLowProp" version="4">
												<prop name="PropertyTypeName">Cp Low</prop>
												<prop name="Position">6</prop>
												<prop name="IsDefault">1</prop>
												<prop name="CpRangeLow">0</prop>
												<obj name="ChannelProp" class="ChannelProperty" version="1">
													<prop name="ChannelIdx">0</prop>
												</obj>
												<prop name="ReadOnly">1</prop>
											</obj>
											<obj name="PropertyObject" class="RQEffProp" version="4">
												<prop name="PropertyTypeName">Efficiency</prop>
												<prop name="Position">6</prop>
												<prop name="IsDefault">1</prop>
												<prop name="Efficiency">2</prop>
												<obj name="ChannelProp" class="ChannelProperty" version="1">
													<prop name="ChannelIdx">0</prop>
												</obj>
											</obj>
											<obj name="PropertyObject" class="ChannelGenotype" version="4">
												<prop name="PropertyTypeName">Melt Geno Genotype</prop>
												<prop name="Position">6</prop>
												<prop name="IsDefault">1</prop>
												<prop name="ReadOnly">1</prop>
												<obj name="ChannelProp" class="ChannelProperty" version="1">
													<prop name="ChannelIdx">0</prop>
												</obj>
											</obj>
											<obj name="PropertyObject" class="GroupChannelTypeProp" version="4">
												<prop name="PropertyTypeName">Melt Geno Sample Type</prop>
												<prop name="Position">6</prop>
												<prop name="IsDefault">0</prop>
												<prop name="GroupSampleType">mstUnknown</prop>
												<obj name="ChannelProp" class="ChannelProperty" version="1">
													<prop name="ChannelIdx">0</prop>
												</obj>
											</obj>
											<obj name="PropertyObject" class="QuantSampleTypeProperty" version="4">
												<prop name="PropertyTypeName">Quantification Sample Type</prop>
												<prop name="Position">6</prop>
												<prop name="IsDefault">0</prop>
												<prop name="SampleType">qsUnknown</prop>
												<obj name="ChannelProp" class="ChannelProperty" version="1">
													<prop name="ChannelIdx">0</prop>
												</obj>
											</obj>
											<obj name="PropertyObject" class="ChannelGenotype" version="4">
												<prop name="PropertyTypeName">Scanning Genotype</prop>
												<prop name="Position">6</prop>
												<prop name="IsDefault">1</prop>
												<prop name="ReadOnly">1</prop>
												<obj name="ChannelProp" class="ChannelProperty" version="1">
													<prop name="ChannelIdx">0</prop>
												</obj>
											</obj>
											<obj name="PropertyObject" class="GroupChannelTypeProp" version="4">
												<prop name="PropertyTypeName">Scanning Sample Type</prop>
												<prop name="Position">6</prop>
												<prop name="IsDefault">0</prop>
												<prop name="GroupSampleType">mstUnknown</prop>
												<obj name="ChannelProp" class="ChannelProperty" version="1">
													<prop name="ChannelIdx">0</prop>
												</obj>
											</obj>
											<obj name="PropertyObject" class="TargetName" version="4">
												<prop name="PropertyTypeName">Target Name</prop>
												<prop name="Position">6</prop>
												<prop name="IsDefault">1</prop>
												<obj name="ChannelProp" class="ChannelProperty" version="1">
													<prop name="ChannelIdx">0</prop>
												</obj>
											</obj>
											<obj name="PropertyObject" class="RQTargetProperty" version="4">
												<prop name="PropertyTypeName">Target Type</prop>
												<prop name="Position">6</prop>
												<prop name="IsDefault">0</prop>
												<prop name="TargetType">dtNone</prop>
												<obj name="ChannelProp" class="ChannelProperty" version="1">
													<prop name="ChannelIdx">0</prop>
												</obj>
											</obj>
										</list>
									</obj>
								</list>
							</obj>
						</obj>
						<prop name="ChannelPropertyCount">1</prop>
						<prop name="ContainerPosition">6</prop>
						<prop name="HasSampleProperties">1</prop>
						<obj name="SampleProperties" class="PropertyList" version="1">
							<list name="emlist" count="14">
								<obj name="PropertyObject" class="SamplePrefColor" version="4">
									<prop name="PropertyTypeName">Color</prop>
									<prop name="Position">6</prop>
									<prop name="IsDefault">0</prop>
									<prop name="Color">$00000097</prop>
								</obj>
								<obj name="PropertyObject" class="DominantChannelProp" version="4">
									<prop name="PropertyTypeName">Dominant Channel</prop>
									<prop name="Position">6</prop>
									<prop name="IsDefault">0</prop>
									<prop name="DominantChannel">0</prop>
								</obj>
								<obj name="PropertyObject" class="Genotype" version="4">
									<prop name="PropertyTypeName">EndPt Genotype</prop>
									<prop name="Position">6</prop>
									<prop name="IsDefault">1</prop>
									<prop name="ReadOnly">1</prop>
								</obj>
								<obj name="PropertyObject" class="GroupingSample" version="4">
									<prop name="PropertyTypeName">EndPt Sample Type</prop>
									<prop name="Position">6</prop>
									<prop name="IsDefault">0</prop>
									<prop name="GroupSampleType">mstUnknown</prop>
								</obj>
								<obj name="PropertyObject" class="SamplePrefLineStyle" version="4">
									<prop name="PropertyTypeName">Line Style</prop>
									<prop name="Position">6</prop>
									<prop name="IsDefault">0</prop>
									<prop name="LineStyle">psSolid</prop>
								</obj>
								<obj name="PropertyObject" class="GenSampleEditNotes" version="4">
									<prop name="PropertyTypeName">Notes</prop>
									<prop name="Position">6</prop>
									<prop name="IsDefault">1</prop>
								</obj>
								<obj name="PropertyObject" class="SamplePrefPointStyle" version="4">
									<prop name="PropertyTypeName">Point Style</prop>
									<prop name="Position">6</prop>
									<prop name="IsDefault">0</prop>
									<prop name="PointStyle">psNothing</prop>
								</obj>
								<obj name="PropertyObject" class="GenSampleEditPosition" version="4">
									<prop name="PropertyTypeName">Position</prop>
									<prop name="Position">6</prop>
									<prop name="IsDefault">1</prop>
								</obj>
								<obj name="PropertyObject" class="GenSampleEditReplicate" version="4">
									<prop name="PropertyTypeName">Replicate of</prop>
									<prop name="Position">6</prop>
									<prop name="IsDefault">1</prop>
									<prop name="ReplicateOf">-1</prop>
								</obj>
								<obj name="PropertyObject" class="HTCSampleID" version="4">
									<prop name="PropertyTypeName">Sample ID</prop>
									<prop name="Position">6</prop>
									<prop name="IsDefault">1</prop>
								</obj>
								<obj name="PropertyObject" class="GenSampleEditName" version="4">
									<prop name="PropertyTypeName">Sample Name</prop>
									<prop name="Position">6</prop>
									<prop name="IsDefault">1</prop>
									<prop name="name">Sample 7</prop>
								</obj>
								<obj name="PropertyObject" class="HTCSamplePrepNotes" version="4">
									<prop name="PropertyTypeName">Sample Prep Notes</prop>
									<prop name="Position">6</prop>
									<prop name="IsDefault">1</prop>
								</obj>
								<obj name="PropertyObject" class="GenSampleEditSubset" version="4">
									<prop name="PropertyTypeName">Subsets</prop>
									<prop name="Position">6</prop>
									<prop name="IsDefault">1</prop>
								</obj>
								<obj name="PropertyObject" class="SamplePrefWidth" version="5">
									<prop name="PropertyTypeName">Width</prop>
									<prop name="Position">6</prop>
									<prop name="IsDefault">1</prop>
									<prop name="Width">1</prop>
								</obj>
							</list>
						</obj>
					</obj>
					<obj name="item" class="SamplePropInfo" version="1">
						<obj name="ChannelProperties" class="ChanPropList" version="2">
							<obj name="ChannelProperties" class="EMList" version="1">
								<list name="emlist" count="1">
									<obj name="item" class="PropertyList" version="1">
										<list name="emlist" count="12">
											<obj name="PropertyObject" class="RQSampleTargetProperty" version="4">
												<prop name="PropertyTypeName">Combined Sample and Target Type</prop>
												<prop name="Position">7</prop>
												<prop name="IsDefault">0</prop>
												<obj name="ChannelProp" class="ChannelProperty" version="1">
													<prop name="ChannelIdx">0</prop>
												</obj>
											</obj>
											<obj name="PropertyObject" class="QuantConcProperty" version="4">
												<prop name="PropertyTypeName">Concentration</prop>
												<prop name="Position">7</prop>
												<prop name="IsDefault">1</prop>
												<prop name="Concentration">0</prop>
												<obj name="ChannelProp" class="ChannelProperty" version="1">
													<prop name="ChannelIdx">0</prop>
												</obj>
												<prop name="ReadOnly">1</prop>
											</obj>
											<obj name="PropertyObject" class="QuantCpHighProp" version="4">
												<prop name="PropertyTypeName">Cp High</prop>
												<prop name="Position">7</prop>
												<prop name="IsDefault">1</prop>
												<prop name="CpRangeHigh">0</prop>
												<obj name="ChannelProp" class="ChannelProperty" version="1">
													<prop name="ChannelIdx">0</prop>
												</obj>
												<prop name="ReadOnly">1</prop>
											</obj>
											<obj name="PropertyObject" class="QuantCpLowProp" version="4">
												<prop name="PropertyTypeName">Cp Low</prop>
												<prop name="Position">7</prop>
												<prop name="IsDefault">1</prop>
												<prop name="CpRangeLow">0</prop>
												<obj name="ChannelProp" class="ChannelProperty" version="1">
													<prop name="ChannelIdx">0</prop>
												</obj>
												<prop name="ReadOnly">1</prop>
											</obj>
											<obj name="PropertyObject" class="RQEffProp" version="4">
												<prop name="PropertyTypeName">Efficiency</prop>
												<prop name="Position">7</prop>
												<prop name="IsDefault">1</prop>
												<prop name="Efficiency">2</prop>
												<obj name="ChannelProp" class="ChannelProperty" version="1">
													<prop name="ChannelIdx">0</prop>
												</obj>
											</obj>
											<obj name="PropertyObject" class="ChannelGenotype" version="4">
												<prop name="PropertyTypeName">Melt Geno Genotype</prop>
												<prop name="Position">7</prop>
												<prop name="IsDefault">1</prop>
												<prop name="ReadOnly">1</prop>
												<obj name="ChannelProp" class="ChannelProperty" version="1">
													<prop name="ChannelIdx">0</prop>
												</obj>
											</obj>
											<obj name="PropertyObject" class="GroupChannelTypeProp" version="4">
												<prop name="PropertyTypeName">Melt Geno Sample Type</prop>
												<prop name="Position">7</prop>
												<prop name="IsDefault">0</prop>
												<prop name="GroupSampleType">mstUnknown</prop>
												<obj name="ChannelProp" class="ChannelProperty" version="1">
													<prop name="ChannelIdx">0</prop>
												</obj>
											</obj>
											<obj name="PropertyObject" class="QuantSampleTypeProperty" version="4">
												<prop name="PropertyTypeName">Quantification Sample Type</prop>
												<prop name="Position">7</prop>
												<prop name="IsDefault">0</prop>
												<prop name="SampleType">qsUnknown</prop>
												<obj name="ChannelProp" class="ChannelProperty" version="1">
													<prop name="ChannelIdx">0</prop>
												</obj>
											</obj>
											<obj name="PropertyObject" class="ChannelGenotype" version="4">
												<prop name="PropertyTypeName">Scanning Genotype</prop>
												<prop name="Position">7</prop>
												<prop name="IsDefault">1</prop>
												<prop name="ReadOnly">1</prop>
												<obj name="ChannelProp" class="ChannelProperty" version="1">
													<prop name="ChannelIdx">0</prop>
												</obj>
											</obj>
											<obj name="PropertyObject" class="GroupChannelTypeProp" version="4">
												<prop name="PropertyTypeName">Scanning Sample Type</prop>
												<prop name="Position">7</prop>
												<prop name="IsDefault">0</prop>
												<prop name="GroupSampleType">mstUnknown</prop>
												<obj name="ChannelProp" class="ChannelProperty" version="1">
													<prop name="ChannelIdx">0</prop>
												</obj>
											</obj>
											<obj name="PropertyObject" class="TargetName" version="4">
												<prop name="PropertyTypeName">Target Name</prop>
												<prop name="Position">7</prop>
												<prop name="IsDefault">1</prop>
												<obj name="ChannelProp" class="ChannelProperty" version="1">
													<prop name="ChannelIdx">0</prop>
												</obj>
											</obj>
											<obj name="PropertyObject" class="RQTargetProperty" version="4">
												<prop name="PropertyTypeName">Target Type</prop>
												<prop name="Position">7</prop>
												<prop name="IsDefault">0</prop>
												<prop name="TargetType">dtNone</prop>
												<obj name="ChannelProp" class="ChannelProperty" version="1">
													<prop name="ChannelIdx">0</prop>
												</obj>
											</obj>
										</list>
									</obj>
								</list>
							</obj>
						</obj>
						<prop name="ChannelPropertyCount">1</prop>
						<prop name="ContainerPosition">7</prop>
						<prop name="HasSampleProperties">1</prop>
						<obj name="SampleProperties" class="PropertyList" version="1">
							<list name="emlist" count="14">
								<obj name="PropertyObject" class="SamplePrefColor" version="4">
									<prop name="PropertyTypeName">Color</prop>
									<prop name="Position">7</prop>
									<prop name="IsDefault">0</prop>
									<prop name="Color">$00FFFF0F</prop>
								</obj>
								<obj name="PropertyObject" class="DominantChannelProp" version="4">
									<prop name="PropertyTypeName">Dominant Channel</prop>
									<prop name="Position">7</prop>
									<prop name="IsDefault">0</prop>
									<prop name="DominantChannel">0</prop>
								</obj>
								<obj name="PropertyObject" class="Genotype" version="4">
									<prop name="PropertyTypeName">EndPt Genotype</prop>
									<prop name="Position">7</prop>
									<prop name="IsDefault">1</prop>
									<prop name="ReadOnly">1</prop>
								</obj>
								<obj name="PropertyObject" class="GroupingSample" version="4">
									<prop name="PropertyTypeName">EndPt Sample Type</prop>
									<prop name="Position">7</prop>
									<prop name="IsDefault">0</prop>
									<prop name="GroupSampleType">mstUnknown</prop>
								</obj>
								<obj name="PropertyObject" class="SamplePrefLineStyle" version="4">
									<prop name="PropertyTypeName">Line Style</prop>
									<prop name="Position">7</prop>
									<prop name="IsDefault">0</prop>
									<prop name="LineStyle">psSolid</prop>
								</obj>
								<obj name="PropertyObject" class="GenSampleEditNotes" version="4">
									<prop name="PropertyTypeName">Notes</prop>
									<prop name="Position">7</prop>
									<prop name="IsDefault">1</prop>
								</obj>
								<obj name="PropertyObject" class="SamplePrefPointStyle" version="4">
									<prop name="PropertyTypeName">Point Style</prop>
									<prop name="Position">7</prop>
									<prop name="IsDefault">0</prop>
									<prop name="PointStyle">psNothing</prop>
								</obj>
								<obj name="PropertyObject" class="GenSampleEditPosition" version="4">
									<prop name="PropertyTypeName">Position</prop>
									<prop name="Position">7</prop>
									<prop name="IsDefault">1</prop>
								</obj>
								<obj name="PropertyObject" class="GenSampleEditReplicate" version="4">
									<prop name="PropertyTypeName">Replicate of</prop>
									<prop name="Position">7</prop>
									<prop name="IsDefault">1</prop>
									<prop name="ReplicateOf">-1</prop>
								</obj>
								<obj name="PropertyObject" class="HTCSampleID" version="4">
									<prop name="PropertyTypeName">Sample ID</prop>
									<prop name="Position">7</prop>
									<prop name="IsDefault">1</prop>
								</obj>
								<obj name="PropertyObject" class="GenSampleEditName" version="4">
									<prop name="PropertyTypeName">Sample Name</prop>
									<prop name="Position">7</prop>
									<prop name="IsDefault">1</prop>
									<prop name="name">Sample 8</prop>
								</obj>
								<obj name="PropertyObject" class="HTCSamplePrepNotes" version="4">
									<prop name="PropertyTypeName">Sample Prep Notes</prop>
									<prop name="Position">7</prop>
									<prop name="IsDefault">1</prop>
								</obj>
								<obj name="PropertyObject" class="GenSampleEditSubset" version="4">
									<prop name="PropertyTypeName">Subsets</prop>
									<prop name="Position">7</prop>
									<prop name="IsDefault">1</prop>
								</obj>
								<obj name="PropertyObject" class="SamplePrefWidth" version="5">
									<prop name="PropertyTypeName">Width</prop>
									<prop name="Position">7</prop>
									<prop name="IsDefault">1</prop>
									<prop name="Width">1</prop>
								</obj>
							</list>
						</obj>
					</obj>
					<obj name="item" class="SamplePropInfo" version="1">
						<obj name="ChannelProperties" class="ChanPropList" version="2">
							<obj name="ChannelProperties" class="EMList" version="1">
								<list name="emlist" count="1">
									<obj name="item" class="PropertyList" version="1">
										<list name="emlist" count="12">
											<obj name="PropertyObject" class="RQSampleTargetProperty" version="4">
												<prop name="PropertyTypeName">Combined Sample and Target Type</prop>
												<prop name="Position">8</prop>
												<prop name="IsDefault">0</prop>
												<obj name="ChannelProp" class="ChannelProperty" version="1">
													<prop name="ChannelIdx">0</prop>
												</obj>
											</obj>
											<obj name="PropertyObject" class="QuantConcProperty" version="4">
												<prop name="PropertyTypeName">Concentration</prop>
												<prop name="Position">8</prop>
												<prop name="IsDefault">1</prop>
												<prop name="Concentration">0</prop>
												<obj name="ChannelProp" class="ChannelProperty" version="1">
													<prop name="ChannelIdx">0</prop>
												</obj>
												<prop name="ReadOnly">1</prop>
											</obj>
											<obj name="PropertyObject" class="QuantCpHighProp" version="4">
												<prop name="PropertyTypeName">Cp High</prop>
												<prop name="Position">8</prop>
												<prop name="IsDefault">1</prop>
												<prop name="CpRangeHigh">0</prop>
												<obj name="ChannelProp" class="ChannelProperty" version="1">
													<prop name="ChannelIdx">0</prop>
												</obj>
												<prop name="ReadOnly">1</prop>
											</obj>
											<obj name="PropertyObject" class="QuantCpLowProp" version="4">
												<prop name="PropertyTypeName">Cp Low</prop>
												<prop name="Position">8</prop>
												<prop name="IsDefault">1</prop>
												<prop name="CpRangeLow">0</prop>
												<obj name="ChannelProp" class="ChannelProperty" version="1">
													<prop name="ChannelIdx">0</prop>
												</obj>
												<prop name="ReadOnly">1</prop>
											</obj>
											<obj name="PropertyObject" class="RQEffProp" version="4">
												<prop name="PropertyTypeName">Efficiency</prop>
												<prop name="Position">8</prop>
												<prop name="IsDefault">1</prop>
												<prop name="Efficiency">2</prop>
												<obj name="ChannelProp" class="ChannelProperty" version="1">
													<prop name="ChannelIdx">0</prop>
												</obj>
											</obj>
											<obj name="PropertyObject" class="ChannelGenotype" version="4">
												<prop name="PropertyTypeName">Melt Geno Genotype</prop>
												<prop name="Position">8</prop>
												<prop name="IsDefault">1</prop>
												<prop name="ReadOnly">1</prop>
												<obj name="ChannelProp" class="ChannelProperty" version="1">
													<prop name="ChannelIdx">0</prop>
												</obj>
											</obj>
											<obj name="PropertyObject" class="GroupChannelTypeProp" version="4">
												<prop name="PropertyTypeName">Melt Geno Sample Type</prop>
												<prop name="Position">8</prop>
												<prop name="IsDefault">0</prop>
												<prop name="GroupSampleType">mstUnknown</prop>
												<obj name="ChannelProp" class="ChannelProperty" version="1">
													<prop name="ChannelIdx">0</prop>
												</obj>
											</obj>
											<obj name="PropertyObject" class="QuantSampleTypeProperty" version="4">
												<prop name="PropertyTypeName">Quantification Sample Type</prop>
												<prop name="Position">8</prop>
												<prop name="IsDefault">0</prop>
												<prop name="SampleType">qsUnknown</prop>
												<obj name="ChannelProp" class="ChannelProperty" version="1">
													<prop name="ChannelIdx">0</prop>
												</obj>
											</obj>
											<obj name="PropertyObject" class="ChannelGenotype" version="4">
												<prop name="PropertyTypeName">Scanning Genotype</prop>
												<prop name="Position">8</prop>
												<prop name="IsDefault">1</prop>
												<prop name="ReadOnly">1</prop>
												<obj name="ChannelProp" class="ChannelProperty" version="1">
													<prop name="ChannelIdx">0</prop>
												</obj>
											</obj>
											<obj name="PropertyObject" class="GroupChannelTypeProp" version="4">
												<prop name="PropertyTypeName">Scanning Sample Type</prop>
												<prop name="Position">8</prop>
												<prop name="IsDefault">0</prop>
												<prop name="GroupSampleType">mstUnknown</prop>
												<obj name="ChannelProp" class="ChannelProperty" version="1">
													<prop name="ChannelIdx">0</prop>
												</obj>
											</obj>
											<obj name="PropertyObject" class="TargetName" version="4">
												<prop name="PropertyTypeName">Target Name</prop>
												<prop name="Position">8</prop>
												<prop name="IsDefault">1</prop>
												<obj name="ChannelProp" class="ChannelProperty" version="1">
													<prop name="ChannelIdx">0</prop>
												</obj>
											</obj>
											<obj name="PropertyObject" class="RQTargetProperty" version="4">
												<prop name="PropertyTypeName">Target Type</prop>
												<prop name="Position">8</prop>
												<prop name="IsDefault">0</prop>
												<prop name="TargetType">dtNone</prop>
												<obj name="ChannelProp" class="ChannelProperty" version="1">
													<prop name="ChannelIdx">0</prop>
												</obj>
											</obj>
										</list>
									</obj>
								</list>
							</obj>
						</obj>
						<prop name="ChannelPropertyCount">1</prop>
						<prop name="ContainerPosition">8</prop>
						<prop name="HasSampleProperties">1</prop>
						<obj name="SampleProperties" class="PropertyList" version="1">
							<list name="emlist" count="14">
								<obj name="PropertyObject" class="SamplePrefColor" version="4">
									<prop name="PropertyTypeName">Color</prop>
									<prop name="Position">8</prop>
									<prop name="IsDefault">0</prop>
									<prop name="Color">$00404000</prop>
								</obj>
								<obj name="PropertyObject" class="DominantChannelProp" version="4">
									<prop name="PropertyTypeName">Dominant Channel</prop>
									<prop name="Position">8</prop>
									<prop name="IsDefault">0</prop>
									<prop name="DominantChannel">0</prop>
								</obj>
								<obj name="PropertyObject" class="Genotype" version="4">
									<prop name="PropertyTypeName">EndPt Genotype</prop>
									<prop name="Position">8</prop>
									<prop name="IsDefault">1</prop>
									<prop name="ReadOnly">1</prop>
								</obj>
								<obj name="PropertyObject" class="GroupingSample" version="4">
									<prop name="PropertyTypeName">EndPt Sample Type</prop>
									<prop name="Position">8</prop>
									<prop name="IsDefault">0</prop>
									<prop name="GroupSampleType">mstUnknown</prop>
								</obj>
								<obj name="PropertyObject" class="SamplePrefLineStyle" version="4">
									<prop name="PropertyTypeName">Line Style</prop>
									<prop name="Position">8</prop>
									<prop name="IsDefault">0</prop>
									<prop name="LineStyle">psSolid</prop>
								</obj>
								<obj name="PropertyObject" class="GenSampleEditNotes" version="4">
									<prop name="PropertyTypeName">Notes</prop>
									<prop name="Position">8</prop>
									<prop name="IsDefault">1</prop>
								</obj>
								<obj name="PropertyObject" class="SamplePrefPointStyle" version="4">
									<prop name="PropertyTypeName">Point Style</prop>
									<prop name="Position">8</prop>
									<prop name="IsDefault">0</prop>
									<prop name="PointStyle">psNothing</prop>
								</obj>
								<obj name="PropertyObject" class="GenSampleEditPosition" version="4">
									<prop name="PropertyTypeName">Position</prop>
									<prop name="Position">8</prop>
									<prop name="IsDefault">1</prop>
								</obj>
								<obj name="PropertyObject" class="GenSampleEditReplicate" version="4">
									<prop name="PropertyTypeName">Replicate of</prop>
									<prop name="Position">8</prop>
									<prop name="IsDefault">1</prop>
									<prop name="ReplicateOf">-1</prop>
								</obj>
								<obj name="PropertyObject" class="HTCSampleID" version="4">
									<prop name="PropertyTypeName">Sample ID</prop>
									<prop name="Position">8</prop>
									<prop name="IsDefault">1</prop>
								</obj>
								<obj name="PropertyObject" class="GenSampleEditName" version="4">
									<prop name="PropertyTypeName">Sample Name</prop>
									<prop name="Position">8</prop>
									<prop name="IsDefault">1</prop>
									<prop name="name">Sample 9</prop>
								</obj>
								<obj name="PropertyObject" class="HTCSamplePrepNotes" version="4">
									<prop name="PropertyTypeName">Sample Prep Notes</prop>
									<prop name="Position">8</prop>
									<prop name="IsDefault">1</prop>
								</obj>
								<obj name="PropertyObject" class="GenSampleEditSubset" version="4">
									<prop name="PropertyTypeName">Subsets</prop>
									<prop name="Position">8</prop>
									<prop name="IsDefault">1</prop>
								</obj>
								<obj name="PropertyObject" class="SamplePrefWidth" version="5">
									<prop name="PropertyTypeName">Width</prop>
									<prop name="Position">8</prop>
									<prop name="IsDefault">1</prop>
									<prop name="Width">1</prop>
								</obj>
							</list>
						</obj>
					</obj>
					<obj name="item" class="SamplePropInfo" version="1">
						<obj name="ChannelProperties" class="ChanPropList" version="2">
							<obj name="ChannelProperties" class="EMList" version="1">
								<list name="emlist" count="1">
									<obj name="item" class="PropertyList" version="1">
										<list name="emlist" count="12">
											<obj name="PropertyObject" class="RQSampleTargetProperty" version="4">
												<prop name="PropertyTypeName">Combined Sample and Target Type</prop>
												<prop name="Position">9</prop>
												<prop name="IsDefault">0</prop>
												<obj name="ChannelProp" class="ChannelProperty" version="1">
													<prop name="ChannelIdx">0</prop>
												</obj>
											</obj>
											<obj name="PropertyObject" class="QuantConcProperty" version="4">
												<prop name="PropertyTypeName">Concentration</prop>
												<prop name="Position">9</prop>
												<prop name="IsDefault">1</prop>
												<prop name="Concentration">0</prop>
												<obj name="ChannelProp" class="ChannelProperty" version="1">
													<prop name="ChannelIdx">0</prop>
												</obj>
												<prop name="ReadOnly">1</prop>
											</obj>
											<obj name="PropertyObject" class="QuantCpHighProp" version="4">
												<prop name="PropertyTypeName">Cp High</prop>
												<prop name="Position">9</prop>
												<prop name="IsDefault">1</prop>
												<prop name="CpRangeHigh">0</prop>
												<obj name="ChannelProp" class="ChannelProperty" version="1">
													<prop name="ChannelIdx">0</prop>
												</obj>
												<prop name="ReadOnly">1</prop>
											</obj>
											<obj name="PropertyObject" class="QuantCpLowProp" version="4">
												<prop name="PropertyTypeName">Cp Low</prop>
												<prop name="Position">9</prop>
												<prop name="IsDefault">1</prop>
												<prop name="CpRangeLow">0</prop>
												<obj name="ChannelProp" class="ChannelProperty" version="1">
													<prop name="ChannelIdx">0</prop>
												</obj>
												<prop name="ReadOnly">1</prop>
											</obj>
											<obj name="PropertyObject" class="RQEffProp" version="4">
												<prop name="PropertyTypeName">Efficiency</prop>
												<prop name="Position">9</prop>
												<prop name="IsDefault">1</prop>
												<prop name="Efficiency">2</prop>
												<obj name="ChannelProp" class="ChannelProperty" version="1">
													<prop name="ChannelIdx">0</prop>
												</obj>
											</obj>
											<obj name="PropertyObject" class="ChannelGenotype" version="4">
												<prop name="PropertyTypeName">Melt Geno Genotype</prop>
												<prop name="Position">9</prop>
												<prop name="IsDefault">1</prop>
												<prop name="ReadOnly">1</prop>
												<obj name="ChannelProp" class="ChannelProperty" version="1">
													<prop name="ChannelIdx">0</prop>
												</obj>
											</obj>
											<obj name="PropertyObject" class="GroupChannelTypeProp" version="4">
												<prop name="PropertyTypeName">Melt Geno Sample Type</prop>
												<prop name="Position">9</prop>
												<prop name="IsDefault">0</prop>
												<prop name="GroupSampleType">mstUnknown</prop>
												<obj name="ChannelProp" class="ChannelProperty" version="1">
													<prop name="ChannelIdx">0</prop>
												</obj>
											</obj>
											<obj name="PropertyObject" class="QuantSampleTypeProperty" version="4">
												<prop name="PropertyTypeName">Quantification Sample Type</prop>
												<prop name="Position">9</prop>
												<prop name="IsDefault">0</prop>
												<prop name="SampleType">qsUnknown</prop>
												<obj name="ChannelProp" class="ChannelProperty" version="1">
													<prop name="ChannelIdx">0</prop>
												</obj>
											</obj>
											<obj name="PropertyObject" class="ChannelGenotype" version="4">
												<prop name="PropertyTypeName">Scanning Genotype</prop>
												<prop name="Position">9</prop>
												<prop name="IsDefault">1</prop>
												<prop name="ReadOnly">1</prop>
												<obj name="ChannelProp" class="ChannelProperty" version="1">
													<prop name="ChannelIdx">0</prop>
												</obj>
											</obj>
											<obj name="PropertyObject" class="GroupChannelTypeProp" version="4">
												<prop name="PropertyTypeName">Scanning Sample Type</prop>
												<prop name="Position">9</prop>
												<prop name="IsDefault">0</prop>
												<prop name="GroupSampleType">mstUnknown</prop>
												<obj name="ChannelProp" class="ChannelProperty" version="1">
													<prop name="ChannelIdx">0</prop>
												</obj>
											</obj>
											<obj name="PropertyObject" class="TargetName" version="4">
												<prop name="PropertyTypeName">Target Name</prop>
												<prop name="Position">9</prop>
												<prop name="IsDefault">1</prop>
												<obj name="ChannelProp" class="ChannelProperty" version="1">
													<prop name="ChannelIdx">0</prop>
												</obj>
											</obj>
											<obj name="PropertyObject" class="RQTargetProperty" version="4">
												<prop name="PropertyTypeName">Target Type</prop>
												<prop name="Position">9</prop>
												<prop name="IsDefault">0</prop>
												<prop name="TargetType">dtNone</prop>
												<obj name="ChannelProp" class="ChannelProperty" version="1">
													<prop name="ChannelIdx">0</prop>
												</obj>
											</obj>
										</list>
									</obj>
								</list>
							</obj>
						</obj>
						<prop name="ChannelPropertyCount">1</prop>
						<prop name="ContainerPosition">9</prop>
						<prop name="HasSampleProperties">1</prop>
						<obj name="SampleProperties" class="PropertyList" version="1">
							<list name="emlist" count="14">
								<obj name="PropertyObject" class="SamplePrefColor" version="4">
									<prop name="PropertyTypeName">Color</prop>
									<prop name="Position">9</prop>
									<prop name="IsDefault">0</prop>
									<prop name="Color">$004080FF</prop>
								</obj>
								<obj name="PropertyObject" class="DominantChannelProp" version="4">
									<prop name="PropertyTypeName">Dominant Channel</prop>
									<prop name="Position">9</prop>
									<prop name="IsDefault">0</prop>
									<prop name="DominantChannel">0</prop>
								</obj>
								<obj name="PropertyObject" class="Genotype" version="4">
									<prop name="PropertyTypeName">EndPt Genotype</prop>
									<prop name="Position">9</prop>
									<prop name="IsDefault">1</prop>
									<prop name="ReadOnly">1</prop>
								</obj>
								<obj name="PropertyObject" class="GroupingSample" version="4">
									<prop name="PropertyTypeName">EndPt Sample Type</prop>
									<prop name="Position">9</prop>
									<prop name="IsDefault">0</prop>
									<prop name="GroupSampleType">mstUnknown</prop>
								</obj>
								<obj name="PropertyObject" class="SamplePrefLineStyle" version="4">
									<prop name="PropertyTypeName">Line Style</prop>
									<prop name="Position">9</prop>
									<prop name="IsDefault">0</prop>
									<prop name="LineStyle">psSolid</prop>
								</obj>
								<obj name="PropertyObject" class="GenSampleEditNotes" version="4">
									<prop name="PropertyTypeName">Notes</prop>
									<prop name="Position">9</prop>
									<prop name="IsDefault">1</prop>
								</obj>
								<obj name="PropertyObject" class="SamplePrefPointStyle" version="4">
									<prop name="PropertyTypeName">Point Style</prop>
									<prop name="Position">9</prop>
									<prop name="IsDefault">0</prop>
									<prop name="PointStyle">psNothing</prop>
								</obj>
								<obj name="PropertyObject" class="GenSampleEditPosition" version="4">
									<prop name="PropertyTypeName">Position</prop>
									<prop name="Position">9</prop>
									<prop name="IsDefault">1</prop>
								</obj>
								<obj name="PropertyObject" class="GenSampleEditReplicate" version="4">
									<prop name="PropertyTypeName">Replicate of</prop>
									<prop name="Position">9</prop>
									<prop name="IsDefault">1</prop>
									<prop name="ReplicateOf">-1</prop>
								</obj>
								<obj name="PropertyObject" class="HTCSampleID" version="4">
									<prop name="PropertyTypeName">Sample ID</prop>
									<prop name="Position">9</prop>
									<prop name="IsDefault">1</prop>
								</obj>
								<obj name="PropertyObject" class="GenSampleEditName" version="4">
									<prop name="PropertyTypeName">Sample Name</prop>
									<prop name="Position">9</prop>
									<prop name="IsDefault">1</prop>
									<prop name="name">Sample 10</prop>
								</obj>
								<obj name="PropertyObject" class="HTCSamplePrepNotes" version="4">
									<prop name="PropertyTypeName">Sample Prep Notes</prop>
									<prop name="Position">9</prop>
									<prop name="IsDefault">1</prop>
								</obj>
								<obj name="PropertyObject" class="GenSampleEditSubset" version="4">
									<prop name="PropertyTypeName">Subsets</prop>
									<prop name="Position">9</prop>
									<prop name="IsDefault">1</prop>
								</obj>
								<obj name="PropertyObject" class="SamplePrefWidth" version="5">
									<prop name="PropertyTypeName">Width</prop>
									<prop name="Position">9</prop>
									<prop name="IsDefault">1</prop>
									<prop name="Width">1</prop>
								</obj>
							</list>
						</obj>
					</obj>
					<obj name="item" class="SamplePropInfo" version="1">
						<obj name="ChannelProperties" class="ChanPropList" version="2">
							<obj name="ChannelProperties" class="EMList" version="1">
								<list name="emlist" count="1">
									<obj name="item" class="PropertyList" version="1">
										<list name="emlist" count="12">
											<obj name="PropertyObject" class="RQSampleTargetProperty" version="4">
												<prop name="PropertyTypeName">Combined Sample and Target Type</prop>
												<prop name="Position">10</prop>
												<prop name="IsDefault">0</prop>
												<obj name="ChannelProp" class="ChannelProperty" version="1">
													<prop name="ChannelIdx">0</prop>
												</obj>
											</obj>
											<obj name="PropertyObject" class="QuantConcProperty" version="4">
												<prop name="PropertyTypeName">Concentration</prop>
												<prop name="Position">10</prop>
												<prop name="IsDefault">1</prop>
												<prop name="Concentration">0</prop>
												<obj name="ChannelProp" class="ChannelProperty" version="1">
													<prop name="ChannelIdx">0</prop>
												</obj>
												<prop name="ReadOnly">1</prop>
											</obj>
											<obj name="PropertyObject" class="QuantCpHighProp" version="4">
												<prop name="PropertyTypeName">Cp High</prop>
												<prop name="Position">10</prop>
												<prop name="IsDefault">1</prop>
												<prop name="CpRangeHigh">0</prop>
												<obj name="ChannelProp" class="ChannelProperty" version="1">
													<prop name="ChannelIdx">0</prop>
												</obj>
												<prop name="ReadOnly">1</prop>
											</obj>
											<obj name="PropertyObject" class="QuantCpLowProp" version="4">
												<prop name="PropertyTypeName">Cp Low</prop>
												<prop name="Position">10</prop>
												<prop name="IsDefault">1</prop>
												<prop name="CpRangeLow">0</prop>
												<obj name="ChannelProp" class="ChannelProperty" version="1">
													<prop name="ChannelIdx">0</prop>
												</obj>
												<prop name="ReadOnly">1</prop>
											</obj>
											<obj name="PropertyObject" class="RQEffProp" version="4">
												<prop name="PropertyTypeName">Efficiency</prop>
												<prop name="Position">10</prop>
												<prop name="IsDefault">1</prop>
												<prop name="Efficiency">2</prop>
												<obj name="ChannelProp" class="ChannelProperty" version="1">
													<prop name="ChannelIdx">0</prop>
												</obj>
											</obj>
											<obj name="PropertyObject" class="ChannelGenotype" version="4">
												<prop name="PropertyTypeName">Melt Geno Genotype</prop>
												<prop name="Position">10</prop>
												<prop name="IsDefault">1</prop>
												<prop name="ReadOnly">1</prop>
												<obj name="ChannelProp" class="ChannelProperty" version="1">
													<prop name="ChannelIdx">0</prop>
												</obj>
											</obj>
											<obj name="PropertyObject" class="GroupChannelTypeProp" version="4">
												<prop name="PropertyTypeName">Melt Geno Sample Type</prop>
												<prop name="Position">10</prop>
												<prop name="IsDefault">0</prop>
												<prop name="GroupSampleType">mstUnknown</prop>
												<obj name="ChannelProp" class="ChannelProperty" version="1">
													<prop name="ChannelIdx">0</prop>
												</obj>
											</obj>
											<obj name="PropertyObject" class="QuantSampleTypeProperty" version="4">
												<prop name="PropertyTypeName">Quantification Sample Type</prop>
												<prop name="Position">10</prop>
												<prop name="IsDefault">0</prop>
												<prop name="SampleType">qsUnknown</prop>
												<obj name="ChannelProp" class="ChannelProperty" version="1">
													<prop name="ChannelIdx">0</prop>
												</obj>
											</obj>
											<obj name="PropertyObject" class="ChannelGenotype" version="4">
												<prop name="PropertyTypeName">Scanning Genotype</prop>
												<prop name="Position">10</prop>
												<prop name="IsDefault">1</prop>
												<prop name="ReadOnly">1</prop>
												<obj name="ChannelProp" class="ChannelProperty" version="1">
													<prop name="ChannelIdx">0</prop>
												</obj>
											</obj>
											<obj name="PropertyObject" class="GroupChannelTypeProp" version="4">
												<prop name="PropertyTypeName">Scanning Sample Type</prop>
												<prop name="Position">10</prop>
												<prop name="IsDefault">0</prop>
												<prop name="GroupSampleType">mstUnknown</prop>
												<obj name="ChannelProp" class="ChannelProperty" version="1">
													<prop name="ChannelIdx">0</prop>
												</obj>
											</obj>
											<obj name="PropertyObject" class="TargetName" version="4">
												<prop name="PropertyTypeName">Target Name</prop>
												<prop name="Position">10</prop>
												<prop name="IsDefault">1</prop>
												<obj name="ChannelProp" class="ChannelProperty" version="1">
													<prop name="ChannelIdx">0</prop>
												</obj>
											</obj>
											<obj name="PropertyObject" class="RQTargetProperty" version="4">
												<prop name="PropertyTypeName">Target Type</prop>
												<prop name="Position">10</prop>
												<prop name="IsDefault">0</prop>
												<prop name="TargetType">dtNone</prop>
												<obj name="ChannelProp" class="ChannelProperty" version="1">
													<prop name="ChannelIdx">0</prop>
												</obj>
											</obj>
										</list>
									</obj>
								</list>
							</obj>
						</obj>
						<prop name="ChannelPropertyCount">1</prop>
						<prop name="ContainerPosition">10</prop>
						<prop name="HasSampleProperties">1</prop>
						<obj name="SampleProperties" class="PropertyList" version="1">
							<list name="emlist" count="14">
								<obj name="PropertyObject" class="SamplePrefColor" version="4">
									<prop name="PropertyTypeName">Color</prop>
									<prop name="Position">10</prop>
									<prop name="IsDefault">0</prop>
									<prop name="Color">$00FD0299</prop>
								</obj>
								<obj name="PropertyObject" class="DominantChannelProp" version="4">
									<prop name="PropertyTypeName">Dominant Channel</prop>
									<prop name="Position">10</prop>
									<prop name="IsDefault">0</prop>
									<prop name="DominantChannel">0</prop>
								</obj>
								<obj name="PropertyObject" class="Genotype" version="4">
									<prop name="PropertyTypeName">EndPt Genotype</prop>
									<prop name="Position">10</prop>
									<prop name="IsDefault">1</prop>
									<prop name="ReadOnly">1</prop>
								</obj>
								<obj name="PropertyObject" class="GroupingSample" version="4">
									<prop name="PropertyTypeName">EndPt Sample Type</prop>
									<prop name="Position">10</prop>
									<prop name="IsDefault">0</prop>
									<prop name="GroupSampleType">mstUnknown</prop>
								</obj>
								<obj name="PropertyObject" class="SamplePrefLineStyle" version="4">
									<prop name="PropertyTypeName">Line Style</prop>
									<prop name="Position">10</prop>
									<prop name="IsDefault">0</prop>
									<prop name="LineStyle">psSolid</prop>
								</obj>
								<obj name="PropertyObject" class="GenSampleEditNotes" version="4">
									<prop name="PropertyTypeName">Notes</prop>
									<prop name="Position">10</prop>
									<prop name="IsDefault">1</prop>
								</obj>
								<obj name="PropertyObject" class="SamplePrefPointStyle" version="4">
									<prop name="PropertyTypeName">Point Style</prop>
									<prop name="Position">10</prop>
									<prop name="IsDefault">0</prop>
									<prop name="PointStyle">psNothing</prop>
								</obj>
								<obj name="PropertyObject" class="GenSampleEditPosition" version="4">
									<prop name="PropertyTypeName">Position</prop>
									<prop name="Position">10</prop>
									<prop name="IsDefault">1</prop>
								</obj>
								<obj name="PropertyObject" class="GenSampleEditReplicate" version="4">
									<prop name="PropertyTypeName">Replicate of</prop>
									<prop name="Position">10</prop>
									<prop name="IsDefault">1</prop>
									<prop name="ReplicateOf">-1</prop>
								</obj>
								<obj name="PropertyObject" class="HTCSampleID" version="4">
									<prop name="PropertyTypeName">Sample ID</prop>
									<prop name="Position">10</prop>
									<prop name="IsDefault">1</prop>
								</obj>
								<obj name="PropertyObject" class="GenSampleEditName" version="4">
									<prop name="PropertyTypeName">Sample Name</prop>
									<prop name="Position">10</prop>
									<prop name="IsDefault">1</prop>
									<prop name="name">Sample 11</prop>
								</obj>
								<obj name="PropertyObject" class="HTCSamplePrepNotes" version="4">
									<prop name="PropertyTypeName">Sample Prep Notes</prop>
									<prop name="Position">10</prop>
									<prop name="IsDefault">1</prop>
								</obj>
								<obj name="PropertyObject" class="GenSampleEditSubset" version="4">
									<prop name="PropertyTypeName">Subsets</prop>
									<prop name="Position">10</prop>
									<prop name="IsDefault">1</prop>
								</obj>
								<obj name="PropertyObject" class="SamplePrefWidth" version="5">
									<prop name="PropertyTypeName">Width</prop>
									<prop name="Position">10</prop>
									<prop name="IsDefault">1</prop>
									<prop name="Width">1</prop>
								</obj>
							</list>
						</obj>
					</obj>
					<obj name="item" class="SamplePropInfo" version="1">
						<obj name="ChannelProperties" class="ChanPropList" version="2">
							<obj name="ChannelProperties" class="EMList" version="1">
								<list name="emlist" count="1">
									<obj name="item" class="PropertyList" version="1">
										<list name="emlist" count="12">
											<obj name="PropertyObject" class="RQSampleTargetProperty" version="4">
												<prop name="PropertyTypeName">Combined Sample and Target Type</prop>
												<prop name="Position">11</prop>
												<prop name="IsDefault">0</prop>
												<obj name="ChannelProp" class="ChannelProperty" version="1">
													<prop name="ChannelIdx">0</prop>
												</obj>
											</obj>
											<obj name="PropertyObject" class="QuantConcProperty" version="4">
												<prop name="PropertyTypeName">Concentration</prop>
												<prop name="Position">11</prop>
												<prop name="IsDefault">1</prop>
												<prop name="Concentration">0</prop>
												<obj name="ChannelProp" class="ChannelProperty" version="1">
													<prop name="ChannelIdx">0</prop>
												</obj>
												<prop name="ReadOnly">1</prop>
											</obj>
											<obj name="PropertyObject" class="QuantCpHighProp" version="4">
												<prop name="PropertyTypeName">Cp High</prop>
												<prop name="Position">11</prop>
												<prop name="IsDefault">1</prop>
												<prop name="CpRangeHigh">0</prop>
												<obj name="ChannelProp" class="ChannelProperty" version="1">
													<prop name="ChannelIdx">0</prop>
												</obj>
												<prop name="ReadOnly">1</prop>
											</obj>
											<obj name="PropertyObject" class="QuantCpLowProp" version="4">
												<prop name="PropertyTypeName">Cp Low</prop>
												<prop name="Position">11</prop>
												<prop name="IsDefault">1</prop>
												<prop name="CpRangeLow">0</prop>
												<obj name="ChannelProp" class="ChannelProperty" version="1">
													<prop name="ChannelIdx">0</prop>
												</obj>
												<prop name="ReadOnly">1</prop>
											</obj>
											<obj name="PropertyObject" class="RQEffProp" version="4">
												<prop name="PropertyTypeName">Efficiency</prop>
												<prop name="Position">11</prop>
												<prop name="IsDefault">1</prop>
												<prop name="Efficiency">2</prop>
												<obj name="ChannelProp" class="ChannelProperty" version="1">
													<prop name="ChannelIdx">0</prop>
												</obj>
											</obj>
											<obj name="PropertyObject" class="ChannelGenotype" version="4">
												<prop name="PropertyTypeName">Melt Geno Genotype</prop>
												<prop name="Position">11</prop>
												<prop name="IsDefault">1</prop>
												<prop name="ReadOnly">1</prop>
												<obj name="ChannelProp" class="ChannelProperty" version="1">
													<prop name="ChannelIdx">0</prop>
												</obj>
											</obj>
											<obj name="PropertyObject" class="GroupChannelTypeProp" version="4">
												<prop name="PropertyTypeName">Melt Geno Sample Type</prop>
												<prop name="Position">11</prop>
												<prop name="IsDefault">0</prop>
												<prop name="GroupSampleType">mstUnknown</prop>
												<obj name="ChannelProp" class="ChannelProperty" version="1">
													<prop name="ChannelIdx">0</prop>
												</obj>
											</obj>
											<obj name="PropertyObject" class="QuantSampleTypeProperty" version="4">
												<prop name="PropertyTypeName">Quantification Sample Type</prop>
												<prop name="Position">11</prop>
												<prop name="IsDefault">0</prop>
												<prop name="SampleType">qsUnknown</prop>
												<obj name="ChannelProp" class="ChannelProperty" version="1">
													<prop name="ChannelIdx">0</prop>
												</obj>
											</obj>
											<obj name="PropertyObject" class="ChannelGenotype" version="4">
												<prop name="PropertyTypeName">Scanning Genotype</prop>
												<prop name="Position">11</prop>
												<prop name="IsDefault">1</prop>
												<prop name="ReadOnly">1</prop>
												<obj name="ChannelProp" class="ChannelProperty" version="1">
													<prop name="ChannelIdx">0</prop>
												</obj>
											</obj>
											<obj name="PropertyObject" class="GroupChannelTypeProp" version="4">
												<prop name="PropertyTypeName">Scanning Sample Type</prop>
												<prop name="Position">11</prop>
												<prop name="IsDefault">0</prop>
												<prop name="GroupSampleType">mstUnknown</prop>
												<obj name="ChannelProp" class="ChannelProperty" version="1">
													<prop name="ChannelIdx">0</prop>
												</obj>
											</obj>
											<obj name="PropertyObject" class="TargetName" version="4">
												<prop name="PropertyTypeName">Target Name</prop>
												<prop name="Position">11</prop>
												<prop name="IsDefault">1</prop>
												<obj name="ChannelProp" class="ChannelProperty" version="1">
													<prop name="ChannelIdx">0</prop>
												</obj>
											</obj>
											<obj name="PropertyObject" class="RQTargetProperty" version="4">
												<prop name="PropertyTypeName">Target Type</prop>
												<prop name="Position">11</prop>
												<prop name="IsDefault">0</prop>
												<prop name="TargetType">dtNone</prop>
												<obj name="ChannelProp" class="ChannelProperty" version="1">
													<prop name="ChannelIdx">0</prop>
												</obj>
											</obj>
										</list>
									</obj>
								</list>
							</obj>
						</obj>
						<prop name="ChannelPropertyCount">1</prop>
						<prop name="ContainerPosition">11</prop>
						<prop name="HasSampleProperties">1</prop>
						<obj name="SampleProperties" class="PropertyList" version="1">
							<list name="emlist" count="14">
								<obj name="PropertyObject" class="SamplePrefColor" version="4">
									<prop name="PropertyTypeName">Color</prop>
									<prop name="Position">11</prop>
									<prop name="IsDefault">0</prop>
									<prop name="Color">$0026C4B8</prop>
								</obj>
								<obj name="PropertyObject" class="DominantChannelProp" version="4">
									<prop name="PropertyTypeName">Dominant Channel</prop>
									<prop name="Position">11</prop>
									<prop name="IsDefault">0</prop>
									<prop name="DominantChannel">0</prop>
								</obj>
								<obj name="PropertyObject" class="Genotype" version="4">
									<prop name="PropertyTypeName">EndPt Genotype</prop>
									<prop name="Position">11</prop>
									<prop name="IsDefault">1</prop>
									<prop name="ReadOnly">1</prop>
								</obj>
								<obj name="PropertyObject" class="GroupingSample" version="4">
									<prop name="PropertyTypeName">EndPt Sample Type</prop>
									<prop name="Position">11</prop>
									<prop name="IsDefault">0</prop>
									<prop name="GroupSampleType">mstUnknown</prop>
								</obj>
								<obj name="PropertyObject" class="SamplePrefLineStyle" version="4">
									<prop name="PropertyTypeName">Line Style</prop>
									<prop name="Position">11</prop>
									<prop name="IsDefault">0</prop>
									<prop name="LineStyle">psSolid</prop>
								</obj>
								<obj name="PropertyObject" class="GenSampleEditNotes" version="4">
									<prop name="PropertyTypeName">Notes</prop>
									<prop name="Position">11</prop>
									<prop name="IsDefault">1</prop>
								</obj>
								<obj name="PropertyObject" class="SamplePrefPointStyle" version="4">
									<prop name="PropertyTypeName">Point Style</prop>
									<prop name="Position">11</prop>
									<prop name="IsDefault">0</prop>
									<prop name="PointStyle">psNothing</prop>
								</obj>
								<obj name="PropertyObject" class="GenSampleEditPosition" version="4">
									<prop name="PropertyTypeName">Position</prop>
									<prop name="Position">11</prop>
									<prop name="IsDefault">1</prop>
								</obj>
								<obj name="PropertyObject" class="GenSampleEditReplicate" version="4">
									<prop name="PropertyTypeName">Replicate of</prop>
									<prop name="Position">11</prop>
									<prop name="IsDefault">1</prop>
									<prop name="ReplicateOf">-1</prop>
								</obj>
								<obj name="PropertyObject" class="HTCSampleID" version="4">
									<prop name="PropertyTypeName">Sample ID</prop>
									<prop name="Position">11</prop>
									<prop name="IsDefault">1</prop>
								</obj>
								<obj name="PropertyObject" class="GenSampleEditName" version="4">
									<prop name="PropertyTypeName">Sample Name</prop>
									<prop name="Position">11</prop>
									<prop name="IsDefault">1</prop>
									<prop name="name">Sample 12</prop>
								</obj>
								<obj name="PropertyObject" class="HTCSamplePrepNotes" version="4">
									<prop name="PropertyTypeName">Sample Prep Notes</prop>
									<prop name="Position">11</prop>
									<prop name="IsDefault">1</prop>
								</obj>
								<obj name="PropertyObject" class="GenSampleEditSubset" version="4">
									<prop name="PropertyTypeName">Subsets</prop>
									<prop name="Position">11</prop>
									<prop name="IsDefault">1</prop>
								</obj>
								<obj name="PropertyObject" class="SamplePrefWidth" version="5">
									<prop name="PropertyTypeName">Width</prop>
									<prop name="Position">11</prop>
									<prop name="IsDefault">1</prop>
									<prop name="Width">1</prop>
								</obj>
							</list>
						</obj>
					</obj>
					<obj name="item" class="SamplePropInfo" version="1">
						<obj name="ChannelProperties" class="ChanPropList" version="2">
							<obj name="ChannelProperties" class="EMList" version="1">
								<list name="emlist" count="1">
									<obj name="item" class="PropertyList" version="1">
										<list name="emlist" count="12">
											<obj name="PropertyObject" class="RQSampleTargetProperty" version="4">
												<prop name="PropertyTypeName">Combined Sample and Target Type</prop>
												<prop name="Position">12</prop>
												<prop name="IsDefault">0</prop>
												<obj name="ChannelProp" class="ChannelProperty" version="1">
													<prop name="ChannelIdx">0</prop>
												</obj>
											</obj>
											<obj name="PropertyObject" class="QuantConcProperty" version="4">
												<prop name="PropertyTypeName">Concentration</prop>
												<prop name="Position">12</prop>
												<prop name="IsDefault">1</prop>
												<prop name="Concentration">0</prop>
												<obj name="ChannelProp" class="ChannelProperty" version="1">
													<prop name="ChannelIdx">0</prop>
												</obj>
												<prop name="ReadOnly">1</prop>
											</obj>
											<obj name="PropertyObject" class="QuantCpHighProp" version="4">
												<prop name="PropertyTypeName">Cp High</prop>
												<prop name="Position">12</prop>
												<prop name="IsDefault">1</prop>
												<prop name="CpRangeHigh">0</prop>
												<obj name="ChannelProp" class="ChannelProperty" version="1">
													<prop name="ChannelIdx">0</prop>
												</obj>
												<prop name="ReadOnly">1</prop>
											</obj>
											<obj name="PropertyObject" class="QuantCpLowProp" version="4">
												<prop name="PropertyTypeName">Cp Low</prop>
												<prop name="Position">12</prop>
												<prop name="IsDefault">1</prop>
												<prop name="CpRangeLow">0</prop>
												<obj name="ChannelProp" class="ChannelProperty" version="1">
													<prop name="ChannelIdx">0</prop>
												</obj>
												<prop name="ReadOnly">1</prop>
											</obj>
											<obj name="PropertyObject" class="RQEffProp" version="4">
												<prop name="PropertyTypeName">Efficiency</prop>
												<prop name="Position">12</prop>
												<prop name="IsDefault">1</prop>
												<prop name="Efficiency">2</prop>
												<obj name="ChannelProp" class="ChannelProperty" version="1">
													<prop name="ChannelIdx">0</prop>
												</obj>
											</obj>
											<obj name="PropertyObject" class="ChannelGenotype" version="4">
												<prop name="PropertyTypeName">Melt Geno Genotype</prop>
												<prop name="Position">12</prop>
												<prop name="IsDefault">1</prop>
												<prop name="ReadOnly">1</prop>
												<obj name="ChannelProp" class="ChannelProperty" version="1">
													<prop name="ChannelIdx">0</prop>
												</obj>
											</obj>
											<obj name="PropertyObject" class="GroupChannelTypeProp" version="4">
												<prop name="PropertyTypeName">Melt Geno Sample Type</prop>
												<prop name="Position">12</prop>
												<prop name="IsDefault">0</prop>
												<prop name="GroupSampleType">mstUnknown</prop>
												<obj name="ChannelProp" class="ChannelProperty" version="1">
													<prop name="ChannelIdx">0</prop>
												</obj>
											</obj>
											<obj name="PropertyObject" class="QuantSampleTypeProperty" version="4">
												<prop name="PropertyTypeName">Quantification Sample Type</prop>
												<prop name="Position">12</prop>
												<prop name="IsDefault">0</prop>
												<prop name="SampleType">qsUnknown</prop>
												<obj name="ChannelProp" class="ChannelProperty" version="1">
													<prop name="ChannelIdx">0</prop>
												</obj>
											</obj>
											<obj name="PropertyObject" class="ChannelGenotype" version="4">
												<prop name="PropertyTypeName">Scanning Genotype</prop>
												<prop name="Position">12</prop>
												<prop name="IsDefault">1</prop>
												<prop name="ReadOnly">1</prop>
												<obj name="ChannelProp" class="ChannelProperty" version="1">
													<prop name="ChannelIdx">0</prop>
												</obj>
											</obj>
											<obj name="PropertyObject" class="GroupChannelTypeProp" version="4">
												<prop name="PropertyTypeName">Scanning Sample Type</prop>
												<prop name="Position">12</prop>
												<prop name="IsDefault">0</prop>
												<prop name="GroupSampleType">mstUnknown</prop>
												<obj name="ChannelProp" class="ChannelProperty" version="1">
													<prop name="ChannelIdx">0</prop>
												</obj>
											</obj>
											<obj name="PropertyObject" class="TargetName" version="4">
												<prop name="PropertyTypeName">Target Name</prop>
												<prop name="Position">12</prop>
												<prop name="IsDefault">1</prop>
												<obj name="ChannelProp" class="ChannelProperty" version="1">
													<prop name="ChannelIdx">0</prop>
												</obj>
											</obj>
											<obj name="PropertyObject" class="RQTargetProperty" version="4">
												<prop name="PropertyTypeName">Target Type</prop>
												<prop name="Position">12</prop>
												<prop name="IsDefault">0</prop>
												<prop name="TargetType">dtNone</prop>
												<obj name="ChannelProp" class="ChannelProperty" version="1">
													<prop name="ChannelIdx">0</prop>
												</obj>
											</obj>
										</list>
									</obj>
								</list>
							</obj>
						</obj>
						<prop name="ChannelPropertyCount">1</prop>
						<prop name="ContainerPosition">12</prop>
						<prop name="HasSampleProperties">1</prop>
						<obj name="SampleProperties" class="PropertyList" version="1">
							<list name="emlist" count="14">
								<obj name="PropertyObject" class="SamplePrefColor" version="4">
									<prop name="PropertyTypeName">Color</prop>
									<prop name="Position">12</prop>
									<prop name="IsDefault">0</prop>
									<prop name="Color">$00FF8000</prop>
								</obj>
								<obj name="PropertyObject" class="DominantChannelProp" version="4">
									<prop name="PropertyTypeName">Dominant Channel</prop>
									<prop name="Position">12</prop>
									<prop name="IsDefault">0</prop>
									<prop name="DominantChannel">0</prop>
								</obj>
								<obj name="PropertyObject" class="Genotype" version="4">
									<prop name="PropertyTypeName">EndPt Genotype</prop>
									<prop name="Position">12</prop>
									<prop name="IsDefault">1</prop>
									<prop name="ReadOnly">1</prop>
								</obj>
								<obj name="PropertyObject" class="GroupingSample" version="4">
									<prop name="PropertyTypeName">EndPt Sample Type</prop>
									<prop name="Position">12</prop>
									<prop name="IsDefault">0</prop>
									<prop name="GroupSampleType">mstUnknown</prop>
								</obj>
								<obj name="PropertyObject" class="SamplePrefLineStyle" version="4">
									<prop name="PropertyTypeName">Line Style</prop>
									<prop name="Position">12</prop>
									<prop name="IsDefault">0</prop>
									<prop name="LineStyle">psSolid</prop>
								</obj>
								<obj name="PropertyObject" class="GenSampleEditNotes" version="4">
									<prop name="PropertyTypeName">Notes</prop>
									<prop name="Position">12</prop>
									<prop name="IsDefault">1</prop>
								</obj>
								<obj name="PropertyObject" class="SamplePrefPointStyle" version="4">
									<prop name="PropertyTypeName">Point Style</prop>
									<prop name="Position">12</prop>
									<prop name="IsDefault">0</prop>
									<prop name="PointStyle">psNothing</prop>
								</obj>
								<obj name="PropertyObject" class="GenSampleEditPosition" version="4">
									<prop name="PropertyTypeName">Position</prop>
									<prop name="Position">12</prop>
									<prop name="IsDefault">1</prop>
								</obj>
								<obj name="PropertyObject" class="GenSampleEditReplicate" version="4">
									<prop name="PropertyTypeName">Replicate of</prop>
									<prop name="Position">12</prop>
									<prop name="IsDefault">1</prop>
									<prop name="ReplicateOf">-1</prop>
								</obj>
								<obj name="PropertyObject" class="HTCSampleID" version="4">
									<prop name="PropertyTypeName">Sample ID</prop>
									<prop name="Position">12</prop>
									<prop name="IsDefault">1</prop>
								</obj>
								<obj name="PropertyObject" class="GenSampleEditName" version="4">
									<prop name="PropertyTypeName">Sample Name</prop>
									<prop name="Position">12</prop>
									<prop name="IsDefault">1</prop>
									<prop name="name">Sample 13</prop>
								</obj>
								<obj name="PropertyObject" class="HTCSamplePrepNotes" version="4">
									<prop name="PropertyTypeName">Sample Prep Notes</prop>
									<prop name="Position">12</prop>
									<prop name="IsDefault">1</prop>
								</obj>
								<obj name="PropertyObject" class="GenSampleEditSubset" version="4">
									<prop name="PropertyTypeName">Subsets</prop>
									<prop name="Position">12</prop>
									<prop name="IsDefault">1</prop>
								</obj>
								<obj name="PropertyObject" class="SamplePrefWidth" version="5">
									<prop name="PropertyTypeName">Width</prop>
									<prop name="Position">12</prop>
									<prop name="IsDefault">1</prop>
									<prop name="Width">1</prop>
								</obj>
							</list>
						</obj>
					</obj>
					<obj name="item" class="SamplePropInfo" version="1">
						<obj name="ChannelProperties" class="ChanPropList" version="2">
							<obj name="ChannelProperties" class="EMList" version="1">
								<list name="emlist" count="1">
									<obj name="item" class="PropertyList" version="1">
										<list name="emlist" count="12">
											<obj name="PropertyObject" class="RQSampleTargetProperty" version="4">
												<prop name="PropertyTypeName">Combined Sample and Target Type</prop>
												<prop name="Position">13</prop>
												<prop name="IsDefault">0</prop>
												<obj name="ChannelProp" class="ChannelProperty" version="1">
													<prop name="ChannelIdx">0</prop>
												</obj>
											</obj>
											<obj name="PropertyObject" class="QuantConcProperty" version="4">
												<prop name="PropertyTypeName">Concentration</prop>
												<prop name="Position">13</prop>
												<prop name="IsDefault">1</prop>
												<prop name="Concentration">0</prop>
												<obj name="ChannelProp" class="ChannelProperty" version="1">
													<prop name="ChannelIdx">0</prop>
												</obj>
												<prop name="ReadOnly">1</prop>
											</obj>
											<obj name="PropertyObject" class="QuantCpHighProp" version="4">
												<prop name="PropertyTypeName">Cp High</prop>
												<prop name="Position">13</prop>
												<prop name="IsDefault">1</prop>
												<prop name="CpRangeHigh">0</prop>
												<obj name="ChannelProp" class="ChannelProperty" version="1">
													<prop name="ChannelIdx">0</prop>
												</obj>
												<prop name="ReadOnly">1</prop>
											</obj>
											<obj name="PropertyObject" class="QuantCpLowProp" version="4">
												<prop name="PropertyTypeName">Cp Low</prop>
												<prop name="Position">13</prop>
												<prop name="IsDefault">1</prop>
												<prop name="CpRangeLow">0</prop>
												<obj name="ChannelProp" class="ChannelProperty" version="1">
													<prop name="ChannelIdx">0</prop>
												</obj>
												<prop name="ReadOnly">1</prop>
											</obj>
											<obj name="PropertyObject" class="RQEffProp" version="4">
												<prop name="PropertyTypeName">Efficiency</prop>
												<prop name="Position">13</prop>
												<prop name="IsDefault">1</prop>
												<prop name="Efficiency">2</prop>
												<obj name="ChannelProp" class="ChannelProperty" version="1">
													<prop name="ChannelIdx">0</prop>
												</obj>
											</obj>
											<obj name="PropertyObject" class="ChannelGenotype" version="4">
												<prop name="PropertyTypeName">Melt Geno Genotype</prop>
												<prop name="Position">13</prop>
												<prop name="IsDefault">1</prop>
												<prop name="ReadOnly">1</prop>
												<obj name="ChannelProp" class="ChannelProperty" version="1">
													<prop name="ChannelIdx">0</prop>
												</obj>
											</obj>
											<obj name="PropertyObject" class="GroupChannelTypeProp" version="4">
												<prop name="PropertyTypeName">Melt Geno Sample Type</prop>
												<prop name="Position">13</prop>
												<prop name="IsDefault">0</prop>
												<prop name="GroupSampleType">mstUnknown</prop>
												<obj name="ChannelProp" class="ChannelProperty" version="1">
													<prop name="ChannelIdx">0</prop>
												</obj>
											</obj>
											<obj name="PropertyObject" class="QuantSampleTypeProperty" version="4">
												<prop name="PropertyTypeName">Quantification Sample Type</prop>
												<prop name="Position">13</prop>
												<prop name="IsDefault">0</prop>
												<prop name="SampleType">qsUnknown</prop>
												<obj name="ChannelProp" class="ChannelProperty" version="1">
													<prop name="ChannelIdx">0</prop>
												</obj>
											</obj>
											<obj name="PropertyObject" class="ChannelGenotype" version="4">
												<prop name="PropertyTypeName">Scanning Genotype</prop>
												<prop name="Position">13</prop>
												<prop name="IsDefault">1</prop>
												<prop name="ReadOnly">1</prop>
												<obj name="ChannelProp" class="ChannelProperty" version="1">
													<prop name="ChannelIdx">0</prop>
												</obj>
											</obj>
											<obj name="PropertyObject" class="GroupChannelTypeProp" version="4">
												<prop name="PropertyTypeName">Scanning Sample Type</prop>
												<prop name="Position">13</prop>
												<prop name="IsDefault">0</prop>
												<prop name="GroupSampleType">mstUnknown</prop>
												<obj name="ChannelProp" class="ChannelProperty" version="1">
													<prop name="ChannelIdx">0</prop>
												</obj>
											</obj>
											<obj name="PropertyObject" class="TargetName" version="4">
												<prop name="PropertyTypeName">Target Name</prop>
												<prop name="Position">13</prop>
												<prop name="IsDefault">1</prop>
												<obj name="ChannelProp" class="ChannelProperty" version="1">
													<prop name="ChannelIdx">0</prop>
												</obj>
											</obj>
											<obj name="PropertyObject" class="RQTargetProperty" version="4">
												<prop name="PropertyTypeName">Target Type</prop>
												<prop name="Position">13</prop>
												<prop name="IsDefault">0</prop>
												<prop name="TargetType">dtNone</prop>
												<obj name="ChannelProp" class="ChannelProperty" version="1">
													<prop name="ChannelIdx">0</prop>
												</obj>
											</obj>
										</list>
									</obj>
								</list>
							</obj>
						</obj>
						<prop name="ChannelPropertyCount">1</prop>
						<prop name="ContainerPosition">13</prop>
						<prop name="HasSampleProperties">1</prop>
						<obj name="SampleProperties" class="PropertyList" version="1">
							<list name="emlist" count="14">
								<obj name="PropertyObject" class="SamplePrefColor" version="4">
									<prop name="PropertyTypeName">Color</prop>
									<prop name="Position">13</prop>
									<prop name="IsDefault">0</prop>
									<prop name="Color">clRed</prop>
								</obj>
								<obj name="PropertyObject" class="DominantChannelProp" version="4">
									<prop name="PropertyTypeName">Dominant Channel</prop>
									<prop name="Position">13</prop>
									<prop name="IsDefault">0</prop>
									<prop name="DominantChannel">0</prop>
								</obj>
								<obj name="PropertyObject" class="Genotype" version="4">
									<prop name="PropertyTypeName">EndPt Genotype</prop>
									<prop name="Position">13</prop>
									<prop name="IsDefault">1</prop>
									<prop name="ReadOnly">1</prop>
								</obj>
								<obj name="PropertyObject" class="GroupingSample" version="4">
									<prop name="PropertyTypeName">EndPt Sample Type</prop>
									<prop name="Position">13</prop>
									<prop name="IsDefault">0</prop>
									<prop name="GroupSampleType">mstUnknown</prop>
								</obj>
								<obj name="PropertyObject" class="SamplePrefLineStyle" version="4">
									<prop name="PropertyTypeName">Line Style</prop>
									<prop name="Position">13</prop>
									<prop name="IsDefault">0</prop>
									<prop name="LineStyle">psSolid</prop>
								</obj>
								<obj name="PropertyObject" class="GenSampleEditNotes" version="4">
									<prop name="PropertyTypeName">Notes</prop>
									<prop name="Position">13</prop>
									<prop name="IsDefault">1</prop>
								</obj>
								<obj name="PropertyObject" class="SamplePrefPointStyle" version="4">
									<prop name="PropertyTypeName">Point Style</prop>
									<prop name="Position">13</prop>
									<prop name="IsDefault">0</prop>
									<prop name="PointStyle">psNothing</prop>
								</obj>
								<obj name="PropertyObject" class="GenSampleEditPosition" version="4">
									<prop name="PropertyTypeName">Position</prop>
									<prop name="Position">13</prop>
									<prop name="IsDefault">1</prop>
								</obj>
								<obj name="PropertyObject" class="GenSampleEditReplicate" version="4">
									<prop name="PropertyTypeName">Replicate of</prop>
									<prop name="Position">13</prop>
									<prop name="IsDefault">1</prop>
									<prop name="ReplicateOf">-1</prop>
								</obj>
								<obj name="PropertyObject" class="HTCSampleID" version="4">
									<prop name="PropertyTypeName">Sample ID</prop>
									<prop name="Position">13</prop>
									<prop name="IsDefault">1</prop>
								</obj>
								<obj name="PropertyObject" class="GenSampleEditName" version="4">
									<prop name="PropertyTypeName">Sample Name</prop>
									<prop name="Position">13</prop>
									<prop name="IsDefault">1</prop>
									<prop name="name">Sample 14</prop>
								</obj>
								<obj name="PropertyObject" class="HTCSamplePrepNotes" version="4">
									<prop name="PropertyTypeName">Sample Prep Notes</prop>
									<prop name="Position">13</prop>
									<prop name="IsDefault">1</prop>
								</obj>
								<obj name="PropertyObject" class="GenSampleEditSubset" version="4">
									<prop name="PropertyTypeName">Subsets</prop>
									<prop name="Position">13</prop>
									<prop name="IsDefault">1</prop>
								</obj>
								<obj name="PropertyObject" class="SamplePrefWidth" version="5">
									<prop name="PropertyTypeName">Width</prop>
									<prop name="Position">13</prop>
									<prop name="IsDefault">1</prop>
									<prop name="Width">1</prop>
								</obj>
							</list>
						</obj>
					</obj>
					<obj name="item" class="SamplePropInfo" version="1">
						<obj name="ChannelProperties" class="ChanPropList" version="2">
							<obj name="ChannelProperties" class="EMList" version="1">
								<list name="emlist" count="1">
									<obj name="item" class="PropertyList" version="1">
										<list name="emlist" count="12">
											<obj name="PropertyObject" class="RQSampleTargetProperty" version="4">
												<prop name="PropertyTypeName">Combined Sample and Target Type</prop>
												<prop name="Position">14</prop>
												<prop name="IsDefault">0</prop>
												<obj name="ChannelProp" class="ChannelProperty" version="1">
													<prop name="ChannelIdx">0</prop>
												</obj>
											</obj>
											<obj name="PropertyObject" class="QuantConcProperty" version="4">
												<prop name="PropertyTypeName">Concentration</prop>
												<prop name="Position">14</prop>
												<prop name="IsDefault">1</prop>
												<prop name="Concentration">0</prop>
												<obj name="ChannelProp" class="ChannelProperty" version="1">
													<prop name="ChannelIdx">0</prop>
												</obj>
												<prop name="ReadOnly">1</prop>
											</obj>
											<obj name="PropertyObject" class="QuantCpHighProp" version="4">
												<prop name="PropertyTypeName">Cp High</prop>
												<prop name="Position">14</prop>
												<prop name="IsDefault">1</prop>
												<prop name="CpRangeHigh">0</prop>
												<obj name="ChannelProp" class="ChannelProperty" version="1">
													<prop name="ChannelIdx">0</prop>
												</obj>
												<prop name="ReadOnly">1</prop>
											</obj>
											<obj name="PropertyObject" class="QuantCpLowProp" version="4">
												<prop name="PropertyTypeName">Cp Low</prop>
												<prop name="Position">14</prop>
												<prop name="IsDefault">1</prop>
												<prop name="CpRangeLow">0</prop>
												<obj name="ChannelProp" class="ChannelProperty" version="1">
													<prop name="ChannelIdx">0</prop>
												</obj>
												<prop name="ReadOnly">1</prop>
											</obj>
											<obj name="PropertyObject" class="RQEffProp" version="4">
												<prop name="PropertyTypeName">Efficiency</prop>
												<prop name="Position">14</prop>
												<prop name="IsDefault">1</prop>
												<prop name="Efficiency">2</prop>
												<obj name="ChannelProp" class="ChannelProperty" version="1">
													<prop name="ChannelIdx">0</prop>
												</obj>
											</obj>
											<obj name="PropertyObject" class="ChannelGenotype" version="4">
												<prop name="PropertyTypeName">Melt Geno Genotype</prop>
												<prop name="Position">14</prop>
												<prop name="IsDefault">1</prop>
												<prop name="ReadOnly">1</prop>
												<obj name="ChannelProp" class="ChannelProperty" version="1">
													<prop name="ChannelIdx">0</prop>
												</obj>
											</obj>
											<obj name="PropertyObject" class="GroupChannelTypeProp" version="4">
												<prop name="PropertyTypeName">Melt Geno Sample Type</prop>
												<prop name="Position">14</prop>
												<prop name="IsDefault">0</prop>
												<prop name="GroupSampleType">mstUnknown</prop>
												<obj name="ChannelProp" class="ChannelProperty" version="1">
													<prop name="ChannelIdx">0</prop>
												</obj>
											</obj>
											<obj name="PropertyObject" class="QuantSampleTypeProperty" version="4">
												<prop name="PropertyTypeName">Quantification Sample Type</prop>
												<prop name="Position">14</prop>
												<prop name="IsDefault">0</prop>
												<prop name="SampleType">qsUnknown</prop>
												<obj name="ChannelProp" class="ChannelProperty" version="1">
													<prop name="ChannelIdx">0</prop>
												</obj>
											</obj>
											<obj name="PropertyObject" class="ChannelGenotype" version="4">
												<prop name="PropertyTypeName">Scanning Genotype</prop>
												<prop name="Position">14</prop>
												<prop name="IsDefault">1</prop>
												<prop name="ReadOnly">1</prop>
												<obj name="ChannelProp" class="ChannelProperty" version="1">
													<prop name="ChannelIdx">0</prop>
												</obj>
											</obj>
											<obj name="PropertyObject" class="GroupChannelTypeProp" version="4">
												<prop name="PropertyTypeName">Scanning Sample Type</prop>
												<prop name="Position">14</prop>
												<prop name="IsDefault">0</prop>
												<prop name="GroupSampleType">mstUnknown</prop>
												<obj name="ChannelProp" class="ChannelProperty" version="1">
													<prop name="ChannelIdx">0</prop>
												</obj>
											</obj>
											<obj name="PropertyObject" class="TargetName" version="4">
												<prop name="PropertyTypeName">Target Name</prop>
												<prop name="Position">14</prop>
												<prop name="IsDefault">1</prop>
												<obj name="ChannelProp" class="ChannelProperty" version="1">
													<prop name="ChannelIdx">0</prop>
												</obj>
											</obj>
											<obj name="PropertyObject" class="RQTargetProperty" version="4">
												<prop name="PropertyTypeName">Target Type</prop>
												<prop name="Position">14</prop>
												<prop name="IsDefault">0</prop>
												<prop name="TargetType">dtNone</prop>
												<obj name="ChannelProp" class="ChannelProperty" version="1">
													<prop name="ChannelIdx">0</prop>
												</obj>
											</obj>
										</list>
									</obj>
								</list>
							</obj>
						</obj>
						<prop name="ChannelPropertyCount">1</prop>
						<prop name="ContainerPosition">14</prop>
						<prop name="HasSampleProperties">1</prop>
						<obj name="SampleProperties" class="PropertyList" version="1">
							<list name="emlist" count="14">
								<obj name="PropertyObject" class="SamplePrefColor" version="4">
									<prop name="PropertyTypeName">Color</prop>
									<prop name="Position">14</prop>
									<prop name="IsDefault">0</prop>
									<prop name="Color">$0030D700</prop>
								</obj>
								<obj name="PropertyObject" class="DominantChannelProp" version="4">
									<prop name="PropertyTypeName">Dominant Channel</prop>
									<prop name="Position">14</prop>
									<prop name="IsDefault">0</prop>
									<prop name="DominantChannel">0</prop>
								</obj>
								<obj name="PropertyObject" class="Genotype" version="4">
									<prop name="PropertyTypeName">EndPt Genotype</prop>
									<prop name="Position">14</prop>
									<prop name="IsDefault">1</prop>
									<prop name="ReadOnly">1</prop>
								</obj>
								<obj name="PropertyObject" class="GroupingSample" version="4">
									<prop name="PropertyTypeName">EndPt Sample Type</prop>
									<prop name="Position">14</prop>
									<prop name="IsDefault">0</prop>
									<prop name="GroupSampleType">mstUnknown</prop>
								</obj>
								<obj name="PropertyObject" class="SamplePrefLineStyle" version="4">
									<prop name="PropertyTypeName">Line Style</prop>
									<prop name="Position">14</prop>
									<prop name="IsDefault">0</prop>
									<prop name="LineStyle">psSolid</prop>
								</obj>
								<obj name="PropertyObject" class="GenSampleEditNotes" version="4">
									<prop name="PropertyTypeName">Notes</prop>
									<prop name="Position">14</prop>
									<prop name="IsDefault">1</prop>
								</obj>
								<obj name="PropertyObject" class="SamplePrefPointStyle" version="4">
									<prop name="PropertyTypeName">Point Style</prop>
									<prop name="Position">14</prop>
									<prop name="IsDefault">0</prop>
									<prop name="PointStyle">psNothing</prop>
								</obj>
								<obj name="PropertyObject" class="GenSampleEditPosition" version="4">
									<prop name="PropertyTypeName">Position</prop>
									<prop name="Position">14</prop>
									<prop name="IsDefault">1</prop>
								</obj>
								<obj name="PropertyObject" class="GenSampleEditReplicate" version="4">
									<prop name="PropertyTypeName">Replicate of</prop>
									<prop name="Position">14</prop>
									<prop name="IsDefault">1</prop>
									<prop name="ReplicateOf">-1</prop>
								</obj>
								<obj name="PropertyObject" class="HTCSampleID" version="4">
									<prop name="PropertyTypeName">Sample ID</prop>
									<prop name="Position">14</prop>
									<prop name="IsDefault">1</prop>
								</obj>
								<obj name="PropertyObject" class="GenSampleEditName" version="4">
									<prop name="PropertyTypeName">Sample Name</prop>
									<prop name="Position">14</prop>
									<prop name="IsDefault">1</prop>
									<prop name="name">Sample 15</prop>
								</obj>
								<obj name="PropertyObject" class="HTCSamplePrepNotes" version="4">
									<prop name="PropertyTypeName">Sample Prep Notes</prop>
									<prop name="Position">14</prop>
									<prop name="IsDefault">1</prop>
								</obj>
								<obj name="PropertyObject" class="GenSampleEditSubset" version="4">
									<prop name="PropertyTypeName">Subsets</prop>
									<prop name="Position">14</prop>
									<prop name="IsDefault">1</prop>
								</obj>
								<obj name="PropertyObject" class="SamplePrefWidth" version="5">
									<prop name="PropertyTypeName">Width</prop>
									<prop name="Position">14</prop>
									<prop name="IsDefault">1</prop>
									<prop name="Width">1</prop>
								</obj>
							</list>
						</obj>
					</obj>
					<obj name="item" class="SamplePropInfo" version="1">
						<obj name="ChannelProperties" class="ChanPropList" version="2">
							<obj name="ChannelProperties" class="EMList" version="1">
								<list name="emlist" count="1">
									<obj name="item" class="PropertyList" version="1">
										<list name="emlist" count="12">
											<obj name="PropertyObject" class="RQSampleTargetProperty" version="4">
												<prop name="PropertyTypeName">Combined Sample and Target Type</prop>
												<prop name="Position">15</prop>
												<prop name="IsDefault">0</prop>
												<obj name="ChannelProp" class="ChannelProperty" version="1">
													<prop name="ChannelIdx">0</prop>
												</obj>
											</obj>
											<obj name="PropertyObject" class="QuantConcProperty" version="4">
												<prop name="PropertyTypeName">Concentration</prop>
												<prop name="Position">15</prop>
												<prop name="IsDefault">1</prop>
												<prop name="Concentration">0</prop>
												<obj name="ChannelProp" class="ChannelProperty" version="1">
													<prop name="ChannelIdx">0</prop>
												</obj>
												<prop name="ReadOnly">1</prop>
											</obj>
											<obj name="PropertyObject" class="QuantCpHighProp" version="4">
												<prop name="PropertyTypeName">Cp High</prop>
												<prop name="Position">15</prop>
												<prop name="IsDefault">1</prop>
												<prop name="CpRangeHigh">0</prop>
												<obj name="ChannelProp" class="ChannelProperty" version="1">
													<prop name="ChannelIdx">0</prop>
												</obj>
												<prop name="ReadOnly">1</prop>
											</obj>
											<obj name="PropertyObject" class="QuantCpLowProp" version="4">
												<prop name="PropertyTypeName">Cp Low</prop>
												<prop name="Position">15</prop>
												<prop name="IsDefault">1</prop>
												<prop name="CpRangeLow">0</prop>
												<obj name="ChannelProp" class="ChannelProperty" version="1">
													<prop name="ChannelIdx">0</prop>
												</obj>
												<prop name="ReadOnly">1</prop>
											</obj>
											<obj name="PropertyObject" class="RQEffProp" version="4">
												<prop name="PropertyTypeName">Efficiency</prop>
												<prop name="Position">15</prop>
												<prop name="IsDefault">1</prop>
												<prop name="Efficiency">2</prop>
												<obj name="ChannelProp" class="ChannelProperty" version="1">
													<prop name="ChannelIdx">0</prop>
												</obj>
											</obj>
											<obj name="PropertyObject" class="ChannelGenotype" version="4">
												<prop name="PropertyTypeName">Melt Geno Genotype</prop>
												<prop name="Position">15</prop>
												<prop name="IsDefault">1</prop>
												<prop name="ReadOnly">1</prop>
												<obj name="ChannelProp" class="ChannelProperty" version="1">
													<prop name="ChannelIdx">0</prop>
												</obj>
											</obj>
											<obj name="PropertyObject" class="GroupChannelTypeProp" version="4">
												<prop name="PropertyTypeName">Melt Geno Sample Type</prop>
												<prop name="Position">15</prop>
												<prop name="IsDefault">0</prop>
												<prop name="GroupSampleType">mstUnknown</prop>
												<obj name="ChannelProp" class="ChannelProperty" version="1">
													<prop name="ChannelIdx">0</prop>
												</obj>
											</obj>
											<obj name="PropertyObject" class="QuantSampleTypeProperty" version="4">
												<prop name="PropertyTypeName">Quantification Sample Type</prop>
												<prop name="Position">15</prop>
												<prop name="IsDefault">0</prop>
												<prop name="SampleType">qsUnknown</prop>
												<obj name="ChannelProp" class="ChannelProperty" version="1">
													<prop name="ChannelIdx">0</prop>
												</obj>
											</obj>
											<obj name="PropertyObject" class="ChannelGenotype" version="4">
												<prop name="PropertyTypeName">Scanning Genotype</prop>
												<prop name="Position">15</prop>
												<prop name="IsDefault">1</prop>
												<prop name="ReadOnly">1</prop>
												<obj name="ChannelProp" class="ChannelProperty" version="1">
													<prop name="ChannelIdx">0</prop>
												</obj>
											</obj>
											<obj name="PropertyObject" class="GroupChannelTypeProp" version="4">
												<prop name="PropertyTypeName">Scanning Sample Type</prop>
												<prop name="Position">15</prop>
												<prop name="IsDefault">0</prop>
												<prop name="GroupSampleType">mstUnknown</prop>
												<obj name="ChannelProp" class="ChannelProperty" version="1">
													<prop name="ChannelIdx">0</prop>
												</obj>
											</obj>
											<obj name="PropertyObject" class="TargetName" version="4">
												<prop name="PropertyTypeName">Target Name</prop>
												<prop name="Position">15</prop>
												<prop name="IsDefault">1</prop>
												<obj name="ChannelProp" class="ChannelProperty" version="1">
													<prop name="ChannelIdx">0</prop>
												</obj>
											</obj>
											<obj name="PropertyObject" class="RQTargetProperty" version="4">
												<prop name="PropertyTypeName">Target Type</prop>
												<prop name="Position">15</prop>
												<prop name="IsDefault">0</prop>
												<prop name="TargetType">dtNone</prop>
												<obj name="ChannelProp" class="ChannelProperty" version="1">
													<prop name="ChannelIdx">0</prop>
												</obj>
											</obj>
										</list>
									</obj>
								</list>
							</obj>
						</obj>
						<prop name="ChannelPropertyCount">1</prop>
						<prop name="ContainerPosition">15</prop>
						<prop name="HasSampleProperties">1</prop>
						<obj name="SampleProperties" class="PropertyList" version="1">
							<list name="emlist" count="14">
								<obj name="PropertyObject" class="SamplePrefColor" version="4">
									<prop name="PropertyTypeName">Color</prop>
									<prop name="Position">15</prop>
									<prop name="IsDefault">0</prop>
									<prop name="Color">clFuchsia</prop>
								</obj>
								<obj name="PropertyObject" class="DominantChannelProp" version="4">
									<prop name="PropertyTypeName">Dominant Channel</prop>
									<prop name="Position">15</prop>
									<prop name="IsDefault">0</prop>
									<prop name="DominantChannel">0</prop>
								</obj>
								<obj name="PropertyObject" class="Genotype" version="4">
									<prop name="PropertyTypeName">EndPt Genotype</prop>
									<prop name="Position">15</prop>
									<prop name="IsDefault">1</prop>
									<prop name="ReadOnly">1</prop>
								</obj>
								<obj name="PropertyObject" class="GroupingSample" version="4">
									<prop name="PropertyTypeName">EndPt Sample Type</prop>
									<prop name="Position">15</prop>
									<prop name="IsDefault">0</prop>
									<prop name="GroupSampleType">mstUnknown</prop>
								</obj>
								<obj name="PropertyObject" class="SamplePrefLineStyle" version="4">
									<prop name="PropertyTypeName">Line Style</prop>
									<prop name="Position">15</prop>
									<prop name="IsDefault">0</prop>
									<prop name="LineStyle">psSolid</prop>
								</obj>
								<obj name="PropertyObject" class="GenSampleEditNotes" version="4">
									<prop name="PropertyTypeName">Notes</prop>
									<prop name="Position">15</prop>
									<prop name="IsDefault">1</prop>
								</obj>
								<obj name="PropertyObject" class="SamplePrefPointStyle" version="4">
									<prop name="PropertyTypeName">Point Style</prop>
									<prop name="Position">15</prop>
									<prop name="IsDefault">0</prop>
									<prop name="PointStyle">psNothing</prop>
								</obj>
								<obj name="PropertyObject" class="GenSampleEditPosition" version="4">
									<prop name="PropertyTypeName">Position</prop>
									<prop name="Position">15</prop>
									<prop name="IsDefault">1</prop>
								</obj>
								<obj name="PropertyObject" class="GenSampleEditReplicate" version="4">
									<prop name="PropertyTypeName">Replicate of</prop>
									<prop name="Position">15</prop>
									<prop name="IsDefault">1</prop>
									<prop name="ReplicateOf">-1</prop>
								</obj>
								<obj name="PropertyObject" class="HTCSampleID" version="4">
									<prop name="PropertyTypeName">Sample ID</prop>
									<prop name="Position">15</prop>
									<prop name="IsDefault">1</prop>
								</obj>
								<obj name="PropertyObject" class="GenSampleEditName" version="4">
									<prop name="PropertyTypeName">Sample Name</prop>
									<prop name="Position">15</prop>
									<prop name="IsDefault">1</prop>
									<prop name="name">Sample 16</prop>
								</obj>
								<obj name="PropertyObject" class="HTCSamplePrepNotes" version="4">
									<prop name="PropertyTypeName">Sample Prep Notes</prop>
									<prop name="Position">15</prop>
									<prop name="IsDefault">1</prop>
								</obj>
								<obj name="PropertyObject" class="GenSampleEditSubset" version="4">
									<prop name="PropertyTypeName">Subsets</prop>
									<prop name="Position">15</prop>
									<prop name="IsDefault">1</prop>
								</obj>
								<obj name="PropertyObject" class="SamplePrefWidth" version="5">
									<prop name="PropertyTypeName">Width</prop>
									<prop name="Position">15</prop>
									<prop name="IsDefault">1</prop>
									<prop name="Width">1</prop>
								</obj>
							</list>
						</obj>
					</obj>
					<obj name="item" class="SamplePropInfo" version="1">
						<obj name="ChannelProperties" class="ChanPropList" version="2">
							<obj name="ChannelProperties" class="EMList" version="1">
								<list name="emlist" count="1">
									<obj name="item" class="PropertyList" version="1">
										<list name="emlist" count="12">
											<obj name="PropertyObject" class="RQSampleTargetProperty" version="4">
												<prop name="PropertyTypeName">Combined Sample and Target Type</prop>
												<prop name="Position">16</prop>
												<prop name="IsDefault">0</prop>
												<obj name="ChannelProp" class="ChannelProperty" version="1">
													<prop name="ChannelIdx">0</prop>
												</obj>
											</obj>
											<obj name="PropertyObject" class="QuantConcProperty" version="4">
												<prop name="PropertyTypeName">Concentration</prop>
												<prop name="Position">16</prop>
												<prop name="IsDefault">1</prop>
												<prop name="Concentration">0</prop>
												<obj name="ChannelProp" class="ChannelProperty" version="1">
													<prop name="ChannelIdx">0</prop>
												</obj>
												<prop name="ReadOnly">1</prop>
											</obj>
											<obj name="PropertyObject" class="QuantCpHighProp" version="4">
												<prop name="PropertyTypeName">Cp High</prop>
												<prop name="Position">16</prop>
												<prop name="IsDefault">1</prop>
												<prop name="CpRangeHigh">0</prop>
												<obj name="ChannelProp" class="ChannelProperty" version="1">
													<prop name="ChannelIdx">0</prop>
												</obj>
												<prop name="ReadOnly">1</prop>
											</obj>
											<obj name="PropertyObject" class="QuantCpLowProp" version="4">
												<prop name="PropertyTypeName">Cp Low</prop>
												<prop name="Position">16</prop>
												<prop name="IsDefault">1</prop>
												<prop name="CpRangeLow">0</prop>
												<obj name="ChannelProp" class="ChannelProperty" version="1">
													<prop name="ChannelIdx">0</prop>
												</obj>
												<prop name="ReadOnly">1</prop>
											</obj>
											<obj name="PropertyObject" class="RQEffProp" version="4">
												<prop name="PropertyTypeName">Efficiency</prop>
												<prop name="Position">16</prop>
												<prop name="IsDefault">1</prop>
												<prop name="Efficiency">2</prop>
												<obj name="ChannelProp" class="ChannelProperty" version="1">
													<prop name="ChannelIdx">0</prop>
												</obj>
											</obj>
											<obj name="PropertyObject" class="ChannelGenotype" version="4">
												<prop name="PropertyTypeName">Melt Geno Genotype</prop>
												<prop name="Position">16</prop>
												<prop name="IsDefault">1</prop>
												<prop name="ReadOnly">1</prop>
												<obj name="ChannelProp" class="ChannelProperty" version="1">
													<prop name="ChannelIdx">0</prop>
												</obj>
											</obj>
											<obj name="PropertyObject" class="GroupChannelTypeProp" version="4">
												<prop name="PropertyTypeName">Melt Geno Sample Type</prop>
												<prop name="Position">16</prop>
												<prop name="IsDefault">0</prop>
												<prop name="GroupSampleType">mstUnknown</prop>
												<obj name="ChannelProp" class="ChannelProperty" version="1">
													<prop name="ChannelIdx">0</prop>
												</obj>
											</obj>
											<obj name="PropertyObject" class="QuantSampleTypeProperty" version="4">
												<prop name="PropertyTypeName">Quantification Sample Type</prop>
												<prop name="Position">16</prop>
												<prop name="IsDefault">0</prop>
												<prop name="SampleType">qsUnknown</prop>
												<obj name="ChannelProp" class="ChannelProperty" version="1">
													<prop name="ChannelIdx">0</prop>
												</obj>
											</obj>
											<obj name="PropertyObject" class="ChannelGenotype" version="4">
												<prop name="PropertyTypeName">Scanning Genotype</prop>
												<prop name="Position">16</prop>
												<prop name="IsDefault">1</prop>
												<prop name="ReadOnly">1</prop>
												<obj name="ChannelProp" class="ChannelProperty" version="1">
													<prop name="ChannelIdx">0</prop>
												</obj>
											</obj>
											<obj name="PropertyObject" class="GroupChannelTypeProp" version="4">
												<prop name="PropertyTypeName">Scanning Sample Type</prop>
												<prop name="Position">16</prop>
												<prop name="IsDefault">0</prop>
												<prop name="GroupSampleType">mstUnknown</prop>
												<obj name="ChannelProp" class="ChannelProperty" version="1">
													<prop name="ChannelIdx">0</prop>
												</obj>
											</obj>
											<obj name="PropertyObject" class="TargetName" version="4">
												<prop name="PropertyTypeName">Target Name</prop>
												<prop name="Position">16</prop>
												<prop name="IsDefault">1</prop>
												<obj name="ChannelProp" class="ChannelProperty" version="1">
													<prop name="ChannelIdx">0</prop>
												</obj>
											</obj>
											<obj name="PropertyObject" class="RQTargetProperty" version="4">
												<prop name="PropertyTypeName">Target Type</prop>
												<prop name="Position">16</prop>
												<prop name="IsDefault">0</prop>
												<prop name="TargetType">dtNone</prop>
												<obj name="ChannelProp" class="ChannelProperty" version="1">
													<prop name="ChannelIdx">0</prop>
												</obj>
											</obj>
										</list>
									</obj>
								</list>
							</obj>
						</obj>
						<prop name="ChannelPropertyCount">1</prop>
						<prop name="ContainerPosition">16</prop>
						<prop name="HasSampleProperties">1</prop>
						<obj name="SampleProperties" class="PropertyList" version="1">
							<list name="emlist" count="14">
								<obj name="PropertyObject" class="SamplePrefColor" version="4">
									<prop name="PropertyTypeName">Color</prop>
									<prop name="Position">16</prop>
									<prop name="IsDefault">0</prop>
									<prop name="Color">clGray</prop>
								</obj>
								<obj name="PropertyObject" class="DominantChannelProp" version="4">
									<prop name="PropertyTypeName">Dominant Channel</prop>
									<prop name="Position">16</prop>
									<prop name="IsDefault">0</prop>
									<prop name="DominantChannel">0</prop>
								</obj>
								<obj name="PropertyObject" class="Genotype" version="4">
									<prop name="PropertyTypeName">EndPt Genotype</prop>
									<prop name="Position">16</prop>
									<prop name="IsDefault">1</prop>
									<prop name="ReadOnly">1</prop>
								</obj>
								<obj name="PropertyObject" class="GroupingSample" version="4">
									<prop name="PropertyTypeName">EndPt Sample Type</prop>
									<prop name="Position">16</prop>
									<prop name="IsDefault">0</prop>
									<prop name="GroupSampleType">mstUnknown</prop>
								</obj>
								<obj name="PropertyObject" class="SamplePrefLineStyle" version="4">
									<prop name="PropertyTypeName">Line Style</prop>
									<prop name="Position">16</prop>
									<prop name="IsDefault">0</prop>
									<prop name="LineStyle">psSolid</prop>
								</obj>
								<obj name="PropertyObject" class="GenSampleEditNotes" version="4">
									<prop name="PropertyTypeName">Notes</prop>
									<prop name="Position">16</prop>
									<prop name="IsDefault">1</prop>
								</obj>
								<obj name="PropertyObject" class="SamplePrefPointStyle" version="4">
									<prop name="PropertyTypeName">Point Style</prop>
									<prop name="Position">16</prop>
									<prop name="IsDefault">0</prop>
									<prop name="PointStyle">psNothing</prop>
								</obj>
								<obj name="PropertyObject" class="GenSampleEditPosition" version="4">
									<prop name="PropertyTypeName">Position</prop>
									<prop name="Position">16</prop>
									<prop name="IsDefault">1</prop>
								</obj>
								<obj name="PropertyObject" class="GenSampleEditReplicate" version="4">
									<prop name="PropertyTypeName">Replicate of</prop>
									<prop name="Position">16</prop>
									<prop name="IsDefault">1</prop>
									<prop name="ReplicateOf">-1</prop>
								</obj>
								<obj name="PropertyObject" class="HTCSampleID" version="4">
									<prop name="PropertyTypeName">Sample ID</prop>
									<prop name="Position">16</prop>
									<prop name="IsDefault">1</prop>
								</obj>
								<obj name="PropertyObject" class="GenSampleEditName" version="4">
									<prop name="PropertyTypeName">Sample Name</prop>
									<prop name="Position">16</prop>
									<prop name="IsDefault">1</prop>
									<prop name="name">Sample 17</prop>
								</obj>
								<obj name="PropertyObject" class="HTCSamplePrepNotes" version="4">
									<prop name="PropertyTypeName">Sample Prep Notes</prop>
									<prop name="Position">16</prop>
									<prop name="IsDefault">1</prop>
								</obj>
								<obj name="PropertyObject" class="GenSampleEditSubset" version="4">
									<prop name="PropertyTypeName">Subsets</prop>
									<prop name="Position">16</prop>
									<prop name="IsDefault">1</prop>
								</obj>
								<obj name="PropertyObject" class="SamplePrefWidth" version="5">
									<prop name="PropertyTypeName">Width</prop>
									<prop name="Position">16</prop>
									<prop name="IsDefault">1</prop>
									<prop name="Width">1</prop>
								</obj>
							</list>
						</obj>
					</obj>
					<obj name="item" class="SamplePropInfo" version="1">
						<obj name="ChannelProperties" class="ChanPropList" version="2">
							<obj name="ChannelProperties" class="EMList" version="1">
								<list name="emlist" count="1">
									<obj name="item" class="PropertyList" version="1">
										<list name="emlist" count="12">
											<obj name="PropertyObject" class="RQSampleTargetProperty" version="4">
												<prop name="PropertyTypeName">Combined Sample and Target Type</prop>
												<prop name="Position">17</prop>
												<prop name="IsDefault">0</prop>
												<obj name="ChannelProp" class="ChannelProperty" version="1">
													<prop name="ChannelIdx">0</prop>
												</obj>
											</obj>
											<obj name="PropertyObject" class="QuantConcProperty" version="4">
												<prop name="PropertyTypeName">Concentration</prop>
												<prop name="Position">17</prop>
												<prop name="IsDefault">1</prop>
												<prop name="Concentration">0</prop>
												<obj name="ChannelProp" class="ChannelProperty" version="1">
													<prop name="ChannelIdx">0</prop>
												</obj>
												<prop name="ReadOnly">1</prop>
											</obj>
											<obj name="PropertyObject" class="QuantCpHighProp" version="4">
												<prop name="PropertyTypeName">Cp High</prop>
												<prop name="Position">17</prop>
												<prop name="IsDefault">1</prop>
												<prop name="CpRangeHigh">0</prop>
												<obj name="ChannelProp" class="ChannelProperty" version="1">
													<prop name="ChannelIdx">0</prop>
												</obj>
												<prop name="ReadOnly">1</prop>
											</obj>
											<obj name="PropertyObject" class="QuantCpLowProp" version="4">
												<prop name="PropertyTypeName">Cp Low</prop>
												<prop name="Position">17</prop>
												<prop name="IsDefault">1</prop>
												<prop name="CpRangeLow">0</prop>
												<obj name="ChannelProp" class="ChannelProperty" version="1">
													<prop name="ChannelIdx">0</prop>
												</obj>
												<prop name="ReadOnly">1</prop>
											</obj>
											<obj name="PropertyObject" class="RQEffProp" version="4">
												<prop name="PropertyTypeName">Efficiency</prop>
												<prop name="Position">17</prop>
												<prop name="IsDefault">1</prop>
												<prop name="Efficiency">2</prop>
												<obj name="ChannelProp" class="ChannelProperty" version="1">
													<prop name="ChannelIdx">0</prop>
												</obj>
											</obj>
											<obj name="PropertyObject" class="ChannelGenotype" version="4">
												<prop name="PropertyTypeName">Melt Geno Genotype</prop>
												<prop name="Position">17</prop>
												<prop name="IsDefault">1</prop>
												<prop name="ReadOnly">1</prop>
												<obj name="ChannelProp" class="ChannelProperty" version="1">
													<prop name="ChannelIdx">0</prop>
												</obj>
											</obj>
											<obj name="PropertyObject" class="GroupChannelTypeProp" version="4">
												<prop name="PropertyTypeName">Melt Geno Sample Type</prop>
												<prop name="Position">17</prop>
												<prop name="IsDefault">0</prop>
												<prop name="GroupSampleType">mstUnknown</prop>
												<obj name="ChannelProp" class="ChannelProperty" version="1">
													<prop name="ChannelIdx">0</prop>
												</obj>
											</obj>
											<obj name="PropertyObject" class="QuantSampleTypeProperty" version="4">
												<prop name="PropertyTypeName">Quantification Sample Type</prop>
												<prop name="Position">17</prop>
												<prop name="IsDefault">0</prop>
												<prop name="SampleType">qsUnknown</prop>
												<obj name="ChannelProp" class="ChannelProperty" version="1">
													<prop name="ChannelIdx">0</prop>
												</obj>
											</obj>
											<obj name="PropertyObject" class="ChannelGenotype" version="4">
												<prop name="PropertyTypeName">Scanning Genotype</prop>
												<prop name="Position">17</prop>
												<prop name="IsDefault">1</prop>
												<prop name="ReadOnly">1</prop>
												<obj name="ChannelProp" class="ChannelProperty" version="1">
													<prop name="ChannelIdx">0</prop>
												</obj>
											</obj>
											<obj name="PropertyObject" class="GroupChannelTypeProp" version="4">
												<prop name="PropertyTypeName">Scanning Sample Type</prop>
												<prop name="Position">17</prop>
												<prop name="IsDefault">0</prop>
												<prop name="GroupSampleType">mstUnknown</prop>
												<obj name="ChannelProp" class="ChannelProperty" version="1">
													<prop name="ChannelIdx">0</prop>
												</obj>
											</obj>
											<obj name="PropertyObject" class="TargetName" version="4">
												<prop name="PropertyTypeName">Target Name</prop>
												<prop name="Position">17</prop>
												<prop name="IsDefault">1</prop>
												<obj name="ChannelProp" class="ChannelProperty" version="1">
													<prop name="ChannelIdx">0</prop>
												</obj>
											</obj>
											<obj name="PropertyObject" class="RQTargetProperty" version="4">
												<prop name="PropertyTypeName">Target Type</prop>
												<prop name="Position">17</prop>
												<prop name="IsDefault">0</prop>
												<prop name="TargetType">dtNone</prop>
												<obj name="ChannelProp" class="ChannelProperty" version="1">
													<prop name="ChannelIdx">0</prop>
												</obj>
											</obj>
										</list>
									</obj>
								</list>
							</obj>
						</obj>
						<prop name="ChannelPropertyCount">1</prop>
						<prop name="ContainerPosition">17</prop>
						<prop name="HasSampleProperties">1</prop>
						<obj name="SampleProperties" class="PropertyList" version="1">
							<list name="emlist" count="14">
								<obj name="PropertyObject" class="SamplePrefColor" version="4">
									<prop name="PropertyTypeName">Color</prop>
									<prop name="Position">17</prop>
									<prop name="IsDefault">0</prop>
									<prop name="Color">$0012D7FA</prop>
								</obj>
								<obj name="PropertyObject" class="DominantChannelProp" version="4">
									<prop name="PropertyTypeName">Dominant Channel</prop>
									<prop name="Position">17</prop>
									<prop name="IsDefault">0</prop>
									<prop name="DominantChannel">0</prop>
								</obj>
								<obj name="PropertyObject" class="Genotype" version="4">
									<prop name="PropertyTypeName">EndPt Genotype</prop>
									<prop name="Position">17</prop>
									<prop name="IsDefault">1</prop>
									<prop name="ReadOnly">1</prop>
								</obj>
								<obj name="PropertyObject" class="GroupingSample" version="4">
									<prop name="PropertyTypeName">EndPt Sample Type</prop>
									<prop name="Position">17</prop>
									<prop name="IsDefault">0</prop>
									<prop name="GroupSampleType">mstUnknown</prop>
								</obj>
								<obj name="PropertyObject" class="SamplePrefLineStyle" version="4">
									<prop name="PropertyTypeName">Line Style</prop>
									<prop name="Position">17</prop>
									<prop name="IsDefault">0</prop>
									<prop name="LineStyle">psSolid</prop>
								</obj>
								<obj name="PropertyObject" class="GenSampleEditNotes" version="4">
									<prop name="PropertyTypeName">Notes</prop>
									<prop name="Position">17</prop>
									<prop name="IsDefault">1</prop>
								</obj>
								<obj name="PropertyObject" class="SamplePrefPointStyle" version="4">
									<prop name="PropertyTypeName">Point Style</prop>
									<prop name="Position">17</prop>
									<prop name="IsDefault">0</prop>
									<prop name="PointStyle">psNothing</prop>
								</obj>
								<obj name="PropertyObject" class="GenSampleEditPosition" version="4">
									<prop name="PropertyTypeName">Position</prop>
									<prop name="Position">17</prop>
									<prop name="IsDefault">1</prop>
								</obj>
								<obj name="PropertyObject" class="GenSampleEditReplicate" version="4">
									<prop name="PropertyTypeName">Replicate of</prop>
									<prop name="Position">17</prop>
									<prop name="IsDefault">1</prop>
									<prop name="ReplicateOf">-1</prop>
								</obj>
								<obj name="PropertyObject" class="HTCSampleID" version="4">
									<prop name="PropertyTypeName">Sample ID</prop>
									<prop name="Position">17</prop>
									<prop name="IsDefault">1</prop>
								</obj>
								<obj name="PropertyObject" class="GenSampleEditName" version="4">
									<prop name="PropertyTypeName">Sample Name</prop>
									<prop name="Position">17</prop>
									<prop name="IsDefault">1</prop>
									<prop name="name">Sample 18</prop>
								</obj>
								<obj name="PropertyObject" class="HTCSamplePrepNotes" version="4">
									<prop name="PropertyTypeName">Sample Prep Notes</prop>
									<prop name="Position">17</prop>
									<prop name="IsDefault">1</prop>
								</obj>
								<obj name="PropertyObject" class="GenSampleEditSubset" version="4">
									<prop name="PropertyTypeName">Subsets</prop>
									<prop name="Position">17</prop>
									<prop name="IsDefault">1</prop>
								</obj>
								<obj name="PropertyObject" class="SamplePrefWidth" version="5">
									<prop name="PropertyTypeName">Width</prop>
									<prop name="Position">17</prop>
									<prop name="IsDefault">1</prop>
									<prop name="Width">1</prop>
								</obj>
							</list>
						</obj>
					</obj>
					<obj name="item" class="SamplePropInfo" version="1">
						<obj name="ChannelProperties" class="ChanPropList" version="2">
							<obj name="ChannelProperties" class="EMList" version="1">
								<list name="emlist" count="1">
									<obj name="item" class="PropertyList" version="1">
										<list name="emlist" count="12">
											<obj name="PropertyObject" class="RQSampleTargetProperty" version="4">
												<prop name="PropertyTypeName">Combined Sample and Target Type</prop>
												<prop name="Position">18</prop>
												<prop name="IsDefault">0</prop>
												<obj name="ChannelProp" class="ChannelProperty" version="1">
													<prop name="ChannelIdx">0</prop>
												</obj>
											</obj>
											<obj name="PropertyObject" class="QuantConcProperty" version="4">
												<prop name="PropertyTypeName">Concentration</prop>
												<prop name="Position">18</prop>
												<prop name="IsDefault">1</prop>
												<prop name="Concentration">0</prop>
												<obj name="ChannelProp" class="ChannelProperty" version="1">
													<prop name="ChannelIdx">0</prop>
												</obj>
												<prop name="ReadOnly">1</prop>
											</obj>
											<obj name="PropertyObject" class="QuantCpHighProp" version="4">
												<prop name="PropertyTypeName">Cp High</prop>
												<prop name="Position">18</prop>
												<prop name="IsDefault">1</prop>
												<prop name="CpRangeHigh">0</prop>
												<obj name="ChannelProp" class="ChannelProperty" version="1">
													<prop name="ChannelIdx">0</prop>
												</obj>
												<prop name="ReadOnly">1</prop>
											</obj>
											<obj name="PropertyObject" class="QuantCpLowProp" version="4">
												<prop name="PropertyTypeName">Cp Low</prop>
												<prop name="Position">18</prop>
												<prop name="IsDefault">1</prop>
												<prop name="CpRangeLow">0</prop>
												<obj name="ChannelProp" class="ChannelProperty" version="1">
													<prop name="ChannelIdx">0</prop>
												</obj>
												<prop name="ReadOnly">1</prop>
											</obj>
											<obj name="PropertyObject" class="RQEffProp" version="4">
												<prop name="PropertyTypeName">Efficiency</prop>
												<prop name="Position">18</prop>
												<prop name="IsDefault">1</prop>
												<prop name="Efficiency">2</prop>
												<obj name="ChannelProp" class="ChannelProperty" version="1">
													<prop name="ChannelIdx">0</prop>
												</obj>
											</obj>
											<obj name="PropertyObject" class="ChannelGenotype" version="4">
												<prop name="PropertyTypeName">Melt Geno Genotype</prop>
												<prop name="Position">18</prop>
												<prop name="IsDefault">1</prop>
												<prop name="ReadOnly">1</prop>
												<obj name="ChannelProp" class="ChannelProperty" version="1">
													<prop name="ChannelIdx">0</prop>
												</obj>
											</obj>
											<obj name="PropertyObject" class="GroupChannelTypeProp" version="4">
												<prop name="PropertyTypeName">Melt Geno Sample Type</prop>
												<prop name="Position">18</prop>
												<prop name="IsDefault">0</prop>
												<prop name="GroupSampleType">mstUnknown</prop>
												<obj name="ChannelProp" class="ChannelProperty" version="1">
													<prop name="ChannelIdx">0</prop>
												</obj>
											</obj>
											<obj name="PropertyObject" class="QuantSampleTypeProperty" version="4">
												<prop name="PropertyTypeName">Quantification Sample Type</prop>
												<prop name="Position">18</prop>
												<prop name="IsDefault">0</prop>
												<prop name="SampleType">qsUnknown</prop>
												<obj name="ChannelProp" class="ChannelProperty" version="1">
													<prop name="ChannelIdx">0</prop>
												</obj>
											</obj>
											<obj name="PropertyObject" class="ChannelGenotype" version="4">
												<prop name="PropertyTypeName">Scanning Genotype</prop>
												<prop name="Position">18</prop>
												<prop name="IsDefault">1</prop>
												<prop name="ReadOnly">1</prop>
												<obj name="ChannelProp" class="ChannelProperty" version="1">
													<prop name="ChannelIdx">0</prop>
												</obj>
											</obj>
											<obj name="PropertyObject" class="GroupChannelTypeProp" version="4">
												<prop name="PropertyTypeName">Scanning Sample Type</prop>
												<prop name="Position">18</prop>
												<prop name="IsDefault">0</prop>
												<prop name="GroupSampleType">mstUnknown</prop>
												<obj name="ChannelProp" class="ChannelProperty" version="1">
													<prop name="ChannelIdx">0</prop>
												</obj>
											</obj>
											<obj name="PropertyObject" class="TargetName" version="4">
												<prop name="PropertyTypeName">Target Name</prop>
												<prop name="Position">18</prop>
												<prop name="IsDefault">1</prop>
												<obj name="ChannelProp" class="ChannelProperty" version="1">
													<prop name="ChannelIdx">0</prop>
												</obj>
											</obj>
											<obj name="PropertyObject" class="RQTargetProperty" version="4">
												<prop name="PropertyTypeName">Target Type</prop>
												<prop name="Position">18</prop>
												<prop name="IsDefault">0</prop>
												<prop name="TargetType">dtNone</prop>
												<obj name="ChannelProp" class="ChannelProperty" version="1">
													<prop name="ChannelIdx">0</prop>
												</obj>
											</obj>
										</list>
									</obj>
								</list>
							</obj>
						</obj>
						<prop name="ChannelPropertyCount">1</prop>
						<prop name="ContainerPosition">18</prop>
						<prop name="HasSampleProperties">1</prop>
						<obj name="SampleProperties" class="PropertyList" version="1">
							<list name="emlist" count="14">
								<obj name="PropertyObject" class="SamplePrefColor" version="4">
									<prop name="PropertyTypeName">Color</prop>
									<prop name="Position">18</prop>
									<prop name="IsDefault">0</prop>
									<prop name="Color">$00000097</prop>
								</obj>
								<obj name="PropertyObject" class="DominantChannelProp" version="4">
									<prop name="PropertyTypeName">Dominant Channel</prop>
									<prop name="Position">18</prop>
									<prop name="IsDefault">0</prop>
									<prop name="DominantChannel">0</prop>
								</obj>
								<obj name="PropertyObject" class="Genotype" version="4">
									<prop name="PropertyTypeName">EndPt Genotype</prop>
									<prop name="Position">18</prop>
									<prop name="IsDefault">1</prop>
									<prop name="ReadOnly">1</prop>
								</obj>
								<obj name="PropertyObject" class="GroupingSample" version="4">
									<prop name="PropertyTypeName">EndPt Sample Type</prop>
									<prop name="Position">18</prop>
									<prop name="IsDefault">0</prop>
									<prop name="GroupSampleType">mstUnknown</prop>
								</obj>
								<obj name="PropertyObject" class="SamplePrefLineStyle" version="4">
									<prop name="PropertyTypeName">Line Style</prop>
									<prop name="Position">18</prop>
									<prop name="IsDefault">0</prop>
									<prop name="LineStyle">psSolid</prop>
								</obj>
								<obj name="PropertyObject" class="GenSampleEditNotes" version="4">
									<prop name="PropertyTypeName">Notes</prop>
									<prop name="Position">18</prop>
									<prop name="IsDefault">1</prop>
								</obj>
								<obj name="PropertyObject" class="SamplePrefPointStyle" version="4">
									<prop name="PropertyTypeName">Point Style</prop>
									<prop name="Position">18</prop>
									<prop name="IsDefault">0</prop>
									<prop name="PointStyle">psNothing</prop>
								</obj>
								<obj name="PropertyObject" class="GenSampleEditPosition" version="4">
									<prop name="PropertyTypeName">Position</prop>
									<prop name="Position">18</prop>
									<prop name="IsDefault">1</prop>
								</obj>
								<obj name="PropertyObject" class="GenSampleEditReplicate" version="4">
									<prop name="PropertyTypeName">Replicate of</prop>
									<prop name="Position">18</prop>
									<prop name="IsDefault">1</prop>
									<prop name="ReplicateOf">-1</prop>
								</obj>
								<obj name="PropertyObject" class="HTCSampleID" version="4">
									<prop name="PropertyTypeName">Sample ID</prop>
									<prop name="Position">18</prop>
									<prop name="IsDefault">1</prop>
								</obj>
								<obj name="PropertyObject" class="GenSampleEditName" version="4">
									<prop name="PropertyTypeName">Sample Name</prop>
									<prop name="Position">18</prop>
									<prop name="IsDefault">1</prop>
									<prop name="name">Sample 19</prop>
								</obj>
								<obj name="PropertyObject" class="HTCSamplePrepNotes" version="4">
									<prop name="PropertyTypeName">Sample Prep Notes</prop>
									<prop name="Position">18</prop>
									<prop name="IsDefault">1</prop>
								</obj>
								<obj name="PropertyObject" class="GenSampleEditSubset" version="4">
									<prop name="PropertyTypeName">Subsets</prop>
									<prop name="Position">18</prop>
									<prop name="IsDefault">1</prop>
								</obj>
								<obj name="PropertyObject" class="SamplePrefWidth" version="5">
									<prop name="PropertyTypeName">Width</prop>
									<prop name="Position">18</prop>
									<prop name="IsDefault">1</prop>
									<prop name="Width">1</prop>
								</obj>
							</list>
						</obj>
					</obj>
					<obj name="item" class="SamplePropInfo" version="1">
						<obj name="ChannelProperties" class="ChanPropList" version="2">
							<obj name="ChannelProperties" class="EMList" version="1">
								<list name="emlist" count="1">
									<obj name="item" class="PropertyList" version="1">
										<list name="emlist" count="12">
											<obj name="PropertyObject" class="RQSampleTargetProperty" version="4">
												<prop name="PropertyTypeName">Combined Sample and Target Type</prop>
												<prop name="Position">19</prop>
												<prop name="IsDefault">0</prop>
												<obj name="ChannelProp" class="ChannelProperty" version="1">
													<prop name="ChannelIdx">0</prop>
												</obj>
											</obj>
											<obj name="PropertyObject" class="QuantConcProperty" version="4">
												<prop name="PropertyTypeName">Concentration</prop>
												<prop name="Position">19</prop>
												<prop name="IsDefault">1</prop>
												<prop name="Concentration">0</prop>
												<obj name="ChannelProp" class="ChannelProperty" version="1">
													<prop name="ChannelIdx">0</prop>
												</obj>
												<prop name="ReadOnly">1</prop>
											</obj>
											<obj name="PropertyObject" class="QuantCpHighProp" version="4">
												<prop name="PropertyTypeName">Cp High</prop>
												<prop name="Position">19</prop>
												<prop name="IsDefault">1</prop>
												<prop name="CpRangeHigh">0</prop>
												<obj name="ChannelProp" class="ChannelProperty" version="1">
													<prop name="ChannelIdx">0</prop>
												</obj>
												<prop name="ReadOnly">1</prop>
											</obj>
											<obj name="PropertyObject" class="QuantCpLowProp" version="4">
												<prop name="PropertyTypeName">Cp Low</prop>
												<prop name="Position">19</prop>
												<prop name="IsDefault">1</prop>
												<prop name="CpRangeLow">0</prop>
												<obj name="ChannelProp" class="ChannelProperty" version="1">
													<prop name="ChannelIdx">0</prop>
												</obj>
												<prop name="ReadOnly">1</prop>
											</obj>
											<obj name="PropertyObject" class="RQEffProp" version="4">
												<prop name="PropertyTypeName">Efficiency</prop>
												<prop name="Position">19</prop>
												<prop name="IsDefault">1</prop>
												<prop name="Efficiency">2</prop>
												<obj name="ChannelProp" class="ChannelProperty" version="1">
													<prop name="ChannelIdx">0</prop>
												</obj>
											</obj>
											<obj name="PropertyObject" class="ChannelGenotype" version="4">
												<prop name="PropertyTypeName">Melt Geno Genotype</prop>
												<prop name="Position">19</prop>
												<prop name="IsDefault">1</prop>
												<prop name="ReadOnly">1</prop>
												<obj name="ChannelProp" class="ChannelProperty" version="1">
													<prop name="ChannelIdx">0</prop>
												</obj>
											</obj>
											<obj name="PropertyObject" class="GroupChannelTypeProp" version="4">
												<prop name="PropertyTypeName">Melt Geno Sample Type</prop>
												<prop name="Position">19</prop>
												<prop name="IsDefault">0</prop>
												<prop name="GroupSampleType">mstUnknown</prop>
												<obj name="ChannelProp" class="ChannelProperty" version="1">
													<prop name="ChannelIdx">0</prop>
												</obj>
											</obj>
											<obj name="PropertyObject" class="QuantSampleTypeProperty" version="4">
												<prop name="PropertyTypeName">Quantification Sample Type</prop>
												<prop name="Position">19</prop>
												<prop name="IsDefault">0</prop>
												<prop name="SampleType">qsUnknown</prop>
												<obj name="ChannelProp" class="ChannelProperty" version="1">
													<prop name="ChannelIdx">0</prop>
												</obj>
											</obj>
											<obj name="PropertyObject" class="ChannelGenotype" version="4">
												<prop name="PropertyTypeName">Scanning Genotype</prop>
												<prop name="Position">19</prop>
												<prop name="IsDefault">1</prop>
												<prop name="ReadOnly">1</prop>
												<obj name="ChannelProp" class="ChannelProperty" version="1">
													<prop name="ChannelIdx">0</prop>
												</obj>
											</obj>
											<obj name="PropertyObject" class="GroupChannelTypeProp" version="4">
												<prop name="PropertyTypeName">Scanning Sample Type</prop>
												<prop name="Position">19</prop>
												<prop name="IsDefault">0</prop>
												<prop name="GroupSampleType">mstUnknown</prop>
												<obj name="ChannelProp" class="ChannelProperty" version="1">
													<prop name="ChannelIdx">0</prop>
												</obj>
											</obj>
											<obj name="PropertyObject" class="TargetName" version="4">
												<prop name="PropertyTypeName">Target Name</prop>
												<prop name="Position">19</prop>
												<prop name="IsDefault">1</prop>
												<obj name="ChannelProp" class="ChannelProperty" version="1">
													<prop name="ChannelIdx">0</prop>
												</obj>
											</obj>
											<obj name="PropertyObject" class="RQTargetProperty" version="4">
												<prop name="PropertyTypeName">Target Type</prop>
												<prop name="Position">19</prop>
												<prop name="IsDefault">0</prop>
												<prop name="TargetType">dtNone</prop>
												<obj name="ChannelProp" class="ChannelProperty" version="1">
													<prop name="ChannelIdx">0</prop>
												</obj>
											</obj>
										</list>
									</obj>
								</list>
							</obj>
						</obj>
						<prop name="ChannelPropertyCount">1</prop>
						<prop name="ContainerPosition">19</prop>
						<prop name="HasSampleProperties">1</prop>
						<obj name="SampleProperties" class="PropertyList" version="1">
							<list name="emlist" count="14">
								<obj name="PropertyObject" class="SamplePrefColor" version="4">
									<prop name="PropertyTypeName">Color</prop>
									<prop name="Position">19</prop>
									<prop name="IsDefault">0</prop>
									<prop name="Color">$00FFFF0F</prop>
								</obj>
								<obj name="PropertyObject" class="DominantChannelProp" version="4">
									<prop name="PropertyTypeName">Dominant Channel</prop>
									<prop name="Position">19</prop>
									<prop name="IsDefault">0</prop>
									<prop name="DominantChannel">0</prop>
								</obj>
								<obj name="PropertyObject" class="Genotype" version="4">
									<prop name="PropertyTypeName">EndPt Genotype</prop>
									<prop name="Position">19</prop>
									<prop name="IsDefault">1</prop>
									<prop name="ReadOnly">1</prop>
								</obj>
								<obj name="PropertyObject" class="GroupingSample" version="4">
									<prop name="PropertyTypeName">EndPt Sample Type</prop>
									<prop name="Position">19</prop>
									<prop name="IsDefault">0</prop>
									<prop name="GroupSampleType">mstUnknown</prop>
								</obj>
								<obj name="PropertyObject" class="SamplePrefLineStyle" version="4">
									<prop name="PropertyTypeName">Line Style</prop>
									<prop name="Position">19</prop>
									<prop name="IsDefault">0</prop>
									<prop name="LineStyle">psSolid</prop>
								</obj>
								<obj name="PropertyObject" class="GenSampleEditNotes" version="4">
									<prop name="PropertyTypeName">Notes</prop>
									<prop name="Position">19</prop>
									<prop name="IsDefault">1</prop>
								</obj>
								<obj name="PropertyObject" class="SamplePrefPointStyle" version="4">
									<prop name="PropertyTypeName">Point Style</prop>
									<prop name="Position">19</prop>
									<prop name="IsDefault">0</prop>
									<prop name="PointStyle">psNothing</prop>
								</obj>
								<obj name="PropertyObject" class="GenSampleEditPosition" version="4">
									<prop name="PropertyTypeName">Position</prop>
									<prop name="Position">19</prop>
									<prop name="IsDefault">1</prop>
								</obj>
								<obj name="PropertyObject" class="GenSampleEditReplicate" version="4">
									<prop name="PropertyTypeName">Replicate of</prop>
									<prop name="Position">19</prop>
									<prop name="IsDefault">1</prop>
									<prop name="ReplicateOf">-1</prop>
								</obj>
								<obj name="PropertyObject" class="HTCSampleID" version="4">
									<prop name="PropertyTypeName">Sample ID</prop>
									<prop name="Position">19</prop>
									<prop name="IsDefault">1</prop>
								</obj>
								<obj name="PropertyObject" class="GenSampleEditName" version="4">
									<prop name="PropertyTypeName">Sample Name</prop>
									<prop name="Position">19</prop>
									<prop name="IsDefault">1</prop>
									<prop name="name">Sample 20</prop>
								</obj>
								<obj name="PropertyObject" class="HTCSamplePrepNotes" version="4">
									<prop name="PropertyTypeName">Sample Prep Notes</prop>
									<prop name="Position">19</prop>
									<prop name="IsDefault">1</prop>
								</obj>
								<obj name="PropertyObject" class="GenSampleEditSubset" version="4">
									<prop name="PropertyTypeName">Subsets</prop>
									<prop name="Position">19</prop>
									<prop name="IsDefault">1</prop>
								</obj>
								<obj name="PropertyObject" class="SamplePrefWidth" version="5">
									<prop name="PropertyTypeName">Width</prop>
									<prop name="Position">19</prop>
									<prop name="IsDefault">1</prop>
									<prop name="Width">1</prop>
								</obj>
							</list>
						</obj>
					</obj>
					<obj name="item" class="SamplePropInfo" version="1">
						<obj name="ChannelProperties" class="ChanPropList" version="2">
							<obj name="ChannelProperties" class="EMList" version="1">
								<list name="emlist" count="1">
									<obj name="item" class="PropertyList" version="1">
										<list name="emlist" count="12">
											<obj name="PropertyObject" class="RQSampleTargetProperty" version="4">
												<prop name="PropertyTypeName">Combined Sample and Target Type</prop>
												<prop name="Position">20</prop>
												<prop name="IsDefault">0</prop>
												<obj name="ChannelProp" class="ChannelProperty" version="1">
													<prop name="ChannelIdx">0</prop>
												</obj>
											</obj>
											<obj name="PropertyObject" class="QuantConcProperty" version="4">
												<prop name="PropertyTypeName">Concentration</prop>
												<prop name="Position">20</prop>
												<prop name="IsDefault">1</prop>
												<prop name="Concentration">0</prop>
												<obj name="ChannelProp" class="ChannelProperty" version="1">
													<prop name="ChannelIdx">0</prop>
												</obj>
												<prop name="ReadOnly">1</prop>
											</obj>
											<obj name="PropertyObject" class="QuantCpHighProp" version="4">
												<prop name="PropertyTypeName">Cp High</prop>
												<prop name="Position">20</prop>
												<prop name="IsDefault">1</prop>
												<prop name="CpRangeHigh">0</prop>
												<obj name="ChannelProp" class="ChannelProperty" version="1">
													<prop name="ChannelIdx">0</prop>
												</obj>
												<prop name="ReadOnly">1</prop>
											</obj>
											<obj name="PropertyObject" class="QuantCpLowProp" version="4">
												<prop name="PropertyTypeName">Cp Low</prop>
												<prop name="Position">20</prop>
												<prop name="IsDefault">1</prop>
												<prop name="CpRangeLow">0</prop>
												<obj name="ChannelProp" class="ChannelProperty" version="1">
													<prop name="ChannelIdx">0</prop>
												</obj>
												<prop name="ReadOnly">1</prop>
											</obj>
											<obj name="PropertyObject" class="RQEffProp" version="4">
												<prop name="PropertyTypeName">Efficiency</prop>
												<prop name="Position">20</prop>
												<prop name="IsDefault">1</prop>
												<prop name="Efficiency">2</prop>
												<obj name="ChannelProp" class="ChannelProperty" version="1">
													<prop name="ChannelIdx">0</prop>
												</obj>
											</obj>
											<obj name="PropertyObject" class="ChannelGenotype" version="4">
												<prop name="PropertyTypeName">Melt Geno Genotype</prop>
												<prop name="Position">20</prop>
												<prop name="IsDefault">1</prop>
												<prop name="ReadOnly">1</prop>
												<obj name="ChannelProp" class="ChannelProperty" version="1">
													<prop name="ChannelIdx">0</prop>
												</obj>
											</obj>
											<obj name="PropertyObject" class="GroupChannelTypeProp" version="4">
												<prop name="PropertyTypeName">Melt Geno Sample Type</prop>
												<prop name="Position">20</prop>
												<prop name="IsDefault">0</prop>
												<prop name="GroupSampleType">mstUnknown</prop>
												<obj name="ChannelProp" class="ChannelProperty" version="1">
													<prop name="ChannelIdx">0</prop>
												</obj>
											</obj>
											<obj name="PropertyObject" class="QuantSampleTypeProperty" version="4">
												<prop name="PropertyTypeName">Quantification Sample Type</prop>
												<prop name="Position">20</prop>
												<prop name="IsDefault">0</prop>
												<prop name="SampleType">qsUnknown</prop>
												<obj name="ChannelProp" class="ChannelProperty" version="1">
													<prop name="ChannelIdx">0</prop>
												</obj>
											</obj>
											<obj name="PropertyObject" class="ChannelGenotype" version="4">
												<prop name="PropertyTypeName">Scanning Genotype</prop>
												<prop name="Position">20</prop>
												<prop name="IsDefault">1</prop>
												<prop name="ReadOnly">1</prop>
												<obj name="ChannelProp" class="ChannelProperty" version="1">
													<prop name="ChannelIdx">0</prop>
												</obj>
											</obj>
											<obj name="PropertyObject" class="GroupChannelTypeProp" version="4">
												<prop name="PropertyTypeName">Scanning Sample Type</prop>
												<prop name="Position">20</prop>
												<prop name="IsDefault">0</prop>
												<prop name="GroupSampleType">mstUnknown</prop>
												<obj name="ChannelProp" class="ChannelProperty" version="1">
													<prop name="ChannelIdx">0</prop>
												</obj>
											</obj>
											<obj name="PropertyObject" class="TargetName" version="4">
												<prop name="PropertyTypeName">Target Name</prop>
												<prop name="Position">20</prop>
												<prop name="IsDefault">1</prop>
												<obj name="ChannelProp" class="ChannelProperty" version="1">
													<prop name="ChannelIdx">0</prop>
												</obj>
											</obj>
											<obj name="PropertyObject" class="RQTargetProperty" version="4">
												<prop name="PropertyTypeName">Target Type</prop>
												<prop name="Position">20</prop>
												<prop name="IsDefault">0</prop>
												<prop name="TargetType">dtNone</prop>
												<obj name="ChannelProp" class="ChannelProperty" version="1">
													<prop name="ChannelIdx">0</prop>
												</obj>
											</obj>
										</list>
									</obj>
								</list>
							</obj>
						</obj>
						<prop name="ChannelPropertyCount">1</prop>
						<prop name="ContainerPosition">20</prop>
						<prop name="HasSampleProperties">1</prop>
						<obj name="SampleProperties" class="PropertyList" version="1">
							<list name="emlist" count="14">
								<obj name="PropertyObject" class="SamplePrefColor" version="4">
									<prop name="PropertyTypeName">Color</prop>
									<prop name="Position">20</prop>
									<prop name="IsDefault">0</prop>
									<prop name="Color">$00404000</prop>
								</obj>
								<obj name="PropertyObject" class="DominantChannelProp" version="4">
									<prop name="PropertyTypeName">Dominant Channel</prop>
									<prop name="Position">20</prop>
									<prop name="IsDefault">0</prop>
									<prop name="DominantChannel">0</prop>
								</obj>
								<obj name="PropertyObject" class="Genotype" version="4">
									<prop name="PropertyTypeName">EndPt Genotype</prop>
									<prop name="Position">20</prop>
									<prop name="IsDefault">1</prop>
									<prop name="ReadOnly">1</prop>
								</obj>
								<obj name="PropertyObject" class="GroupingSample" version="4">
									<prop name="PropertyTypeName">EndPt Sample Type</prop>
									<prop name="Position">20</prop>
									<prop name="IsDefault">0</prop>
									<prop name="GroupSampleType">mstUnknown</prop>
								</obj>
								<obj name="PropertyObject" class="SamplePrefLineStyle" version="4">
									<prop name="PropertyTypeName">Line Style</prop>
									<prop name="Position">20</prop>
									<prop name="IsDefault">0</prop>
									<prop name="LineStyle">psSolid</prop>
								</obj>
								<obj name="PropertyObject" class="GenSampleEditNotes" version="4">
									<prop name="PropertyTypeName">Notes</prop>
									<prop name="Position">20</prop>
									<prop name="IsDefault">1</prop>
								</obj>
								<obj name="PropertyObject" class="SamplePrefPointStyle" version="4">
									<prop name="PropertyTypeName">Point Style</prop>
									<prop name="Position">20</prop>
									<prop name="IsDefault">0</prop>
									<prop name="PointStyle">psNothing</prop>
								</obj>
								<obj name="PropertyObject" class="GenSampleEditPosition" version="4">
									<prop name="PropertyTypeName">Position</prop>
									<prop name="Position">20</prop>
									<prop name="IsDefault">1</prop>
								</obj>
								<obj name="PropertyObject" class="GenSampleEditReplicate" version="4">
									<prop name="PropertyTypeName">Replicate of</prop>
									<prop name="Position">20</prop>
									<prop name="IsDefault">1</prop>
									<prop name="ReplicateOf">-1</prop>
								</obj>
								<obj name="PropertyObject" class="HTCSampleID" version="4">
									<prop name="PropertyTypeName">Sample ID</prop>
									<prop name="Position">20</prop>
									<prop name="IsDefault">1</prop>
								</obj>
								<obj name="PropertyObject" class="GenSampleEditName" version="4">
									<prop name="PropertyTypeName">Sample Name</prop>
									<prop name="Position">20</prop>
									<prop name="IsDefault">1</prop>
									<prop name="name">Sample 21</prop>
								</obj>
								<obj name="PropertyObject" class="HTCSamplePrepNotes" version="4">
									<prop name="PropertyTypeName">Sample Prep Notes</prop>
									<prop name="Position">20</prop>
									<prop name="IsDefault">1</prop>
								</obj>
								<obj name="PropertyObject" class="GenSampleEditSubset" version="4">
									<prop name="PropertyTypeName">Subsets</prop>
									<prop name="Position">20</prop>
									<prop name="IsDefault">1</prop>
								</obj>
								<obj name="PropertyObject" class="SamplePrefWidth" version="5">
									<prop name="PropertyTypeName">Width</prop>
									<prop name="Position">20</prop>
									<prop name="IsDefault">1</prop>
									<prop name="Width">1</prop>
								</obj>
							</list>
						</obj>
					</obj>
					<obj name="item" class="SamplePropInfo" version="1">
						<obj name="ChannelProperties" class="ChanPropList" version="2">
							<obj name="ChannelProperties" class="EMList" version="1">
								<list name="emlist" count="1">
									<obj name="item" class="PropertyList" version="1">
										<list name="emlist" count="12">
											<obj name="PropertyObject" class="RQSampleTargetProperty" version="4">
												<prop name="PropertyTypeName">Combined Sample and Target Type</prop>
												<prop name="Position">21</prop>
												<prop name="IsDefault">0</prop>
												<obj name="ChannelProp" class="ChannelProperty" version="1">
													<prop name="ChannelIdx">0</prop>
												</obj>
											</obj>
											<obj name="PropertyObject" class="QuantConcProperty" version="4">
												<prop name="PropertyTypeName">Concentration</prop>
												<prop name="Position">21</prop>
												<prop name="IsDefault">1</prop>
												<prop name="Concentration">0</prop>
												<obj name="ChannelProp" class="ChannelProperty" version="1">
													<prop name="ChannelIdx">0</prop>
												</obj>
												<prop name="ReadOnly">1</prop>
											</obj>
											<obj name="PropertyObject" class="QuantCpHighProp" version="4">
												<prop name="PropertyTypeName">Cp High</prop>
												<prop name="Position">21</prop>
												<prop name="IsDefault">1</prop>
												<prop name="CpRangeHigh">0</prop>
												<obj name="ChannelProp" class="ChannelProperty" version="1">
													<prop name="ChannelIdx">0</prop>
												</obj>
												<prop name="ReadOnly">1</prop>
											</obj>
											<obj name="PropertyObject" class="QuantCpLowProp" version="4">
												<prop name="PropertyTypeName">Cp Low</prop>
												<prop name="Position">21</prop>
												<prop name="IsDefault">1</prop>
												<prop name="CpRangeLow">0</prop>
												<obj name="ChannelProp" class="ChannelProperty" version="1">
													<prop name="ChannelIdx">0</prop>
												</obj>
												<prop name="ReadOnly">1</prop>
											</obj>
											<obj name="PropertyObject" class="RQEffProp" version="4">
												<prop name="PropertyTypeName">Efficiency</prop>
												<prop name="Position">21</prop>
												<prop name="IsDefault">1</prop>
												<prop name="Efficiency">2</prop>
												<obj name="ChannelProp" class="ChannelProperty" version="1">
													<prop name="ChannelIdx">0</prop>
												</obj>
											</obj>
											<obj name="PropertyObject" class="ChannelGenotype" version="4">
												<prop name="PropertyTypeName">Melt Geno Genotype</prop>
												<prop name="Position">21</prop>
												<prop name="IsDefault">1</prop>
												<prop name="ReadOnly">1</prop>
												<obj name="ChannelProp" class="ChannelProperty" version="1">
													<prop name="ChannelIdx">0</prop>
												</obj>
											</obj>
											<obj name="PropertyObject" class="GroupChannelTypeProp" version="4">
												<prop name="PropertyTypeName">Melt Geno Sample Type</prop>
												<prop name="Position">21</prop>
												<prop name="IsDefault">0</prop>
												<prop name="GroupSampleType">mstUnknown</prop>
												<obj name="ChannelProp" class="ChannelProperty" version="1">
													<prop name="ChannelIdx">0</prop>
												</obj>
											</obj>
											<obj name="PropertyObject" class="QuantSampleTypeProperty" version="4">
												<prop name="PropertyTypeName">Quantification Sample Type</prop>
												<prop name="Position">21</prop>
												<prop name="IsDefault">0</prop>
												<prop name="SampleType">qsUnknown</prop>
												<obj name="ChannelProp" class="ChannelProperty" version="1">
													<prop name="ChannelIdx">0</prop>
												</obj>
											</obj>
											<obj name="PropertyObject" class="ChannelGenotype" version="4">
												<prop name="PropertyTypeName">Scanning Genotype</prop>
												<prop name="Position">21</prop>
												<prop name="IsDefault">1</prop>
												<prop name="ReadOnly">1</prop>
												<obj name="ChannelProp" class="ChannelProperty" version="1">
													<prop name="ChannelIdx">0</prop>
												</obj>
											</obj>
											<obj name="PropertyObject" class="GroupChannelTypeProp" version="4">
												<prop name="PropertyTypeName">Scanning Sample Type</prop>
												<prop name="Position">21</prop>
												<prop name="IsDefault">0</prop>
												<prop name="GroupSampleType">mstUnknown</prop>
												<obj name="ChannelProp" class="ChannelProperty" version="1">
													<prop name="ChannelIdx">0</prop>
												</obj>
											</obj>
											<obj name="PropertyObject" class="TargetName" version="4">
												<prop name="PropertyTypeName">Target Name</prop>
												<prop name="Position">21</prop>
												<prop name="IsDefault">1</prop>
												<obj name="ChannelProp" class="ChannelProperty" version="1">
													<prop name="ChannelIdx">0</prop>
												</obj>
											</obj>
											<obj name="PropertyObject" class="RQTargetProperty" version="4">
												<prop name="PropertyTypeName">Target Type</prop>
												<prop name="Position">21</prop>
												<prop name="IsDefault">0</prop>
												<prop name="TargetType">dtNone</prop>
												<obj name="ChannelProp" class="ChannelProperty" version="1">
													<prop name="ChannelIdx">0</prop>
												</obj>
											</obj>
										</list>
									</obj>
								</list>
							</obj>
						</obj>
						<prop name="ChannelPropertyCount">1</prop>
						<prop name="ContainerPosition">21</prop>
						<prop name="HasSampleProperties">1</prop>
						<obj name="SampleProperties" class="PropertyList" version="1">
							<list name="emlist" count="14">
								<obj name="PropertyObject" class="SamplePrefColor" version="4">
									<prop name="PropertyTypeName">Color</prop>
									<prop name="Position">21</prop>
									<prop name="IsDefault">0</prop>
									<prop name="Color">$004080FF</prop>
								</obj>
								<obj name="PropertyObject" class="DominantChannelProp" version="4">
									<prop name="PropertyTypeName">Dominant Channel</prop>
									<prop name="Position">21</prop>
									<prop name="IsDefault">0</prop>
									<prop name="DominantChannel">0</prop>
								</obj>
								<obj name="PropertyObject" class="Genotype" version="4">
									<prop name="PropertyTypeName">EndPt Genotype</prop>
									<prop name="Position">21</prop>
									<prop name="IsDefault">1</prop>
									<prop name="ReadOnly">1</prop>
								</obj>
								<obj name="PropertyObject" class="GroupingSample" version="4">
[truncated: 750,266 more chars]
