# Supplementary material for: Immune response of human cultured cells towards macrocyclic Fe2PO and Fe2PC bioactive cyclophane complexes
Source: PeerJ. 2020 Apr 20;8:e8956. doi: 10.7717/peerj.8956 (PMC7179565; doi:10.7717/peerj.8956)
Supplement: Supplemental Information 1 — Raw data from the Roche LightCycler 480 using the RT2 ProfilerTM PCR Array Human Innate Adaptive Immune Responses (catalog PAHS-052Z, Qiagen-SABiosciences). [file peerj-08-8956-s001.zip › Raw data RTqPCR Fe(III) Complexes/Fe2PO 8h.xml]

<Experiment><prop name="name">Alex 8h Fe2PO 5-23-13</prop>
	<prop name="Created">2013-05-24T01:49:10.625</prop>
	<prop name="CreatedByName">System Admin</prop>
	<prop name="LastModified">2013-05-24T04:10:47.484</prop>
	<prop name="LastModifiedByName">System Admin</prop>
	<list name="AppliedTemplates" count="1">
		<item>MikeRTProlifer1(8hrZH)01-07-10</item>
	</list>
	<list name="TemplateOwners" count="1">
		<item>System Admin</item>
	</list>
	<prop name="SWVersion">LCS480 1.5.0.39</prop>
	<prop name="RevsComplete">1</prop>
	<run>
		<prop name="name">Run</prop>
		<prop name="Created">2013-05-24T01:49:10.609</prop>
		<prop name="CreatedByName">unknown</prop>
		<prop name="LastModified">2013-05-24T04:10:40.000</prop>
		<prop name="State">rsCompleted</prop>
		<prop name="StartTime">2013-05-24T02:01:52.265</prop>
		<prop name="EndTime">2013-05-24T04:10:39.968</prop>
		<prop name="InstrumentID">1434</prop>
		<prop name="InstrumentVersion">HTC_VER_10</prop>
		<prop name="InstrumentName">Seabury Texas A&amp;M SN 1434</prop>
		<prop name="InstrCalibrationDate">1899.12.30 00:00:00:00</prop>
		<prop name="Technician">System Admin</prop>
		<obj name="Protocol" class="HTCProtocol" version="1">
			<prop name="Created">2013-05-24T01:49:10.609</prop>
			<prop name="LastModified">2013-05-24T01:51:44.234</prop>
			<obj name="Programs" class="HTCRunProgramList" version="5">
				<list name="emlist" count="4">
					<obj name="item" class="HTCRunProgram" version="1">
						<prop name="name">Heat Activation</prop>
						<prop name="Cycles">1</prop>
						<prop name="AnalysisMode">None</prop>
						<obj name="Segments" class="TEMRunSegmentList" version="1">
							<list name="emlist" count="1">
								<obj name="item" class="HTCRunSegment" version="2">
									<prop name="Hold">600</prop>
									<prop name="Slope">4.4</prop>
									<prop name="StepDelay">0</prop>
									<prop name="StepSize">0</prop>
									<prop name="Target">95</prop>
									<prop name="Target2">0</prop>
									<prop name="AcquisitionMode">0</prop>
									<prop name="AcqPerDegree">5</prop>
								</obj>
							</list>
						</obj>
					</obj>
					<obj name="item" class="HTCRunProgram" version="1">
						<prop name="name">Quantification</prop>
						<prop name="Cycles">45</prop>
						<prop name="AnalysisMode">Quantification</prop>
						<obj name="Segments" class="TEMRunSegmentList" version="1">
							<list name="emlist" count="2">
								<obj name="item" class="HTCRunSegment" version="2">
									<prop name="Hold">15</prop>
									<prop name="Slope">1</prop>
									<prop name="StepDelay">0</prop>
									<prop name="StepSize">0</prop>
									<prop name="Target">95</prop>
									<prop name="Target2">0</prop>
									<prop name="AcquisitionMode">0</prop>
									<prop name="AcqPerDegree">5</prop>
								</obj>
								<obj name="item" class="HTCRunSegment" version="2">
									<prop name="Hold">60</prop>
									<prop name="Slope">1</prop>
									<prop name="StepDelay">0</prop>
									<prop name="StepSize">0</prop>
									<prop name="Target">60</prop>
									<prop name="Target2">0</prop>
									<prop name="AcquisitionMode">1</prop>
									<prop name="AcqPerDegree">5</prop>
								</obj>
							</list>
						</obj>
					</obj>
					<obj name="item" class="HTCRunProgram" version="1">
						<prop name="name">Melt Curve</prop>
						<prop name="Cycles">1</prop>
						<prop name="AnalysisMode">Melting Curves</prop>
						<obj name="Segments" class="TEMRunSegmentList" version="1">
							<list name="emlist" count="2">
								<obj name="item" class="HTCRunSegment" version="2">
									<prop name="Hold">15</prop>
									<prop name="Slope">4.4</prop>
									<prop name="StepDelay">0</prop>
									<prop name="StepSize">0</prop>
									<prop name="Target">60</prop>
									<prop name="Target2">0</prop>
									<prop name="AcquisitionMode">0</prop>
									<prop name="AcqPerDegree">5</prop>
								</obj>
								<obj name="item" class="HTCRunSegment" version="2">
									<prop name="Hold">3</prop>
									<prop name="Slope">4.4</prop>
									<prop name="StepDelay">0</prop>
									<prop name="StepSize">0</prop>
									<prop name="Target">95</prop>
									<prop name="Target2">0</prop>
									<prop name="AcquisitionMode">0</prop>
									<prop name="AcqPerDegree">20</prop>
								</obj>
							</list>
						</obj>
					</obj>
					<obj name="item" class="HTCRunProgram" version="1">
						<prop name="name">Cooling</prop>
						<prop name="Cycles">1</prop>
						<prop name="AnalysisMode">None</prop>
						<obj name="Segments" class="TEMRunSegmentList" version="1">
							<list name="emlist" count="1">
								<obj name="item" class="HTCRunSegment" version="2">
									<prop name="Hold">30</prop>
									<prop name="Slope">2.2</prop>
									<prop name="StepDelay">0</prop>
									<prop name="StepSize">0</prop>
									<prop name="Target">50</prop>
									<prop name="Target2">0</prop>
									<prop name="AcquisitionMode">0</prop>
									<prop name="AcqPerDegree">5</prop>
								</obj>
							</list>
						</obj>
					</obj>
				</list>
				<list name="AnalysisModes" count="4">
					<item>None</item>
					<item>Quantification</item>
					<item>Melting Curves</item>
					<item>Color Compensation</item>
				</list>
				<prop name="ChannelCount">1</prop>
				<prop name="InstrumentSubclass">HTC_VER_10</prop>
				<obj name="Container" class="HTCBlockType" version="1">
					<prop name="Id">bt96TC5</prop>
					<prop name="RowCount">8</prop>
					<prop name="ColCount">12</prop>
					<prop name="OvershootDnDelay">10</prop>
					<prop name="OvershootUpDelay">10</prop>
					<prop name="RampRateMaxDn">2.2</prop>
					<prop name="RampRateMaxUp">4.4</prop>
					<prop name="ReactionVolMin">10</prop>
					<prop name="ReactionVolMax">100</prop>
					<prop name="ReactionVolDefault">20</prop>
					<prop name="HorVertCrosstalkCoefficient">0.0003</prop>
					<prop name="DiagCrosstalkCoefficent">0.0001</prop>
				</obj>
				<prop name="MaxPositionsToSeek">96</prop>
				<obj name="DetectionFormats" class="DetectionFormats" version="2">
					<list name="emlist" count="1">
						<obj name="item" class="HTCDetectionFormat" version="1">
							<list name="emlist" count="1">
								<obj name="item" class="HTCChannel" version="2">
									<prop name="name">SYBR Green I / HRM Dye</prop>
									<prop name="Active">1</prop>
									<prop name="EmissionWL">533</prop>
									<prop name="ExcitationWL">483</prop>
									<prop name="IntgrTime">250</prop>
									<prop name="MaxIntgrTime">1000</prop>
									<prop name="MeltFactor">1.2</prop>
									<prop name="QuantFactor">30</prop>
								</obj>
							</list>
							<prop name="name">SYBR Green I / HRM Dye</prop>
							<prop name="Active">1</prop>
							<prop name="DefChannelNdx">0</prop>
							<prop name="DenominatorNdx">-1</prop>
							<prop name="ReadOnly">0</prop>
							<list name="EmissionWLAvail" count="6">
								<item>500</item>
								<item>533</item>
								<item>568</item>
								<item>610</item>
								<item>640</item>
								<item>670</item>
							</list>
							<list name="ExcitationWLAvail" count="5">
								<item>450</item>
								<item>483</item>
								<item>523</item>
								<item>558</item>
								<item>615</item>
							</list>
							<prop name="MeasuringMode">hmmDynamic</prop>
						</obj>
					</list>
					<prop name="DefFormatName">SYBR Green I / HRM Dye</prop>
				</obj>
				<list name="AcquisitionModes" count="4">
					<item>None</item>
					<item>Single</item>
					<item>Continuous</item>
					<item>Step</item>
				</list>
				<prop name="SeekTemp">30</prop>
				<prop name="SampleVolume">25</prop>
			</obj>
		</obj>
		<Acquisitions>
			<Sample Number="1">
				<Acq Number="1">
					<Chan Number="0">
						<prop name="Fluor">4.36891972398984</prop>
						<prop name="Temp">59.94</prop>
						<prop name="Time">738400</prop>
					</Chan>
				</Acq>
				<Acq Number="2">
					<Chan Number="0">
						<prop name="Fluor">4.42110493680665</prop>
						<prop name="Temp">59.94</prop>
						<prop name="Time">892183</prop>
					</Chan>
				</Acq>
				<Acq Number="3">
					<Chan Number="0">
						<prop name="Fluor">4.37029797774671</prop>
						<prop name="Temp">59.94</prop>
						<prop name="Time">1046033</prop>
					</Chan>
				</Acq>
				<Acq Number="4">
					<Chan Number="0">
						<prop name="Fluor">4.39498065203863</prop>
						<prop name="Temp">59.94</prop>
						<prop name="Time">1199800</prop>
					</Chan>
				</Acq>
				<Acq Number="5">
					<Chan Number="0">
						<prop name="Fluor">4.51868747537553</prop>
						<prop name="Temp">59.97</prop>
						<prop name="Time">1353600</prop>
					</Chan>
				</Acq>
				<Acq Number="6">
					<Chan Number="0">
						<prop name="Fluor">4.49290063632005</prop>
						<prop name="Temp">59.94</prop>
						<prop name="Time">1507400</prop>
					</Chan>
				</Acq>
				<Acq Number="7">
					<Chan Number="0">
						<prop name="Fluor">4.42076469426094</prop>
						<prop name="Temp">59.94</prop>
						<prop name="Time">1661217</prop>
					</Chan>
				</Acq>
				<Acq Number="8">
					<Chan Number="0">
						<prop name="Fluor">4.47131069622103</prop>
						<prop name="Temp">59.94</prop>
						<prop name="Time">1815017</prop>
					</Chan>
				</Acq>
				<Acq Number="9">
					<Chan Number="0">
						<prop name="Fluor">4.49573597112185</prop>
						<prop name="Temp">59.94</prop>
						<prop name="Time">1968817</prop>
					</Chan>
				</Acq>
				<Acq Number="10">
					<Chan Number="0">
						<prop name="Fluor">4.47235423920167</prop>
						<prop name="Temp">59.94</prop>
						<prop name="Time">2122600</prop>
					</Chan>
				</Acq>
				<Acq Number="11">
					<Chan Number="0">
						<prop name="Fluor">4.49605585151129</prop>
						<prop name="Temp">59.97</prop>
						<prop name="Time">2276433</prop>
					</Chan>
				</Acq>
				<Acq Number="12">
					<Chan Number="0">
						<prop name="Fluor">4.44972591329928</prop>
						<prop name="Temp">59.94</prop>
						<prop name="Time">2430317</prop>
					</Chan>
				</Acq>
				<Acq Number="13">
					<Chan Number="0">
						<prop name="Fluor">4.3987935837168</prop>
						<prop name="Temp">59.94</prop>
						<prop name="Time">2584100</prop>
					</Chan>
				</Acq>
				<Acq Number="14">
					<Chan Number="0">
						<prop name="Fluor">4.47481912225611</prop>
						<prop name="Temp">59.97</prop>
						<prop name="Time">2737900</prop>
					</Chan>
				</Acq>
				<Acq Number="15">
					<Chan Number="0">
						<prop name="Fluor">4.4726991173404</prop>
						<prop name="Temp">59.94</prop>
						<prop name="Time">2891700</prop>
					</Chan>
				</Acq>
				<Acq Number="16">
					<Chan Number="0">
						<prop name="Fluor">4.47273514186797</prop>
						<prop name="Temp">59.94</prop>
						<prop name="Time">3045500</prop>
					</Chan>
				</Acq>
				<Acq Number="17">
					<Chan Number="0">
						<prop name="Fluor">4.47024610444038</prop>
						<prop name="Temp">59.94</prop>
						<prop name="Time">3199300</prop>
					</Chan>
				</Acq>
				<Acq Number="18">
					<Chan Number="0">
						<prop name="Fluor">4.47199987187778</prop>
						<prop name="Temp">59.94</prop>
						<prop name="Time">3353100</prop>
					</Chan>
				</Acq>
				<Acq Number="19">
					<Chan Number="0">
						<prop name="Fluor">4.44477688617719</prop>
						<prop name="Temp">59.97</prop>
						<prop name="Time">3506933</prop>
					</Chan>
				</Acq>
				<Acq Number="20">
					<Chan Number="0">
						<prop name="Fluor">4.49744981827279</prop>
						<prop name="Temp">59.94</prop>
						<prop name="Time">3660433</prop>
					</Chan>
				</Acq>
				<Acq Number="21">
					<Chan Number="0">
						<prop name="Fluor">4.52184279836719</prop>
						<prop name="Temp">59.94</prop>
						<prop name="Time">3814250</prop>
					</Chan>
				</Acq>
				<Acq Number="22">
					<Chan Number="0">
						<prop name="Fluor">4.59110705491751</prop>
						<prop name="Temp">59.97</prop>
						<prop name="Time">3968050</prop>
					</Chan>
				</Acq>
				<Acq Number="23">
					<Chan Number="0">
						<prop name="Fluor">4.71009372221272</prop>
						<prop name="Temp">59.94</prop>
						<prop name="Time">4121867</prop>
					</Chan>
				</Acq>
				<Acq Number="24">
					<Chan Number="0">
						<prop name="Fluor">4.87623136286927</prop>
						<prop name="Temp">59.94</prop>
						<prop name="Time">4275633</prop>
					</Chan>
				</Acq>
				<Acq Number="25">
					<Chan Number="0">
						<prop name="Fluor">5.31933198837377</prop>
						<prop name="Temp">59.94</prop>
						<prop name="Time">4429467</prop>
					</Chan>
				</Acq>
				<Acq Number="26">
					<Chan Number="0">
						<prop name="Fluor">6.07762808624795</prop>
						<prop name="Temp">59.94</prop>
						<prop name="Time">4583250</prop>
					</Chan>
				</Acq>
				<Acq Number="27">
					<Chan Number="0">
						<prop name="Fluor">7.52058588593882</prop>
						<prop name="Temp">59.94</prop>
						<prop name="Time">4737067</prop>
					</Chan>
				</Acq>
				<Acq Number="28">
					<Chan Number="0">
						<prop name="Fluor">10.1870294707256</prop>
						<prop name="Temp">59.94</prop>
						<prop name="Time">4890850</prop>
					</Chan>
				</Acq>
				<Acq Number="29">
					<Chan Number="0">
						<prop name="Fluor">14.9959232975246</prop>
						<prop name="Temp">59.94</prop>
						<prop name="Time">5044683</prop>
					</Chan>
				</Acq>
				<Acq Number="30">
					<Chan Number="0">
						<prop name="Fluor">23.3994713500875</prop>
						<prop name="Temp">59.94</prop>
						<prop name="Time">5198467</prop>
					</Chan>
				</Acq>
				<Acq Number="31">
					<Chan Number="0">
						<prop name="Fluor">36.5814295874343</prop>
						<prop name="Temp">59.94</prop>
						<prop name="Time">5352250</prop>
					</Chan>
				</Acq>
				<Acq Number="32">
					<Chan Number="0">
						<prop name="Fluor">51.449182976229</prop>
						<prop name="Temp">59.94</prop>
						<prop name="Time">5506067</prop>
					</Chan>
				</Acq>
				<Acq Number="33">
					<Chan Number="0">
						<prop name="Fluor">62.4899331775628</prop>
						<prop name="Temp">59.94</prop>
						<prop name="Time">5659867</prop>
					</Chan>
				</Acq>
				<Acq Number="34">
					<Chan Number="0">
						<prop name="Fluor">68.675265569611</prop>
						<prop name="Temp">59.94</prop>
						<prop name="Time">5813650</prop>
					</Chan>
				</Acq>
				<Acq Number="35">
					<Chan Number="0">
						<prop name="Fluor">72.8768819692875</prop>
						<prop name="Temp">59.94</prop>
						<prop name="Time">5967467</prop>
					</Chan>
				</Acq>
				<Acq Number="36">
					<Chan Number="0">
						<prop name="Fluor">76.002459622936</prop>
						<prop name="Temp">59.94</prop>
						<prop name="Time">6121267</prop>
					</Chan>
				</Acq>
				<Acq Number="37">
					<Chan Number="0">
						<prop name="Fluor">78.5031329478755</prop>
						<prop name="Temp">59.94</prop>
						<prop name="Time">6275083</prop>
					</Chan>
				</Acq>
				<Acq Number="38">
					<Chan Number="0">
						<prop name="Fluor">79.8473757681999</prop>
						<prop name="Temp">59.94</prop>
						<prop name="Time">6428883</prop>
					</Chan>
				</Acq>
				<Acq Number="39">
					<Chan Number="0">
						<prop name="Fluor">81.0728836868779</prop>
						<prop name="Temp">59.94</prop>
						<prop name="Time">6582667</prop>
					</Chan>
				</Acq>
				<Acq Number="40">
					<Chan Number="0">
						<prop name="Fluor">81.8945543626938</prop>
						<prop name="Temp">59.94</prop>
						<prop name="Time">6736450</prop>
					</Chan>
				</Acq>
				<Acq Number="41">
					<Chan Number="0">
						<prop name="Fluor">82.4534776951504</prop>
						<prop name="Temp">59.94</prop>
						<prop name="Time">6890233</prop>
					</Chan>
				</Acq>
				<Acq Number="42">
					<Chan Number="0">
						<prop name="Fluor">82.923039398426</prop>
						<prop name="Temp">59.94</prop>
						<prop name="Time">7044067</prop>
					</Chan>
				</Acq>
				<Acq Number="43">
					<Chan Number="0">
						<prop name="Fluor">83.3445850154332</prop>
						<prop name="Temp">59.94</prop>
						<prop name="Time">7197600</prop>
					</Chan>
				</Acq>
				<Acq Number="44">
					<Chan Number="0">
						<prop name="Fluor">83.6287962314506</prop>
						<prop name="Temp">59.94</prop>
						<prop name="Time">7351417</prop>
					</Chan>
				</Acq>
				<Acq Number="45">
					<Chan Number="0">
						<prop name="Fluor">83.9235873384827</prop>
						<prop name="Temp">59.94</prop>
						<prop name="Time">7505217</prop>
					</Chan>
				</Acq>
			</Sample>
			<Sample Number="2">
				<Acq Number="1">
					<Chan Number="0">
						<prop name="Fluor">3.73282102392975</prop>
						<prop name="Temp">59.94</prop>
						<prop name="Time">738400</prop>
					</Chan>
				</Acq>
				<Acq Number="2">
					<Chan Number="0">
						<prop name="Fluor">3.75899853060092</prop>
						<prop name="Temp">59.94</prop>
						<prop name="Time">892183</prop>
					</Chan>
				</Acq>
				<Acq Number="3">
					<Chan Number="0">
						<prop name="Fluor">3.75666482629575</prop>
						<prop name="Temp">59.94</prop>
						<prop name="Time">1046033</prop>
					</Chan>
				</Acq>
				<Acq Number="4">
					<Chan Number="0">
						<prop name="Fluor">3.7798930550533</prop>
						<prop name="Temp">59.94</prop>
						<prop name="Time">1199800</prop>
					</Chan>
				</Acq>
				<Acq Number="5">
					<Chan Number="0">
						<prop name="Fluor">3.80548518646904</prop>
						<prop name="Temp">59.97</prop>
						<prop name="Time">1353600</prop>
					</Chan>
				</Acq>
				<Acq Number="6">
					<Chan Number="0">
						<prop name="Fluor">3.75869158285747</prop>
						<prop name="Temp">59.94</prop>
						<prop name="Time">1507400</prop>
					</Chan>
				</Acq>
				<Acq Number="7">
					<Chan Number="0">
						<prop name="Fluor">3.80407737584176</prop>
						<prop name="Temp">59.94</prop>
						<prop name="Time">1661217</prop>
					</Chan>
				</Acq>
				<Acq Number="8">
					<Chan Number="0">
						<prop name="Fluor">3.73804826718501</prop>
						<prop name="Temp">59.94</prop>
						<prop name="Time">1815017</prop>
					</Chan>
				</Acq>
				<Acq Number="9">
					<Chan Number="0">
						<prop name="Fluor">3.85182455382585</prop>
						<prop name="Temp">59.94</prop>
						<prop name="Time">1968817</prop>
					</Chan>
				</Acq>
				<Acq Number="10">
					<Chan Number="0">
						<prop name="Fluor">3.82971215396082</prop>
						<prop name="Temp">59.94</prop>
						<prop name="Time">2122600</prop>
					</Chan>
				</Acq>
				<Acq Number="11">
					<Chan Number="0">
						<prop name="Fluor">3.82939480698821</prop>
						<prop name="Temp">59.97</prop>
						<prop name="Time">2276433</prop>
					</Chan>
				</Acq>
				<Acq Number="12">
					<Chan Number="0">
						<prop name="Fluor">3.76283125399096</prop>
						<prop name="Temp">59.94</prop>
						<prop name="Time">2430317</prop>
					</Chan>
				</Acq>
				<Acq Number="13">
					<Chan Number="0">
						<prop name="Fluor">3.78317496773157</prop>
						<prop name="Temp">59.94</prop>
						<prop name="Time">2584100</prop>
					</Chan>
				</Acq>
				<Acq Number="14">
					<Chan Number="0">
						<prop name="Fluor">3.78641728219761</prop>
						<prop name="Temp">59.97</prop>
						<prop name="Time">2737900</prop>
					</Chan>
				</Acq>
				<Acq Number="15">
					<Chan Number="0">
						<prop name="Fluor">3.80728421839545</prop>
						<prop name="Temp">59.94</prop>
						<prop name="Time">2891700</prop>
					</Chan>
				</Acq>
				<Acq Number="16">
					<Chan Number="0">
						<prop name="Fluor">3.78463864613932</prop>
						<prop name="Temp">59.94</prop>
						<prop name="Time">3045500</prop>
					</Chan>
				</Acq>
				<Acq Number="17">
					<Chan Number="0">
						<prop name="Fluor">3.82789837107313</prop>
						<prop name="Temp">59.94</prop>
						<prop name="Time">3199300</prop>
					</Chan>
				</Acq>
				<Acq Number="18">
					<Chan Number="0">
						<prop name="Fluor">3.82941543317211</prop>
						<prop name="Temp">59.94</prop>
						<prop name="Time">3353100</prop>
					</Chan>
				</Acq>
				<Acq Number="19">
					<Chan Number="0">
						<prop name="Fluor">3.80404784282073</prop>
						<prop name="Temp">59.97</prop>
						<prop name="Time">3506933</prop>
					</Chan>
				</Acq>
				<Acq Number="20">
					<Chan Number="0">
						<prop name="Fluor">3.80791281004349</prop>
						<prop name="Temp">59.94</prop>
						<prop name="Time">3660433</prop>
					</Chan>
				</Acq>
				<Acq Number="21">
					<Chan Number="0">
						<prop name="Fluor">3.85360308783096</prop>
						<prop name="Temp">59.94</prop>
						<prop name="Time">3814250</prop>
					</Chan>
				</Acq>
				<Acq Number="22">
					<Chan Number="0">
						<prop name="Fluor">3.82845722356132</prop>
						<prop name="Temp">59.97</prop>
						<prop name="Time">3968050</prop>
					</Chan>
				</Acq>
				<Acq Number="23">
					<Chan Number="0">
						<prop name="Fluor">3.85010155799023</prop>
						<prop name="Temp">59.94</prop>
						<prop name="Time">4121867</prop>
					</Chan>
				</Acq>
				<Acq Number="24">
					<Chan Number="0">
						<prop name="Fluor">3.8937834881329</prop>
						<prop name="Temp">59.94</prop>
						<prop name="Time">4275633</prop>
					</Chan>
				</Acq>
				<Acq Number="25">
					<Chan Number="0">
						<prop name="Fluor">3.90147491313421</prop>
						<prop name="Temp">59.94</prop>
						<prop name="Time">4429467</prop>
					</Chan>
				</Acq>
				<Acq Number="26">
					<Chan Number="0">
						<prop name="Fluor">4.00687355567776</prop>
						<prop name="Temp">59.94</prop>
						<prop name="Time">4583250</prop>
					</Chan>
				</Acq>
				<Acq Number="27">
					<Chan Number="0">
						<prop name="Fluor">4.27921258684337</prop>
						<prop name="Temp">59.94</prop>
						<prop name="Time">4737067</prop>
					</Chan>
				</Acq>
				<Acq Number="28">
					<Chan Number="0">
						<prop name="Fluor">4.73089700471754</prop>
						<prop name="Temp">59.94</prop>
						<prop name="Time">4890850</prop>
					</Chan>
				</Acq>
				<Acq Number="29">
					<Chan Number="0">
						<prop name="Fluor">5.61355438407241</prop>
						<prop name="Temp">59.94</prop>
						<prop name="Time">5044683</prop>
					</Chan>
				</Acq>
				<Acq Number="30">
					<Chan Number="0">
						<prop name="Fluor">7.28453256655731</prop>
						<prop name="Temp">59.94</prop>
						<prop name="Time">5198467</prop>
					</Chan>
				</Acq>
				<Acq Number="31">
					<Chan Number="0">
						<prop name="Fluor">10.5246027136656</prop>
						<prop name="Temp">59.94</prop>
						<prop name="Time">5352250</prop>
					</Chan>
				</Acq>
				<Acq Number="32">
					<Chan Number="0">
						<prop name="Fluor">16.4644465339131</prop>
						<prop name="Temp">59.94</prop>
						<prop name="Time">5506067</prop>
					</Chan>
				</Acq>
				<Acq Number="33">
					<Chan Number="0">
						<prop name="Fluor">26.8877827971838</prop>
						<prop name="Temp">59.94</prop>
						<prop name="Time">5659867</prop>
					</Chan>
				</Acq>
				<Acq Number="34">
					<Chan Number="0">
						<prop name="Fluor">41.4524762504562</prop>
						<prop name="Temp">59.94</prop>
						<prop name="Time">5813650</prop>
					</Chan>
				</Acq>
				<Acq Number="35">
					<Chan Number="0">
						<prop name="Fluor">55.2544245485884</prop>
						<prop name="Temp">59.94</prop>
						<prop name="Time">5967467</prop>
					</Chan>
				</Acq>
				<Acq Number="36">
					<Chan Number="0">
						<prop name="Fluor">63.5857779148967</prop>
						<prop name="Temp">59.94</prop>
						<prop name="Time">6121267</prop>
					</Chan>
				</Acq>
				<Acq Number="37">
					<Chan Number="0">
						<prop name="Fluor">68.461787443479</prop>
						<prop name="Temp">59.94</prop>
						<prop name="Time">6275083</prop>
					</Chan>
				</Acq>
				<Acq Number="38">
					<Chan Number="0">
						<prop name="Fluor">71.7521599359226</prop>
						<prop name="Temp">59.94</prop>
						<prop name="Time">6428883</prop>
					</Chan>
				</Acq>
				<Acq Number="39">
					<Chan Number="0">
						<prop name="Fluor">74.3822478737291</prop>
						<prop name="Temp">59.94</prop>
						<prop name="Time">6582667</prop>
					</Chan>
				</Acq>
				<Acq Number="40">
					<Chan Number="0">
						<prop name="Fluor">76.1319485104936</prop>
						<prop name="Temp">59.94</prop>
						<prop name="Time">6736450</prop>
					</Chan>
				</Acq>
				<Acq Number="41">
					<Chan Number="0">
						<prop name="Fluor">77.4057528056842</prop>
						<prop name="Temp">59.94</prop>
						<prop name="Time">6890233</prop>
					</Chan>
				</Acq>
				<Acq Number="42">
					<Chan Number="0">
						<prop name="Fluor">78.3223952992923</prop>
						<prop name="Temp">59.94</prop>
						<prop name="Time">7044067</prop>
					</Chan>
				</Acq>
				<Acq Number="43">
					<Chan Number="0">
						<prop name="Fluor">79.2163914993264</prop>
						<prop name="Temp">59.94</prop>
						<prop name="Time">7197600</prop>
					</Chan>
				</Acq>
				<Acq Number="44">
					<Chan Number="0">
						<prop name="Fluor">79.8463269577781</prop>
						<prop name="Temp">59.94</prop>
						<prop name="Time">7351417</prop>
					</Chan>
				</Acq>
				<Acq Number="45">
					<Chan Number="0">
						<prop name="Fluor">80.2127769104052</prop>
						<prop name="Temp">59.94</prop>
						<prop name="Time">7505217</prop>
					</Chan>
				</Acq>
			</Sample>
			<Sample Number="3">
				<Acq Number="1">
					<Chan Number="0">
						<prop name="Fluor">5.20328607553844</prop>
						<prop name="Temp">59.94</prop>
						<prop name="Time">738400</prop>
					</Chan>
				</Acq>
				<Acq Number="2">
					<Chan Number="0">
						<prop name="Fluor">5.2298318636389</prop>
						<prop name="Temp">59.94</prop>
						<prop name="Time">892183</prop>
					</Chan>
				</Acq>
				<Acq Number="3">
					<Chan Number="0">
						<prop name="Fluor">5.26977680497047</prop>
						<prop name="Temp">59.94</prop>
						<prop name="Time">1046033</prop>
					</Chan>
				</Acq>
				<Acq Number="4">
					<Chan Number="0">
						<prop name="Fluor">5.20567960414727</prop>
						<prop name="Temp">59.94</prop>
						<prop name="Time">1199800</prop>
					</Chan>
				</Acq>
				<Acq Number="5">
					<Chan Number="0">
						<prop name="Fluor">5.31798406554554</prop>
						<prop name="Temp">59.97</prop>
						<prop name="Time">1353600</prop>
					</Chan>
				</Acq>
				<Acq Number="6">
					<Chan Number="0">
						<prop name="Fluor">5.25104374224739</prop>
						<prop name="Temp">59.94</prop>
						<prop name="Time">1507400</prop>
					</Chan>
				</Acq>
				<Acq Number="7">
					<Chan Number="0">
						<prop name="Fluor">5.25100682597109</prop>
						<prop name="Temp">59.94</prop>
						<prop name="Time">1661217</prop>
					</Chan>
				</Acq>
				<Acq Number="8">
					<Chan Number="0">
						<prop name="Fluor">5.25389426776494</prop>
						<prop name="Temp">59.94</prop>
						<prop name="Time">1815017</prop>
					</Chan>
				</Acq>
				<Acq Number="9">
					<Chan Number="0">
						<prop name="Fluor">5.29758104213792</prop>
						<prop name="Temp">59.94</prop>
						<prop name="Time">1968817</prop>
					</Chan>
				</Acq>
				<Acq Number="10">
					<Chan Number="0">
						<prop name="Fluor">5.34170793035933</prop>
						<prop name="Temp">59.94</prop>
						<prop name="Time">2122600</prop>
					</Chan>
				</Acq>
				<Acq Number="11">
					<Chan Number="0">
						<prop name="Fluor">5.27634408026325</prop>
						<prop name="Temp">59.97</prop>
						<prop name="Time">2276433</prop>
					</Chan>
				</Acq>
				<Acq Number="12">
					<Chan Number="0">
						<prop name="Fluor">5.30013294019171</prop>
						<prop name="Temp">59.94</prop>
						<prop name="Time">2430317</prop>
					</Chan>
				</Acq>
				<Acq Number="13">
					<Chan Number="0">
						<prop name="Fluor">5.23183904840098</prop>
						<prop name="Temp">59.94</prop>
						<prop name="Time">2584100</prop>
					</Chan>
				</Acq>
				<Acq Number="14">
					<Chan Number="0">
						<prop name="Fluor">5.27968290225703</prop>
						<prop name="Temp">59.97</prop>
						<prop name="Time">2737900</prop>
					</Chan>
				</Acq>
				<Acq Number="15">
					<Chan Number="0">
						<prop name="Fluor">5.34213692683457</prop>
						<prop name="Temp">59.94</prop>
						<prop name="Time">2891700</prop>
					</Chan>
				</Acq>
				<Acq Number="16">
					<Chan Number="0">
						<prop name="Fluor">5.25552041486257</prop>
						<prop name="Temp">59.94</prop>
						<prop name="Time">3045500</prop>
					</Chan>
				</Acq>
				<Acq Number="17">
					<Chan Number="0">
						<prop name="Fluor">5.29589034684534</prop>
						<prop name="Temp">59.94</prop>
						<prop name="Time">3199300</prop>
					</Chan>
				</Acq>
				<Acq Number="18">
					<Chan Number="0">
						<prop name="Fluor">5.27632930329569</prop>
						<prop name="Temp">59.94</prop>
						<prop name="Time">3353100</prop>
					</Chan>
				</Acq>
				<Acq Number="19">
					<Chan Number="0">
						<prop name="Fluor">5.20768742155242</prop>
						<prop name="Temp">59.97</prop>
						<prop name="Time">3506933</prop>
					</Chan>
				</Acq>
				<Acq Number="20">
					<Chan Number="0">
						<prop name="Fluor">5.2563520414639</prop>
						<prop name="Temp">59.94</prop>
						<prop name="Time">3660433</prop>
					</Chan>
				</Acq>
				<Acq Number="21">
					<Chan Number="0">
						<prop name="Fluor">5.27840348043961</prop>
						<prop name="Temp">59.94</prop>
						<prop name="Time">3814250</prop>
					</Chan>
				</Acq>
				<Acq Number="22">
					<Chan Number="0">
						<prop name="Fluor">5.21016943070209</prop>
						<prop name="Temp">59.97</prop>
						<prop name="Time">3968050</prop>
					</Chan>
				</Acq>
				<Acq Number="23">
					<Chan Number="0">
						<prop name="Fluor">5.27377425587586</prop>
						<prop name="Temp">59.94</prop>
						<prop name="Time">4121867</prop>
					</Chan>
				</Acq>
				<Acq Number="24">
					<Chan Number="0">
						<prop name="Fluor">5.29327171115294</prop>
						<prop name="Temp">59.94</prop>
						<prop name="Time">4275633</prop>
					</Chan>
				</Acq>
				<Acq Number="25">
					<Chan Number="0">
						<prop name="Fluor">5.23903707468897</prop>
						<prop name="Temp">59.94</prop>
						<prop name="Time">4429467</prop>
					</Chan>
				</Acq>
				<Acq Number="26">
					<Chan Number="0">
						<prop name="Fluor">5.22891551096474</prop>
						<prop name="Temp">59.94</prop>
						<prop name="Time">4583250</prop>
					</Chan>
				</Acq>
				<Acq Number="27">
					<Chan Number="0">
						<prop name="Fluor">5.25179290620696</prop>
						<prop name="Temp">59.94</prop>
						<prop name="Time">4737067</prop>
					</Chan>
				</Acq>
				<Acq Number="28">
					<Chan Number="0">
						<prop name="Fluor">5.31593480589866</prop>
						<prop name="Temp">59.94</prop>
						<prop name="Time">4890850</prop>
					</Chan>
				</Acq>
				<Acq Number="29">
					<Chan Number="0">
						<prop name="Fluor">5.35853333710274</prop>
						<prop name="Temp">59.94</prop>
						<prop name="Time">5044683</prop>
					</Chan>
				</Acq>
				<Acq Number="30">
					<Chan Number="0">
						<prop name="Fluor">5.3745170962903</prop>
						<prop name="Temp">59.94</prop>
						<prop name="Time">5198467</prop>
					</Chan>
				</Acq>
				<Acq Number="31">
					<Chan Number="0">
						<prop name="Fluor">5.30652355049142</prop>
						<prop name="Temp">59.94</prop>
						<prop name="Time">5352250</prop>
					</Chan>
				</Acq>
				<Acq Number="32">
					<Chan Number="0">
						<prop name="Fluor">5.32325391382859</prop>
						<prop name="Temp">59.94</prop>
						<prop name="Time">5506067</prop>
					</Chan>
				</Acq>
				<Acq Number="33">
					<Chan Number="0">
						<prop name="Fluor">5.46674615991184</prop>
						<prop name="Temp">59.94</prop>
						<prop name="Time">5659867</prop>
					</Chan>
				</Acq>
				<Acq Number="34">
					<Chan Number="0">
						<prop name="Fluor">5.46067509131313</prop>
						<prop name="Temp">59.94</prop>
						<prop name="Time">5813650</prop>
					</Chan>
				</Acq>
				<Acq Number="35">
					<Chan Number="0">
						<prop name="Fluor">5.65192182255537</prop>
						<prop name="Temp">59.94</prop>
						<prop name="Time">5967467</prop>
					</Chan>
				</Acq>
				<Acq Number="36">
					<Chan Number="0">
						<prop name="Fluor">5.94765602406424</prop>
						<prop name="Temp">59.94</prop>
						<prop name="Time">6121267</prop>
					</Chan>
				</Acq>
				<Acq Number="37">
					<Chan Number="0">
						<prop name="Fluor">6.55175356033929</prop>
						<prop name="Temp">59.94</prop>
						<prop name="Time">6275083</prop>
					</Chan>
				</Acq>
				<Acq Number="38">
					<Chan Number="0">
						<prop name="Fluor">7.669594679381</prop>
						<prop name="Temp">59.94</prop>
						<prop name="Time">6428883</prop>
					</Chan>
				</Acq>
				<Acq Number="39">
					<Chan Number="0">
						<prop name="Fluor">9.59211274981619</prop>
						<prop name="Temp">59.94</prop>
						<prop name="Time">6582667</prop>
					</Chan>
				</Acq>
				<Acq Number="40">
					<Chan Number="0">
						<prop name="Fluor">13.350116623818</prop>
						<prop name="Temp">59.94</prop>
						<prop name="Time">6736450</prop>
					</Chan>
				</Acq>
				<Acq Number="41">
					<Chan Number="0">
						<prop name="Fluor">19.3826644489967</prop>
						<prop name="Temp">59.94</prop>
						<prop name="Time">6890233</prop>
					</Chan>
				</Acq>
				<Acq Number="42">
					<Chan Number="0">
						<prop name="Fluor">27.6467360556066</prop>
						<prop name="Temp">59.94</prop>
						<prop name="Time">7044067</prop>
					</Chan>
				</Acq>
				<Acq Number="43">
					<Chan Number="0">
						<prop name="Fluor">36.5420434453817</prop>
						<prop name="Temp">59.94</prop>
						<prop name="Time">7197600</prop>
					</Chan>
				</Acq>
				<Acq Number="44">
					<Chan Number="0">
						<prop name="Fluor">43.4477102340122</prop>
						<prop name="Temp">59.94</prop>
						<prop name="Time">7351417</prop>
					</Chan>
				</Acq>
				<Acq Number="45">
					<Chan Number="0">
						<prop name="Fluor">47.7629322967101</prop>
						<prop name="Temp">59.94</prop>
						<prop name="Time">7505217</prop>
					</Chan>
				</Acq>
			</Sample>
			<Sample Number="4">
				<Acq Number="1">
					<Chan Number="0">
						<prop name="Fluor">3.62882368604914</prop>
						<prop name="Temp">59.94</prop>
						<prop name="Time">738400</prop>
					</Chan>
				</Acq>
				<Acq Number="2">
					<Chan Number="0">
						<prop name="Fluor">3.59043724943396</prop>
						<prop name="Temp">59.94</prop>
						<prop name="Time">892183</prop>
					</Chan>
				</Acq>
				<Acq Number="3">
					<Chan Number="0">
						<prop name="Fluor">3.62999973582486</prop>
						<prop name="Temp">59.94</prop>
						<prop name="Time">1046033</prop>
					</Chan>
				</Acq>
				<Acq Number="4">
					<Chan Number="0">
						<prop name="Fluor">3.65145214422775</prop>
						<prop name="Temp">59.94</prop>
						<prop name="Time">1199800</prop>
					</Chan>
				</Acq>
				<Acq Number="5">
					<Chan Number="0">
						<prop name="Fluor">3.67519087824402</prop>
						<prop name="Temp">59.97</prop>
						<prop name="Time">1353600</prop>
					</Chan>
				</Acq>
				<Acq Number="6">
					<Chan Number="0">
						<prop name="Fluor">3.67376722741841</prop>
						<prop name="Temp">59.94</prop>
						<prop name="Time">1507400</prop>
					</Chan>
				</Acq>
				<Acq Number="7">
					<Chan Number="0">
						<prop name="Fluor">3.69469444917892</prop>
						<prop name="Temp">59.94</prop>
						<prop name="Time">1661217</prop>
					</Chan>
				</Acq>
				<Acq Number="8">
					<Chan Number="0">
						<prop name="Fluor">3.69669158039773</prop>
						<prop name="Temp">59.94</prop>
						<prop name="Time">1815017</prop>
					</Chan>
				</Acq>
				<Acq Number="9">
					<Chan Number="0">
						<prop name="Fluor">3.71790035181389</prop>
						<prop name="Temp">59.94</prop>
						<prop name="Time">1968817</prop>
					</Chan>
				</Acq>
				<Acq Number="10">
					<Chan Number="0">
						<prop name="Fluor">3.76030204650229</prop>
						<prop name="Temp">59.94</prop>
						<prop name="Time">2122600</prop>
					</Chan>
				</Acq>
				<Acq Number="11">
					<Chan Number="0">
						<prop name="Fluor">3.69727332429267</prop>
						<prop name="Temp">59.97</prop>
						<prop name="Time">2276433</prop>
					</Chan>
				</Acq>
				<Acq Number="12">
					<Chan Number="0">
						<prop name="Fluor">3.69874542399924</prop>
						<prop name="Temp">59.94</prop>
						<prop name="Time">2430317</prop>
					</Chan>
				</Acq>
				<Acq Number="13">
					<Chan Number="0">
						<prop name="Fluor">3.7173464942626</prop>
						<prop name="Temp">59.94</prop>
						<prop name="Time">2584100</prop>
					</Chan>
				</Acq>
				<Acq Number="14">
					<Chan Number="0">
						<prop name="Fluor">3.7414630011041</prop>
						<prop name="Temp">59.97</prop>
						<prop name="Time">2737900</prop>
					</Chan>
				</Acq>
				<Acq Number="15">
					<Chan Number="0">
						<prop name="Fluor">3.6768972896179</prop>
						<prop name="Temp">59.94</prop>
						<prop name="Time">2891700</prop>
					</Chan>
				</Acq>
				<Acq Number="16">
					<Chan Number="0">
						<prop name="Fluor">3.73971729186309</prop>
						<prop name="Temp">59.94</prop>
						<prop name="Time">3045500</prop>
					</Chan>
				</Acq>
				<Acq Number="17">
					<Chan Number="0">
						<prop name="Fluor">3.71672418663239</prop>
						<prop name="Temp">59.94</prop>
						<prop name="Time">3199300</prop>
					</Chan>
				</Acq>
				<Acq Number="18">
					<Chan Number="0">
						<prop name="Fluor">3.71819289256074</prop>
						<prop name="Temp">59.94</prop>
						<prop name="Time">3353100</prop>
					</Chan>
				</Acq>
				<Acq Number="19">
					<Chan Number="0">
						<prop name="Fluor">3.71557398741588</prop>
						<prop name="Temp">59.97</prop>
						<prop name="Time">3506933</prop>
					</Chan>
				</Acq>
				<Acq Number="20">
					<Chan Number="0">
						<prop name="Fluor">3.74028320361772</prop>
						<prop name="Temp">59.94</prop>
						<prop name="Time">3660433</prop>
					</Chan>
				</Acq>
				<Acq Number="21">
					<Chan Number="0">
						<prop name="Fluor">3.69870138362359</prop>
						<prop name="Temp">59.94</prop>
						<prop name="Time">3814250</prop>
					</Chan>
				</Acq>
				<Acq Number="22">
					<Chan Number="0">
						<prop name="Fluor">3.69643247852164</prop>
						<prop name="Temp">59.97</prop>
						<prop name="Time">3968050</prop>
					</Chan>
				</Acq>
				<Acq Number="23">
					<Chan Number="0">
						<prop name="Fluor">3.73732680310518</prop>
						<prop name="Temp">59.94</prop>
						<prop name="Time">4121867</prop>
					</Chan>
				</Acq>
				<Acq Number="24">
					<Chan Number="0">
						<prop name="Fluor">3.71491903259838</prop>
						<prop name="Temp">59.94</prop>
						<prop name="Time">4275633</prop>
					</Chan>
				</Acq>
				<Acq Number="25">
					<Chan Number="0">
						<prop name="Fluor">3.68065049304979</prop>
						<prop name="Temp">59.94</prop>
						<prop name="Time">4429467</prop>
					</Chan>
				</Acq>
				<Acq Number="26">
					<Chan Number="0">
						<prop name="Fluor">3.71545093316156</prop>
						<prop name="Temp">59.94</prop>
						<prop name="Time">4583250</prop>
					</Chan>
				</Acq>
				<Acq Number="27">
					<Chan Number="0">
						<prop name="Fluor">3.75830006780315</prop>
						<prop name="Temp">59.94</prop>
						<prop name="Time">4737067</prop>
					</Chan>
				</Acq>
				<Acq Number="28">
					<Chan Number="0">
						<prop name="Fluor">3.75802064676378</prop>
						<prop name="Temp">59.94</prop>
						<prop name="Time">4890850</prop>
					</Chan>
				</Acq>
				<Acq Number="29">
					<Chan Number="0">
						<prop name="Fluor">3.79990808856553</prop>
						<prop name="Temp">59.94</prop>
						<prop name="Time">5044683</prop>
					</Chan>
				</Acq>
				<Acq Number="30">
					<Chan Number="0">
						<prop name="Fluor">3.75510554533688</prop>
						<prop name="Temp">59.94</prop>
						<prop name="Time">5198467</prop>
					</Chan>
				</Acq>
				<Acq Number="31">
					<Chan Number="0">
						<prop name="Fluor">3.83821201695991</prop>
						<prop name="Temp">59.94</prop>
						<prop name="Time">5352250</prop>
					</Chan>
				</Acq>
				<Acq Number="32">
					<Chan Number="0">
						<prop name="Fluor">3.87867791352746</prop>
						<prop name="Temp">59.94</prop>
						<prop name="Time">5506067</prop>
					</Chan>
				</Acq>
				<Acq Number="33">
					<Chan Number="0">
						<prop name="Fluor">3.97957243117924</prop>
						<prop name="Temp">59.94</prop>
						<prop name="Time">5659867</prop>
					</Chan>
				</Acq>
				<Acq Number="34">
					<Chan Number="0">
						<prop name="Fluor">4.16521890257977</prop>
						<prop name="Temp">59.94</prop>
						<prop name="Time">5813650</prop>
					</Chan>
				</Acq>
				<Acq Number="35">
					<Chan Number="0">
						<prop name="Fluor">4.51891181530597</prop>
						<prop name="Temp">59.94</prop>
						<prop name="Time">5967467</prop>
					</Chan>
				</Acq>
				<Acq Number="36">
					<Chan Number="0">
						<prop name="Fluor">5.16074536813181</prop>
						<prop name="Temp">59.94</prop>
						<prop name="Time">6121267</prop>
					</Chan>
				</Acq>
				<Acq Number="37">
					<Chan Number="0">
						<prop name="Fluor">6.43449155885804</prop>
						<prop name="Temp">59.94</prop>
						<prop name="Time">6275083</prop>
					</Chan>
				</Acq>
				<Acq Number="38">
					<Chan Number="0">
						<prop name="Fluor">8.8108784047792</prop>
						<prop name="Temp">59.94</prop>
						<prop name="Time">6428883</prop>
					</Chan>
				</Acq>
				<Acq Number="39">
					<Chan Number="0">
						<prop name="Fluor">13.2616157718502</prop>
						<prop name="Temp">59.94</prop>
						<prop name="Time">6582667</prop>
					</Chan>
				</Acq>
				<Acq Number="40">
					<Chan Number="0">
						<prop name="Fluor">20.9901305175001</prop>
						<prop name="Temp">59.94</prop>
						<prop name="Time">6736450</prop>
					</Chan>
				</Acq>
				<Acq Number="41">
					<Chan Number="0">
						<prop name="Fluor">31.9435431294569</prop>
						<prop name="Temp">59.94</prop>
						<prop name="Time">6890233</prop>
					</Chan>
				</Acq>
				<Acq Number="42">
					<Chan Number="0">
						<prop name="Fluor">43.8009668489401</prop>
						<prop name="Temp">59.94</prop>
						<prop name="Time">7044067</prop>
					</Chan>
				</Acq>
				<Acq Number="43">
					<Chan Number="0">
						<prop name="Fluor">52.4832968552736</prop>
						<prop name="Temp">59.94</prop>
						<prop name="Time">7197600</prop>
					</Chan>
				</Acq>
				<Acq Number="44">
					<Chan Number="0">
						<prop name="Fluor">58.3375773284499</prop>
						<prop name="Temp">59.94</prop>
						<prop name="Time">7351417</prop>
					</Chan>
				</Acq>
				<Acq Number="45">
					<Chan Number="0">
						<prop name="Fluor">62.1385739606659</prop>
						<prop name="Temp">59.94</prop>
						<prop name="Time">7505217</prop>
					</Chan>
				</Acq>
			</Sample>
			<Sample Number="5">
				<Acq Number="1">
					<Chan Number="0">
						<prop name="Fluor">4.86903680089573</prop>
						<prop name="Temp">59.94</prop>
						<prop name="Time">738400</prop>
					</Chan>
				</Acq>
				<Acq Number="2">
					<Chan Number="0">
						<prop name="Fluor">4.853170091018</prop>
						<prop name="Temp">59.94</prop>
						<prop name="Time">892183</prop>
					</Chan>
				</Acq>
				<Acq Number="3">
					<Chan Number="0">
						<prop name="Fluor">4.80913186540508</prop>
						<prop name="Temp">59.94</prop>
						<prop name="Time">1046033</prop>
					</Chan>
				</Acq>
				<Acq Number="4">
					<Chan Number="0">
						<prop name="Fluor">4.83035386829963</prop>
						<prop name="Temp">59.94</prop>
						<prop name="Time">1199800</prop>
					</Chan>
				</Acq>
				<Acq Number="5">
					<Chan Number="0">
						<prop name="Fluor">4.875142281552</prop>
						<prop name="Temp">59.97</prop>
						<prop name="Time">1353600</prop>
					</Chan>
				</Acq>
				<Acq Number="6">
					<Chan Number="0">
						<prop name="Fluor">4.91424117182397</prop>
						<prop name="Temp">59.94</prop>
						<prop name="Time">1507400</prop>
					</Chan>
				</Acq>
				<Acq Number="7">
					<Chan Number="0">
						<prop name="Fluor">4.83225689015619</prop>
						<prop name="Temp">59.94</prop>
						<prop name="Time">1661217</prop>
					</Chan>
				</Acq>
				<Acq Number="8">
					<Chan Number="0">
						<prop name="Fluor">4.87589273462589</prop>
						<prop name="Temp">59.94</prop>
						<prop name="Time">1815017</prop>
					</Chan>
				</Acq>
				<Acq Number="9">
					<Chan Number="0">
						<prop name="Fluor">4.91729984438516</prop>
						<prop name="Temp">59.94</prop>
						<prop name="Time">1968817</prop>
					</Chan>
				</Acq>
				<Acq Number="10">
					<Chan Number="0">
						<prop name="Fluor">4.91804294705176</prop>
						<prop name="Temp">59.94</prop>
						<prop name="Time">2122600</prop>
					</Chan>
				</Acq>
				<Acq Number="11">
					<Chan Number="0">
						<prop name="Fluor">4.87667851919354</prop>
						<prop name="Temp">59.97</prop>
						<prop name="Time">2276433</prop>
					</Chan>
				</Acq>
				<Acq Number="12">
					<Chan Number="0">
						<prop name="Fluor">4.87860833798577</prop>
						<prop name="Temp">59.94</prop>
						<prop name="Time">2430317</prop>
					</Chan>
				</Acq>
				<Acq Number="13">
					<Chan Number="0">
						<prop name="Fluor">4.91655666776487</prop>
						<prop name="Temp">59.94</prop>
						<prop name="Time">2584100</prop>
					</Chan>
				</Acq>
				<Acq Number="14">
					<Chan Number="0">
						<prop name="Fluor">4.90024767474191</prop>
						<prop name="Temp">59.97</prop>
						<prop name="Time">2737900</prop>
					</Chan>
				</Acq>
				<Acq Number="15">
					<Chan Number="0">
						<prop name="Fluor">4.89793602773803</prop>
						<prop name="Temp">59.94</prop>
						<prop name="Time">2891700</prop>
					</Chan>
				</Acq>
				<Acq Number="16">
					<Chan Number="0">
						<prop name="Fluor">4.85691363579224</prop>
						<prop name="Temp">59.94</prop>
						<prop name="Time">3045500</prop>
					</Chan>
				</Acq>
				<Acq Number="17">
					<Chan Number="0">
						<prop name="Fluor">4.87475883477824</prop>
						<prop name="Temp">59.94</prop>
						<prop name="Time">3199300</prop>
					</Chan>
				</Acq>
				<Acq Number="18">
					<Chan Number="0">
						<prop name="Fluor">4.8971920287071</prop>
						<prop name="Temp">59.94</prop>
						<prop name="Time">3353100</prop>
					</Chan>
				</Acq>
				<Acq Number="19">
					<Chan Number="0">
						<prop name="Fluor">4.87321734451959</prop>
						<prop name="Temp">59.97</prop>
						<prop name="Time">3506933</prop>
					</Chan>
				</Acq>
				<Acq Number="20">
					<Chan Number="0">
						<prop name="Fluor">4.93977131661347</prop>
						<prop name="Temp">59.94</prop>
						<prop name="Time">3660433</prop>
					</Chan>
				</Acq>
				<Acq Number="21">
					<Chan Number="0">
						<prop name="Fluor">4.940147525556</prop>
						<prop name="Temp">59.94</prop>
						<prop name="Time">3814250</prop>
					</Chan>
				</Acq>
				<Acq Number="22">
					<Chan Number="0">
						<prop name="Fluor">4.875552565587</prop>
						<prop name="Temp">59.97</prop>
						<prop name="Time">3968050</prop>
					</Chan>
				</Acq>
				<Acq Number="23">
					<Chan Number="0">
						<prop name="Fluor">4.89488512429955</prop>
						<prop name="Temp">59.94</prop>
						<prop name="Time">4121867</prop>
					</Chan>
				</Acq>
				<Acq Number="24">
					<Chan Number="0">
						<prop name="Fluor">4.89295488248966</prop>
						<prop name="Temp">59.94</prop>
						<prop name="Time">4275633</prop>
					</Chan>
				</Acq>
				<Acq Number="25">
					<Chan Number="0">
						<prop name="Fluor">4.88245558440219</prop>
						<prop name="Temp">59.94</prop>
						<prop name="Time">4429467</prop>
					</Chan>
				</Acq>
				<Acq Number="26">
					<Chan Number="0">
						<prop name="Fluor">4.85273957842298</prop>
						<prop name="Temp">59.94</prop>
						<prop name="Time">4583250</prop>
					</Chan>
				</Acq>
				<Acq Number="27">
					<Chan Number="0">
						<prop name="Fluor">4.91575340940345</prop>
						<prop name="Temp">59.94</prop>
						<prop name="Time">4737067</prop>
					</Chan>
				</Acq>
				<Acq Number="28">
					<Chan Number="0">
						<prop name="Fluor">4.89524058160352</prop>
						<prop name="Temp">59.94</prop>
						<prop name="Time">4890850</prop>
					</Chan>
				</Acq>
				<Acq Number="29">
					<Chan Number="0">
						<prop name="Fluor">4.97796725508138</prop>
						<prop name="Temp">59.94</prop>
						<prop name="Time">5044683</prop>
					</Chan>
				</Acq>
				<Acq Number="30">
					<Chan Number="0">
						<prop name="Fluor">4.89315039795649</prop>
						<prop name="Temp">59.94</prop>
						<prop name="Time">5198467</prop>
					</Chan>
				</Acq>
				<Acq Number="31">
					<Chan Number="0">
						<prop name="Fluor">4.93517108992034</prop>
						<prop name="Temp">59.94</prop>
						<prop name="Time">5352250</prop>
					</Chan>
				</Acq>
				<Acq Number="32">
					<Chan Number="0">
						<prop name="Fluor">4.89463157913996</prop>
						<prop name="Temp">59.94</prop>
						<prop name="Time">5506067</prop>
					</Chan>
				</Acq>
				<Acq Number="33">
					<Chan Number="0">
						<prop name="Fluor">4.93346870669672</prop>
						<prop name="Temp">59.94</prop>
						<prop name="Time">5659867</prop>
					</Chan>
				</Acq>
				<Acq Number="34">
					<Chan Number="0">
						<prop name="Fluor">4.95368597590763</prop>
						<prop name="Temp">59.94</prop>
						<prop name="Time">5813650</prop>
					</Chan>
				</Acq>
				<Acq Number="35">
					<Chan Number="0">
						<prop name="Fluor">4.9755717455688</prop>
						<prop name="Temp">59.94</prop>
						<prop name="Time">5967467</prop>
					</Chan>
				</Acq>
				<Acq Number="36">
					<Chan Number="0">
						<prop name="Fluor">4.95114723283497</prop>
						<prop name="Temp">59.94</prop>
						<prop name="Time">6121267</prop>
					</Chan>
				</Acq>
				<Acq Number="37">
					<Chan Number="0">
						<prop name="Fluor">4.94994954628066</prop>
						<prop name="Temp">59.94</prop>
						<prop name="Time">6275083</prop>
					</Chan>
				</Acq>
				<Acq Number="38">
					<Chan Number="0">
						<prop name="Fluor">5.02506620739849</prop>
						<prop name="Temp">59.94</prop>
						<prop name="Time">6428883</prop>
					</Chan>
				</Acq>
				<Acq Number="39">
					<Chan Number="0">
						<prop name="Fluor">4.97884652907297</prop>
						<prop name="Temp">59.94</prop>
						<prop name="Time">6582667</prop>
					</Chan>
				</Acq>
				<Acq Number="40">
					<Chan Number="0">
						<prop name="Fluor">5.11488103674032</prop>
						<prop name="Temp">59.94</prop>
						<prop name="Time">6736450</prop>
					</Chan>
				</Acq>
				<Acq Number="41">
					<Chan Number="0">
						<prop name="Fluor">5.27259300326347</prop>
						<prop name="Temp">59.94</prop>
						<prop name="Time">6890233</prop>
					</Chan>
				</Acq>
				<Acq Number="42">
					<Chan Number="0">
						<prop name="Fluor">5.47159418186431</prop>
						<prop name="Temp">59.94</prop>
						<prop name="Time">7044067</prop>
					</Chan>
				</Acq>
				<Acq Number="43">
					<Chan Number="0">
						<prop name="Fluor">5.99886259831839</prop>
						<prop name="Temp">59.94</prop>
						<prop name="Time">7197600</prop>
					</Chan>
				</Acq>
				<Acq Number="44">
					<Chan Number="0">
						<prop name="Fluor">7.06565112940547</prop>
						<prop name="Temp">59.94</prop>
						<prop name="Time">7351417</prop>
					</Chan>
				</Acq>
				<Acq Number="45">
					<Chan Number="0">
						<prop name="Fluor">8.93928010524944</prop>
						<prop name="Temp">59.94</prop>
						<prop name="Time">7505217</prop>
					</Chan>
				</Acq>
			</Sample>
			<Sample Number="6">
				<Acq Number="1">
					<Chan Number="0">
						<prop name="Fluor">7.47932307706943</prop>
						<prop name="Temp">59.94</prop>
						<prop name="Time">738400</prop>
					</Chan>
				</Acq>
				<Acq Number="2">
					<Chan Number="0">
						<prop name="Fluor">7.36386748718529</prop>
						<prop name="Temp">59.94</prop>
						<prop name="Time">892183</prop>
					</Chan>
				</Acq>
				<Acq Number="3">
					<Chan Number="0">
						<prop name="Fluor">7.40006025849611</prop>
						<prop name="Temp">59.94</prop>
						<prop name="Time">1046033</prop>
					</Chan>
				</Acq>
				<Acq Number="4">
					<Chan Number="0">
						<prop name="Fluor">7.38079900173847</prop>
						<prop name="Temp">59.94</prop>
						<prop name="Time">1199800</prop>
					</Chan>
				</Acq>
				<Acq Number="5">
					<Chan Number="0">
						<prop name="Fluor">7.40699420378355</prop>
						<prop name="Temp">59.97</prop>
						<prop name="Time">1353600</prop>
					</Chan>
				</Acq>
				<Acq Number="6">
					<Chan Number="0">
						<prop name="Fluor">7.38366379917571</prop>
						<prop name="Temp">59.94</prop>
						<prop name="Time">1507400</prop>
					</Chan>
				</Acq>
				<Acq Number="7">
					<Chan Number="0">
						<prop name="Fluor">7.363286629932</prop>
						<prop name="Temp">59.94</prop>
						<prop name="Time">1661217</prop>
					</Chan>
				</Acq>
				<Acq Number="8">
					<Chan Number="0">
						<prop name="Fluor">7.42858066849213</prop>
						<prop name="Temp">59.94</prop>
						<prop name="Time">1815017</prop>
					</Chan>
				</Acq>
				<Acq Number="9">
					<Chan Number="0">
						<prop name="Fluor">7.44957791041591</prop>
						<prop name="Temp">59.94</prop>
						<prop name="Time">1968817</prop>
					</Chan>
				</Acq>
				<Acq Number="10">
					<Chan Number="0">
						<prop name="Fluor">7.47115893180111</prop>
						<prop name="Temp">59.94</prop>
						<prop name="Time">2122600</prop>
					</Chan>
				</Acq>
				<Acq Number="11">
					<Chan Number="0">
						<prop name="Fluor">7.38886367314306</prop>
						<prop name="Temp">59.97</prop>
						<prop name="Time">2276433</prop>
					</Chan>
				</Acq>
				<Acq Number="12">
					<Chan Number="0">
						<prop name="Fluor">7.37136597397145</prop>
						<prop name="Temp">59.94</prop>
						<prop name="Time">2430317</prop>
					</Chan>
				</Acq>
				<Acq Number="13">
					<Chan Number="0">
						<prop name="Fluor">7.38713100002641</prop>
						<prop name="Temp">59.94</prop>
						<prop name="Time">2584100</prop>
					</Chan>
				</Acq>
				<Acq Number="14">
					<Chan Number="0">
						<prop name="Fluor">7.41395973440191</prop>
						<prop name="Temp">59.97</prop>
						<prop name="Time">2737900</prop>
					</Chan>
				</Acq>
				<Acq Number="15">
					<Chan Number="0">
						<prop name="Fluor">7.38998167903619</prop>
						<prop name="Temp">59.94</prop>
						<prop name="Time">2891700</prop>
					</Chan>
				</Acq>
				<Acq Number="16">
					<Chan Number="0">
						<prop name="Fluor">7.39003956460186</prop>
						<prop name="Temp">59.94</prop>
						<prop name="Time">3045500</prop>
					</Chan>
				</Acq>
				<Acq Number="17">
					<Chan Number="0">
						<prop name="Fluor">7.34511932065191</prop>
						<prop name="Temp">59.94</prop>
						<prop name="Time">3199300</prop>
					</Chan>
				</Acq>
				<Acq Number="18">
					<Chan Number="0">
						<prop name="Fluor">7.3480108991918</prop>
						<prop name="Temp">59.94</prop>
						<prop name="Time">3353100</prop>
					</Chan>
				</Acq>
				<Acq Number="19">
					<Chan Number="0">
						<prop name="Fluor">7.36322141117721</prop>
						<prop name="Temp">59.97</prop>
						<prop name="Time">3506933</prop>
					</Chan>
				</Acq>
				<Acq Number="20">
					<Chan Number="0">
						<prop name="Fluor">7.32988318992403</prop>
						<prop name="Temp">59.94</prop>
						<prop name="Time">3660433</prop>
					</Chan>
				</Acq>
				<Acq Number="21">
					<Chan Number="0">
						<prop name="Fluor">7.4121578329641</prop>
						<prop name="Temp">59.94</prop>
						<prop name="Time">3814250</prop>
					</Chan>
				</Acq>
				<Acq Number="22">
					<Chan Number="0">
						<prop name="Fluor">7.34628478941858</prop>
						<prop name="Temp">59.97</prop>
						<prop name="Time">3968050</prop>
					</Chan>
				</Acq>
				<Acq Number="23">
					<Chan Number="0">
						<prop name="Fluor">7.30367922632169</prop>
						<prop name="Temp">59.94</prop>
						<prop name="Time">4121867</prop>
					</Chan>
				</Acq>
				<Acq Number="24">
					<Chan Number="0">
						<prop name="Fluor">7.3007307712387</prop>
						<prop name="Temp">59.94</prop>
						<prop name="Time">4275633</prop>
					</Chan>
				</Acq>
				<Acq Number="25">
					<Chan Number="0">
						<prop name="Fluor">7.37695719050907</prop>
						<prop name="Temp">59.94</prop>
						<prop name="Time">4429467</prop>
					</Chan>
				</Acq>
				<Acq Number="26">
					<Chan Number="0">
						<prop name="Fluor">7.32207760597488</prop>
						<prop name="Temp">59.94</prop>
						<prop name="Time">4583250</prop>
					</Chan>
				</Acq>
				<Acq Number="27">
					<Chan Number="0">
						<prop name="Fluor">7.30361298700857</prop>
						<prop name="Temp">59.94</prop>
						<prop name="Time">4737067</prop>
					</Chan>
				</Acq>
				<Acq Number="28">
					<Chan Number="0">
						<prop name="Fluor">7.26216881531451</prop>
						<prop name="Temp">59.94</prop>
						<prop name="Time">4890850</prop>
					</Chan>
				</Acq>
				<Acq Number="29">
					<Chan Number="0">
						<prop name="Fluor">7.34394565504776</prop>
						<prop name="Temp">59.94</prop>
						<prop name="Time">5044683</prop>
					</Chan>
				</Acq>
				<Acq Number="30">
					<Chan Number="0">
						<prop name="Fluor">7.33851529968982</prop>
						<prop name="Temp">59.94</prop>
						<prop name="Time">5198467</prop>
					</Chan>
				</Acq>
				<Acq Number="31">
					<Chan Number="0">
						<prop name="Fluor">7.29805699302905</prop>
						<prop name="Temp">59.94</prop>
						<prop name="Time">5352250</prop>
					</Chan>
				</Acq>
				<Acq Number="32">
					<Chan Number="0">
						<prop name="Fluor">7.31850662077887</prop>
						<prop name="Temp">59.94</prop>
						<prop name="Time">5506067</prop>
					</Chan>
				</Acq>
				<Acq Number="33">
					<Chan Number="0">
						<prop name="Fluor">7.35591691064092</prop>
						<prop name="Temp">59.94</prop>
						<prop name="Time">5659867</prop>
					</Chan>
				</Acq>
				<Acq Number="34">
					<Chan Number="0">
						<prop name="Fluor">7.37624996412158</prop>
						<prop name="Temp">59.94</prop>
						<prop name="Time">5813650</prop>
					</Chan>
				</Acq>
				<Acq Number="35">
					<Chan Number="0">
						<prop name="Fluor">7.39940556704545</prop>
						<prop name="Temp">59.94</prop>
						<prop name="Time">5967467</prop>
					</Chan>
				</Acq>
				<Acq Number="36">
					<Chan Number="0">
						<prop name="Fluor">7.5164315768666</prop>
						<prop name="Temp">59.94</prop>
						<prop name="Time">6121267</prop>
					</Chan>
				</Acq>
				<Acq Number="37">
					<Chan Number="0">
						<prop name="Fluor">7.55488196640278</prop>
						<prop name="Temp">59.94</prop>
						<prop name="Time">6275083</prop>
					</Chan>
				</Acq>
				<Acq Number="38">
					<Chan Number="0">
						<prop name="Fluor">7.85078241516247</prop>
						<prop name="Temp">59.94</prop>
						<prop name="Time">6428883</prop>
					</Chan>
				</Acq>
				<Acq Number="39">
					<Chan Number="0">
						<prop name="Fluor">8.31564989572337</prop>
						<prop name="Temp">59.94</prop>
						<prop name="Time">6582667</prop>
					</Chan>
				</Acq>
				<Acq Number="40">
					<Chan Number="0">
						<prop name="Fluor">9.31031514465129</prop>
						<prop name="Temp">59.94</prop>
						<prop name="Time">6736450</prop>
					</Chan>
				</Acq>
				<Acq Number="41">
					<Chan Number="0">
						<prop name="Fluor">11.1860501019275</prop>
						<prop name="Temp">59.94</prop>
						<prop name="Time">6890233</prop>
					</Chan>
				</Acq>
				<Acq Number="42">
					<Chan Number="0">
						<prop name="Fluor">14.7371071120209</prop>
						<prop name="Temp">59.94</prop>
						<prop name="Time">7044067</prop>
					</Chan>
				</Acq>
				<Acq Number="43">
					<Chan Number="0">
						<prop name="Fluor">21.4734182486536</prop>
						<prop name="Temp">59.94</prop>
						<prop name="Time">7197600</prop>
					</Chan>
				</Acq>
				<Acq Number="44">
					<Chan Number="0">
						<prop name="Fluor">32.2842803406711</prop>
						<prop name="Temp">59.94</prop>
						<prop name="Time">7351417</prop>
					</Chan>
				</Acq>
				<Acq Number="45">
					<Chan Number="0">
						<prop name="Fluor">46.5490063409086</prop>
						<prop name="Temp">59.94</prop>
						<prop name="Time">7505217</prop>
					</Chan>
				</Acq>
			</Sample>
			<Sample Number="7">
				<Acq Number="1">
					<Chan Number="0">
						<prop name="Fluor">3.74799279660561</prop>
						<prop name="Temp">59.94</prop>
						<prop name="Time">738400</prop>
					</Chan>
				</Acq>
				<Acq Number="2">
					<Chan Number="0">
						<prop name="Fluor">3.79280419235769</prop>
						<prop name="Temp">59.94</prop>
						<prop name="Time">892183</prop>
					</Chan>
				</Acq>
				<Acq Number="3">
					<Chan Number="0">
						<prop name="Fluor">3.79041756594441</prop>
						<prop name="Temp">59.94</prop>
						<prop name="Time">1046033</prop>
					</Chan>
				</Acq>
				<Acq Number="4">
					<Chan Number="0">
						<prop name="Fluor">3.79102385852261</prop>
						<prop name="Temp">59.94</prop>
						<prop name="Time">1199800</prop>
					</Chan>
				</Acq>
				<Acq Number="5">
					<Chan Number="0">
						<prop name="Fluor">3.79396216279091</prop>
						<prop name="Temp">59.97</prop>
						<prop name="Time">1353600</prop>
					</Chan>
				</Acq>
				<Acq Number="6">
					<Chan Number="0">
						<prop name="Fluor">3.79249766287485</prop>
						<prop name="Temp">59.94</prop>
						<prop name="Time">1507400</prop>
					</Chan>
				</Acq>
				<Acq Number="7">
					<Chan Number="0">
						<prop name="Fluor">3.81314862783441</prop>
						<prop name="Temp">59.94</prop>
						<prop name="Time">1661217</prop>
					</Chan>
				</Acq>
				<Acq Number="8">
					<Chan Number="0">
						<prop name="Fluor">3.83585116782399</prop>
						<prop name="Temp">59.94</prop>
						<prop name="Time">1815017</prop>
					</Chan>
				</Acq>
				<Acq Number="9">
					<Chan Number="0">
						<prop name="Fluor">3.83614249951772</prop>
						<prop name="Temp">59.94</prop>
						<prop name="Time">1968817</prop>
					</Chan>
				</Acq>
				<Acq Number="10">
					<Chan Number="0">
						<prop name="Fluor">3.83673823131962</prop>
						<prop name="Temp">59.94</prop>
						<prop name="Time">2122600</prop>
					</Chan>
				</Acq>
				<Acq Number="11">
					<Chan Number="0">
						<prop name="Fluor">3.89841925389302</prop>
						<prop name="Temp">59.97</prop>
						<prop name="Time">2276433</prop>
					</Chan>
				</Acq>
				<Acq Number="12">
					<Chan Number="0">
						<prop name="Fluor">3.85865510407017</prop>
						<prop name="Temp">59.94</prop>
						<prop name="Time">2430317</prop>
					</Chan>
				</Acq>
				<Acq Number="13">
					<Chan Number="0">
						<prop name="Fluor">3.89752786038057</prop>
						<prop name="Temp">59.94</prop>
						<prop name="Time">2584100</prop>
					</Chan>
				</Acq>
				<Acq Number="14">
					<Chan Number="0">
						<prop name="Fluor">3.88022079569891</prop>
						<prop name="Temp">59.97</prop>
						<prop name="Time">2737900</prop>
					</Chan>
				</Acq>
				<Acq Number="15">
					<Chan Number="0">
						<prop name="Fluor">3.94031910390062</prop>
						<prop name="Temp">59.94</prop>
						<prop name="Time">2891700</prop>
					</Chan>
				</Acq>
				<Acq Number="16">
					<Chan Number="0">
						<prop name="Fluor">3.87836369031719</prop>
						<prop name="Temp">59.94</prop>
						<prop name="Time">3045500</prop>
					</Chan>
				</Acq>
				<Acq Number="17">
					<Chan Number="0">
						<prop name="Fluor">3.87623236396813</prop>
						<prop name="Temp">59.94</prop>
						<prop name="Time">3199300</prop>
					</Chan>
				</Acq>
				<Acq Number="18">
					<Chan Number="0">
						<prop name="Fluor">3.85711024106822</prop>
						<prop name="Temp">59.94</prop>
						<prop name="Time">3353100</prop>
					</Chan>
				</Acq>
				<Acq Number="19">
					<Chan Number="0">
						<prop name="Fluor">3.89563558613108</prop>
						<prop name="Temp">59.97</prop>
						<prop name="Time">3506933</prop>
					</Chan>
				</Acq>
				<Acq Number="20">
					<Chan Number="0">
						<prop name="Fluor">3.87897021253289</prop>
						<prop name="Temp">59.94</prop>
						<prop name="Time">3660433</prop>
					</Chan>
				</Acq>
				<Acq Number="21">
					<Chan Number="0">
						<prop name="Fluor">3.92050349819393</prop>
						<prop name="Temp">59.94</prop>
						<prop name="Time">3814250</prop>
					</Chan>
				</Acq>
				<Acq Number="22">
					<Chan Number="0">
						<prop name="Fluor">3.83541337828695</prop>
						<prop name="Temp">59.97</prop>
						<prop name="Time">3968050</prop>
					</Chan>
				</Acq>
				<Acq Number="23">
					<Chan Number="0">
						<prop name="Fluor">3.85500981180585</prop>
						<prop name="Temp">59.94</prop>
						<prop name="Time">4121867</prop>
					</Chan>
				</Acq>
				<Acq Number="24">
					<Chan Number="0">
						<prop name="Fluor">3.8738702885702</prop>
						<prop name="Temp">59.94</prop>
						<prop name="Time">4275633</prop>
					</Chan>
				</Acq>
				<Acq Number="25">
					<Chan Number="0">
						<prop name="Fluor">3.92264173410086</prop>
						<prop name="Temp">59.94</prop>
						<prop name="Time">4429467</prop>
					</Chan>
				</Acq>
				<Acq Number="26">
					<Chan Number="0">
						<prop name="Fluor">3.89361718872464</prop>
						<prop name="Temp">59.94</prop>
						<prop name="Time">4583250</prop>
					</Chan>
				</Acq>
				<Acq Number="27">
					<Chan Number="0">
						<prop name="Fluor">3.93438148246964</prop>
						<prop name="Temp">59.94</prop>
						<prop name="Time">4737067</prop>
					</Chan>
				</Acq>
				<Acq Number="28">
					<Chan Number="0">
						<prop name="Fluor">3.99327038971415</prop>
						<prop name="Temp">59.94</prop>
						<prop name="Time">4890850</prop>
					</Chan>
				</Acq>
				<Acq Number="29">
					<Chan Number="0">
						<prop name="Fluor">4.09266368186818</prop>
						<prop name="Temp">59.94</prop>
						<prop name="Time">5044683</prop>
					</Chan>
				</Acq>
				<Acq Number="30">
					<Chan Number="0">
						<prop name="Fluor">4.25040119767932</prop>
						<prop name="Temp">59.94</prop>
						<prop name="Time">5198467</prop>
					</Chan>
				</Acq>
				<Acq Number="31">
					<Chan Number="0">
						<prop name="Fluor">4.57730380463885</prop>
						<prop name="Temp">59.94</prop>
						<prop name="Time">5352250</prop>
					</Chan>
				</Acq>
				<Acq Number="32">
					<Chan Number="0">
						<prop name="Fluor">5.25623533145403</prop>
						<prop name="Temp">59.94</prop>
						<prop name="Time">5506067</prop>
					</Chan>
				</Acq>
				<Acq Number="33">
					<Chan Number="0">
						<prop name="Fluor">6.77985133975014</prop>
						<prop name="Temp">59.94</prop>
						<prop name="Time">5659867</prop>
					</Chan>
				</Acq>
				<Acq Number="34">
					<Chan Number="0">
						<prop name="Fluor">9.38056213943568</prop>
						<prop name="Temp">59.94</prop>
						<prop name="Time">5813650</prop>
					</Chan>
				</Acq>
				<Acq Number="35">
					<Chan Number="0">
						<prop name="Fluor">14.4669275767258</prop>
						<prop name="Temp">59.94</prop>
						<prop name="Time">5967467</prop>
					</Chan>
				</Acq>
				<Acq Number="36">
					<Chan Number="0">
						<prop name="Fluor">23.6919741819762</prop>
						<prop name="Temp">59.94</prop>
						<prop name="Time">6121267</prop>
					</Chan>
				</Acq>
				<Acq Number="37">
					<Chan Number="0">
						<prop name="Fluor">37.6622770732826</prop>
						<prop name="Temp">59.94</prop>
						<prop name="Time">6275083</prop>
					</Chan>
				</Acq>
				<Acq Number="38">
					<Chan Number="0">
						<prop name="Fluor">52.975095163271</prop>
						<prop name="Temp">59.94</prop>
						<prop name="Time">6428883</prop>
					</Chan>
				</Acq>
				<Acq Number="39">
					<Chan Number="0">
						<prop name="Fluor">63.9959232822217</prop>
						<prop name="Temp">59.94</prop>
						<prop name="Time">6582667</prop>
					</Chan>
				</Acq>
				<Acq Number="40">
					<Chan Number="0">
						<prop name="Fluor">70.1474637507913</prop>
						<prop name="Temp">59.94</prop>
						<prop name="Time">6736450</prop>
					</Chan>
				</Acq>
				<Acq Number="41">
					<Chan Number="0">
						<prop name="Fluor">73.9042341547388</prop>
						<prop name="Temp">59.94</prop>
						<prop name="Time">6890233</prop>
					</Chan>
				</Acq>
				<Acq Number="42">
					<Chan Number="0">
						<prop name="Fluor">76.3679519347975</prop>
						<prop name="Temp">59.94</prop>
						<prop name="Time">7044067</prop>
					</Chan>
				</Acq>
				<Acq Number="43">
					<Chan Number="0">
						<prop name="Fluor">78.4608222377134</prop>
						<prop name="Temp">59.94</prop>
						<prop name="Time">7197600</prop>
					</Chan>
				</Acq>
				<Acq Number="44">
					<Chan Number="0">
						<prop name="Fluor">79.7409368769559</prop>
						<prop name="Temp">59.94</prop>
						<prop name="Time">7351417</prop>
					</Chan>
				</Acq>
				<Acq Number="45">
					<Chan Number="0">
						<prop name="Fluor">80.724921085381</prop>
						<prop name="Temp">59.94</prop>
						<prop name="Time">7505217</prop>
					</Chan>
				</Acq>
			</Sample>
			<Sample Number="8">
				<Acq Number="1">
					<Chan Number="0">
						<prop name="Fluor">3.12695429398877</prop>
						<prop name="Temp">59.94</prop>
						<prop name="Time">738400</prop>
					</Chan>
				</Acq>
				<Acq Number="2">
					<Chan Number="0">
						<prop name="Fluor">3.15105902114217</prop>
						<prop name="Temp">59.94</prop>
						<prop name="Time">892183</prop>
					</Chan>
				</Acq>
				<Acq Number="3">
					<Chan Number="0">
						<prop name="Fluor">3.12792861751691</prop>
						<prop name="Temp">59.94</prop>
						<prop name="Time">1046033</prop>
					</Chan>
				</Acq>
				<Acq Number="4">
					<Chan Number="0">
						<prop name="Fluor">3.14959454905023</prop>
						<prop name="Temp">59.94</prop>
						<prop name="Time">1199800</prop>
					</Chan>
				</Acq>
				<Acq Number="5">
					<Chan Number="0">
						<prop name="Fluor">3.21562467579686</prop>
						<prop name="Temp">59.97</prop>
						<prop name="Time">1353600</prop>
					</Chan>
				</Acq>
				<Acq Number="6">
					<Chan Number="0">
						<prop name="Fluor">3.1508112574198</prop>
						<prop name="Temp">59.94</prop>
						<prop name="Time">1507400</prop>
					</Chan>
				</Acq>
				<Acq Number="7">
					<Chan Number="0">
						<prop name="Fluor">3.15079864435873</prop>
						<prop name="Temp">59.94</prop>
						<prop name="Time">1661217</prop>
					</Chan>
				</Acq>
				<Acq Number="8">
					<Chan Number="0">
						<prop name="Fluor">3.21615433614009</prop>
						<prop name="Temp">59.94</prop>
						<prop name="Time">1815017</prop>
					</Chan>
				</Acq>
				<Acq Number="9">
					<Chan Number="0">
						<prop name="Fluor">3.23757925889527</prop>
						<prop name="Temp">59.94</prop>
						<prop name="Time">1968817</prop>
					</Chan>
				</Acq>
				<Acq Number="10">
					<Chan Number="0">
						<prop name="Fluor">3.21687540253657</prop>
						<prop name="Temp">59.94</prop>
						<prop name="Time">2122600</prop>
					</Chan>
				</Acq>
				<Acq Number="11">
					<Chan Number="0">
						<prop name="Fluor">3.21662228463567</prop>
						<prop name="Temp">59.97</prop>
						<prop name="Time">2276433</prop>
					</Chan>
				</Acq>
				<Acq Number="12">
					<Chan Number="0">
						<prop name="Fluor">3.21794524793669</prop>
						<prop name="Temp">59.94</prop>
						<prop name="Time">2430317</prop>
					</Chan>
				</Acq>
				<Acq Number="13">
					<Chan Number="0">
						<prop name="Fluor">3.21586717102462</prop>
						<prop name="Temp">59.94</prop>
						<prop name="Time">2584100</prop>
					</Chan>
				</Acq>
				<Acq Number="14">
					<Chan Number="0">
						<prop name="Fluor">3.17622682848735</prop>
						<prop name="Temp">59.97</prop>
						<prop name="Time">2737900</prop>
					</Chan>
				</Acq>
				<Acq Number="15">
					<Chan Number="0">
						<prop name="Fluor">3.23829712690222</prop>
						<prop name="Temp">59.94</prop>
						<prop name="Time">2891700</prop>
					</Chan>
				</Acq>
				<Acq Number="16">
					<Chan Number="0">
						<prop name="Fluor">3.25954851915106</prop>
						<prop name="Temp">59.94</prop>
						<prop name="Time">3045500</prop>
					</Chan>
				</Acq>
				<Acq Number="17">
					<Chan Number="0">
						<prop name="Fluor">3.27897050777941</prop>
						<prop name="Temp">59.94</prop>
						<prop name="Time">3199300</prop>
					</Chan>
				</Acq>
				<Acq Number="18">
					<Chan Number="0">
						<prop name="Fluor">3.25904418783012</prop>
						<prop name="Temp">59.94</prop>
						<prop name="Time">3353100</prop>
					</Chan>
				</Acq>
				<Acq Number="19">
					<Chan Number="0">
						<prop name="Fluor">3.27790938216983</prop>
						<prop name="Temp">59.97</prop>
						<prop name="Time">3506933</prop>
					</Chan>
				</Acq>
				<Acq Number="20">
					<Chan Number="0">
						<prop name="Fluor">3.21760081281566</prop>
						<prop name="Temp">59.94</prop>
						<prop name="Time">3660433</prop>
					</Chan>
				</Acq>
				<Acq Number="21">
					<Chan Number="0">
						<prop name="Fluor">3.28139049064618</prop>
						<prop name="Temp">59.94</prop>
						<prop name="Time">3814250</prop>
					</Chan>
				</Acq>
				<Acq Number="22">
					<Chan Number="0">
						<prop name="Fluor">3.23684305071406</prop>
						<prop name="Temp">59.97</prop>
						<prop name="Time">3968050</prop>
					</Chan>
				</Acq>
				<Acq Number="23">
					<Chan Number="0">
						<prop name="Fluor">3.2570231964143</prop>
						<prop name="Temp">59.94</prop>
						<prop name="Time">4121867</prop>
					</Chan>
				</Acq>
				<Acq Number="24">
					<Chan Number="0">
						<prop name="Fluor">3.19172109140348</prop>
						<prop name="Temp">59.94</prop>
						<prop name="Time">4275633</prop>
					</Chan>
				</Acq>
				<Acq Number="25">
					<Chan Number="0">
						<prop name="Fluor">3.23984585998145</prop>
						<prop name="Temp">59.94</prop>
						<prop name="Time">4429467</prop>
					</Chan>
				</Acq>
				<Acq Number="26">
					<Chan Number="0">
						<prop name="Fluor">3.27447432266056</prop>
						<prop name="Temp">59.94</prop>
						<prop name="Time">4583250</prop>
					</Chan>
				</Acq>
				<Acq Number="27">
					<Chan Number="0">
						<prop name="Fluor">3.23023892459491</prop>
						<prop name="Temp">59.94</prop>
						<prop name="Time">4737067</prop>
					</Chan>
				</Acq>
				<Acq Number="28">
					<Chan Number="0">
						<prop name="Fluor">3.28931708727908</prop>
						<prop name="Temp">59.94</prop>
						<prop name="Time">4890850</prop>
					</Chan>
				</Acq>
				<Acq Number="29">
					<Chan Number="0">
						<prop name="Fluor">3.34801071946786</prop>
						<prop name="Temp">59.94</prop>
						<prop name="Time">5044683</prop>
					</Chan>
				</Acq>
				<Acq Number="30">
					<Chan Number="0">
						<prop name="Fluor">3.32024908282374</prop>
						<prop name="Temp">59.94</prop>
						<prop name="Time">5198467</prop>
					</Chan>
				</Acq>
				<Acq Number="31">
					<Chan Number="0">
						<prop name="Fluor">3.29662014114058</prop>
						<prop name="Temp">59.94</prop>
						<prop name="Time">5352250</prop>
					</Chan>
				</Acq>
				<Acq Number="32">
					<Chan Number="0">
						<prop name="Fluor">3.44319991593676</prop>
						<prop name="Temp">59.94</prop>
						<prop name="Time">5506067</prop>
					</Chan>
				</Acq>
				<Acq Number="33">
					<Chan Number="0">
						<prop name="Fluor">3.71559829063111</prop>
						<prop name="Temp">59.94</prop>
						<prop name="Time">5659867</prop>
					</Chan>
				</Acq>
				<Acq Number="34">
					<Chan Number="0">
						<prop name="Fluor">4.11684635915656</prop>
						<prop name="Temp">59.94</prop>
						<prop name="Time">5813650</prop>
					</Chan>
				</Acq>
				<Acq Number="35">
					<Chan Number="0">
						<prop name="Fluor">4.92260169239385</prop>
						<prop name="Temp">59.94</prop>
						<prop name="Time">5967467</prop>
					</Chan>
				</Acq>
				<Acq Number="36">
					<Chan Number="0">
						<prop name="Fluor">6.52803588853399</prop>
						<prop name="Temp">59.94</prop>
						<prop name="Time">6121267</prop>
					</Chan>
				</Acq>
				<Acq Number="37">
					<Chan Number="0">
						<prop name="Fluor">9.25936443028707</prop>
						<prop name="Temp">59.94</prop>
						<prop name="Time">6275083</prop>
					</Chan>
				</Acq>
				<Acq Number="38">
					<Chan Number="0">
						<prop name="Fluor">14.416800661335</prop>
						<prop name="Temp">59.94</prop>
						<prop name="Time">6428883</prop>
					</Chan>
				</Acq>
				<Acq Number="39">
					<Chan Number="0">
						<prop name="Fluor">23.1194512115894</prop>
						<prop name="Temp">59.94</prop>
						<prop name="Time">6582667</prop>
					</Chan>
				</Acq>
				<Acq Number="40">
					<Chan Number="0">
						<prop name="Fluor">36.2440974629302</prop>
						<prop name="Temp">59.94</prop>
						<prop name="Time">6736450</prop>
					</Chan>
				</Acq>
				<Acq Number="41">
					<Chan Number="0">
						<prop name="Fluor">51.2025749691408</prop>
						<prop name="Temp">59.94</prop>
						<prop name="Time">6890233</prop>
					</Chan>
				</Acq>
				<Acq Number="42">
					<Chan Number="0">
						<prop name="Fluor">61.3381831660446</prop>
						<prop name="Temp">59.94</prop>
						<prop name="Time">7044067</prop>
					</Chan>
				</Acq>
				<Acq Number="43">
					<Chan Number="0">
						<prop name="Fluor">66.8140166314239</prop>
						<prop name="Temp">59.94</prop>
						<prop name="Time">7197600</prop>
					</Chan>
				</Acq>
				<Acq Number="44">
					<Chan Number="0">
						<prop name="Fluor">69.4317995406824</prop>
						<prop name="Temp">59.94</prop>
						<prop name="Time">7351417</prop>
					</Chan>
				</Acq>
				<Acq Number="45">
					<Chan Number="0">
						<prop name="Fluor">71.2201038183517</prop>
						<prop name="Temp">59.94</prop>
						<prop name="Time">7505217</prop>
					</Chan>
				</Acq>
			</Sample>
			<Sample Number="9">
				<Acq Number="1">
					<Chan Number="0">
						<prop name="Fluor">7.42163714496419</prop>
						<prop name="Temp">59.94</prop>
						<prop name="Time">738400</prop>
					</Chan>
				</Acq>
				<Acq Number="2">
					<Chan Number="0">
						<prop name="Fluor">7.4506534017375</prop>
						<prop name="Temp">59.94</prop>
						<prop name="Time">892183</prop>
					</Chan>
				</Acq>
				<Acq Number="3">
					<Chan Number="0">
						<prop name="Fluor">7.46808781575078</prop>
						<prop name="Temp">59.94</prop>
						<prop name="Time">1046033</prop>
					</Chan>
				</Acq>
				<Acq Number="4">
					<Chan Number="0">
						<prop name="Fluor">7.46921563930883</prop>
						<prop name="Temp">59.94</prop>
						<prop name="Time">1199800</prop>
					</Chan>
				</Acq>
				<Acq Number="5">
					<Chan Number="0">
						<prop name="Fluor">7.51916226211289</prop>
						<prop name="Temp">59.97</prop>
						<prop name="Time">1353600</prop>
					</Chan>
				</Acq>
				<Acq Number="6">
					<Chan Number="0">
						<prop name="Fluor">7.47213057896093</prop>
						<prop name="Temp">59.94</prop>
						<prop name="Time">1507400</prop>
					</Chan>
				</Acq>
				<Acq Number="7">
					<Chan Number="0">
						<prop name="Fluor">7.5162750621548</prop>
						<prop name="Temp">59.94</prop>
						<prop name="Time">1661217</prop>
					</Chan>
				</Acq>
				<Acq Number="8">
					<Chan Number="0">
						<prop name="Fluor">7.41001756141586</prop>
						<prop name="Temp">59.94</prop>
						<prop name="Time">1815017</prop>
					</Chan>
				</Acq>
				<Acq Number="9">
					<Chan Number="0">
						<prop name="Fluor">7.54305273075</prop>
						<prop name="Temp">59.94</prop>
						<prop name="Time">1968817</prop>
					</Chan>
				</Acq>
				<Acq Number="10">
					<Chan Number="0">
						<prop name="Fluor">7.54420907749693</prop>
						<prop name="Temp">59.94</prop>
						<prop name="Time">2122600</prop>
					</Chan>
				</Acq>
				<Acq Number="11">
					<Chan Number="0">
						<prop name="Fluor">7.52158239161098</prop>
						<prop name="Temp">59.97</prop>
						<prop name="Time">2276433</prop>
					</Chan>
				</Acq>
				<Acq Number="12">
					<Chan Number="0">
						<prop name="Fluor">7.43619587072944</prop>
						<prop name="Temp">59.94</prop>
						<prop name="Time">2430317</prop>
					</Chan>
				</Acq>
				<Acq Number="13">
					<Chan Number="0">
						<prop name="Fluor">7.54189490117794</prop>
						<prop name="Temp">59.94</prop>
						<prop name="Time">2584100</prop>
					</Chan>
				</Acq>
				<Acq Number="14">
					<Chan Number="0">
						<prop name="Fluor">7.50424781098462</prop>
						<prop name="Temp">59.97</prop>
						<prop name="Time">2737900</prop>
					</Chan>
				</Acq>
				<Acq Number="15">
					<Chan Number="0">
						<prop name="Fluor">7.50064040648716</prop>
						<prop name="Temp">59.94</prop>
						<prop name="Time">2891700</prop>
					</Chan>
				</Acq>
				<Acq Number="16">
					<Chan Number="0">
						<prop name="Fluor">7.52275269257443</prop>
						<prop name="Temp">59.94</prop>
						<prop name="Time">3045500</prop>
					</Chan>
				</Acq>
				<Acq Number="17">
					<Chan Number="0">
						<prop name="Fluor">7.47449003095058</prop>
						<prop name="Temp">59.94</prop>
						<prop name="Time">3199300</prop>
					</Chan>
				</Acq>
				<Acq Number="18">
					<Chan Number="0">
						<prop name="Fluor">7.47740664707879</prop>
						<prop name="Temp">59.94</prop>
						<prop name="Time">3353100</prop>
					</Chan>
				</Acq>
				<Acq Number="19">
					<Chan Number="0">
						<prop name="Fluor">7.42798117359689</prop>
						<prop name="Temp">59.97</prop>
						<prop name="Time">3506933</prop>
					</Chan>
				</Acq>
				<Acq Number="20">
					<Chan Number="0">
						<prop name="Fluor">7.43560626262153</prop>
						<prop name="Temp">59.94</prop>
						<prop name="Time">3660433</prop>
					</Chan>
				</Acq>
				<Acq Number="21">
					<Chan Number="0">
						<prop name="Fluor">7.48028921802277</prop>
						<prop name="Temp">59.94</prop>
						<prop name="Time">3814250</prop>
					</Chan>
				</Acq>
				<Acq Number="22">
					<Chan Number="0">
						<prop name="Fluor">7.4976550990474</prop>
						<prop name="Temp">59.97</prop>
						<prop name="Time">3968050</prop>
					</Chan>
				</Acq>
				<Acq Number="23">
					<Chan Number="0">
						<prop name="Fluor">7.4295891219896</prop>
						<prop name="Temp">59.94</prop>
						<prop name="Time">4121867</prop>
					</Chan>
				</Acq>
				<Acq Number="24">
					<Chan Number="0">
						<prop name="Fluor">7.47070041823206</prop>
						<prop name="Temp">59.94</prop>
						<prop name="Time">4275633</prop>
					</Chan>
				</Acq>
				<Acq Number="25">
					<Chan Number="0">
						<prop name="Fluor">7.48569192806332</prop>
						<prop name="Temp">59.94</prop>
						<prop name="Time">4429467</prop>
					</Chan>
				</Acq>
				<Acq Number="26">
					<Chan Number="0">
						<prop name="Fluor">7.4489951486067</prop>
						<prop name="Temp">59.94</prop>
						<prop name="Time">4583250</prop>
					</Chan>
				</Acq>
				<Acq Number="27">
					<Chan Number="0">
						<prop name="Fluor">7.49458741998051</prop>
						<prop name="Temp">59.94</prop>
						<prop name="Time">4737067</prop>
					</Chan>
				</Acq>
				<Acq Number="28">
					<Chan Number="0">
						<prop name="Fluor">7.58152244472074</prop>
						<prop name="Temp">59.94</prop>
						<prop name="Time">4890850</prop>
					</Chan>
				</Acq>
				<Acq Number="29">
					<Chan Number="0">
						<prop name="Fluor">7.53701041927468</prop>
						<prop name="Temp">59.94</prop>
						<prop name="Time">5044683</prop>
					</Chan>
				</Acq>
				<Acq Number="30">
					<Chan Number="0">
						<prop name="Fluor">7.6420133680986</prop>
						<prop name="Temp">59.94</prop>
						<prop name="Time">5198467</prop>
					</Chan>
				</Acq>
				<Acq Number="31">
					<Chan Number="0">
						<prop name="Fluor">7.70941453006156</prop>
						<prop name="Temp">59.94</prop>
						<prop name="Time">5352250</prop>
					</Chan>
				</Acq>
				<Acq Number="32">
					<Chan Number="0">
						<prop name="Fluor">7.90879710667475</prop>
						<prop name="Temp">59.94</prop>
						<prop name="Time">5506067</prop>
					</Chan>
				</Acq>
				<Acq Number="33">
					<Chan Number="0">
						<prop name="Fluor">8.47947239348487</prop>
						<prop name="Temp">59.94</prop>
						<prop name="Time">5659867</prop>
					</Chan>
				</Acq>
				<Acq Number="34">
					<Chan Number="0">
						<prop name="Fluor">9.38500509670458</prop>
						<prop name="Temp">59.94</prop>
						<prop name="Time">5813650</prop>
					</Chan>
				</Acq>
				<Acq Number="35">
					<Chan Number="0">
						<prop name="Fluor">11.1786568712174</prop>
						<prop name="Temp">59.94</prop>
						<prop name="Time">5967467</prop>
					</Chan>
				</Acq>
				<Acq Number="36">
					<Chan Number="0">
						<prop name="Fluor">14.4406694295675</prop>
						<prop name="Temp">59.94</prop>
						<prop name="Time">6121267</prop>
					</Chan>
				</Acq>
				<Acq Number="37">
					<Chan Number="0">
						<prop name="Fluor">20.5811610407782</prop>
						<prop name="Temp">59.94</prop>
						<prop name="Time">6275083</prop>
					</Chan>
				</Acq>
				<Acq Number="38">
					<Chan Number="0">
						<prop name="Fluor">31.1558772425311</prop>
						<prop name="Temp">59.94</prop>
						<prop name="Time">6428883</prop>
					</Chan>
				</Acq>
				<Acq Number="39">
					<Chan Number="0">
						<prop name="Fluor">46.3530015041997</prop>
						<prop name="Temp">59.94</prop>
						<prop name="Time">6582667</prop>
					</Chan>
				</Acq>
				<Acq Number="40">
					<Chan Number="0">
						<prop name="Fluor">63.0995785173882</prop>
						<prop name="Temp">59.94</prop>
						<prop name="Time">6736450</prop>
					</Chan>
				</Acq>
				<Acq Number="41">
					<Chan Number="0">
						<prop name="Fluor">74.6341870691802</prop>
						<prop name="Temp">59.94</prop>
						<prop name="Time">6890233</prop>
					</Chan>
				</Acq>
				<Acq Number="42">
					<Chan Number="0">
						<prop name="Fluor">80.2210715502779</prop>
						<prop name="Temp">59.94</prop>
						<prop name="Time">7044067</prop>
					</Chan>
				</Acq>
				<Acq Number="43">
					<Chan Number="0">
						<prop name="Fluor">82.9189886136522</prop>
						<prop name="Temp">59.94</prop>
						<prop name="Time">7197600</prop>
					</Chan>
				</Acq>
				<Acq Number="44">
					<Chan Number="0">
						<prop name="Fluor">85.168405275212</prop>
						<prop name="Temp">59.94</prop>
						<prop name="Time">7351417</prop>
					</Chan>
				</Acq>
				<Acq Number="45">
					<Chan Number="0">
						<prop name="Fluor">86.3085500136174</prop>
						<prop name="Temp">59.94</prop>
						<prop name="Time">7505217</prop>
					</Chan>
				</Acq>
			</Sample>
			<Sample Number="10">
				<Acq Number="1">
					<Chan Number="0">
						<prop name="Fluor">3.82642403773054</prop>
						<prop name="Temp">59.94</prop>
						<prop name="Time">738400</prop>
					</Chan>
				</Acq>
				<Acq Number="2">
					<Chan Number="0">
						<prop name="Fluor">3.92299752419787</prop>
						<prop name="Temp">59.94</prop>
						<prop name="Time">892183</prop>
					</Chan>
				</Acq>
				<Acq Number="3">
					<Chan Number="0">
						<prop name="Fluor">3.85083717444965</prop>
						<prop name="Temp">59.94</prop>
						<prop name="Time">1046033</prop>
					</Chan>
				</Acq>
				<Acq Number="4">
					<Chan Number="0">
						<prop name="Fluor">3.87466817486852</prop>
						<prop name="Temp">59.94</prop>
						<prop name="Time">1199800</prop>
					</Chan>
				</Acq>
				<Acq Number="5">
					<Chan Number="0">
						<prop name="Fluor">3.94740838665234</prop>
						<prop name="Temp">59.97</prop>
						<prop name="Time">1353600</prop>
					</Chan>
				</Acq>
				<Acq Number="6">
					<Chan Number="0">
						<prop name="Fluor">3.9226496865814</prop>
						<prop name="Temp">59.94</prop>
						<prop name="Time">1507400</prop>
					</Chan>
				</Acq>
				<Acq Number="7">
					<Chan Number="0">
						<prop name="Fluor">3.92266814471955</prop>
						<prop name="Temp">59.94</prop>
						<prop name="Time">1661217</prop>
					</Chan>
				</Acq>
				<Acq Number="8">
					<Chan Number="0">
						<prop name="Fluor">3.92483299128263</prop>
						<prop name="Temp">59.94</prop>
						<prop name="Time">1815017</prop>
					</Chan>
				</Acq>
				<Acq Number="9">
					<Chan Number="0">
						<prop name="Fluor">3.87856599030124</prop>
						<prop name="Temp">59.94</prop>
						<prop name="Time">1968817</prop>
					</Chan>
				</Acq>
				<Acq Number="10">
					<Chan Number="0">
						<prop name="Fluor">3.99550676709506</prop>
						<prop name="Temp">59.94</prop>
						<prop name="Time">2122600</prop>
					</Chan>
				</Acq>
				<Acq Number="11">
					<Chan Number="0">
						<prop name="Fluor">3.92541338724381</prop>
						<prop name="Temp">59.97</prop>
						<prop name="Time">2276433</prop>
					</Chan>
				</Acq>
				<Acq Number="12">
					<Chan Number="0">
						<prop name="Fluor">3.92698636467987</prop>
						<prop name="Temp">59.94</prop>
						<prop name="Time">2430317</prop>
					</Chan>
				</Acq>
				<Acq Number="13">
					<Chan Number="0">
						<prop name="Fluor">3.90123169498826</prop>
						<prop name="Temp">59.94</prop>
						<prop name="Time">2584100</prop>
					</Chan>
				</Acq>
				<Acq Number="14">
					<Chan Number="0">
						<prop name="Fluor">3.90458272425709</prop>
						<prop name="Temp">59.97</prop>
						<prop name="Time">2737900</prop>
					</Chan>
				</Acq>
				<Acq Number="15">
					<Chan Number="0">
						<prop name="Fluor">3.97254104245237</prop>
						<prop name="Temp">59.94</prop>
						<prop name="Time">2891700</prop>
					</Chan>
				</Acq>
				<Acq Number="16">
					<Chan Number="0">
						<prop name="Fluor">3.9725548980399</prop>
						<prop name="Temp">59.94</prop>
						<prop name="Time">3045500</prop>
					</Chan>
				</Acq>
				<Acq Number="17">
					<Chan Number="0">
						<prop name="Fluor">3.9005970784969</prop>
						<prop name="Temp">59.94</prop>
						<prop name="Time">3199300</prop>
					</Chan>
				</Acq>
				<Acq Number="18">
					<Chan Number="0">
						<prop name="Fluor">3.92536197571083</prop>
						<prop name="Temp">59.94</prop>
						<prop name="Time">3353100</prop>
					</Chan>
				</Acq>
				<Acq Number="19">
					<Chan Number="0">
						<prop name="Fluor">3.96910266758627</prop>
						<prop name="Temp">59.97</prop>
						<prop name="Time">3506933</prop>
					</Chan>
				</Acq>
				<Acq Number="20">
					<Chan Number="0">
						<prop name="Fluor">3.9731128098937</prop>
						<prop name="Temp">59.94</prop>
						<prop name="Time">3660433</prop>
					</Chan>
				</Acq>
				<Acq Number="21">
					<Chan Number="0">
						<prop name="Fluor">3.99653012150596</prop>
						<prop name="Temp">59.94</prop>
						<prop name="Time">3814250</prop>
					</Chan>
				</Acq>
				<Acq Number="22">
					<Chan Number="0">
						<prop name="Fluor">3.97056671554758</prop>
						<prop name="Temp">59.97</prop>
						<prop name="Time">3968050</prop>
					</Chan>
				</Acq>
				<Acq Number="23">
					<Chan Number="0">
						<prop name="Fluor">3.9459108201711</prop>
						<prop name="Temp">59.94</prop>
						<prop name="Time">4121867</prop>
					</Chan>
				</Acq>
				<Acq Number="24">
					<Chan Number="0">
						<prop name="Fluor">3.92026675168477</prop>
						<prop name="Temp">59.94</prop>
						<prop name="Time">4275633</prop>
					</Chan>
				</Acq>
				<Acq Number="25">
					<Chan Number="0">
						<prop name="Fluor">4.0199400698791</prop>
						<prop name="Temp">59.94</prop>
						<prop name="Time">4429467</prop>
					</Chan>
				</Acq>
				<Acq Number="26">
					<Chan Number="0">
						<prop name="Fluor">3.96300102238594</prop>
						<prop name="Temp">59.94</prop>
						<prop name="Time">4583250</prop>
					</Chan>
				</Acq>
				<Acq Number="27">
					<Chan Number="0">
						<prop name="Fluor">3.98300659023606</prop>
						<prop name="Temp">59.94</prop>
						<prop name="Time">4737067</prop>
					</Chan>
				</Acq>
				<Acq Number="28">
					<Chan Number="0">
						<prop name="Fluor">3.97753910829058</prop>
						<prop name="Temp">59.94</prop>
						<prop name="Time">4890850</prop>
					</Chan>
				</Acq>
				<Acq Number="29">
					<Chan Number="0">
						<prop name="Fluor">3.99707157021562</prop>
						<prop name="Temp">59.94</prop>
						<prop name="Time">5044683</prop>
					</Chan>
				</Acq>
				<Acq Number="30">
					<Chan Number="0">
						<prop name="Fluor">4.03861809792358</prop>
						<prop name="Temp">59.94</prop>
						<prop name="Time">5198467</prop>
					</Chan>
				</Acq>
				<Acq Number="31">
					<Chan Number="0">
						<prop name="Fluor">3.99120020449674</prop>
						<prop name="Temp">59.94</prop>
						<prop name="Time">5352250</prop>
					</Chan>
				</Acq>
				<Acq Number="32">
					<Chan Number="0">
						<prop name="Fluor">3.99032846775779</prop>
						<prop name="Temp">59.94</prop>
						<prop name="Time">5506067</prop>
					</Chan>
				</Acq>
				<Acq Number="33">
					<Chan Number="0">
						<prop name="Fluor">4.01093126971388</prop>
						<prop name="Temp">59.94</prop>
						<prop name="Time">5659867</prop>
					</Chan>
				</Acq>
				<Acq Number="34">
					<Chan Number="0">
						<prop name="Fluor">4.05678059218436</prop>
						<prop name="Temp">59.94</prop>
						<prop name="Time">5813650</prop>
					</Chan>
				</Acq>
				<Acq Number="35">
					<Chan Number="0">
						<prop name="Fluor">4.08093267334439</prop>
						<prop name="Temp">59.94</prop>
						<prop name="Time">5967467</prop>
					</Chan>
				</Acq>
				<Acq Number="36">
					<Chan Number="0">
						<prop name="Fluor">4.07729495349025</prop>
						<prop name="Temp">59.94</prop>
						<prop name="Time">6121267</prop>
					</Chan>
				</Acq>
				<Acq Number="37">
					<Chan Number="0">
						<prop name="Fluor">4.12111410194854</prop>
						<prop name="Temp">59.94</prop>
						<prop name="Time">6275083</prop>
					</Chan>
				</Acq>
				<Acq Number="38">
					<Chan Number="0">
						<prop name="Fluor">4.34437284697983</prop>
						<prop name="Temp">59.94</prop>
						<prop name="Time">6428883</prop>
					</Chan>
				</Acq>
				<Acq Number="39">
					<Chan Number="0">
						<prop name="Fluor">4.4507250597102</prop>
						<prop name="Temp">59.94</prop>
						<prop name="Time">6582667</prop>
					</Chan>
				</Acq>
				<Acq Number="40">
					<Chan Number="0">
						<prop name="Fluor">5.01945904251898</prop>
						<prop name="Temp">59.94</prop>
						<prop name="Time">6736450</prop>
					</Chan>
				</Acq>
				<Acq Number="41">
					<Chan Number="0">
						<prop name="Fluor">5.89451289621186</prop>
						<prop name="Temp">59.94</prop>
						<prop name="Time">6890233</prop>
					</Chan>
				</Acq>
				<Acq Number="42">
					<Chan Number="0">
						<prop name="Fluor">7.4247895799684</prop>
						<prop name="Temp">59.94</prop>
						<prop name="Time">7044067</prop>
					</Chan>
				</Acq>
				<Acq Number="43">
					<Chan Number="0">
						<prop name="Fluor">10.5617792443842</prop>
						<prop name="Temp">59.94</prop>
						<prop name="Time">7197600</prop>
					</Chan>
				</Acq>
				<Acq Number="44">
					<Chan Number="0">
						<prop name="Fluor">16.1346072022322</prop>
						<prop name="Temp">59.94</prop>
						<prop name="Time">7351417</prop>
					</Chan>
				</Acq>
				<Acq Number="45">
					<Chan Number="0">
						<prop name="Fluor">25.8203324965893</prop>
						<prop name="Temp">59.94</prop>
						<prop name="Time">7505217</prop>
					</Chan>
				</Acq>
			</Sample>
			<Sample Number="11">
				<Acq Number="1">
					<Chan Number="0">
						<prop name="Fluor">3.30962354353736</prop>
						<prop name="Temp">59.94</prop>
						<prop name="Time">738400</prop>
					</Chan>
				</Acq>
				<Acq Number="2">
					<Chan Number="0">
						<prop name="Fluor">3.31267765066002</prop>
						<prop name="Temp">59.94</prop>
						<prop name="Time">892183</prop>
					</Chan>
				</Acq>
				<Acq Number="3">
					<Chan Number="0">
						<prop name="Fluor">3.38489059164604</prop>
						<prop name="Temp">59.94</prop>
						<prop name="Time">1046033</prop>
					</Chan>
				</Acq>
				<Acq Number="4">
					<Chan Number="0">
						<prop name="Fluor">3.33589435789632</prop>
						<prop name="Temp">59.94</prop>
						<prop name="Time">1199800</prop>
					</Chan>
				</Acq>
				<Acq Number="5">
					<Chan Number="0">
						<prop name="Fluor">3.48704724883419</prop>
						<prop name="Temp">59.97</prop>
						<prop name="Time">1353600</prop>
					</Chan>
				</Acq>
				<Acq Number="6">
					<Chan Number="0">
						<prop name="Fluor">3.43617776480976</prop>
						<prop name="Temp">59.94</prop>
						<prop name="Time">1507400</prop>
					</Chan>
				</Acq>
				<Acq Number="7">
					<Chan Number="0">
						<prop name="Fluor">3.41144078333558</prop>
						<prop name="Temp">59.94</prop>
						<prop name="Time">1661217</prop>
					</Chan>
				</Acq>
				<Acq Number="8">
					<Chan Number="0">
						<prop name="Fluor">3.41328746608609</prop>
						<prop name="Temp">59.94</prop>
						<prop name="Time">1815017</prop>
					</Chan>
				</Acq>
				<Acq Number="9">
					<Chan Number="0">
						<prop name="Fluor">3.43833565796147</prop>
						<prop name="Temp">59.94</prop>
						<prop name="Time">1968817</prop>
					</Chan>
				</Acq>
				<Acq Number="10">
					<Chan Number="0">
						<prop name="Fluor">3.43881736687576</prop>
						<prop name="Temp">59.94</prop>
						<prop name="Time">2122600</prop>
					</Chan>
				</Acq>
				<Acq Number="11">
					<Chan Number="0">
						<prop name="Fluor">3.46336285550783</prop>
						<prop name="Temp">59.97</prop>
						<prop name="Time">2276433</prop>
					</Chan>
				</Acq>
				<Acq Number="12">
					<Chan Number="0">
						<prop name="Fluor">3.43996232881616</prop>
						<prop name="Temp">59.94</prop>
						<prop name="Time">2430317</prop>
					</Chan>
				</Acq>
				<Acq Number="13">
					<Chan Number="0">
						<prop name="Fluor">3.51214900939127</prop>
						<prop name="Temp">59.94</prop>
						<prop name="Time">2584100</prop>
					</Chan>
				</Acq>
				<Acq Number="14">
					<Chan Number="0">
						<prop name="Fluor">3.49033413602698</prop>
						<prop name="Temp">59.97</prop>
						<prop name="Time">2737900</prop>
					</Chan>
				</Acq>
				<Acq Number="15">
					<Chan Number="0">
						<prop name="Fluor">3.51343461019492</prop>
						<prop name="Temp">59.94</prop>
						<prop name="Time">2891700</prop>
					</Chan>
				</Acq>
				<Acq Number="16">
					<Chan Number="0">
						<prop name="Fluor">3.51345924235052</prop>
						<prop name="Temp">59.94</prop>
						<prop name="Time">3045500</prop>
					</Chan>
				</Acq>
				<Acq Number="17">
					<Chan Number="0">
						<prop name="Fluor">3.53628435767009</prop>
						<prop name="Temp">59.94</prop>
						<prop name="Time">3199300</prop>
					</Chan>
				</Acq>
				<Acq Number="18">
					<Chan Number="0">
						<prop name="Fluor">3.63677210913731</prop>
						<prop name="Temp">59.94</prop>
						<prop name="Time">3353100</prop>
					</Chan>
				</Acq>
				<Acq Number="19">
					<Chan Number="0">
						<prop name="Fluor">3.63417113709975</prop>
						<prop name="Temp">59.97</prop>
						<prop name="Time">3506933</prop>
					</Chan>
				</Acq>
				<Acq Number="20">
					<Chan Number="0">
						<prop name="Fluor">3.8360982796796</prop>
						<prop name="Temp">59.94</prop>
						<prop name="Time">3660433</prop>
					</Chan>
				</Acq>
				<Acq Number="21">
					<Chan Number="0">
						<prop name="Fluor">4.30721464540841</prop>
						<prop name="Temp">59.94</prop>
						<prop name="Time">3814250</prop>
					</Chan>
				</Acq>
				<Acq Number="22">
					<Chan Number="0">
						<prop name="Fluor">4.97314894605834</prop>
						<prop name="Temp">59.97</prop>
						<prop name="Time">3968050</prop>
					</Chan>
				</Acq>
				<Acq Number="23">
					<Chan Number="0">
						<prop name="Fluor">6.45743731161364</prop>
						<prop name="Temp">59.94</prop>
						<prop name="Time">4121867</prop>
					</Chan>
				</Acq>
				<Acq Number="24">
					<Chan Number="0">
						<prop name="Fluor">9.3009633761109</prop>
						<prop name="Temp">59.94</prop>
						<prop name="Time">4275633</prop>
					</Chan>
				</Acq>
				<Acq Number="25">
					<Chan Number="0">
						<prop name="Fluor">14.3789187581965</prop>
						<prop name="Temp">59.94</prop>
						<prop name="Time">4429467</prop>
					</Chan>
				</Acq>
				<Acq Number="26">
					<Chan Number="0">
						<prop name="Fluor">23.732713554929</prop>
						<prop name="Temp">59.94</prop>
						<prop name="Time">4583250</prop>
					</Chan>
				</Acq>
				<Acq Number="27">
					<Chan Number="0">
						<prop name="Fluor">38.149563763245</prop>
						<prop name="Temp">59.94</prop>
						<prop name="Time">4737067</prop>
					</Chan>
				</Acq>
				<Acq Number="28">
					<Chan Number="0">
						<prop name="Fluor">55.0823999695722</prop>
						<prop name="Temp">59.94</prop>
						<prop name="Time">4890850</prop>
					</Chan>
				</Acq>
				<Acq Number="29">
					<Chan Number="0">
						<prop name="Fluor">66.9213342827441</prop>
						<prop name="Temp">59.94</prop>
						<prop name="Time">5044683</prop>
					</Chan>
				</Acq>
				<Acq Number="30">
					<Chan Number="0">
						<prop name="Fluor">72.5932405442544</prop>
						<prop name="Temp">59.94</prop>
						<prop name="Time">5198467</prop>
					</Chan>
				</Acq>
				<Acq Number="31">
					<Chan Number="0">
						<prop name="Fluor">76.0948220597435</prop>
						<prop name="Temp">59.94</prop>
						<prop name="Time">5352250</prop>
					</Chan>
				</Acq>
				<Acq Number="32">
					<Chan Number="0">
						<prop name="Fluor">78.876280702577</prop>
						<prop name="Temp">59.94</prop>
						<prop name="Time">5506067</prop>
					</Chan>
				</Acq>
				<Acq Number="33">
					<Chan Number="0">
						<prop name="Fluor">81.002446539089</prop>
						<prop name="Temp">59.94</prop>
						<prop name="Time">5659867</prop>
					</Chan>
				</Acq>
				<Acq Number="34">
					<Chan Number="0">
						<prop name="Fluor">82.4490583171514</prop>
						<prop name="Temp">59.94</prop>
						<prop name="Time">5813650</prop>
					</Chan>
				</Acq>
				<Acq Number="35">
					<Chan Number="0">
						<prop name="Fluor">83.5643273335543</prop>
						<prop name="Temp">59.94</prop>
						<prop name="Time">5967467</prop>
					</Chan>
				</Acq>
				<Acq Number="36">
					<Chan Number="0">
						<prop name="Fluor">84.3041164478647</prop>
						<prop name="Temp">59.94</prop>
						<prop name="Time">6121267</prop>
					</Chan>
				</Acq>
				<Acq Number="37">
					<Chan Number="0">
						<prop name="Fluor">84.997855240087</prop>
						<prop name="Temp">59.94</prop>
						<prop name="Time">6275083</prop>
					</Chan>
				</Acq>
				<Acq Number="38">
					<Chan Number="0">
						<prop name="Fluor">85.4127791159785</prop>
						<prop name="Temp">59.94</prop>
						<prop name="Time">6428883</prop>
					</Chan>
				</Acq>
				<Acq Number="39">
					<Chan Number="0">
						<prop name="Fluor">85.7074468725299</prop>
						<prop name="Temp">59.94</prop>
						<prop name="Time">6582667</prop>
					</Chan>
				</Acq>
				<Acq Number="40">
					<Chan Number="0">
						<prop name="Fluor">86.1300637825301</prop>
						<prop name="Temp">59.94</prop>
						<prop name="Time">6736450</prop>
					</Chan>
				</Acq>
				<Acq Number="41">
					<Chan Number="0">
						<prop name="Fluor">86.4563144560153</prop>
						<prop name="Temp">59.94</prop>
						<prop name="Time">6890233</prop>
					</Chan>
				</Acq>
				<Acq Number="42">
					<Chan Number="0">
						<prop name="Fluor">86.443377822257</prop>
						<prop name="Temp">59.94</prop>
						<prop name="Time">7044067</prop>
					</Chan>
				</Acq>
				<Acq Number="43">
					<Chan Number="0">
						<prop name="Fluor">86.7027778502549</prop>
						<prop name="Temp">59.94</prop>
						<prop name="Time">7197600</prop>
					</Chan>
				</Acq>
				<Acq Number="44">
					<Chan Number="0">
						<prop name="Fluor">86.7712158350999</prop>
						<prop name="Temp">59.94</prop>
						<prop name="Time">7351417</prop>
					</Chan>
				</Acq>
				<Acq Number="45">
					<Chan Number="0">
						<prop name="Fluor">86.6745762535556</prop>
						<prop name="Temp">59.94</prop>
						<prop name="Time">7505217</prop>
					</Chan>
				</Acq>
			</Sample>
			<Sample Number="12">
				<Acq Number="1">
					<Chan Number="0">
						<prop name="Fluor">3.63585938046872</prop>
						<prop name="Temp">59.94</prop>
						<prop name="Time">738400</prop>
					</Chan>
				</Acq>
				<Acq Number="2">
					<Chan Number="0">
						<prop name="Fluor">3.66588128447523</prop>
						<prop name="Temp">59.94</prop>
						<prop name="Time">892183</prop>
					</Chan>
				</Acq>
				<Acq Number="3">
					<Chan Number="0">
						<prop name="Fluor">3.66356615083151</prop>
						<prop name="Temp">59.94</prop>
						<prop name="Time">1046033</prop>
					</Chan>
				</Acq>
				<Acq Number="4">
					<Chan Number="0">
						<prop name="Fluor">3.66412882428674</prop>
						<prop name="Temp">59.94</prop>
						<prop name="Time">1199800</prop>
					</Chan>
				</Acq>
				<Acq Number="5">
					<Chan Number="0">
						<prop name="Fluor">3.7467458331151</prop>
						<prop name="Temp">59.97</prop>
						<prop name="Time">1353600</prop>
					</Chan>
				</Acq>
				<Acq Number="6">
					<Chan Number="0">
						<prop name="Fluor">3.74528328367139</prop>
						<prop name="Temp">59.94</prop>
						<prop name="Time">1507400</prop>
					</Chan>
				</Acq>
				<Acq Number="7">
					<Chan Number="0">
						<prop name="Fluor">3.74529681963937</prop>
						<prop name="Temp">59.94</prop>
						<prop name="Time">1661217</prop>
					</Chan>
				</Acq>
				<Acq Number="8">
					<Chan Number="0">
						<prop name="Fluor">3.74734336414544</prop>
						<prop name="Temp">59.94</prop>
						<prop name="Time">1815017</prop>
					</Chan>
				</Acq>
				<Acq Number="9">
					<Chan Number="0">
						<prop name="Fluor">3.77423064550803</prop>
						<prop name="Temp">59.94</prop>
						<prop name="Time">1968817</prop>
					</Chan>
				</Acq>
				<Acq Number="10">
					<Chan Number="0">
						<prop name="Fluor">3.85462561874653</prop>
						<prop name="Temp">59.94</prop>
						<prop name="Time">2122600</prop>
					</Chan>
				</Acq>
				<Acq Number="11">
					<Chan Number="0">
						<prop name="Fluor">3.80113016228042</prop>
						<prop name="Temp">59.97</prop>
						<prop name="Time">2276433</prop>
					</Chan>
				</Acq>
				<Acq Number="12">
					<Chan Number="0">
						<prop name="Fluor">3.7760267360554</prop>
						<prop name="Temp">59.94</prop>
						<prop name="Time">2430317</prop>
					</Chan>
				</Acq>
				<Acq Number="13">
					<Chan Number="0">
						<prop name="Fluor">3.72044707842728</prop>
						<prop name="Temp">59.94</prop>
						<prop name="Time">2584100</prop>
					</Chan>
				</Acq>
				<Acq Number="14">
					<Chan Number="0">
						<prop name="Fluor">3.83014676683229</prop>
						<prop name="Temp">59.97</prop>
						<prop name="Time">2737900</prop>
					</Chan>
				</Acq>
				<Acq Number="15">
					<Chan Number="0">
						<prop name="Fluor">3.80170226403325</prop>
						<prop name="Temp">59.94</prop>
						<prop name="Time">2891700</prop>
					</Chan>
				</Acq>
				<Acq Number="16">
					<Chan Number="0">
						<prop name="Fluor">3.74849095778791</prop>
						<prop name="Temp">59.94</prop>
						<prop name="Time">3045500</prop>
					</Chan>
				</Acq>
				<Acq Number="17">
					<Chan Number="0">
						<prop name="Fluor">3.79959283514548</prop>
						<prop name="Temp">59.94</prop>
						<prop name="Time">3199300</prop>
					</Chan>
				</Acq>
				<Acq Number="18">
					<Chan Number="0">
						<prop name="Fluor">3.77445342587876</prop>
						<prop name="Temp">59.94</prop>
						<prop name="Time">3353100</prop>
					</Chan>
				</Acq>
				<Acq Number="19">
					<Chan Number="0">
						<prop name="Fluor">3.82493661012676</prop>
						<prop name="Temp">59.97</prop>
						<prop name="Time">3506933</prop>
					</Chan>
				</Acq>
				<Acq Number="20">
					<Chan Number="0">
						<prop name="Fluor">3.90859565830713</prop>
						<prop name="Temp">59.94</prop>
						<prop name="Time">3660433</prop>
					</Chan>
				</Acq>
				<Acq Number="21">
					<Chan Number="0">
						<prop name="Fluor">4.01516166420429</prop>
						<prop name="Temp">59.94</prop>
						<prop name="Time">3814250</prop>
					</Chan>
				</Acq>
				<Acq Number="22">
					<Chan Number="0">
						<prop name="Fluor">4.27831400570129</prop>
						<prop name="Temp">59.97</prop>
						<prop name="Time">3968050</prop>
					</Chan>
				</Acq>
				<Acq Number="23">
					<Chan Number="0">
						<prop name="Fluor">4.67550177954802</prop>
						<prop name="Temp">59.94</prop>
						<prop name="Time">4121867</prop>
					</Chan>
				</Acq>
				<Acq Number="24">
					<Chan Number="0">
						<prop name="Fluor">5.52292866699927</prop>
						<prop name="Temp">59.94</prop>
						<prop name="Time">4275633</prop>
					</Chan>
				</Acq>
				<Acq Number="25">
					<Chan Number="0">
						<prop name="Fluor">7.07670610478735</prop>
						<prop name="Temp">59.94</prop>
						<prop name="Time">4429467</prop>
					</Chan>
				</Acq>
				<Acq Number="26">
					<Chan Number="0">
						<prop name="Fluor">10.089617622549</prop>
						<prop name="Temp">59.94</prop>
						<prop name="Time">4583250</prop>
					</Chan>
				</Acq>
				<Acq Number="27">
					<Chan Number="0">
						<prop name="Fluor">15.7764934710386</prop>
						<prop name="Temp">59.94</prop>
						<prop name="Time">4737067</prop>
					</Chan>
				</Acq>
				<Acq Number="28">
					<Chan Number="0">
						<prop name="Fluor">25.6857950461812</prop>
						<prop name="Temp">59.94</prop>
						<prop name="Time">4890850</prop>
					</Chan>
				</Acq>
				<Acq Number="29">
					<Chan Number="0">
						<prop name="Fluor">40.8134504154098</prop>
						<prop name="Temp">59.94</prop>
						<prop name="Time">5044683</prop>
					</Chan>
				</Acq>
				<Acq Number="30">
					<Chan Number="0">
						<prop name="Fluor">57.9021114969579</prop>
						<prop name="Temp">59.94</prop>
						<prop name="Time">5198467</prop>
					</Chan>
				</Acq>
				<Acq Number="31">
					<Chan Number="0">
						<prop name="Fluor">69.4766962938122</prop>
						<prop name="Temp">59.94</prop>
						<prop name="Time">5352250</prop>
					</Chan>
				</Acq>
				<Acq Number="32">
					<Chan Number="0">
						<prop name="Fluor">75.4412483128582</prop>
						<prop name="Temp">59.94</prop>
						<prop name="Time">5506067</prop>
					</Chan>
				</Acq>
				<Acq Number="33">
					<Chan Number="0">
						<prop name="Fluor">78.7914667635539</prop>
						<prop name="Temp">59.94</prop>
						<prop name="Time">5659867</prop>
					</Chan>
				</Acq>
				<Acq Number="34">
					<Chan Number="0">
						<prop name="Fluor">81.1419722877774</prop>
						<prop name="Temp">59.94</prop>
						<prop name="Time">5813650</prop>
					</Chan>
				</Acq>
				<Acq Number="35">
					<Chan Number="0">
						<prop name="Fluor">83.187209150631</prop>
						<prop name="Temp">59.94</prop>
						<prop name="Time">5967467</prop>
					</Chan>
				</Acq>
				<Acq Number="36">
					<Chan Number="0">
						<prop name="Fluor">84.5696746796132</prop>
						<prop name="Temp">59.94</prop>
						<prop name="Time">6121267</prop>
					</Chan>
				</Acq>
				<Acq Number="37">
					<Chan Number="0">
						<prop name="Fluor">85.6064974655073</prop>
						<prop name="Temp">59.94</prop>
						<prop name="Time">6275083</prop>
					</Chan>
				</Acq>
				<Acq Number="38">
					<Chan Number="0">
						<prop name="Fluor">86.3231102919752</prop>
						<prop name="Temp">59.94</prop>
						<prop name="Time">6428883</prop>
					</Chan>
				</Acq>
				<Acq Number="39">
					<Chan Number="0">
						<prop name="Fluor">86.9076902408434</prop>
						<prop name="Temp">59.94</prop>
						<prop name="Time">6582667</prop>
					</Chan>
				</Acq>
				<Acq Number="40">
					<Chan Number="0">
						<prop name="Fluor">87.2854622274167</prop>
						<prop name="Temp">59.94</prop>
						<prop name="Time">6736450</prop>
					</Chan>
				</Acq>
				<Acq Number="41">
					<Chan Number="0">
						<prop name="Fluor">87.5578272302834</prop>
						<prop name="Temp">59.94</prop>
						<prop name="Time">6890233</prop>
					</Chan>
				</Acq>
				<Acq Number="42">
					<Chan Number="0">
						<prop name="Fluor">87.7575184308735</prop>
						<prop name="Temp">59.94</prop>
						<prop name="Time">7044067</prop>
					</Chan>
				</Acq>
				<Acq Number="43">
					<Chan Number="0">
						<prop name="Fluor">88.1699968021825</prop>
						<prop name="Temp">59.94</prop>
						<prop name="Time">7197600</prop>
					</Chan>
				</Acq>
				<Acq Number="44">
					<Chan Number="0">
						<prop name="Fluor">88.4268076954623</prop>
						<prop name="Temp">59.94</prop>
						<prop name="Time">7351417</prop>
					</Chan>
				</Acq>
				<Acq Number="45">
					<Chan Number="0">
						<prop name="Fluor">88.3837133118734</prop>
						<prop name="Temp">59.94</prop>
						<prop name="Time">7505217</prop>
					</Chan>
				</Acq>
			</Sample>
			<Sample Number="13">
				<Acq Number="1">
					<Chan Number="0">
						<prop name="Fluor">6.19931479592739</prop>
						<prop name="Temp">59.94</prop>
						<prop name="Time">738400</prop>
					</Chan>
				</Acq>
				<Acq Number="2">
					<Chan Number="0">
						<prop name="Fluor">6.3003446910433</prop>
						<prop name="Temp">59.94</prop>
						<prop name="Time">892183</prop>
					</Chan>
				</Acq>
				<Acq Number="3">
					<Chan Number="0">
						<prop name="Fluor">6.20128748236865</prop>
						<prop name="Temp">59.94</prop>
						<prop name="Time">1046033</prop>
					</Chan>
				</Acq>
				<Acq Number="4">
					<Chan Number="0">
						<prop name="Fluor">6.27356389495377</prop>
						<prop name="Temp">59.94</prop>
						<prop name="Time">1199800</prop>
					</Chan>
				</Acq>
				<Acq Number="5">
					<Chan Number="0">
						<prop name="Fluor">6.34985449404487</prop>
						<prop name="Temp">59.97</prop>
						<prop name="Time">1353600</prop>
					</Chan>
				</Acq>
				<Acq Number="6">
					<Chan Number="0">
						<prop name="Fluor">6.29983515179563</prop>
						<prop name="Temp">59.94</prop>
						<prop name="Time">1507400</prop>
					</Chan>
				</Acq>
				<Acq Number="7">
					<Chan Number="0">
						<prop name="Fluor">6.25226422289029</prop>
						<prop name="Temp">59.94</prop>
						<prop name="Time">1661217</prop>
					</Chan>
				</Acq>
				<Acq Number="8">
					<Chan Number="0">
						<prop name="Fluor">6.32710767721628</prop>
						<prop name="Temp">59.94</prop>
						<prop name="Time">1815017</prop>
					</Chan>
				</Acq>
				<Acq Number="9">
					<Chan Number="0">
						<prop name="Fluor">6.18471790801553</prop>
						<prop name="Temp">59.94</prop>
						<prop name="Time">1968817</prop>
					</Chan>
				</Acq>
				<Acq Number="10">
					<Chan Number="0">
						<prop name="Fluor">6.28095294184576</prop>
						<prop name="Temp">59.94</prop>
						<prop name="Time">2122600</prop>
					</Chan>
				</Acq>
				<Acq Number="11">
					<Chan Number="0">
						<prop name="Fluor">6.28042240213975</prop>
						<prop name="Temp">59.97</prop>
						<prop name="Time">2276433</prop>
					</Chan>
				</Acq>
				<Acq Number="12">
					<Chan Number="0">
						<prop name="Fluor">6.23530413933074</prop>
						<prop name="Temp">59.94</prop>
						<prop name="Time">2430317</prop>
					</Chan>
				</Acq>
				<Acq Number="13">
					<Chan Number="0">
						<prop name="Fluor">6.25517463305512</prop>
						<prop name="Temp">59.94</prop>
						<prop name="Time">2584100</prop>
					</Chan>
				</Acq>
				<Acq Number="14">
					<Chan Number="0">
						<prop name="Fluor">6.33207200886035</prop>
						<prop name="Temp">59.97</prop>
						<prop name="Time">2737900</prop>
					</Chan>
				</Acq>
				<Acq Number="15">
					<Chan Number="0">
						<prop name="Fluor">6.3052314262748</prop>
						<prop name="Temp">59.94</prop>
						<prop name="Time">2891700</prop>
					</Chan>
				</Acq>
				<Acq Number="16">
					<Chan Number="0">
						<prop name="Fluor">6.23381603333099</prop>
						<prop name="Temp">59.94</prop>
						<prop name="Time">3045500</prop>
					</Chan>
				</Acq>
				<Acq Number="17">
					<Chan Number="0">
						<prop name="Fluor">6.25417403333772</prop>
						<prop name="Temp">59.94</prop>
						<prop name="Time">3199300</prop>
					</Chan>
				</Acq>
				<Acq Number="18">
					<Chan Number="0">
						<prop name="Fluor">6.2804513403679</prop>
						<prop name="Temp">59.94</prop>
						<prop name="Time">3353100</prop>
					</Chan>
				</Acq>
				<Acq Number="19">
					<Chan Number="0">
						<prop name="Fluor">6.34738639202028</prop>
						<prop name="Temp">59.97</prop>
						<prop name="Time">3506933</prop>
					</Chan>
				</Acq>
				<Acq Number="20">
					<Chan Number="0">
						<prop name="Fluor">6.40151246618754</prop>
						<prop name="Temp">59.94</prop>
						<prop name="Time">3660433</prop>
					</Chan>
				</Acq>
				<Acq Number="21">
					<Chan Number="0">
						<prop name="Fluor">6.47346032402631</prop>
						<prop name="Temp">59.94</prop>
						<prop name="Time">3814250</prop>
					</Chan>
				</Acq>
				<Acq Number="22">
					<Chan Number="0">
						<prop name="Fluor">6.68357478183627</prop>
						<prop name="Temp">59.97</prop>
						<prop name="Time">3968050</prop>
					</Chan>
				</Acq>
				<Acq Number="23">
					<Chan Number="0">
						<prop name="Fluor">7.27692584285072</prop>
						<prop name="Temp">59.94</prop>
						<prop name="Time">4121867</prop>
					</Chan>
				</Acq>
				<Acq Number="24">
					<Chan Number="0">
						<prop name="Fluor">8.24937665103001</prop>
						<prop name="Temp">59.94</prop>
						<prop name="Time">4275633</prop>
					</Chan>
				</Acq>
				<Acq Number="25">
					<Chan Number="0">
						<prop name="Fluor">10.0539788991282</prop>
						<prop name="Temp">59.94</prop>
						<prop name="Time">4429467</prop>
					</Chan>
				</Acq>
				<Acq Number="26">
					<Chan Number="0">
						<prop name="Fluor">13.6750168212212</prop>
						<prop name="Temp">59.94</prop>
						<prop name="Time">4583250</prop>
					</Chan>
				</Acq>
				<Acq Number="27">
					<Chan Number="0">
						<prop name="Fluor">20.6047339342129</prop>
						<prop name="Temp">59.94</prop>
						<prop name="Time">4737067</prop>
					</Chan>
				</Acq>
				<Acq Number="28">
					<Chan Number="0">
						<prop name="Fluor">31.742217763145</prop>
						<prop name="Temp">59.94</prop>
						<prop name="Time">4890850</prop>
					</Chan>
				</Acq>
				<Acq Number="29">
					<Chan Number="0">
						<prop name="Fluor">44.7416474052001</prop>
						<prop name="Temp">59.94</prop>
						<prop name="Time">5044683</prop>
					</Chan>
				</Acq>
				<Acq Number="30">
					<Chan Number="0">
						<prop name="Fluor">55.1797895502212</prop>
						<prop name="Temp">59.94</prop>
						<prop name="Time">5198467</prop>
					</Chan>
				</Acq>
				<Acq Number="31">
					<Chan Number="0">
						<prop name="Fluor">61.5382220864487</prop>
						<prop name="Temp">59.94</prop>
						<prop name="Time">5352250</prop>
					</Chan>
				</Acq>
				<Acq Number="32">
					<Chan Number="0">
						<prop name="Fluor">65.9897713406103</prop>
						<prop name="Temp">59.94</prop>
						<prop name="Time">5506067</prop>
					</Chan>
				</Acq>
				<Acq Number="33">
					<Chan Number="0">
						<prop name="Fluor">69.2697352956112</prop>
						<prop name="Temp">59.94</prop>
						<prop name="Time">5659867</prop>
					</Chan>
				</Acq>
				<Acq Number="34">
					<Chan Number="0">
						<prop name="Fluor">71.6082327351318</prop>
						<prop name="Temp">59.94</prop>
						<prop name="Time">5813650</prop>
					</Chan>
				</Acq>
				<Acq Number="35">
					<Chan Number="0">
						<prop name="Fluor">73.3167086854233</prop>
						<prop name="Temp">59.94</prop>
						<prop name="Time">5967467</prop>
					</Chan>
				</Acq>
				<Acq Number="36">
					<Chan Number="0">
						<prop name="Fluor">74.5528857421087</prop>
						<prop name="Temp">59.94</prop>
						<prop name="Time">6121267</prop>
					</Chan>
				</Acq>
				<Acq Number="37">
					<Chan Number="0">
						<prop name="Fluor">75.9080144378314</prop>
						<prop name="Temp">59.94</prop>
						<prop name="Time">6275083</prop>
					</Chan>
				</Acq>
				<Acq Number="38">
					<Chan Number="0">
						<prop name="Fluor">76.5489587523744</prop>
						<prop name="Temp">59.94</prop>
						<prop name="Time">6428883</prop>
					</Chan>
				</Acq>
				<Acq Number="39">
					<Chan Number="0">
						<prop name="Fluor">77.2136399286357</prop>
						<prop name="Temp">59.94</prop>
						<prop name="Time">6582667</prop>
					</Chan>
				</Acq>
				<Acq Number="40">
					<Chan Number="0">
						<prop name="Fluor">77.8359879699334</prop>
						<prop name="Temp">59.94</prop>
						<prop name="Time">6736450</prop>
					</Chan>
				</Acq>
				<Acq Number="41">
					<Chan Number="0">
						<prop name="Fluor">78.3876174673943</prop>
						<prop name="Temp">59.94</prop>
						<prop name="Time">6890233</prop>
					</Chan>
				</Acq>
				<Acq Number="42">
					<Chan Number="0">
						<prop name="Fluor">78.5651112241997</prop>
						<prop name="Temp">59.94</prop>
						<prop name="Time">7044067</prop>
					</Chan>
				</Acq>
				<Acq Number="43">
					<Chan Number="0">
						<prop name="Fluor">78.9097226003638</prop>
						<prop name="Temp">59.94</prop>
						<prop name="Time">7197600</prop>
					</Chan>
				</Acq>
				<Acq Number="44">
					<Chan Number="0">
						<prop name="Fluor">79.2342699105971</prop>
						<prop name="Temp">59.94</prop>
						<prop name="Time">7351417</prop>
					</Chan>
				</Acq>
				<Acq Number="45">
					<Chan Number="0">
						<prop name="Fluor">79.4091061039914</prop>
						<prop name="Temp">59.94</prop>
						<prop name="Time">7505217</prop>
					</Chan>
				</Acq>
			</Sample>
			<Sample Number="14">
				<Acq Number="1">
					<Chan Number="0">
						<prop name="Fluor">5.97791879746222</prop>
						<prop name="Temp">59.94</prop>
						<prop name="Time">738400</prop>
					</Chan>
				</Acq>
				<Acq Number="2">
					<Chan Number="0">
						<prop name="Fluor">5.96106666396359</prop>
						<prop name="Temp">59.94</prop>
						<prop name="Time">892183</prop>
					</Chan>
				</Acq>
				<Acq Number="3">
					<Chan Number="0">
						<prop name="Fluor">5.8675782037114</prop>
						<prop name="Temp">59.94</prop>
						<prop name="Time">1046033</prop>
					</Chan>
				</Acq>
				<Acq Number="4">
					<Chan Number="0">
						<prop name="Fluor">5.98062658526062</prop>
						<prop name="Temp">59.94</prop>
						<prop name="Time">1199800</prop>
					</Chan>
				</Acq>
				<Acq Number="5">
					<Chan Number="0">
						<prop name="Fluor">5.98527491288035</prop>
						<prop name="Temp">59.97</prop>
						<prop name="Time">1353600</prop>
					</Chan>
				</Acq>
				<Acq Number="6">
					<Chan Number="0">
						<prop name="Fluor">5.91568499593846</prop>
						<prop name="Temp">59.94</prop>
						<prop name="Time">1507400</prop>
					</Chan>
				</Acq>
				<Acq Number="7">
					<Chan Number="0">
						<prop name="Fluor">5.89322205708407</prop>
						<prop name="Temp">59.94</prop>
						<prop name="Time">1661217</prop>
					</Chan>
				</Acq>
				<Acq Number="8">
					<Chan Number="0">
						<prop name="Fluor">5.96383984850153</prop>
						<prop name="Temp">59.94</prop>
						<prop name="Time">1815017</prop>
					</Chan>
				</Acq>
				<Acq Number="9">
					<Chan Number="0">
						<prop name="Fluor">5.91936292107498</prop>
						<prop name="Temp">59.94</prop>
						<prop name="Time">1968817</prop>
					</Chan>
				</Acq>
				<Acq Number="10">
					<Chan Number="0">
						<prop name="Fluor">5.94276035432266</prop>
						<prop name="Temp">59.94</prop>
						<prop name="Time">2122600</prop>
					</Chan>
				</Acq>
				<Acq Number="11">
					<Chan Number="0">
						<prop name="Fluor">6.03212994181989</prop>
						<prop name="Temp">59.97</prop>
						<prop name="Time">2276433</prop>
					</Chan>
				</Acq>
				<Acq Number="12">
					<Chan Number="0">
						<prop name="Fluor">5.94469001571437</prop>
						<prop name="Temp">59.94</prop>
						<prop name="Time">2430317</prop>
					</Chan>
				</Acq>
				<Acq Number="13">
					<Chan Number="0">
						<prop name="Fluor">5.96335469350079</prop>
						<prop name="Temp">59.94</prop>
						<prop name="Time">2584100</prop>
					</Chan>
				</Acq>
				<Acq Number="14">
					<Chan Number="0">
						<prop name="Fluor">5.9460424106726</prop>
						<prop name="Temp">59.97</prop>
						<prop name="Time">2737900</prop>
					</Chan>
				</Acq>
				<Acq Number="15">
					<Chan Number="0">
						<prop name="Fluor">6.01058773895792</prop>
						<prop name="Temp">59.94</prop>
						<prop name="Time">2891700</prop>
					</Chan>
				</Acq>
				<Acq Number="16">
					<Chan Number="0">
						<prop name="Fluor">5.94323911490461</prop>
						<prop name="Temp">59.94</prop>
						<prop name="Time">3045500</prop>
					</Chan>
				</Acq>
				<Acq Number="17">
					<Chan Number="0">
						<prop name="Fluor">5.98484415555687</prop>
						<prop name="Temp">59.94</prop>
						<prop name="Time">3199300</prop>
					</Chan>
				</Acq>
				<Acq Number="18">
					<Chan Number="0">
						<prop name="Fluor">5.96473096134711</prop>
						<prop name="Temp">59.94</prop>
						<prop name="Time">3353100</prop>
					</Chan>
				</Acq>
				<Acq Number="19">
					<Chan Number="0">
						<prop name="Fluor">5.93803841650651</prop>
						<prop name="Temp">59.97</prop>
						<prop name="Time">3506933</prop>
					</Chan>
				</Acq>
				<Acq Number="20">
					<Chan Number="0">
						<prop name="Fluor">5.96661996364589</prop>
						<prop name="Temp">59.94</prop>
						<prop name="Time">3660433</prop>
					</Chan>
				</Acq>
				<Acq Number="21">
					<Chan Number="0">
						<prop name="Fluor">5.9445347964883</prop>
						<prop name="Temp">59.94</prop>
						<prop name="Time">3814250</prop>
					</Chan>
				</Acq>
				<Acq Number="22">
					<Chan Number="0">
						<prop name="Fluor">5.98565772416483</prop>
						<prop name="Temp">59.97</prop>
						<prop name="Time">3968050</prop>
					</Chan>
				</Acq>
				<Acq Number="23">
					<Chan Number="0">
						<prop name="Fluor">6.00642691204078</prop>
						<prop name="Temp">59.94</prop>
						<prop name="Time">4121867</prop>
					</Chan>
				</Acq>
				<Acq Number="24">
					<Chan Number="0">
						<prop name="Fluor">5.98124722630108</prop>
						<prop name="Temp">59.94</prop>
						<prop name="Time">4275633</prop>
					</Chan>
				</Acq>
				<Acq Number="25">
					<Chan Number="0">
						<prop name="Fluor">5.94785850680768</prop>
						<prop name="Temp">59.94</prop>
						<prop name="Time">4429467</prop>
					</Chan>
				</Acq>
				<Acq Number="26">
					<Chan Number="0">
						<prop name="Fluor">5.98007313451011</prop>
						<prop name="Temp">59.94</prop>
						<prop name="Time">4583250</prop>
					</Chan>
				</Acq>
				<Acq Number="27">
					<Chan Number="0">
						<prop name="Fluor">5.93432372380203</prop>
						<prop name="Temp">59.94</prop>
						<prop name="Time">4737067</prop>
					</Chan>
				</Acq>
				<Acq Number="28">
					<Chan Number="0">
						<prop name="Fluor">5.9746459030847</prop>
						<prop name="Temp">59.94</prop>
						<prop name="Time">4890850</prop>
					</Chan>
				</Acq>
				<Acq Number="29">
					<Chan Number="0">
						<prop name="Fluor">5.96911388854641</prop>
						<prop name="Temp">59.94</prop>
						<prop name="Time">5044683</prop>
					</Chan>
				</Acq>
				<Acq Number="30">
					<Chan Number="0">
						<prop name="Fluor">6.00295498152812</prop>
						<prop name="Temp">59.94</prop>
						<prop name="Time">5198467</prop>
					</Chan>
				</Acq>
				<Acq Number="31">
					<Chan Number="0">
						<prop name="Fluor">5.99520961873379</prop>
						<prop name="Temp">59.94</prop>
						<prop name="Time">5352250</prop>
					</Chan>
				</Acq>
				<Acq Number="32">
					<Chan Number="0">
						<prop name="Fluor">5.94094612552808</prop>
						<prop name="Temp">59.94</prop>
						<prop name="Time">5506067</prop>
					</Chan>
				</Acq>
				<Acq Number="33">
					<Chan Number="0">
						<prop name="Fluor">5.95162791308207</prop>
						<prop name="Temp">59.94</prop>
						<prop name="Time">5659867</prop>
					</Chan>
				</Acq>
				<Acq Number="34">
					<Chan Number="0">
						<prop name="Fluor">6.01040736328645</prop>
						<prop name="Temp">59.94</prop>
						<prop name="Time">5813650</prop>
					</Chan>
				</Acq>
				<Acq Number="35">
					<Chan Number="0">
						<prop name="Fluor">5.98312250714615</prop>
						<prop name="Temp">59.94</prop>
						<prop name="Time">5967467</prop>
					</Chan>
				</Acq>
				<Acq Number="36">
					<Chan Number="0">
						<prop name="Fluor">5.93021716176814</prop>
						<prop name="Temp">59.94</prop>
						<prop name="Time">6121267</prop>
					</Chan>
				</Acq>
				<Acq Number="37">
					<Chan Number="0">
						<prop name="Fluor">6.0173517358652</prop>
						<prop name="Temp">59.94</prop>
						<prop name="Time">6275083</prop>
					</Chan>
				</Acq>
				<Acq Number="38">
					<Chan Number="0">
						<prop name="Fluor">5.98706583805558</prop>
						<prop name="Temp">59.94</prop>
						<prop name="Time">6428883</prop>
					</Chan>
				</Acq>
				<Acq Number="39">
					<Chan Number="0">
						<prop name="Fluor">6.00485858964466</prop>
						<prop name="Temp">59.94</prop>
						<prop name="Time">6582667</prop>
					</Chan>
				</Acq>
				<Acq Number="40">
					<Chan Number="0">
						<prop name="Fluor">6.0428060447073</prop>
						<prop name="Temp">59.94</prop>
						<prop name="Time">6736450</prop>
					</Chan>
				</Acq>
				<Acq Number="41">
					<Chan Number="0">
						<prop name="Fluor">6.17235894284921</prop>
						<prop name="Temp">59.94</prop>
						<prop name="Time">6890233</prop>
					</Chan>
				</Acq>
				<Acq Number="42">
					<Chan Number="0">
						<prop name="Fluor">6.28094469277614</prop>
						<prop name="Temp">59.94</prop>
						<prop name="Time">7044067</prop>
					</Chan>
				</Acq>
				<Acq Number="43">
					<Chan Number="0">
						<prop name="Fluor">6.59274432158151</prop>
						<prop name="Temp">59.94</prop>
						<prop name="Time">7197600</prop>
					</Chan>
				</Acq>
				<Acq Number="44">
					<Chan Number="0">
						<prop name="Fluor">7.20450395337264</prop>
						<prop name="Temp">59.94</prop>
						<prop name="Time">7351417</prop>
					</Chan>
				</Acq>
				<Acq Number="45">
					<Chan Number="0">
						<prop name="Fluor">8.34233019782872</prop>
						<prop name="Temp">59.94</prop>
						<prop name="Time">7505217</prop>
					</Chan>
				</Acq>
			</Sample>
			<Sample Number="15">
				<Acq Number="1">
					<Chan Number="0">
						<prop name="Fluor">8.78560840128399</prop>
						<prop name="Temp">59.94</prop>
						<prop name="Time">738400</prop>
					</Chan>
				</Acq>
				<Acq Number="2">
					<Chan Number="0">
						<prop name="Fluor">8.83674645041093</prop>
						<prop name="Temp">59.94</prop>
						<prop name="Time">892183</prop>
					</Chan>
				</Acq>
				<Acq Number="3">
					<Chan Number="0">
						<prop name="Fluor">8.89544280180312</prop>
						<prop name="Temp">59.94</prop>
						<prop name="Time">1046033</prop>
					</Chan>
				</Acq>
				<Acq Number="4">
					<Chan Number="0">
						<prop name="Fluor">8.96100407669484</prop>
						<prop name="Temp">59.94</prop>
						<prop name="Time">1199800</prop>
					</Chan>
				</Acq>
				<Acq Number="5">
					<Chan Number="0">
						<prop name="Fluor">8.92515088071537</prop>
						<prop name="Temp">59.97</prop>
						<prop name="Time">1353600</prop>
					</Chan>
				</Acq>
				<Acq Number="6">
					<Chan Number="0">
						<prop name="Fluor">8.81463465069823</prop>
						<prop name="Temp">59.94</prop>
						<prop name="Time">1507400</prop>
					</Chan>
				</Acq>
				<Acq Number="7">
					<Chan Number="0">
						<prop name="Fluor">8.878855435484</prop>
						<prop name="Temp">59.94</prop>
						<prop name="Time">1661217</prop>
					</Chan>
				</Acq>
				<Acq Number="8">
					<Chan Number="0">
						<prop name="Fluor">8.92658721167305</prop>
						<prop name="Temp">59.94</prop>
						<prop name="Time">1815017</prop>
					</Chan>
				</Acq>
				<Acq Number="9">
					<Chan Number="0">
						<prop name="Fluor">8.90585538750278</prop>
						<prop name="Temp">59.94</prop>
						<prop name="Time">1968817</prop>
					</Chan>
				</Acq>
				<Acq Number="10">
					<Chan Number="0">
						<prop name="Fluor">8.88579730894108</prop>
						<prop name="Temp">59.94</prop>
						<prop name="Time">2122600</prop>
					</Chan>
				</Acq>
				<Acq Number="11">
					<Chan Number="0">
						<prop name="Fluor">8.90651734982282</prop>
						<prop name="Temp">59.97</prop>
						<prop name="Time">2276433</prop>
					</Chan>
				</Acq>
				<Acq Number="12">
					<Chan Number="0">
						<prop name="Fluor">8.84576322095674</prop>
						<prop name="Temp">59.94</prop>
						<prop name="Time">2430317</prop>
					</Chan>
				</Acq>
				<Acq Number="13">
					<Chan Number="0">
						<prop name="Fluor">8.88303328375275</prop>
						<prop name="Temp">59.94</prop>
						<prop name="Time">2584100</prop>
					</Chan>
				</Acq>
				<Acq Number="14">
					<Chan Number="0">
						<prop name="Fluor">8.89071801848551</prop>
						<prop name="Temp">59.97</prop>
						<prop name="Time">2737900</prop>
					</Chan>
				</Acq>
				<Acq Number="15">
					<Chan Number="0">
						<prop name="Fluor">8.95079390836624</prop>
						<prop name="Temp">59.94</prop>
						<prop name="Time">2891700</prop>
					</Chan>
				</Acq>
				<Acq Number="16">
					<Chan Number="0">
						<prop name="Fluor">8.95081115087516</prop>
						<prop name="Temp">59.94</prop>
						<prop name="Time">3045500</prop>
					</Chan>
				</Acq>
				<Acq Number="17">
					<Chan Number="0">
						<prop name="Fluor">8.96727908530477</prop>
						<prop name="Temp">59.94</prop>
						<prop name="Time">3199300</prop>
					</Chan>
				</Acq>
				<Acq Number="18">
					<Chan Number="0">
						<prop name="Fluor">8.97083471685155</prop>
						<prop name="Temp">59.94</prop>
						<prop name="Time">3353100</prop>
					</Chan>
				</Acq>
				<Acq Number="19">
					<Chan Number="0">
						<prop name="Fluor">9.00733945877329</prop>
						<prop name="Temp">59.97</prop>
						<prop name="Time">3506933</prop>
					</Chan>
				</Acq>
				<Acq Number="20">
					<Chan Number="0">
						<prop name="Fluor">8.90937072022832</prop>
						<prop name="Temp">59.94</prop>
						<prop name="Time">3660433</prop>
					</Chan>
				</Acq>
				<Acq Number="21">
					<Chan Number="0">
						<prop name="Fluor">8.97435434242017</prop>
						<prop name="Temp">59.94</prop>
						<prop name="Time">3814250</prop>
					</Chan>
				</Acq>
				<Acq Number="22">
					<Chan Number="0">
						<prop name="Fluor">8.92587883868595</prop>
						<prop name="Temp">59.97</prop>
						<prop name="Time">3968050</prop>
					</Chan>
				</Acq>
				<Acq Number="23">
					<Chan Number="0">
						<prop name="Fluor">9.11651143303922</prop>
						<prop name="Temp">59.94</prop>
						<prop name="Time">4121867</prop>
					</Chan>
				</Acq>
				<Acq Number="24">
					<Chan Number="0">
						<prop name="Fluor">9.28421463433475</prop>
						<prop name="Temp">59.94</prop>
						<prop name="Time">4275633</prop>
					</Chan>
				</Acq>
				<Acq Number="25">
					<Chan Number="0">
						<prop name="Fluor">9.5392480458098</prop>
						<prop name="Temp">59.94</prop>
						<prop name="Time">4429467</prop>
					</Chan>
				</Acq>
				<Acq Number="26">
					<Chan Number="0">
						<prop name="Fluor">10.120770037572</prop>
						<prop name="Temp">59.94</prop>
						<prop name="Time">4583250</prop>
					</Chan>
				</Acq>
				<Acq Number="27">
					<Chan Number="0">
						<prop name="Fluor">11.173484829542</prop>
						<prop name="Temp">59.94</prop>
						<prop name="Time">4737067</prop>
					</Chan>
				</Acq>
				<Acq Number="28">
					<Chan Number="0">
						<prop name="Fluor">13.2296396292429</prop>
						<prop name="Temp">59.94</prop>
						<prop name="Time">4890850</prop>
					</Chan>
				</Acq>
				<Acq Number="29">
					<Chan Number="0">
						<prop name="Fluor">17.280461041001</prop>
						<prop name="Temp">59.94</prop>
						<prop name="Time">5044683</prop>
					</Chan>
				</Acq>
				<Acq Number="30">
					<Chan Number="0">
						<prop name="Fluor">24.3790440126799</prop>
						<prop name="Temp">59.94</prop>
						<prop name="Time">5198467</prop>
					</Chan>
				</Acq>
				<Acq Number="31">
					<Chan Number="0">
						<prop name="Fluor">35.1776446238171</prop>
						<prop name="Temp">59.94</prop>
						<prop name="Time">5352250</prop>
					</Chan>
				</Acq>
				<Acq Number="32">
					<Chan Number="0">
						<prop name="Fluor">47.6683676657546</prop>
						<prop name="Temp">59.94</prop>
						<prop name="Time">5506067</prop>
					</Chan>
				</Acq>
				<Acq Number="33">
					<Chan Number="0">
						<prop name="Fluor">56.748216748937</prop>
						<prop name="Temp">59.94</prop>
						<prop name="Time">5659867</prop>
					</Chan>
				</Acq>
				<Acq Number="34">
					<Chan Number="0">
						<prop name="Fluor">62.8089767865767</prop>
						<prop name="Temp">59.94</prop>
						<prop name="Time">5813650</prop>
					</Chan>
				</Acq>
				<Acq Number="35">
					<Chan Number="0">
						<prop name="Fluor">68.3025136803714</prop>
						<prop name="Temp">59.94</prop>
						<prop name="Time">5967467</prop>
					</Chan>
				</Acq>
				<Acq Number="36">
					<Chan Number="0">
						<prop name="Fluor">72.9205491372729</prop>
						<prop name="Temp">59.94</prop>
						<prop name="Time">6121267</prop>
					</Chan>
				</Acq>
				<Acq Number="37">
					<Chan Number="0">
						<prop name="Fluor">76.5587546306385</prop>
						<prop name="Temp">59.94</prop>
						<prop name="Time">6275083</prop>
					</Chan>
				</Acq>
				<Acq Number="38">
					<Chan Number="0">
						<prop name="Fluor">79.2687525819859</prop>
						<prop name="Temp">59.94</prop>
						<prop name="Time">6428883</prop>
					</Chan>
				</Acq>
				<Acq Number="39">
					<Chan Number="0">
						<prop name="Fluor">81.4061817876832</prop>
						<prop name="Temp">59.94</prop>
						<prop name="Time">6582667</prop>
					</Chan>
				</Acq>
				<Acq Number="40">
					<Chan Number="0">
						<prop name="Fluor">83.2236819102403</prop>
						<prop name="Temp">59.94</prop>
						<prop name="Time">6736450</prop>
					</Chan>
				</Acq>
				<Acq Number="41">
					<Chan Number="0">
						<prop name="Fluor">84.4882240898222</prop>
						<prop name="Temp">59.94</prop>
						<prop name="Time">6890233</prop>
					</Chan>
				</Acq>
				<Acq Number="42">
					<Chan Number="0">
						<prop name="Fluor">85.6096673520035</prop>
						<prop name="Temp">59.94</prop>
						<prop name="Time">7044067</prop>
					</Chan>
				</Acq>
				<Acq Number="43">
					<Chan Number="0">
						<prop name="Fluor">86.5607778013486</prop>
						<prop name="Temp">59.94</prop>
						<prop name="Time">7197600</prop>
					</Chan>
				</Acq>
				<Acq Number="44">
					<Chan Number="0">
						<prop name="Fluor">87.274412682339</prop>
						<prop name="Temp">59.94</prop>
						<prop name="Time">7351417</prop>
					</Chan>
				</Acq>
				<Acq Number="45">
					<Chan Number="0">
						<prop name="Fluor">88.0386884160211</prop>
						<prop name="Temp">59.94</prop>
						<prop name="Time">7505217</prop>
					</Chan>
				</Acq>
			</Sample>
			<Sample Number="16">
				<Acq Number="1">
					<Chan Number="0">
						<prop name="Fluor">5.08096888362569</prop>
						<prop name="Temp">59.94</prop>
						<prop name="Time">738400</prop>
					</Chan>
				</Acq>
				<Acq Number="2">
					<Chan Number="0">
						<prop name="Fluor">5.04433852391002</prop>
						<prop name="Temp">59.94</prop>
						<prop name="Time">892183</prop>
					</Chan>
				</Acq>
				<Acq Number="3">
					<Chan Number="0">
						<prop name="Fluor">4.91697324756939</prop>
						<prop name="Temp">59.94</prop>
						<prop name="Time">1046033</prop>
					</Chan>
				</Acq>
				<Acq Number="4">
					<Chan Number="0">
						<prop name="Fluor">4.97977835481123</prop>
						<prop name="Temp">59.94</prop>
						<prop name="Time">1199800</prop>
					</Chan>
				</Acq>
				<Acq Number="5">
					<Chan Number="0">
						<prop name="Fluor">5.00438467762138</prop>
						<prop name="Temp">59.97</prop>
						<prop name="Time">1353600</prop>
					</Chan>
				</Acq>
				<Acq Number="6">
					<Chan Number="0">
						<prop name="Fluor">5.00247261034781</prop>
						<prop name="Temp">59.94</prop>
						<prop name="Time">1507400</prop>
					</Chan>
				</Acq>
				<Acq Number="7">
					<Chan Number="0">
						<prop name="Fluor">5.00245630565911</prop>
						<prop name="Temp">59.94</prop>
						<prop name="Time">1661217</prop>
					</Chan>
				</Acq>
				<Acq Number="8">
					<Chan Number="0">
						<prop name="Fluor">5.04659125890072</prop>
						<prop name="Temp">59.94</prop>
						<prop name="Time">1815017</prop>
					</Chan>
				</Acq>
				<Acq Number="9">
					<Chan Number="0">
						<prop name="Fluor">4.98483450783252</prop>
						<prop name="Temp">59.94</prop>
						<prop name="Time">1968817</prop>
					</Chan>
				</Acq>
				<Acq Number="10">
					<Chan Number="0">
						<prop name="Fluor">5.0477641439476</prop>
						<prop name="Temp">59.94</prop>
						<prop name="Time">2122600</prop>
					</Chan>
				</Acq>
				<Acq Number="11">
					<Chan Number="0">
						<prop name="Fluor">5.04739774901941</prop>
						<prop name="Temp">59.97</prop>
						<prop name="Time">2276433</prop>
					</Chan>
				</Acq>
				<Acq Number="12">
					<Chan Number="0">
						<prop name="Fluor">4.98722391535682</prop>
						<prop name="Temp">59.94</prop>
						<prop name="Time">2430317</prop>
					</Chan>
				</Acq>
				<Acq Number="13">
					<Chan Number="0">
						<prop name="Fluor">4.96334120186619</prop>
						<prop name="Temp">59.94</prop>
						<prop name="Time">2584100</prop>
					</Chan>
				</Acq>
				<Acq Number="14">
					<Chan Number="0">
						<prop name="Fluor">5.05054184443318</prop>
						<prop name="Temp">59.97</prop>
						<prop name="Time">2737900</prop>
					</Chan>
				</Acq>
				<Acq Number="15">
					<Chan Number="0">
						<prop name="Fluor">5.02742111171847</prop>
						<prop name="Temp">59.94</prop>
						<prop name="Time">2891700</prop>
					</Chan>
				</Acq>
				<Acq Number="16">
					<Chan Number="0">
						<prop name="Fluor">5.02742942507098</prop>
						<prop name="Temp">59.94</prop>
						<prop name="Time">3045500</prop>
					</Chan>
				</Acq>
				<Acq Number="17">
					<Chan Number="0">
						<prop name="Fluor">5.02464914299012</prop>
						<prop name="Temp">59.94</prop>
						<prop name="Time">3199300</prop>
					</Chan>
				</Acq>
				<Acq Number="18">
					<Chan Number="0">
						<prop name="Fluor">5.00590156127213</prop>
						<prop name="Temp">59.94</prop>
						<prop name="Time">3353100</prop>
					</Chan>
				</Acq>
				<Acq Number="19">
					<Chan Number="0">
						<prop name="Fluor">5.02307927577582</prop>
						<prop name="Temp">59.97</prop>
						<prop name="Time">3506933</prop>
					</Chan>
				</Acq>
				<Acq Number="20">
					<Chan Number="0">
						<prop name="Fluor">5.02823715603368</prop>
						<prop name="Temp">59.94</prop>
						<prop name="Time">3660433</prop>
					</Chan>
				</Acq>
				<Acq Number="21">
					<Chan Number="0">
						<prop name="Fluor">5.04933254806399</prop>
						<prop name="Temp">59.94</prop>
						<prop name="Time">3814250</prop>
					</Chan>
				</Acq>
				<Acq Number="22">
					<Chan Number="0">
						<prop name="Fluor">5.00477588943679</prop>
						<prop name="Temp">59.97</prop>
						<prop name="Time">3968050</prop>
					</Chan>
				</Acq>
				<Acq Number="23">
					<Chan Number="0">
						<prop name="Fluor">5.02420011912887</prop>
						<prop name="Temp">59.94</prop>
						<prop name="Time">4121867</prop>
					</Chan>
				</Acq>
				<Acq Number="24">
					<Chan Number="0">
						<prop name="Fluor">5.06358645727819</prop>
						<prop name="Temp">59.94</prop>
						<prop name="Time">4275633</prop>
					</Chan>
				</Acq>
				<Acq Number="25">
					<Chan Number="0">
						<prop name="Fluor">5.05316942441529</prop>
						<prop name="Temp">59.94</prop>
						<prop name="Time">4429467</prop>
					</Chan>
				</Acq>
				<Acq Number="26">
					<Chan Number="0">
						<prop name="Fluor">5.08481098063239</prop>
						<prop name="Temp">59.94</prop>
						<prop name="Time">4583250</prop>
					</Chan>
				</Acq>
				<Acq Number="27">
					<Chan Number="0">
						<prop name="Fluor">5.12742931015013</prop>
						<prop name="Temp">59.94</prop>
						<prop name="Time">4737067</prop>
					</Chan>
				</Acq>
				<Acq Number="28">
					<Chan Number="0">
						<prop name="Fluor">5.35454845477319</prop>
						<prop name="Temp">59.94</prop>
						<prop name="Time">4890850</prop>
					</Chan>
				</Acq>
				<Acq Number="29">
					<Chan Number="0">
						<prop name="Fluor">5.68536519369475</prop>
						<prop name="Temp">59.94</prop>
						<prop name="Time">5044683</prop>
					</Chan>
				</Acq>
				<Acq Number="30">
					<Chan Number="0">
						<prop name="Fluor">6.40430794310601</prop>
						<prop name="Temp">59.94</prop>
						<prop name="Time">5198467</prop>
					</Chan>
				</Acq>
				<Acq Number="31">
					<Chan Number="0">
						<prop name="Fluor">7.62356268830853</prop>
						<prop name="Temp">59.94</prop>
						<prop name="Time">5352250</prop>
					</Chan>
				</Acq>
				<Acq Number="32">
					<Chan Number="0">
						<prop name="Fluor">10.0633758133668</prop>
						<prop name="Temp">59.94</prop>
						<prop name="Time">5506067</prop>
					</Chan>
				</Acq>
				<Acq Number="33">
					<Chan Number="0">
						<prop name="Fluor">14.8164766980684</prop>
						<prop name="Temp">59.94</prop>
						<prop name="Time">5659867</prop>
					</Chan>
				</Acq>
				<Acq Number="34">
					<Chan Number="0">
						<prop name="Fluor">23.115864846636</prop>
						<prop name="Temp">59.94</prop>
						<prop name="Time">5813650</prop>
					</Chan>
				</Acq>
				<Acq Number="35">
					<Chan Number="0">
						<prop name="Fluor">36.0312123610871</prop>
						<prop name="Temp">59.94</prop>
						<prop name="Time">5967467</prop>
					</Chan>
				</Acq>
				<Acq Number="36">
					<Chan Number="0">
						<prop name="Fluor">50.5117206567638</prop>
						<prop name="Temp">59.94</prop>
						<prop name="Time">6121267</prop>
					</Chan>
				</Acq>
				<Acq Number="37">
					<Chan Number="0">
						<prop name="Fluor">61.1506571909452</prop>
						<prop name="Temp">59.94</prop>
						<prop name="Time">6275083</prop>
					</Chan>
				</Acq>
				<Acq Number="38">
					<Chan Number="0">
						<prop name="Fluor">67.3172369121831</prop>
						<prop name="Temp">59.94</prop>
						<prop name="Time">6428883</prop>
					</Chan>
				</Acq>
				<Acq Number="39">
					<Chan Number="0">
						<prop name="Fluor">71.2638137030573</prop>
						<prop name="Temp">59.94</prop>
						<prop name="Time">6582667</prop>
					</Chan>
				</Acq>
				<Acq Number="40">
					<Chan Number="0">
						<prop name="Fluor">73.7429789384849</prop>
						<prop name="Temp">59.94</prop>
						<prop name="Time">6736450</prop>
					</Chan>
				</Acq>
				<Acq Number="41">
					<Chan Number="0">
						<prop name="Fluor">75.5415940626877</prop>
						<prop name="Temp">59.94</prop>
						<prop name="Time">6890233</prop>
					</Chan>
				</Acq>
				<Acq Number="42">
					<Chan Number="0">
						<prop name="Fluor">76.705439461238</prop>
						<prop name="Temp">59.94</prop>
						<prop name="Time">7044067</prop>
					</Chan>
				</Acq>
				<Acq Number="43">
					<Chan Number="0">
						<prop name="Fluor">77.581352517339</prop>
						<prop name="Temp">59.94</prop>
						<prop name="Time">7197600</prop>
					</Chan>
				</Acq>
				<Acq Number="44">
					<Chan Number="0">
						<prop name="Fluor">78.2845219674314</prop>
						<prop name="Temp">59.94</prop>
						<prop name="Time">7351417</prop>
					</Chan>
				</Acq>
				<Acq Number="45">
					<Chan Number="0">
						<prop name="Fluor">78.7168399415461</prop>
						<prop name="Temp">59.94</prop>
						<prop name="Time">7505217</prop>
					</Chan>
				</Acq>
			</Sample>
			<Sample Number="17">
				<Acq Number="1">
					<Chan Number="0">
						<prop name="Fluor">3.78739914012078</prop>
						<prop name="Temp">59.94</prop>
						<prop name="Time">738400</prop>
					</Chan>
				</Acq>
				<Acq Number="2">
					<Chan Number="0">
						<prop name="Fluor">3.81129239432301</prop>
						<prop name="Temp">59.94</prop>
						<prop name="Time">892183</prop>
					</Chan>
				</Acq>
				<Acq Number="3">
					<Chan Number="0">
						<prop name="Fluor">3.82923919676197</prop>
						<prop name="Temp">59.94</prop>
						<prop name="Time">1046033</prop>
					</Chan>
				</Acq>
				<Acq Number="4">
					<Chan Number="0">
						<prop name="Fluor">3.87038572462226</prop>
						<prop name="Temp">59.94</prop>
						<prop name="Time">1199800</prop>
					</Chan>
				</Acq>
				<Acq Number="5">
					<Chan Number="0">
						<prop name="Fluor">3.89371131789704</prop>
						<prop name="Temp">59.97</prop>
						<prop name="Time">1353600</prop>
					</Chan>
				</Acq>
				<Acq Number="6">
					<Chan Number="0">
						<prop name="Fluor">3.85156739657489</prop>
						<prop name="Temp">59.94</prop>
						<prop name="Time">1507400</prop>
					</Chan>
				</Acq>
				<Acq Number="7">
					<Chan Number="0">
						<prop name="Fluor">3.83129820743934</prop>
						<prop name="Temp">59.94</prop>
						<prop name="Time">1661217</prop>
					</Chan>
				</Acq>
				<Acq Number="8">
					<Chan Number="0">
						<prop name="Fluor">3.91465110796738</prop>
						<prop name="Temp">59.94</prop>
						<prop name="Time">1815017</prop>
					</Chan>
				</Acq>
				<Acq Number="9">
					<Chan Number="0">
						<prop name="Fluor">3.89461836322065</prop>
						<prop name="Temp">59.94</prop>
						<prop name="Time">1968817</prop>
					</Chan>
				</Acq>
				<Acq Number="10">
					<Chan Number="0">
						<prop name="Fluor">3.89519251025121</prop>
						<prop name="Temp">59.94</prop>
						<prop name="Time">2122600</prop>
					</Chan>
				</Acq>
				<Acq Number="11">
					<Chan Number="0">
						<prop name="Fluor">3.87459077798929</prop>
						<prop name="Temp">59.97</prop>
						<prop name="Time">2276433</prop>
					</Chan>
				</Acq>
				<Acq Number="12">
					<Chan Number="0">
						<prop name="Fluor">3.89649009840099</prop>
						<prop name="Temp">59.94</prop>
						<prop name="Time">2430317</prop>
					</Chan>
				</Acq>
				<Acq Number="13">
					<Chan Number="0">
						<prop name="Fluor">3.85336715792546</prop>
						<prop name="Temp">59.94</prop>
						<prop name="Time">2584100</prop>
					</Chan>
				</Acq>
				<Acq Number="14">
					<Chan Number="0">
						<prop name="Fluor">3.91768028357221</prop>
						<prop name="Temp">59.97</prop>
						<prop name="Time">2737900</prop>
					</Chan>
				</Acq>
				<Acq Number="15">
					<Chan Number="0">
						<prop name="Fluor">3.97683873780168</prop>
						<prop name="Temp">59.94</prop>
						<prop name="Time">2891700</prop>
					</Chan>
				</Acq>
				<Acq Number="16">
					<Chan Number="0">
						<prop name="Fluor">3.89552583683354</prop>
						<prop name="Temp">59.94</prop>
						<prop name="Time">3045500</prop>
					</Chan>
				</Acq>
				<Acq Number="17">
					<Chan Number="0">
						<prop name="Fluor">3.89337490627997</prop>
						<prop name="Temp">59.94</prop>
						<prop name="Time">3199300</prop>
					</Chan>
				</Acq>
				<Acq Number="18">
					<Chan Number="0">
						<prop name="Fluor">3.89489217644762</prop>
						<prop name="Temp">59.94</prop>
						<prop name="Time">3353100</prop>
					</Chan>
				</Acq>
				<Acq Number="19">
					<Chan Number="0">
						<prop name="Fluor">3.91248202118278</prop>
						<prop name="Temp">59.97</prop>
						<prop name="Time">3506933</prop>
					</Chan>
				</Acq>
				<Acq Number="20">
					<Chan Number="0">
						<prop name="Fluor">3.91647949686835</prop>
						<prop name="Temp">59.94</prop>
						<prop name="Time">3660433</prop>
					</Chan>
				</Acq>
				<Acq Number="21">
					<Chan Number="0">
						<prop name="Fluor">3.89641710840777</prop>
						<prop name="Temp">59.94</prop>
						<prop name="Time">3814250</prop>
					</Chan>
				</Acq>
				<Acq Number="22">
					<Chan Number="0">
						<prop name="Fluor">3.85337916137815</prop>
						<prop name="Temp">59.97</prop>
						<prop name="Time">3968050</prop>
					</Chan>
				</Acq>
				<Acq Number="23">
					<Chan Number="0">
						<prop name="Fluor">3.91340729319487</prop>
						<prop name="Temp">59.94</prop>
						<prop name="Time">4121867</prop>
					</Chan>
				</Acq>
				<Acq Number="24">
					<Chan Number="0">
						<prop name="Fluor">3.91183055575635</prop>
						<prop name="Temp">59.94</prop>
						<prop name="Time">4275633</prop>
					</Chan>
				</Acq>
				<Acq Number="25">
					<Chan Number="0">
						<prop name="Fluor">3.85882534849994</prop>
						<prop name="Temp">59.94</prop>
						<prop name="Time">4429467</prop>
					</Chan>
				</Acq>
				<Acq Number="26">
					<Chan Number="0">
						<prop name="Fluor">3.87183473989662</prop>
						<prop name="Temp">59.94</prop>
						<prop name="Time">4583250</prop>
					</Chan>
				</Acq>
				<Acq Number="27">
					<Chan Number="0">
						<prop name="Fluor">3.93396542823481</prop>
						<prop name="Temp">59.94</prop>
						<prop name="Time">4737067</prop>
					</Chan>
				</Acq>
				<Acq Number="28">
					<Chan Number="0">
						<prop name="Fluor">3.91354861295061</prop>
						<prop name="Temp">59.94</prop>
						<prop name="Time">4890850</prop>
					</Chan>
				</Acq>
				<Acq Number="29">
					<Chan Number="0">
						<prop name="Fluor">3.95464398166078</prop>
						<prop name="Temp">59.94</prop>
						<prop name="Time">5044683</prop>
					</Chan>
				</Acq>
				<Acq Number="30">
					<Chan Number="0">
						<prop name="Fluor">4.03340193058796</prop>
						<prop name="Temp">59.94</prop>
						<prop name="Time">5198467</prop>
					</Chan>
				</Acq>
				<Acq Number="31">
					<Chan Number="0">
						<prop name="Fluor">4.0744318091236</prop>
						<prop name="Temp">59.94</prop>
						<prop name="Time">5352250</prop>
					</Chan>
				</Acq>
				<Acq Number="32">
					<Chan Number="0">
						<prop name="Fluor">4.21621237443808</prop>
						<prop name="Temp">59.94</prop>
						<prop name="Time">5506067</prop>
					</Chan>
				</Acq>
				<Acq Number="33">
					<Chan Number="0">
						<prop name="Fluor">4.55802217824742</prop>
						<prop name="Temp">59.94</prop>
						<prop name="Time">5659867</prop>
					</Chan>
				</Acq>
				<Acq Number="34">
					<Chan Number="0">
						<prop name="Fluor">5.14413438536496</prop>
						<prop name="Temp">59.94</prop>
						<prop name="Time">5813650</prop>
					</Chan>
				</Acq>
				<Acq Number="35">
					<Chan Number="0">
						<prop name="Fluor">6.32057187786262</prop>
						<prop name="Temp">59.94</prop>
						<prop name="Time">5967467</prop>
					</Chan>
				</Acq>
				<Acq Number="36">
					<Chan Number="0">
						<prop name="Fluor">8.58773295847932</prop>
						<prop name="Temp">59.94</prop>
						<prop name="Time">6121267</prop>
					</Chan>
				</Acq>
				<Acq Number="37">
					<Chan Number="0">
						<prop name="Fluor">12.8734017786973</prop>
						<prop name="Temp">59.94</prop>
						<prop name="Time">6275083</prop>
					</Chan>
				</Acq>
				<Acq Number="38">
					<Chan Number="0">
						<prop name="Fluor">20.5990575503536</prop>
						<prop name="Temp">59.94</prop>
						<prop name="Time">6428883</prop>
					</Chan>
				</Acq>
				<Acq Number="39">
					<Chan Number="0">
						<prop name="Fluor">31.5422176071523</prop>
						<prop name="Temp">59.94</prop>
						<prop name="Time">6582667</prop>
					</Chan>
				</Acq>
				<Acq Number="40">
					<Chan Number="0">
						<prop name="Fluor">42.5369343997018</prop>
						<prop name="Temp">59.94</prop>
						<prop name="Time">6736450</prop>
					</Chan>
				</Acq>
				<Acq Number="41">
					<Chan Number="0">
						<prop name="Fluor">50.7613171796686</prop>
						<prop name="Temp">59.94</prop>
						<prop name="Time">6890233</prop>
					</Chan>
				</Acq>
				<Acq Number="42">
					<Chan Number="0">
						<prop name="Fluor">56.6148691397901</prop>
						<prop name="Temp">59.94</prop>
						<prop name="Time">7044067</prop>
					</Chan>
				</Acq>
				<Acq Number="43">
					<Chan Number="0">
						<prop name="Fluor">60.9862391041649</prop>
						<prop name="Temp">59.94</prop>
						<prop name="Time">7197600</prop>
					</Chan>
				</Acq>
				<Acq Number="44">
					<Chan Number="0">
						<prop name="Fluor">64.5242723002473</prop>
						<prop name="Temp">59.94</prop>
						<prop name="Time">7351417</prop>
					</Chan>
				</Acq>
				<Acq Number="45">
					<Chan Number="0">
						<prop name="Fluor">67.127274804124</prop>
						<prop name="Temp">59.94</prop>
						<prop name="Time">7505217</prop>
					</Chan>
				</Acq>
			</Sample>
			<Sample Number="18">
				<Acq Number="1">
					<Chan Number="0">
						<prop name="Fluor">4.62258463215117</prop>
						<prop name="Temp">59.94</prop>
						<prop name="Time">738400</prop>
					</Chan>
				</Acq>
				<Acq Number="2">
					<Chan Number="0">
						<prop name="Fluor">4.70791988725958</prop>
						<prop name="Temp">59.94</prop>
						<prop name="Time">892183</prop>
					</Chan>
				</Acq>
				<Acq Number="3">
					<Chan Number="0">
						<prop name="Fluor">4.64423148255283</prop>
						<prop name="Temp">59.94</prop>
						<prop name="Time">1046033</prop>
					</Chan>
				</Acq>
				<Acq Number="4">
					<Chan Number="0">
						<prop name="Fluor">4.70564495633869</prop>
						<prop name="Temp">59.94</prop>
						<prop name="Time">1199800</prop>
					</Chan>
				</Acq>
				<Acq Number="5">
					<Chan Number="0">
						<prop name="Fluor">4.74981270325528</prop>
						<prop name="Temp">59.97</prop>
						<prop name="Time">1353600</prop>
					</Chan>
				</Acq>
				<Acq Number="6">
					<Chan Number="0">
						<prop name="Fluor">4.74798749098573</prop>
						<prop name="Temp">59.94</prop>
						<prop name="Time">1507400</prop>
					</Chan>
				</Acq>
				<Acq Number="7">
					<Chan Number="0">
						<prop name="Fluor">4.70752971325122</prop>
						<prop name="Temp">59.94</prop>
						<prop name="Time">1661217</prop>
					</Chan>
				</Acq>
				<Acq Number="8">
					<Chan Number="0">
						<prop name="Fluor">4.68979072213362</prop>
						<prop name="Temp">59.94</prop>
						<prop name="Time">1815017</prop>
					</Chan>
				</Acq>
				<Acq Number="9">
					<Chan Number="0">
						<prop name="Fluor">4.69013754274739</prop>
						<prop name="Temp">59.94</prop>
						<prop name="Time">1968817</prop>
					</Chan>
				</Acq>
				<Acq Number="10">
					<Chan Number="0">
						<prop name="Fluor">4.75163257848535</prop>
						<prop name="Temp">59.94</prop>
						<prop name="Time">2122600</prop>
					</Chan>
				</Acq>
				<Acq Number="11">
					<Chan Number="0">
						<prop name="Fluor">4.7512790174721</prop>
						<prop name="Temp">59.97</prop>
						<prop name="Time">2276433</prop>
					</Chan>
				</Acq>
				<Acq Number="12">
					<Chan Number="0">
						<prop name="Fluor">4.71266266265319</prop>
						<prop name="Temp">59.94</prop>
						<prop name="Time">2430317</prop>
					</Chan>
				</Acq>
				<Acq Number="13">
					<Chan Number="0">
						<prop name="Fluor">4.70969685858607</prop>
						<prop name="Temp">59.94</prop>
						<prop name="Time">2584100</prop>
					</Chan>
				</Acq>
				<Acq Number="14">
					<Chan Number="0">
						<prop name="Fluor">4.73398525202327</prop>
						<prop name="Temp">59.97</prop>
						<prop name="Time">2737900</prop>
					</Chan>
				</Acq>
				<Acq Number="15">
					<Chan Number="0">
						<prop name="Fluor">4.79249593035407</prop>
						<prop name="Temp">59.94</prop>
						<prop name="Time">2891700</prop>
					</Chan>
				</Acq>
				<Acq Number="16">
					<Chan Number="0">
						<prop name="Fluor">4.75203330414443</prop>
						<prop name="Temp">59.94</prop>
						<prop name="Time">3045500</prop>
					</Chan>
				</Acq>
				<Acq Number="17">
					<Chan Number="0">
						<prop name="Fluor">4.78992008329813</prop>
						<prop name="Temp">59.94</prop>
						<prop name="Time">3199300</prop>
					</Chan>
				</Acq>
				<Acq Number="18">
					<Chan Number="0">
						<prop name="Fluor">4.79180454316252</prop>
						<prop name="Temp">59.94</prop>
						<prop name="Time">3353100</prop>
					</Chan>
				</Acq>
				<Acq Number="19">
					<Chan Number="0">
						<prop name="Fluor">4.74792319513785</prop>
						<prop name="Temp">59.97</prop>
						<prop name="Time">3506933</prop>
					</Chan>
				</Acq>
				<Acq Number="20">
					<Chan Number="0">
						<prop name="Fluor">4.73252530692161</prop>
						<prop name="Temp">59.94</prop>
						<prop name="Time">3660433</prop>
					</Chan>
				</Acq>
				<Acq Number="21">
					<Chan Number="0">
						<prop name="Fluor">4.77336600700999</prop>
						<prop name="Temp">59.94</prop>
						<prop name="Time">3814250</prop>
					</Chan>
				</Acq>
				<Acq Number="22">
					<Chan Number="0">
						<prop name="Fluor">4.72990113171398</prop>
						<prop name="Temp">59.97</prop>
						<prop name="Time">3968050</prop>
					</Chan>
				</Acq>
				<Acq Number="23">
					<Chan Number="0">
						<prop name="Fluor">4.72868822223304</prop>
						<prop name="Temp">59.94</prop>
						<prop name="Time">4121867</prop>
					</Chan>
				</Acq>
				<Acq Number="24">
					<Chan Number="0">
						<prop name="Fluor">4.80763786474633</prop>
						<prop name="Temp">59.94</prop>
						<prop name="Time">4275633</prop>
					</Chan>
				</Acq>
				<Acq Number="25">
					<Chan Number="0">
						<prop name="Fluor">4.79698107950742</prop>
						<prop name="Temp">59.94</prop>
						<prop name="Time">4429467</prop>
					</Chan>
				</Acq>
				<Acq Number="26">
					<Chan Number="0">
						<prop name="Fluor">4.72670987223606</prop>
						<prop name="Temp">59.94</prop>
						<prop name="Time">4583250</prop>
					</Chan>
				</Acq>
				<Acq Number="27">
					<Chan Number="0">
						<prop name="Fluor">4.72721837134239</prop>
						<prop name="Temp">59.94</prop>
						<prop name="Time">4737067</prop>
					</Chan>
				</Acq>
				<Acq Number="28">
					<Chan Number="0">
						<prop name="Fluor">4.76597480806084</prop>
						<prop name="Temp">59.94</prop>
						<prop name="Time">4890850</prop>
					</Chan>
				</Acq>
				<Acq Number="29">
					<Chan Number="0">
						<prop name="Fluor">4.72319889617992</prop>
						<prop name="Temp">59.94</prop>
						<prop name="Time">5044683</prop>
					</Chan>
				</Acq>
				<Acq Number="30">
					<Chan Number="0">
						<prop name="Fluor">4.77729254475216</prop>
						<prop name="Temp">59.94</prop>
						<prop name="Time">5198467</prop>
					</Chan>
				</Acq>
				<Acq Number="31">
					<Chan Number="0">
						<prop name="Fluor">4.71384566586422</prop>
						<prop name="Temp">59.94</prop>
						<prop name="Time">5352250</prop>
					</Chan>
				</Acq>
				<Acq Number="32">
					<Chan Number="0">
						<prop name="Fluor">4.75228102300475</prop>
						<prop name="Temp">59.94</prop>
						<prop name="Time">5506067</prop>
					</Chan>
				</Acq>
				<Acq Number="33">
					<Chan Number="0">
						<prop name="Fluor">4.78913283436625</prop>
						<prop name="Temp">59.94</prop>
						<prop name="Time">5659867</prop>
					</Chan>
				</Acq>
				<Acq Number="34">
					<Chan Number="0">
						<prop name="Fluor">4.808352351455</prop>
						<prop name="Temp">59.94</prop>
						<prop name="Time">5813650</prop>
					</Chan>
				</Acq>
				<Acq Number="35">
					<Chan Number="0">
						<prop name="Fluor">4.87024123709676</prop>
						<prop name="Temp">59.94</prop>
						<prop name="Time">5967467</prop>
					</Chan>
				</Acq>
				<Acq Number="36">
					<Chan Number="0">
						<prop name="Fluor">4.90651931906737</prop>
						<prop name="Temp">59.94</prop>
						<prop name="Time">6121267</prop>
					</Chan>
				</Acq>
				<Acq Number="37">
					<Chan Number="0">
						<prop name="Fluor">5.12696968882113</prop>
						<prop name="Temp">59.94</prop>
						<prop name="Time">6275083</prop>
					</Chan>
				</Acq>
				<Acq Number="38">
					<Chan Number="0">
						<prop name="Fluor">5.42167552623361</prop>
						<prop name="Temp">59.94</prop>
						<prop name="Time">6428883</prop>
					</Chan>
				</Acq>
				<Acq Number="39">
					<Chan Number="0">
						<prop name="Fluor">6.04246803831554</prop>
						<prop name="Temp">59.94</prop>
						<prop name="Time">6582667</prop>
					</Chan>
				</Acq>
				<Acq Number="40">
					<Chan Number="0">
						<prop name="Fluor">7.20829352988841</prop>
						<prop name="Temp">59.94</prop>
						<prop name="Time">6736450</prop>
					</Chan>
				</Acq>
				<Acq Number="41">
					<Chan Number="0">
						<prop name="Fluor">9.44962105964133</prop>
						<prop name="Temp">59.94</prop>
						<prop name="Time">6890233</prop>
					</Chan>
				</Acq>
				<Acq Number="42">
					<Chan Number="0">
						<prop name="Fluor">13.4737725197529</prop>
						<prop name="Temp">59.94</prop>
						<prop name="Time">7044067</prop>
					</Chan>
				</Acq>
				<Acq Number="43">
					<Chan Number="0">
						<prop name="Fluor">20.7778469619348</prop>
						<prop name="Temp">59.94</prop>
						<prop name="Time">7197600</prop>
					</Chan>
				</Acq>
				<Acq Number="44">
					<Chan Number="0">
						<prop name="Fluor">32.6493107475898</prop>
						<prop name="Temp">59.94</prop>
						<prop name="Time">7351417</prop>
					</Chan>
				</Acq>
				<Acq Number="45">
					<Chan Number="0">
						<prop name="Fluor">48.3301655977652</prop>
						<prop name="Temp">59.94</prop>
						<prop name="Time">7505217</prop>
					</Chan>
				</Acq>
			</Sample>
			<Sample Number="19">
				<Acq Number="1">
					<Chan Number="0">
						<prop name="Fluor">3.63535406453924</prop>
						<prop name="Temp">59.94</prop>
						<prop name="Time">738400</prop>
					</Chan>
				</Acq>
				<Acq Number="2">
					<Chan Number="0">
						<prop name="Fluor">3.74119364111067</prop>
						<prop name="Temp">59.94</prop>
						<prop name="Time">892183</prop>
					</Chan>
				</Acq>
				<Acq Number="3">
					<Chan Number="0">
						<prop name="Fluor">3.77982780798984</prop>
						<prop name="Temp">59.94</prop>
						<prop name="Time">1046033</prop>
					</Chan>
				</Acq>
				<Acq Number="4">
					<Chan Number="0">
						<prop name="Fluor">3.71894117379444</prop>
						<prop name="Temp">59.94</prop>
						<prop name="Time">1199800</prop>
					</Chan>
				</Acq>
				<Acq Number="5">
					<Chan Number="0">
						<prop name="Fluor">3.74231967728638</prop>
						<prop name="Temp">59.97</prop>
						<prop name="Time">1353600</prop>
					</Chan>
				</Acq>
				<Acq Number="6">
					<Chan Number="0">
						<prop name="Fluor">3.74086871229775</prop>
						<prop name="Temp">59.94</prop>
						<prop name="Time">1507400</prop>
					</Chan>
				</Acq>
				<Acq Number="7">
					<Chan Number="0">
						<prop name="Fluor">3.74087917190937</prop>
						<prop name="Temp">59.94</prop>
						<prop name="Time">1661217</prop>
					</Chan>
				</Acq>
				<Acq Number="8">
					<Chan Number="0">
						<prop name="Fluor">3.78389890773156</prop>
						<prop name="Temp">59.94</prop>
						<prop name="Time">1815017</prop>
					</Chan>
				</Acq>
				<Acq Number="9">
					<Chan Number="0">
						<prop name="Fluor">3.78417814835365</prop>
						<prop name="Temp">59.94</prop>
						<prop name="Time">1968817</prop>
					</Chan>
				</Acq>
				<Acq Number="10">
					<Chan Number="0">
						<prop name="Fluor">3.78476108377906</prop>
						<prop name="Temp">59.94</prop>
						<prop name="Time">2122600</prop>
					</Chan>
				</Acq>
				<Acq Number="11">
					<Chan Number="0">
						<prop name="Fluor">3.8254684435651</prop>
						<prop name="Temp">59.97</prop>
						<prop name="Time">2276433</prop>
					</Chan>
				</Acq>
				<Acq Number="12">
					<Chan Number="0">
						<prop name="Fluor">3.78600819462115</prop>
						<prop name="Temp">59.94</prop>
						<prop name="Time">2430317</prop>
					</Chan>
				</Acq>
				<Acq Number="13">
					<Chan Number="0">
						<prop name="Fluor">3.74257898294524</prop>
						<prop name="Temp">59.94</prop>
						<prop name="Time">2584100</prop>
					</Chan>
				</Acq>
				<Acq Number="14">
					<Chan Number="0">
						<prop name="Fluor">3.8073691260477</prop>
						<prop name="Temp">59.97</prop>
						<prop name="Time">2737900</prop>
					</Chan>
				</Acq>
				<Acq Number="15">
					<Chan Number="0">
						<prop name="Fluor">3.86702489328798</prop>
						<prop name="Temp">59.94</prop>
						<prop name="Time">2891700</prop>
					</Chan>
				</Acq>
				<Acq Number="16">
					<Chan Number="0">
						<prop name="Fluor">3.80555473316999</prop>
						<prop name="Temp">59.94</prop>
						<prop name="Time">3045500</prop>
					</Chan>
				</Acq>
				<Acq Number="17">
					<Chan Number="0">
						<prop name="Fluor">3.80346349355209</prop>
						<prop name="Temp">59.94</prop>
						<prop name="Time">3199300</prop>
					</Chan>
				</Acq>
				<Acq Number="18">
					<Chan Number="0">
						<prop name="Fluor">3.78444942872874</prop>
						<prop name="Temp">59.94</prop>
						<prop name="Time">3353100</prop>
					</Chan>
				</Acq>
				<Acq Number="19">
					<Chan Number="0">
						<prop name="Fluor">3.82271640374324</prop>
						<prop name="Temp">59.97</prop>
						<prop name="Time">3506933</prop>
					</Chan>
				</Acq>
				<Acq Number="20">
					<Chan Number="0">
						<prop name="Fluor">3.86762747491618</prop>
						<prop name="Temp">59.94</prop>
						<prop name="Time">3660433</prop>
					</Chan>
				</Acq>
				<Acq Number="21">
					<Chan Number="0">
						<prop name="Fluor">3.97038646102498</prop>
						<prop name="Temp">59.94</prop>
						<prop name="Time">3814250</prop>
					</Chan>
				</Acq>
				<Acq Number="22">
					<Chan Number="0">
						<prop name="Fluor">4.04984798167628</prop>
						<prop name="Temp">59.97</prop>
						<prop name="Time">3968050</prop>
					</Chan>
				</Acq>
				<Acq Number="23">
					<Chan Number="0">
						<prop name="Fluor">4.29451192395446</prop>
						<prop name="Temp">59.94</prop>
						<prop name="Time">4121867</prop>
					</Chan>
				</Acq>
				<Acq Number="24">
					<Chan Number="0">
						<prop name="Fluor">4.76354615301148</prop>
						<prop name="Temp">59.94</prop>
						<prop name="Time">4275633</prop>
					</Chan>
				</Acq>
				<Acq Number="25">
					<Chan Number="0">
						<prop name="Fluor">5.57300096532268</prop>
						<prop name="Temp">59.94</prop>
						<prop name="Time">4429467</prop>
					</Chan>
				</Acq>
				<Acq Number="26">
					<Chan Number="0">
						<prop name="Fluor">7.24091963362484</prop>
						<prop name="Temp">59.94</prop>
						<prop name="Time">4583250</prop>
					</Chan>
				</Acq>
				<Acq Number="27">
					<Chan Number="0">
						<prop name="Fluor">10.417068688303</prop>
						<prop name="Temp">59.94</prop>
						<prop name="Time">4737067</prop>
					</Chan>
				</Acq>
				<Acq Number="28">
					<Chan Number="0">
						<prop name="Fluor">16.3356248182557</prop>
						<prop name="Temp">59.94</prop>
						<prop name="Time">4890850</prop>
					</Chan>
				</Acq>
				<Acq Number="29">
					<Chan Number="0">
						<prop name="Fluor">26.3767907546032</prop>
						<prop name="Temp">59.94</prop>
						<prop name="Time">5044683</prop>
					</Chan>
				</Acq>
				<Acq Number="30">
					<Chan Number="0">
						<prop name="Fluor">39.8173095901473</prop>
						<prop name="Temp">59.94</prop>
						<prop name="Time">5198467</prop>
					</Chan>
				</Acq>
				<Acq Number="31">
					<Chan Number="0">
						<prop name="Fluor">52.5691639416397</prop>
						<prop name="Temp">59.94</prop>
						<prop name="Time">5352250</prop>
					</Chan>
				</Acq>
				<Acq Number="32">
					<Chan Number="0">
						<prop name="Fluor">61.6132746876676</prop>
						<prop name="Temp">59.94</prop>
						<prop name="Time">5506067</prop>
					</Chan>
				</Acq>
				<Acq Number="33">
					<Chan Number="0">
						<prop name="Fluor">67.5950358047321</prop>
						<prop name="Temp">59.94</prop>
						<prop name="Time">5659867</prop>
					</Chan>
				</Acq>
				<Acq Number="34">
					<Chan Number="0">
						<prop name="Fluor">71.5791479799576</prop>
						<prop name="Temp">59.94</prop>
						<prop name="Time">5813650</prop>
					</Chan>
				</Acq>
				<Acq Number="35">
					<Chan Number="0">
						<prop name="Fluor">74.2874052528742</prop>
						<prop name="Temp">59.94</prop>
						<prop name="Time">5967467</prop>
					</Chan>
				</Acq>
				<Acq Number="36">
					<Chan Number="0">
						<prop name="Fluor">76.2077223573451</prop>
						<prop name="Temp">59.94</prop>
						<prop name="Time">6121267</prop>
					</Chan>
				</Acq>
				<Acq Number="37">
					<Chan Number="0">
						<prop name="Fluor">77.5387761983543</prop>
						<prop name="Temp">59.94</prop>
						<prop name="Time">6275083</prop>
					</Chan>
				</Acq>
				<Acq Number="38">
					<Chan Number="0">
						<prop name="Fluor">78.5494070317478</prop>
						<prop name="Temp">59.94</prop>
						<prop name="Time">6428883</prop>
					</Chan>
				</Acq>
				<Acq Number="39">
					<Chan Number="0">
						<prop name="Fluor">79.5066981738255</prop>
						<prop name="Temp">59.94</prop>
						<prop name="Time">6582667</prop>
					</Chan>
				</Acq>
				<Acq Number="40">
					<Chan Number="0">
						<prop name="Fluor">80.0967254029909</prop>
						<prop name="Temp">59.94</prop>
						<prop name="Time">6736450</prop>
					</Chan>
				</Acq>
				<Acq Number="41">
					<Chan Number="0">
						<prop name="Fluor">80.7113001733738</prop>
						<prop name="Temp">59.94</prop>
						<prop name="Time">6890233</prop>
					</Chan>
				</Acq>
				<Acq Number="42">
					<Chan Number="0">
						<prop name="Fluor">80.9840540791659</prop>
						<prop name="Temp">59.94</prop>
						<prop name="Time">7044067</prop>
					</Chan>
				</Acq>
				<Acq Number="43">
					<Chan Number="0">
						<prop name="Fluor">81.3585833605595</prop>
						<prop name="Temp">59.94</prop>
						<prop name="Time">7197600</prop>
					</Chan>
				</Acq>
				<Acq Number="44">
					<Chan Number="0">
						<prop name="Fluor">81.5014012577604</prop>
						<prop name="Temp">59.94</prop>
						<prop name="Time">7351417</prop>
					</Chan>
				</Acq>
				<Acq Number="45">
					<Chan Number="0">
						<prop name="Fluor">81.8578362279726</prop>
						<prop name="Temp">59.94</prop>
						<prop name="Time">7505217</prop>
					</Chan>
				</Acq>
			</Sample>
			<Sample Number="20">
				<Acq Number="1">
					<Chan Number="0">
						<prop name="Fluor">6.42829852494921</prop>
						<prop name="Temp">59.94</prop>
						<prop name="Time">738400</prop>
					</Chan>
				</Acq>
				<Acq Number="2">
					<Chan Number="0">
						<prop name="Fluor">6.45535232620522</prop>
						<prop name="Temp">59.94</prop>
						<prop name="Time">892183</prop>
					</Chan>
				</Acq>
				<Acq Number="3">
					<Chan Number="0">
						<prop name="Fluor">6.34610415958264</prop>
						<prop name="Temp">59.94</prop>
						<prop name="Time">1046033</prop>
					</Chan>
				</Acq>
				<Acq Number="4">
					<Chan Number="0">
						<prop name="Fluor">6.36810622611206</prop>
						<prop name="Temp">59.94</prop>
						<prop name="Time">1199800</prop>
					</Chan>
				</Acq>
				<Acq Number="5">
					<Chan Number="0">
						<prop name="Fluor">6.45733541892466</prop>
						<prop name="Temp">59.97</prop>
						<prop name="Time">1353600</prop>
					</Chan>
				</Acq>
				<Acq Number="6">
					<Chan Number="0">
						<prop name="Fluor">6.43377417017881</prop>
						<prop name="Temp">59.94</prop>
						<prop name="Time">1507400</prop>
					</Chan>
				</Acq>
				<Acq Number="7">
					<Chan Number="0">
						<prop name="Fluor">6.43379078250315</prop>
						<prop name="Temp">59.94</prop>
						<prop name="Time">1661217</prop>
					</Chan>
				</Acq>
				<Acq Number="8">
					<Chan Number="0">
						<prop name="Fluor">6.45834651723932</prop>
						<prop name="Temp">59.94</prop>
						<prop name="Time">1815017</prop>
					</Chan>
				</Acq>
				<Acq Number="9">
					<Chan Number="0">
						<prop name="Fluor">6.43776280246664</prop>
						<prop name="Temp">59.94</prop>
						<prop name="Time">1968817</prop>
					</Chan>
				</Acq>
				<Acq Number="10">
					<Chan Number="0">
						<prop name="Fluor">6.45985267784294</prop>
						<prop name="Temp">59.94</prop>
						<prop name="Time">2122600</prop>
					</Chan>
				</Acq>
				<Acq Number="11">
					<Chan Number="0">
						<prop name="Fluor">6.41722264219021</prop>
						<prop name="Temp">59.97</prop>
						<prop name="Time">2276433</prop>
					</Chan>
				</Acq>
				<Acq Number="12">
					<Chan Number="0">
						<prop name="Fluor">6.35651680401173</prop>
						<prop name="Temp">59.94</prop>
						<prop name="Time">2430317</prop>
					</Chan>
				</Acq>
				<Acq Number="13">
					<Chan Number="0">
						<prop name="Fluor">6.41569588256724</prop>
						<prop name="Temp">59.94</prop>
						<prop name="Time">2584100</prop>
					</Chan>
				</Acq>
				<Acq Number="14">
					<Chan Number="0">
						<prop name="Fluor">6.42127575859822</prop>
						<prop name="Temp">59.97</prop>
						<prop name="Time">2737900</prop>
					</Chan>
				</Acq>
				<Acq Number="15">
					<Chan Number="0">
						<prop name="Fluor">6.50245370656322</prop>
						<prop name="Temp">59.94</prop>
						<prop name="Time">2891700</prop>
					</Chan>
				</Acq>
				<Acq Number="16">
					<Chan Number="0">
						<prop name="Fluor">6.4603715161225</prop>
						<prop name="Temp">59.94</prop>
						<prop name="Time">3045500</prop>
					</Chan>
				</Acq>
				<Acq Number="17">
					<Chan Number="0">
						<prop name="Fluor">6.43574908720557</prop>
						<prop name="Temp">59.94</prop>
						<prop name="Time">3199300</prop>
					</Chan>
				</Acq>
				<Acq Number="18">
					<Chan Number="0">
						<prop name="Fluor">6.48041141832125</prop>
						<prop name="Temp">59.94</prop>
						<prop name="Time">3353100</prop>
					</Chan>
				</Acq>
				<Acq Number="19">
					<Chan Number="0">
						<prop name="Fluor">6.53896894529596</prop>
						<prop name="Temp">59.97</prop>
						<prop name="Time">3506933</prop>
					</Chan>
				</Acq>
				<Acq Number="20">
					<Chan Number="0">
						<prop name="Fluor">6.65105084605262</prop>
						<prop name="Temp">59.94</prop>
						<prop name="Time">3660433</prop>
					</Chan>
				</Acq>
				<Acq Number="21">
					<Chan Number="0">
						<prop name="Fluor">6.86223890509923</prop>
						<prop name="Temp">59.94</prop>
						<prop name="Time">3814250</prop>
					</Chan>
				</Acq>
				<Acq Number="22">
					<Chan Number="0">
						<prop name="Fluor">7.17388135286439</prop>
						<prop name="Temp">59.97</prop>
						<prop name="Time">3968050</prop>
					</Chan>
				</Acq>
				<Acq Number="23">
					<Chan Number="0">
						<prop name="Fluor">7.95118101762663</prop>
						<prop name="Temp">59.94</prop>
						<prop name="Time">4121867</prop>
					</Chan>
				</Acq>
				<Acq Number="24">
					<Chan Number="0">
						<prop name="Fluor">9.27404764486386</prop>
						<prop name="Temp">59.94</prop>
						<prop name="Time">4275633</prop>
					</Chan>
				</Acq>
				<Acq Number="25">
					<Chan Number="0">
						<prop name="Fluor">11.8659802114769</prop>
						<prop name="Temp">59.94</prop>
						<prop name="Time">4429467</prop>
					</Chan>
				</Acq>
				<Acq Number="26">
					<Chan Number="0">
						<prop name="Fluor">16.7481799212598</prop>
						<prop name="Temp">59.94</prop>
						<prop name="Time">4583250</prop>
					</Chan>
				</Acq>
				<Acq Number="27">
					<Chan Number="0">
						<prop name="Fluor">25.0706330104571</prop>
						<prop name="Temp">59.94</prop>
						<prop name="Time">4737067</prop>
					</Chan>
				</Acq>
				<Acq Number="28">
					<Chan Number="0">
						<prop name="Fluor">37.8724814902838</prop>
						<prop name="Temp">59.94</prop>
						<prop name="Time">4890850</prop>
					</Chan>
				</Acq>
				<Acq Number="29">
					<Chan Number="0">
						<prop name="Fluor">52.3237864976663</prop>
						<prop name="Temp">59.94</prop>
						<prop name="Time">5044683</prop>
					</Chan>
				</Acq>
				<Acq Number="30">
					<Chan Number="0">
						<prop name="Fluor">63.0897004985475</prop>
						<prop name="Temp">59.94</prop>
						<prop name="Time">5198467</prop>
					</Chan>
				</Acq>
				<Acq Number="31">
					<Chan Number="0">
						<prop name="Fluor">69.0171739000709</prop>
						<prop name="Temp">59.94</prop>
						<prop name="Time">5352250</prop>
					</Chan>
				</Acq>
				<Acq Number="32">
					<Chan Number="0">
						<prop name="Fluor">72.7524842800234</prop>
						<prop name="Temp">59.94</prop>
						<prop name="Time">5506067</prop>
					</Chan>
				</Acq>
				<Acq Number="33">
					<Chan Number="0">
						<prop name="Fluor">75.1693647877176</prop>
						<prop name="Temp">59.94</prop>
						<prop name="Time">5659867</prop>
					</Chan>
				</Acq>
				<Acq Number="34">
					<Chan Number="0">
						<prop name="Fluor">76.9900644113312</prop>
						<prop name="Temp">59.94</prop>
						<prop name="Time">5813650</prop>
					</Chan>
				</Acq>
				<Acq Number="35">
					<Chan Number="0">
						<prop name="Fluor">78.2373679773063</prop>
						<prop name="Temp">59.94</prop>
						<prop name="Time">5967467</prop>
					</Chan>
				</Acq>
				<Acq Number="36">
					<Chan Number="0">
						<prop name="Fluor">79.1154436620304</prop>
						<prop name="Temp">59.94</prop>
						<prop name="Time">6121267</prop>
					</Chan>
				</Acq>
				<Acq Number="37">
					<Chan Number="0">
						<prop name="Fluor">79.9365672595826</prop>
						<prop name="Temp">59.94</prop>
						<prop name="Time">6275083</prop>
					</Chan>
				</Acq>
				<Acq Number="38">
					<Chan Number="0">
						<prop name="Fluor">80.4064597883194</prop>
						<prop name="Temp">59.94</prop>
						<prop name="Time">6428883</prop>
					</Chan>
				</Acq>
				<Acq Number="39">
					<Chan Number="0">
						<prop name="Fluor">80.8620093659764</prop>
						<prop name="Temp">59.94</prop>
						<prop name="Time">6582667</prop>
					</Chan>
				</Acq>
				<Acq Number="40">
					<Chan Number="0">
						<prop name="Fluor">81.213030124085</prop>
						<prop name="Temp">59.94</prop>
						<prop name="Time">6736450</prop>
					</Chan>
				</Acq>
				<Acq Number="41">
					<Chan Number="0">
						<prop name="Fluor">81.4208359259388</prop>
						<prop name="Temp">59.94</prop>
						<prop name="Time">6890233</prop>
					</Chan>
				</Acq>
				<Acq Number="42">
					<Chan Number="0">
						<prop name="Fluor">81.5730548320534</prop>
						<prop name="Temp">59.94</prop>
						<prop name="Time">7044067</prop>
					</Chan>
				</Acq>
				<Acq Number="43">
					<Chan Number="0">
						<prop name="Fluor">81.8730430384383</prop>
						<prop name="Temp">59.94</prop>
						<prop name="Time">7197600</prop>
					</Chan>
				</Acq>
				<Acq Number="44">
					<Chan Number="0">
						<prop name="Fluor">81.9557256176812</prop>
						<prop name="Temp">59.94</prop>
						<prop name="Time">7351417</prop>
					</Chan>
				</Acq>
				<Acq Number="45">
					<Chan Number="0">
						<prop name="Fluor">82.0734201472947</prop>
						<prop name="Temp">59.94</prop>
						<prop name="Time">7505217</prop>
					</Chan>
				</Acq>
			</Sample>
			<Sample Number="21">
				<Acq Number="1">
					<Chan Number="0">
						<prop name="Fluor">9.94265524344018</prop>
						<prop name="Temp">59.94</prop>
						<prop name="Time">738400</prop>
					</Chan>
				</Acq>
				<Acq Number="2">
					<Chan Number="0">
						<prop name="Fluor">9.97393039289851</prop>
						<prop name="Temp">59.94</prop>
						<prop name="Time">892183</prop>
					</Chan>
				</Acq>
				<Acq Number="3">
					<Chan Number="0">
						<prop name="Fluor">9.8800068075522</prop>
						<prop name="Temp">59.94</prop>
						<prop name="Time">1046033</prop>
					</Chan>
				</Acq>
				<Acq Number="4">
					<Chan Number="0">
						<prop name="Fluor">9.96923358340885</prop>
						<prop name="Temp">59.94</prop>
						<prop name="Time">1199800</prop>
					</Chan>
				</Acq>
				<Acq Number="5">
					<Chan Number="0">
						<prop name="Fluor">10.0209171248764</prop>
						<prop name="Temp">59.97</prop>
						<prop name="Time">1353600</prop>
					</Chan>
				</Acq>
				<Acq Number="6">
					<Chan Number="0">
						<prop name="Fluor">9.97313754176835</prop>
						<prop name="Temp">59.94</prop>
						<prop name="Time">1507400</prop>
					</Chan>
				</Acq>
				<Acq Number="7">
					<Chan Number="0">
						<prop name="Fluor">9.90732320438917</prop>
						<prop name="Temp">59.94</prop>
						<prop name="Time">1661217</prop>
					</Chan>
				</Acq>
				<Acq Number="8">
					<Chan Number="0">
						<prop name="Fluor">9.9347152428781</prop>
						<prop name="Temp">59.94</prop>
						<prop name="Time">1815017</prop>
					</Chan>
				</Acq>
				<Acq Number="9">
					<Chan Number="0">
						<prop name="Fluor">9.93546179591517</prop>
						<prop name="Temp">59.94</prop>
						<prop name="Time">1968817</prop>
					</Chan>
				</Acq>
				<Acq Number="10">
					<Chan Number="0">
						<prop name="Fluor">9.93701251972467</prop>
						<prop name="Temp">59.94</prop>
						<prop name="Time">2122600</prop>
					</Chan>
				</Acq>
				<Acq Number="11">
					<Chan Number="0">
						<prop name="Fluor">9.89237074503721</prop>
						<prop name="Temp">59.97</prop>
						<prop name="Time">2276433</prop>
					</Chan>
				</Acq>
				<Acq Number="12">
					<Chan Number="0">
						<prop name="Fluor">9.94021521592136</prop>
						<prop name="Temp">59.94</prop>
						<prop name="Time">2430317</prop>
					</Chan>
				</Acq>
				<Acq Number="13">
					<Chan Number="0">
						<prop name="Fluor">9.86806184971474</prop>
						<prop name="Temp">59.94</prop>
						<prop name="Time">2584100</prop>
					</Chan>
				</Acq>
				<Acq Number="14">
					<Chan Number="0">
						<prop name="Fluor">9.87660400428576</prop>
						<prop name="Temp">59.97</prop>
						<prop name="Time">2737900</prop>
					</Chan>
				</Acq>
				<Acq Number="15">
					<Chan Number="0">
						<prop name="Fluor">9.93777667231291</prop>
						<prop name="Temp">59.94</prop>
						<prop name="Time">2891700</prop>
					</Chan>
				</Acq>
				<Acq Number="16">
					<Chan Number="0">
						<prop name="Fluor">9.82801886595321</prop>
						<prop name="Temp">59.94</prop>
						<prop name="Time">3045500</prop>
					</Chan>
				</Acq>
				<Acq Number="17">
					<Chan Number="0">
						<prop name="Fluor">9.82261150541039</prop>
						<prop name="Temp">59.94</prop>
						<prop name="Time">3199300</prop>
					</Chan>
				</Acq>
				<Acq Number="18">
					<Chan Number="0">
						<prop name="Fluor">9.89232887696244</prop>
						<prop name="Temp">59.94</prop>
						<prop name="Time">3353100</prop>
					</Chan>
				</Acq>
				<Acq Number="19">
					<Chan Number="0">
						<prop name="Fluor">9.84144733988283</prop>
						<prop name="Temp">59.97</prop>
						<prop name="Time">3506933</prop>
					</Chan>
				</Acq>
				<Acq Number="20">
					<Chan Number="0">
						<prop name="Fluor">9.80757954856854</prop>
						<prop name="Temp">59.94</prop>
						<prop name="Time">3660433</prop>
					</Chan>
				</Acq>
				<Acq Number="21">
					<Chan Number="0">
						<prop name="Fluor">9.87412878257132</prop>
						<prop name="Temp">59.94</prop>
						<prop name="Time">3814250</prop>
					</Chan>
				</Acq>
				<Acq Number="22">
					<Chan Number="0">
						<prop name="Fluor">9.82394454435782</prop>
						<prop name="Temp">59.97</prop>
						<prop name="Time">3968050</prop>
					</Chan>
				</Acq>
				<Acq Number="23">
					<Chan Number="0">
						<prop name="Fluor">9.86526461410219</prop>
						<prop name="Temp">59.94</prop>
						<prop name="Time">4121867</prop>
					</Chan>
				</Acq>
				<Acq Number="24">
					<Chan Number="0">
						<prop name="Fluor">9.7732513186586</prop>
						<prop name="Temp">59.94</prop>
						<prop name="Time">4275633</prop>
					</Chan>
				</Acq>
				<Acq Number="25">
					<Chan Number="0">
						<prop name="Fluor">9.81444908118943</prop>
						<prop name="Temp">59.94</prop>
						<prop name="Time">4429467</prop>
					</Chan>
				</Acq>
				<Acq Number="26">
					<Chan Number="0">
						<prop name="Fluor">9.77243728351902</prop>
						<prop name="Temp">59.94</prop>
						<prop name="Time">4583250</prop>
					</Chan>
				</Acq>
				<Acq Number="27">
					<Chan Number="0">
						<prop name="Fluor">9.83870960388123</prop>
						<prop name="Temp">59.94</prop>
						<prop name="Time">4737067</prop>
					</Chan>
				</Acq>
				<Acq Number="28">
					<Chan Number="0">
						<prop name="Fluor">9.7688555749684</prop>
						<prop name="Temp">59.94</prop>
						<prop name="Time">4890850</prop>
					</Chan>
				</Acq>
				<Acq Number="29">
					<Chan Number="0">
						<prop name="Fluor">9.85362385059172</prop>
						<prop name="Temp">59.94</prop>
						<prop name="Time">5044683</prop>
					</Chan>
				</Acq>
				<Acq Number="30">
					<Chan Number="0">
						<prop name="Fluor">9.82279274207235</prop>
						<prop name="Temp">59.94</prop>
						<prop name="Time">5198467</prop>
					</Chan>
				</Acq>
				<Acq Number="31">
					<Chan Number="0">
						<prop name="Fluor">9.77926463266832</prop>
						<prop name="Temp">59.94</prop>
						<prop name="Time">5352250</prop>
					</Chan>
				</Acq>
				<Acq Number="32">
					<Chan Number="0">
						<prop name="Fluor">9.73551953713483</prop>
						<prop name="Temp">59.94</prop>
						<prop name="Time">5506067</prop>
					</Chan>
				</Acq>
				<Acq Number="33">
					<Chan Number="0">
						<prop name="Fluor">9.79688877912318</prop>
						<prop name="Temp">59.94</prop>
						<prop name="Time">5659867</prop>
					</Chan>
				</Acq>
				<Acq Number="34">
					<Chan Number="0">
						<prop name="Fluor">9.86266792497912</prop>
						<prop name="Temp">59.94</prop>
						<prop name="Time">5813650</prop>
					</Chan>
				</Acq>
				<Acq Number="35">
					<Chan Number="0">
						<prop name="Fluor">9.8883598357624</prop>
						<prop name="Temp">59.94</prop>
						<prop name="Time">5967467</prop>
					</Chan>
				</Acq>
				<Acq Number="36">
					<Chan Number="0">
						<prop name="Fluor">10.0787070554234</prop>
						<prop name="Temp">59.94</prop>
						<prop name="Time">6121267</prop>
					</Chan>
				</Acq>
				<Acq Number="37">
					<Chan Number="0">
						<prop name="Fluor">10.5357109106708</prop>
						<prop name="Temp">59.94</prop>
						<prop name="Time">6275083</prop>
					</Chan>
				</Acq>
				<Acq Number="38">
					<Chan Number="0">
						<prop name="Fluor">11.1537131555818</prop>
						<prop name="Temp">59.94</prop>
						<prop name="Time">6428883</prop>
					</Chan>
				</Acq>
				<Acq Number="39">
					<Chan Number="0">
						<prop name="Fluor">12.3890214257093</prop>
						<prop name="Temp">59.94</prop>
						<prop name="Time">6582667</prop>
					</Chan>
				</Acq>
				<Acq Number="40">
					<Chan Number="0">
						<prop name="Fluor">14.9590438537654</prop>
						<prop name="Temp">59.94</prop>
						<prop name="Time">6736450</prop>
					</Chan>
				</Acq>
				<Acq Number="41">
					<Chan Number="0">
						<prop name="Fluor">19.7092615148383</prop>
						<prop name="Temp">59.94</prop>
						<prop name="Time">6890233</prop>
					</Chan>
				</Acq>
				<Acq Number="42">
					<Chan Number="0">
						<prop name="Fluor">28.0210102836448</prop>
						<prop name="Temp">59.94</prop>
						<prop name="Time">7044067</prop>
					</Chan>
				</Acq>
				<Acq Number="43">
					<Chan Number="0">
						<prop name="Fluor">40.5949705347338</prop>
						<prop name="Temp">59.94</prop>
						<prop name="Time">7197600</prop>
					</Chan>
				</Acq>
				<Acq Number="44">
					<Chan Number="0">
						<prop name="Fluor">54.8497132814077</prop>
						<prop name="Temp">59.94</prop>
						<prop name="Time">7351417</prop>
					</Chan>
				</Acq>
				<Acq Number="45">
					<Chan Number="0">
						<prop name="Fluor">65.7782536637692</prop>
						<prop name="Temp">59.94</prop>
						<prop name="Time">7505217</prop>
					</Chan>
				</Acq>
			</Sample>
			<Sample Number="22">
				<Acq Number="1">
					<Chan Number="0">
						<prop name="Fluor">4.68427344098975</prop>
						<prop name="Temp">59.94</prop>
						<prop name="Time">738400</prop>
					</Chan>
				</Acq>
				<Acq Number="2">
					<Chan Number="0">
						<prop name="Fluor">4.75805828623588</prop>
						<prop name="Temp">59.94</prop>
						<prop name="Time">892183</prop>
					</Chan>
				</Acq>
				<Acq Number="3">
					<Chan Number="0">
						<prop name="Fluor">4.68575051615001</prop>
						<prop name="Temp">59.94</prop>
						<prop name="Time">1046033</prop>
					</Chan>
				</Acq>
				<Acq Number="4">
					<Chan Number="0">
						<prop name="Fluor">4.73270932846087</prop>
						<prop name="Temp">59.94</prop>
						<prop name="Time">1199800</prop>
					</Chan>
				</Acq>
				<Acq Number="5">
					<Chan Number="0">
						<prop name="Fluor">4.78267218621926</prop>
						<prop name="Temp">59.97</prop>
						<prop name="Time">1353600</prop>
					</Chan>
				</Acq>
				<Acq Number="6">
					<Chan Number="0">
						<prop name="Fluor">4.75769370293067</prop>
						<prop name="Temp">59.94</prop>
						<prop name="Time">1507400</prop>
					</Chan>
				</Acq>
				<Acq Number="7">
					<Chan Number="0">
						<prop name="Fluor">4.71144622253051</prop>
						<prop name="Temp">59.94</prop>
						<prop name="Time">1661217</prop>
					</Chan>
				</Acq>
				<Acq Number="8">
					<Chan Number="0">
						<prop name="Fluor">4.78346626483027</prop>
						<prop name="Temp">59.94</prop>
						<prop name="Time">1815017</prop>
					</Chan>
				</Acq>
				<Acq Number="9">
					<Chan Number="0">
						<prop name="Fluor">4.78383584713118</prop>
						<prop name="Temp">59.94</prop>
						<prop name="Time">1968817</prop>
					</Chan>
				</Acq>
				<Acq Number="10">
					<Chan Number="0">
						<prop name="Fluor">4.80774421587524</prop>
						<prop name="Temp">59.94</prop>
						<prop name="Time">2122600</prop>
					</Chan>
				</Acq>
				<Acq Number="11">
					<Chan Number="0">
						<prop name="Fluor">4.76107676267393</prop>
						<prop name="Temp">59.97</prop>
						<prop name="Time">2276433</prop>
					</Chan>
				</Acq>
				<Acq Number="12">
					<Chan Number="0">
						<prop name="Fluor">4.78613463620272</prop>
						<prop name="Temp">59.94</prop>
						<prop name="Time">2430317</prop>
					</Chan>
				</Acq>
				<Acq Number="13">
					<Chan Number="0">
						<prop name="Fluor">4.71366076800209</prop>
						<prop name="Temp">59.94</prop>
						<prop name="Time">2584100</prop>
					</Chan>
				</Acq>
				<Acq Number="14">
					<Chan Number="0">
						<prop name="Fluor">4.85678649939186</prop>
						<prop name="Temp">59.97</prop>
						<prop name="Time">2737900</prop>
					</Chan>
				</Acq>
				<Acq Number="15">
					<Chan Number="0">
						<prop name="Fluor">4.80809947722447</prop>
						<prop name="Temp">59.94</prop>
						<prop name="Time">2891700</prop>
					</Chan>
				</Acq>
				<Acq Number="16">
					<Chan Number="0">
						<prop name="Fluor">4.78500221281492</prop>
						<prop name="Temp">59.94</prop>
						<prop name="Time">3045500</prop>
					</Chan>
				</Acq>
				<Acq Number="17">
					<Chan Number="0">
						<prop name="Fluor">4.80552673309071</prop>
						<prop name="Temp">59.94</prop>
						<prop name="Time">3199300</prop>
					</Chan>
				</Acq>
				<Acq Number="18">
					<Chan Number="0">
						<prop name="Fluor">4.80737546487946</prop>
						<prop name="Temp">59.94</prop>
						<prop name="Time">3353100</prop>
					</Chan>
				</Acq>
				<Acq Number="19">
					<Chan Number="0">
						<prop name="Fluor">4.80399655774526</prop>
						<prop name="Temp">59.97</prop>
						<prop name="Time">3506933</prop>
					</Chan>
				</Acq>
				<Acq Number="20">
					<Chan Number="0">
						<prop name="Fluor">4.78572312512298</prop>
						<prop name="Temp">59.94</prop>
						<prop name="Time">3660433</prop>
					</Chan>
				</Acq>
				<Acq Number="21">
					<Chan Number="0">
						<prop name="Fluor">4.80916775266907</prop>
						<prop name="Temp">59.94</prop>
						<prop name="Time">3814250</prop>
					</Chan>
				</Acq>
				<Acq Number="22">
					<Chan Number="0">
						<prop name="Fluor">4.78295393036741</prop>
						<prop name="Temp">59.97</prop>
						<prop name="Time">3968050</prop>
					</Chan>
				</Acq>
				<Acq Number="23">
					<Chan Number="0">
						<prop name="Fluor">4.85098623881577</prop>
						<prop name="Temp">59.94</prop>
						<prop name="Time">4121867</prop>
					</Chan>
				</Acq>
				<Acq Number="24">
					<Chan Number="0">
						<prop name="Fluor">4.80240765088529</prop>
						<prop name="Temp">59.94</prop>
						<prop name="Time">4275633</prop>
					</Chan>
				</Acq>
				<Acq Number="25">
					<Chan Number="0">
						<prop name="Fluor">4.76503898280734</prop>
						<prop name="Temp">59.94</prop>
						<prop name="Time">4429467</prop>
					</Chan>
				</Acq>
				<Acq Number="26">
					<Chan Number="0">
						<prop name="Fluor">4.80083683213002</prop>
						<prop name="Temp">59.94</prop>
						<prop name="Time">4583250</prop>
					</Chan>
				</Acq>
				<Acq Number="27">
					<Chan Number="0">
						<prop name="Fluor">4.84605109257477</prop>
						<prop name="Temp">59.94</prop>
						<prop name="Time">4737067</prop>
					</Chan>
				</Acq>
				<Acq Number="28">
					<Chan Number="0">
						<prop name="Fluor">4.79611535242214</prop>
						<prop name="Temp">59.94</prop>
						<prop name="Time">4890850</prop>
					</Chan>
				</Acq>
				<Acq Number="29">
					<Chan Number="0">
						<prop name="Fluor">4.81582369277077</prop>
						<prop name="Temp">59.94</prop>
						<prop name="Time">5044683</prop>
					</Chan>
				</Acq>
				<Acq Number="30">
					<Chan Number="0">
						<prop name="Fluor">4.94823776380128</prop>
						<prop name="Temp">59.94</prop>
						<prop name="Time">5198467</prop>
					</Chan>
				</Acq>
				<Acq Number="31">
					<Chan Number="0">
						<prop name="Fluor">5.03911290602712</prop>
						<prop name="Temp">59.94</prop>
						<prop name="Time">5352250</prop>
					</Chan>
				</Acq>
				<Acq Number="32">
					<Chan Number="0">
						<prop name="Fluor">5.15337546159666</prop>
						<prop name="Temp">59.94</prop>
						<prop name="Time">5506067</prop>
					</Chan>
				</Acq>
				<Acq Number="33">
					<Chan Number="0">
						<prop name="Fluor">5.49681446695433</prop>
						<prop name="Temp">59.94</prop>
						<prop name="Time">5659867</prop>
					</Chan>
				</Acq>
				<Acq Number="34">
					<Chan Number="0">
						<prop name="Fluor">6.12061854901312</prop>
						<prop name="Temp">59.94</prop>
						<prop name="Time">5813650</prop>
					</Chan>
				</Acq>
				<Acq Number="35">
					<Chan Number="0">
						<prop name="Fluor">7.60427909868254</prop>
						<prop name="Temp">59.94</prop>
						<prop name="Time">5967467</prop>
					</Chan>
				</Acq>
				<Acq Number="36">
					<Chan Number="0">
						<prop name="Fluor">10.2148329801329</prop>
						<prop name="Temp">59.94</prop>
						<prop name="Time">6121267</prop>
					</Chan>
				</Acq>
				<Acq Number="37">
					<Chan Number="0">
						<prop name="Fluor">15.4239432899848</prop>
						<prop name="Temp">59.94</prop>
						<prop name="Time">6275083</prop>
					</Chan>
				</Acq>
				<Acq Number="38">
					<Chan Number="0">
						<prop name="Fluor">25.0817466723102</prop>
						<prop name="Temp">59.94</prop>
						<prop name="Time">6428883</prop>
					</Chan>
				</Acq>
				<Acq Number="39">
					<Chan Number="0">
						<prop name="Fluor">40.7198165972445</prop>
						<prop name="Temp">59.94</prop>
						<prop name="Time">6582667</prop>
					</Chan>
				</Acq>
				<Acq Number="40">
					<Chan Number="0">
						<prop name="Fluor">59.1452850230626</prop>
						<prop name="Temp">59.94</prop>
						<prop name="Time">6736450</prop>
					</Chan>
				</Acq>
				<Acq Number="41">
					<Chan Number="0">
						<prop name="Fluor">73.8389907890996</prop>
						<prop name="Temp">59.94</prop>
						<prop name="Time">6890233</prop>
					</Chan>
				</Acq>
				<Acq Number="42">
					<Chan Number="0">
						<prop name="Fluor">82.4085424852145</prop>
						<prop name="Temp">59.94</prop>
						<prop name="Time">7044067</prop>
					</Chan>
				</Acq>
				<Acq Number="43">
					<Chan Number="0">
						<prop name="Fluor">87.1368233534202</prop>
						<prop name="Temp">59.94</prop>
						<prop name="Time">7197600</prop>
					</Chan>
				</Acq>
				<Acq Number="44">
					<Chan Number="0">
						<prop name="Fluor">90.1682258542802</prop>
						<prop name="Temp">59.94</prop>
						<prop name="Time">7351417</prop>
					</Chan>
				</Acq>
				<Acq Number="45">
					<Chan Number="0">
						<prop name="Fluor">92.7062174380661</prop>
						<prop name="Temp">59.94</prop>
						<prop name="Time">7505217</prop>
					</Chan>
				</Acq>
			</Sample>
			<Sample Number="23">
				<Acq Number="1">
					<Chan Number="0">
						<prop name="Fluor">5.83305726116771</prop>
						<prop name="Temp">59.94</prop>
						<prop name="Time">738400</prop>
					</Chan>
				</Acq>
				<Acq Number="2">
					<Chan Number="0">
						<prop name="Fluor">5.93721933547714</prop>
						<prop name="Temp">59.94</prop>
						<prop name="Time">892183</prop>
					</Chan>
				</Acq>
				<Acq Number="3">
					<Chan Number="0">
						<prop name="Fluor">5.81022403527373</prop>
						<prop name="Temp">59.94</prop>
						<prop name="Time">1046033</prop>
					</Chan>
				</Acq>
				<Acq Number="4">
					<Chan Number="0">
						<prop name="Fluor">5.8604203040986</prop>
						<prop name="Temp">59.94</prop>
						<prop name="Time">1199800</prop>
					</Chan>
				</Acq>
				<Acq Number="5">
					<Chan Number="0">
						<prop name="Fluor">5.93899385559805</prop>
						<prop name="Temp">59.97</prop>
						<prop name="Time">1353600</prop>
					</Chan>
				</Acq>
				<Acq Number="6">
					<Chan Number="0">
						<prop name="Fluor">5.9120222860587</prop>
						<prop name="Temp">59.94</prop>
						<prop name="Time">1507400</prop>
					</Chan>
				</Acq>
				<Acq Number="7">
					<Chan Number="0">
						<prop name="Fluor">5.86271444635367</prop>
						<prop name="Temp">59.94</prop>
						<prop name="Time">1661217</prop>
					</Chan>
				</Acq>
				<Acq Number="8">
					<Chan Number="0">
						<prop name="Fluor">5.93993817060329</prop>
						<prop name="Temp">59.94</prop>
						<prop name="Time">1815017</prop>
					</Chan>
				</Acq>
				<Acq Number="9">
					<Chan Number="0">
						<prop name="Fluor">5.94035872423415</prop>
						<prop name="Temp">59.94</prop>
						<prop name="Time">1968817</prop>
					</Chan>
				</Acq>
				<Acq Number="10">
					<Chan Number="0">
						<prop name="Fluor">5.91660798960742</prop>
						<prop name="Temp">59.94</prop>
						<prop name="Time">2122600</prop>
					</Chan>
				</Acq>
				<Acq Number="11">
					<Chan Number="0">
						<prop name="Fluor">5.9408680058524</prop>
						<prop name="Temp">59.97</prop>
						<prop name="Time">2276433</prop>
					</Chan>
				</Acq>
				<Acq Number="12">
					<Chan Number="0">
						<prop name="Fluor">5.89382184196225</prop>
						<prop name="Temp">59.94</prop>
						<prop name="Time">2430317</prop>
					</Chan>
				</Acq>
				<Acq Number="13">
					<Chan Number="0">
						<prop name="Fluor">5.84076189224975</prop>
						<prop name="Temp">59.94</prop>
						<prop name="Time">2584100</prop>
					</Chan>
				</Acq>
				<Acq Number="14">
					<Chan Number="0">
						<prop name="Fluor">5.91988056116146</prop>
						<prop name="Temp">59.97</prop>
						<prop name="Time">2737900</prop>
					</Chan>
				</Acq>
				<Acq Number="15">
					<Chan Number="0">
						<prop name="Fluor">5.9664309052113</prop>
						<prop name="Temp">59.94</prop>
						<prop name="Time">2891700</prop>
					</Chan>
				</Acq>
				<Acq Number="16">
					<Chan Number="0">
						<prop name="Fluor">5.94176118556827</prop>
						<prop name="Temp">59.94</prop>
						<prop name="Time">3045500</prop>
					</Chan>
				</Acq>
				<Acq Number="17">
					<Chan Number="0">
						<prop name="Fluor">5.96317363838457</prop>
						<prop name="Temp">59.94</prop>
						<prop name="Time">3199300</prop>
					</Chan>
				</Acq>
				<Acq Number="18">
					<Chan Number="0">
						<prop name="Fluor">5.96545749558567</prop>
						<prop name="Temp">59.94</prop>
						<prop name="Time">3353100</prop>
					</Chan>
				</Acq>
				<Acq Number="19">
					<Chan Number="0">
						<prop name="Fluor">5.93655991964089</prop>
						<prop name="Temp">59.97</prop>
						<prop name="Time">3506933</prop>
					</Chan>
				</Acq>
				<Acq Number="20">
					<Chan Number="0">
						<prop name="Fluor">6.01664712437972</prop>
						<prop name="Temp">59.94</prop>
						<prop name="Time">3660433</prop>
					</Chan>
				</Acq>
				<Acq Number="21">
					<Chan Number="0">
						<prop name="Fluor">6.11569417475391</prop>
						<prop name="Temp">59.94</prop>
						<prop name="Time">3814250</prop>
					</Chan>
				</Acq>
				<Acq Number="22">
					<Chan Number="0">
						<prop name="Fluor">6.1609543005987</prop>
						<prop name="Temp">59.97</prop>
						<prop name="Time">3968050</prop>
					</Chan>
				</Acq>
				<Acq Number="23">
					<Chan Number="0">
						<prop name="Fluor">6.60295252880425</prop>
						<prop name="Temp">59.94</prop>
						<prop name="Time">4121867</prop>
					</Chan>
				</Acq>
				<Acq Number="24">
					<Chan Number="0">
						<prop name="Fluor">7.19107837181786</prop>
						<prop name="Temp">59.94</prop>
						<prop name="Time">4275633</prop>
					</Chan>
				</Acq>
				<Acq Number="25">
					<Chan Number="0">
						<prop name="Fluor">8.41458295617403</prop>
						<prop name="Temp">59.94</prop>
						<prop name="Time">4429467</prop>
					</Chan>
				</Acq>
				<Acq Number="26">
					<Chan Number="0">
						<prop name="Fluor">10.614572608909</prop>
						<prop name="Temp">59.94</prop>
						<prop name="Time">4583250</prop>
					</Chan>
				</Acq>
				<Acq Number="27">
					<Chan Number="0">
						<prop name="Fluor">14.9045311908366</prop>
						<prop name="Temp">59.94</prop>
						<prop name="Time">4737067</prop>
					</Chan>
				</Acq>
				<Acq Number="28">
					<Chan Number="0">
						<prop name="Fluor">22.2483057208034</prop>
						<prop name="Temp">59.94</prop>
						<prop name="Time">4890850</prop>
					</Chan>
				</Acq>
				<Acq Number="29">
					<Chan Number="0">
						<prop name="Fluor">33.0759780272413</prop>
						<prop name="Temp">59.94</prop>
						<prop name="Time">5044683</prop>
					</Chan>
				</Acq>
				<Acq Number="30">
					<Chan Number="0">
						<prop name="Fluor">44.3711107281833</prop>
						<prop name="Temp">59.94</prop>
						<prop name="Time">5198467</prop>
					</Chan>
				</Acq>
				<Acq Number="31">
					<Chan Number="0">
						<prop name="Fluor">53.3073348310427</prop>
						<prop name="Temp">59.94</prop>
						<prop name="Time">5352250</prop>
					</Chan>
				</Acq>
				<Acq Number="32">
					<Chan Number="0">
						<prop name="Fluor">59.9746955518951</prop>
						<prop name="Temp">59.94</prop>
						<prop name="Time">5506067</prop>
					</Chan>
				</Acq>
				<Acq Number="33">
					<Chan Number="0">
						<prop name="Fluor">65.182611292709</prop>
						<prop name="Temp">59.94</prop>
						<prop name="Time">5659867</prop>
					</Chan>
				</Acq>
				<Acq Number="34">
					<Chan Number="0">
						<prop name="Fluor">69.4583632490815</prop>
						<prop name="Temp">59.94</prop>
						<prop name="Time">5813650</prop>
					</Chan>
				</Acq>
				<Acq Number="35">
					<Chan Number="0">
						<prop name="Fluor">73.2759161195527</prop>
						<prop name="Temp">59.94</prop>
						<prop name="Time">5967467</prop>
					</Chan>
				</Acq>
				<Acq Number="36">
					<Chan Number="0">
						<prop name="Fluor">76.4071889630079</prop>
						<prop name="Temp">59.94</prop>
						<prop name="Time">6121267</prop>
					</Chan>
				</Acq>
				<Acq Number="37">
					<Chan Number="0">
						<prop name="Fluor">79.1152923683244</prop>
						<prop name="Temp">59.94</prop>
						<prop name="Time">6275083</prop>
					</Chan>
				</Acq>
				<Acq Number="38">
					<Chan Number="0">
						<prop name="Fluor">81.3257704147964</prop>
						<prop name="Temp">59.94</prop>
						<prop name="Time">6428883</prop>
					</Chan>
				</Acq>
				<Acq Number="39">
					<Chan Number="0">
						<prop name="Fluor">83.2137983371696</prop>
						<prop name="Temp">59.94</prop>
						<prop name="Time">6582667</prop>
					</Chan>
				</Acq>
				<Acq Number="40">
					<Chan Number="0">
						<prop name="Fluor">84.6379661503535</prop>
						<prop name="Temp">59.94</prop>
						<prop name="Time">6736450</prop>
					</Chan>
				</Acq>
				<Acq Number="41">
					<Chan Number="0">
						<prop name="Fluor">85.9683206607534</prop>
						<prop name="Temp">59.94</prop>
						<prop name="Time">6890233</prop>
					</Chan>
				</Acq>
				<Acq Number="42">
					<Chan Number="0">
						<prop name="Fluor">86.9388426326413</prop>
						<prop name="Temp">59.94</prop>
						<prop name="Time">7044067</prop>
					</Chan>
				</Acq>
				<Acq Number="43">
					<Chan Number="0">
						<prop name="Fluor">87.6642914962509</prop>
						<prop name="Temp">59.94</prop>
						<prop name="Time">7197600</prop>
					</Chan>
				</Acq>
				<Acq Number="44">
					<Chan Number="0">
						<prop name="Fluor">88.4001705879013</prop>
						<prop name="Temp">59.94</prop>
						<prop name="Time">7351417</prop>
					</Chan>
				</Acq>
				<Acq Number="45">
					<Chan Number="0">
						<prop name="Fluor">88.9940722622758</prop>
						<prop name="Temp">59.94</prop>
						<prop name="Time">7505217</prop>
					</Chan>
				</Acq>
			</Sample>
			<Sample Number="24">
				<Acq Number="1">
					<Chan Number="0">
						<prop name="Fluor">4.25774099841072</prop>
						<prop name="Temp">59.94</prop>
						<prop name="Time">738400</prop>
					</Chan>
				</Acq>
				<Acq Number="2">
					<Chan Number="0">
						<prop name="Fluor">4.20869843841835</prop>
						<prop name="Temp">59.94</prop>
						<prop name="Time">892183</prop>
					</Chan>
				</Acq>
				<Acq Number="3">
					<Chan Number="0">
						<prop name="Fluor">4.20606049246575</prop>
						<prop name="Temp">59.94</prop>
						<prop name="Time">1046033</prop>
					</Chan>
				</Acq>
				<Acq Number="4">
					<Chan Number="0">
						<prop name="Fluor">4.28620561624529</prop>
						<prop name="Temp">59.94</prop>
						<prop name="Time">1199800</prop>
					</Chan>
				</Acq>
				<Acq Number="5">
					<Chan Number="0">
						<prop name="Fluor">4.2629724928918</prop>
						<prop name="Temp">59.97</prop>
						<prop name="Time">1353600</prop>
					</Chan>
				</Acq>
				<Acq Number="6">
					<Chan Number="0">
						<prop name="Fluor">4.28785102545186</prop>
						<prop name="Temp">59.94</prop>
						<prop name="Time">1507400</prop>
					</Chan>
				</Acq>
				<Acq Number="7">
					<Chan Number="0">
						<prop name="Fluor">4.28786948359001</prop>
						<prop name="Temp">59.94</prop>
						<prop name="Time">1661217</prop>
					</Chan>
				</Acq>
				<Acq Number="8">
					<Chan Number="0">
						<prop name="Fluor">4.31672822885904</prop>
						<prop name="Temp">59.94</prop>
						<prop name="Time">1815017</prop>
					</Chan>
				</Acq>
				<Acq Number="9">
					<Chan Number="0">
						<prop name="Fluor">4.31699921536536</prop>
						<prop name="Temp">59.94</prop>
						<prop name="Time">1968817</prop>
					</Chan>
				</Acq>
				<Acq Number="10">
					<Chan Number="0">
						<prop name="Fluor">4.37077891523274</prop>
						<prop name="Temp">59.94</prop>
						<prop name="Time">2122600</prop>
					</Chan>
				</Acq>
				<Acq Number="11">
					<Chan Number="0">
						<prop name="Fluor">4.2908554914356</prop>
						<prop name="Temp">59.97</prop>
						<prop name="Time">2276433</prop>
					</Chan>
				</Acq>
				<Acq Number="12">
					<Chan Number="0">
						<prop name="Fluor">4.29256305917554</prop>
						<prop name="Temp">59.94</prop>
						<prop name="Time">2430317</prop>
					</Chan>
				</Acq>
				<Acq Number="13">
					<Chan Number="0">
						<prop name="Fluor">4.2633558569616</prop>
						<prop name="Temp">59.94</prop>
						<prop name="Time">2584100</prop>
					</Chan>
				</Acq>
				<Acq Number="14">
					<Chan Number="0">
						<prop name="Fluor">4.26698939959711</prop>
						<prop name="Temp">59.97</prop>
						<prop name="Time">2737900</prop>
					</Chan>
				</Acq>
				<Acq Number="15">
					<Chan Number="0">
						<prop name="Fluor">4.31802365152782</prop>
						<prop name="Temp">59.94</prop>
						<prop name="Time">2891700</prop>
					</Chan>
				</Acq>
				<Acq Number="16">
					<Chan Number="0">
						<prop name="Fluor">4.31805259431065</prop>
						<prop name="Temp">59.94</prop>
						<prop name="Time">3045500</prop>
					</Chan>
				</Acq>
				<Acq Number="17">
					<Chan Number="0">
						<prop name="Fluor">4.34219310437364</prop>
						<prop name="Temp">59.94</prop>
						<prop name="Time">3199300</prop>
					</Chan>
				</Acq>
				<Acq Number="18">
					<Chan Number="0">
						<prop name="Fluor">4.34385924267324</prop>
						<prop name="Temp">59.94</prop>
						<prop name="Time">3353100</prop>
					</Chan>
				</Acq>
				<Acq Number="19">
					<Chan Number="0">
						<prop name="Fluor">4.39381488965849</prop>
						<prop name="Temp">59.97</prop>
						<prop name="Time">3506933</prop>
					</Chan>
				</Acq>
				<Acq Number="20">
					<Chan Number="0">
						<prop name="Fluor">4.4513333198525</prop>
						<prop name="Temp">59.94</prop>
						<prop name="Time">3660433</prop>
					</Chan>
				</Acq>
				<Acq Number="21">
					<Chan Number="0">
						<prop name="Fluor">4.55771907389276</prop>
						<prop name="Temp">59.94</prop>
						<prop name="Time">3814250</prop>
					</Chan>
				</Acq>
				<Acq Number="22">
					<Chan Number="0">
						<prop name="Fluor">4.76686776485549</prop>
						<prop name="Temp">59.97</prop>
						<prop name="Time">3968050</prop>
					</Chan>
				</Acq>
				<Acq Number="23">
					<Chan Number="0">
						<prop name="Fluor">5.18957297858248</prop>
						<prop name="Temp">59.94</prop>
						<prop name="Time">4121867</prop>
					</Chan>
				</Acq>
				<Acq Number="24">
					<Chan Number="0">
						<prop name="Fluor">6.19398503702622</prop>
						<prop name="Temp">59.94</prop>
						<prop name="Time">4275633</prop>
					</Chan>
				</Acq>
				<Acq Number="25">
					<Chan Number="0">
						<prop name="Fluor">8.0379056999313</prop>
						<prop name="Temp">59.94</prop>
						<prop name="Time">4429467</prop>
					</Chan>
				</Acq>
				<Acq Number="26">
					<Chan Number="0">
						<prop name="Fluor">11.4398076630109</prop>
						<prop name="Temp">59.94</prop>
						<prop name="Time">4583250</prop>
					</Chan>
				</Acq>
				<Acq Number="27">
					<Chan Number="0">
						<prop name="Fluor">17.829548789783</prop>
						<prop name="Temp">59.94</prop>
						<prop name="Time">4737067</prop>
					</Chan>
				</Acq>
				<Acq Number="28">
					<Chan Number="0">
						<prop name="Fluor">28.9068180001956</prop>
						<prop name="Temp">59.94</prop>
						<prop name="Time">4890850</prop>
					</Chan>
				</Acq>
				<Acq Number="29">
					<Chan Number="0">
						<prop name="Fluor">44.656079407669</prop>
						<prop name="Temp">59.94</prop>
						<prop name="Time">5044683</prop>
					</Chan>
				</Acq>
				<Acq Number="30">
					<Chan Number="0">
						<prop name="Fluor">59.4131383072417</prop>
						<prop name="Temp">59.94</prop>
						<prop name="Time">5198467</prop>
					</Chan>
				</Acq>
				<Acq Number="31">
					<Chan Number="0">
						<prop name="Fluor">68.6204584302484</prop>
						<prop name="Temp">59.94</prop>
						<prop name="Time">5352250</prop>
					</Chan>
				</Acq>
				<Acq Number="32">
					<Chan Number="0">
						<prop name="Fluor">73.3467672863651</prop>
						<prop name="Temp">59.94</prop>
						<prop name="Time">5506067</prop>
					</Chan>
				</Acq>
				<Acq Number="33">
					<Chan Number="0">
						<prop name="Fluor">76.448021544331</prop>
						<prop name="Temp">59.94</prop>
						<prop name="Time">5659867</prop>
					</Chan>
				</Acq>
				<Acq Number="34">
					<Chan Number="0">
						<prop name="Fluor">78.8159598531604</prop>
						<prop name="Temp">59.94</prop>
						<prop name="Time">5813650</prop>
					</Chan>
				</Acq>
				<Acq Number="35">
					<Chan Number="0">
						<prop name="Fluor">80.3731132307758</prop>
						<prop name="Temp">59.94</prop>
						<prop name="Time">5967467</prop>
					</Chan>
				</Acq>
				<Acq Number="36">
					<Chan Number="0">
						<prop name="Fluor">81.6148801424003</prop>
						<prop name="Temp">59.94</prop>
						<prop name="Time">6121267</prop>
					</Chan>
				</Acq>
				<Acq Number="37">
					<Chan Number="0">
						<prop name="Fluor">82.5358187200875</prop>
						<prop name="Temp">59.94</prop>
						<prop name="Time">6275083</prop>
					</Chan>
				</Acq>
				<Acq Number="38">
					<Chan Number="0">
						<prop name="Fluor">83.0877118866752</prop>
						<prop name="Temp">59.94</prop>
						<prop name="Time">6428883</prop>
					</Chan>
				</Acq>
				<Acq Number="39">
					<Chan Number="0">
						<prop name="Fluor">83.2953026037004</prop>
						<prop name="Temp">59.94</prop>
						<prop name="Time">6582667</prop>
					</Chan>
				</Acq>
				<Acq Number="40">
					<Chan Number="0">
						<prop name="Fluor">83.7760142621779</prop>
						<prop name="Temp">59.94</prop>
						<prop name="Time">6736450</prop>
					</Chan>
				</Acq>
				<Acq Number="41">
					<Chan Number="0">
						<prop name="Fluor">84.0983094574216</prop>
						<prop name="Temp">59.94</prop>
						<prop name="Time">6890233</prop>
					</Chan>
				</Acq>
				<Acq Number="42">
					<Chan Number="0">
						<prop name="Fluor">84.4547249175277</prop>
						<prop name="Temp">59.94</prop>
						<prop name="Time">7044067</prop>
					</Chan>
				</Acq>
				<Acq Number="43">
					<Chan Number="0">
						<prop name="Fluor">84.6523444117478</prop>
						<prop name="Temp">59.94</prop>
						<prop name="Time">7197600</prop>
					</Chan>
				</Acq>
				<Acq Number="44">
					<Chan Number="0">
						<prop name="Fluor">84.9039664250202</prop>
						<prop name="Temp">59.94</prop>
						<prop name="Time">7351417</prop>
					</Chan>
				</Acq>
				<Acq Number="45">
					<Chan Number="0">
						<prop name="Fluor">85.0486860802619</prop>
						<prop name="Temp">59.94</prop>
						<prop name="Time">7505217</prop>
					</Chan>
				</Acq>
			</Sample>
			<Sample Number="25">
				<Acq Number="1">
					<Chan Number="0">
						<prop name="Fluor">4.69547860656711</prop>
						<prop name="Temp">59.94</prop>
						<prop name="Time">738400</prop>
					</Chan>
				</Acq>
				<Acq Number="2">
					<Chan Number="0">
						<prop name="Fluor">4.69989027344278</prop>
						<prop name="Temp">59.94</prop>
						<prop name="Time">892183</prop>
					</Chan>
				</Acq>
				<Acq Number="3">
					<Chan Number="0">
						<prop name="Fluor">4.72059691380472</prop>
						<prop name="Temp">59.94</prop>
						<prop name="Time">1046033</prop>
					</Chan>
				</Acq>
				<Acq Number="4">
					<Chan Number="0">
						<prop name="Fluor">4.74492073872074</prop>
						<prop name="Temp">59.94</prop>
						<prop name="Time">1199800</prop>
					</Chan>
				</Acq>
				<Acq Number="5">
					<Chan Number="0">
						<prop name="Fluor">4.79590910656059</prop>
						<prop name="Temp">59.97</prop>
						<prop name="Time">1353600</prop>
					</Chan>
				</Acq>
				<Acq Number="6">
					<Chan Number="0">
						<prop name="Fluor">4.69950657586972</prop>
						<prop name="Temp">59.94</prop>
						<prop name="Time">1507400</prop>
					</Chan>
				</Acq>
				<Acq Number="7">
					<Chan Number="0">
						<prop name="Fluor">4.72317113951752</prop>
						<prop name="Temp">59.94</prop>
						<prop name="Time">1661217</prop>
					</Chan>
				</Acq>
				<Acq Number="8">
					<Chan Number="0">
						<prop name="Fluor">4.72572019024397</prop>
						<prop name="Temp">59.94</prop>
						<prop name="Time">1815017</prop>
					</Chan>
				</Acq>
				<Acq Number="9">
					<Chan Number="0">
						<prop name="Fluor">4.77344660928374</prop>
						<prop name="Temp">59.94</prop>
						<prop name="Time">1968817</prop>
					</Chan>
				</Acq>
				<Acq Number="10">
					<Chan Number="0">
						<prop name="Fluor">4.774190778743</prop>
						<prop name="Temp">59.94</prop>
						<prop name="Time">2122600</prop>
					</Chan>
				</Acq>
				<Acq Number="11">
					<Chan Number="0">
						<prop name="Fluor">4.77379634535802</prop>
						<prop name="Temp">59.97</prop>
						<prop name="Time">2276433</prop>
					</Chan>
				</Acq>
				<Acq Number="12">
					<Chan Number="0">
						<prop name="Fluor">4.77570107084354</prop>
						<prop name="Temp">59.94</prop>
						<prop name="Time">2430317</prop>
					</Chan>
				</Acq>
				<Acq Number="13">
					<Chan Number="0">
						<prop name="Fluor">4.79632177551578</prop>
						<prop name="Temp">59.94</prop>
						<prop name="Time">2584100</prop>
					</Chan>
				</Acq>
				<Acq Number="14">
					<Chan Number="0">
						<prop name="Fluor">4.77680538073578</prop>
						<prop name="Temp">59.97</prop>
						<prop name="Time">2737900</prop>
					</Chan>
				</Acq>
				<Acq Number="15">
					<Chan Number="0">
						<prop name="Fluor">4.79820627982737</prop>
						<prop name="Temp">59.94</prop>
						<prop name="Time">2891700</prop>
					</Chan>
				</Acq>
				<Acq Number="16">
					<Chan Number="0">
						<prop name="Fluor">4.79824445966856</prop>
						<prop name="Temp">59.94</prop>
						<prop name="Time">3045500</prop>
					</Chan>
				</Acq>
				<Acq Number="17">
					<Chan Number="0">
						<prop name="Fluor">4.77191896752832</prop>
						<prop name="Temp">59.94</prop>
						<prop name="Time">3199300</prop>
					</Chan>
				</Acq>
				<Acq Number="18">
					<Chan Number="0">
						<prop name="Fluor">4.77381019876511</prop>
						<prop name="Temp">59.94</prop>
						<prop name="Time">3353100</prop>
					</Chan>
				</Acq>
				<Acq Number="19">
					<Chan Number="0">
						<prop name="Fluor">4.84136690423895</prop>
						<prop name="Temp">59.97</prop>
						<prop name="Time">3506933</prop>
					</Chan>
				</Acq>
				<Acq Number="20">
					<Chan Number="0">
						<prop name="Fluor">4.82265315472879</prop>
						<prop name="Temp">59.94</prop>
						<prop name="Time">3660433</prop>
					</Chan>
				</Acq>
				<Acq Number="21">
					<Chan Number="0">
						<prop name="Fluor">4.84664549640019</prop>
						<prop name="Temp">59.94</prop>
						<prop name="Time">3814250</prop>
					</Chan>
				</Acq>
				<Acq Number="22">
					<Chan Number="0">
						<prop name="Fluor">4.96183923137546</prop>
						<prop name="Temp">59.97</prop>
						<prop name="Time">3968050</prop>
					</Chan>
				</Acq>
				<Acq Number="23">
					<Chan Number="0">
						<prop name="Fluor">5.07875032464448</prop>
						<prop name="Temp">59.94</prop>
						<prop name="Time">4121867</prop>
					</Chan>
				</Acq>
				<Acq Number="24">
					<Chan Number="0">
						<prop name="Fluor">5.33654001177828</prop>
						<prop name="Temp">59.94</prop>
						<prop name="Time">4275633</prop>
					</Chan>
				</Acq>
				<Acq Number="25">
					<Chan Number="0">
						<prop name="Fluor">5.91556966567968</prop>
						<prop name="Temp">59.94</prop>
						<prop name="Time">4429467</prop>
					</Chan>
				</Acq>
				<Acq Number="26">
					<Chan Number="0">
						<prop name="Fluor">7.03840432512432</prop>
						<prop name="Temp">59.94</prop>
						<prop name="Time">4583250</prop>
					</Chan>
				</Acq>
				<Acq Number="27">
					<Chan Number="0">
						<prop name="Fluor">9.09653224181815</prop>
						<prop name="Temp">59.94</prop>
						<prop name="Time">4737067</prop>
					</Chan>
				</Acq>
				<Acq Number="28">
					<Chan Number="0">
						<prop name="Fluor">12.9253341152829</prop>
						<prop name="Temp">59.94</prop>
						<prop name="Time">4890850</prop>
					</Chan>
				</Acq>
				<Acq Number="29">
					<Chan Number="0">
						<prop name="Fluor">20.0447109234908</prop>
						<prop name="Temp">59.94</prop>
						<prop name="Time">5044683</prop>
					</Chan>
				</Acq>
				<Acq Number="30">
					<Chan Number="0">
						<prop name="Fluor">31.4513117599528</prop>
						<prop name="Temp">59.94</prop>
						<prop name="Time">5198467</prop>
					</Chan>
				</Acq>
				<Acq Number="31">
					<Chan Number="0">
						<prop name="Fluor">46.5460793813039</prop>
						<prop name="Temp">59.94</prop>
						<prop name="Time">5352250</prop>
					</Chan>
				</Acq>
				<Acq Number="32">
					<Chan Number="0">
						<prop name="Fluor">60.2710935735339</prop>
						<prop name="Temp">59.94</prop>
						<prop name="Time">5506067</prop>
					</Chan>
				</Acq>
				<Acq Number="33">
					<Chan Number="0">
						<prop name="Fluor">68.1004196272142</prop>
						<prop name="Temp">59.94</prop>
						<prop name="Time">5659867</prop>
					</Chan>
				</Acq>
				<Acq Number="34">
					<Chan Number="0">
						<prop name="Fluor">72.2234235519203</prop>
						<prop name="Temp">59.94</prop>
						<prop name="Time">5813650</prop>
					</Chan>
				</Acq>
				<Acq Number="35">
					<Chan Number="0">
						<prop name="Fluor">74.9637904279204</prop>
						<prop name="Temp">59.94</prop>
						<prop name="Time">5967467</prop>
					</Chan>
				</Acq>
				<Acq Number="36">
					<Chan Number="0">
						<prop name="Fluor">76.7820955709752</prop>
						<prop name="Temp">59.94</prop>
						<prop name="Time">6121267</prop>
					</Chan>
				</Acq>
				<Acq Number="37">
					<Chan Number="0">
						<prop name="Fluor">78.1270689382521</prop>
						<prop name="Temp">59.94</prop>
						<prop name="Time">6275083</prop>
					</Chan>
				</Acq>
				<Acq Number="38">
					<Chan Number="0">
						<prop name="Fluor">78.8530443928908</prop>
						<prop name="Temp">59.94</prop>
						<prop name="Time">6428883</prop>
					</Chan>
				</Acq>
				<Acq Number="39">
					<Chan Number="0">
						<prop name="Fluor">79.4620421456967</prop>
						<prop name="Temp">59.94</prop>
						<prop name="Time">6582667</prop>
					</Chan>
				</Acq>
				<Acq Number="40">
					<Chan Number="0">
						<prop name="Fluor">79.9099880273884</prop>
						<prop name="Temp">59.94</prop>
						<prop name="Time">6736450</prop>
					</Chan>
				</Acq>
				<Acq Number="41">
					<Chan Number="0">
						<prop name="Fluor">80.1705062586693</prop>
						<prop name="Temp">59.94</prop>
						<prop name="Time">6890233</prop>
					</Chan>
				</Acq>
				<Acq Number="42">
					<Chan Number="0">
						<prop name="Fluor">80.6044458409328</prop>
						<prop name="Temp">59.94</prop>
						<prop name="Time">7044067</prop>
					</Chan>
				</Acq>
				<Acq Number="43">
					<Chan Number="0">
						<prop name="Fluor">80.6849497027555</prop>
						<prop name="Temp">59.94</prop>
						<prop name="Time">7197600</prop>
					</Chan>
				</Acq>
				<Acq Number="44">
					<Chan Number="0">
						<prop name="Fluor">80.747961502183</prop>
						<prop name="Temp">59.94</prop>
						<prop name="Time">7351417</prop>
					</Chan>
				</Acq>
				<Acq Number="45">
					<Chan Number="0">
						<prop name="Fluor">80.9902797662728</prop>
						<prop name="Temp">59.94</prop>
						<prop name="Time">7505217</prop>
					</Chan>
				</Acq>
			</Sample>
			<Sample Number="26">
				<Acq Number="1">
					<Chan Number="0">
						<prop name="Fluor">7.14837372445768</prop>
						<prop name="Temp">59.94</prop>
						<prop name="Time">738400</prop>
					</Chan>
				</Acq>
				<Acq Number="2">
					<Chan Number="0">
						<prop name="Fluor">7.13279403647235</prop>
						<prop name="Temp">59.94</prop>
						<prop name="Time">892183</prop>
					</Chan>
				</Acq>
				<Acq Number="3">
					<Chan Number="0">
						<prop name="Fluor">7.17292498547775</prop>
						<prop name="Temp">59.94</prop>
						<prop name="Time">1046033</prop>
					</Chan>
				</Acq>
				<Acq Number="4">
					<Chan Number="0">
						<prop name="Fluor">7.19628093328639</prop>
						<prop name="Temp">59.94</prop>
						<prop name="Time">1199800</prop>
					</Chan>
				</Acq>
				<Acq Number="5">
					<Chan Number="0">
						<prop name="Fluor">7.24652989776957</prop>
						<prop name="Temp">59.97</prop>
						<prop name="Time">1353600</prop>
					</Chan>
				</Acq>
				<Acq Number="6">
					<Chan Number="0">
						<prop name="Fluor">7.19918147637415</prop>
						<prop name="Temp">59.94</prop>
						<prop name="Time">1507400</prop>
					</Chan>
				</Acq>
				<Acq Number="7">
					<Chan Number="0">
						<prop name="Fluor">7.17683113216246</prop>
						<prop name="Temp">59.94</prop>
						<prop name="Time">1661217</prop>
					</Chan>
				</Acq>
				<Acq Number="8">
					<Chan Number="0">
						<prop name="Fluor">7.13607414318263</prop>
						<prop name="Temp">59.94</prop>
						<prop name="Time">1815017</prop>
					</Chan>
				</Acq>
				<Acq Number="9">
					<Chan Number="0">
						<prop name="Fluor">7.22597011335367</prop>
						<prop name="Temp">59.94</prop>
						<prop name="Time">1968817</prop>
					</Chan>
				</Acq>
				<Acq Number="10">
					<Chan Number="0">
						<prop name="Fluor">7.18245214534</prop>
						<prop name="Temp">59.94</prop>
						<prop name="Time">2122600</prop>
					</Chan>
				</Acq>
				<Acq Number="11">
					<Chan Number="0">
						<prop name="Fluor">7.18184205181513</prop>
						<prop name="Temp">59.97</prop>
						<prop name="Time">2276433</prop>
					</Chan>
				</Acq>
				<Acq Number="12">
					<Chan Number="0">
						<prop name="Fluor">7.16236944555243</prop>
						<prop name="Temp">59.94</prop>
						<prop name="Time">2430317</prop>
					</Chan>
				</Acq>
				<Acq Number="13">
					<Chan Number="0">
						<prop name="Fluor">7.24712457450801</prop>
						<prop name="Temp">59.94</prop>
						<prop name="Time">2584100</prop>
					</Chan>
				</Acq>
				<Acq Number="14">
					<Chan Number="0">
						<prop name="Fluor">7.18642606790659</prop>
						<prop name="Temp">59.97</prop>
						<prop name="Time">2737900</prop>
					</Chan>
				</Acq>
				<Acq Number="15">
					<Chan Number="0">
						<prop name="Fluor">7.22765515779051</prop>
						<prop name="Temp">59.94</prop>
						<prop name="Time">2891700</prop>
					</Chan>
				</Acq>
				<Acq Number="16">
					<Chan Number="0">
						<prop name="Fluor">7.16063414140676</prop>
						<prop name="Temp">59.94</prop>
						<prop name="Time">3045500</prop>
					</Chan>
				</Acq>
				<Acq Number="17">
					<Chan Number="0">
						<prop name="Fluor">7.15666706261243</prop>
						<prop name="Temp">59.94</prop>
						<prop name="Time">3199300</prop>
					</Chan>
				</Acq>
				<Acq Number="18">
					<Chan Number="0">
						<prop name="Fluor">7.1818531345408</prop>
						<prop name="Temp">59.94</prop>
						<prop name="Time">3353100</prop>
					</Chan>
				</Acq>
				<Acq Number="19">
					<Chan Number="0">
						<prop name="Fluor">7.17675976069495</prop>
						<prop name="Temp">59.97</prop>
						<prop name="Time">3506933</prop>
					</Chan>
				</Acq>
				<Acq Number="20">
					<Chan Number="0">
						<prop name="Fluor">7.11712517576332</prop>
						<prop name="Temp">59.94</prop>
						<prop name="Time">3660433</prop>
					</Chan>
				</Acq>
				<Acq Number="21">
					<Chan Number="0">
						<prop name="Fluor">7.18463108550822</prop>
						<prop name="Temp">59.94</prop>
						<prop name="Time">3814250</prop>
					</Chan>
				</Acq>
				<Acq Number="22">
					<Chan Number="0">
						<prop name="Fluor">7.15772408997883</prop>
						<prop name="Temp">59.97</prop>
						<prop name="Time">3968050</prop>
					</Chan>
				</Acq>
				<Acq Number="23">
					<Chan Number="0">
						<prop name="Fluor">7.17824381672887</prop>
						<prop name="Temp">59.94</prop>
						<prop name="Time">4121867</prop>
					</Chan>
				</Acq>
				<Acq Number="24">
					<Chan Number="0">
						<prop name="Fluor">7.15292155636912</prop>
						<prop name="Temp">59.94</prop>
						<prop name="Time">4275633</prop>
					</Chan>
				</Acq>
				<Acq Number="25">
					<Chan Number="0">
						<prop name="Fluor">7.12245047902231</prop>
						<prop name="Temp">59.94</prop>
						<prop name="Time">4429467</prop>
					</Chan>
				</Acq>
				<Acq Number="26">
					<Chan Number="0">
						<prop name="Fluor">7.13048397781631</prop>
						<prop name="Temp">59.94</prop>
						<prop name="Time">4583250</prop>
					</Chan>
				</Acq>
				<Acq Number="27">
					<Chan Number="0">
						<prop name="Fluor">7.1311960500258</prop>
						<prop name="Temp">59.94</prop>
						<prop name="Time">4737067</prop>
					</Chan>
				</Acq>
				<Acq Number="28">
					<Chan Number="0">
						<prop name="Fluor">7.06149465639439</prop>
						<prop name="Temp">59.94</prop>
						<prop name="Time">4890850</prop>
					</Chan>
				</Acq>
				<Acq Number="29">
					<Chan Number="0">
						<prop name="Fluor">7.16982418585438</prop>
						<prop name="Temp">59.94</prop>
						<prop name="Time">5044683</prop>
					</Chan>
				</Acq>
				<Acq Number="30">
					<Chan Number="0">
						<prop name="Fluor">7.20409770972813</prop>
						<prop name="Temp">59.94</prop>
						<prop name="Time">5198467</prop>
					</Chan>
				</Acq>
				<Acq Number="31">
					<Chan Number="0">
						<prop name="Fluor">7.21950341626344</prop>
						<prop name="Temp">59.94</prop>
						<prop name="Time">5352250</prop>
					</Chan>
				</Acq>
				<Acq Number="32">
					<Chan Number="0">
						<prop name="Fluor">7.2549026373612</prop>
						<prop name="Temp">59.94</prop>
						<prop name="Time">5506067</prop>
					</Chan>
				</Acq>
				<Acq Number="33">
					<Chan Number="0">
						<prop name="Fluor">7.46448829449654</prop>
						<prop name="Temp">59.94</prop>
						<prop name="Time">5659867</prop>
					</Chan>
				</Acq>
				<Acq Number="34">
					<Chan Number="0">
						<prop name="Fluor">7.74411390325811</prop>
						<prop name="Temp">59.94</prop>
						<prop name="Time">5813650</prop>
					</Chan>
				</Acq>
				<Acq Number="35">
					<Chan Number="0">
						<prop name="Fluor">8.40922046134691</prop>
						<prop name="Temp">59.94</prop>
						<prop name="Time">5967467</prop>
					</Chan>
				</Acq>
				<Acq Number="36">
					<Chan Number="0">
						<prop name="Fluor">9.58305002230283</prop>
						<prop name="Temp">59.94</prop>
						<prop name="Time">6121267</prop>
					</Chan>
				</Acq>
				<Acq Number="37">
					<Chan Number="0">
						<prop name="Fluor">11.702622872627</prop>
						<prop name="Temp">59.94</prop>
						<prop name="Time">6275083</prop>
					</Chan>
				</Acq>
				<Acq Number="38">
					<Chan Number="0">
						<prop name="Fluor">16.0881562651075</prop>
						<prop name="Temp">59.94</prop>
						<prop name="Time">6428883</prop>
					</Chan>
				</Acq>
				<Acq Number="39">
					<Chan Number="0">
						<prop name="Fluor">24.0750931673124</prop>
						<prop name="Temp">59.94</prop>
						<prop name="Time">6582667</prop>
					</Chan>
				</Acq>
				<Acq Number="40">
					<Chan Number="0">
						<prop name="Fluor">35.893110339071</prop>
						<prop name="Temp">59.94</prop>
						<prop name="Time">6736450</prop>
					</Chan>
				</Acq>
				<Acq Number="41">
					<Chan Number="0">
						<prop name="Fluor">48.635884721735</prop>
						<prop name="Temp">59.94</prop>
						<prop name="Time">6890233</prop>
					</Chan>
				</Acq>
				<Acq Number="42">
					<Chan Number="0">
						<prop name="Fluor">58.3282753033983</prop>
						<prop name="Temp">59.94</prop>
						<prop name="Time">7044067</prop>
					</Chan>
				</Acq>
				<Acq Number="43">
					<Chan Number="0">
						<prop name="Fluor">64.4300800267371</prop>
						<prop name="Temp">59.94</prop>
						<prop name="Time">7197600</prop>
					</Chan>
				</Acq>
				<Acq Number="44">
					<Chan Number="0">
						<prop name="Fluor">68.4330854564153</prop>
						<prop name="Temp">59.94</prop>
						<prop name="Time">7351417</prop>
					</Chan>
				</Acq>
				<Acq Number="45">
					<Chan Number="0">
						<prop name="Fluor">71.3476387160448</prop>
						<prop name="Temp">59.94</prop>
						<prop name="Time">7505217</prop>
					</Chan>
				</Acq>
			</Sample>
			<Sample Number="27">
				<Acq Number="1">
					<Chan Number="0">
						<prop name="Fluor">5.37521705421581</prop>
						<prop name="Temp">59.94</prop>
						<prop name="Time">738400</prop>
					</Chan>
				</Acq>
				<Acq Number="2">
					<Chan Number="0">
						<prop name="Fluor">5.3802781342103</prop>
						<prop name="Temp">59.94</prop>
						<prop name="Time">892183</prop>
					</Chan>
				</Acq>
				<Acq Number="3">
					<Chan Number="0">
						<prop name="Fluor">5.37687657816357</prop>
						<prop name="Temp">59.94</prop>
						<prop name="Time">1046033</prop>
					</Chan>
				</Acq>
				<Acq Number="4">
					<Chan Number="0">
						<prop name="Fluor">5.42024186253614</prop>
						<prop name="Temp">59.94</prop>
						<prop name="Time">1199800</prop>
					</Chan>
				</Acq>
				<Acq Number="5">
					<Chan Number="0">
						<prop name="Fluor">5.44578431405454</prop>
						<prop name="Temp">59.97</prop>
						<prop name="Time">1353600</prop>
					</Chan>
				</Acq>
				<Acq Number="6">
					<Chan Number="0">
						<prop name="Fluor">5.37982186520449</prop>
						<prop name="Temp">59.94</prop>
						<prop name="Time">1507400</prop>
					</Chan>
				</Acq>
				<Acq Number="7">
					<Chan Number="0">
						<prop name="Fluor">5.46499694368672</prop>
						<prop name="Temp">59.94</prop>
						<prop name="Time">1661217</prop>
					</Chan>
				</Acq>
				<Acq Number="8">
					<Chan Number="0">
						<prop name="Fluor">5.42534168173129</prop>
						<prop name="Temp">59.94</prop>
						<prop name="Time">1815017</prop>
					</Chan>
				</Acq>
				<Acq Number="9">
					<Chan Number="0">
						<prop name="Fluor">5.44709494967715</prop>
						<prop name="Temp">59.94</prop>
						<prop name="Time">1968817</prop>
					</Chan>
				</Acq>
				<Acq Number="10">
					<Chan Number="0">
						<prop name="Fluor">5.40531423499191</prop>
						<prop name="Temp">59.94</prop>
						<prop name="Time">2122600</prop>
					</Chan>
				</Acq>
				<Acq Number="11">
					<Chan Number="0">
						<prop name="Fluor">5.44752601388597</prop>
						<prop name="Temp">59.97</prop>
						<prop name="Time">2276433</prop>
					</Chan>
				</Acq>
				<Acq Number="12">
					<Chan Number="0">
						<prop name="Fluor">5.42836989080198</prop>
						<prop name="Temp">59.94</prop>
						<prop name="Time">2430317</prop>
					</Chan>
				</Acq>
				<Acq Number="13">
					<Chan Number="0">
						<prop name="Fluor">5.46751422300066</prop>
						<prop name="Temp">59.94</prop>
						<prop name="Time">2584100</prop>
					</Chan>
				</Acq>
				<Acq Number="14">
					<Chan Number="0">
						<prop name="Fluor">5.40832349612305</prop>
						<prop name="Temp">59.97</prop>
						<prop name="Time">2737900</prop>
					</Chan>
				</Acq>
				<Acq Number="15">
					<Chan Number="0">
						<prop name="Fluor">5.38438292111007</prop>
						<prop name="Temp">59.94</prop>
						<prop name="Time">2891700</prop>
					</Chan>
				</Acq>
				<Acq Number="16">
					<Chan Number="0">
						<prop name="Fluor">5.49100320664949</prop>
						<prop name="Temp">59.94</prop>
						<prop name="Time">3045500</prop>
					</Chan>
				</Acq>
				<Acq Number="17">
					<Chan Number="0">
						<prop name="Fluor">5.46662460294344</prop>
						<prop name="Temp">59.94</prop>
						<prop name="Time">3199300</prop>
					</Chan>
				</Acq>
				<Acq Number="18">
					<Chan Number="0">
						<prop name="Fluor">5.4261486674769</prop>
						<prop name="Temp">59.94</prop>
						<prop name="Time">3353100</prop>
					</Chan>
				</Acq>
				<Acq Number="19">
					<Chan Number="0">
						<prop name="Fluor">5.44365379854662</prop>
						<prop name="Temp">59.97</prop>
						<prop name="Time">3506933</prop>
					</Chan>
				</Acq>
				<Acq Number="20">
					<Chan Number="0">
						<prop name="Fluor">5.40662260521991</prop>
						<prop name="Temp">59.94</prop>
						<prop name="Time">3660433</prop>
					</Chan>
				</Acq>
				<Acq Number="21">
					<Chan Number="0">
						<prop name="Fluor">5.44961706224449</prop>
						<prop name="Temp">59.94</prop>
						<prop name="Time">3814250</prop>
					</Chan>
				</Acq>
				<Acq Number="22">
					<Chan Number="0">
						<prop name="Fluor">5.46753392097431</prop>
						<prop name="Temp">59.97</prop>
						<prop name="Time">3968050</prop>
					</Chan>
				</Acq>
				<Acq Number="23">
					<Chan Number="0">
						<prop name="Fluor">5.4448471023949</prop>
						<prop name="Temp">59.94</prop>
						<prop name="Time">4121867</prop>
					</Chan>
				</Acq>
				<Acq Number="24">
					<Chan Number="0">
						<prop name="Fluor">5.42138057684748</prop>
						<prop name="Temp">59.94</prop>
						<prop name="Time">4275633</prop>
					</Chan>
				</Acq>
				<Acq Number="25">
					<Chan Number="0">
						<prop name="Fluor">5.5391235723889</prop>
						<prop name="Temp">59.94</prop>
						<prop name="Time">4429467</prop>
					</Chan>
				</Acq>
				<Acq Number="26">
					<Chan Number="0">
						<prop name="Fluor">5.65622325489615</prop>
						<prop name="Temp">59.94</prop>
						<prop name="Time">4583250</prop>
					</Chan>
				</Acq>
				<Acq Number="27">
					<Chan Number="0">
						<prop name="Fluor">5.89198712808356</prop>
						<prop name="Temp">59.94</prop>
						<prop name="Time">4737067</prop>
					</Chan>
				</Acq>
				<Acq Number="28">
					<Chan Number="0">
						<prop name="Fluor">6.38129706602453</prop>
						<prop name="Temp">59.94</prop>
						<prop name="Time">4890850</prop>
					</Chan>
				</Acq>
				<Acq Number="29">
					<Chan Number="0">
						<prop name="Fluor">7.31838630311488</prop>
						<prop name="Temp">59.94</prop>
						<prop name="Time">5044683</prop>
					</Chan>
				</Acq>
				<Acq Number="30">
					<Chan Number="0">
						<prop name="Fluor">9.07938876922</prop>
						<prop name="Temp">59.94</prop>
						<prop name="Time">5198467</prop>
					</Chan>
				</Acq>
				<Acq Number="31">
					<Chan Number="0">
						<prop name="Fluor">12.421868541097</prop>
						<prop name="Temp">59.94</prop>
						<prop name="Time">5352250</prop>
					</Chan>
				</Acq>
				<Acq Number="32">
					<Chan Number="0">
						<prop name="Fluor">18.6396593149795</prop>
						<prop name="Temp">59.94</prop>
						<prop name="Time">5506067</prop>
					</Chan>
				</Acq>
				<Acq Number="33">
					<Chan Number="0">
						<prop name="Fluor">29.5331416293747</prop>
						<prop name="Temp">59.94</prop>
						<prop name="Time">5659867</prop>
					</Chan>
				</Acq>
				<Acq Number="34">
					<Chan Number="0">
						<prop name="Fluor">44.4217353616683</prop>
						<prop name="Temp">59.94</prop>
						<prop name="Time">5813650</prop>
					</Chan>
				</Acq>
				<Acq Number="35">
					<Chan Number="0">
						<prop name="Fluor">58.3825360346778</prop>
						<prop name="Temp">59.94</prop>
						<prop name="Time">5967467</prop>
					</Chan>
				</Acq>
				<Acq Number="36">
					<Chan Number="0">
						<prop name="Fluor">67.4982977799091</prop>
						<prop name="Temp">59.94</prop>
						<prop name="Time">6121267</prop>
					</Chan>
				</Acq>
				<Acq Number="37">
					<Chan Number="0">
						<prop name="Fluor">72.9284822745036</prop>
						<prop name="Temp">59.94</prop>
						<prop name="Time">6275083</prop>
					</Chan>
				</Acq>
				<Acq Number="38">
					<Chan Number="0">
						<prop name="Fluor">76.2439085062051</prop>
						<prop name="Temp">59.94</prop>
						<prop name="Time">6428883</prop>
					</Chan>
				</Acq>
				<Acq Number="39">
					<Chan Number="0">
						<prop name="Fluor">78.4544286665522</prop>
						<prop name="Temp">59.94</prop>
						<prop name="Time">6582667</prop>
					</Chan>
				</Acq>
				<Acq Number="40">
					<Chan Number="0">
						<prop name="Fluor">79.9424078131898</prop>
						<prop name="Temp">59.94</prop>
						<prop name="Time">6736450</prop>
					</Chan>
				</Acq>
				<Acq Number="41">
					<Chan Number="0">
						<prop name="Fluor">81.0932704231157</prop>
						<prop name="Temp">59.94</prop>
						<prop name="Time">6890233</prop>
					</Chan>
				</Acq>
				<Acq Number="42">
					<Chan Number="0">
						<prop name="Fluor">82.0812011470634</prop>
						<prop name="Temp">59.94</prop>
						<prop name="Time">7044067</prop>
					</Chan>
				</Acq>
				<Acq Number="43">
					<Chan Number="0">
						<prop name="Fluor">82.6865792409589</prop>
						<prop name="Temp">59.94</prop>
						<prop name="Time">7197600</prop>
					</Chan>
				</Acq>
				<Acq Number="44">
					<Chan Number="0">
						<prop name="Fluor">83.2221909385726</prop>
						<prop name="Temp">59.94</prop>
						<prop name="Time">7351417</prop>
					</Chan>
				</Acq>
				<Acq Number="45">
					<Chan Number="0">
						<prop name="Fluor">83.728852079929</prop>
						<prop name="Temp">59.94</prop>
						<prop name="Time">7505217</prop>
					</Chan>
				</Acq>
			</Sample>
			<Sample Number="28">
				<Acq Number="1">
					<Chan Number="0">
						<prop name="Fluor">3.32775836095786</prop>
						<prop name="Temp">59.94</prop>
						<prop name="Time">738400</prop>
					</Chan>
				</Acq>
				<Acq Number="2">
					<Chan Number="0">
						<prop name="Fluor">3.3515113969644</prop>
						<prop name="Temp">59.94</prop>
						<prop name="Time">892183</prop>
					</Chan>
				</Acq>
				<Acq Number="3">
					<Chan Number="0">
						<prop name="Fluor">3.3494043564005</prop>
						<prop name="Temp">59.94</prop>
						<prop name="Time">1046033</prop>
					</Chan>
				</Acq>
				<Acq Number="4">
					<Chan Number="0">
						<prop name="Fluor">3.39104835627832</prop>
						<prop name="Temp">59.94</prop>
						<prop name="Time">1199800</prop>
					</Chan>
				</Acq>
				<Acq Number="5">
					<Chan Number="0">
						<prop name="Fluor">3.4143148171031</prop>
						<prop name="Temp">59.97</prop>
						<prop name="Time">1353600</prop>
					</Chan>
				</Acq>
				<Acq Number="6">
					<Chan Number="0">
						<prop name="Fluor">3.41303618174281</prop>
						<prop name="Temp">59.94</prop>
						<prop name="Time">1507400</prop>
					</Chan>
				</Acq>
				<Acq Number="7">
					<Chan Number="0">
						<prop name="Fluor">3.41300326472978</prop>
						<prop name="Temp">59.94</prop>
						<prop name="Time">1661217</prop>
					</Chan>
				</Acq>
				<Acq Number="8">
					<Chan Number="0">
						<prop name="Fluor">3.435435270798</prop>
						<prop name="Temp">59.94</prop>
						<prop name="Time">1815017</prop>
					</Chan>
				</Acq>
				<Acq Number="9">
					<Chan Number="0">
						<prop name="Fluor">3.41510809259804</prop>
						<prop name="Temp">59.94</prop>
						<prop name="Time">1968817</prop>
					</Chan>
				</Acq>
				<Acq Number="10">
					<Chan Number="0">
						<prop name="Fluor">3.45688824942145</prop>
						<prop name="Temp">59.94</prop>
						<prop name="Time">2122600</prop>
					</Chan>
				</Acq>
				<Acq Number="11">
					<Chan Number="0">
						<prop name="Fluor">3.43598021105151</prop>
						<prop name="Temp">59.97</prop>
						<prop name="Time">2276433</prop>
					</Chan>
				</Acq>
				<Acq Number="12">
					<Chan Number="0">
						<prop name="Fluor">3.41672964477342</prop>
						<prop name="Temp">59.94</prop>
						<prop name="Time">2430317</prop>
					</Chan>
				</Acq>
				<Acq Number="13">
					<Chan Number="0">
						<prop name="Fluor">3.47640303505432</prop>
						<prop name="Temp">59.94</prop>
						<prop name="Time">2584100</prop>
					</Chan>
				</Acq>
				<Acq Number="14">
					<Chan Number="0">
						<prop name="Fluor">3.47943233857267</prop>
						<prop name="Temp">59.97</prop>
						<prop name="Time">2737900</prop>
					</Chan>
				</Acq>
				<Acq Number="15">
					<Chan Number="0">
						<prop name="Fluor">3.47779557585676</prop>
						<prop name="Temp">59.94</prop>
						<prop name="Time">2891700</prop>
					</Chan>
				</Acq>
				<Acq Number="16">
					<Chan Number="0">
						<prop name="Fluor">3.45711287850046</prop>
						<prop name="Temp">59.94</prop>
						<prop name="Time">3045500</prop>
					</Chan>
				</Acq>
				<Acq Number="17">
					<Chan Number="0">
						<prop name="Fluor">3.49644531829029</prop>
						<prop name="Temp">59.94</prop>
						<prop name="Time">3199300</prop>
					</Chan>
				</Acq>
				<Acq Number="18">
					<Chan Number="0">
						<prop name="Fluor">3.51846124189765</prop>
						<prop name="Temp">59.94</prop>
						<prop name="Time">3353100</prop>
					</Chan>
				</Acq>
				<Acq Number="19">
					<Chan Number="0">
						<prop name="Fluor">3.43354501903864</prop>
						<prop name="Temp">59.97</prop>
						<prop name="Time">3506933</prop>
					</Chan>
				</Acq>
				<Acq Number="20">
					<Chan Number="0">
						<prop name="Fluor">3.43707553346669</prop>
						<prop name="Temp">59.94</prop>
						<prop name="Time">3660433</prop>
					</Chan>
				</Acq>
				<Acq Number="21">
					<Chan Number="0">
						<prop name="Fluor">3.49919324634781</prop>
						<prop name="Temp">59.94</prop>
						<prop name="Time">3814250</prop>
					</Chan>
				</Acq>
				<Acq Number="22">
					<Chan Number="0">
						<prop name="Fluor">3.45577864108218</prop>
						<prop name="Temp">59.97</prop>
						<prop name="Time">3968050</prop>
					</Chan>
				</Acq>
				<Acq Number="23">
					<Chan Number="0">
						<prop name="Fluor">3.49615310076145</prop>
						<prop name="Temp">59.94</prop>
						<prop name="Time">4121867</prop>
					</Chan>
				</Acq>
				<Acq Number="24">
					<Chan Number="0">
						<prop name="Fluor">3.47416494339056</prop>
						<prop name="Temp">59.94</prop>
						<prop name="Time">4275633</prop>
					</Chan>
				</Acq>
				<Acq Number="25">
					<Chan Number="0">
						<prop name="Fluor">3.52255506804033</prop>
						<prop name="Temp">59.94</prop>
						<prop name="Time">4429467</prop>
					</Chan>
				</Acq>
				<Acq Number="26">
					<Chan Number="0">
						<prop name="Fluor">3.57757325573331</prop>
						<prop name="Temp">59.94</prop>
						<prop name="Time">4583250</prop>
					</Chan>
				</Acq>
				<Acq Number="27">
					<Chan Number="0">
						<prop name="Fluor">3.70218413741521</prop>
						<prop name="Temp">59.94</prop>
						<prop name="Time">4737067</prop>
					</Chan>
				</Acq>
				<Acq Number="28">
					<Chan Number="0">
						<prop name="Fluor">3.84604042829232</prop>
						<prop name="Temp">59.94</prop>
						<prop name="Time">4890850</prop>
					</Chan>
				</Acq>
				<Acq Number="29">
					<Chan Number="0">
						<prop name="Fluor">4.29940099427334</prop>
						<prop name="Temp">59.94</prop>
						<prop name="Time">5044683</prop>
					</Chan>
				</Acq>
				<Acq Number="30">
					<Chan Number="0">
						<prop name="Fluor">5.11972376377721</prop>
						<prop name="Temp">59.94</prop>
						<prop name="Time">5198467</prop>
					</Chan>
				</Acq>
				<Acq Number="31">
					<Chan Number="0">
						<prop name="Fluor">6.62293609792182</prop>
						<prop name="Temp">59.94</prop>
						<prop name="Time">5352250</prop>
					</Chan>
				</Acq>
				<Acq Number="32">
					<Chan Number="0">
						<prop name="Fluor">9.48513058994123</prop>
						<prop name="Temp">59.94</prop>
						<prop name="Time">5506067</prop>
					</Chan>
				</Acq>
				<Acq Number="33">
					<Chan Number="0">
						<prop name="Fluor">14.8955759727437</prop>
						<prop name="Temp">59.94</prop>
						<prop name="Time">5659867</prop>
					</Chan>
				</Acq>
				<Acq Number="34">
					<Chan Number="0">
						<prop name="Fluor">24.2256811117984</prop>
						<prop name="Temp">59.94</prop>
						<prop name="Time">5813650</prop>
					</Chan>
				</Acq>
				<Acq Number="35">
					<Chan Number="0">
						<prop name="Fluor">37.5737043488972</prop>
						<prop name="Temp">59.94</prop>
						<prop name="Time">5967467</prop>
					</Chan>
				</Acq>
				<Acq Number="36">
					<Chan Number="0">
						<prop name="Fluor">50.5402876430483</prop>
						<prop name="Temp">59.94</prop>
						<prop name="Time">6121267</prop>
					</Chan>
				</Acq>
				<Acq Number="37">
					<Chan Number="0">
						<prop name="Fluor">57.8277256121598</prop>
						<prop name="Temp">59.94</prop>
						<prop name="Time">6275083</prop>
					</Chan>
				</Acq>
				<Acq Number="38">
					<Chan Number="0">
						<prop name="Fluor">62.7091148605936</prop>
						<prop name="Temp">59.94</prop>
						<prop name="Time">6428883</prop>
					</Chan>
				</Acq>
				<Acq Number="39">
					<Chan Number="0">
						<prop name="Fluor">66.946603201486</prop>
						<prop name="Temp">59.94</prop>
						<prop name="Time">6582667</prop>
					</Chan>
				</Acq>
				<Acq Number="40">
					<Chan Number="0">
						<prop name="Fluor">70.4473332345512</prop>
						<prop name="Temp">59.94</prop>
						<prop name="Time">6736450</prop>
					</Chan>
				</Acq>
				<Acq Number="41">
					<Chan Number="0">
						<prop name="Fluor">73.0850275285558</prop>
						<prop name="Temp">59.94</prop>
						<prop name="Time">6890233</prop>
					</Chan>
				</Acq>
				<Acq Number="42">
					<Chan Number="0">
						<prop name="Fluor">75.0905315680301</prop>
						<prop name="Temp">59.94</prop>
						<prop name="Time">7044067</prop>
					</Chan>
				</Acq>
				<Acq Number="43">
					<Chan Number="0">
						<prop name="Fluor">76.7664622921608</prop>
						<prop name="Temp">59.94</prop>
						<prop name="Time">7197600</prop>
					</Chan>
				</Acq>
				<Acq Number="44">
					<Chan Number="0">
						<prop name="Fluor">78.0633413067207</prop>
						<prop name="Temp">59.94</prop>
						<prop name="Time">7351417</prop>
					</Chan>
				</Acq>
				<Acq Number="45">
					<Chan Number="0">
						<prop name="Fluor">78.9254546062055</prop>
						<prop name="Temp">59.94</prop>
						<prop name="Time">7505217</prop>
					</Chan>
				</Acq>
			</Sample>
			<Sample Number="29">
				<Acq Number="1">
					<Chan Number="0">
						<prop name="Fluor">3.89403217392309</prop>
						<prop name="Temp">59.94</prop>
						<prop name="Time">738400</prop>
					</Chan>
				</Acq>
				<Acq Number="2">
					<Chan Number="0">
						<prop name="Fluor">3.91793775068812</prop>
						<prop name="Temp">59.94</prop>
						<prop name="Time">892183</prop>
					</Chan>
				</Acq>
				<Acq Number="3">
					<Chan Number="0">
						<prop name="Fluor">3.95589906030395</prop>
						<prop name="Temp">59.94</prop>
						<prop name="Time">1046033</prop>
					</Chan>
				</Acq>
				<Acq Number="4">
					<Chan Number="0">
						<prop name="Fluor">3.99688898508147</prop>
						<prop name="Temp">59.94</prop>
						<prop name="Time">1199800</prop>
					</Chan>
				</Acq>
				<Acq Number="5">
					<Chan Number="0">
						<prop name="Fluor">4.00000614873123</prop>
						<prop name="Temp">59.97</prop>
						<prop name="Time">1353600</prop>
					</Chan>
				</Acq>
				<Acq Number="6">
					<Chan Number="0">
						<prop name="Fluor">3.95802963051151</prop>
						<prop name="Temp">59.94</prop>
						<prop name="Time">1507400</prop>
					</Chan>
				</Acq>
				<Acq Number="7">
					<Chan Number="0">
						<prop name="Fluor">3.9377985881948</prop>
						<prop name="Temp">59.94</prop>
						<prop name="Time">1661217</prop>
					</Chan>
				</Acq>
				<Acq Number="8">
					<Chan Number="0">
						<prop name="Fluor">4.00061736533154</prop>
						<prop name="Temp">59.94</prop>
						<prop name="Time">1815017</prop>
					</Chan>
				</Acq>
				<Acq Number="9">
					<Chan Number="0">
						<prop name="Fluor">4.0616810017586</prop>
						<prop name="Temp">59.94</prop>
						<prop name="Time">1968817</prop>
					</Chan>
				</Acq>
				<Acq Number="10">
					<Chan Number="0">
						<prop name="Fluor">4.02180352645914</prop>
						<prop name="Temp">59.94</prop>
						<prop name="Time">2122600</prop>
					</Chan>
				</Acq>
				<Acq Number="11">
					<Chan Number="0">
						<prop name="Fluor">4.02149107536966</prop>
						<prop name="Temp">59.97</prop>
						<prop name="Time">2276433</prop>
					</Chan>
				</Acq>
				<Acq Number="12">
					<Chan Number="0">
						<prop name="Fluor">4.02311202992089</prop>
						<prop name="Temp">59.94</prop>
						<prop name="Time">2430317</prop>
					</Chan>
				</Acq>
				<Acq Number="13">
					<Chan Number="0">
						<prop name="Fluor">4.06105181975081</prop>
						<prop name="Temp">59.94</prop>
						<prop name="Time">2584100</prop>
					</Chan>
				</Acq>
				<Acq Number="14">
					<Chan Number="0">
						<prop name="Fluor">4.08479507344418</prop>
						<prop name="Temp">59.97</prop>
						<prop name="Time">2737900</prop>
					</Chan>
				</Acq>
				<Acq Number="15">
					<Chan Number="0">
						<prop name="Fluor">4.00183852832983</prop>
						<prop name="Temp">59.94</prop>
						<prop name="Time">2891700</prop>
					</Chan>
				</Acq>
				<Acq Number="16">
					<Chan Number="0">
						<prop name="Fluor">4.06260143768</prop>
						<prop name="Temp">59.94</prop>
						<prop name="Time">3045500</prop>
					</Chan>
				</Acq>
				<Acq Number="17">
					<Chan Number="0">
						<prop name="Fluor">4.01987324214969</prop>
						<prop name="Temp">59.94</prop>
						<prop name="Time">3199300</prop>
					</Chan>
				</Acq>
				<Acq Number="18">
					<Chan Number="0">
						<prop name="Fluor">4.06195441465492</prop>
						<prop name="Temp">59.94</prop>
						<prop name="Time">3353100</prop>
					</Chan>
				</Acq>
				<Acq Number="19">
					<Chan Number="0">
						<prop name="Fluor">4.01864615618832</prop>
						<prop name="Temp">59.97</prop>
						<prop name="Time">3506933</prop>
					</Chan>
				</Acq>
				<Acq Number="20">
					<Chan Number="0">
						<prop name="Fluor">4.02276519497311</prop>
						<prop name="Temp">59.94</prop>
						<prop name="Time">3660433</prop>
					</Chan>
				</Acq>
				<Acq Number="21">
					<Chan Number="0">
						<prop name="Fluor">4.0433065439929</prop>
						<prop name="Temp">59.94</prop>
						<prop name="Time">3814250</prop>
					</Chan>
				</Acq>
				<Acq Number="22">
					<Chan Number="0">
						<prop name="Fluor">4.04079583944207</prop>
						<prop name="Temp">59.97</prop>
						<prop name="Time">3968050</prop>
					</Chan>
				</Acq>
				<Acq Number="23">
					<Chan Number="0">
						<prop name="Fluor">4.01957309093291</prop>
						<prop name="Temp">59.94</prop>
						<prop name="Time">4121867</prop>
					</Chan>
				</Acq>
				<Acq Number="24">
					<Chan Number="0">
						<prop name="Fluor">4.0382221617481</prop>
						<prop name="Temp">59.94</prop>
						<prop name="Time">4275633</prop>
					</Chan>
				</Acq>
				<Acq Number="25">
					<Chan Number="0">
						<prop name="Fluor">3.98571747360374</prop>
						<prop name="Temp">59.94</prop>
						<prop name="Time">4429467</prop>
					</Chan>
				</Acq>
				<Acq Number="26">
					<Chan Number="0">
						<prop name="Fluor">4.05907963070761</prop>
						<prop name="Temp">59.94</prop>
						<prop name="Time">4583250</prop>
					</Chan>
				</Acq>
				<Acq Number="27">
					<Chan Number="0">
						<prop name="Fluor">4.04003710138282</prop>
						<prop name="Temp">59.94</prop>
						<prop name="Time">4737067</prop>
					</Chan>
				</Acq>
				<Acq Number="28">
					<Chan Number="0">
						<prop name="Fluor">4.10070100923866</prop>
						<prop name="Temp">59.94</prop>
						<prop name="Time">4890850</prop>
					</Chan>
				</Acq>
				<Acq Number="29">
					<Chan Number="0">
						<prop name="Fluor">4.10117043645698</prop>
						<prop name="Temp">59.94</prop>
						<prop name="Time">5044683</prop>
					</Chan>
				</Acq>
				<Acq Number="30">
					<Chan Number="0">
						<prop name="Fluor">4.17946138343718</prop>
						<prop name="Temp">59.94</prop>
						<prop name="Time">5198467</prop>
					</Chan>
				</Acq>
				<Acq Number="31">
					<Chan Number="0">
						<prop name="Fluor">4.32151407797852</prop>
						<prop name="Temp">59.94</prop>
						<prop name="Time">5352250</prop>
					</Chan>
				</Acq>
				<Acq Number="32">
					<Chan Number="0">
						<prop name="Fluor">4.62459268585833</prop>
						<prop name="Temp">59.94</prop>
						<prop name="Time">5506067</prop>
					</Chan>
				</Acq>
				<Acq Number="33">
					<Chan Number="0">
						<prop name="Fluor">5.2480442947984</prop>
						<prop name="Temp">59.94</prop>
						<prop name="Time">5659867</prop>
					</Chan>
				</Acq>
				<Acq Number="34">
					<Chan Number="0">
						<prop name="Fluor">6.35783123751384</prop>
						<prop name="Temp">59.94</prop>
						<prop name="Time">5813650</prop>
					</Chan>
				</Acq>
				<Acq Number="35">
					<Chan Number="0">
						<prop name="Fluor">8.46171915373852</prop>
						<prop name="Temp">59.94</prop>
						<prop name="Time">5967467</prop>
					</Chan>
				</Acq>
				<Acq Number="36">
					<Chan Number="0">
						<prop name="Fluor">12.4400065710864</prop>
						<prop name="Temp">59.94</prop>
						<prop name="Time">6121267</prop>
					</Chan>
				</Acq>
				<Acq Number="37">
					<Chan Number="0">
						<prop name="Fluor">19.5047023202973</prop>
						<prop name="Temp">59.94</prop>
						<prop name="Time">6275083</prop>
					</Chan>
				</Acq>
				<Acq Number="38">
					<Chan Number="0">
						<prop name="Fluor">31.1211015636973</prop>
						<prop name="Temp">59.94</prop>
						<prop name="Time">6428883</prop>
					</Chan>
				</Acq>
				<Acq Number="39">
					<Chan Number="0">
						<prop name="Fluor">45.3587784336662</prop>
						<prop name="Temp">59.94</prop>
						<prop name="Time">6582667</prop>
					</Chan>
				</Acq>
				<Acq Number="40">
					<Chan Number="0">
						<prop name="Fluor">56.8915611310355</prop>
						<prop name="Temp">59.94</prop>
						<prop name="Time">6736450</prop>
					</Chan>
				</Acq>
				<Acq Number="41">
					<Chan Number="0">
						<prop name="Fluor">64.293746114242</prop>
						<prop name="Temp">59.94</prop>
						<prop name="Time">6890233</prop>
					</Chan>
				</Acq>
				<Acq Number="42">
					<Chan Number="0">
						<prop name="Fluor">69.0322725703687</prop>
						<prop name="Temp">59.94</prop>
						<prop name="Time">7044067</prop>
					</Chan>
				</Acq>
				<Acq Number="43">
					<Chan Number="0">
						<prop name="Fluor">72.2136521943053</prop>
						<prop name="Temp">59.94</prop>
						<prop name="Time">7197600</prop>
					</Chan>
				</Acq>
				<Acq Number="44">
					<Chan Number="0">
						<prop name="Fluor">74.3523643735489</prop>
						<prop name="Temp">59.94</prop>
						<prop name="Time">7351417</prop>
					</Chan>
				</Acq>
				<Acq Number="45">
					<Chan Number="0">
						<prop name="Fluor">75.7646341148197</prop>
						<prop name="Temp">59.94</prop>
						<prop name="Time">7505217</prop>
					</Chan>
				</Acq>
			</Sample>
			<Sample Number="30">
				<Acq Number="1">
					<Chan Number="0">
						<prop name="Fluor">6.7045403586897</prop>
						<prop name="Temp">59.94</prop>
						<prop name="Time">738400</prop>
					</Chan>
				</Acq>
				<Acq Number="2">
					<Chan Number="0">
						<prop name="Fluor">6.67047976810077</prop>
						<prop name="Temp">59.94</prop>
						<prop name="Time">892183</prop>
					</Chan>
				</Acq>
				<Acq Number="3">
					<Chan Number="0">
						<prop name="Fluor">6.70661774457993</prop>
						<prop name="Temp">59.94</prop>
						<prop name="Time">1046033</prop>
					</Chan>
				</Acq>
				<Acq Number="4">
					<Chan Number="0">
						<prop name="Fluor">6.7479256748312</prop>
						<prop name="Temp">59.94</prop>
						<prop name="Time">1199800</prop>
					</Chan>
				</Acq>
				<Acq Number="5">
					<Chan Number="0">
						<prop name="Fluor">6.77339409006585</prop>
						<prop name="Temp">59.97</prop>
						<prop name="Time">1353600</prop>
					</Chan>
				</Acq>
				<Acq Number="6">
					<Chan Number="0">
						<prop name="Fluor">6.6900943361084</prop>
						<prop name="Temp">59.94</prop>
						<prop name="Time">1507400</prop>
					</Chan>
				</Acq>
				<Acq Number="7">
					<Chan Number="0">
						<prop name="Fluor">6.69007587797025</prop>
						<prop name="Temp">59.94</prop>
						<prop name="Time">1661217</prop>
					</Chan>
				</Acq>
				<Acq Number="8">
					<Chan Number="0">
						<prop name="Fluor">6.73409613551772</prop>
						<prop name="Temp">59.94</prop>
						<prop name="Time">1815017</prop>
					</Chan>
				</Acq>
				<Acq Number="9">
					<Chan Number="0">
						<prop name="Fluor">6.75477338781389</prop>
						<prop name="Temp">59.94</prop>
						<prop name="Time">1968817</prop>
					</Chan>
				</Acq>
				<Acq Number="10">
					<Chan Number="0">
						<prop name="Fluor">6.79623802317261</prop>
						<prop name="Temp">59.94</prop>
						<prop name="Time">2122600</prop>
					</Chan>
				</Acq>
				<Acq Number="11">
					<Chan Number="0">
						<prop name="Fluor">6.77550807627872</prop>
						<prop name="Temp">59.97</prop>
						<prop name="Time">2276433</prop>
					</Chan>
				</Acq>
				<Acq Number="12">
					<Chan Number="0">
						<prop name="Fluor">6.71760107221618</prop>
						<prop name="Temp">59.94</prop>
						<prop name="Time">2430317</prop>
					</Chan>
				</Acq>
				<Acq Number="13">
					<Chan Number="0">
						<prop name="Fluor">6.71336981366536</prop>
						<prop name="Temp">59.94</prop>
						<prop name="Time">2584100</prop>
					</Chan>
				</Acq>
				<Acq Number="14">
					<Chan Number="0">
						<prop name="Fluor">6.77977762510719</prop>
						<prop name="Temp">59.97</prop>
						<prop name="Time">2737900</prop>
					</Chan>
				</Acq>
				<Acq Number="15">
					<Chan Number="0">
						<prop name="Fluor">6.77656033414382</prop>
						<prop name="Temp">59.94</prop>
						<prop name="Time">2891700</prop>
					</Chan>
				</Acq>
				<Acq Number="16">
					<Chan Number="0">
						<prop name="Fluor">6.75635396109655</prop>
						<prop name="Temp">59.94</prop>
						<prop name="Time">3045500</prop>
					</Chan>
				</Acq>
				<Acq Number="17">
					<Chan Number="0">
						<prop name="Fluor">6.77283979796335</prop>
						<prop name="Temp">59.94</prop>
						<prop name="Time">3199300</prop>
					</Chan>
				</Acq>
				<Acq Number="18">
					<Chan Number="0">
						<prop name="Fluor">6.77548221658549</prop>
						<prop name="Temp">59.94</prop>
						<prop name="Time">3353100</prop>
					</Chan>
				</Acq>
				<Acq Number="19">
					<Chan Number="0">
						<prop name="Fluor">6.73037983788687</prop>
						<prop name="Temp">59.97</prop>
						<prop name="Time">3506933</prop>
					</Chan>
				</Acq>
				<Acq Number="20">
					<Chan Number="0">
						<prop name="Fluor">6.69684984759559</prop>
						<prop name="Temp">59.94</prop>
						<prop name="Time">3660433</prop>
					</Chan>
				</Acq>
				<Acq Number="21">
					<Chan Number="0">
						<prop name="Fluor">6.71755487601794</prop>
						<prop name="Temp">59.94</prop>
						<prop name="Time">3814250</prop>
					</Chan>
				</Acq>
				<Acq Number="22">
					<Chan Number="0">
						<prop name="Fluor">6.67297173195804</prop>
						<prop name="Temp">59.97</prop>
						<prop name="Time">3968050</prop>
					</Chan>
				</Acq>
				<Acq Number="23">
					<Chan Number="0">
						<prop name="Fluor">6.6915109544914</prop>
						<prop name="Temp">59.94</prop>
						<prop name="Time">4121867</prop>
					</Chan>
				</Acq>
				<Acq Number="24">
					<Chan Number="0">
						<prop name="Fluor">6.68882281717572</prop>
						<prop name="Temp">59.94</prop>
						<prop name="Time">4275633</prop>
					</Chan>
				</Acq>
				<Acq Number="25">
					<Chan Number="0">
						<prop name="Fluor">6.68222930124468</prop>
						<prop name="Temp">59.94</prop>
						<prop name="Time">4429467</prop>
					</Chan>
				</Acq>
				<Acq Number="26">
					<Chan Number="0">
						<prop name="Fluor">6.6895356697938</prop>
						<prop name="Temp">59.94</prop>
						<prop name="Time">4583250</prop>
					</Chan>
				</Acq>
				<Acq Number="27">
					<Chan Number="0">
						<prop name="Fluor">6.73151564191396</prop>
						<prop name="Temp">59.94</prop>
						<prop name="Time">4737067</prop>
					</Chan>
				</Acq>
				<Acq Number="28">
					<Chan Number="0">
						<prop name="Fluor">6.7104981329416</prop>
						<prop name="Temp">59.94</prop>
						<prop name="Time">4890850</prop>
					</Chan>
				</Acq>
				<Acq Number="29">
					<Chan Number="0">
						<prop name="Fluor">6.68986151323868</prop>
						<prop name="Temp">59.94</prop>
						<prop name="Time">5044683</prop>
					</Chan>
				</Acq>
				<Acq Number="30">
					<Chan Number="0">
						<prop name="Fluor">6.6839636633489</prop>
						<prop name="Temp">59.94</prop>
						<prop name="Time">5198467</prop>
					</Chan>
				</Acq>
				<Acq Number="31">
					<Chan Number="0">
						<prop name="Fluor">6.74351069685703</prop>
						<prop name="Temp">59.94</prop>
						<prop name="Time">5352250</prop>
					</Chan>
				</Acq>
				<Acq Number="32">
					<Chan Number="0">
						<prop name="Fluor">6.66145297041886</prop>
						<prop name="Temp">59.94</prop>
						<prop name="Time">5506067</prop>
					</Chan>
				</Acq>
				<Acq Number="33">
					<Chan Number="0">
						<prop name="Fluor">6.69789843691721</prop>
						<prop name="Temp">59.94</prop>
						<prop name="Time">5659867</prop>
					</Chan>
				</Acq>
				<Acq Number="34">
					<Chan Number="0">
						<prop name="Fluor">6.79840152627343</prop>
						<prop name="Temp">59.94</prop>
						<prop name="Time">5813650</prop>
					</Chan>
				</Acq>
				<Acq Number="35">
					<Chan Number="0">
						<prop name="Fluor">6.84137782239433</prop>
						<prop name="Temp">59.94</prop>
						<prop name="Time">5967467</prop>
					</Chan>
				</Acq>
				<Acq Number="36">
					<Chan Number="0">
						<prop name="Fluor">6.95780566204543</prop>
						<prop name="Temp">59.94</prop>
						<prop name="Time">6121267</prop>
					</Chan>
				</Acq>
				<Acq Number="37">
					<Chan Number="0">
						<prop name="Fluor">7.0972814697173</prop>
						<prop name="Temp">59.94</prop>
						<prop name="Time">6275083</prop>
					</Chan>
				</Acq>
				<Acq Number="38">
					<Chan Number="0">
						<prop name="Fluor">7.4291605391763</prop>
						<prop name="Temp">59.94</prop>
						<prop name="Time">6428883</prop>
					</Chan>
				</Acq>
				<Acq Number="39">
					<Chan Number="0">
						<prop name="Fluor">7.94448450703731</prop>
						<prop name="Temp">59.94</prop>
						<prop name="Time">6582667</prop>
					</Chan>
				</Acq>
				<Acq Number="40">
					<Chan Number="0">
						<prop name="Fluor">9.14206829323017</prop>
						<prop name="Temp">59.94</prop>
						<prop name="Time">6736450</prop>
					</Chan>
				</Acq>
				<Acq Number="41">
					<Chan Number="0">
						<prop name="Fluor">11.2903275075787</prop>
						<prop name="Temp">59.94</prop>
						<prop name="Time">6890233</prop>
					</Chan>
				</Acq>
				<Acq Number="42">
					<Chan Number="0">
						<prop name="Fluor">15.1362852847507</prop>
						<prop name="Temp">59.94</prop>
						<prop name="Time">7044067</prop>
					</Chan>
				</Acq>
				<Acq Number="43">
					<Chan Number="0">
						<prop name="Fluor">21.9717256671552</prop>
						<prop name="Temp">59.94</prop>
						<prop name="Time">7197600</prop>
					</Chan>
				</Acq>
				<Acq Number="44">
					<Chan Number="0">
						<prop name="Fluor">31.7054605281837</prop>
						<prop name="Temp">59.94</prop>
						<prop name="Time">7351417</prop>
					</Chan>
				</Acq>
				<Acq Number="45">
					<Chan Number="0">
						<prop name="Fluor">41.3618713623938</prop>
						<prop name="Temp">59.94</prop>
						<prop name="Time">7505217</prop>
					</Chan>
				</Acq>
			</Sample>
			<Sample Number="31">
				<Acq Number="1">
					<Chan Number="0">
						<prop name="Fluor">4.97284510635746</prop>
						<prop name="Temp">59.94</prop>
						<prop name="Time">738400</prop>
					</Chan>
				</Acq>
				<Acq Number="2">
					<Chan Number="0">
						<prop name="Fluor">4.95707573662643</prop>
						<prop name="Temp">59.94</prop>
						<prop name="Time">892183</prop>
					</Chan>
				</Acq>
				<Acq Number="3">
					<Chan Number="0">
						<prop name="Fluor">4.97439813328044</prop>
						<prop name="Temp">59.94</prop>
						<prop name="Time">1046033</prop>
					</Chan>
				</Acq>
				<Acq Number="4">
					<Chan Number="0">
						<prop name="Fluor">5.0159743770887</prop>
						<prop name="Temp">59.94</prop>
						<prop name="Time">1199800</prop>
					</Chan>
				</Acq>
				<Acq Number="5">
					<Chan Number="0">
						<prop name="Fluor">5.01991992446311</prop>
						<prop name="Temp">59.97</prop>
						<prop name="Time">1353600</prop>
					</Chan>
				</Acq>
				<Acq Number="6">
					<Chan Number="0">
						<prop name="Fluor">5.01801159394739</prop>
						<prop name="Temp">59.94</prop>
						<prop name="Time">1507400</prop>
					</Chan>
				</Acq>
				<Acq Number="7">
					<Chan Number="0">
						<prop name="Fluor">5.01798913654598</prop>
						<prop name="Temp">59.94</prop>
						<prop name="Time">1661217</prop>
					</Chan>
				</Acq>
				<Acq Number="8">
					<Chan Number="0">
						<prop name="Fluor">5.04116096217326</prop>
						<prop name="Temp">59.94</prop>
						<prop name="Time">1815017</prop>
					</Chan>
				</Acq>
				<Acq Number="9">
					<Chan Number="0">
						<prop name="Fluor">5.10290150068197</prop>
						<prop name="Temp">59.94</prop>
						<prop name="Time">1968817</prop>
					</Chan>
				</Acq>
				<Acq Number="10">
					<Chan Number="0">
						<prop name="Fluor">5.0423325652804</prop>
						<prop name="Temp">59.94</prop>
						<prop name="Time">2122600</prop>
					</Chan>
				</Acq>
				<Acq Number="11">
					<Chan Number="0">
						<prop name="Fluor">5.06241668942714</prop>
						<prop name="Temp">59.97</prop>
						<prop name="Time">2276433</prop>
					</Chan>
				</Acq>
				<Acq Number="12">
					<Chan Number="0">
						<prop name="Fluor">5.04394453147628</prop>
						<prop name="Temp">59.94</prop>
						<prop name="Time">2430317</prop>
					</Chan>
				</Acq>
				<Acq Number="13">
					<Chan Number="0">
						<prop name="Fluor">5.10213127751177</prop>
						<prop name="Temp">59.94</prop>
						<prop name="Time">2584100</prop>
					</Chan>
				</Acq>
				<Acq Number="14">
					<Chan Number="0">
						<prop name="Fluor">5.08608712576844</prop>
						<prop name="Temp">59.97</prop>
						<prop name="Time">2737900</prop>
					</Chan>
				</Acq>
				<Acq Number="15">
					<Chan Number="0">
						<prop name="Fluor">5.04270905909517</prop>
						<prop name="Temp">59.94</prop>
						<prop name="Time">2891700</prop>
					</Chan>
				</Acq>
				<Acq Number="16">
					<Chan Number="0">
						<prop name="Fluor">5.06320147304941</prop>
						<prop name="Temp">59.94</prop>
						<prop name="Time">3045500</prop>
					</Chan>
				</Acq>
				<Acq Number="17">
					<Chan Number="0">
						<prop name="Fluor">5.01951708938486</prop>
						<prop name="Temp">59.94</prop>
						<prop name="Time">3199300</prop>
					</Chan>
				</Acq>
				<Acq Number="18">
					<Chan Number="0">
						<prop name="Fluor">5.04194012233249</prop>
						<prop name="Temp">59.94</prop>
						<prop name="Time">3353100</prop>
					</Chan>
				</Acq>
				<Acq Number="19">
					<Chan Number="0">
						<prop name="Fluor">5.05884468715758</prop>
						<prop name="Temp">59.97</prop>
						<prop name="Time">3506933</prop>
					</Chan>
				</Acq>
				<Acq Number="20">
					<Chan Number="0">
						<prop name="Fluor">5.10489155730633</prop>
						<prop name="Temp">59.94</prop>
						<prop name="Time">3660433</prop>
					</Chan>
				</Acq>
				<Acq Number="21">
					<Chan Number="0">
						<prop name="Fluor">5.04383058085396</prop>
						<prop name="Temp">59.94</prop>
						<prop name="Time">3814250</prop>
					</Chan>
				</Acq>
				<Acq Number="22">
					<Chan Number="0">
						<prop name="Fluor">4.99973505486768</prop>
						<prop name="Temp">59.97</prop>
						<prop name="Time">3968050</prop>
					</Chan>
				</Acq>
				<Acq Number="23">
					<Chan Number="0">
						<prop name="Fluor">5.1005440670271</prop>
						<prop name="Temp">59.94</prop>
						<prop name="Time">4121867</prop>
					</Chan>
				</Acq>
				<Acq Number="24">
					<Chan Number="0">
						<prop name="Fluor">5.01649269383293</prop>
						<prop name="Temp">59.94</prop>
						<prop name="Time">4275633</prop>
					</Chan>
				</Acq>
				<Acq Number="25">
					<Chan Number="0">
						<prop name="Fluor">5.0261850024913</prop>
						<prop name="Temp">59.94</prop>
						<prop name="Time">4429467</prop>
					</Chan>
				</Acq>
				<Acq Number="26">
					<Chan Number="0">
						<prop name="Fluor">5.01545083491504</prop>
						<prop name="Temp">59.94</prop>
						<prop name="Time">4583250</prop>
					</Chan>
				</Acq>
				<Acq Number="27">
					<Chan Number="0">
						<prop name="Fluor">5.07612785350772</prop>
						<prop name="Temp">59.94</prop>
						<prop name="Time">4737067</prop>
					</Chan>
				</Acq>
				<Acq Number="28">
					<Chan Number="0">
						<prop name="Fluor">5.03140017686864</prop>
						<prop name="Temp">59.94</prop>
						<prop name="Time">4890850</prop>
					</Chan>
				</Acq>
				<Acq Number="29">
					<Chan Number="0">
						<prop name="Fluor">5.08752430670854</prop>
						<prop name="Temp">59.94</prop>
						<prop name="Time">5044683</prop>
					</Chan>
				</Acq>
				<Acq Number="30">
					<Chan Number="0">
						<prop name="Fluor">5.01562158969644</prop>
						<prop name="Temp">59.94</prop>
						<prop name="Time">5198467</prop>
					</Chan>
				</Acq>
				<Acq Number="31">
					<Chan Number="0">
						<prop name="Fluor">5.04916925058231</prop>
						<prop name="Temp">59.94</prop>
						<prop name="Time">5352250</prop>
					</Chan>
				</Acq>
				<Acq Number="32">
					<Chan Number="0">
						<prop name="Fluor">5.08317769556822</prop>
						<prop name="Temp">59.94</prop>
						<prop name="Time">5506067</prop>
					</Chan>
				</Acq>
				<Acq Number="33">
					<Chan Number="0">
						<prop name="Fluor">5.19851003526542</prop>
						<prop name="Temp">59.94</prop>
						<prop name="Time">5659867</prop>
					</Chan>
				</Acq>
				<Acq Number="34">
					<Chan Number="0">
						<prop name="Fluor">5.39964411956583</prop>
						<prop name="Temp">59.94</prop>
						<prop name="Time">5813650</prop>
					</Chan>
				</Acq>
				<Acq Number="35">
					<Chan Number="0">
						<prop name="Fluor">5.76765367178767</prop>
						<prop name="Temp">59.94</prop>
						<prop name="Time">5967467</prop>
					</Chan>
				</Acq>
				<Acq Number="36">
					<Chan Number="0">
						<prop name="Fluor">6.37632517329805</prop>
						<prop name="Temp">59.94</prop>
						<prop name="Time">6121267</prop>
					</Chan>
				</Acq>
				<Acq Number="37">
					<Chan Number="0">
						<prop name="Fluor">7.43961131798917</prop>
						<prop name="Temp">59.94</prop>
						<prop name="Time">6275083</prop>
					</Chan>
				</Acq>
				<Acq Number="38">
					<Chan Number="0">
						<prop name="Fluor">9.57903248669876</prop>
						<prop name="Temp">59.94</prop>
						<prop name="Time">6428883</prop>
					</Chan>
				</Acq>
				<Acq Number="39">
					<Chan Number="0">
						<prop name="Fluor">13.3376937229797</prop>
						<prop name="Temp">59.94</prop>
						<prop name="Time">6582667</prop>
					</Chan>
				</Acq>
				<Acq Number="40">
					<Chan Number="0">
						<prop name="Fluor">19.6868817059099</prop>
						<prop name="Temp">59.94</prop>
						<prop name="Time">6736450</prop>
					</Chan>
				</Acq>
				<Acq Number="41">
					<Chan Number="0">
						<prop name="Fluor">28.0024919096848</prop>
						<prop name="Temp">59.94</prop>
						<prop name="Time">6890233</prop>
					</Chan>
				</Acq>
				<Acq Number="42">
					<Chan Number="0">
						<prop name="Fluor">36.0356129023172</prop>
						<prop name="Temp">59.94</prop>
						<prop name="Time">7044067</prop>
					</Chan>
				</Acq>
				<Acq Number="43">
					<Chan Number="0">
						<prop name="Fluor">42.5576165296912</prop>
						<prop name="Temp">59.94</prop>
						<prop name="Time">7197600</prop>
					</Chan>
				</Acq>
				<Acq Number="44">
					<Chan Number="0">
						<prop name="Fluor">47.9599692184661</prop>
						<prop name="Temp">59.94</prop>
						<prop name="Time">7351417</prop>
					</Chan>
				</Acq>
				<Acq Number="45">
					<Chan Number="0">
						<prop name="Fluor">52.229027695296</prop>
						<prop name="Temp">59.94</prop>
						<prop name="Time">7505217</prop>
					</Chan>
				</Acq>
			</Sample>
			<Sample Number="32">
				<Acq Number="1">
					<Chan Number="0">
						<prop name="Fluor">3.81299505174577</prop>
						<prop name="Temp">59.94</prop>
						<prop name="Time">738400</prop>
					</Chan>
				</Acq>
				<Acq Number="2">
					<Chan Number="0">
						<prop name="Fluor">3.87965625377265</prop>
						<prop name="Temp">59.94</prop>
						<prop name="Time">892183</prop>
					</Chan>
				</Acq>
				<Acq Number="3">
					<Chan Number="0">
						<prop name="Fluor">3.87725284325254</prop>
						<prop name="Temp">59.94</prop>
						<prop name="Time">1046033</prop>
					</Chan>
				</Acq>
				<Acq Number="4">
					<Chan Number="0">
						<prop name="Fluor">3.94082013035287</prop>
						<prop name="Temp">59.94</prop>
						<prop name="Time">1199800</prop>
					</Chan>
				</Acq>
				<Acq Number="5">
					<Chan Number="0">
						<prop name="Fluor">3.88082031600596</prop>
						<prop name="Temp">59.97</prop>
						<prop name="Time">1353600</prop>
					</Chan>
				</Acq>
				<Acq Number="6">
					<Chan Number="0">
						<prop name="Fluor">3.90033748918855</prop>
						<prop name="Temp">59.94</prop>
						<prop name="Time">1507400</prop>
					</Chan>
				</Acq>
				<Acq Number="7">
					<Chan Number="0">
						<prop name="Fluor">3.87932597526383</prop>
						<prop name="Temp">59.94</prop>
						<prop name="Time">1661217</prop>
					</Chan>
				</Acq>
				<Acq Number="8">
					<Chan Number="0">
						<prop name="Fluor">3.94449834825013</prop>
						<prop name="Temp">59.94</prop>
						<prop name="Time">1815017</prop>
					</Chan>
				</Acq>
				<Acq Number="9">
					<Chan Number="0">
						<prop name="Fluor">3.94480253771889</prop>
						<prop name="Temp">59.94</prop>
						<prop name="Time">1968817</prop>
					</Chan>
				</Acq>
				<Acq Number="10">
					<Chan Number="0">
						<prop name="Fluor">3.96649175537565</prop>
						<prop name="Temp">59.94</prop>
						<prop name="Time">2122600</prop>
					</Chan>
				</Acq>
				<Acq Number="11">
					<Chan Number="0">
						<prop name="Fluor">3.90309554842</prop>
						<prop name="Temp">59.97</prop>
						<prop name="Time">2276433</prop>
					</Chan>
				</Acq>
				<Acq Number="12">
					<Chan Number="0">
						<prop name="Fluor">3.9677489660803</prop>
						<prop name="Temp">59.94</prop>
						<prop name="Time">2430317</prop>
					</Chan>
				</Acq>
				<Acq Number="13">
					<Chan Number="0">
						<prop name="Fluor">4.00727573612746</prop>
						<prop name="Temp">59.94</prop>
						<prop name="Time">2584100</prop>
					</Chan>
				</Acq>
				<Acq Number="14">
					<Chan Number="0">
						<prop name="Fluor">3.9476440540831</prop>
						<prop name="Temp">59.97</prop>
						<prop name="Time">2737900</prop>
					</Chan>
				</Acq>
				<Acq Number="15">
					<Chan Number="0">
						<prop name="Fluor">3.98780805249681</prop>
						<prop name="Temp">59.94</prop>
						<prop name="Time">2891700</prop>
					</Chan>
				</Acq>
				<Acq Number="16">
					<Chan Number="0">
						<prop name="Fluor">3.94573817813389</prop>
						<prop name="Temp">59.94</prop>
						<prop name="Time">3045500</prop>
					</Chan>
				</Acq>
				<Acq Number="17">
					<Chan Number="0">
						<prop name="Fluor">3.96460911510643</prop>
						<prop name="Temp">59.94</prop>
						<prop name="Time">3199300</prop>
					</Chan>
				</Acq>
				<Acq Number="18">
					<Chan Number="0">
						<prop name="Fluor">3.96615410252438</prop>
						<prop name="Temp">59.94</prop>
						<prop name="Time">3353100</prop>
					</Chan>
				</Acq>
				<Acq Number="19">
					<Chan Number="0">
						<prop name="Fluor">3.98436539438491</prop>
						<prop name="Temp">59.97</prop>
						<prop name="Time">3506933</prop>
					</Chan>
				</Acq>
				<Acq Number="20">
					<Chan Number="0">
						<prop name="Fluor">3.96734181912626</prop>
						<prop name="Temp">59.94</prop>
						<prop name="Time">3660433</prop>
					</Chan>
				</Acq>
				<Acq Number="21">
					<Chan Number="0">
						<prop name="Fluor">4.00965877307029</prop>
						<prop name="Temp">59.94</prop>
						<prop name="Time">3814250</prop>
					</Chan>
				</Acq>
				<Acq Number="22">
					<Chan Number="0">
						<prop name="Fluor">3.94396121654543</prop>
						<prop name="Temp">59.97</prop>
						<prop name="Time">3968050</prop>
					</Chan>
				</Acq>
				<Acq Number="23">
					<Chan Number="0">
						<prop name="Fluor">4.00578653184852</prop>
						<prop name="Temp">59.94</prop>
						<prop name="Time">4121867</prop>
					</Chan>
				</Acq>
				<Acq Number="24">
					<Chan Number="0">
						<prop name="Fluor">3.94071669102561</prop>
						<prop name="Temp">59.94</prop>
						<prop name="Time">4275633</prop>
					</Chan>
				</Acq>
				<Acq Number="25">
					<Chan Number="0">
						<prop name="Fluor">3.94789366675431</prop>
						<prop name="Temp">59.94</prop>
						<prop name="Time">4429467</prop>
					</Chan>
				</Acq>
				<Acq Number="26">
					<Chan Number="0">
						<prop name="Fluor">4.00172958021165</prop>
						<prop name="Temp">59.94</prop>
						<prop name="Time">4583250</prop>
					</Chan>
				</Acq>
				<Acq Number="27">
					<Chan Number="0">
						<prop name="Fluor">3.97886143450884</prop>
						<prop name="Temp">59.94</prop>
						<prop name="Time">4737067</prop>
					</Chan>
				</Acq>
				<Acq Number="28">
					<Chan Number="0">
						<prop name="Fluor">3.97402634269102</prop>
						<prop name="Temp">59.94</prop>
						<prop name="Time">4890850</prop>
					</Chan>
				</Acq>
				<Acq Number="29">
					<Chan Number="0">
						<prop name="Fluor">4.03148546908455</prop>
						<prop name="Temp">59.94</prop>
						<prop name="Time">5044683</prop>
					</Chan>
				</Acq>
				<Acq Number="30">
					<Chan Number="0">
						<prop name="Fluor">4.00221505147287</prop>
						<prop name="Temp">59.94</prop>
						<prop name="Time">5198467</prop>
					</Chan>
				</Acq>
				<Acq Number="31">
					<Chan Number="0">
						<prop name="Fluor">3.97670921014123</prop>
						<prop name="Temp">59.94</prop>
						<prop name="Time">5352250</prop>
					</Chan>
				</Acq>
				<Acq Number="32">
					<Chan Number="0">
						<prop name="Fluor">3.95091625324761</prop>
						<prop name="Temp">59.94</prop>
						<prop name="Time">5506067</prop>
					</Chan>
				</Acq>
				<Acq Number="33">
					<Chan Number="0">
						<prop name="Fluor">4.00703414147965</prop>
						<prop name="Temp">59.94</prop>
						<prop name="Time">5659867</prop>
					</Chan>
				</Acq>
				<Acq Number="34">
					<Chan Number="0">
						<prop name="Fluor">4.04300127097032</prop>
						<prop name="Temp">59.94</prop>
						<prop name="Time">5813650</prop>
					</Chan>
				</Acq>
				<Acq Number="35">
					<Chan Number="0">
						<prop name="Fluor">4.05901147208133</prop>
						<prop name="Temp">59.94</prop>
						<prop name="Time">5967467</prop>
					</Chan>
				</Acq>
				<Acq Number="36">
					<Chan Number="0">
						<prop name="Fluor">4.11372235460311</prop>
						<prop name="Temp">59.94</prop>
						<prop name="Time">6121267</prop>
					</Chan>
				</Acq>
				<Acq Number="37">
					<Chan Number="0">
						<prop name="Fluor">4.23450731204945</prop>
						<prop name="Temp">59.94</prop>
						<prop name="Time">6275083</prop>
					</Chan>
				</Acq>
				<Acq Number="38">
					<Chan Number="0">
						<prop name="Fluor">4.32970216515582</prop>
						<prop name="Temp">59.94</prop>
						<prop name="Time">6428883</prop>
					</Chan>
				</Acq>
				<Acq Number="39">
					<Chan Number="0">
						<prop name="Fluor">4.57469156729723</prop>
						<prop name="Temp">59.94</prop>
						<prop name="Time">6582667</prop>
					</Chan>
				</Acq>
				<Acq Number="40">
					<Chan Number="0">
						<prop name="Fluor">5.11366843240954</prop>
						<prop name="Temp">59.94</prop>
						<prop name="Time">6736450</prop>
					</Chan>
				</Acq>
				<Acq Number="41">
					<Chan Number="0">
						<prop name="Fluor">6.03353590111217</prop>
						<prop name="Temp">59.94</prop>
						<prop name="Time">6890233</prop>
					</Chan>
				</Acq>
				<Acq Number="42">
					<Chan Number="0">
						<prop name="Fluor">7.8162811904757</prop>
						<prop name="Temp">59.94</prop>
						<prop name="Time">7044067</prop>
					</Chan>
				</Acq>
				<Acq Number="43">
					<Chan Number="0">
						<prop name="Fluor">10.8405220414957</prop>
						<prop name="Temp">59.94</prop>
						<prop name="Time">7197600</prop>
					</Chan>
				</Acq>
				<Acq Number="44">
					<Chan Number="0">
						<prop name="Fluor">16.3210041085422</prop>
						<prop name="Temp">59.94</prop>
						<prop name="Time">7351417</prop>
					</Chan>
				</Acq>
				<Acq Number="45">
					<Chan Number="0">
						<prop name="Fluor">25.4744432161482</prop>
						<prop name="Temp">59.94</prop>
						<prop name="Time">7505217</prop>
					</Chan>
				</Acq>
			</Sample>
			<Sample Number="33">
				<Acq Number="1">
					<Chan Number="0">
						<prop name="Fluor">4.17310457603011</prop>
						<prop name="Temp">59.94</prop>
						<prop name="Time">738400</prop>
					</Chan>
				</Acq>
				<Acq Number="2">
					<Chan Number="0">
						<prop name="Fluor">4.15505548635622</prop>
						<prop name="Temp">59.94</prop>
						<prop name="Time">892183</prop>
					</Chan>
				</Acq>
				<Acq Number="3">
					<Chan Number="0">
						<prop name="Fluor">4.17442066195894</prop>
						<prop name="Temp">59.94</prop>
						<prop name="Time">1046033</prop>
					</Chan>
				</Acq>
				<Acq Number="4">
					<Chan Number="0">
						<prop name="Fluor">4.21882636944018</prop>
						<prop name="Temp">59.94</prop>
						<prop name="Time">1199800</prop>
					</Chan>
				</Acq>
				<Acq Number="5">
					<Chan Number="0">
						<prop name="Fluor">4.20020152770666</prop>
						<prop name="Temp">59.97</prop>
						<prop name="Time">1353600</prop>
					</Chan>
				</Acq>
				<Acq Number="6">
					<Chan Number="0">
						<prop name="Fluor">4.19858316247102</prop>
						<prop name="Temp">59.94</prop>
						<prop name="Time">1507400</prop>
					</Chan>
				</Acq>
				<Acq Number="7">
					<Chan Number="0">
						<prop name="Fluor">4.22056834318303</prop>
						<prop name="Temp">59.94</prop>
						<prop name="Time">1661217</prop>
					</Chan>
				</Acq>
				<Acq Number="8">
					<Chan Number="0">
						<prop name="Fluor">4.22278735820756</prop>
						<prop name="Temp">59.94</prop>
						<prop name="Time">1815017</prop>
					</Chan>
				</Acq>
				<Acq Number="9">
					<Chan Number="0">
						<prop name="Fluor">4.24506597948535</prop>
						<prop name="Temp">59.94</prop>
						<prop name="Time">1968817</prop>
					</Chan>
				</Acq>
				<Acq Number="10">
					<Chan Number="0">
						<prop name="Fluor">4.22382149227953</prop>
						<prop name="Temp">59.94</prop>
						<prop name="Time">2122600</prop>
					</Chan>
				</Acq>
				<Acq Number="11">
					<Chan Number="0">
						<prop name="Fluor">4.22352639370526</prop>
						<prop name="Temp">59.97</prop>
						<prop name="Time">2276433</prop>
					</Chan>
				</Acq>
				<Acq Number="12">
					<Chan Number="0">
						<prop name="Fluor">4.24712355466558</prop>
						<prop name="Temp">59.94</prop>
						<prop name="Time">2430317</prop>
					</Chan>
				</Acq>
				<Acq Number="13">
					<Chan Number="0">
						<prop name="Fluor">4.28827748699761</prop>
						<prop name="Temp">59.94</prop>
						<prop name="Time">2584100</prop>
					</Chan>
				</Acq>
				<Acq Number="14">
					<Chan Number="0">
						<prop name="Fluor">4.27009082081129</prop>
						<prop name="Temp">59.97</prop>
						<prop name="Time">2737900</prop>
					</Chan>
				</Acq>
				<Acq Number="15">
					<Chan Number="0">
						<prop name="Fluor">4.26800467264898</prop>
						<prop name="Temp">59.94</prop>
						<prop name="Time">2891700</prop>
					</Chan>
				</Acq>
				<Acq Number="16">
					<Chan Number="0">
						<prop name="Fluor">4.26806594513605</prop>
						<prop name="Temp">59.94</prop>
						<prop name="Time">3045500</prop>
					</Chan>
				</Acq>
				<Acq Number="17">
					<Chan Number="0">
						<prop name="Fluor">4.28763122271787</prop>
						<prop name="Temp">59.94</prop>
						<prop name="Time">3199300</prop>
					</Chan>
				</Acq>
				<Acq Number="18">
					<Chan Number="0">
						<prop name="Fluor">4.26736565437188</prop>
						<prop name="Temp">59.94</prop>
						<prop name="Time">3353100</prop>
					</Chan>
				</Acq>
				<Acq Number="19">
					<Chan Number="0">
						<prop name="Fluor">4.24243754526034</prop>
						<prop name="Temp">59.97</prop>
						<prop name="Time">3506933</prop>
					</Chan>
				</Acq>
				<Acq Number="20">
					<Chan Number="0">
						<prop name="Fluor">4.24679142275023</prop>
						<prop name="Temp">59.94</prop>
						<prop name="Time">3660433</prop>
					</Chan>
				</Acq>
				<Acq Number="21">
					<Chan Number="0">
						<prop name="Fluor">4.29096929033636</prop>
						<prop name="Temp">59.94</prop>
						<prop name="Time">3814250</prop>
					</Chan>
				</Acq>
				<Acq Number="22">
					<Chan Number="0">
						<prop name="Fluor">4.26634810227122</prop>
						<prop name="Temp">59.97</prop>
						<prop name="Time">3968050</prop>
					</Chan>
				</Acq>
				<Acq Number="23">
					<Chan Number="0">
						<prop name="Fluor">4.24327665909183</prop>
						<prop name="Temp">59.94</prop>
						<prop name="Time">4121867</prop>
					</Chan>
				</Acq>
				<Acq Number="24">
					<Chan Number="0">
						<prop name="Fluor">4.24151304479069</prop>
						<prop name="Temp">59.94</prop>
						<prop name="Time">4275633</prop>
					</Chan>
				</Acq>
				<Acq Number="25">
					<Chan Number="0">
						<prop name="Fluor">4.2499419673731</prop>
						<prop name="Temp">59.94</prop>
						<prop name="Time">4429467</prop>
					</Chan>
				</Acq>
				<Acq Number="26">
					<Chan Number="0">
						<prop name="Fluor">4.26327801377155</prop>
						<prop name="Temp">59.94</prop>
						<prop name="Time">4583250</prop>
					</Chan>
				</Acq>
				<Acq Number="27">
					<Chan Number="0">
						<prop name="Fluor">4.3075193537007</prop>
						<prop name="Temp">59.94</prop>
						<prop name="Time">4737067</prop>
					</Chan>
				</Acq>
				<Acq Number="28">
					<Chan Number="0">
						<prop name="Fluor">4.30612809541987</prop>
						<prop name="Temp">59.94</prop>
						<prop name="Time">4890850</prop>
					</Chan>
				</Acq>
				<Acq Number="29">
					<Chan Number="0">
						<prop name="Fluor">4.43663585334317</prop>
						<prop name="Temp">59.94</prop>
						<prop name="Time">5044683</prop>
					</Chan>
				</Acq>
				<Acq Number="30">
					<Chan Number="0">
						<prop name="Fluor">4.4984366142759</prop>
						<prop name="Temp">59.94</prop>
						<prop name="Time">5198467</prop>
					</Chan>
				</Acq>
				<Acq Number="31">
					<Chan Number="0">
						<prop name="Fluor">4.73939297784445</prop>
						<prop name="Temp">59.94</prop>
						<prop name="Time">5352250</prop>
					</Chan>
				</Acq>
				<Acq Number="32">
					<Chan Number="0">
						<prop name="Fluor">5.08924310161005</prop>
						<prop name="Temp">59.94</prop>
						<prop name="Time">5506067</prop>
					</Chan>
				</Acq>
				<Acq Number="33">
					<Chan Number="0">
						<prop name="Fluor">5.96166360279293</prop>
						<prop name="Temp">59.94</prop>
						<prop name="Time">5659867</prop>
					</Chan>
				</Acq>
				<Acq Number="34">
					<Chan Number="0">
						<prop name="Fluor">7.42698767461723</prop>
						<prop name="Temp">59.94</prop>
						<prop name="Time">5813650</prop>
					</Chan>
				</Acq>
				<Acq Number="35">
					<Chan Number="0">
						<prop name="Fluor">10.3431506404109</prop>
						<prop name="Temp">59.94</prop>
						<prop name="Time">5967467</prop>
					</Chan>
				</Acq>
				<Acq Number="36">
					<Chan Number="0">
						<prop name="Fluor">15.5745143397624</prop>
						<prop name="Temp">59.94</prop>
						<prop name="Time">6121267</prop>
					</Chan>
				</Acq>
				<Acq Number="37">
					<Chan Number="0">
						<prop name="Fluor">24.8082272563076</prop>
						<prop name="Temp">59.94</prop>
						<prop name="Time">6275083</prop>
					</Chan>
				</Acq>
				<Acq Number="38">
					<Chan Number="0">
						<prop name="Fluor">38.6413002664912</prop>
						<prop name="Temp">59.94</prop>
						<prop name="Time">6428883</prop>
					</Chan>
				</Acq>
				<Acq Number="39">
					<Chan Number="0">
						<prop name="Fluor">53.10369231538</prop>
						<prop name="Temp">59.94</prop>
						<prop name="Time">6582667</prop>
					</Chan>
				</Acq>
				<Acq Number="40">
					<Chan Number="0">
						<prop name="Fluor">62.7723586845014</prop>
						<prop name="Temp">59.94</prop>
						<prop name="Time">6736450</prop>
					</Chan>
				</Acq>
				<Acq Number="41">
					<Chan Number="0">
						<prop name="Fluor">67.7253502600544</prop>
						<prop name="Temp">59.94</prop>
						<prop name="Time">6890233</prop>
					</Chan>
				</Acq>
				<Acq Number="42">
					<Chan Number="0">
						<prop name="Fluor">71.2157116138889</prop>
						<prop name="Temp">59.94</prop>
						<prop name="Time">7044067</prop>
					</Chan>
				</Acq>
				<Acq Number="43">
					<Chan Number="0">
						<prop name="Fluor">73.9385145775478</prop>
						<prop name="Temp">59.94</prop>
						<prop name="Time">7197600</prop>
					</Chan>
				</Acq>
				<Acq Number="44">
					<Chan Number="0">
						<prop name="Fluor">75.8993523495861</prop>
						<prop name="Temp">59.94</prop>
						<prop name="Time">7351417</prop>
					</Chan>
				</Acq>
				<Acq Number="45">
					<Chan Number="0">
						<prop name="Fluor">77.4757806826091</prop>
						<prop name="Temp">59.94</prop>
						<prop name="Time">7505217</prop>
					</Chan>
				</Acq>
			</Sample>
			<Sample Number="34">
				<Acq Number="1">
					<Chan Number="0">
						<prop name="Fluor">4.72974880094505</prop>
						<prop name="Temp">59.94</prop>
						<prop name="Time">738400</prop>
					</Chan>
				</Acq>
				<Acq Number="2">
					<Chan Number="0">
						<prop name="Fluor">4.75728482943158</prop>
						<prop name="Temp">59.94</prop>
						<prop name="Time">892183</prop>
					</Chan>
				</Acq>
				<Acq Number="3">
					<Chan Number="0">
						<prop name="Fluor">4.75435641771431</prop>
						<prop name="Temp">59.94</prop>
						<prop name="Time">1046033</prop>
					</Chan>
				</Acq>
				<Acq Number="4">
					<Chan Number="0">
						<prop name="Fluor">4.73190763753799</prop>
						<prop name="Temp">59.94</prop>
						<prop name="Time">1199800</prop>
					</Chan>
				</Acq>
				<Acq Number="5">
					<Chan Number="0">
						<prop name="Fluor">4.71244827876573</prop>
						<prop name="Temp">59.97</prop>
						<prop name="Time">1353600</prop>
					</Chan>
				</Acq>
				<Acq Number="6">
					<Chan Number="0">
						<prop name="Fluor">4.68749463483451</prop>
						<prop name="Temp">59.94</prop>
						<prop name="Time">1507400</prop>
					</Chan>
				</Acq>
				<Acq Number="7">
					<Chan Number="0">
						<prop name="Fluor">4.66438443060241</prop>
						<prop name="Temp">59.94</prop>
						<prop name="Time">1661217</prop>
					</Chan>
				</Acq>
				<Acq Number="8">
					<Chan Number="0">
						<prop name="Fluor">4.73635208454525</prop>
						<prop name="Temp">59.94</prop>
						<prop name="Time">1815017</prop>
					</Chan>
				</Acq>
				<Acq Number="9">
					<Chan Number="0">
						<prop name="Fluor">4.71353533769689</prop>
						<prop name="Temp">59.94</prop>
						<prop name="Time">1968817</prop>
					</Chan>
				</Acq>
				<Acq Number="10">
					<Chan Number="0">
						<prop name="Fluor">4.66799482601104</prop>
						<prop name="Temp">59.94</prop>
						<prop name="Time">2122600</prop>
					</Chan>
				</Acq>
				<Acq Number="11">
					<Chan Number="0">
						<prop name="Fluor">4.66763922608615</prop>
						<prop name="Temp">59.97</prop>
						<prop name="Time">2276433</prop>
					</Chan>
				</Acq>
				<Acq Number="12">
					<Chan Number="0">
						<prop name="Fluor">4.64630798337873</prop>
						<prop name="Temp">59.94</prop>
						<prop name="Time">2430317</prop>
					</Chan>
				</Acq>
				<Acq Number="13">
					<Chan Number="0">
						<prop name="Fluor">4.71283745425973</prop>
						<prop name="Temp">59.94</prop>
						<prop name="Time">2584100</prop>
					</Chan>
				</Acq>
				<Acq Number="14">
					<Chan Number="0">
						<prop name="Fluor">4.67056044887945</prop>
						<prop name="Temp">59.97</prop>
						<prop name="Time">2737900</prop>
					</Chan>
				</Acq>
				<Acq Number="15">
					<Chan Number="0">
						<prop name="Fluor">4.69148069182274</prop>
						<prop name="Temp">59.94</prop>
						<prop name="Time">2891700</prop>
					</Chan>
				</Acq>
				<Acq Number="16">
					<Chan Number="0">
						<prop name="Fluor">4.59885578129461</prop>
						<prop name="Temp">59.94</prop>
						<prop name="Time">3045500</prop>
					</Chan>
				</Acq>
				<Acq Number="17">
					<Chan Number="0">
						<prop name="Fluor">4.64263042178639</prop>
						<prop name="Temp">59.94</prop>
						<prop name="Time">3199300</prop>
					</Chan>
				</Acq>
				<Acq Number="18">
					<Chan Number="0">
						<prop name="Fluor">4.6444384634504</prop>
						<prop name="Temp">59.94</prop>
						<prop name="Time">3353100</prop>
					</Chan>
				</Acq>
				<Acq Number="19">
					<Chan Number="0">
						<prop name="Fluor">4.61804189079079</prop>
						<prop name="Temp">59.97</prop>
						<prop name="Time">3506933</prop>
					</Chan>
				</Acq>
				<Acq Number="20">
					<Chan Number="0">
						<prop name="Fluor">4.62277609050514</prop>
						<prop name="Temp">59.94</prop>
						<prop name="Time">3660433</prop>
					</Chan>
				</Acq>
				<Acq Number="21">
					<Chan Number="0">
						<prop name="Fluor">4.57675775908488</prop>
						<prop name="Temp">59.94</prop>
						<prop name="Time">3814250</prop>
					</Chan>
				</Acq>
				<Acq Number="22">
					<Chan Number="0">
						<prop name="Fluor">4.52761925472354</prop>
						<prop name="Temp">59.97</prop>
						<prop name="Time">3968050</prop>
					</Chan>
				</Acq>
				<Acq Number="23">
					<Chan Number="0">
						<prop name="Fluor">4.57274323492893</prop>
						<prop name="Temp">59.94</prop>
						<prop name="Time">4121867</prop>
					</Chan>
				</Acq>
				<Acq Number="24">
					<Chan Number="0">
						<prop name="Fluor">4.57095315505989</prop>
						<prop name="Temp">59.94</prop>
						<prop name="Time">4275633</prop>
					</Chan>
				</Acq>
				<Acq Number="25">
					<Chan Number="0">
						<prop name="Fluor">4.5338492159576</prop>
						<prop name="Temp">59.94</prop>
						<prop name="Time">4429467</prop>
					</Chan>
				</Acq>
				<Acq Number="26">
					<Chan Number="0">
						<prop name="Fluor">4.54816030267078</prop>
						<prop name="Temp">59.94</prop>
						<prop name="Time">4583250</prop>
					</Chan>
				</Acq>
				<Acq Number="27">
					<Chan Number="0">
						<prop name="Fluor">4.57230033081639</prop>
						<prop name="Temp">59.94</prop>
						<prop name="Time">4737067</prop>
					</Chan>
				</Acq>
				<Acq Number="28">
					<Chan Number="0">
						<prop name="Fluor">4.59478203065364</prop>
						<prop name="Temp">59.94</prop>
						<prop name="Time">4890850</prop>
					</Chan>
				</Acq>
				<Acq Number="29">
					<Chan Number="0">
						<prop name="Fluor">4.59437168626899</prop>
						<prop name="Temp">59.94</prop>
						<prop name="Time">5044683</prop>
					</Chan>
				</Acq>
				<Acq Number="30">
					<Chan Number="0">
						<prop name="Fluor">4.68316928606724</prop>
						<prop name="Temp">59.94</prop>
						<prop name="Time">5198467</prop>
					</Chan>
				</Acq>
				<Acq Number="31">
					<Chan Number="0">
						<prop name="Fluor">4.77579938199168</prop>
						<prop name="Temp">59.94</prop>
						<prop name="Time">5352250</prop>
					</Chan>
				</Acq>
				<Acq Number="32">
					<Chan Number="0">
						<prop name="Fluor">5.00686928683187</prop>
						<prop name="Temp">59.94</prop>
						<prop name="Time">5506067</prop>
					</Chan>
				</Acq>
				<Acq Number="33">
					<Chan Number="0">
						<prop name="Fluor">5.53594818091239</prop>
						<prop name="Temp">59.94</prop>
						<prop name="Time">5659867</prop>
					</Chan>
				</Acq>
				<Acq Number="34">
					<Chan Number="0">
						<prop name="Fluor">6.41391711166933</prop>
						<prop name="Temp">59.94</prop>
						<prop name="Time">5813650</prop>
					</Chan>
				</Acq>
				<Acq Number="35">
					<Chan Number="0">
						<prop name="Fluor">8.33626083169962</prop>
						<prop name="Temp">59.94</prop>
						<prop name="Time">5967467</prop>
					</Chan>
				</Acq>
				<Acq Number="36">
					<Chan Number="0">
						<prop name="Fluor">11.8007076051859</prop>
						<prop name="Temp">59.94</prop>
						<prop name="Time">6121267</prop>
					</Chan>
				</Acq>
				<Acq Number="37">
					<Chan Number="0">
						<prop name="Fluor">18.0022615288175</prop>
						<prop name="Temp">59.94</prop>
						<prop name="Time">6275083</prop>
					</Chan>
				</Acq>
				<Acq Number="38">
					<Chan Number="0">
						<prop name="Fluor">27.073685642388</prop>
						<prop name="Temp">59.94</prop>
						<prop name="Time">6428883</prop>
					</Chan>
				</Acq>
				<Acq Number="39">
					<Chan Number="0">
						<prop name="Fluor">36.7783572070141</prop>
						<prop name="Temp">59.94</prop>
						<prop name="Time">6582667</prop>
					</Chan>
				</Acq>
				<Acq Number="40">
					<Chan Number="0">
						<prop name="Fluor">44.5526507007485</prop>
						<prop name="Temp">59.94</prop>
						<prop name="Time">6736450</prop>
					</Chan>
				</Acq>
				<Acq Number="41">
					<Chan Number="0">
						<prop name="Fluor">49.7519375866932</prop>
						<prop name="Temp">59.94</prop>
						<prop name="Time">6890233</prop>
					</Chan>
				</Acq>
				<Acq Number="42">
					<Chan Number="0">
						<prop name="Fluor">53.8251399628522</prop>
						<prop name="Temp">59.94</prop>
						<prop name="Time">7044067</prop>
					</Chan>
				</Acq>
				<Acq Number="43">
					<Chan Number="0">
						<prop name="Fluor">57.4142288586703</prop>
						<prop name="Temp">59.94</prop>
						<prop name="Time">7197600</prop>
					</Chan>
				</Acq>
				<Acq Number="44">
					<Chan Number="0">
						<prop name="Fluor">60.1581329339542</prop>
						<prop name="Temp">59.94</prop>
						<prop name="Time">7351417</prop>
					</Chan>
				</Acq>
				<Acq Number="45">
					<Chan Number="0">
						<prop name="Fluor">62.4182602470798</prop>
						<prop name="Temp">59.94</prop>
						<prop name="Time">7505217</prop>
					</Chan>
				</Acq>
			</Sample>
			<Sample Number="35">
				<Acq Number="1">
					<Chan Number="0">
						<prop name="Fluor">6.87014689663411</prop>
						<prop name="Temp">59.94</prop>
						<prop name="Time">738400</prop>
					</Chan>
				</Acq>
				<Acq Number="2">
					<Chan Number="0">
						<prop name="Fluor">6.85187846319622</prop>
						<prop name="Temp">59.94</prop>
						<prop name="Time">892183</prop>
					</Chan>
				</Acq>
				<Acq Number="3">
					<Chan Number="0">
						<prop name="Fluor">6.84759785598018</prop>
						<prop name="Temp">59.94</prop>
						<prop name="Time">1046033</prop>
					</Chan>
				</Acq>
				<Acq Number="4">
					<Chan Number="0">
						<prop name="Fluor">6.87332957010081</prop>
						<prop name="Temp">59.94</prop>
						<prop name="Time">1199800</prop>
					</Chan>
				</Acq>
				<Acq Number="5">
					<Chan Number="0">
						<prop name="Fluor">6.85399001140754</prop>
						<prop name="Temp">59.97</prop>
						<prop name="Time">1353600</prop>
					</Chan>
				</Acq>
				<Acq Number="6">
					<Chan Number="0">
						<prop name="Fluor">6.85133417135446</prop>
						<prop name="Temp">59.94</prop>
						<prop name="Time">1507400</prop>
					</Chan>
				</Acq>
				<Acq Number="7">
					<Chan Number="0">
						<prop name="Fluor">6.85137108763076</prop>
						<prop name="Temp">59.94</prop>
						<prop name="Time">1661217</prop>
					</Chan>
				</Acq>
				<Acq Number="8">
					<Chan Number="0">
						<prop name="Fluor">6.87977718858079</prop>
						<prop name="Temp">59.94</prop>
						<prop name="Time">1815017</prop>
					</Chan>
				</Acq>
				<Acq Number="9">
					<Chan Number="0">
						<prop name="Fluor">6.97905964058623</prop>
						<prop name="Temp">59.94</prop>
						<prop name="Time">1968817</prop>
					</Chan>
				</Acq>
				<Acq Number="10">
					<Chan Number="0">
						<prop name="Fluor">6.90613251090791</prop>
						<prop name="Temp">59.94</prop>
						<prop name="Time">2122600</prop>
					</Chan>
				</Acq>
				<Acq Number="11">
					<Chan Number="0">
						<prop name="Fluor">6.90558725891555</prop>
						<prop name="Temp">59.97</prop>
						<prop name="Time">2276433</prop>
					</Chan>
				</Acq>
				<Acq Number="12">
					<Chan Number="0">
						<prop name="Fluor">6.90831006562641</prop>
						<prop name="Temp">59.94</prop>
						<prop name="Time">2430317</prop>
					</Chan>
				</Acq>
				<Acq Number="13">
					<Chan Number="0">
						<prop name="Fluor">6.90393785973227</prop>
						<prop name="Temp">59.94</prop>
						<prop name="Time">2584100</prop>
					</Chan>
				</Acq>
				<Acq Number="14">
					<Chan Number="0">
						<prop name="Fluor">6.88519390945992</prop>
						<prop name="Temp">59.97</prop>
						<prop name="Time">2737900</prop>
					</Chan>
				</Acq>
				<Acq Number="15">
					<Chan Number="0">
						<prop name="Fluor">6.93131924138352</prop>
						<prop name="Temp">59.94</prop>
						<prop name="Time">2891700</prop>
					</Chan>
				</Acq>
				<Acq Number="16">
					<Chan Number="0">
						<prop name="Fluor">6.95606224168948</prop>
						<prop name="Temp">59.94</prop>
						<prop name="Time">3045500</prop>
					</Chan>
				</Acq>
				<Acq Number="17">
					<Chan Number="0">
						<prop name="Fluor">6.85345584514585</prop>
						<prop name="Temp">59.94</prop>
						<prop name="Time">3199300</prop>
					</Chan>
				</Acq>
				<Acq Number="18">
					<Chan Number="0">
						<prop name="Fluor">6.93022292667245</prop>
						<prop name="Temp">59.94</prop>
						<prop name="Time">3353100</prop>
					</Chan>
				</Acq>
				<Acq Number="19">
					<Chan Number="0">
						<prop name="Fluor">6.90067831206452</prop>
						<prop name="Temp">59.97</prop>
						<prop name="Time">3506933</prop>
					</Chan>
				</Acq>
				<Acq Number="20">
					<Chan Number="0">
						<prop name="Fluor">6.88302866148214</prop>
						<prop name="Temp">59.94</prop>
						<prop name="Time">3660433</prop>
					</Chan>
				</Acq>
				<Acq Number="21">
					<Chan Number="0">
						<prop name="Fluor">6.93295358156331</prop>
						<prop name="Temp">59.94</prop>
						<prop name="Time">3814250</prop>
					</Chan>
				</Acq>
				<Acq Number="22">
					<Chan Number="0">
						<prop name="Fluor">6.85451441272367</prop>
						<prop name="Temp">59.97</prop>
						<prop name="Time">3968050</prop>
					</Chan>
				</Acq>
				<Acq Number="23">
					<Chan Number="0">
						<prop name="Fluor">6.92672927194719</prop>
						<prop name="Temp">59.94</prop>
						<prop name="Time">4121867</prop>
					</Chan>
				</Acq>
				<Acq Number="24">
					<Chan Number="0">
						<prop name="Fluor">6.84974078612258</prop>
						<prop name="Temp">59.94</prop>
						<prop name="Time">4275633</prop>
					</Chan>
				</Acq>
				<Acq Number="25">
					<Chan Number="0">
						<prop name="Fluor">6.8632773580789</prop>
						<prop name="Temp">59.94</prop>
						<prop name="Time">4429467</prop>
					</Chan>
				</Acq>
				<Acq Number="26">
					<Chan Number="0">
						<prop name="Fluor">6.94802282114191</prop>
						<prop name="Temp">59.94</prop>
						<prop name="Time">4583250</prop>
					</Chan>
				</Acq>
				<Acq Number="27">
					<Chan Number="0">
						<prop name="Fluor">6.94828236012133</prop>
						<prop name="Temp">59.94</prop>
						<prop name="Time">4737067</prop>
					</Chan>
				</Acq>
				<Acq Number="28">
					<Chan Number="0">
						<prop name="Fluor">6.89565088395011</prop>
						<prop name="Temp">59.94</prop>
						<prop name="Time">4890850</prop>
					</Chan>
				</Acq>
				<Acq Number="29">
					<Chan Number="0">
						<prop name="Fluor">6.96604618620914</prop>
						<prop name="Temp">59.94</prop>
						<prop name="Time">5044683</prop>
					</Chan>
				</Acq>
				<Acq Number="30">
					<Chan Number="0">
						<prop name="Fluor">7.05597418405812</prop>
						<prop name="Temp">59.94</prop>
						<prop name="Time">5198467</prop>
					</Chan>
				</Acq>
				<Acq Number="31">
					<Chan Number="0">
						<prop name="Fluor">7.12795203569814</prop>
						<prop name="Temp">59.94</prop>
						<prop name="Time">5352250</prop>
					</Chan>
				</Acq>
				<Acq Number="32">
					<Chan Number="0">
						<prop name="Fluor">7.47171243810767</prop>
						<prop name="Temp">59.94</prop>
						<prop name="Time">5506067</prop>
					</Chan>
				</Acq>
				<Acq Number="33">
					<Chan Number="0">
						<prop name="Fluor">8.13279471915247</prop>
						<prop name="Temp">59.94</prop>
						<prop name="Time">5659867</prop>
					</Chan>
				</Acq>
				<Acq Number="34">
					<Chan Number="0">
						<prop name="Fluor">9.36488010023335</prop>
						<prop name="Temp">59.94</prop>
						<prop name="Time">5813650</prop>
					</Chan>
				</Acq>
				<Acq Number="35">
					<Chan Number="0">
						<prop name="Fluor">11.6136154249065</prop>
						<prop name="Temp">59.94</prop>
						<prop name="Time">5967467</prop>
					</Chan>
				</Acq>
				<Acq Number="36">
					<Chan Number="0">
						<prop name="Fluor">15.8253372560981</prop>
						<prop name="Temp">59.94</prop>
						<prop name="Time">6121267</prop>
					</Chan>
				</Acq>
				<Acq Number="37">
					<Chan Number="0">
						<prop name="Fluor">23.6509494038431</prop>
						<prop name="Temp">59.94</prop>
						<prop name="Time">6275083</prop>
					</Chan>
				</Acq>
				<Acq Number="38">
					<Chan Number="0">
						<prop name="Fluor">36.3132792705825</prop>
						<prop name="Temp">59.94</prop>
						<prop name="Time">6428883</prop>
					</Chan>
				</Acq>
				<Acq Number="39">
					<Chan Number="0">
						<prop name="Fluor">51.9769829667071</prop>
						<prop name="Temp">59.94</prop>
						<prop name="Time">6582667</prop>
					</Chan>
				</Acq>
				<Acq Number="40">
					<Chan Number="0">
						<prop name="Fluor">65.009181173091</prop>
						<prop name="Temp">59.94</prop>
						<prop name="Time">6736450</prop>
					</Chan>
				</Acq>
				<Acq Number="41">
					<Chan Number="0">
						<prop name="Fluor">73.0271772625161</prop>
						<prop name="Temp">59.94</prop>
						<prop name="Time">6890233</prop>
					</Chan>
				</Acq>
				<Acq Number="42">
					<Chan Number="0">
						<prop name="Fluor">78.0931140894951</prop>
						<prop name="Temp">59.94</prop>
						<prop name="Time">7044067</prop>
					</Chan>
				</Acq>
				<Acq Number="43">
					<Chan Number="0">
						<prop name="Fluor">82.2481663992575</prop>
						<prop name="Temp">59.94</prop>
						<prop name="Time">7197600</prop>
					</Chan>
				</Acq>
				<Acq Number="44">
					<Chan Number="0">
						<prop name="Fluor">85.6957253653089</prop>
						<prop name="Temp">59.94</prop>
						<prop name="Time">7351417</prop>
					</Chan>
				</Acq>
				<Acq Number="45">
					<Chan Number="0">
						<prop name="Fluor">88.0438796488228</prop>
						<prop name="Temp">59.94</prop>
						<prop name="Time">7505217</prop>
					</Chan>
				</Acq>
			</Sample>
			<Sample Number="36">
				<Acq Number="1">
					<Chan Number="0">
						<prop name="Fluor">8.45168309439655</prop>
						<prop name="Temp">59.94</prop>
						<prop name="Time">738400</prop>
					</Chan>
				</Acq>
				<Acq Number="2">
					<Chan Number="0">
						<prop name="Fluor">8.45966687574539</prop>
						<prop name="Temp">59.94</prop>
						<prop name="Time">892183</prop>
					</Chan>
				</Acq>
				<Acq Number="3">
					<Chan Number="0">
						<prop name="Fluor">8.53392810618798</prop>
						<prop name="Temp">59.94</prop>
						<prop name="Time">1046033</prop>
					</Chan>
				</Acq>
				<Acq Number="4">
					<Chan Number="0">
						<prop name="Fluor">8.53524315612518</prop>
						<prop name="Temp">59.94</prop>
						<prop name="Time">1199800</prop>
					</Chan>
				</Acq>
				<Acq Number="5">
					<Chan Number="0">
						<prop name="Fluor">8.62159697689669</prop>
						<prop name="Temp">59.97</prop>
						<prop name="Time">1353600</prop>
					</Chan>
				</Acq>
				<Acq Number="6">
					<Chan Number="0">
						<prop name="Fluor">8.51203808661873</prop>
						<prop name="Temp">59.94</prop>
						<prop name="Time">1507400</prop>
					</Chan>
				</Acq>
				<Acq Number="7">
					<Chan Number="0">
						<prop name="Fluor">8.51205408367179</prop>
						<prop name="Temp">59.94</prop>
						<prop name="Time">1661217</prop>
					</Chan>
				</Acq>
				<Acq Number="8">
					<Chan Number="0">
						<prop name="Fluor">8.51672323857579</prop>
						<prop name="Temp">59.94</prop>
						<prop name="Time">1815017</prop>
					</Chan>
				</Acq>
				<Acq Number="9">
					<Chan Number="0">
						<prop name="Fluor">8.67668388422262</prop>
						<prop name="Temp">59.94</prop>
						<prop name="Time">1968817</prop>
					</Chan>
				</Acq>
				<Acq Number="10">
					<Chan Number="0">
						<prop name="Fluor">8.51870177718722</prop>
						<prop name="Temp">59.94</prop>
						<prop name="Time">2122600</prop>
					</Chan>
				</Acq>
				<Acq Number="11">
					<Chan Number="0">
						<prop name="Fluor">8.51805057519208</prop>
						<prop name="Temp">59.97</prop>
						<prop name="Time">2276433</prop>
					</Chan>
				</Acq>
				<Acq Number="12">
					<Chan Number="0">
						<prop name="Fluor">8.54796651243848</prop>
						<prop name="Temp">59.94</prop>
						<prop name="Time">2430317</prop>
					</Chan>
				</Acq>
				<Acq Number="13">
					<Chan Number="0">
						<prop name="Fluor">8.56913930247805</prop>
						<prop name="Temp">59.94</prop>
						<prop name="Time">2584100</prop>
					</Chan>
				</Acq>
				<Acq Number="14">
					<Chan Number="0">
						<prop name="Fluor">8.60314899437872</prop>
						<prop name="Temp">59.97</prop>
						<prop name="Time">2737900</prop>
					</Chan>
				</Acq>
				<Acq Number="15">
					<Chan Number="0">
						<prop name="Fluor">8.59907135847197</prop>
						<prop name="Temp">59.94</prop>
						<prop name="Time">2891700</prop>
					</Chan>
				</Acq>
				<Acq Number="16">
					<Chan Number="0">
						<prop name="Fluor">8.57247909908391</prop>
						<prop name="Temp">59.94</prop>
						<prop name="Time">3045500</prop>
					</Chan>
				</Acq>
				<Acq Number="17">
					<Chan Number="0">
						<prop name="Fluor">8.51466562324794</prop>
						<prop name="Temp">59.94</prop>
						<prop name="Time">3199300</prop>
					</Chan>
				</Acq>
				<Acq Number="18">
					<Chan Number="0">
						<prop name="Fluor">8.62424956253871</prop>
						<prop name="Temp">59.94</prop>
						<prop name="Time">3353100</prop>
					</Chan>
				</Acq>
				<Acq Number="19">
					<Chan Number="0">
						<prop name="Fluor">8.56508000767102</prop>
						<prop name="Temp">59.97</prop>
						<prop name="Time">3506933</prop>
					</Chan>
				</Acq>
				<Acq Number="20">
					<Chan Number="0">
						<prop name="Fluor">8.52069726359499</prop>
						<prop name="Temp">59.94</prop>
						<prop name="Time">3660433</prop>
					</Chan>
				</Acq>
				<Acq Number="21">
					<Chan Number="0">
						<prop name="Fluor">8.5212934435257</prop>
						<prop name="Temp">59.94</prop>
						<prop name="Time">3814250</prop>
					</Chan>
				</Acq>
				<Acq Number="22">
					<Chan Number="0">
						<prop name="Fluor">8.51589137077316</prop>
						<prop name="Temp">59.97</prop>
						<prop name="Time">3968050</prop>
					</Chan>
				</Acq>
				<Acq Number="23">
					<Chan Number="0">
						<prop name="Fluor">8.48712442463979</prop>
						<prop name="Temp">59.94</prop>
						<prop name="Time">4121867</prop>
					</Chan>
				</Acq>
				<Acq Number="24">
					<Chan Number="0">
						<prop name="Fluor">8.51002179351743</prop>
						<prop name="Temp">59.94</prop>
						<prop name="Time">4275633</prop>
					</Chan>
				</Acq>
				<Acq Number="25">
					<Chan Number="0">
						<prop name="Fluor">8.47358683733268</prop>
						<prop name="Temp">59.94</prop>
						<prop name="Time">4429467</prop>
					</Chan>
				</Acq>
				<Acq Number="26">
					<Chan Number="0">
						<prop name="Fluor">8.50936903984258</prop>
						<prop name="Temp">59.94</prop>
						<prop name="Time">4583250</prop>
					</Chan>
				</Acq>
				<Acq Number="27">
					<Chan Number="0">
						<prop name="Fluor">8.58929873667776</prop>
						<prop name="Temp">59.94</prop>
						<prop name="Time">4737067</prop>
					</Chan>
				</Acq>
				<Acq Number="28">
					<Chan Number="0">
						<prop name="Fluor">8.69140989355188</prop>
						<prop name="Temp">59.94</prop>
						<prop name="Time">4890850</prop>
					</Chan>
				</Acq>
				<Acq Number="29">
					<Chan Number="0">
						<prop name="Fluor">8.84618022174056</prop>
						<prop name="Temp">59.94</prop>
						<prop name="Time">5044683</prop>
					</Chan>
				</Acq>
				<Acq Number="30">
					<Chan Number="0">
						<prop name="Fluor">9.15404606781968</prop>
						<prop name="Temp">59.94</prop>
						<prop name="Time">5198467</prop>
					</Chan>
				</Acq>
				<Acq Number="31">
					<Chan Number="0">
						<prop name="Fluor">9.84263769518647</prop>
						<prop name="Temp">59.94</prop>
						<prop name="Time">5352250</prop>
					</Chan>
				</Acq>
				<Acq Number="32">
					<Chan Number="0">
						<prop name="Fluor">11.1692922830217</prop>
						<prop name="Temp">59.94</prop>
						<prop name="Time">5506067</prop>
					</Chan>
				</Acq>
				<Acq Number="33">
					<Chan Number="0">
						<prop name="Fluor">13.817984945515</prop>
						<prop name="Temp">59.94</prop>
						<prop name="Time">5659867</prop>
					</Chan>
				</Acq>
				<Acq Number="34">
					<Chan Number="0">
						<prop name="Fluor">18.6229618459053</prop>
						<prop name="Temp">59.94</prop>
						<prop name="Time">5813650</prop>
					</Chan>
				</Acq>
				<Acq Number="35">
					<Chan Number="0">
						<prop name="Fluor">27.0526828998163</prop>
						<prop name="Temp">59.94</prop>
						<prop name="Time">5967467</prop>
					</Chan>
				</Acq>
				<Acq Number="36">
					<Chan Number="0">
						<prop name="Fluor">40.4506900704437</prop>
						<prop name="Temp">59.94</prop>
						<prop name="Time">6121267</prop>
					</Chan>
				</Acq>
				<Acq Number="37">
					<Chan Number="0">
						<prop name="Fluor">56.1571712725882</prop>
						<prop name="Temp">59.94</prop>
						<prop name="Time">6275083</prop>
					</Chan>
				</Acq>
				<Acq Number="38">
					<Chan Number="0">
						<prop name="Fluor">68.220479048327</prop>
						<prop name="Temp">59.94</prop>
						<prop name="Time">6428883</prop>
					</Chan>
				</Acq>
				<Acq Number="39">
					<Chan Number="0">
						<prop name="Fluor">74.9825713986039</prop>
						<prop name="Temp">59.94</prop>
						<prop name="Time">6582667</prop>
					</Chan>
				</Acq>
				<Acq Number="40">
					<Chan Number="0">
						<prop name="Fluor">79.125214621246</prop>
						<prop name="Temp">59.94</prop>
						<prop name="Time">6736450</prop>
					</Chan>
				</Acq>
				<Acq Number="41">
					<Chan Number="0">
						<prop name="Fluor">82.4712910290054</prop>
						<prop name="Temp">59.94</prop>
						<prop name="Time">6890233</prop>
					</Chan>
				</Acq>
				<Acq Number="42">
					<Chan Number="0">
						<prop name="Fluor">84.4456174704945</prop>
						<prop name="Temp">59.94</prop>
						<prop name="Time">7044067</prop>
					</Chan>
				</Acq>
				<Acq Number="43">
					<Chan Number="0">
						<prop name="Fluor">86.0226842734438</prop>
						<prop name="Temp">59.94</prop>
						<prop name="Time">7197600</prop>
					</Chan>
				</Acq>
				<Acq Number="44">
					<Chan Number="0">
						<prop name="Fluor">87.337525473829</prop>
						<prop name="Temp">59.94</prop>
						<prop name="Time">7351417</prop>
					</Chan>
				</Acq>
				<Acq Number="45">
					<Chan Number="0">
						<prop name="Fluor">87.956446285733</prop>
						<prop name="Temp">59.94</prop>
						<prop name="Time">7505217</prop>
					</Chan>
				</Acq>
			</Sample>
			<Sample Number="37">
				<Acq Number="1">
					<Chan Number="0">
						<prop name="Fluor">4.24011088218013</prop>
						<prop name="Temp">59.94</prop>
						<prop name="Time">738400</prop>
					</Chan>
				</Acq>
				<Acq Number="2">
					<Chan Number="0">
						<prop name="Fluor">4.24410731553201</prop>
						<prop name="Temp">59.94</prop>
						<prop name="Time">892183</prop>
					</Chan>
				</Acq>
				<Acq Number="3">
					<Chan Number="0">
						<prop name="Fluor">4.21780109717788</prop>
						<prop name="Temp">59.94</prop>
						<prop name="Time">1046033</prop>
					</Chan>
				</Acq>
				<Acq Number="4">
					<Chan Number="0">
						<prop name="Fluor">4.26562211723384</prop>
						<prop name="Temp">59.94</prop>
						<prop name="Time">1199800</prop>
					</Chan>
				</Acq>
				<Acq Number="5">
					<Chan Number="0">
						<prop name="Fluor">4.31619161560329</prop>
						<prop name="Temp">59.97</prop>
						<prop name="Time">1353600</prop>
					</Chan>
				</Acq>
				<Acq Number="6">
					<Chan Number="0">
						<prop name="Fluor">4.22014626709072</prop>
						<prop name="Temp">59.94</prop>
						<prop name="Time">1507400</prop>
					</Chan>
				</Acq>
				<Acq Number="7">
					<Chan Number="0">
						<prop name="Fluor">4.24372130876851</prop>
						<prop name="Temp">59.94</prop>
						<prop name="Time">1661217</prop>
					</Chan>
				</Acq>
				<Acq Number="8">
					<Chan Number="0">
						<prop name="Fluor">4.34051571108298</prop>
						<prop name="Temp">59.94</prop>
						<prop name="Time">1815017</prop>
					</Chan>
				</Acq>
				<Acq Number="9">
					<Chan Number="0">
						<prop name="Fluor">4.31721746631747</prop>
						<prop name="Temp">59.94</prop>
						<prop name="Time">1968817</prop>
					</Chan>
				</Acq>
				<Acq Number="10">
					<Chan Number="0">
						<prop name="Fluor">4.29428177062762</prop>
						<prop name="Temp">59.94</prop>
						<prop name="Time">2122600</prop>
					</Chan>
				</Acq>
				<Acq Number="11">
					<Chan Number="0">
						<prop name="Fluor">4.31757132523061</prop>
						<prop name="Temp">59.97</prop>
						<prop name="Time">2276433</prop>
					</Chan>
				</Acq>
				<Acq Number="12">
					<Chan Number="0">
						<prop name="Fluor">4.34290736803965</prop>
						<prop name="Temp">59.94</prop>
						<prop name="Time">2430317</prop>
					</Chan>
				</Acq>
				<Acq Number="13">
					<Chan Number="0">
						<prop name="Fluor">4.31652376564854</prop>
						<prop name="Temp">59.94</prop>
						<prop name="Time">2584100</prop>
					</Chan>
				</Acq>
				<Acq Number="14">
					<Chan Number="0">
						<prop name="Fluor">4.32029546177514</prop>
						<prop name="Temp">59.97</prop>
						<prop name="Time">2737900</prop>
					</Chan>
				</Acq>
				<Acq Number="15">
					<Chan Number="0">
						<prop name="Fluor">4.29463634348601</prop>
						<prop name="Temp">59.94</prop>
						<prop name="Time">2891700</prop>
					</Chan>
				</Acq>
				<Acq Number="16">
					<Chan Number="0">
						<prop name="Fluor">4.31823210114463</prop>
						<prop name="Temp">59.94</prop>
						<prop name="Time">3045500</prop>
					</Chan>
				</Acq>
				<Acq Number="17">
					<Chan Number="0">
						<prop name="Fluor">4.36306967189662</prop>
						<prop name="Temp">59.94</prop>
						<prop name="Time">3199300</prop>
					</Chan>
				</Acq>
				<Acq Number="18">
					<Chan Number="0">
						<prop name="Fluor">4.29395126614023</prop>
						<prop name="Temp">59.94</prop>
						<prop name="Time">3353100</prop>
					</Chan>
				</Acq>
				<Acq Number="19">
					<Chan Number="0">
						<prop name="Fluor">4.26728527556341</prop>
						<prop name="Temp">59.97</prop>
						<prop name="Time">3506933</prop>
					</Chan>
				</Acq>
				<Acq Number="20">
					<Chan Number="0">
						<prop name="Fluor">4.29530993440351</prop>
						<prop name="Temp">59.94</prop>
						<prop name="Time">3660433</prop>
					</Chan>
				</Acq>
				<Acq Number="21">
					<Chan Number="0">
						<prop name="Fluor">4.31921857353299</prop>
						<prop name="Temp">59.94</prop>
						<prop name="Time">3814250</prop>
					</Chan>
				</Acq>
				<Acq Number="22">
					<Chan Number="0">
						<prop name="Fluor">4.29288096499553</prop>
						<prop name="Temp">59.97</prop>
						<prop name="Time">3968050</prop>
					</Chan>
				</Acq>
				<Acq Number="23">
					<Chan Number="0">
						<prop name="Fluor">4.29184224743861</prop>
						<prop name="Temp">59.94</prop>
						<prop name="Time">4121867</prop>
					</Chan>
				</Acq>
				<Acq Number="24">
					<Chan Number="0">
						<prop name="Fluor">4.33723973835732</prop>
						<prop name="Temp">59.94</prop>
						<prop name="Time">4275633</prop>
					</Chan>
				</Acq>
				<Acq Number="25">
					<Chan Number="0">
						<prop name="Fluor">4.34593438658147</prop>
						<prop name="Temp">59.94</prop>
						<prop name="Time">4429467</prop>
					</Chan>
				</Acq>
				<Acq Number="26">
					<Chan Number="0">
						<prop name="Fluor">4.31371241517486</prop>
						<prop name="Temp">59.94</prop>
						<prop name="Time">4583250</prop>
					</Chan>
				</Acq>
				<Acq Number="27">
					<Chan Number="0">
						<prop name="Fluor">4.36153716443399</prop>
						<prop name="Temp">59.94</prop>
						<prop name="Time">4737067</prop>
					</Chan>
				</Acq>
				<Acq Number="28">
					<Chan Number="0">
						<prop name="Fluor">4.40740837475402</prop>
						<prop name="Temp">59.94</prop>
						<prop name="Time">4890850</prop>
					</Chan>
				</Acq>
				<Acq Number="29">
					<Chan Number="0">
						<prop name="Fluor">4.49994914180184</prop>
						<prop name="Temp">59.94</prop>
						<prop name="Time">5044683</prop>
					</Chan>
				</Acq>
				<Acq Number="30">
					<Chan Number="0">
						<prop name="Fluor">4.68194191638692</prop>
						<prop name="Temp">59.94</prop>
						<prop name="Time">5198467</prop>
					</Chan>
				</Acq>
				<Acq Number="31">
					<Chan Number="0">
						<prop name="Fluor">4.91295814967994</prop>
						<prop name="Temp">59.94</prop>
						<prop name="Time">5352250</prop>
					</Chan>
				</Acq>
				<Acq Number="32">
					<Chan Number="0">
						<prop name="Fluor">5.59141871665894</prop>
						<prop name="Temp">59.94</prop>
						<prop name="Time">5506067</prop>
					</Chan>
				</Acq>
				<Acq Number="33">
					<Chan Number="0">
						<prop name="Fluor">6.69211611750684</prop>
						<prop name="Temp">59.94</prop>
						<prop name="Time">5659867</prop>
					</Chan>
				</Acq>
				<Acq Number="34">
					<Chan Number="0">
						<prop name="Fluor">8.85875219240372</prop>
						<prop name="Temp">59.94</prop>
						<prop name="Time">5813650</prop>
					</Chan>
				</Acq>
				<Acq Number="35">
					<Chan Number="0">
						<prop name="Fluor">12.7337287425067</prop>
						<prop name="Temp">59.94</prop>
						<prop name="Time">5967467</prop>
					</Chan>
				</Acq>
				<Acq Number="36">
					<Chan Number="0">
						<prop name="Fluor">19.4804673928096</prop>
						<prop name="Temp">59.94</prop>
						<prop name="Time">6121267</prop>
					</Chan>
				</Acq>
				<Acq Number="37">
					<Chan Number="0">
						<prop name="Fluor">29.2636020394671</prop>
						<prop name="Temp">59.94</prop>
						<prop name="Time">6275083</prop>
					</Chan>
				</Acq>
				<Acq Number="38">
					<Chan Number="0">
						<prop name="Fluor">40.5975577359762</prop>
						<prop name="Temp">59.94</prop>
						<prop name="Time">6428883</prop>
					</Chan>
				</Acq>
				<Acq Number="39">
					<Chan Number="0">
						<prop name="Fluor">50.3199297469849</prop>
						<prop name="Temp">59.94</prop>
						<prop name="Time">6582667</prop>
					</Chan>
				</Acq>
				<Acq Number="40">
					<Chan Number="0">
						<prop name="Fluor">57.336288537326</prop>
						<prop name="Temp">59.94</prop>
						<prop name="Time">6736450</prop>
					</Chan>
				</Acq>
				<Acq Number="41">
					<Chan Number="0">
						<prop name="Fluor">62.3390588174292</prop>
						<prop name="Temp">59.94</prop>
						<prop name="Time">6890233</prop>
					</Chan>
				</Acq>
				<Acq Number="42">
					<Chan Number="0">
						<prop name="Fluor">66.2396290103801</prop>
						<prop name="Temp">59.94</prop>
						<prop name="Time">7044067</prop>
					</Chan>
				</Acq>
				<Acq Number="43">
					<Chan Number="0">
						<prop name="Fluor">69.4345625409023</prop>
						<prop name="Temp">59.94</prop>
						<prop name="Time">7197600</prop>
					</Chan>
				</Acq>
				<Acq Number="44">
					<Chan Number="0">
						<prop name="Fluor">72.2038775820841</prop>
						<prop name="Temp">59.94</prop>
						<prop name="Time">7351417</prop>
					</Chan>
				</Acq>
				<Acq Number="45">
					<Chan Number="0">
						<prop name="Fluor">74.0822806655874</prop>
						<prop name="Temp">59.94</prop>
						<prop name="Time">7505217</prop>
					</Chan>
				</Acq>
			</Sample>
			<Sample Number="38">
				<Acq Number="1">
					<Chan Number="0">
						<prop name="Fluor">3.77613096373712</prop>
						<prop name="Temp">59.94</prop>
						<prop name="Time">738400</prop>
					</Chan>
				</Acq>
				<Acq Number="2">
					<Chan Number="0">
						<prop name="Fluor">3.77968988458517</prop>
						<prop name="Temp">59.94</prop>
						<prop name="Time">892183</prop>
					</Chan>
				</Acq>
				<Acq Number="3">
					<Chan Number="0">
						<prop name="Fluor">3.82183694303813</prop>
						<prop name="Temp">59.94</prop>
						<prop name="Time">1046033</prop>
					</Chan>
				</Acq>
				<Acq Number="4">
					<Chan Number="0">
						<prop name="Fluor">3.84468610290888</prop>
						<prop name="Temp">59.94</prop>
						<prop name="Time">1199800</prop>
					</Chan>
				</Acq>
				<Acq Number="5">
					<Chan Number="0">
						<prop name="Fluor">3.93686587559209</prop>
						<prop name="Temp">59.97</prop>
						<prop name="Time">1353600</prop>
					</Chan>
				</Acq>
				<Acq Number="6">
					<Chan Number="0">
						<prop name="Fluor">3.8239537142704</prop>
						<prop name="Temp">59.94</prop>
						<prop name="Time">1507400</prop>
					</Chan>
				</Acq>
				<Acq Number="7">
					<Chan Number="0">
						<prop name="Fluor">3.82392479652063</prop>
						<prop name="Temp">59.94</prop>
						<prop name="Time">1661217</prop>
					</Chan>
				</Acq>
				<Acq Number="8">
					<Chan Number="0">
						<prop name="Fluor">3.91522916585505</prop>
						<prop name="Temp">59.94</prop>
						<prop name="Time">1815017</prop>
					</Chan>
				</Acq>
				<Acq Number="9">
					<Chan Number="0">
						<prop name="Fluor">3.89319249804408</prop>
						<prop name="Temp">59.94</prop>
						<prop name="Time">1968817</prop>
					</Chan>
				</Acq>
				<Acq Number="10">
					<Chan Number="0">
						<prop name="Fluor">3.87151702176189</prop>
						<prop name="Temp">59.94</prop>
						<prop name="Time">2122600</prop>
					</Chan>
				</Acq>
				<Acq Number="11">
					<Chan Number="0">
						<prop name="Fluor">3.89355917083196</prop>
						<prop name="Temp">59.97</prop>
						<prop name="Time">2276433</prop>
					</Chan>
				</Acq>
				<Acq Number="12">
					<Chan Number="0">
						<prop name="Fluor">3.87276065123987</prop>
						<prop name="Temp">59.94</prop>
						<prop name="Time">2430317</prop>
					</Chan>
				</Acq>
				<Acq Number="13">
					<Chan Number="0">
						<prop name="Fluor">3.89256212433601</prop>
						<prop name="Temp">59.94</prop>
						<prop name="Time">2584100</prop>
					</Chan>
				</Acq>
				<Acq Number="14">
					<Chan Number="0">
						<prop name="Fluor">3.82905196637587</prop>
						<prop name="Temp">59.97</prop>
						<prop name="Time">2737900</prop>
					</Chan>
				</Acq>
				<Acq Number="15">
					<Chan Number="0">
						<prop name="Fluor">3.87185310368865</prop>
						<prop name="Temp">59.94</prop>
						<prop name="Time">2891700</prop>
					</Chan>
				</Acq>
				<Acq Number="16">
					<Chan Number="0">
						<prop name="Fluor">3.91644407917782</prop>
						<prop name="Temp">59.94</prop>
						<prop name="Time">3045500</prop>
					</Chan>
				</Acq>
				<Acq Number="17">
					<Chan Number="0">
						<prop name="Fluor">3.93656299761071</prop>
						<prop name="Temp">59.94</prop>
						<prop name="Time">3199300</prop>
					</Chan>
				</Acq>
				<Acq Number="18">
					<Chan Number="0">
						<prop name="Fluor">3.89353454255269</prop>
						<prop name="Temp">59.94</prop>
						<prop name="Time">3353100</prop>
					</Chan>
				</Acq>
				<Acq Number="19">
					<Chan Number="0">
						<prop name="Fluor">3.86851996592094</prop>
						<prop name="Temp">59.97</prop>
						<prop name="Time">3506933</prop>
					</Chan>
				</Acq>
				<Acq Number="20">
					<Chan Number="0">
						<prop name="Fluor">3.80554005209989</prop>
						<prop name="Temp">59.94</prop>
						<prop name="Time">3660433</prop>
					</Chan>
				</Acq>
				<Acq Number="21">
					<Chan Number="0">
						<prop name="Fluor">3.939648434642</prop>
						<prop name="Temp">59.94</prop>
						<prop name="Time">3814250</prop>
					</Chan>
				</Acq>
				<Acq Number="22">
					<Chan Number="0">
						<prop name="Fluor">3.91489901089225</prop>
						<prop name="Temp">59.97</prop>
						<prop name="Time">3968050</prop>
					</Chan>
				</Acq>
				<Acq Number="23">
					<Chan Number="0">
						<prop name="Fluor">3.91389747238917</prop>
						<prop name="Temp">59.94</prop>
						<prop name="Time">4121867</prop>
					</Chan>
				</Acq>
				<Acq Number="24">
					<Chan Number="0">
						<prop name="Fluor">3.97906728645156</prop>
						<prop name="Temp">59.94</prop>
						<prop name="Time">4275633</prop>
					</Chan>
				</Acq>
				<Acq Number="25">
					<Chan Number="0">
						<prop name="Fluor">4.12100266316685</prop>
						<prop name="Temp">59.94</prop>
						<prop name="Time">4429467</prop>
					</Chan>
				</Acq>
				<Acq Number="26">
					<Chan Number="0">
						<prop name="Fluor">4.31333279280029</prop>
						<prop name="Temp">59.94</prop>
						<prop name="Time">4583250</prop>
					</Chan>
				</Acq>
				<Acq Number="27">
					<Chan Number="0">
						<prop name="Fluor">4.737492018258</prop>
						<prop name="Temp">59.94</prop>
						<prop name="Time">4737067</prop>
					</Chan>
				</Acq>
				<Acq Number="28">
					<Chan Number="0">
						<prop name="Fluor">5.47200191928921</prop>
						<prop name="Temp">59.94</prop>
						<prop name="Time">4890850</prop>
					</Chan>
				</Acq>
				<Acq Number="29">
					<Chan Number="0">
						<prop name="Fluor">6.96510745465243</prop>
						<prop name="Temp">59.94</prop>
						<prop name="Time">5044683</prop>
					</Chan>
				</Acq>
				<Acq Number="30">
					<Chan Number="0">
						<prop name="Fluor">9.85638760360787</prop>
						<prop name="Temp">59.94</prop>
						<prop name="Time">5198467</prop>
					</Chan>
				</Acq>
				<Acq Number="31">
					<Chan Number="0">
						<prop name="Fluor">15.0278611278202</prop>
						<prop name="Temp">59.94</prop>
						<prop name="Time">5352250</prop>
					</Chan>
				</Acq>
				<Acq Number="32">
					<Chan Number="0">
						<prop name="Fluor">24.2799871764305</prop>
						<prop name="Temp">59.94</prop>
						<prop name="Time">5506067</prop>
					</Chan>
				</Acq>
				<Acq Number="33">
					<Chan Number="0">
						<prop name="Fluor">38.4670847628891</prop>
						<prop name="Temp">59.94</prop>
						<prop name="Time">5659867</prop>
					</Chan>
				</Acq>
				<Acq Number="34">
					<Chan Number="0">
						<prop name="Fluor">54.3415026719694</prop>
						<prop name="Temp">59.94</prop>
						<prop name="Time">5813650</prop>
					</Chan>
				</Acq>
				<Acq Number="35">
					<Chan Number="0">
						<prop name="Fluor">66.0598979140941</prop>
						<prop name="Temp">59.94</prop>
						<prop name="Time">5967467</prop>
					</Chan>
				</Acq>
				<Acq Number="36">
					<Chan Number="0">
						<prop name="Fluor">73.1250091792557</prop>
						<prop name="Temp">59.94</prop>
						<prop name="Time">6121267</prop>
					</Chan>
				</Acq>
				<Acq Number="37">
					<Chan Number="0">
						<prop name="Fluor">78.0039818903825</prop>
						<prop name="Temp">59.94</prop>
						<prop name="Time">6275083</prop>
					</Chan>
				</Acq>
				<Acq Number="38">
					<Chan Number="0">
						<prop name="Fluor">81.4465499312899</prop>
						<prop name="Temp">59.94</prop>
						<prop name="Time">6428883</prop>
					</Chan>
				</Acq>
				<Acq Number="39">
					<Chan Number="0">
						<prop name="Fluor">84.1352159838251</prop>
						<prop name="Temp">59.94</prop>
						<prop name="Time">6582667</prop>
					</Chan>
				</Acq>
				<Acq Number="40">
					<Chan Number="0">
						<prop name="Fluor">85.733574773179</prop>
						<prop name="Temp">59.94</prop>
						<prop name="Time">6736450</prop>
					</Chan>
				</Acq>
				<Acq Number="41">
					<Chan Number="0">
						<prop name="Fluor">87.2698901195207</prop>
						<prop name="Temp">59.94</prop>
						<prop name="Time">6890233</prop>
					</Chan>
				</Acq>
				<Acq Number="42">
					<Chan Number="0">
						<prop name="Fluor">88.191111676764</prop>
						<prop name="Temp">59.94</prop>
						<prop name="Time">7044067</prop>
					</Chan>
				</Acq>
				<Acq Number="43">
					<Chan Number="0">
						<prop name="Fluor">89.3373317395925</prop>
						<prop name="Temp">59.94</prop>
						<prop name="Time">7197600</prop>
					</Chan>
				</Acq>
				<Acq Number="44">
					<Chan Number="0">
						<prop name="Fluor">89.9455171581617</prop>
						<prop name="Temp">59.94</prop>
						<prop name="Time">7351417</prop>
					</Chan>
				</Acq>
				<Acq Number="45">
					<Chan Number="0">
						<prop name="Fluor">90.3397737717878</prop>
						<prop name="Temp">59.94</prop>
						<prop name="Time">7505217</prop>
					</Chan>
				</Acq>
			</Sample>
			<Sample Number="39">
				<Acq Number="1">
					<Chan Number="0">
						<prop name="Fluor">5.16137681984946</prop>
						<prop name="Temp">59.94</prop>
						<prop name="Time">738400</prop>
					</Chan>
				</Acq>
				<Acq Number="2">
					<Chan Number="0">
						<prop name="Fluor">5.18753232938684</prop>
						<prop name="Temp">59.94</prop>
						<prop name="Time">892183</prop>
					</Chan>
				</Acq>
				<Acq Number="3">
					<Chan Number="0">
						<prop name="Fluor">5.18423042683618</prop>
						<prop name="Temp">59.94</prop>
						<prop name="Time">1046033</prop>
					</Chan>
				</Acq>
				<Acq Number="4">
					<Chan Number="0">
						<prop name="Fluor">5.18498201716789</prop>
						<prop name="Temp">59.94</prop>
						<prop name="Time">1199800</prop>
					</Chan>
				</Acq>
				<Acq Number="5">
					<Chan Number="0">
						<prop name="Fluor">5.23161893844908</prop>
						<prop name="Temp">59.97</prop>
						<prop name="Time">1353600</prop>
					</Chan>
				</Acq>
				<Acq Number="6">
					<Chan Number="0">
						<prop name="Fluor">5.18707398814042</prop>
						<prop name="Temp">59.94</prop>
						<prop name="Time">1507400</prop>
					</Chan>
				</Acq>
				<Acq Number="7">
					<Chan Number="0">
						<prop name="Fluor">5.22961322858672</prop>
						<prop name="Temp">59.94</prop>
						<prop name="Time">1661217</prop>
					</Chan>
				</Acq>
				<Acq Number="8">
					<Chan Number="0">
						<prop name="Fluor">5.25375944915216</prop>
						<prop name="Temp">59.94</prop>
						<prop name="Time">1815017</prop>
					</Chan>
				</Acq>
				<Acq Number="9">
					<Chan Number="0">
						<prop name="Fluor">5.23287532967776</prop>
						<prop name="Temp">59.94</prop>
						<prop name="Time">1968817</prop>
					</Chan>
				</Acq>
				<Acq Number="10">
					<Chan Number="0">
						<prop name="Fluor">5.23370073302364</prop>
						<prop name="Temp">59.94</prop>
						<prop name="Time">2122600</prop>
					</Chan>
				</Acq>
				<Acq Number="11">
					<Chan Number="0">
						<prop name="Fluor">5.16936499217065</prop>
						<prop name="Temp">59.97</prop>
						<prop name="Time">2276433</prop>
					</Chan>
				</Acq>
				<Acq Number="12">
					<Chan Number="0">
						<prop name="Fluor">5.2566795642313</prop>
						<prop name="Temp">59.94</prop>
						<prop name="Time">2430317</prop>
					</Chan>
				</Acq>
				<Acq Number="13">
					<Chan Number="0">
						<prop name="Fluor">5.25330737743164</prop>
						<prop name="Temp">59.94</prop>
						<prop name="Time">2584100</prop>
					</Chan>
				</Acq>
				<Acq Number="14">
					<Chan Number="0">
						<prop name="Fluor">5.15133433732536</prop>
						<prop name="Temp">59.97</prop>
						<prop name="Time">2737900</prop>
					</Chan>
				</Acq>
				<Acq Number="15">
					<Chan Number="0">
						<prop name="Fluor">5.23414278281624</prop>
						<prop name="Temp">59.94</prop>
						<prop name="Time">2891700</prop>
					</Chan>
				</Acq>
				<Acq Number="16">
					<Chan Number="0">
						<prop name="Fluor">5.21276391916214</prop>
						<prop name="Temp">59.94</prop>
						<prop name="Time">3045500</prop>
					</Chan>
				</Acq>
				<Acq Number="17">
					<Chan Number="0">
						<prop name="Fluor">5.29507116313741</prop>
						<prop name="Temp">59.94</prop>
						<prop name="Time">3199300</prop>
					</Chan>
				</Acq>
				<Acq Number="18">
					<Chan Number="0">
						<prop name="Fluor">5.27587922149198</prop>
						<prop name="Temp">59.94</prop>
						<prop name="Time">3353100</prop>
					</Chan>
				</Acq>
				<Acq Number="19">
					<Chan Number="0">
						<prop name="Fluor">5.16569269618148</prop>
						<prop name="Temp">59.97</prop>
						<prop name="Time">3506933</prop>
					</Chan>
				</Acq>
				<Acq Number="20">
					<Chan Number="0">
						<prop name="Fluor">5.21361345114009</prop>
						<prop name="Temp">59.94</prop>
						<prop name="Time">3660433</prop>
					</Chan>
				</Acq>
				<Acq Number="21">
					<Chan Number="0">
						<prop name="Fluor">5.23520017989899</prop>
						<prop name="Temp">59.94</prop>
						<prop name="Time">3814250</prop>
					</Chan>
				</Acq>
				<Acq Number="22">
					<Chan Number="0">
						<prop name="Fluor">5.23186367086804</prop>
						<prop name="Temp">59.97</prop>
						<prop name="Time">3968050</prop>
					</Chan>
				</Acq>
				<Acq Number="23">
					<Chan Number="0">
						<prop name="Fluor">5.2517140381748</prop>
						<prop name="Temp">59.94</prop>
						<prop name="Time">4121867</prop>
					</Chan>
				</Acq>
				<Acq Number="24">
					<Chan Number="0">
						<prop name="Fluor">5.206700044954</prop>
						<prop name="Temp">59.94</prop>
						<prop name="Time">4275633</prop>
					</Chan>
				</Acq>
				<Acq Number="25">
					<Chan Number="0">
						<prop name="Fluor">5.17398597070738</prop>
						<prop name="Temp">59.94</prop>
						<prop name="Time">4429467</prop>
					</Chan>
				</Acq>
				<Acq Number="26">
					<Chan Number="0">
						<prop name="Fluor">5.20539369025194</prop>
						<prop name="Temp">59.94</prop>
						<prop name="Time">4583250</prop>
					</Chan>
				</Acq>
				<Acq Number="27">
					<Chan Number="0">
						<prop name="Fluor">5.20459106089328</prop>
						<prop name="Temp">59.94</prop>
						<prop name="Time">4737067</prop>
					</Chan>
				</Acq>
				<Acq Number="28">
					<Chan Number="0">
						<prop name="Fluor">5.24348720813141</prop>
						<prop name="Temp">59.94</prop>
						<prop name="Time">4890850</prop>
					</Chan>
				</Acq>
				<Acq Number="29">
					<Chan Number="0">
						<prop name="Fluor">5.26099266496312</prop>
						<prop name="Temp">59.94</prop>
						<prop name="Time">5044683</prop>
					</Chan>
				</Acq>
				<Acq Number="30">
					<Chan Number="0">
						<prop name="Fluor">5.2532911156947</prop>
						<prop name="Temp">59.94</prop>
						<prop name="Time">5198467</prop>
					</Chan>
				</Acq>
				<Acq Number="31">
					<Chan Number="0">
						<prop name="Fluor">5.24919524825755</prop>
						<prop name="Temp">59.94</prop>
						<prop name="Time">5352250</prop>
					</Chan>
				</Acq>
				<Acq Number="32">
					<Chan Number="0">
						<prop name="Fluor">5.24286558863853</prop>
						<prop name="Temp">59.94</prop>
						<prop name="Time">5506067</prop>
					</Chan>
				</Acq>
				<Acq Number="33">
					<Chan Number="0">
						<prop name="Fluor">5.25264467809606</prop>
						<prop name="Temp">59.94</prop>
						<prop name="Time">5659867</prop>
					</Chan>
				</Acq>
				<Acq Number="34">
					<Chan Number="0">
						<prop name="Fluor">5.28430814877885</prop>
						<prop name="Temp">59.94</prop>
						<prop name="Time">5813650</prop>
					</Chan>
				</Acq>
				<Acq Number="35">
					<Chan Number="0">
						<prop name="Fluor">5.25584145109828</prop>
						<prop name="Temp">59.94</prop>
						<prop name="Time">5967467</prop>
					</Chan>
				</Acq>
				<Acq Number="36">
					<Chan Number="0">
						<prop name="Fluor">5.28905489067278</prop>
						<prop name="Temp">59.94</prop>
						<prop name="Time">6121267</prop>
					</Chan>
				</Acq>
				<Acq Number="37">
					<Chan Number="0">
						<prop name="Fluor">5.30642144956324</prop>
						<prop name="Temp">59.94</prop>
						<prop name="Time">6275083</prop>
					</Chan>
				</Acq>
				<Acq Number="38">
					<Chan Number="0">
						<prop name="Fluor">5.29840192306274</prop>
						<prop name="Temp">59.94</prop>
						<prop name="Time">6428883</prop>
					</Chan>
				</Acq>
				<Acq Number="39">
					<Chan Number="0">
						<prop name="Fluor">5.37923359232274</prop>
						<prop name="Temp">59.94</prop>
						<prop name="Time">6582667</prop>
					</Chan>
				</Acq>
				<Acq Number="40">
					<Chan Number="0">
						<prop name="Fluor">5.50160492065235</prop>
						<prop name="Temp">59.94</prop>
						<prop name="Time">6736450</prop>
					</Chan>
				</Acq>
				<Acq Number="41">
					<Chan Number="0">
						<prop name="Fluor">5.62536432426967</prop>
						<prop name="Temp">59.94</prop>
						<prop name="Time">6890233</prop>
					</Chan>
				</Acq>
				<Acq Number="42">
					<Chan Number="0">
						<prop name="Fluor">5.89842822517286</prop>
						<prop name="Temp">59.94</prop>
						<prop name="Time">7044067</prop>
					</Chan>
				</Acq>
				<Acq Number="43">
					<Chan Number="0">
						<prop name="Fluor">6.51154050547259</prop>
						<prop name="Temp">59.94</prop>
						<prop name="Time">7197600</prop>
					</Chan>
				</Acq>
				<Acq Number="44">
					<Chan Number="0">
						<prop name="Fluor">7.64357198880413</prop>
						<prop name="Temp">59.94</prop>
						<prop name="Time">7351417</prop>
					</Chan>
				</Acq>
				<Acq Number="45">
					<Chan Number="0">
						<prop name="Fluor">10.0833300481794</prop>
						<prop name="Temp">59.94</prop>
						<prop name="Time">7505217</prop>
					</Chan>
				</Acq>
			</Sample>
			<Sample Number="40">
				<Acq Number="1">
					<Chan Number="0">
						<prop name="Fluor">3.41128948158518</prop>
						<prop name="Temp">59.94</prop>
						<prop name="Time">738400</prop>
					</Chan>
				</Acq>
				<Acq Number="2">
					<Chan Number="0">
						<prop name="Fluor">3.39387307850145</prop>
						<prop name="Temp">59.94</prop>
						<prop name="Time">892183</prop>
					</Chan>
				</Acq>
				<Acq Number="3">
					<Chan Number="0">
						<prop name="Fluor">3.43292483838582</prop>
						<prop name="Temp">59.94</prop>
						<prop name="Time">1046033</prop>
					</Chan>
				</Acq>
				<Acq Number="4">
					<Chan Number="0">
						<prop name="Fluor">3.4952122085701</prop>
						<prop name="Temp">59.94</prop>
						<prop name="Time">1199800</prop>
					</Chan>
				</Acq>
				<Acq Number="5">
					<Chan Number="0">
						<prop name="Fluor">3.49794706533994</prop>
						<prop name="Temp">59.97</prop>
						<prop name="Time">1353600</prop>
					</Chan>
				</Acq>
				<Acq Number="6">
					<Chan Number="0">
						<prop name="Fluor">3.45540499204688</prop>
						<prop name="Temp">59.94</prop>
						<prop name="Time">1507400</prop>
					</Chan>
				</Acq>
				<Acq Number="7">
					<Chan Number="0">
						<prop name="Fluor">3.47597504883423</prop>
						<prop name="Temp">59.94</prop>
						<prop name="Time">1661217</prop>
					</Chan>
				</Acq>
				<Acq Number="8">
					<Chan Number="0">
						<prop name="Fluor">3.56035702773876</prop>
						<prop name="Temp">59.94</prop>
						<prop name="Time">1815017</prop>
					</Chan>
				</Acq>
				<Acq Number="9">
					<Chan Number="0">
						<prop name="Fluor">3.49876223574556</prop>
						<prop name="Temp">59.94</prop>
						<prop name="Time">1968817</prop>
					</Chan>
				</Acq>
				<Acq Number="10">
					<Chan Number="0">
						<prop name="Fluor">3.54055771330052</prop>
						<prop name="Temp">59.94</prop>
						<prop name="Time">2122600</prop>
					</Chan>
				</Acq>
				<Acq Number="11">
					<Chan Number="0">
						<prop name="Fluor">3.56093794301349</prop>
						<prop name="Temp">59.97</prop>
						<prop name="Time">2276433</prop>
					</Chan>
				</Acq>
				<Acq Number="12">
					<Chan Number="0">
						<prop name="Fluor">3.56232681870653</prop>
						<prop name="Temp">59.94</prop>
						<prop name="Time">2430317</prop>
					</Chan>
				</Acq>
				<Acq Number="13">
					<Chan Number="0">
						<prop name="Fluor">3.56002985883849</prop>
						<prop name="Temp">59.94</prop>
						<prop name="Time">2584100</prop>
					</Chan>
				</Acq>
				<Acq Number="14">
					<Chan Number="0">
						<prop name="Fluor">3.48057396223376</prop>
						<prop name="Temp">59.97</prop>
						<prop name="Time">2737900</prop>
					</Chan>
				</Acq>
				<Acq Number="15">
					<Chan Number="0">
						<prop name="Fluor">3.49951220794461</prop>
						<prop name="Temp">59.94</prop>
						<prop name="Time">2891700</prop>
					</Chan>
				</Acq>
				<Acq Number="16">
					<Chan Number="0">
						<prop name="Fluor">3.56131921279052</prop>
						<prop name="Temp">59.94</prop>
						<prop name="Time">3045500</prop>
					</Chan>
				</Acq>
				<Acq Number="17">
					<Chan Number="0">
						<prop name="Fluor">3.53852434197138</prop>
						<prop name="Temp">59.94</prop>
						<prop name="Time">3199300</prop>
					</Chan>
				</Acq>
				<Acq Number="18">
					<Chan Number="0">
						<prop name="Fluor">3.51903538865821</prop>
						<prop name="Temp">59.94</prop>
						<prop name="Time">3353100</prop>
					</Chan>
				</Acq>
				<Acq Number="19">
					<Chan Number="0">
						<prop name="Fluor">3.53665463981638</prop>
						<prop name="Temp">59.97</prop>
						<prop name="Time">3506933</prop>
					</Chan>
				</Acq>
				<Acq Number="20">
					<Chan Number="0">
						<prop name="Fluor">3.53932369368715</prop>
						<prop name="Temp">59.94</prop>
						<prop name="Time">3660433</prop>
					</Chan>
				</Acq>
				<Acq Number="21">
					<Chan Number="0">
						<prop name="Fluor">3.55882545485481</prop>
						<prop name="Temp">59.94</prop>
						<prop name="Time">3814250</prop>
					</Chan>
				</Acq>
				<Acq Number="22">
					<Chan Number="0">
						<prop name="Fluor">3.5345074406062</prop>
						<prop name="Temp">59.97</prop>
						<prop name="Time">3968050</prop>
					</Chan>
				</Acq>
				<Acq Number="23">
					<Chan Number="0">
						<prop name="Fluor">3.57368911030358</prop>
						<prop name="Temp">59.94</prop>
						<prop name="Time">4121867</prop>
					</Chan>
				</Acq>
				<Acq Number="24">
					<Chan Number="0">
						<prop name="Fluor">3.53018365892897</prop>
						<prop name="Temp">59.94</prop>
						<prop name="Time">4275633</prop>
					</Chan>
				</Acq>
				<Acq Number="25">
					<Chan Number="0">
						<prop name="Fluor">3.53649234473914</prop>
						<prop name="Temp">59.94</prop>
						<prop name="Time">4429467</prop>
					</Chan>
				</Acq>
				<Acq Number="26">
					<Chan Number="0">
						<prop name="Fluor">3.5695525794369</prop>
						<prop name="Temp">59.94</prop>
						<prop name="Time">4583250</prop>
					</Chan>
				</Acq>
				<Acq Number="27">
					<Chan Number="0">
						<prop name="Fluor">3.56831868735769</prop>
						<prop name="Temp">59.94</prop>
						<prop name="Time">4737067</prop>
					</Chan>
				</Acq>
				<Acq Number="28">
					<Chan Number="0">
						<prop name="Fluor">3.56460466475399</prop>
						<prop name="Temp">59.94</prop>
						<prop name="Time">4890850</prop>
					</Chan>
				</Acq>
				<Acq Number="29">
					<Chan Number="0">
						<prop name="Fluor">3.58114423990515</prop>
						<prop name="Temp">59.94</prop>
						<prop name="Time">5044683</prop>
					</Chan>
				</Acq>
				<Acq Number="30">
					<Chan Number="0">
						<prop name="Fluor">3.57489876079028</prop>
						<prop name="Temp">59.94</prop>
						<prop name="Time">5198467</prop>
					</Chan>
				</Acq>
				<Acq Number="31">
					<Chan Number="0">
						<prop name="Fluor">3.55167727214597</prop>
						<prop name="Temp">59.94</prop>
						<prop name="Time">5352250</prop>
					</Chan>
				</Acq>
				<Acq Number="32">
					<Chan Number="0">
						<prop name="Fluor">3.5691237153742</prop>
						<prop name="Temp">59.94</prop>
						<prop name="Time">5506067</prop>
					</Chan>
				</Acq>
				<Acq Number="33">
					<Chan Number="0">
						<prop name="Fluor">3.62531000024634</prop>
						<prop name="Temp">59.94</prop>
						<prop name="Time">5659867</prop>
					</Chan>
				</Acq>
				<Acq Number="34">
					<Chan Number="0">
						<prop name="Fluor">3.70249690270003</prop>
						<prop name="Temp">59.94</prop>
						<prop name="Time">5813650</prop>
					</Chan>
				</Acq>
				<Acq Number="35">
					<Chan Number="0">
						<prop name="Fluor">3.78068478281807</prop>
						<prop name="Temp">59.94</prop>
						<prop name="Time">5967467</prop>
					</Chan>
				</Acq>
				<Acq Number="36">
					<Chan Number="0">
						<prop name="Fluor">3.89707850035671</prop>
						<prop name="Temp">59.94</prop>
						<prop name="Time">6121267</prop>
					</Chan>
				</Acq>
				<Acq Number="37">
					<Chan Number="0">
						<prop name="Fluor">4.2241616971558</prop>
						<prop name="Temp">59.94</prop>
						<prop name="Time">6275083</prop>
					</Chan>
				</Acq>
				<Acq Number="38">
					<Chan Number="0">
						<prop name="Fluor">4.81577522847109</prop>
						<prop name="Temp">59.94</prop>
						<prop name="Time">6428883</prop>
					</Chan>
				</Acq>
				<Acq Number="39">
					<Chan Number="0">
						<prop name="Fluor">5.92549641927083</prop>
						<prop name="Temp">59.94</prop>
						<prop name="Time">6582667</prop>
					</Chan>
				</Acq>
				<Acq Number="40">
					<Chan Number="0">
						<prop name="Fluor">8.10592957655907</prop>
						<prop name="Temp">59.94</prop>
						<prop name="Time">6736450</prop>
					</Chan>
				</Acq>
				<Acq Number="41">
					<Chan Number="0">
						<prop name="Fluor">12.1032386781108</prop>
						<prop name="Temp">59.94</prop>
						<prop name="Time">6890233</prop>
					</Chan>
				</Acq>
				<Acq Number="42">
					<Chan Number="0">
						<prop name="Fluor">19.442335471498</prop>
						<prop name="Temp">59.94</prop>
						<prop name="Time">7044067</prop>
					</Chan>
				</Acq>
				<Acq Number="43">
					<Chan Number="0">
						<prop name="Fluor">30.8869801246254</prop>
						<prop name="Temp">59.94</prop>
						<prop name="Time">7197600</prop>
					</Chan>
				</Acq>
				<Acq Number="44">
					<Chan Number="0">
						<prop name="Fluor">43.2628918868615</prop>
						<prop name="Temp">59.94</prop>
						<prop name="Time">7351417</prop>
					</Chan>
				</Acq>
				<Acq Number="45">
					<Chan Number="0">
						<prop name="Fluor">52.9827168788709</prop>
						<prop name="Temp">59.94</prop>
						<prop name="Time">7505217</prop>
					</Chan>
				</Acq>
			</Sample>
			<Sample Number="41">
				<Acq Number="1">
					<Chan Number="0">
						<prop name="Fluor">3.5326372291904</prop>
						<prop name="Temp">59.94</prop>
						<prop name="Time">738400</prop>
					</Chan>
				</Acq>
				<Acq Number="2">
					<Chan Number="0">
						<prop name="Fluor">3.51571160008802</prop>
						<prop name="Temp">59.94</prop>
						<prop name="Time">892183</prop>
					</Chan>
				</Acq>
				<Acq Number="3">
					<Chan Number="0">
						<prop name="Fluor">3.55397436241798</prop>
						<prop name="Temp">59.94</prop>
						<prop name="Time">1046033</prop>
					</Chan>
				</Acq>
				<Acq Number="4">
					<Chan Number="0">
						<prop name="Fluor">3.59494723360017</prop>
						<prop name="Temp">59.94</prop>
						<prop name="Time">1199800</prop>
					</Chan>
				</Acq>
				<Acq Number="5">
					<Chan Number="0">
						<prop name="Fluor">3.59775900279825</prop>
						<prop name="Temp">59.97</prop>
						<prop name="Time">1353600</prop>
					</Chan>
				</Acq>
				<Acq Number="6">
					<Chan Number="0">
						<prop name="Fluor">3.57617782048935</prop>
						<prop name="Temp">59.94</prop>
						<prop name="Time">1507400</prop>
					</Chan>
				</Acq>
				<Acq Number="7">
					<Chan Number="0">
						<prop name="Fluor">3.57613536677161</prop>
						<prop name="Temp">59.94</prop>
						<prop name="Time">1661217</prop>
					</Chan>
				</Acq>
				<Acq Number="8">
					<Chan Number="0">
						<prop name="Fluor">3.63886270625243</prop>
						<prop name="Temp">59.94</prop>
						<prop name="Time">1815017</prop>
					</Chan>
				</Acq>
				<Acq Number="9">
					<Chan Number="0">
						<prop name="Fluor">3.61886644270093</prop>
						<prop name="Temp">59.94</prop>
						<prop name="Time">1968817</prop>
					</Chan>
				</Acq>
				<Acq Number="10">
					<Chan Number="0">
						<prop name="Fluor">3.57885800905938</prop>
						<prop name="Temp">59.94</prop>
						<prop name="Time">2122600</prop>
					</Chan>
				</Acq>
				<Acq Number="11">
					<Chan Number="0">
						<prop name="Fluor">3.61914903604994</prop>
						<prop name="Temp">59.97</prop>
						<prop name="Time">2276433</prop>
					</Chan>
				</Acq>
				<Acq Number="12">
					<Chan Number="0">
						<prop name="Fluor">3.57999532465894</prop>
						<prop name="Temp">59.94</prop>
						<prop name="Time">2430317</prop>
					</Chan>
				</Acq>
				<Acq Number="13">
					<Chan Number="0">
						<prop name="Fluor">3.59796907942891</prop>
						<prop name="Temp">59.94</prop>
						<prop name="Time">2584100</prop>
					</Chan>
				</Acq>
				<Acq Number="14">
					<Chan Number="0">
						<prop name="Fluor">3.58078424554163</prop>
						<prop name="Temp">59.97</prop>
						<prop name="Time">2737900</prop>
					</Chan>
				</Acq>
				<Acq Number="15">
					<Chan Number="0">
						<prop name="Fluor">3.61951606733046</prop>
						<prop name="Temp">59.94</prop>
						<prop name="Time">2891700</prop>
					</Chan>
				</Acq>
				<Acq Number="16">
					<Chan Number="0">
						<prop name="Fluor">3.63953615970096</prop>
						<prop name="Temp">59.94</prop>
						<prop name="Time">3045500</prop>
					</Chan>
				</Acq>
				<Acq Number="17">
					<Chan Number="0">
						<prop name="Fluor">3.65736106372524</prop>
						<prop name="Temp">59.94</prop>
						<prop name="Time">3199300</prop>
					</Chan>
				</Acq>
				<Acq Number="18">
					<Chan Number="0">
						<prop name="Fluor">3.59715536695206</prop>
						<prop name="Temp">59.94</prop>
						<prop name="Time">3353100</prop>
					</Chan>
				</Acq>
				<Acq Number="19">
					<Chan Number="0">
						<prop name="Fluor">3.63357032470304</prop>
						<prop name="Temp">59.97</prop>
						<prop name="Time">3506933</prop>
					</Chan>
				</Acq>
				<Acq Number="20">
					<Chan Number="0">
						<prop name="Fluor">3.65483497030905</prop>
						<prop name="Temp">59.94</prop>
						<prop name="Time">3660433</prop>
					</Chan>
				</Acq>
				<Acq Number="21">
					<Chan Number="0">
						<prop name="Fluor">3.6512135396838</prop>
						<prop name="Temp">59.94</prop>
						<prop name="Time">3814250</prop>
					</Chan>
				</Acq>
				<Acq Number="22">
					<Chan Number="0">
						<prop name="Fluor">3.6853000456016</prop>
						<prop name="Temp">59.97</prop>
						<prop name="Time">3968050</prop>
					</Chan>
				</Acq>
				<Acq Number="23">
					<Chan Number="0">
						<prop name="Fluor">3.66106839809208</prop>
						<prop name="Temp">59.94</prop>
						<prop name="Time">4121867</prop>
					</Chan>
				</Acq>
				<Acq Number="24">
					<Chan Number="0">
						<prop name="Fluor">3.65789481428934</prop>
						<prop name="Temp">59.94</prop>
						<prop name="Time">4275633</prop>
					</Chan>
				</Acq>
				<Acq Number="25">
					<Chan Number="0">
						<prop name="Fluor">3.62362721606343</prop>
						<prop name="Temp">59.94</prop>
						<prop name="Time">4429467</prop>
					</Chan>
				</Acq>
				<Acq Number="26">
					<Chan Number="0">
						<prop name="Fluor">3.61565823980895</prop>
						<prop name="Temp">59.94</prop>
						<prop name="Time">4583250</prop>
					</Chan>
				</Acq>
				<Acq Number="27">
					<Chan Number="0">
						<prop name="Fluor">3.65631661988425</prop>
						<prop name="Temp">59.94</prop>
						<prop name="Time">4737067</prop>
					</Chan>
				</Acq>
				<Acq Number="28">
					<Chan Number="0">
						<prop name="Fluor">3.63476119463786</prop>
						<prop name="Temp">59.94</prop>
						<prop name="Time">4890850</prop>
					</Chan>
				</Acq>
				<Acq Number="29">
					<Chan Number="0">
						<prop name="Fluor">3.63373413617783</prop>
						<prop name="Temp">59.94</prop>
						<prop name="Time">5044683</prop>
					</Chan>
				</Acq>
				<Acq Number="30">
					<Chan Number="0">
						<prop name="Fluor">3.69090672838158</prop>
						<prop name="Temp">59.94</prop>
						<prop name="Time">5198467</prop>
					</Chan>
				</Acq>
				<Acq Number="31">
					<Chan Number="0">
						<prop name="Fluor">3.60935325732402</prop>
						<prop name="Temp">59.94</prop>
						<prop name="Time">5352250</prop>
					</Chan>
				</Acq>
				<Acq Number="32">
					<Chan Number="0">
						<prop name="Fluor">3.68902026759017</prop>
						<prop name="Temp">59.94</prop>
						<prop name="Time">5506067</prop>
					</Chan>
				</Acq>
				<Acq Number="33">
					<Chan Number="0">
						<prop name="Fluor">3.7054410848441</prop>
						<prop name="Temp">59.94</prop>
						<prop name="Time">5659867</prop>
					</Chan>
				</Acq>
				<Acq Number="34">
					<Chan Number="0">
						<prop name="Fluor">3.72300096588562</prop>
						<prop name="Temp">59.94</prop>
						<prop name="Time">5813650</prop>
					</Chan>
				</Acq>
				<Acq Number="35">
					<Chan Number="0">
						<prop name="Fluor">3.7015645200719</prop>
						<prop name="Temp">59.94</prop>
						<prop name="Time">5967467</prop>
					</Chan>
				</Acq>
				<Acq Number="36">
					<Chan Number="0">
						<prop name="Fluor">3.73703585004809</prop>
						<prop name="Temp">59.94</prop>
						<prop name="Time">6121267</prop>
					</Chan>
				</Acq>
				<Acq Number="37">
					<Chan Number="0">
						<prop name="Fluor">3.77435204607589</prop>
						<prop name="Temp">59.94</prop>
						<prop name="Time">6275083</prop>
					</Chan>
				</Acq>
				<Acq Number="38">
					<Chan Number="0">
						<prop name="Fluor">3.80636118243342</prop>
						<prop name="Temp">59.94</prop>
						<prop name="Time">6428883</prop>
					</Chan>
				</Acq>
				<Acq Number="39">
					<Chan Number="0">
						<prop name="Fluor">3.75799325427053</prop>
						<prop name="Temp">59.94</prop>
						<prop name="Time">6582667</prop>
					</Chan>
				</Acq>
				<Acq Number="40">
					<Chan Number="0">
						<prop name="Fluor">3.76854631997642</prop>
						<prop name="Temp">59.94</prop>
						<prop name="Time">6736450</prop>
					</Chan>
				</Acq>
				<Acq Number="41">
					<Chan Number="0">
						<prop name="Fluor">3.7601503910424</prop>
						<prop name="Temp">59.94</prop>
						<prop name="Time">6890233</prop>
					</Chan>
				</Acq>
				<Acq Number="42">
					<Chan Number="0">
						<prop name="Fluor">3.793094155115</prop>
						<prop name="Temp">59.94</prop>
						<prop name="Time">7044067</prop>
					</Chan>
				</Acq>
				<Acq Number="43">
					<Chan Number="0">
						<prop name="Fluor">3.72547732764983</prop>
						<prop name="Temp">59.94</prop>
						<prop name="Time">7197600</prop>
					</Chan>
				</Acq>
				<Acq Number="44">
					<Chan Number="0">
						<prop name="Fluor">3.76339994631174</prop>
						<prop name="Temp">59.94</prop>
						<prop name="Time">7351417</prop>
					</Chan>
				</Acq>
				<Acq Number="45">
					<Chan Number="0">
						<prop name="Fluor">3.83608216498089</prop>
						<prop name="Temp">59.94</prop>
						<prop name="Time">7505217</prop>
					</Chan>
				</Acq>
			</Sample>
			<Sample Number="42">
				<Acq Number="1">
					<Chan Number="0">
						<prop name="Fluor">3.74631425019996</prop>
						<prop name="Temp">59.94</prop>
						<prop name="Time">738400</prop>
					</Chan>
				</Acq>
				<Acq Number="2">
					<Chan Number="0">
						<prop name="Fluor">3.79029091923345</prop>
						<prop name="Temp">59.94</prop>
						<prop name="Time">892183</prop>
					</Chan>
				</Acq>
				<Acq Number="3">
					<Chan Number="0">
						<prop name="Fluor">3.74748787647663</prop>
						<prop name="Temp">59.94</prop>
						<prop name="Time">1046033</prop>
					</Chan>
				</Acq>
				<Acq Number="4">
					<Chan Number="0">
						<prop name="Fluor">3.82882357016058</prop>
						<prop name="Temp">59.94</prop>
						<prop name="Time">1199800</prop>
					</Chan>
				</Acq>
				<Acq Number="5">
					<Chan Number="0">
						<prop name="Fluor">3.85205861254827</prop>
						<prop name="Temp">59.97</prop>
						<prop name="Time">1353600</prop>
					</Chan>
				</Acq>
				<Acq Number="6">
					<Chan Number="0">
						<prop name="Fluor">3.76977784826457</prop>
						<prop name="Temp">59.94</prop>
						<prop name="Time">1507400</prop>
					</Chan>
				</Acq>
				<Acq Number="7">
					<Chan Number="0">
						<prop name="Fluor">3.87080785214434</prop>
						<prop name="Temp">59.94</prop>
						<prop name="Time">1661217</prop>
					</Chan>
				</Acq>
				<Acq Number="8">
					<Chan Number="0">
						<prop name="Fluor">3.87291551316108</prop>
						<prop name="Temp">59.94</prop>
						<prop name="Time">1815017</prop>
					</Chan>
				</Acq>
				<Acq Number="9">
					<Chan Number="0">
						<prop name="Fluor">3.89341967604501</prop>
						<prop name="Temp">59.94</prop>
						<prop name="Time">1968817</prop>
					</Chan>
				</Acq>
				<Acq Number="10">
					<Chan Number="0">
						<prop name="Fluor">3.87380147441525</prop>
						<prop name="Temp">59.94</prop>
						<prop name="Time">2122600</prop>
					</Chan>
				</Acq>
				<Acq Number="11">
					<Chan Number="0">
						<prop name="Fluor">3.8735268363247</prop>
						<prop name="Temp">59.97</prop>
						<prop name="Time">2276433</prop>
					</Chan>
				</Acq>
				<Acq Number="12">
					<Chan Number="0">
						<prop name="Fluor">3.89528068193114</prop>
						<prop name="Temp">59.94</prop>
						<prop name="Time">2430317</prop>
					</Chan>
				</Acq>
				<Acq Number="13">
					<Chan Number="0">
						<prop name="Fluor">3.85239395491487</prop>
						<prop name="Temp">59.94</prop>
						<prop name="Time">2584100</prop>
					</Chan>
				</Acq>
				<Acq Number="14">
					<Chan Number="0">
						<prop name="Fluor">3.83547783512119</prop>
						<prop name="Temp">59.97</prop>
						<prop name="Time">2737900</prop>
					</Chan>
				</Acq>
				<Acq Number="15">
					<Chan Number="0">
						<prop name="Fluor">3.87406784237955</prop>
						<prop name="Temp">59.94</prop>
						<prop name="Time">2891700</prop>
					</Chan>
				</Acq>
				<Acq Number="16">
					<Chan Number="0">
						<prop name="Fluor">3.93468973263888</prop>
						<prop name="Temp">59.94</prop>
						<prop name="Time">3045500</prop>
					</Chan>
				</Acq>
				<Acq Number="17">
					<Chan Number="0">
						<prop name="Fluor">3.8716825401057</prop>
						<prop name="Temp">59.94</prop>
						<prop name="Time">3199300</prop>
					</Chan>
				</Acq>
				<Acq Number="18">
					<Chan Number="0">
						<prop name="Fluor">3.91339263198409</prop>
						<prop name="Temp">59.94</prop>
						<prop name="Time">3353100</prop>
					</Chan>
				</Acq>
				<Acq Number="19">
					<Chan Number="0">
						<prop name="Fluor">3.84951362107033</prop>
						<prop name="Temp">59.97</prop>
						<prop name="Time">3506933</prop>
					</Chan>
				</Acq>
				<Acq Number="20">
					<Chan Number="0">
						<prop name="Fluor">3.87273914384621</prop>
						<prop name="Temp">59.94</prop>
						<prop name="Time">3660433</prop>
					</Chan>
				</Acq>
				<Acq Number="21">
					<Chan Number="0">
						<prop name="Fluor">3.89198473717425</prop>
						<prop name="Temp">59.94</prop>
						<prop name="Time">3814250</prop>
					</Chan>
				</Acq>
				<Acq Number="22">
					<Chan Number="0">
						<prop name="Fluor">3.90837990495696</prop>
						<prop name="Temp">59.97</prop>
						<prop name="Time">3968050</prop>
					</Chan>
				</Acq>
				<Acq Number="23">
					<Chan Number="0">
						<prop name="Fluor">3.90639831536199</prop>
						<prop name="Temp">59.94</prop>
						<prop name="Time">4121867</prop>
					</Chan>
				</Acq>
				<Acq Number="24">
					<Chan Number="0">
						<prop name="Fluor">3.86380910911862</prop>
						<prop name="Temp">59.94</prop>
						<prop name="Time">4275633</prop>
					</Chan>
				</Acq>
				<Acq Number="25">
					<Chan Number="0">
						<prop name="Fluor">3.89154415271856</prop>
						<prop name="Temp">59.94</prop>
						<prop name="Time">4429467</prop>
					</Chan>
				</Acq>
				<Acq Number="26">
					<Chan Number="0">
						<prop name="Fluor">3.90383099946863</prop>
						<prop name="Temp">59.94</prop>
						<prop name="Time">4583250</prop>
					</Chan>
				</Acq>
				<Acq Number="27">
					<Chan Number="0">
						<prop name="Fluor">3.92459682237293</prop>
						<prop name="Temp">59.94</prop>
						<prop name="Time">4737067</prop>
					</Chan>
				</Acq>
				<Acq Number="28">
					<Chan Number="0">
						<prop name="Fluor">3.8628303092483</prop>
						<prop name="Temp">59.94</prop>
						<prop name="Time">4890850</prop>
					</Chan>
				</Acq>
				<Acq Number="29">
					<Chan Number="0">
						<prop name="Fluor">3.94237306741999</prop>
						<prop name="Temp">59.94</prop>
						<prop name="Time">5044683</prop>
					</Chan>
				</Acq>
				<Acq Number="30">
					<Chan Number="0">
						<prop name="Fluor">3.97721085486523</prop>
						<prop name="Temp">59.94</prop>
						<prop name="Time">5198467</prop>
					</Chan>
				</Acq>
				<Acq Number="31">
					<Chan Number="0">
						<prop name="Fluor">4.01333222383952</prop>
						<prop name="Temp">59.94</prop>
						<prop name="Time">5352250</prop>
					</Chan>
				</Acq>
				<Acq Number="32">
					<Chan Number="0">
						<prop name="Fluor">4.1082736886845</prop>
						<prop name="Temp">59.94</prop>
						<prop name="Time">5506067</prop>
					</Chan>
				</Acq>
				<Acq Number="33">
					<Chan Number="0">
						<prop name="Fluor">4.26176475407908</prop>
						<prop name="Temp">59.94</prop>
						<prop name="Time">5659867</prop>
					</Chan>
				</Acq>
				<Acq Number="34">
					<Chan Number="0">
						<prop name="Fluor">4.76196006239348</prop>
						<prop name="Temp">59.94</prop>
						<prop name="Time">5813650</prop>
					</Chan>
				</Acq>
				<Acq Number="35">
					<Chan Number="0">
						<prop name="Fluor">5.40763809599293</prop>
						<prop name="Temp">59.94</prop>
						<prop name="Time">5967467</prop>
					</Chan>
				</Acq>
				<Acq Number="36">
					<Chan Number="0">
						<prop name="Fluor">6.73682579134954</prop>
						<prop name="Temp">59.94</prop>
						<prop name="Time">6121267</prop>
					</Chan>
				</Acq>
				<Acq Number="37">
					<Chan Number="0">
						<prop name="Fluor">9.20348339330653</prop>
						<prop name="Temp">59.94</prop>
						<prop name="Time">6275083</prop>
					</Chan>
				</Acq>
				<Acq Number="38">
					<Chan Number="0">
						<prop name="Fluor">13.8233027987907</prop>
						<prop name="Temp">59.94</prop>
						<prop name="Time">6428883</prop>
					</Chan>
				</Acq>
				<Acq Number="39">
					<Chan Number="0">
						<prop name="Fluor">21.8246676201268</prop>
						<prop name="Temp">59.94</prop>
						<prop name="Time">6582667</prop>
					</Chan>
				</Acq>
				<Acq Number="40">
					<Chan Number="0">
						<prop name="Fluor">34.8105149109713</prop>
						<prop name="Temp">59.94</prop>
						<prop name="Time">6736450</prop>
					</Chan>
				</Acq>
				<Acq Number="41">
					<Chan Number="0">
						<prop name="Fluor">50.3717027996485</prop>
						<prop name="Temp">59.94</prop>
						<prop name="Time">6890233</prop>
					</Chan>
				</Acq>
				<Acq Number="42">
					<Chan Number="0">
						<prop name="Fluor">62.9888759416765</prop>
						<prop name="Temp">59.94</prop>
						<prop name="Time">7044067</prop>
					</Chan>
				</Acq>
				<Acq Number="43">
					<Chan Number="0">
						<prop name="Fluor">70.1916039944232</prop>
						<prop name="Temp">59.94</prop>
						<prop name="Time">7197600</prop>
					</Chan>
				</Acq>
				<Acq Number="44">
					<Chan Number="0">
						<prop name="Fluor">74.5551396013149</prop>
						<prop name="Temp">59.94</prop>
						<prop name="Time">7351417</prop>
					</Chan>
				</Acq>
				<Acq Number="45">
					<Chan Number="0">
						<prop name="Fluor">77.7282302352529</prop>
						<prop name="Temp">59.94</prop>
						<prop name="Time">7505217</prop>
					</Chan>
				</Acq>
			</Sample>
			<Sample Number="43">
				<Acq Number="1">
					<Chan Number="0">
						<prop name="Fluor">10.2081760190175</prop>
						<prop name="Temp">59.94</prop>
						<prop name="Time">738400</prop>
					</Chan>
				</Acq>
				<Acq Number="2">
					<Chan Number="0">
						<prop name="Fluor">10.1358025341136</prop>
						<prop name="Temp">59.94</prop>
						<prop name="Time">892183</prop>
					</Chan>
				</Acq>
				<Acq Number="3">
					<Chan Number="0">
						<prop name="Fluor">10.0679954577619</prop>
						<prop name="Temp">59.94</prop>
						<prop name="Time">1046033</prop>
					</Chan>
				</Acq>
				<Acq Number="4">
					<Chan Number="0">
						<prop name="Fluor">10.1514133097905</prop>
						<prop name="Temp">59.94</prop>
						<prop name="Time">1199800</prop>
					</Chan>
				</Acq>
				<Acq Number="5">
					<Chan Number="0">
						<prop name="Fluor">10.1389116316934</prop>
						<prop name="Temp">59.97</prop>
						<prop name="Time">1353600</prop>
					</Chan>
				</Acq>
				<Acq Number="6">
					<Chan Number="0">
						<prop name="Fluor">10.0120208403189</prop>
						<prop name="Temp">59.94</prop>
						<prop name="Time">1507400</prop>
					</Chan>
				</Acq>
				<Acq Number="7">
					<Chan Number="0">
						<prop name="Fluor">10.0939534391998</prop>
						<prop name="Temp">59.94</prop>
						<prop name="Time">1661217</prop>
					</Chan>
				</Acq>
				<Acq Number="8">
					<Chan Number="0">
						<prop name="Fluor">10.0584682640364</prop>
						<prop name="Temp">59.94</prop>
						<prop name="Time">1815017</prop>
					</Chan>
				</Acq>
				<Acq Number="9">
					<Chan Number="0">
						<prop name="Fluor">10.0592307103246</prop>
						<prop name="Temp">59.94</prop>
						<prop name="Time">1968817</prop>
					</Chan>
				</Acq>
				<Acq Number="10">
					<Chan Number="0">
						<prop name="Fluor">10.0403258134009</prop>
						<prop name="Temp">59.94</prop>
						<prop name="Time">2122600</prop>
					</Chan>
				</Acq>
				<Acq Number="11">
					<Chan Number="0">
						<prop name="Fluor">9.99856973238384</prop>
						<prop name="Temp">59.97</prop>
						<prop name="Time">2276433</prop>
					</Chan>
				</Acq>
				<Acq Number="12">
					<Chan Number="0">
						<prop name="Fluor">10.0640105560585</prop>
						<prop name="Temp">59.94</prop>
						<prop name="Time">2430317</prop>
					</Chan>
				</Acq>
				<Acq Number="13">
					<Chan Number="0">
						<prop name="Fluor">9.97566510858059</prop>
						<prop name="Temp">59.94</prop>
						<prop name="Time">2584100</prop>
					</Chan>
				</Acq>
				<Acq Number="14">
					<Chan Number="0">
						<prop name="Fluor">9.94329380181269</prop>
						<prop name="Temp">59.97</prop>
						<prop name="Time">2737900</prop>
					</Chan>
				</Acq>
				<Acq Number="15">
					<Chan Number="0">
						<prop name="Fluor">10.0001268161899</prop>
						<prop name="Temp">59.94</prop>
						<prop name="Time">2891700</prop>
					</Chan>
				</Acq>
				<Acq Number="16">
					<Chan Number="0">
						<prop name="Fluor">9.97957805617973</prop>
						<prop name="Temp">59.94</prop>
						<prop name="Time">3045500</prop>
					</Chan>
				</Acq>
				<Acq Number="17">
					<Chan Number="0">
						<prop name="Fluor">9.99458038398641</prop>
						<prop name="Temp">59.94</prop>
						<prop name="Time">3199300</prop>
					</Chan>
				</Acq>
				<Acq Number="18">
					<Chan Number="0">
						<prop name="Fluor">9.99850816168565</prop>
						<prop name="Temp">59.94</prop>
						<prop name="Time">3353100</prop>
					</Chan>
				</Acq>
				<Acq Number="19">
					<Chan Number="0">
						<prop name="Fluor">9.86850450932216</prop>
						<prop name="Temp">59.97</prop>
						<prop name="Time">3506933</prop>
					</Chan>
				</Acq>
				<Acq Number="20">
					<Chan Number="0">
						<prop name="Fluor">10.0016529792808</prop>
						<prop name="Temp">59.94</prop>
						<prop name="Time">3660433</prop>
					</Chan>
				</Acq>
				<Acq Number="21">
					<Chan Number="0">
						<prop name="Fluor">10.0434624870826</prop>
						<prop name="Temp">59.94</prop>
						<prop name="Time">3814250</prop>
					</Chan>
				</Acq>
				<Acq Number="22">
					<Chan Number="0">
						<prop name="Fluor">10.0576345325507</prop>
						<prop name="Temp">59.97</prop>
						<prop name="Time">3968050</prop>
					</Chan>
				</Acq>
				<Acq Number="23">
					<Chan Number="0">
						<prop name="Fluor">10.1781060225263</prop>
						<prop name="Temp">59.94</prop>
						<prop name="Time">4121867</prop>
					</Chan>
				</Acq>
				<Acq Number="24">
					<Chan Number="0">
						<prop name="Fluor">10.3583604246354</prop>
						<prop name="Temp">59.94</prop>
						<prop name="Time">4275633</prop>
					</Chan>
				</Acq>
				<Acq Number="25">
					<Chan Number="0">
						<prop name="Fluor">10.7078377949228</prop>
						<prop name="Temp">59.94</prop>
						<prop name="Time">4429467</prop>
					</Chan>
				</Acq>
				<Acq Number="26">
					<Chan Number="0">
						<prop name="Fluor">11.486265566186</prop>
						<prop name="Temp">59.94</prop>
						<prop name="Time">4583250</prop>
					</Chan>
				</Acq>
				<Acq Number="27">
					<Chan Number="0">
						<prop name="Fluor">12.9442941252803</prop>
						<prop name="Temp">59.94</prop>
						<prop name="Time">4737067</prop>
					</Chan>
				</Acq>
				<Acq Number="28">
					<Chan Number="0">
						<prop name="Fluor">15.6076480765481</prop>
						<prop name="Temp">59.94</prop>
						<prop name="Time">4890850</prop>
					</Chan>
				</Acq>
				<Acq Number="29">
					<Chan Number="0">
						<prop name="Fluor">20.5901034933899</prop>
						<prop name="Temp">59.94</prop>
						<prop name="Time">5044683</prop>
					</Chan>
				</Acq>
				<Acq Number="30">
					<Chan Number="0">
						<prop name="Fluor">29.1620230626727</prop>
						<prop name="Temp">59.94</prop>
						<prop name="Time">5198467</prop>
					</Chan>
				</Acq>
				<Acq Number="31">
					<Chan Number="0">
						<prop name="Fluor">42.0164930608067</prop>
						<prop name="Temp">59.94</prop>
						<prop name="Time">5352250</prop>
					</Chan>
				</Acq>
				<Acq Number="32">
					<Chan Number="0">
						<prop name="Fluor">55.7324785568503</prop>
						<prop name="Temp">59.94</prop>
						<prop name="Time">5506067</prop>
					</Chan>
				</Acq>
				<Acq Number="33">
					<Chan Number="0">
						<prop name="Fluor">64.8491244191682</prop>
						<prop name="Temp">59.94</prop>
						<prop name="Time">5659867</prop>
					</Chan>
				</Acq>
				<Acq Number="34">
					<Chan Number="0">
						<prop name="Fluor">69.2594762976535</prop>
						<prop name="Temp">59.94</prop>
						<prop name="Time">5813650</prop>
					</Chan>
				</Acq>
				<Acq Number="35">
					<Chan Number="0">
						<prop name="Fluor">72.9471716833808</prop>
						<prop name="Temp">59.94</prop>
						<prop name="Time">5967467</prop>
					</Chan>
				</Acq>
				<Acq Number="36">
					<Chan Number="0">
						<prop name="Fluor">76.0967538227936</prop>
						<prop name="Temp">59.94</prop>
						<prop name="Time">6121267</prop>
					</Chan>
				</Acq>
				<Acq Number="37">
					<Chan Number="0">
						<prop name="Fluor">78.6389341139087</prop>
						<prop name="Temp">59.94</prop>
						<prop name="Time">6275083</prop>
					</Chan>
				</Acq>
				<Acq Number="38">
					<Chan Number="0">
						<prop name="Fluor">80.4701774569415</prop>
						<prop name="Temp">59.94</prop>
						<prop name="Time">6428883</prop>
					</Chan>
				</Acq>
				<Acq Number="39">
					<Chan Number="0">
						<prop name="Fluor">81.7344584852593</prop>
						<prop name="Temp">59.94</prop>
						<prop name="Time">6582667</prop>
					</Chan>
				</Acq>
				<Acq Number="40">
					<Chan Number="0">
						<prop name="Fluor">82.6685835161559</prop>
						<prop name="Temp">59.94</prop>
						<prop name="Time">6736450</prop>
					</Chan>
				</Acq>
				<Acq Number="41">
					<Chan Number="0">
						<prop name="Fluor">83.5030517297561</prop>
						<prop name="Temp">59.94</prop>
						<prop name="Time">6890233</prop>
					</Chan>
				</Acq>
				<Acq Number="42">
					<Chan Number="0">
						<prop name="Fluor">84.2212099755961</prop>
						<prop name="Temp">59.94</prop>
						<prop name="Time">7044067</prop>
					</Chan>
				</Acq>
				<Acq Number="43">
					<Chan Number="0">
						<prop name="Fluor">84.5529049877633</prop>
						<prop name="Temp">59.94</prop>
						<prop name="Time">7197600</prop>
					</Chan>
				</Acq>
				<Acq Number="44">
					<Chan Number="0">
						<prop name="Fluor">84.905918367025</prop>
						<prop name="Temp">59.94</prop>
						<prop name="Time">7351417</prop>
					</Chan>
				</Acq>
				<Acq Number="45">
					<Chan Number="0">
						<prop name="Fluor">85.2847344894238</prop>
						<prop name="Temp">59.94</prop>
						<prop name="Time">7505217</prop>
					</Chan>
				</Acq>
			</Sample>
			<Sample Number="44">
				<Acq Number="1">
					<Chan Number="0">
						<prop name="Fluor">4.28661439407223</prop>
						<prop name="Temp">59.94</prop>
						<prop name="Time">738400</prop>
					</Chan>
				</Acq>
				<Acq Number="2">
					<Chan Number="0">
						<prop name="Fluor">4.26953755382678</prop>
						<prop name="Temp">59.94</prop>
						<prop name="Time">892183</prop>
					</Chan>
				</Acq>
				<Acq Number="3">
					<Chan Number="0">
						<prop name="Fluor">4.26689733288389</prop>
						<prop name="Temp">59.94</prop>
						<prop name="Time">1046033</prop>
					</Chan>
				</Acq>
				<Acq Number="4">
					<Chan Number="0">
						<prop name="Fluor">4.35179451224372</prop>
						<prop name="Temp">59.94</prop>
						<prop name="Time">1199800</prop>
					</Chan>
				</Acq>
				<Acq Number="5">
					<Chan Number="0">
						<prop name="Fluor">4.33414152095094</prop>
						<prop name="Temp">59.97</prop>
						<prop name="Time">1353600</prop>
					</Chan>
				</Acq>
				<Acq Number="6">
					<Chan Number="0">
						<prop name="Fluor">4.33249880054588</prop>
						<prop name="Temp">59.94</prop>
						<prop name="Time">1507400</prop>
					</Chan>
				</Acq>
				<Acq Number="7">
					<Chan Number="0">
						<prop name="Fluor">4.31141037771222</prop>
						<prop name="Temp">59.94</prop>
						<prop name="Time">1661217</prop>
					</Chan>
				</Acq>
				<Acq Number="8">
					<Chan Number="0">
						<prop name="Fluor">4.3981263514464</prop>
						<prop name="Temp">59.94</prop>
						<prop name="Time">1815017</prop>
					</Chan>
				</Acq>
				<Acq Number="9">
					<Chan Number="0">
						<prop name="Fluor">4.35625822125787</prop>
						<prop name="Temp">59.94</prop>
						<prop name="Time">1968817</prop>
					</Chan>
				</Acq>
				<Acq Number="10">
					<Chan Number="0">
						<prop name="Fluor">4.33586589010626</prop>
						<prop name="Temp">59.94</prop>
						<prop name="Time">2122600</prop>
					</Chan>
				</Acq>
				<Acq Number="11">
					<Chan Number="0">
						<prop name="Fluor">4.31447832120739</prop>
						<prop name="Temp">59.97</prop>
						<prop name="Time">2276433</prop>
					</Chan>
				</Acq>
				<Acq Number="12">
					<Chan Number="0">
						<prop name="Fluor">4.40060210799259</prop>
						<prop name="Temp">59.94</prop>
						<prop name="Time">2430317</prop>
					</Chan>
				</Acq>
				<Acq Number="13">
					<Chan Number="0">
						<prop name="Fluor">4.37670907744793</prop>
						<prop name="Temp">59.94</prop>
						<prop name="Time">2584100</prop>
					</Chan>
				</Acq>
				<Acq Number="14">
					<Chan Number="0">
						<prop name="Fluor">4.31720851878871</prop>
						<prop name="Temp">59.97</prop>
						<prop name="Time">2737900</prop>
					</Chan>
				</Acq>
				<Acq Number="15">
					<Chan Number="0">
						<prop name="Fluor">4.33624528863716</prop>
						<prop name="Temp">59.94</prop>
						<prop name="Time">2891700</prop>
					</Chan>
				</Acq>
				<Acq Number="16">
					<Chan Number="0">
						<prop name="Fluor">4.39956347622947</prop>
						<prop name="Temp">59.94</prop>
						<prop name="Time">3045500</prop>
					</Chan>
				</Acq>
				<Acq Number="17">
					<Chan Number="0">
						<prop name="Fluor">4.37601012798313</prop>
						<prop name="Temp">59.94</prop>
						<prop name="Time">3199300</prop>
					</Chan>
				</Acq>
				<Acq Number="18">
					<Chan Number="0">
						<prop name="Fluor">4.37776776542996</prop>
						<prop name="Temp">59.94</prop>
						<prop name="Time">3353100</prop>
					</Chan>
				</Acq>
				<Acq Number="19">
					<Chan Number="0">
						<prop name="Fluor">4.35358322411628</prop>
						<prop name="Temp">59.97</prop>
						<prop name="Time">3506933</prop>
					</Chan>
				</Acq>
				<Acq Number="20">
					<Chan Number="0">
						<prop name="Fluor">4.37910570578806</prop>
						<prop name="Temp">59.94</prop>
						<prop name="Time">3660433</prop>
					</Chan>
				</Acq>
				<Acq Number="21">
					<Chan Number="0">
						<prop name="Fluor">4.37939158553402</prop>
						<prop name="Temp">59.94</prop>
						<prop name="Time">3814250</prop>
					</Chan>
				</Acq>
				<Acq Number="22">
					<Chan Number="0">
						<prop name="Fluor">4.39766002688947</prop>
						<prop name="Temp">59.97</prop>
						<prop name="Time">3968050</prop>
					</Chan>
				</Acq>
				<Acq Number="23">
					<Chan Number="0">
						<prop name="Fluor">4.43855475731284</prop>
						<prop name="Temp">59.94</prop>
						<prop name="Time">4121867</prop>
					</Chan>
				</Acq>
				<Acq Number="24">
					<Chan Number="0">
						<prop name="Fluor">4.49961905440214</prop>
						<prop name="Temp">59.94</prop>
						<prop name="Time">4275633</prop>
					</Chan>
				</Acq>
				<Acq Number="25">
					<Chan Number="0">
						<prop name="Fluor">4.52922071722508</prop>
						<prop name="Temp">59.94</prop>
						<prop name="Time">4429467</prop>
					</Chan>
				</Acq>
				<Acq Number="26">
					<Chan Number="0">
						<prop name="Fluor">4.6456205026328</prop>
						<prop name="Temp">59.94</prop>
						<prop name="Time">4583250</prop>
					</Chan>
				</Acq>
				<Acq Number="27">
					<Chan Number="0">
						<prop name="Fluor">4.93965344797468</prop>
						<prop name="Temp">59.94</prop>
						<prop name="Time">4737067</prop>
					</Chan>
				</Acq>
				<Acq Number="28">
					<Chan Number="0">
						<prop name="Fluor">5.37844141549871</prop>
						<prop name="Temp">59.94</prop>
						<prop name="Time">4890850</prop>
					</Chan>
				</Acq>
				<Acq Number="29">
					<Chan Number="0">
						<prop name="Fluor">6.34468899649446</prop>
						<prop name="Temp">59.94</prop>
						<prop name="Time">5044683</prop>
					</Chan>
				</Acq>
				<Acq Number="30">
					<Chan Number="0">
						<prop name="Fluor">7.95920568298065</prop>
						<prop name="Temp">59.94</prop>
						<prop name="Time">5198467</prop>
					</Chan>
				</Acq>
				<Acq Number="31">
					<Chan Number="0">
						<prop name="Fluor">10.8016943281789</prop>
						<prop name="Temp">59.94</prop>
						<prop name="Time">5352250</prop>
					</Chan>
				</Acq>
				<Acq Number="32">
					<Chan Number="0">
						<prop name="Fluor">16.1962183382038</prop>
						<prop name="Temp">59.94</prop>
						<prop name="Time">5506067</prop>
					</Chan>
				</Acq>
				<Acq Number="33">
					<Chan Number="0">
						<prop name="Fluor">25.1682669468823</prop>
						<prop name="Temp">59.94</prop>
						<prop name="Time">5659867</prop>
					</Chan>
				</Acq>
				<Acq Number="34">
					<Chan Number="0">
						<prop name="Fluor">38.5808760476341</prop>
						<prop name="Temp">59.94</prop>
						<prop name="Time">5813650</prop>
					</Chan>
				</Acq>
				<Acq Number="35">
					<Chan Number="0">
						<prop name="Fluor">53.3935081856498</prop>
						<prop name="Temp">59.94</prop>
						<prop name="Time">5967467</prop>
					</Chan>
				</Acq>
				<Acq Number="36">
					<Chan Number="0">
						<prop name="Fluor">64.3835753946402</prop>
						<prop name="Temp">59.94</prop>
						<prop name="Time">6121267</prop>
					</Chan>
				</Acq>
				<Acq Number="37">
					<Chan Number="0">
						<prop name="Fluor">71.0883341107812</prop>
						<prop name="Temp">59.94</prop>
						<prop name="Time">6275083</prop>
					</Chan>
				</Acq>
				<Acq Number="38">
					<Chan Number="0">
						<prop name="Fluor">75.5309381688903</prop>
						<prop name="Temp">59.94</prop>
						<prop name="Time">6428883</prop>
					</Chan>
				</Acq>
				<Acq Number="39">
					<Chan Number="0">
						<prop name="Fluor">78.690016168052</prop>
						<prop name="Temp">59.94</prop>
						<prop name="Time">6582667</prop>
					</Chan>
				</Acq>
				<Acq Number="40">
					<Chan Number="0">
						<prop name="Fluor">81.1342225318194</prop>
						<prop name="Temp">59.94</prop>
						<prop name="Time">6736450</prop>
					</Chan>
				</Acq>
				<Acq Number="41">
					<Chan Number="0">
						<prop name="Fluor">82.5070161401189</prop>
						<prop name="Temp">59.94</prop>
						<prop name="Time">6890233</prop>
					</Chan>
				</Acq>
				<Acq Number="42">
					<Chan Number="0">
						<prop name="Fluor">83.9288461569968</prop>
						<prop name="Temp">59.94</prop>
						<prop name="Time">7044067</prop>
					</Chan>
				</Acq>
				<Acq Number="43">
					<Chan Number="0">
						<prop name="Fluor">84.7397896568441</prop>
						<prop name="Temp">59.94</prop>
						<prop name="Time">7197600</prop>
					</Chan>
				</Acq>
				<Acq Number="44">
					<Chan Number="0">
						<prop name="Fluor">85.3784854980567</prop>
						<prop name="Temp">59.94</prop>
						<prop name="Time">7351417</prop>
					</Chan>
				</Acq>
				<Acq Number="45">
					<Chan Number="0">
						<prop name="Fluor">86.0455308351742</prop>
						<prop name="Temp">59.94</prop>
						<prop name="Time">7505217</prop>
					</Chan>
				</Acq>
			</Sample>
			<Sample Number="45">
				<Acq Number="1">
					<Chan Number="0">
						<prop name="Fluor">6.85014695934738</prop>
						<prop name="Temp">59.94</prop>
						<prop name="Time">738400</prop>
					</Chan>
				</Acq>
				<Acq Number="2">
					<Chan Number="0">
						<prop name="Fluor">6.90054963245904</prop>
						<prop name="Temp">59.94</prop>
						<prop name="Time">892183</prop>
					</Chan>
				</Acq>
				<Acq Number="3">
					<Chan Number="0">
						<prop name="Fluor">6.83024691175822</prop>
						<prop name="Temp">59.94</prop>
						<prop name="Time">1046033</prop>
					</Chan>
				</Acq>
				<Acq Number="4">
					<Chan Number="0">
						<prop name="Fluor">6.87524723200916</prop>
						<prop name="Temp">59.94</prop>
						<prop name="Time">1199800</prop>
					</Chan>
				</Acq>
				<Acq Number="5">
					<Chan Number="0">
						<prop name="Fluor">6.92469832779407</prop>
						<prop name="Temp">59.97</prop>
						<prop name="Time">1353600</prop>
					</Chan>
				</Acq>
				<Acq Number="6">
					<Chan Number="0">
						<prop name="Fluor">6.90001997180392</prop>
						<prop name="Temp">59.94</prop>
						<prop name="Time">1507400</prop>
					</Chan>
				</Acq>
				<Acq Number="7">
					<Chan Number="0">
						<prop name="Fluor">6.81199803314805</prop>
						<prop name="Temp">59.94</prop>
						<prop name="Time">1661217</prop>
					</Chan>
				</Acq>
				<Acq Number="8">
					<Chan Number="0">
						<prop name="Fluor">6.94779718019289</prop>
						<prop name="Temp">59.94</prop>
						<prop name="Time">1815017</prop>
					</Chan>
				</Acq>
				<Acq Number="9">
					<Chan Number="0">
						<prop name="Fluor">6.9483573648995</prop>
						<prop name="Temp">59.94</prop>
						<prop name="Time">1968817</prop>
					</Chan>
				</Acq>
				<Acq Number="10">
					<Chan Number="0">
						<prop name="Fluor">6.8833778846674</prop>
						<prop name="Temp">59.94</prop>
						<prop name="Time">2122600</prop>
					</Chan>
				</Acq>
				<Acq Number="11">
					<Chan Number="0">
						<prop name="Fluor">6.90489335714703</prop>
						<prop name="Temp">59.97</prop>
						<prop name="Time">2276433</prop>
					</Chan>
				</Acq>
				<Acq Number="12">
					<Chan Number="0">
						<prop name="Fluor">6.84147771766218</prop>
						<prop name="Temp">59.94</prop>
						<prop name="Time">2430317</prop>
					</Chan>
				</Acq>
				<Acq Number="13">
					<Chan Number="0">
						<prop name="Fluor">6.90318872117194</prop>
						<prop name="Temp">59.94</prop>
						<prop name="Time">2584100</prop>
					</Chan>
				</Acq>
				<Acq Number="14">
					<Chan Number="0">
						<prop name="Fluor">6.84312264397463</prop>
						<prop name="Temp">59.97</prop>
						<prop name="Time">2737900</prop>
					</Chan>
				</Acq>
				<Acq Number="15">
					<Chan Number="0">
						<prop name="Fluor">6.90595797397186</prop>
						<prop name="Temp">59.94</prop>
						<prop name="Time">2891700</prop>
					</Chan>
				</Acq>
				<Acq Number="16">
					<Chan Number="0">
						<prop name="Fluor">6.9499947259599</prop>
						<prop name="Temp">59.94</prop>
						<prop name="Time">3045500</prop>
					</Chan>
				</Acq>
				<Acq Number="17">
					<Chan Number="0">
						<prop name="Fluor">6.92411551754003</prop>
						<prop name="Temp">59.94</prop>
						<prop name="Time">3199300</prop>
					</Chan>
				</Acq>
				<Acq Number="18">
					<Chan Number="0">
						<prop name="Fluor">6.90487119169568</prop>
						<prop name="Temp">59.94</prop>
						<prop name="Time">3353100</prop>
					</Chan>
				</Acq>
				<Acq Number="19">
					<Chan Number="0">
						<prop name="Fluor">6.89996090576185</prop>
						<prop name="Temp">59.97</prop>
						<prop name="Time">3506933</prop>
					</Chan>
				</Acq>
				<Acq Number="20">
					<Chan Number="0">
						<prop name="Fluor">6.88496998089505</prop>
						<prop name="Temp">59.94</prop>
						<prop name="Time">3660433</prop>
					</Chan>
				</Acq>
				<Acq Number="21">
					<Chan Number="0">
						<prop name="Fluor">6.885470665218</prop>
						<prop name="Temp">59.94</prop>
						<prop name="Time">3814250</prop>
					</Chan>
				</Acq>
				<Acq Number="22">
					<Chan Number="0">
						<prop name="Fluor">6.90308592237196</prop>
						<prop name="Temp">59.97</prop>
						<prop name="Time">3968050</prop>
					</Chan>
				</Acq>
				<Acq Number="23">
					<Chan Number="0">
						<prop name="Fluor">6.90128611007656</prop>
						<prop name="Temp">59.94</prop>
						<prop name="Time">4121867</prop>
					</Chan>
				</Acq>
				<Acq Number="24">
					<Chan Number="0">
						<prop name="Fluor">6.92021087415179</prop>
						<prop name="Temp">59.94</prop>
						<prop name="Time">4275633</prop>
					</Chan>
				</Acq>
				<Acq Number="25">
					<Chan Number="0">
						<prop name="Fluor">6.93382397597145</prop>
						<prop name="Temp">59.94</prop>
						<prop name="Time">4429467</prop>
					</Chan>
				</Acq>
				<Acq Number="26">
					<Chan Number="0">
						<prop name="Fluor">6.96352581137211</prop>
						<prop name="Temp">59.94</prop>
						<prop name="Time">4583250</prop>
					</Chan>
				</Acq>
				<Acq Number="27">
					<Chan Number="0">
						<prop name="Fluor">7.09579574310402</prop>
						<prop name="Temp">59.94</prop>
						<prop name="Time">4737067</prop>
					</Chan>
				</Acq>
				<Acq Number="28">
					<Chan Number="0">
						<prop name="Fluor">7.20304418503458</prop>
						<prop name="Temp">59.94</prop>
						<prop name="Time">4890850</prop>
					</Chan>
				</Acq>
				<Acq Number="29">
					<Chan Number="0">
						<prop name="Fluor">7.53122721732368</prop>
						<prop name="Temp">59.94</prop>
						<prop name="Time">5044683</prop>
					</Chan>
				</Acq>
				<Acq Number="30">
					<Chan Number="0">
						<prop name="Fluor">8.18347473143916</prop>
						<prop name="Temp">59.94</prop>
						<prop name="Time">5198467</prop>
					</Chan>
				</Acq>
				<Acq Number="31">
					<Chan Number="0">
						<prop name="Fluor">9.32475994994791</prop>
						<prop name="Temp">59.94</prop>
						<prop name="Time">5352250</prop>
					</Chan>
				</Acq>
				<Acq Number="32">
					<Chan Number="0">
						<prop name="Fluor">11.6965437822271</prop>
						<prop name="Temp">59.94</prop>
						<prop name="Time">5506067</prop>
					</Chan>
				</Acq>
				<Acq Number="33">
					<Chan Number="0">
						<prop name="Fluor">16.218164328691</prop>
						<prop name="Temp">59.94</prop>
						<prop name="Time">5659867</prop>
					</Chan>
				</Acq>
				<Acq Number="34">
					<Chan Number="0">
						<prop name="Fluor">24.6641013046165</prop>
						<prop name="Temp">59.94</prop>
						<prop name="Time">5813650</prop>
					</Chan>
				</Acq>
				<Acq Number="35">
					<Chan Number="0">
						<prop name="Fluor">37.1366904035755</prop>
						<prop name="Temp">59.94</prop>
						<prop name="Time">5967467</prop>
					</Chan>
				</Acq>
				<Acq Number="36">
					<Chan Number="0">
						<prop name="Fluor">50.7021114210679</prop>
						<prop name="Temp">59.94</prop>
						<prop name="Time">6121267</prop>
					</Chan>
				</Acq>
				<Acq Number="37">
					<Chan Number="0">
						<prop name="Fluor">61.8331605119655</prop>
						<prop name="Temp">59.94</prop>
						<prop name="Time">6275083</prop>
					</Chan>
				</Acq>
				<Acq Number="38">
[truncated: 2,376,395 more chars]
