# Supplementary material for: Immune response of human cultured cells towards macrocyclic Fe2PO and Fe2PC bioactive cyclophane complexes
Source: PeerJ. 2020 Apr 20;8:e8956. doi: 10.7717/peerj.8956 (PMC7179565; doi:10.7717/peerj.8956)
Supplement: Supplemental Information 1 — Raw data from the Roche LightCycler 480 using the RT2 ProfilerTM PCR Array Human Innate Adaptive Immune Responses (catalog PAHS-052Z, Qiagen-SABiosciences). [file peerj-08-8956-s001.zip › Raw data RTqPCR Fe(III) Complexes/Fe2PO 8h.ixo]

<objectstream signature="IXOS" version="1">
	<obj name="root" class="HTCExperiment" version="5">
		<prop name="name">Alex 8h Fe2PO 5-23-13</prop>
		<prop name="UID">819EBC638C55461E8F6DAED0C367EA67</prop>
		<prop name="OwnerUID">C6C05626183A45218341EE89EA1A5F2A</prop>
		<prop name="Created">2013-05-24T01:49:10.625</prop>
		<prop name="CreatedBy">C6C05626183A45218341EE89EA1A5F2A</prop>
		<prop name="CreatedByName">System Admin</prop>
		<prop name="LastModified">2013-05-24T04:10:47.484</prop>
		<prop name="LastModifiedBy">C6C05626183A45218341EE89EA1A5F2A</prop>
		<prop name="LastModifiedByName">System Admin</prop>
		<list name="AppliedTemplates" count="1">
			<item>MikeRTProlifer1(8hrZH)01-07-10</item>
		</list>
		<list name="TemplateOwners" count="1">
			<item>System Admin</item>
		</list>
		<prop name="SWVersion">LCS480 1.5.0.39</prop>
		<obj name="AppProperty" class="TAppProperty" version="2">
			<prop name="Created">2013-05-24T01:49:10.625</prop>
			<prop name="LastModified">1899-12-30T00:00:00.000</prop>
		</obj>
		<obj name="ConProperty" class="TAppProperty" version="2">
			<prop name="Created">2013-05-24T01:49:10.625</prop>
			<prop name="LastModified">1899-12-30T00:00:00.000</prop>
		</obj>
		<obj name="run" class="HTCRun" version="7">
			<prop name="name">Run</prop>
			<prop name="Created">2013-05-24T01:49:10.609</prop>
			<prop name="LastModified">2013-05-24T04:10:40.000</prop>
			<obj name="AppProperty" class="TAppProperty" version="2">
				<prop name="Created">2013-05-24T01:49:10.609</prop>
				<prop name="LastModified">1899-12-30T00:00:00.000</prop>
			</obj>
			<obj name="ConProperty" class="TAppProperty" version="2">
				<prop name="Created">2013-05-24T01:49:10.609</prop>
				<prop name="LastModified">1899-12-30T00:00:00.000</prop>
				<prop name="HasProperties">1</prop>
				<obj name="_Properties" class="TAppProperties" version="1">
					<prop name="Created">2013-05-24T01:49:10.609</prop>
					<prop name="LastModified">1899-12-30T00:00:00.000</prop>
					<list name="emlist" count="4">
						<obj name="item" class="TAppProperty" version="2">
							<prop name="name">TopChart</prop>
							<prop name="Created">2013-05-24T01:49:45.687</prop>
							<prop name="LastModified">1899-12-30T00:00:00.000</prop>
						</obj>
						<obj name="item" class="TAppProperty" version="2">
							<prop name="name">LeftChart</prop>
							<prop name="Created">2013-05-24T01:49:45.687</prop>
							<prop name="LastModified">1899-12-30T00:00:00.000</prop>
						</obj>
						<obj name="item" class="TAppProperty" version="2">
							<prop name="name">RightChart</prop>
							<prop name="Created">2013-05-24T01:49:45.687</prop>
							<prop name="LastModified">1899-12-30T00:00:00.000</prop>
						</obj>
						<obj name="item" class="TAppProperty" version="2">
							<prop name="name">RunOverviewChart</prop>
							<prop name="Created">2013-05-24T01:49:45.687</prop>
							<prop name="LastModified">1899-12-30T00:00:00.000</prop>
						</obj>
					</list>
				</obj>
			</obj>
			<prop name="State">3</prop>
			<prop name="StartTime">2013-05-24T02:01:52.265</prop>
			<prop name="EndTime">2013-05-24T04:10:39.968</prop>
			<prop name="InstrumentID">1434</prop>
			<prop name="InstrumentVersion">HTC_VER_10</prop>
			<prop name="InstrumentName">Seabury Texas A&amp;M SN 1434</prop>
			<prop name="InstrCalibrationDate">1899.12.30 00:00:00:00</prop>
			<prop name="Technician">System Admin</prop>
			<prop name="AcqStoreClass">HTCAcquisitionStore</prop>
			<prop name="AcquisitionStore">eJzkvV2zosqWtv1XOnY8Zx6QfAoR3R0hZqKifIzEBOVMRUVBRUUFf/07stbe3f1E7H77pOKpquh1UBFzTacymeaV1z3GAP/1tj3/y3Vz2f/b3x63W/u3f9nVm+fz3/42XY5Hu/vr9Dy1p9s1aW+P/d/+5b1/PPGrf/ub+rd//9fmcWv+/pPjcnO97uvx7XVt//bv6r8q8nv/1yOSzaWp939/gGP94xH16dn+4zn6Xb1/4uvLx/zb3wwTX+I/j23W7i//cWzLH4/97w8nftyOj83lvzmS/fGy/+8O868n/nfyT47vv5yN/zxK9f/nIPEMevXtv/zYfzlg/f8+4OXpgq861G2DkH9yVMv9pfnbv/8fgxjUs02VuX/988+O/68/xH/5Df7LN2fX9vj466V05598P93Up+Kfnxe+P+B3X/sfRzG26dgm//jvn53iHT7T9ehtdvi2wSf8bx6GZye+na7t82//PorCNXzMOBKh8A2P5mNBwLa0nYidZltT/WhboLLhhITvcFjSqwIO2G3gszg6nDnd7Mc5mEVZs2jO2oYuaGeD9WQxi+z9JaXr65GAPo+vJJ7175y2RnOD7uxXLEhWdUinZd3Ap3w/RZxujJTCN6jB4TGIeLK555QVpgZK6sciVOeVQ5tdd4duP71X0bMPPepOzQT0Qo1IMJmuXap6xwYUc78gkT8411SZTB34xGHKAnc8b6i10ecwUAdHEdhl4ND2MNpBRxyLheeDkVPfHxlgehu3Ws4vakP9SNhAXgMqwPsGnNpUm8LH+4oqULpXR81x7AJJtG0Vvf1pSwffOgTNmuYs6tOJS8vjwYdudw2raBv4Jj0/swo+g9WtChbBvKPNuFxCV0T4HN0Nz1cHzQe0/XHHIiu3PPp+7yuw+KkQQbjw8PytXgtQ+tEFX+9runSZu1vQTF6T4GaeVWoEfAq9Lc4kutkXn/KLqsD3XO7x/Kl5SM3dfAUKtGcWr5xbTf/x7lBwMeG/ctn944tfxQD1lzDAdjTV1v8IBlg/mQExS7cwDF9RFb2eM4+e+KyHT/LdscC+LnJqdU8bBsV0yoLXBxlg++4YBu3CZ+GT0JQ2y34H9jepSBTO2paGvWmBdZzEIl4eLjW9GR8TLFvckArpoaCbd/sA7TisSHh6ey413LIBMiyRGlQyYHA+XmDoA1ThaXNPKS8aFaz8DiwMGDHpJfYeoGybu4gsyQBnpSag1ZIBl2YmGTC7gZ0WiyoYK7Sl6/o6BGc7EiTupveWfpNFBOrJPFaxcbQdykuyh8HTtli8dW8FXVliCMRau4J/mtSkR0UdwcfxaAUXxcY1mGRzcJRnyqJx9zJptv6OoPvi+QoHyVSljpoDGON1TqLJsnZo59I5EOeJ5/e+zB3q9VYF+m3TiNgN7yYNH04GyvoBVTIqLiFNyrKDwSndksg07i5NXpczfAf1noVmpdZ0FM3noO2qCwk+B9Oj2i7fgeYYFxZGU+bSRdT6YN3OFYumowun0QQZoE6dfRXQykwpNS4ZfBbpmUXRat3+jgzQfgkDVGJYRP8zIDD6yRBgUgS68B1VYfwxfKr2KALkfseNLbwOC2q6CIGvQBGI3sthTY/uE1VgOvRJOJcQqCIUgWG/rkT0fbUdXY84ge7px1U432s5zRpcVHpnXEWMOoAb3Q1FQNs9KxbaEgIHlt5heLCfIqr+AwIkTziLUikCdqhq0DUPYBGVIrBW/Af0i/tdBINPG9Im9Th04wdCp7oZLmWqcQelOAT4/FIEZkVsgrZyEQL3vVXTVDsHoI8RAsF9Ubg0WK2P4DRrS0TnM0LgucHjHbAMIWDcLy7tDgiBPkERSLJzUNDZZT+DftoiBBYSAq8ERcDqV1sRPcJrR2mSL3DRLvMqKFeaTy8dQkBv/YiF/i1XqVv3NRjasBHRQUcRMIwuBU0lCIHT91LQ9mW28NHG+Hyn4dyjqwOKgHMZ7lGUdl5Jj1cUAWe6u4jwIiHQHtQC7OfiIuLNhLgU/ye+3uaBonVlKBaG1qEILBEC8bBqUtqPsxUQcj5XAdxvze8IAf3XQEB1HPsPSQPOT4aA3oUbsOZRROLev3l0MrZVINFrS2Ix3RbULT829OpsysJKQqAk/ggsbeKL4CAhsJ1nWxj4x5oFhmhxZ+SlDj0LgAWlNIH17WjAYOkgBGJpApaDi15r6koE1aPmdLzCnX2Q+c8q+u7XOeVotZhOlhxte3PHRffiBji4+5JASWu046BFaNwn9ypYSgg8NmjTlu4hdBwJga1mtKCmZVAFL4Wq1AwfuLO/3ymJb9W9oamhhGCLLZpALk1gFz/PoOlzNIH4ui7p1GYKmDuEACweEzSNY0nRJBa0Wionu6D1+zUDxaozFl4mA5P63mIMynWJO/cgW5l0NHE5fK3zRsTeJuPU8Jdz+Ox7PL7xuzFpnIyvoCh2U0WdYZl0sDAzcKQJLGtDw0WepD2Q+QHN4iEhkE0tTEcTC20+Hqgd7XkSgPVGCATn/zAB1UMTiI2w8uhn0PignRACYSTTwA8IDFh+YJGxydEMXn0KXYwmEFC27n5HCBi/BgK6qVv/IwTGmu2Zf/3zCyFg/GQIzKE54qJqMcK/1HVI7fNOAyPTdiKwpAnspQk4/DUlQZoPGzpdFBQGh/OCBY+O1pRn9wKMAiEQf6FQqd2ZBhgkxEjvHrSWKusn7sQM40Cw2MYlVcduC87IwjigrryQqnaJX1vVExfRaFbQN8NIPywShEBn/QMCA7NBE7Bi1aXHedqANcQ4ECovJ6W24qRAPh2CSzzXHoUJQqD3EALxXqEmNbzzEOzzOa3Cxx3jgBhuI+h7NIHwrbYupVV1ALLDOBDN/XVNT4+ZA58TxoGE3jOXehDiIh8iBGCye+Y0F4MFDF8vQSJPQiBNEQLDb48R/iMhwLImAXIpNnLRIQSmJZqA4TsIWX7zVYwX8xr6gTQBS0JgIeOAipFGwNCcIHC6ooNv0uxEWDp3nz55dMW4xFHn3WltUrCsAJTn+UJi0BufurFZgF7zmsQnaQLDMQ9BDzAOBL2EwMYrB6DENppAKE1A2b9SUNrhWQRON/stIWD+GgiYZPin1AWH5OdCICnqPRjmK6piLVr7NPweNVDnyo5Ea2kCxP1HTSB0pQnsZE1AC9/zKgwlBM7nfgfWXq2qSFzahjadgzv3x48xLhwnLY1lTWBwia4k0qQJnA6yJrDZ4+PPj5TTZ1k2oF7maAKhjAMnUuEiNzlnwcC6p9SREOhdFURQA8aHxcy9wUCXEOgnBUKrxjjwfck4IKQJlFrwwAxfBiJcDr4NrcgXoaRUaRVMplZLfRkHyJkcSRRJCMSyJuAICYFExgEu44C2SV2WBDIOhCM+BvPj0oqfsyD9qyZgzu5pFa13kUoNWRf8TDHDh4asCYzRzkF97TcseMk44BmLGVhc1gQsaQLHE5qA5pgNC8IQIZB7rYBPMEcIRDctpXtZF7Qv7laEtjSB+yi7wNCq9ixu2rShOxkHtJ15ERGfmi7ljbsFu5Em8OzPHb0PWh8+TJwJQjkraZqhCWhMO4hQ88387yZgvM4snvymNYF/1rv4fwABy1I1dfi/EgKpLAw6lxeagCUhYAumgzrGOBCYsjA4HuPOODQRApEnTeAhIUAqdS5CU0LgBNYWPrdrVYVR0HZ0VyIEdDKLqyj5EQfWCIFPIpsD+6eS0uXWxUUv40B8kBBYVBgP9Nh+ihBOaAIzhhCwW0D9P0oIPPYIAZXLwmCUqh591c0V+uv9LqJAQiDRcRd1tDtC4CpN4DU5PsFIj4EIHsrZoR9vaYF9Xaci+NjzkhaY7MFpsiMJTrImsHnaJzC1l0mCu3craby94c65QggsA2kCyqimYNoIgcQ0dyllSj/DDH9LSbiSNYGbrAk4Y21bhRMJgVmGcYD0GAcink9CqhhTjA/hJhLBRtYEeu9VAxlt0AROsjBon8IcnMM1Jsvxa5JTcQ6/8Im+uypoZHOgWfcXIAc0gVgd1B1dDSYhaPPRpYodaQKlrAn05HupoteIOnTdeQEMdn0lonqW5TS17yP4qu8DCbYSAk2frcBMJicSPn5TExj+GgjY6AJ/CAT0nxwHzE1RAHGiSERfCYGCIATIQHYIo9mipIfTboB6/cY4wO4YD16m7A4wghDwJAQuYbQD45FUJLhCq9L61FlgQAy4sx9QbxcmDEGtZByIYyWnWe+1MJBxIKiUOqWlwAVuT49PFq1kTQB/PYRCJ+NAYt1z+ogKExfVHEhspKlHd88Wv7+f3KvwJSHgJt0KnFsGVbyOZj5NrvYHTH4OWVwoS4cKj5rQB9OsCpbhvaP79zuAL5UmcJQ1ASEhQKLErOKNrAk4Mg441RJNIJU1gbOMA/plhnEgl3HgckIT6I9oAsFzGrv0oGoKfB/fHYtvMg5svBwBlsjuwA8ImDOEwKCVcSD8EQdulwsej4TATELgPZYQ2G/QBEDGgQPzCPQTWRO4yThwuyEEnIG1F/EYPIc+ZE2gH1UYBy4SAj8KgwOlqklkSwjMY3MOWiW7A72EwEqMRxiHMA6EKwkBd48mMFiKMwsXvykE7F8DAcey7T8FAj/ZBNYyDqjfV1yFdDkLqcVumMHngx0Jk9ujpKsxQsBuhzMWXm00gSfxRqDKOBAZ3hIzPznlgB5VVcFNdgcMt9BBW4eAkJAQsM1gCMYG40Ccxe+c8gQhYIKsCXhKmtKtqT7BZKsnia+yJlCRI5qCmSa4s282BZ0ovg3fE0Ig1LaeTxf3tAFlazxYsKFhQcdHN8PMPAQW6dIEphejhW94CkjwUSqXzlKEgL58pyRoJAQ2MULAjr9HEvcqmkA5n5VgxLIwqHkIgc2OKaDnAiHwfWCmfo8cBnr0AwLSBLbbOy4y75qSuJgoLlWVRPlrTCBYZFeTzmuEwDdrNlW4XuHPL29vH/o+RtNKF6ZJ4zVCwNbtpgrNau7Q2a1EnSc+iGQ7QHMSvOigG6MJhCsJgV7WBEwJgVCXEHDnFh7/53wh0UNC4PjMd7IQe0HTeHxbGvRpCKqsCcQOyzBOidABa5cfWNBLCJylCTh8eBZRUxjq7wgB55dAQFM17X8uDP4eENB+MgTedzSBTo9Qp2+rG6dFTSzQLYRAPJ8NUYWlCVipLAyqEgJ3SCdg+q95Fahj1G1x/9EdwMUbeDIOZNIEBscAM/xJFgb7BiHwfco5AVdCgJLiBcq9qFBnr3VJMx8hQM4yDtztW0q1FDM9MZecBGRzL+lOmoCxTzkLO9kdcNT6CurzfCeBJU1g43ABxuoYk8iSENjo1RvU7hCIyJUmMA+GBny2sibgVlZDqwNCQHkZxyr8yprA9o4Q0Lu1hTuthMA3KEZgfOWcwPCJO7nFUw8GHaPVslXQBPrrKYDh6JiRAGQcmBnfEWhbsSUxiW8u3XsOh+702pDI2V5S6srCYGchBIKHrAlUlXYDg28RAl9ZGLSMYguWbwBb1hTP17PnPeib204Eu70VUiq7A8ZdmoA69Uzqs30I3/f0QkJybkLKlvyArz+54O8nC4NNagLY/R0hUK4nDd3UiQuGoR5EvKR5TW/Kaw3DlX+uwqV+M39HCKi/ZmBQ04aW8T8OCvwe7QHtJ+cB2yn3MLiGSIHT5/b3PGC8MA+EjawMvpe1+xcFwqcsCkCDeUBPmjlu5fm3o56FFHAKpxZx8yo6+pYU0IIFhvhKUsAzPw4o9uxKwoEcFGjltJBzlHlgKIsCE6kCijJ8ivghVWAkjDuoraSAkO0BEbUWdKEKIr5LCkzTBilwRAqEuaRANEIV6BY2MPTzmUvPK8wDfYcqEJ8lBWD30EGRRYG/poWIzAO2LApEK0mBfiNVYIJ5IGhlUcAeVgPQU1QBuD80n7LYHMHnpuMevZPTQprsEQ4Pz5SFjqwM5nJaaJBJFYi3U4fWlzoB5XTbVPFeqkDy1qe4qstYhFtJgVU8r+FDnaaKCqkCWo954Hs6xAQebNLSU+USDO32jgSdrAweV0iBLqn2LKrWF5dq+3EIeoUqEF7ihtPQ8ktQSH+pMH4hBUTCQzDGViVCISuDgmAeGHyQAtHD9Auq1dYanBgpEO/nvykFfs3IoGboRP9DAgH5yS6g6yiURi5nBoUMBI8KKWBpskk4kqXB4ZgoKOiyKlD9mBvOkQJqh4EgrmQgSKaYaInHUPDPcmZQlKUOti2bhMdDVtNDA0NQTP0qAlNWBToZCKyjW1WhISnwVyDgL6RAJqsCDxkInAIpEL82m5y+B+gC1hxdICi3qU9hyS+gjZACcfz5j6qAdIHAlVWNfIoU0E10gdCQgeBHVcAm06yKfDkuNJH9AUXBQBDZB8ejYWCfQLWZWYW+7A88JAWU+coVy166wHYUjmGw1qj4a2aQvpIFfF9yUiCQTcJWlgaHQzkzOJIUcC8uBzU6b0TgSAooclJgEB1jEazlzGD72FzB3v4IBKeNSgeySeg4WUyWgQwEMzkpoLzm2yq0ZSA4GP0FzBO6QHSWpcENQRfQt+gC8WaBgcCXTUJNqWsSJDIQ5Ctfugj+GeOTDAQHOSmgPzEQxMsXBoKdHBcazE7nKqp/00Cg/pqhQc20DfUPSQTGT6aAIueF7E0UkbCQk8NL8TSAZMqOhEPpApNzg+9yH10gymQimE7QDT7ssKii6+5cUv6xtqBTWRs0ZSIYd54GFvPRj39Q4GQ8TRg80QWC4HrgdDF0G9C/s4oFfJWGNHnWLXw29ZPEj9IoaOpVT1zFsixwkxQoD74NSn/nVVhckBpvOSrw/eEC0ablVJOjAt1SlgVyWRt8rowPfPkRmTVVliY1xEFHAx7iqtWlC6x+lAWCVyniaB76dLpDCvQ322KBJUcF1IeN1NO3brWc3TWPXjq0AseWFAgmu5LC8D6Hj3NNSaTJskBZawp8nh9MUEFnuHR0VQWQCF0gvEgKvI9bH75j6QKedAF+QBcYTIqGhI50AR77K7ALpABfSgo0CSaC4X2/Y9FaUiCTVw/gTr9nwX2tuXTXJQF8LNkgoJICTqwW4Hg/JofNpUo7FRPBgPWVCBZycrioywF88uWhChayLJDKqwe6eI4UOP6uFPg1U4PaUB86f8bA0Jj95ETwoy6g7uXU4FAmgqQGE/S9tasCTw4MqctwBMNcTEVoacOafi6lC/bwvGDx7kVVepAdgoEq6wIPSYHlGBOBc4ygCurDpaFuc7ShYz5SwJMUyPLwAx9tjy6QyIGhWYMuoE3l6PBW1gUqSQGlTpMqWMlEMN47Q7CtOa6sy1ENqeHV1786BLjXtSlSCBOBcr/jKrvPrw4dX45PsPM9uoAmpwY1EmvQL/JURMZ/usBBusBZukAUf85gBEeTRAdJgdQ2MUebhzFLRpICS7fw4FPJRPCWHQJRDRZAlHMmwpl0ATcZDKAf65gI0h4TSSLrAtrgtBGRLSlQXM9TsC9IgciRxcHckB2ClxwY0qQLND3PYfj14orXMhG8u7wDOxJb8tesQLoaIwW0qCDhTfMw0azuC1DPu4uI62+DVJB1geFC1gX2MhE8rh4HpeDoZk/ZIahkm1BxkkMVd36T0zH0+PdKBrKDMPDd35ICv2ZsULMddfiHuID6kynQWEgBe9LGLNZkdbCmOw10S1LgKF2grOTVfXw4Y0EiKSBCk4F9LBZV/MnPHQ3kVUT9+12zuOwLlUan1ARnLbiI4+NEpfd7oMCXHG4iqmR1sGP5C7rpCt+lmWwRwA5dQLNli6DbIAUaSYGPm/AqdqxNQRcvTASf8RGfjx7rkILu3DCxKJgIfEmBW8EFDN6YCOKHrA76GmnBbA4BCZisC/jPhw7GokqrOJQuwOTssGbxkkWx7BNO2e2AORsTwV8tguF2jYnghNGG2/fMowU0FIzVlzK+lxNDuWwR2BkmgiiWdYG9vRngzyd4vrYCX3857QTYyWOD9NlMOP3KYQE1QgoED913/moRdB/ZJzRln3ArXeDrOXG1XMnZYZ6EPRhRsWMxsSyPtl10hcHljC5Qy0TQV5sQvq6Cq34pWwR7SYFvu7mQMAwx/hCv3MPnNKqriMIEn2+HFDB9pED0WpoFXS5OB1B0rRbRfuGnvyUFfs3coE4M0/xfSoHpvCxAz9AFoonM1WfpAh+rl9fG/aAARRdwxrOZCDNZHTwUSIHuuEcKFJ9vTRfX/QYUji4QO5ICaYIU+Mq6QGjK6iDxdzaQj7ixsCnfIX3/R6MwIpICb0kB0r2eaMzUKGmsBg8YeAITAchG4XzfWkA20gXm0gXm+/IMlreTjUKZCAYyEVgsgyqM5jePcp18wCyKkAVbpfLpVyYC25DTApVsFJ5ldZBskAJhLl3gYs3Kvw8Pj+S0wGwIAxgemVdB1kzcvxKB9kUKQCVdgMtE4FwqpMB6d/BoLROBcsbzFazXBp6/SZGApp03VQRbzOV3mQiU2olIMJcUGEsXsBd2UwUPSYEf1UFDucYkEYNJTc3E66GbX3YiHuzvIV3I6qCeyB6BWGcunW76AHTFu5CAn/OQDjM5/P0aXVnY3VhKv6f2DrZfXUXYTbWcnmSPQEulC6TLpqC6kTRglvaVRaWR/5bTAuqvGRzUVcfR/xAKmD+5LtDJRPA5R7hX7WR1kJCb8fdLCPTJA41SJoJ+ks2qMJbTw9oEE4HmrxckGkoXWIysLdilvITAF4VJF5IC/RMpEG2PmUr1HClgyunh8C0p0FbFC75D6QKwrIu/egS9rA5GQ1kXeNRGC4M04SSIfiSCiBugJSlnkSnrAs45vMBQXlEcHGWPQHjFGrRZByRu+A2PfwVvIE0eIkUG6AJmcNXBjIcZC1p5CcFSdgqHx1cpwgVpfZqPj5jTGUUXqB6zmm6ezRgcU5szSO+4lxe9j0a/cahItElQ0tv0hLncOGYk+u4izPVPdIGBIesCZzHz6Ovmp2Deb1sWRBstpeZImYN+P8YizpdIgcd2cwXrKquDtuwUem90gUG4iUWyNrKSHsfdF3St3VXhYzf36fSYXcAYwr4KAkkBr5sEuKrtSxXf56ZP11Veg9KWmLiOj9Sl7jhi0B+UhoRKjM93n5zG0KnSBdpljlTVJ+hq0+xeRZtg81teTKj+mslBXTf1P6U6+LM7ha2kQP+V8wJzWRf4MTTkZDIRWJICdUIUGPToAsFNUuBiOGOwazdk8RR9lXI5L/DVE3QBTVIgLE0DlE/wDwpc8wB31yi/scCSncKFpIBzzfDx02Va0ETOC3SyLhAuZI+gnsALqSJd4C4TwUEmgq+kQNBKF3hJClgJJoJgJy8kOsp5AXsxBBa/37gX69kTE0ezCKpo6BCP6jukwOdsZ+yvRPBjctB+IgWCQnYKp/eghO8TE0FAH+uaOltZ9ziLpOLiNknpiuceKKBhQjj0NqdxJHsEiewRpLIuoMnJQTNOtyRIpQtcNC+BT5JjIoDVJKSqTATOvI+rYCirg+4MXUBx5byAI+sC2dtbwed+Rgo0s0lH9XHxRZfRt+hSkgJ0Oq7g28uhobrTQroM7yGo9k7eV0DLfcoS7w56Dw2L7Znm0ta+bEG5kbeI2/ElpVphuWDYslN40DER3LffLZjnc1fFyXTHf0sK/JrRQd0klvOHzAv87IsIomu+A/3HRQRfeU0xY0/ce+9yfji+DHO6pTWuinE6q2I1fJQ0kXUB3UUKRFr7VelOuxeYO2V1cLpuHbrs0QVU3IirvxJBmT8dsNf3WxWd2IHTvUAK9LacFyiHak2VxPv8fV4glvMCjiB3UH9MDY3l/PDuJecFMlkXGMjRwQTMGr4gp4a+MhEc5/IOPcMyxlUo5wXC7PkG2zaRUrPh16Sbh06AnD8piS6SAs/sgIngIhNBI+sCD1t2Cj+yUziXFHhvfQqfjpUVJyWuuoirE8z9LkrRQU4Nbe0+AuO1XYn4IF3AizMFDB0pEL/l1FCT8SX05WBThYs1JoKpfp6CmsmpoR/VQV2916D9cIG9dIHbwFmBfmBxxUsN926jbwnY9/uOBL6DFICrnBd4X/ckPJgaukmYhKBlaPwxzPC8F23+hUGXP6ogDfDvl73pDDQxQ6odw0lJ00BeRCATQXTgmAjcZrbgi7pUWPyQVP4dKfBrZgd1yyL/89TQ7+EC5Ce7wKMo99CPJQVCWRfgHqZ2bUoLFqWXRUqLLyaCby5nBws5L3BrVQbWehlXoXvHvfZknvZAlB+dQjlAfJLVQTKTVxHMZI+g/lEdjKe4V+mDt0/TsawLVHEtInJWO9q9U0wI4fLJor3sESzk1JCeIgWip7VJqRF7NmiWQBe4yXmB/IgU0F/yzgI/EsFFVgc/e4hZ6Mi6wDy135gQ1qEIW5M6VJOJwJCdwngh7ywQKHJ2cCl7BC9JAZA9gq+cFwjM76yl8yZn8B0P3lWibXAVD44Og08c0CrRd7ucuo+Mg/IoMxGocnaQHpAC/UXfVnErE0HnIZXMIt2I4C0wUfAfPYLSiUh4ZrlKn6mkgFY0JFBkXSBKvQ0oGSYGYGZWU3ZwPzC0OLrY2ZK3F5Gzg4OxuRfR+3lpqdoPQtA/wyu+3j4PkVjWBNRp1LEwnFgpvfvrkHuOOhG8nEwKSmQiINIFAsxMBfW+JeP0MV9USV0mNfsNKaD9mtlB3VYNzfwzEsHPnhqqR/URnHMbV/FEJoKpnB38niUF+uujoOuviblyI9AFJstHTR8ffwLEvKYiGA1JTm+pdgSSyupgJROB92OCeIaJIOYHraPeo8BVFSuY44trzKlV4aof9qOaRAcy8eRlBR9p9E8RpdIFbp7RYs5dJiw6y3mB5T6XiaDhSB1ZF5g8/RNYF0wE0XUShvQsq4PfnawL+HLeYaDO8Pn0C7rKHf9UdCQniO2tlbFoJinQHx4BmG+kQHiSiaA7PM9g3g4mib/HtUPzeRjC8BS4JNPCjNP0gxRQ8iNjS8uwU/q4ZSvQ7H2GOVwmgvE7kzddkp09Z43nr1t2CSjktSHBhCNFRlOkwGByiEWwXWAi2N32Fxi48nzUkgIkKtAFjm90gZupNTQM1Q707rhjYbvZ+HQlryUaTPS9CPbJtMZEZaGLmI8riS8tuoBSJhtwrIslojDYpygC5ZrTPFqLZTGT8xrKHBNcWh5F9L3nDX0VL0xXs0HJ4LSeub8lBX7N7KDuWDb5HynweySCnz011DXdGfS3nCDeyESgy9lBp5cTxFNZF+jGYgCDxpixONeQAl5bMzCysKjiZlJzqm76GpTyULOgkFcUWvIGI/ZR3lsglC6wDIoZfL/iKYKsPIT0xp0W1IGccjEEUmKgqCoMeYvfX8jLiqs6eIBWC6RAsEEXsAtTB+01BRIsZF1gdC2OYMrqYPiDAn0bCjBnGbqHJynQLW9vMBMSVnH6QVcZq9QE8+NlVQzTTUu32RYpEMnrCBxJgXk7wkQwcgw0em5y2jTFEgaaG1TpaaSl9PDx5BWU3GN8sbVzOlInFTifbUbiY7c3abXbDMB4yLrASVKgOYfoAoxtRcAD/Pnb+4sucE2Ahd3CN2lzyy6ghOwh4tpACuStuYKhlsdoO13W0P0m7aCrox0JN/rdo57sEQzu6l6E3wkmlqdyimF4Xt5EbEa5R6lxcIFM4wlLnnxsslN5uvMwfT8YkGFW0O+1p6CHSIHYO5sN3a2mD+5qu2/Fv6dn+VtS4NfMDhqqptrWnzFBbP7kRODmXgPDwwMN/yhdwJOJYDC3dlWce4+Uuqebgjl1PBPBXNYFBlaL76pqe2PxWcN32TjTMMfGzxqNfLz36eHETczZmAiC5IDv6uydCrBZ1Ykgubw5vdzUD3Qv/Ubi591wqVKUQ7DeFlJgKF2gkD2CrpZ1AV0mgmag2tBlFa/iz6bGRGB7J/heBugCsG1lLpYUEClU4SbE4/8s1x18JgEmglNbIRXUtw0Dkq9YZE3nLR3EhwA+50UpwkxSwL6u0WWmc4OE69HGo4t3dwUznYkqK7QspFmJZ4RE+oTw5zbI6SK7W/AZrdAFZnJe4CIpoI3Q4OPZ7hZSbVmk0FO+qYLAv6R0Lq8r1gbPuIqMeW7ScDG+wncTPkmsaveOrswmg37CY5HU5wm6ihp2MBwqOxGMM8unm+h0hoG/KtDo041Lj89TAo46vSNFpn5I10gcPjG8jPAZM1oW09mYL4kzYivWT0q6t7Up9GpZVkH3vbu0X4o3X8J7Wq3Wjlt7vyMFfs3soKENTesPqQvYP9kFtlHegWU0IMJ1YoR0Xt1wL5dTQ+FWUqA/dSMYdum0ik7LbY17cTPGXP41q+iorEvqmcMAHHOLLlAme3QH6g3BsSNclfFBM+mKOU/cq2dmhYb79qnx7V7QpftnFem3Bt1CtRjY7eMpYtjPcvrwjnJqCF0gzq15Sp9Fa8CwcHAlmpsUKSMpYG0vaNSVJ68p7OsV2F7FRVT6a9w7+9EblEYNRcAeS4ca1/WI+6CvSHBo7i1NdvoCdFRuErtBgIYu7y7w3Y3MKrD0bUnd23gGZr9akzQkuIqGXJ2BugjmJLGyZ0ut3eqKv7+zJnE9ebu0DpAC3Y87Do4H65DOel+AQxdbEdaTCaevz9IHA1MBC8UTE4GtafI6if1HhL4xN+ls1WVgDL8x45cMc/910L7Rlfodi2sVKUCm6FrknuxZHLQ7lT7oJAfjwFoSe8McqejxKZ/t2LVKTCg8tp8GhIts6xNxq7WSRuE4Av1zPVehtrTQTXhT8WLLU5YN3rX3W1Lg18wOGobmGH+GC4zdn0yBfv6i0IkL5nj9gYlgK2cHh7JHEJ0umAgy6mOuVKsZix7JsKZ7CKe4irRALJ255dBjgbnbktcIRvYs6ugyaSwwDJkIvntNpfE7wjVId6xKKjv26S3KHzAofcJizXnmlE4subeFTxbx6aymXRa8YOhwLsLRBimwdOS8gNcDCfscXeCy4kcwtmfcC6O346GrYK4mNluySGE3l25ceMOwqQISmHfmUme2ZjwemWt8/htSYBIcFmBzfiShrz2RAlN0AWt6NFlwTqKQ+pPJHfq5t60y1mFOd0boAsOi5RVYZaDSezTb8eh5zavA2Q4cyk+DAXxXb8zxqYMU2Ja5APX12FRRKKd2Goh9sO6TWATaBF1gv9Ue0AcDTUSOvjGpUjkZDNfTuEoiKyvpYxt+wCwHmDBmfO7RTaZVoA8oUkBopcsom1zAejy+JJpPkQIkv2z4ZKl+SfJQPq23b/0tX16esVjpF3SxY7HZQTerLyy4+QuklHka8eRW7lk2z675b0mBXzM7aJi2/qdUB392p/C7vWSYABxeheYD99Ijq3DVZfJGmutaukDnuND791kVHt6Lkn4bl8FwV1UE0/WhoX4za/jUi9AFXEVp6Jym8pblC2BBsbs0NG2iL1hRuyTJKFN8NGznBZ/LYUSSp3ZU2eWmveAbZ08WHvmto50+68AuRCKi3rynuFdz+dkgNq+ifZGG1PHzEuw6frBoNA5D6sZ5Ct9Fl4rgPJl5dPj5dKCaWUBC+yY86l8MxEv5xFWrPdHA69c0ACVu0AXS49OhF3mTEZ1fTREEStewBZt2oO83RbX6aKucjgYmA2d325PEMIuCZhP+4LP7c0cCp4s53ckJ4gGb7arAPc1SujjUcnbwhS6w97KUdiPqQz/gMYlfrm/S4+XewkcfuYITVd54dK7m0GcQsySjSM3V3fyCWksKz0DefViZV6Dwes+CSTpxmd9ZmEDM76jisw0mAv0V3/noaw0En3Xj1IvLVOXLDKm4ctNJQfPLpQcVvCeLvTroqKDZDN9T+5IJeK35b0mBXzM7aAz1IfkzXOCnzw7qemSB83mlLBiGM59W6s2SV5vsSDxjSIEnTykYn8eMxcX3UdPh1PTg65Ihw+grQraatAofB8eKBPnx2DB1qeK7tAI0+C7HveiRMJcH3vlCku0wDulUNB/M4eOIJYHrqWx22+IqfAdIgTczfQrNTAenTjARTA0rp7etPwRizrkI2rpOaTgsTmA49MHi2G451Zn8IIXHDffeyxgp4Eb2Bz6lrAs4F+HT61QcOVu9ChaHFrrLzdou4FsVpQj53HHpWHmeoa8UdIEo1jwWDITFJyzdE7EaIBXbZ8vA8smdwHI4qOk72vQ87lkp4uxzKKn4kQhGg4LJqSd0l4+6xkQVb6pwNc9qulQWU7DdS0wCMcVcni2sL/RRFLJkt9841Nb9HL69hxSYTyYOFRm6gJ5MCxEMAnw82ePJVNY9usBa3/rs8Hg8QeNJQKC2TY9yxzjwhG2oEMPRsvTuw36MHrXPqixcykTjrUr4sJ1ehWEfq1RUr5AfdnAiqZHc2t+SAr9mdtCwHWL/IS7wsymQrhUbtEjgu1b0Bu6t6g6NXlYHo8F4yGkI3gT0XT4j0dF5tLRc1h448++8WmWB6bDLUGd8ZMhPIiiVPmS5PWY/riOooqvIOtqunDnunbZVcTc4+DR23BaMb30SyW3+CNluWR25WyUPEoxCNGaBeQEGqUhIeFrdc6rrjQkDI8Dcz0ovpbXDz2As1XsVV/u2oLNbswGnb0oSMcXwqD5ECmg3K2Rhf1o69LSqXT7q1rjqnXrh02eyQBdw1ZLFjoqJgM1ZCUp/MEhIheUz47vP+EjdHSpx9f2UEr/zQO/mwwrSwbFkbqyb3C/fVxLxduSxp6SAvdluq/CuGDmN7moCn5BsWAg+UmDenj3QhstIxC8/V2lCBgp0+2VZJe5qo1KnKnKwro+ILIfWRKXupOxBKwdFFZ9Cy6Nrz6rAqdy9iK7th3v7EI481MYl4fPJzKHubDfgxXI6IWLbEu69ssuMr9xXXmXPAClgsPWWTzo6wfPdj1tWbzacp/7pTFbpd+b8lhT4NbODJjEM6w/5ZLKf3SnsnY/J57fLiYRrdcapnwU2WN95UYXv8TCnz0E+//EhRCJaqYuG7k/1BAbmdklW8TDu2Gozm/PDV6tI+FmkOVvtrQA+o5izwJmjC9xX2ZkvPsdZlbZw4PS7c19gxeaXcWd1bLy57hp8qskegbPZpvR0QsO3miQhkaXOUzo715gwlD0n4dTxWhru8jOol/bBwl0StlR1iwNoyRW/3m/WPr0btw46+4IUoDtc2c3XV7jnT64irh7y/ghzTAT2blaKwJwjBbYrdgRSc7MKg6Co2UNs93w8mB1Zmg+lC1UmBaVcoB6IfqyyIR3lfLO4ERY1T+iY805wVYsZJoRgMCvoZmOuQautrYghv+YU0uEUtK0fs2j6zh26aR6YwMKKkGV72bp0Frg7UE5OzHgEq5CmmkNA8W9HFviRhQlKfojRMFYOLOo2X9fbLZ03n6kXQpL+6aMLqGnCd4Y3FysimOndP1HIC7rakmw9ndT0RZo7D15pTuCY3VzmFHfBU/VdVak/88PfkgK/ZnbQVB37D6kO0uHPvo6gxL0h1B4ti6Il5tpOgAXa3kAX2I9kddDJE7Cs3mfR8bRVqaLyGdizaC1W9+M59JZ89uDb7alm0X6eF2wc7vf4fTT64D5AF4BXrPHxeA1EbG6YCOxpqIITxWMh7sG59JpjTPn41D6r2FkMPFrHqQMG50sS3bp7Sq+27BHcJ/KOxL7n0KFQb2B9RugOdPzCVfM1b7h3qg6LN8nNp2sVOjCOaUgCNREp7dsJ4X567UQ0d+yGLo13AH3yPDFcLE+HDgI4wYDWJgnvzZF7E+0W8d2mOYrsclRyOuPFBLqdHrDVMZmm7NmLDwdv5Qn4Pk4eG7gHBupsUyD1buuW1jNnA71Zb0VkppiwhEZnYLyaWES7rZwaUncjTl0Hqaiuhy71iHsEQ31jItCNaUsnNVJg2N/QbdRg49P00t8wMW0OJDioleMhRCy+gGoqsvki9+mElkcuFDdk4mPXePx+BHy5OxVE7DStoMdrr3Pq2K1I9rldspyMVxxWpGYrYeTp70gB/dfMDpq6qf0p1UHrJ7uA/1yd+Ni0R9WyrmchvabHAXzvCuboyHlg7n47J8y19owEs/nDoebL9MC8bjckHWde4cGCDPjautUsvLKiYfRzccCEOKnCbSfvOKaMTnwTP1Ih0gMmAvUlZwGPli9Wm6fHvSURwJOKPUn8GfGGwfJSgR5CWkXo2PguvuQWDIiGiaAfZy012+IJn7nyZGFBFU6jeYo52+dRtbTnuOr00+wD3UMJqrh0SUEX5+eYb1YPVyz1cFDQ+XA7l/cmKkl47XYdvQ6OmDCij0VwHXW1515uZ75i/rFaPcbfnL0fOYPuQGKSjZptzbqr6fH0UGww4YxEzr7zeArmQH6q6MPKXfpuugPo6WRDouX5ZtIJ2U7gcxxGIlA606Tj0e3K/VGwIulNXbh0GxcVqN4dXaDfrjm1PJ+A/hpXIo58pIDytG6gzAJMMEmccW+AOODbVE/EKl2ZIZ2V6R0p3MRktQzSxguzKOHJqT+ILD9pORVk5PPiNXOJOHzcwsv8fs1FOKgr8T2ZxW9JgV8zO2iaxPrfWh3MV+zA18F6yZYz2e++ev4I7H2/q8J4h4a+TcdjsDVrXsUzZiMVitYDu/wULMt6rfaitRfwpJ1XJD68eOiV16EJ/TEW8nOCtJZOD2zAV762Flm7Onh0YRQK9MsiEqvnMgu95Hm0+IYWT4KrWivYcXx+gOJEucCd0Erp9NjZYC6vQIJdturogYUGWIbzEvGiGDWsMwdz+LZOXSXJwPBoHFcf6K+PsAq8VrS0WuxkgdNL2HKocJdN2RBd4GmfSbC827hK088VPo+ZXQXb87j1FvxD+HrcHausGfs+e6p8AvZwtmSZsI6lZ33bnG/h9mHL1WOdM+X4FWDOLzt0oXPeUjh0T9A/KiaCr4KJRl0oE1CaJq7igbHxqPsx39z/7o4k26eLkI6m9QvIUkQkOVJc1ZpeG6Cpz3sV97NNSOeTVwu9WJ1F2J+nnhdeKpvD7ZSzjFSNT5tB2vHCtaX37DzV2z0SwZP77CjERX4kjB/ahHPuBWI1XpHW29FowzeZWhMxGvu/5dSQ/mtmB03LdP6U2cGf3SkMH6XLVxvSVPxRGQWNcGWCvv8WLHxvtzmdjJMbqM4iwlyatD7dxB6uCrLdE9HAinuPYZfx4pJXJOJW73jXbaXzMRHrKnJOF5XejJbzzXqyEZnjvNGQ0/kMeobbf1orWee1Zbfk28/+JYJuMixYu8U8ED0vxyqeT6ycbgf9CAa9wqsItDzExHL3YTjvehE7ad8yL97X8OXKsIIjRxcYhqMv5vB5iHv9ug7pHkqfLz+LK4PLBD140kwXYI0OlypcLGyH+rbdgZUNRhUcYNl41iV3eeGPjiRdVoOc1TyMwH6dUpKV4ux73cNr+PYWT1hmrYOQaeqiAUWEhQi7wRZz+n5AMSGESIFGxfNl2gtMBGoaoxuM7g31Ry+Vxyt6xt9ffxR0mrwoDIQTkeXNs1R6ujlD6CuhknB4szhti0SD4bi+kHBrThtvFrU7vvTQ1bLg5ud0DqbOU9z6RfbhE9erP1HGV9n7SMQz1xo65jkmnKRKhDgEE/x5zHX8sKIXJq62+XtS4NfMDpq2qlv/SxNB6nSCb9LhiKXPHCmwaNwIyOVeiKAxhzkN/McNPvZ9ycKqfZX0MHZ8MPrwQNLrcdp69TssOOz8WkT8IXzPEK+Yj3c7FNdXkZn02HYFPyTltsro+c3pbZesYJj7KVnR5Mq9V9seuPhMPiz6PD61Nx1rGZ/cL1cRiMoq6eiVePh6o4QF9nxb0t3ofpCVC4tFT0PLmTq/bsF2XnPM7a6BLmMSHQaDMmLBdz7pqHlvM57Y9yFZFqZfsn52DuA7Hd1JMG2QAp9JgAnmpbAqeU2qwrtf0G1ENj2SFUsT11MG5hrIfblmmeLWrkc2tcbTU5+y1eY8arygMKY8nvGiCvSyqCk9RxtQv/W2ivTtyGF8s52CdVNjEq7WQ07F5zjhK/dUixX0C4d+0alA8ZWIYMIoHOpqFxfs79JjfDq0XCom0zEYi3VLwu62dj3v3H342vMOmFBcv6Enpg55Xpwztroamu/BF3N/GqilEPQ6cehO9Qte3EcZEwcx7bzLbrzl+Be5iMzd581vSYFfMztoOtbwT6kO/uxPJdEeasnzz3VOVht66+hOyQ+gbdZFFeWrRUFNan+5tzJ2JPaO0LCSeXPQwudRrAr15no3tznzvUNrFppVHXqj5fnA56fjlQWj9dSjq7K78Lxd7yqxG79TmkzHNpCDtcbtzrmW3uvMb3zrnwgLzhrlXrrb3vhCexMRwWle0/FeQwkI0HOjwv+4TGti/PpbU8Jfl3nB0mBd8PH4uGTiHd98yi6jIXwx9ZPgNpJ3LVHSkh+8sy+EwvY5C2sdwH4XXxJPp5gInHW9kVNTgeCzVe15S70UfHuqcS+9dcLzbGieMHSMnKScoCdVZjbi6WGwr1bH+Ot5/hjufFEc9lUwoK7LFkxePXQSWxYT6vksGz2mYDIqP7P8aDf0ntsd30yji1hpfqBSzd2OwGrimC29Z+KxbbQPoJvTNUnE+u7T8Kns4TNf2yTk/iz0wmnroODrJROL+calcKkHPJmYq0p0fMI9K+pXfL9Zl9Vq9rj68prNO+cnM2fiMzZSzzhGO54b9aVaNaH5W84L6L9mdlB+UKn2h1DgZ3cKU915cD6bcLHi2yak27ZRgJQausBIPBoqwnnCA4XfROANvj5rkhBz+H2HuTl016F3+HhXnuxGmAhe9sXzsluw4+J7VFlcxjrm2sR/YiKoCrFi6qGml+XKAW0x2rJ0Yuid1+3rlmeXYCiitZ963si87ThfvycVRPtNR73RYA/KuUtIVIyZxxoxS/gUKs549Dg0TNe9jocaJpC0n6AL5GfuAq7OSMSucs/pzG4efF8OOEmPk1L1vqcVgG5YLlm65s6hK9b7QCrMRMsHmo23v+RbvloFmNvNyCu9GxvMoHO+W7E6sKvnnbKI8TSBssr6gHUe5/WL+8vvkcXxvA7ZOqpCvlgrWxLt9Y3P+PU8A+t8j6v4MIoLunHNiCcvcmWZfYhU+jk8Pe63F3SBw1jv2H2+2YMaHVu2tF4bn+5ntzmfqIOQLcd0lnqLqUV5kdglWa0Wd5V6xmmEhi/WSK3qknrdebzmBz3H7x/wVNPKd78cTpdtJUz31npTd1DwXXq+VNkq939PCvya2UFLG5rkD5kX+NkukJ3aL9+tIWXCltewZdPoAKq7LER8Dx8t/daLhofm1xTRcLRymPg6AdhJhXtlVt+4tz95SBEoMBGM/Ez1Au3pYE51p4T7k5VJb7354XDZFSS9nI4+K7qnwoMjFEJ87ivH80dez7eKwnAvNJEii3705eL12ImlqVsOvXsvAz6rvRAxf/o1e4B64JPeqypu2L3qaeSu8tnlsBMiOiAFPnXDYVjFEQn3bM/puCm+PJ990e+bE3U8Q5kuwZrNgS1HaeHS28NCN5mHN5J8j5rrTe/lkRfigXvtxJrk3uagNaCeMnz+jF8bb+BHU747qieSJadU9aDLnpwerJJE270Vsu8IE9LoftuKcDFXShZtFx5YG3n/hs0h8Zn1KCvO89uVrKxN57NU4yGfHPYRSa53u2HrydSDYTIYVykr8O+xj0cOZ6pZMf5+33I8vn7Cl5PkVGXPapfTsI5cnsWLDRPnqTzeBVJgPb2e0JICo6EjK7T4Lu8KkZaDtenlxhgTAl0gBc7Nb+oCv2Z20DI02/5DKPCz6wJzXdX5rqlXVUoXW5MO9esGDEb2Imzutk8vdFbxjeUEFcxmtsfuU38FZr0v2Yp2aJh2Fba86EjNgsXzinvRPQe+8c4HstxtjZzCFVfh7mbsxeqZjBrWXF9bTo3kwMS1m7leMCkJz1qNk2Utss5LPXPMi/Pjw2Aq7200NratnF9Iq2B5ejmsK5Ir959bQ3Brp6Kh3x9D7vL+wNLVei0/tzB8wVdhMYuNddJi6m5Nnjx3m2o1v3uFx7zpTn52UCV4tW0xsXTriMfblVbxcaPlXkLUiq+6Df5+8Xoaeqp6vYEeTQt5/JiAnPNpzpdGfyYp7bXGWy23HY/mR6TgQI8LRoP7h/vBdldFdXLqvMNIR5e4MxDxVdNMdv40Jt+OyE1g3CApuy+iio9ueLzL8Z0X3o2MGA+sY0SE/dqE1M3GIR/trwZJ3p9b4e17zeebzDyztFwo6FplMuZABuhW5eqSe5drknOYdCeRRW3e0bjsR3ylrPdVVp5N33Pn+4JjPPj/qjuXZUWZJQo/kAMBAWUoUqWi3BKK2wy5CBYIKir69H/u2Rmd0Y7o7qEhCgXkt9YqMopOiLtjOv2VFPgzvYOqspLUfyQR/DYFWtYu4RRZKWeBVIqGgxIDx2oouO1aD8VI2nELqQkXwTvd1xpd3Ovck3dBTaL3XU5pJNovyJctUsDCuqaBY+bgO/u34B9FMzSkSJGAHRq8C18dtKSVvivYLKQziQzaU5pxJIC/n7UsaA8Lm95l3YUgiw3CFnNU2Qd9t3AMyoQ7TbcBenstLmAK2Z4xO4tqOs3zE5zEyxkTQdKHhj5Tfe+jlQ7aAb8vSC2mGhRBlwvxptrWdD26rTedThLzaV2AcdtqLejBR2ex/OxGqnm0h9N4xvGF1XWksGYvcL2wJFG97E36WTYWBKuGc9ZqSL37IkkhXdcPYqXPpqbWJ6dQqeucuIWCCeex3R08db3zmMVmp4JkFiaKqBZ6zrpyr5Ahe68hlFukAJSsoHjrGmBtacRZtryZRr07nsCexD1aLzmp6Tt4HiFNSsTYMm9MsltHBni2chKijkUFPdvbFKpZ3uDxpSvb2BQHHapVX3H2vKVA+29XQiaXSAHYKH8nBf5M76C6XKjyP/KM4Ld7BzGlasBWuxNhxaUJid9kG9AjuWLWQn2mRh+3KUTOUibB4irYNHpNsvf9GDWLVkFS0JegTXBaVC1zL+uEYsbV0PHez2shtqalaejUlDGn7kohvp0DpAAVFgCrLyYKf4Hbf5foRdjWWXD/IC5QC7dFBqV+tkgsvUrTsDe2AIdZXzHbuBKTqvrqAIl09FksBViF4opMUMZtTUI1l2vjeH6Z3sJ9IQVA1ArSfSLUwq1ZoraWV6A8vM+8VXjfEhbAOBhk10mwdYItidtM0mggKTeAxfrHC3DU/sb4WGB8o5Iz+54AlbqnA95h15Los4kV6hr9BMVxpRDnG5GaDtL7Dl6tF4IzXjCn3z5Ly/uqlcdd6XgeqUibI1Q3rRfY2yh+5lmsDxTa6DJvUUlINdJlsNnPMxYJUwaGzfMLFE0JPFSbvqXdZ4MUMmYXHtnL7Ugm0zcguKY5j6d5h9ejifD8JatGCE8HZFnQSQZAI5zRKzzMlK5uagmsXiEF/Kv5V1JA/jO9g+pKE6R/ZJWR3+4XiMxxDnEgopawaKeT+fu7Beu0OXOLj95A+mloISnVHY+fMWqNu5n53ptsas6iUS7o7ax/IXgEHbM8LTGp4WMVhXW+Y/E8Kgfj9QUVivSKjj1MYyALJ+UQKuuahUmE2sr7Qob0QimP62Qx0rOiN3BqXRDYsF5P5GVKI9hq3TLLWYmUBsYjg3RoEh4uf+YVSq7rUISkFkLx3I8GlmAEuq873GrNaaJmpOL3Ma2E+GosRIqAi4BcqCNENCltoyrWOjD9emBhOd+ZdNTgDpmGVGELM7FpfbuXcOydijEWYS6vmsYDqM4/8WUtm/SyInMo19KeB/ezWNPMQC33Vm4pWPfZVafLdOd5K+tnHcbNxhiorGceJEo3kJA2a4Xq4xhClqWu4HFhN9KDdUfvMaxzzuKX2hqzvZZCcF/GLFSyfqCZf7AhzT1Oom+/BDLObgbkjzXmfnWHFLlxNQPv3jZCbJ6YSCy3JJDOz2cWu3ZaU/WdVeBRvxPCY/SXUuDP9A4uBVn+V3oHfzsRCP1hDf7OwLtuTG4j2a2sHZw+j1qwUcwwQN7hAUlSujx6D3FNff0pe4v7omZxut7X9Lm3vxDeZp3gSPc90J2lj5CJ6lGIYrSjZOvZS4jjqCKsGQ8iSTtxDt5nVfNoLSMFZC1U8C4/2CQaMtTWcan0kC4XIQuNWzASrTtWsK28N7PqF50oHVkHgWWj9l0W+PtR0GwoZo+GMMEbTMN/TxPY65NL7J91iakkRxsoBDhzdkn3lNrHfAbU9ZkQ2sUrNR7X8xkKZWdzZh7ikIYf+oS8sZAC6oja/yB5Ax5RKh6eM/Q+48UHiL7nlsdD0gP1xmkHUI4lA01qNWpftQDgqZ+Zs0jjls7NS+wt7yF6geUtLOhe7xgk3B1Y2I6YIAAG9B4j8hFRiv+3UR4dZCv+swrI4TYZxbdWcHyfTIi01X6gnPoOhN0KKaDF75ReFk+s8tdU8DCP0Avk5jbD62VfSPSsU424hy2F/L4982jpDS31p1sFfrpEL7A4/aUU+DO9g0tRW6r/yFtJfn19Ad/XIZ1mBYu2VWkS4cAayLcK5vzddh+So198wffcQGCHaq9TZfbegDv+PI+eXfuasv0ogBd+e8G57vcpzTvxDVk1d0mYf/Y62W/MFbBMrVgYXt2RHNbRDqIAk3FUHWSbPs4jeoXsDkKc7mSdrmbpCNXpEAvR59jXxC0tA+K61jlc9lJIP6WACWB3wZwr+HJID74Sgzc9Gx41J5Ua3W4zB2emOMQ16ralRw8dM9McTCBGj/s7WM0GjHaT8rgazyKJLnsBinXgsTC6XQuqH+oX+NoFE4FtJCkNJ9sC/+GhlzBiHG8lzXwI8fwIUajh/p9v0wY/Xr4Fbzp2QJtMqwA2vBGcw3T9eSbhtp7aZR534gdW6YiWCuKiRwp8z9+W9q9BBBbsfB4Ia7mlt8beAzP9n2bA/FgYnn0j4M/LgqATSUZKVqUDYGJACY/+xaY8QwrEya5k0SNHL3DqpAyy2wMpEI7PkViiv4VoYGchDGUTE8W2qSABtcNEkv2d8wLyn+kdXC4UURb/CS+wIb9MAbLYIgXkRyGEU4XaEqe5AHBd3rl9lHPU8uKnV854hZzVAlZR9mh3YAwOJgJtgVXBhUKEqLg/uFNQ1EpVTD8QHGZY1dl+NRBHmH4oICAF7M+npd6wOUI2DxoSpllvU7MqUOvuMRNi6YsU6NVigty6YZVe/BUQFucMWJ743Je17UB3l14FcHhNourYo7YmgA7XkhuBbf2laMyebwqnsHO4LX6klO6kpwHhqsOqtqQ9unB3NgPLlgoSa+mXEvWiYCK4/MwzMGXRUt2a3uAN2c9aPC4mHpErFwD5eiasnaP3mfMPaj07dSR2Qty/uKIepPHT4GG22aZ0qMIeMkW7cquzMTHkt8ca9KwDZrkfTBzN1GRwchYDY51AkFK6MsMRjBELUquf6LAfEjjlDjp4DDWjwTTfhOJRlEKo3ZECTrBxIbyidQnLg6BQX/YJFO+x5PHtLv30Pn4yyI/WhTBX0Qc6d5ACrDPPQnQV0oEax6aEPHwhBRxr+Dsp8Gd6B5eKoEj/BgWMxW9TwNtssKr0ksTKTLcpZvU1BE9nwSzBrnXq1YUKlcNjErNHEtJs/qkwt27Q0WsqVsX9bEtY1Zsvd++xXNPBVr5QXqUAtf1Zh3RSWg1yk1Q8nn/ISMXh5kJeZQ1j6gspMM5arGp+iFmcPHpKt3sQIPgoGQ+Judapka9qyIP4yiDTMWcft7oO1VAjRRwX96ftzRai1xspYKpVa3wbj0N67lzu+F/cXgTUyqQwaxY1HKt6iC0LSqU8k1jkW40k8XiA8KsxEgv360gRbB8ohjVSplBw+899GiFFR43aukpaunmrDLxL1BE23+P4Z1oRQDyBxeJPidRRBvMF+cuemGtPOL7+59Wo9H7wmRORxUiV7y2HrKgHHjmWOFDfbXQo5nLBgLiyRn0/vMCp5JhgTrKrG57k2OC9RTzeekQKtLsPnj/7xDkTZTpQ1Xui4/8qpRDnMlJAs58ZQmp2IfHscElpxg47yGUVKXg5pyONjbIC1qSYCLzi/yeC//3wH1EhJV4=</prop>
			<obj name="TemperatureLog" class="TemperatureLog" version="2">
				<prop name="Times">TEFSWgABGdEAAIEZzKEBAABBAwAA0QQAAHIGAAATCAAAxAkAAGULAAAWDQAAtw4AAGgQAAAJEgAAmRMAADkVAADaFgAAexgAABsaAAC8GwAAbR0AAA4fAAC/IAAAYCIAAAEkAAChJQAAQicAANIoAABzKgAAEywAALQtAABELwAA9TAAAJYyAABHNAAA6DUAAJk3AAA6OQAA6zoAAIw8AAA9PgAA3j8AAI9BAAAwQwAA4UQAAIJGAAAzSAAA1EkAAIVLAAAmTQAA104AAHhQAAAZUgAAuVMAAElVAADqVgAAi1gAADxaAADdWwAAjl0AAC9fAADgYAAAgWIAADJkAADTZQAAhGcAACVpAADWagAAd2wAAAduAACnbwAASHEAAOlyAACJdAAAKnYAANt3AAB8eQAALXsAAM58AAB/fgAAIIAAANGBAABygwAAI4UAAMSGAAB1iAAAFooAAMeLAABojQAAGY8AALqQAABrkgAADJQAAK2VAABOlwAA3ZgAAH6aAAAfnAAAv50AAE+fAADwoAAAkaIAAEKkAADjpQAAlKcAADWpAADmqgAAh6wAADiuAADZrwAAirEAACuzAADctAAAfbYAAC64AAC+uQAAX7sAAP+8AACgvgAAMMAAAOHBAACCwwAAM8UAANTGAACFyAAAJsoAANfLAAB4zQAAKc8AAMrQAAB70gAAHNQAAM7VAABu1wAAH9kAAMDaAABx3AAAEt4AAMPfAABk4QAAFeMAALbkAABn5gAACOgAALnpAABJ6wAA6uwAAIvuAAAr8AAAzPEAAG3zAAAe9QAAv/YAAHD4AAAR+gAAwvsAAGP9AAAU/wAAtQABAGYCAQAHBAEAuAUBAFkHAQAKCQEAqwoBADsMAQDbDQEAfA8BAB0RAQC9EgEAXhQBAA8WAQCwFwEAYRkBAAIbAQCzHAEAVB4BAAYgAQCmIQEAVyMBAPgkAQCpJgEASigBAPspAQCcKwEATS0BAO4uAQCfMAEAQDIBAPEzAQCBNQEAIjcBAMM4AQBjOgEABDwBAKU9AQBWPwEA90ABAKhCAQBJRAEA+kUBAJtHAQBMSQEA7UoBAJ5MAQA/TgEA8E8BAIBRAQAhUwEAwVQBAGJWAQDyVwEAo1kBAERbAQD1XAEAll4BAEdgAQDoYQEAmWMBADplAQDrZgEAjGgBAD5qAQDeawEAj20BADBvAQDhcAEAgnIBADN0AQDUdQEAhXcBACZ5AQDXegEAeHwBACl+AQDKfwEAe4EBAAuDAQCshAEATYYBAO2HAQCOiQEAL4sBAOCMAQCBjgEAMpABANORAQCEkwEAJZUBANaWAQB3mAEAKJoBAMmbAQBZnQEA+Z4BAJqgAQA7ogEA26MBAHylAQAtpwEAzqgBAH+qAQAgrAEA0a0BAHKvAQAjsQEAxLIBAHa0AQAWtgEAx7cBAGi5AQAZuwEAurwBAGu+AQAMwAEAvcEBAF7DAQAPxQEAsMYBAGHIAQDxyQEAkssBADPNAQDTzgEAdNABABXSAQDG0wEAZ9UBABjXAQC52AEAatoBAAvcAQC83QEAXd8BAA7hAQCv4gEAP+QBAN/lAQCA5wEAIekBAMHqAQBi7AEAE+4BALTvAQBl8QEABvMBALf0AQBY9gEACfgBAKr5AQBb+wEA/PwBAK7+AQBOAAIA/wECAKADAgBRBQIA8gYCAKMIAgBECgIA9QsCAJYNAgBHDwIA6BACAJkSAgA6FAIA6xUCAHsXAgAcGQIAvRoCAF0cAgD+HQIArx8CAFAhAgABIwIAoiQCAFMmAgD0JwIApikCAEYrAgD3LAIAmC4CADkwAgDZMQIAaTMCAAo1AgCrNgIAXDgCAP05AgCuOwIATz0CAAA/AgChQAIAUkICAPNDAgCkRQIARUcCAPZIAgCXSgIASEwCANhNAgB5TwIAGVECALpSAgBKVAIA+1UCAJxXAgBNWQIA7loCAJ9cAgBAXgIA8V8CAJJhAgBDYwIA5GQCAJVmAgA2aAIA52kCAIhrAgA5bQIA2m4CAItwAgAscgIA3nMCAH51AgAvdwIA0HgCAIF6AgARfAIAsn0CAFN/AgDzgAIAlIICADWEAgDmhQIAh4cCADiJAgDZigIAiowCACuOAgDcjwIAfZECAC6TAgDPlAIAgJYCABCYAgCxmQIAUZsCAPKcAgCCngIAM6ACANShAgCFowIAJqUCANemAgB4qAIAKaoCAMqrAgB7rQIAHK8CAM2wAgBusgIAH7QCAMC1AgBxtwIAErkCAMO6AgBkvAIAFr4CALa/AgBnwQIA98ICAJjEAgA5xgIA2ccCAHrJAgAbywIAzMwCAG3OAgAe0AIAv9ECAHDTAgAR1QIAwtYCAGPYAgAU2gIAtdsCAGbdAgD23gIAl+ACADfiAgDY4wIAaOUCAAnnAgCp6AIASuoCAOvrAgCL7QIALO8CAN7wAgB+8gIAL/QCAND1AgCB9wIAIvkCANP6AgB0/AIAJf4CANf/AgBnAQMABwMDAKgEAwBJBgMA2QcDAHkJAwAaCwMAuwwDAFsOAwD8DwMArREDAE4TAwD/FAMAoBYDAFEYAwDyGQMAoxsDAEQdAwD1HgMAliADAEciAwDoIwMAmSUDADonAwDrKAMAjCoDAD0sAwDeLQMAjy8DADAxAwDhMgMAgjQDADM2AwDDNwMAZDkDAAU7AwClPAMARj4DAOc/AwCYQQMAOUMDAOpEAwCLRgMAPEgDAN1JAwCOSwMAL00DAOBOAwCBUAMAEVIDALFTAwBSVQMA81YDAJNYAwA0WgMA5VsDAIZdAwA3XwMA2GADAIliAwAqZAMA22UDAHxnAwAtaQMAzmoDAH9sAwAgbgMA0W8DAHJxAwAjcwMAxHQDAHV2AwAWeAMAx3kDAGh7AwAZfQMAun4DAGuAAwAMggMAvYMDAF6FAwD/hgMAn4gDAC+KAwDQiwMAcY0DACKPAwDDkAMAdJIDABWUAwDGlQMAZ5cDABiZAwC5mgMAapwDAAueAwC8nwMAXaEDAA6jAwCepAMAP6YDAN+nAwCAqQMAEKsDAMGsAwBirgMAE7ADALSxAwBlswMABrUDALe2AwBYuAMACboDAKq7AwBbvQMA/L4DAK3AAwBOwgMA/8MDAKDFAwBRxwMA8sgDAKPKAwBEzAMA9c0DAJbPAwBH0QMA6NIDAJnUAwA61gMA69cDAIzZAwA+2wMA3twDAI/eAwAw4AMA4eEDAILjAwAz5QMA1OYDAIXoAwAm6gMA1+sDAHjtAwAp7wMAyvADAHvyAwAc9AMAzfUDAG73AwAP+QMAr/oDAD/8AwDg/QMAgf8DADIBBADTAgQAhAQEACUGBADWBwQAdwkEACgLBADJDAQAeg4EABsQBADMEQQAbRMEAP0UBACdFgQAPhgEAN8ZBAB/GwQAIB0EANEeBAByIAQAIyIEAMQjBAB2JQQAFicEAMcoBABoKgQAGSwEALotBABrLwQADDEEAL0yBABeNAQADzYEALA3BABhOQQAAjsEALM8BABUPgQABUAEAKZBBABXQwQA+EQEAKlGBABKSAQA+0kEAJxLBABNTQQA7k4EAJ9QBABAUgQA4VMEAIFVBAARVwQAslgEAFNaBAAEXAQApV0EAFZfBAD3YAQAqGIEAElkBAD6ZQQAm2cEAExpBADtagQAnmwEAD9uBADwbwQAgHEEACFzBADBdAQAYnYEAAN4BACjeQQARHsEAPV8BACWfgQAR4AEAOiBBACZgwQAOoUEAOuGBACMiAQAPYoEAN6LBACPjQQAMI8EAOGQBACCkgQAM5QEANSVBACFlwQAJpkEANeaBAB4nAQAKZ4EAMqfBAB7oQQAHKMEAM2kBABupgQAH6gEAK+pBABQqwQA8awEAJGuBAAysAQA07EEAISzBAAltQQA1rYEAHe4BAAougQAybsEAHq9BAAbvwQAzMAEAG3CBAAexAQArsUEAE/HBADvyAQAkMoEADHMBADRzQQAg88EACPRBADE0gQAddQEABbWBADH1wQAaNkEABnbBAC63AQAa94EAAzgBAC94QQAXuMEAA/lBACw5gQAYegEAALqBACz6wQAVO0EAAXvBACm8AQAV/IEAPjzBACp9QQASvcEAPv4BACL+gQALPwEAM39BABt/wQADgEFAK8CBQBgBAUAAQYFALIHBQBTCQUABAsFAKUMBQBWDgUA9w8FAKgRBQBJEwUA2RQFAHkWBQAaGAUAuxkFAEsbBQDrHAUAjB4FAC0gBQDNIQUAbiMFAB8lBQDAJgUAcSgFABIqBQDDKwUAdS0FAAUvBQClMAUARjIFAOczBQCHNQUAKDcFANk4BQB6OgUAKzwFAMw9BQB9PwUAHkEFAM9CBQBwRAUAIUYFAMJHBQBzSQUAFEsFAMVMBQBmTgUAF1AFALhRBQBpUwUAClUFALtWBQBcWAUADloFAK5bBQBfXQUAAF8FALFgBQBSYgUA82MFAJNlBQAjZwUAxGgFAGVqBQAFbAUAlm0FADZvBQDXcAUAiHIFACl0BQDadQUAe3cFACx5BQDNegUAfnwFAB9+BQDQfwUAcYEFACKDBQDDhAUAU4YFAPOHBQCUiQUANYsFANaMBQCHjgUAJ5AFAMiRBQB5kwUAGpUFAMuWBQBsmAUAHZoFAL6bBQBvnQUAEJ8FAMGgBQBiogUAE6QFALSlBQBlpwUABqkFALeqBQBYrAUACa4FAKqvBQBbsQUA/LIFAK20BQBOtgUA/7cFAKC5BQBRuwUA8rwFAKO+BQBEwAUA5cEFAIbDBQAVxQUAtsYFAFfIBQD3yQUAh8sFACjNBQDJzgUAetAFABvSBQDM0wUAbdUFAB7XBQC/2AUAcNoFABHcBQDC3QUAY98FABThBQC14gUAZuQFAPblBQCX5wUAN+kFANjqBQB57AUAGe4FAMvvBQBr8QUADPMFAL30BQBe9gUAD/gFALD5BQBh+wUAAv0FALP+BQBUAAYABgIGAKYDBgBXBQYA+AYGAKkIBgBKCgYA+wsGAJwNBgBNDwYA7hAGAJ8SBgBAFAYA8RUGAJIXBgBDGQYA5BoGAJUcBgA2HgYA5x8GAIghBgA5IwYA2iQGAIsmBgAsKAYAzSkGAG0rBgAOLQYAni4GAD8wBgDfMQYAbzMGABA1BgCxNgYAYjgGAAM6BgC0OwYAVT0GAAY/BgCnQAYAWEIGAPlDBgCqRQYAS0cGAPxIBgCdSgYATkwGAO9NBgB/TwYAH1EGAMBSBgBhVAYAAVYGALNXBgBTWQYA9FoGAKVcBgBGXgYA518GAIdhBgAoYwYAyWQGAGlmBgAbaAYAu2kGAFxrBgANbQYArm4GAF9wBgAAcgYAsXMGAFJ1BgADdwYApHgGAFV6BgD2ewYAp30GAEh/BgD5gAYAmoIGAEuEBgDshQYAnYcGAD6JBgDvigYAkIwGAEGOBgDijwYAk5EGADSTBgDVlAYAdpYGAAWYBgCmmQYAR5sGAPicBgCZngYASqAGAOuhBgCcowYAPaUGAO6mBgCPqAYAQKoGAOGrBgCSrQYAM68GAOSwBgCFsgYAFbQGALa1BgBWtwYA97gGAJe6BgBJvAYA6b0GAJu/BgA7wQYA3MIGAI3EBgAuxgYA38cGAIDJBgAxywYA0swGAIPOBgAk0AYA1dEGAHbTBgAn1QYAyNYGAHnYBgAa2gYAy9sGAGzdBgAd3wYAvuAGAG/iBgAQ5AYAweUGAGLnBgAT6QYAtOoGAGbsBgAG7gYAt+8GAFjxBgAJ8wYAqvQGAFv2BgDr9wYAjPkGAC37BgDN/AYAbv4GAA8ABwDAAQcAYQMHABIFBwCzBgcAZAgHAAUKBwC2CwcAVw0HAAgPBwCpEAcAWhIHAOoTBwCLFQcAKxcHAMwYBwBtGgcADRwHAL8dBwBfHwcAESEHALEiBwBjJAcAAyYHAKQnBwBVKQcA9ioHAKcsBwBILgcA+S8HAJoxBwBLMwcA7DQHAJ42BwA+OAcA7zkHAJA7BwBBPQcA4j4HAJNABwA0QgcA5UMHAIZFBwA3RwcA2EgHAHlKBwAZTAcAuk0HAEpPBwDrUAcAi1IHABtUBwC8VQcAXVcHAA5ZBwCvWgcAYFwHAAFeBwChXwcAQmEHAONiBwCDZAcAJGYHAMVnBwB2aQcAF2sHAMhsBwBpbgcAGnAHALtxBwBscwcADXUHAL52BwBfeAcAEHoHALF7BwBBfQcA4X4HAIKABwAjggcAw4MHAHWFBwAVhwcAx4gHAGeKBwAZjAcAuY0HAGuPBwALkQcArJIHAF6UBwD+lQcAr5cHAFCZBwABmwcAopwHAFOeBwD0nwcApaEHAEajBwD3pAcAmKYHAEmoBwDqqQcAm6sHADytBwDtrgcAjrAHAD+yBwDgswcAkbUHADK3BwDjuAcAhLoHADW8BwDWvQcAh78HABfBBwC4wgcAWcQHAPnFBwCaxwcAO8kHAOzKBwCNzAcAPs4HAN/PBwCQ0QcAMdMHAOLUBwCD1gcANNgHANXZBwCG2wcAFt0HALfeBwBX4AcA+OEHAJnjBwA55QcA6+YHAIvoBwA96gcA3esHAI/tBwAv7wcA0PAHAIHyBwAz9AcA0/UHAHT3BwAl+QcAxvoHAHf8BwAY/gcAyf8HAGoBCAAbAwgAvAQIAG0GCAAOCAgAvwkIAGALCAARDQgAsg4IAGMQCAAEEggAtRMIAFYVCAAHFwgAqBgIAEkaCADpGwgAih0IABofCAC7IAgAWyIIAOsjCACMJQgALScIAN4oCAB/KggAMCwIANEtCACCLwgAIzEIANQyCAB1NAgAJjYIAMc3CAB4OQgAGTsIAMo8CABaPggA+z8IAJtBCAA8QwgA3UQIAH1GCAAvSAgAz0kIAIFLCAAhTQgA004IAHNQCAAlUggAxlMIAHdVCAAXVwgAyVgIAGlaCAAbXAgAu10IAFxfCAANYQgArmIIAF9kCAAAZggAsWcIAFJpCAADawgApGwIAFVuCAD2bwgAp3EIAEhzCAD5dAgAmnYIAEt4CADseQgAnXsIAD59CADffggAf4AIACCCCACwgwgAUYUIAPGGCACSiAgAIooIAMOLCAB0jQgAFY8IAMaQCABnkggAGJQIALmVCABqlwgAC5kIALyaCABdnAgADp4IAK+fCABgoQgA8KIIAJGkCAAxpggA0qcIAHOpCAATqwgAxawIAGWuCAAXsAgAt7EIAFizCAAJtQgAqrYIAFu4CAD8uQgArbsIAE69CAD/vggAoMAIAFHCCADywwgAo8UIAETHCAD2yAgAlsoIAEfMCADozQgAmc8IADrRCADr0ggAjNQIAD3WCADe1wgAj9kIADDbCADh3AgAgt4IACPgCADD4QgAZOMIAPTkCACV5ggANugIAMXpCABm6wgAB+0IALjuCABZ8AgACvIIAKvzCABc9QgA/fYIAK74CABP+ggAAPwIAKH9CABS/wgA8wAJAIMCCQAjBAkAxAUJAGUHCQAFCQkAtwoJAFcMCQAJDgkAqQ8JAFsRCQD7EgkArRQJAE0WCQD/FwkAnxkJAFEbCQDxHAkAox4JAEMgCQDkIQkAhSMJACUlCQDGJgkAVigJAPcpCQCXKwkAOC0JANkuCQB5MAkAKzIJAMszCQB9NQkAHTcJAM84CQBvOgkAITwJAME9CQBzPwkAE0EJALRCCQBlRAkABkYJALdHCQBYSQkACUsJAKpMCQBbTgkA/E8JAK5RCQBOUwkA/1QJAKBWCQBRWAkA8lkJAKNbCQBEXQkA9V4JAIVgCQAmYgkAx2MJAGdlCQAIZwkAqWgJAFpqCQD7awkArG0JAE1vCQD+cAkAr3IJAFB0CQDgdQkAkXcJADJ5CQDjegkAhHwJADV+CQDWfwkAh4EJACiDCQDZhAkAeoYJACuICQC7iQkAXIsJAP2MCQCdjgkAPpAJAN+RCQCQkwkAMZUJAOKWCQCDmAkANJoJANWbCQCGnQkAJ58JALegCQBXogkA+KMJAJmlCQA5pwkA66gJAIuqCQAsrAkA3a0JAH6vCQAfsQkA0LIJAHG0CQABtgkAobcJAEK5CQDjugkAg7wJADW+CQDVvwkAh8EJACfDCQDIxAkAecYJABrICQDLyQkAbMsJAB3NCQC+zgkAX9AJAP/RCQCg0wkAMNUJANHWCQBx2AkAAdoJAKLbCQBD3QkA9N4JAJXgCQBG4gkA5+MJAJjlCQA55wkA6ugJAHrqCQAb7AkAu+0JAFzvCQD98AkAnfIJAE/0CQDv9QkAofcJAEH5CQDz+gkAk/wJADT+CQDl/wkAhgEKADcDCgDYBAoAiQYKACoICgDbCQoAfAsKAC4NCgDODgoAfxAKAA8SCgCwEwoAURUKAPEWCgCSGAoAMxoKAOQbCgCFHQoANh8KANcgCgCIIgoAKSQKANolCgB7JwoACykKAKsqCgBMLAoA7S0KAI0vCgA/MQoA3zIKAJE0CgAxNgoA4zcKAIM5CgAkOwoA1TwKAHY+CgAnQAoAyEEKAHlDCgAaRQoAy0YKAGxICgAdSgoAvksKAF9NCgD/TgoAoFAKADBSCgDRUwoAcVUKABJXCgCiWAoAQ1oKAPRbCgCVXQoARl8KAOdgCgCYYgoAOWQKAOplCgCLZwoAPGkKAN1qCgCObAoAHm4KAL9vCgBfcQoAAHMKAKF0CgBBdgoA83cKAJN5CgBFewoA5XwKAIZ+CgA3gAoA2IEKAImDCgAqhQoA24YKAHyICgAuigoAzosKAH+NCgAgjwoA0ZAKAHKSCgATlAoAs5UKAFSXCgDkmAoAhZoKADacCgDXnQoAiJ8KACmhCgDaogoAe6QKACymCgDNpwoAfqkKAB+rCgCvrAoAT64KAPCvCgCRsQoAMbMKAOO0CgCDtgoANbgKANW5CgCHuwoAJ70KAMi+CgB5wAoAGsIKAMvDCgBsxQoAHccKAL7ICgBvygoA/8sKAKDNCgBBzwoA4dAKAILSCgAj1AoA1NUKAHXXCgAm2QoAx9oKAHjcCgAZ3goAyt8KAGvhCgD74goAm+QKADzmCgDd5woAfekKAC/rCgDP7AoAge4KACHwCgDT8QoAc/MKABT1CgDF9goAZvgKABf6CgC4+woAaf0KAAr/CgCrAAsASwILAOwDCwB8BQsAHQcLAL0ICwBNCgsA7gsLAI8NCwBADwsA4RALAJISCwAzFAsA5BULAIUXCwA2GQsA1xoLAIgcCwAYHgsAuR8LAFkhCwD6IgsAmyQLADsmCwDtJwsAjSkLAD8rCwDfLAsAgC4LADEwCwDSMQsAczMLABM1CwCjNgsARDgLAOU5CwCFOwsAFT0LALY+CwBXQAsACEILAKlDCwBJRQsA6kYLAItICwArSgsAzEsLAG1NCwANTwsAv1ALAF9SCwARVAsAsVULAGNXCwADWQsApFoLAFVcCwD2XQsAp18LAEhhCwD5YgsAmmQLAEtmCwDsZwsAnWkLAD5rCwDvbAsAf24LACBwCwDBcQsAYXMLAAJ1CwCjdgsAVHgLAPV5CwCmewsAR30LAPh+CwCZgAsASoILANqDCwB7hQsAG4cLALyICwBdigsA/osLAK+NCwBPjwsAAZELAKGSCwBTlAsA85ULAKWXCwBFmQsA5poLAJecCwA4ngsA6Z8LAIqhCwA7owsA3KQLAI2mCwAuqAsA36kLAG+rCwAQrQsAsa4LAFGwCwDysQsAk7MLAES1CwDltgsAlrgLADe6CwDouwsAib0LADq/CwDbwAsAa8ILAAvECwCsxQsATccLAO3ICwCfygsAP8wLAPHNCwCRzwsAQ9ELAOPSCwCV1AsANtYLAOfXCwCH2QsAKNsLANncCwB63gsAK+ALAMzhCwB94wsAHuULAM/mCwBw6AsAIeoLALHrCwBS7QsA8+4LAJPwCwA08gsA1fMLAIb1CwAn9wsA2PgLAHn6CwAq/AsAy/0LAHz/CwAdAQwArQIMAE0EDADuBQwAjwcMAC8JDADhCgwAgQwMADMODADTDwwAhREMACUTDADXFAwAdxYMACkYDADJGQwAahsMAAsdDAC8HgwATCAMAO0hDACNIwwALiUMAM8mDACAKAwAISoMALErDABRLQwA8i4MAJMwDAAzMgwA5TMMAIU1DAA3NwwA1zgMAIk6DAApPAwA2z0MAHs/DAAcQQwAzUIMAG5EDAAfRgwAwEcMAHFJDAABSwwAokwMAENODADjTwwAhFEMACVTDADWVAwAd1YMAChYDADJWQwAelsMABtdDADMXgwAXGAMAP1hDACdYwwAPmUMAN9mDAB/aAwAMWoMANFrDACDbQwAI28MAMRwDAB2cgwAFnQMAMd1DABodwwAGXkMALp6DABrfAwADH4MAL1/DABNgQwA7oIMAI+EDAAvhgwAv4cMAGCJDAABiwwAoYwMAEKODADjjwwAlJEMADWTDADmlAwAh5YMADiYDADZmQwAaZsMAAmdDACqngwAS6AMAOuhDACdowwAPqUMAO+mDACPqAwAQaoMAOGrDACTrQwAM68MANSwDACFsgwAJrQMANe1DAB4twwAKbkMAMq6DAB7vAwAC74MAKy/DABNwQwA7cIMAI7EDAAvxgwA4McMAIHJDAAyywwA08wMAITODAAl0AwA1tEMAGbTDAAH1QwAp9YMAEjYDADp2QwAidsMADvdDADb3gwAjeAMAC3iDADO4wwAf+UMACDnDADR6AwAcuoMACPsDACz7QwAVO8MAPXwDACV8gwANvQMANf1DACI9wwAKfkMANr6DAB7/AwALP4MALz/DABdAQ0A/gINAJ4EDQA/Bg0A3wcNAJEJDQAxCw0A4wwNAIMODQA1EA0A1RENAIcTDQAnFQ0AyBYNAHkYDQAaGg0AyxsNAFsdDQD8Hg0AnSANAD4iDQDeIw0AfyUNADAnDQDRKA0AgioNACMsDQDULQ0AdS8NACYxDQC2Mg0AVzQNAPc1DQCYNw0AOTkNANk6DQCLPA0AKz4NAN0/DQB+QQ0AL0MNAM9EDQBwRg0AIUgNAMJJDQBzSw0AFE0NAMVODQBmUA0AB1INAKdTDQBIVQ0A2FYNAHlYDQAqWg0Ay1sNAHxdDQAdXw0AzmANAG9iDQAgZA0AwWUNAHJnDQATaQ0As2oNAENsDQDkbQ0AhW8NACVxDQDXcg0Ad3QNACl2DQDJdw0Ae3kNABt7DQC8fA0AbX4NAA6ADQC/gQ0AYIMNABGFDQChhg0AQogNAOOJDQCDiw0AJI0NAMWODQB2kA0AF5INAMiTDQBplQ0AGpcNALuYDQBbmg0A65sNAIydDQAtnw0AzaANAF2iDQD+ow0An6UNAD+nDQDgqA0AkaoNACGsDQDCrQ0AY68NAAOxDQCksg0ARbQNAPa1DQCXtw0ASLkNAOm6DQCavA0AO74NAOy/DQCNwQ0APsMNAM7EDQBvxg0AD8gNALDJDQBRyw0A8cwNAKPODQBD0A0A9dENAJXTDQBH1Q0A59YNAJnYDQA52g0A69sNAIvdDQA93w0A3eANAI/iDQAv5A0A4eUNAIHnDQAz6Q0A0+oNAHTsDQAl7g0Axu8NAHfxDQAY8w0AyfQNAFn2DQD69w0Am/kNADv7DQDc/A0Ajf4NAC4ADgDfAQ4AgAMOADEFDgDSBg4AcwgOABMKDgC0Cw4ARA0OAOUODgCWEA4ANxIOAOgTDgCJFQ4AOhcOANsYDgCMGg4ALRwOAN4dDgB/Hw4AMCEOANEiDgBxJA4AASYOAKInDgBDKQ4A4yoOAJUsDgA1Lg4A5y8OAIcxDgA5Mw4A2TQOAIs2DgArOA4A3TkOAH47DgAvPQ4Azz4OAHBADgAhQg4A00MOAHNFDgAURw4AxUgOAGZKDgAXTA4AuE0OAGlPDgD5UA4AmlIOADtUDgDbVQ4AfFcOAB1ZDgDOWg4Ab1wOACBeDgDBXw4AcmEOABNjDgDEZA4AZWYOABZoDgC3aQ4AV2sOAOdsDgCIbg4AKXAOAMlxDgBqcw4AC3UOALx2DgBdeA4ADnoOAK97DgBgfQ4AAX8OALKADgBTgg4A84MOAIOFDgAkhw4AxYgOAGWKDgAXjA4At40OAGmPDgAJkQ4Au5IOAFuUDgANlg4ArZcOAF+ZDgD/mg4AoJwOAFGeDgDynw4Ao6EOADOjDgDUpA4AdaYOABWoDgC2qQ4AV6sOAAitDgCprg4AWrAOAPuxDgCssw4ATbUOAP62DgCfuA4AP7oOAM+7DgBwvQ4AEb8OALHADgBjwg4AA8QOALXFDgBVxw4AB8kOAKfKDgBZzA4A+c0OAKvPDgBL0Q4A/dIOAJ3UDgBP1g4A79cOAKHZDgBB2w4A89wOAJPeDgBF4A4A5eEOAJfjDgA35Q4A2OYOAInoDgAq6g4A2+sOAGvtDgAM7w4ArfAOAE3yDgDu8w4Aj/UOAED3DgDh+A4AkvoOADP8DgDk/Q4Ahf8OADYBDwDXAg8AdwQPAAcGDwCoBw8ASQkPAOkKDwCbDA8AOw4PAO0PDwCNEQ8APxMPAN8UDwCRFg8AMRgPAOMZDwCDGw8ANR0PANUeDwB2IA8AJyIPAMgjDwB5JQ8AGicPAMsoDwBbKg8A/CsPAJ0tDwA9Lw8A3jAPAH8yDwAwNA8A0TUPAII3DwAjOQ8A1DoPAHU8DwAmPg8Axz8PAHhBDwAZQw8AuUQPAElGDwDqRw8Ai0kPACtLDwDdTA8AfU4PAC9QDwDPUQ8AgVMPACFVDwDTVg8Ac1gPACVaDwDFWw8Ad10PABdfDwC4YA8AaWIPAApkDwC7ZQ8AS2cPAOxoDwCNag8ALmwPAM5tDwBvbw8AIHEPAMFyDwBydA8AE3YPAMR3DwBleQ8ABXsPAJV8DwA2fg8A138PAHeBDwApgw8AyYQPAHuGDwAbiA8AzYkPAG6LDwAfjQ8Av44PAHGQDwARkg8Aw5MPAGOVDwAElw8AtZgPAFaaDwAHnA8AqJ0PAFmfDwDpoA8AiqIPACukDwDLpQ8AbKcPAA2pDwC+qg8AX6wPABCuDwCxrw8AYrEPAAOzDwC0tA8AVbYPAPW3DwCFuQ8AJrsPAMe8DwBnvg8AGcAPALnBDwBrww8AC8UPAL3GDwBdyA8AD8oPAK/LDwBhzQ8AAc8PALPQDwBT0g8A9NMPAKbVDwBG1w8A99gPAIfaDwAo3A8Ayd0PAGnfDwAK4Q8Aq+IPAFzkDwD95Q8ArucPAE/pDwAA6w8AoewPAFLuDwDz7w8ApPEPADTzDwDV9A8AdfYPACf4DwDH+Q8AaPsPAAn9DwCp/g8AOQAQANoBEAB7AxAAGwUQALwGEABdCBAADgoQAK8LEABgDRAAAQ8QALIQEABTEhAABBQQAKUVEABWFxAA5hgQAIcaEAAnHBAAyB0QAGkfEAAJIRAAuyIQAFskEAANJhAAricQAF8pEAD/KhAAsSwQAFEuEAADMBAAozEQAFUzEAD1NBAApzYQAEc4EADoORAAmTsQADo9EADrPhAAe0AQABxCEAC9QxAAXUUQAP5GEACfSBAAUEoQAPFLEACiTRAAQ08QAPRQEACVUhAARlQQAOdVEACYVxAAKFkQAMlaEABpXBAACl4QAKtfEABLYRAA/WIQAJ1kEABPZhAA72cQAKFpEABBaxAA82wQAJNuEABFcBAA5nEQAJdzEAA3dRAA6XYQAIl4EAAqehAA23sQAI19EAAtfxAA34AQAH+CEAAghBAA0YUQAGGHEAACiRAAo4oQAEOMEADkjRAAhY8QADaREADXkhAAiJQQACmWEADalxAAe5kQACybEADNnBAAfp4QAA6gEACvoRAAT6MQAPCkEACRphAAMagQAOOpEACDqxAANa0QANWuEACHsBAAJ7IQANmzEAB5tRAAK7cQAMu4EABsuhAAHrwQAM+9EABvvxAA/8AQAKDCEABBxBAA4cUQAILHEAAjyRAA1MoQAHXMEAAVzhAAx88QAGfREAAZ0xAAudQQAGvWEAAL2BAArNkQAF7bEADt3BAAjt4QAC/gEADP4RAAcOMQABHlEADC5hAAY+gQABTqEAC16xAAZu0QAAfvEAC48BAAWfIQAPnzEACJ9RAAKvcQAMv4EABr+hAAHfwQAL39EABv/xAADwERAMECEQBhBBEAEwYRALMHEQBlCREABQsRALcMEQBXDhEACRARAKkREQBKExEA6xQRAIsWEQAsGBEAvBkRAF0bEQD9HBEAnh4RAC4gEQDPIREAgCMRACElEQDSJhEAcygRACQqEQDFKxEAdi0RAAYvEQCnMBEARzIRAOgzEQCJNREAKTcRANs4EQB7OhEALTwRAM09EQB/PxEAH0ERAMBCEQBhRBEAAUYRAKJHEQBDSREA40oRAJVMEQA1ThEA508RAIdREQA5UxEA2VQRAItWEQArWBEA3VkRAH1bEQAvXREAz14RAF9gEQAAYhEAoWMRAEFlEQDiZhEAg2gRADRqEQDVaxEAhm0RACdvEQDYcBEAeXIRACp0EQC6dREAW3cRAPt4EQCcehEAPXwRAN19EQCPfxEAL4ERAOGCEQCBhBEAM4YRANOHEQCFiREAJosRANeMEQB3jhEAKZARAMmREQBqkxEAC5URAKuWEQBMmBEA3JkRAH2bEQAunREAz54RAICgEQAhohEA0qMRAHOlEQAkpxEAxagRAHaqEQAGrBEAp60RAEevEQDosBEAibIRACm0EQDbtREAe7cRAC25EQDNuhEAf7wRAB++EQDRvxEAccERACPDEQDDxBEAdcYRABXIEQDHyREAZ8sRAPfMEQCYzhEAOdARANnREQCL0xEAK9URAN3WEQB92BEAL9oRAL/bEQBf3REAAN8RAJDgEQAx4hEA4uMRAIPlEQA05xEA1egRAIbqEQAn7BEA2O0RAHnvEQAq8REAy/IRAGv0EQD79REAnPcRAD35EQDd+hEAj/wRAC/+EQDh/xEAgQESADMDEgDTBBIAhQYSACYIEgDXCRIAdwsSACkNEgDJDhIAexASABsSEgDNExIAbRUSAP0WEgCeGBIAPxoSAN8bEgCAHRIAIR8SANIgEgBzIhIAJCQSAMUlEgB2JxIAFykSAMgqEgBpLBIACS4SAJkvEgA6MRIA2zISAHs0EgAtNhIAzTcSAH85EgAfOxIA0TwSAHE+EgAjQBIAw0ESAHVDEgAVRRIAx0YSAGdIEgD3SRIAmEsSADlNEgDqThIAi1ASADxSEgDdUxIAfVUSAB5XEgCuWBIAT1oSAO9bEgCQXRIAMV8SANFgEgCDYhIAI2QSANVlEgB1ZxIAJ2kSAMdqEgB5bBIAGW4SAMtvEgBrcRIAHXMSAL10EgBvdhIAD3gSAJ95EgBAexIA4XwSAIF+EgAigBIAw4ESAHSDEgAVhRIAxoYSAGeIEgAYihIAuYsSAGqNEgALjxIAq5ASADuSEgDckxIAfZUSAB2XEgDPmBIAb5oSACGcEgDBnRIAc58SABOhEgDFohIAZqQSABemEgC3pxIAaakSAAmrEgC7rBIAW64SAA2wEgCtsRIAX7MSAP+0EgCxthIAUbgSAAO6EgCTuxIAM70SANS+EgBkwBIABcISAKbDEgBGxRIA1sYSAHfIEgAoyhIAycsSAHrNEgAbzxIAzNASAG3SEgAN1BIAndUSAD7XEgDf2BIAf9oSAA/cEgCw3RIAUd8SAPHgEgCj4hIAQ+QSAPXlEgCV5xIAR+kSAOfqEgCZ7BIAOe4SAOvvEgCL8RIAPfMSAN30EgCP9hIAL/gSAL/5EgBg+xIAAf0SAKH+EgBCABMA4wETAJQDEwA1BRMA5gYTAIcIEwA4ChMA2QsTAIoNEwArDxMAyxATAFsSEwD8ExMAnRUTAD0XEwDNGBMAbhoTAA8cEwCvHRMAYR8TAAEhEwCzIhMAUyQTAPQlEwCVJxMANikTAMUqEwBmLBMABy4TAKcvEwBZMRMA+TITAKs0EwBLNhMA/TcTAJ05EwBPOxMA7zwTAKE+EwBBQBMA80ETAJNDEwBFRRMA5UYTAJdIEwAnShMAx0sTAGhNEwD4ThMAmVATADlSEwDaUxMAalUTAAtXEwC8WBMAXVoTAA5cEwCvXRMAYF8TAAFhEwCyYhMAU2QTAPNlEwCDZxMAJGkTAMVqEwBlbBMAF24TALdvEwBpcRMACXMTALt0EwBbdhMADXgTAK15EwBfexMA/3wTALF+EwBRgBMAA4ITAKODEwAzhRMA1IYTAHWIEwAVihMAtosTAFeNEwAIjxMAqZATAFqSEwD7kxMArJUTAE2XEwD+mBMAn5oTAFCcEwDgnRMAgZ8TACGhEwDCohMAY6QTAAOmEwC1pxMAVakTAAerEwCnrBMAWa4TAPmvEwCrsRMAS7MTAP20EwCdthMAT7gTAO+5EwB/uxMAIL0TAMG+EwBhwBMAAsITAKPDEwBUxRMA9cYTAKbIEwBHyhMA+MsTAJnNEwBKzxMA69ATAJzSEwAs1BMAzdUTAG3XEwAO2RMAr9oTAE/cEwAB3hMAod8TAFPhEwDz4hMApeQTAEXmEwD35xMAl+kTAEnrEwDp7BMAm+4TADvwEwDL8RMAbPMTAA31EwCt9hMATvgTAO/5EwCg+xMAQf0TAPL+EwCTABQARAIUAOUDFACWBRQAJgcUAMcIFABnChQACAwUAKkNFABaDxQA+xAUAKwSFAA8FBQA3RUUAH4XFAAeGRQAvxoUAF8cFAARHhQAsR8UAGMhFAADIxQAtSQUAFUmFAAHKBQApykUAFkrFAD5LBQAqy4UAEswFADbMRQAfDMUAB01FAC+NhQAXjgUAP85FACwOxQAUT0UAAI/FACjQBQAVEIUAPVDFACmRRQAR0cUAPhIFACIShQAKUwUAMlNFABqTxQAC1EUAKtSFABdVBQA/lUUAK9XFABPWRQAAVsUAKFcFABTXhQA818UAKVhFABFYxQA92QUAJdmFAAnaBQAyGkUAGlrFAAJbRQAqm4UAEtwFAD8cRQAnXMUAE51FADvdhQAoHgUAEF6FADyexQAk30UADN/FADDgBQAZIIUAAWEFAClhRQAV4cUAPeIFACpihQASYwUAPuNFACbjxQATZEUAO2SFACflBQAP5YUAPGXFACRmRQAQ5sUAOOcFABznhQAFKAUALWhFABVoxQA9qQUAJemFABIqBQA2KkUAHmrFAAZrRQAuq4UAFuwFAD7sRQArbMUAE21FAD/thQAn7gUAFG6FADxuxQAo70UAEO/FAD1wBQAlcIUAEfEFADnxRQAd8cUABjJFAC5yhQAWcwUAPrNFACbzxQATNEUAO3SFACe1BQAP9YUAPDXFACR2RQAQtsUANLcFABz3hQAE+AUALThFABV4xQA9eQUAKfmFABH6BQA+ekUAJnrFABL7RQA6+4UAJ3wFAA+8hQA7/MUAI/1FAAf9xQAwPgUAGH6FAAB/BQAov0UAEP/FAD0ABUAlQIVAEYEFQDnBRUAmAcVADkJFQDZChUAegwVAAoOFQCrDxUAXBEVAP0SFQCuFBUATxYVAO8XFQB/GRUAIBsVAMEcFQBhHhUAEyAVALMhFQBlIxUABiUVALcmFQBXKBUACSoVAKkrFQBbLRUA+y4VAK0wFQBNMhUA3TMVAH41FQAfNxUAvzgVAGA6FQABPBUAsj0VAFM/FQAEQRUApUIVAFZEFQD3RRUAqEcVAElJFQD6ShUAm0wVADtOFQDLTxUAbFEVAA1TFQCtVBUAX1YVAP9XFQCxWRUAUVsVAANdFQCjXhUAVWAVAPVhFQCnYxUAR2UVAPlmFQCZaBUAKWoVAMprFQBrbRUAC28VAKxwFQBNchUA/nMVAJ91FQBQdxUA8XgVAKJ6FQBDfBUA9H0VAIR/FQAlgRUA1oIVAHeEFQAohhUAyYcVAHqJFQAbixUAzIwVAG2OFQAekBUAv5EVAF+TFQDvlBUAkJYVADGYFQDRmRUAg5sVACOdFQDVnhUAdaAVACeiFQDHoxUAeaUVABmnFQDLqBUAa6oVAPurFQCcrRUAPa8VAN2wFQB+shUAH7QVANC1FQBxtxUAIrkVAMO6FQB0vBUAFb4VAMa/FQBnwRUAB8MVAJfEFQA4xhUA2ccVAHnJFQAryxUAy8wVAH3OFQAd0BUAz9EVAG/TFQAh1RUAwdYVAHPYFQAT2hUAxdsVAGXdFQD13hUAluAVADfiFQDX4xUAeOUVABnnFQDK6BUAa+oVABzsFQC97RUAbu8VAA/xFQDA8hUAUPQVAPH1FQCR9xUAMvkVANP6FQBz/BUAJf4VAMb/FQB3ARYAFwMWAMkEFgBpBhYAGwgWALsJFgBtCxYADQ0WAJ0OFgA+EBYA3xEWAH8TFgAgFRYAwRYWAHIYFgATGhYAxBsWAGUdFgAWHxYAtyAWAGgiFgD4IxYAmSUWADknFgDaKBYAeyoWABssFgDNLRYAbS8WAB8xFgC/MhYAcTQWABE2FgDDNxYAYzkWABU7FgC1PBYARj4WAOY/FgCHQRYAJ0MWAMhEFgBpRhYAGkgWALtJFgBsSxYADU0WAL5OFgBfUBYAEFIWAKBTFgBBVRYA4VYWAIJYFgAjWhYAw1sWAHVdFgAVXxYAx2AWAGdiFgAZZBYAuWUWAGtnFgALaRYAvWoWAF1sFgAPbhYAr28WAD9xFgDgchYAgXQWACF2FgDCdxYAY3kWABR7FgC1fBYAZn4WAAeAFgC4gRYAWYMWAAqFFgCahhYAO4gWANuJFgB8ixYAHY0WAL2OFgBvkBYAD5IWAMGTFgBhlRYAE5cWALOYFgBlmhYABpwWALedFgBXnxYACaEWAKmiFgBbpBYA+6UWAIunFgAsqRYAzaoWAG2sFgAOrhYAr68WAGCxFgABsxYAsrQWAFO2FgAEuBYApbkWAFa7FgD3vBYAqL4WAEnAFgDpwRYAecMWABrFFgC7xhYAW8gWAA3KFgCtyxYAX80WAP/OFgCx0BYAUdIWAAPUFgCj1RYAVdcWAPXYFgCn2hYAN9wWANfdFgB43xYAGeEWAKniFgBJ5BYA6uUWAHrnFgAb6RYAzOoWAG3sFgAe7hYAv+8WAHDxFgAR8xYAwvQWAGP2FgAU+BYApPkWAEX7FgDl/BYAhv4WACcAFwDHARcAaAMXAPgEFwCZBhcAOQgXANoJFwB7CxcALA0XAM0OFwB+EBcAHxIXANATFwBxFRcAIhcXAMMYFwBjGhcA8xsXAJQdFwA1HxcA1iAXAIciFwAnJBcA2SUXAHknFwArKRcAyyoXAH0sFwAdLhcAzy8XAG8xFwAhMxcAwTQXAHM2FwADOBcAozkXAEQ7FwDlPBcAdT4XACZAFwDHQRcAeEMXABlFFwDKRhcAa0gXABxKFwC9SxcAbk0XAA9PFwCvUBcAP1IXAOBTFwCBVRcAIVcXANNYFwBzWhcAJVwXAMVdFwB3XxcAF2EXAMliFwBpZBcAG2YXALtnFwBtaRcADmsXAL9sFwBPbhcA728XAJBxFwAxcxcAwXQXAGF2FwACeBcAo3kXADN7FwDkfBcAhX4XADaAFwDXgRcAiIMXACmFFwDahhcAe4gXACyKFwC8ixcAXY0XAP2OFwCekBcAP5IXAN+TFwCRlRcAMZcXAOOYFwCDmhcANZwXANadFwCHnxcAJ6EXANmiFwB5pBcAK6YXALunFwBbqRcA/KoXAJ2sFwAtrhcA3q8XAH+xFwAwsxcA0bQXAIK2FwAjuBcA1LkXAHW7FwAmvRcAx74XAHjAFwAIwhcAqcMXAEnFFwDqxhcAesgXABvKFwC7yxcAXM0XAP3OFwCe0BcAT9IXAO/TFwCQ1RcAMdcXAOLYFwCD2hcANNwXANXdFwB13xcABeEXAKbiFwBH5BcA5+UXAJnnFwA56RcA6+oXAIvsFwA97hcA3u8XAI/xFwAv8xcA4fQXAIH2FwAz+BcA0/kXAGP7FwAE/RcApf4XAEUAGADmARgAhwMYADgFGADZBhgAiggYACsKGADcCxgAfQ0YAC4PGADPEBgAbxIYAP8TGACgFRgAQRcYAOEYGACCGhgAIxwYAMMdGABkHxgABSEYAKYiGABXJBgA9yUYAKknGABJKRgA+yoYAJssGABNLhgA7S8YAJ8xGAAvMxgAzzQYAHA2GAAROBgAoTkYAEE7GADiPBgAcj4YABNAGADEQRgAZUMYABZFGAC3RhgAaEgYAAlKGAC6SxgAW00YAAxPGACtUBgAXlIYAP9TGACwVRgAUVcYAAJZGACjWhgAVFwYAPVdGACVXxgAJmEYAMZiGABnZBgAB2YYALlnGABZaRgAC2sYAKtsGABdbhgA/W8YAK9xGABPcxgAAXUYAKF2GABTeBgA83kYAKV7GABFfRgA1X4YAHaAGAAXghgAt4MYAFiFGAD5hhgAqogYAEuKGAD8ixgAnY0YAE6PGADvkBgAoJIYAEGUGADylRgAk5cYAESZGADUmhgAdZwYABWeGAC2nxgAV6EYAPeiGACppBgASaYYAPunGACbqRgATasYAO2sGACfrhgAP7AYAPGxGACRsxgAIbUYAMK2GABjuBgAA7oYAKS7GABFvRgA9r4YAJfAGABIwhgA6cMYAJrFGAA7xxgA7MgYAI3KGAAtzBgAvc0YAF7PGAD/0BgAn9IYAFHUGADx1RgAo9cYAEPZGAD12hgAldwYAEfeGADn3xgAmeEYADnjGADJ5BgAauYYAAvoGACr6RgATOsYAO3sGACe7hgAP/AYAPDxGACR8xgAQvUYAOP2GACU+BgANfoYANX7GABm/RgABv8YAKcAGQBHAhkA+QMZAJkFGQBLBxkA6wgZAJ0KGQA9DBkA7w0ZAI8PGQBBERkA4RIZAHEUGQASFhkAsxcZAFMZGQD0GhkAlRwZAEYeGQDnHxkAmCEZADkjGQDqJBkAiyYZADwoGQDdKRkAjisZAB4tGQC/LhkAXzAZAAAyGQChMxkAQTUZAPM2GQCTOBkARToZAOY7GQCXPRkANz8ZAOlAGQCJQhkAO0QZANtFGQBrRxkADEkZAK1KGQBNTBkA7k0ZAI9PGQBAURkA4VIZAJJUGQAzVhkA5FcZAIVZGQAmWxkAxlwZAFZeGQD3XxkAl2EZAEljGQDpZBkAm2YZADtoGQDtaRkAjWsZAD9tGQDfbhkAb3AZABByGQCxcxkAUXUZAPJ2GQCTeBkARHoZAOV7GQCWfRkAN38ZAOiAGQCJghkAKYQZALmFGQBahxkA+4gZAJuKGQBNjBkA7o0ZAJ+PGQA/kRkA8ZIZAJGUGQBDlhkA45cZAJWZGQA1mxkAxZwZAGaeGQAHoBkAp6EZAEijGQDppBkAmqYZADuoGQDsqRkAjasZAD6tGQDfrhkAkLAZACCyGQDBsxkAYbUZAAK3GQCjuBkAQ7oZAPW7GQCVvRkAR78ZAOfAGQCZwhkAOcQZAOvFGQCLxxkAPckZAN3KGQBuzBkADs4ZAK/PGQBP0RkAAdMZAKHUGQBT1hkA89cZAIPZGQAk2xkAxdwZAGXeGQAG4BkAp+EZAFjjGQD55BkAquYZAEvoGQD86RkAnesZAE7tGQDe7hkAf/AZAB/yGQDA8xkAYfUZAAH3GQCz+BkAU/oZAAX8GQCl/RkAV/8ZAPcAGgCpAhoASQQaANkFGgB6BxoAGwkaALsKGgBcDBoA/Q0aAK4PGgBPERoAABMaAKEUGgBSFhoA8xcaAKQZGgBFGxoA9hwaAJceGgA3IBoA2CEaAGgjGgAJJRoAqSYaAFsoGgD7KRoArSsaAE0tGgDuLhoAjzAaAEAyGgDhMxoAgTUaABE3GgCyOBoAUzoaAPM7GgClPRoART8aAPdAGgCXQhoASUQaAOlFGgCbRxoAO0kaAMtKGgBsTBoADU4aAK1PGgBOURoA71IaAKBUGgBBVhoA8lcaAJNZGgBEWxoA5VwaAJZeGgA3YBoA12EaAHhjGgAIZRoAqWYaAEloGgDZaRoAemsaABttGgC7bhoAbXAaAA1yGgC/cxoAX3UaABF3GgCxeBoAY3oaAPN7GgCTfRoANH8aANWAGgBlghoAFoQaALeFGgBohxoACYkaALqKGgBbjBoADI4aAK2PGgBekRoA/5IaAJ+UGgBAlhoA0JcaAHGZGgARmxoAoZwaAEKeGgDjnxoAg6EaADWjGgDVpBoAh6YaACeoGgDZqRoAeasaACutGgDLrhoAW7AaAPyxGgCdsxoAPbUaAN62GgB/uBoAMLoaANG7GgCCvRoAI78aANTAGgB1whoAJsQaALbFGgBXxxoA98gaAJjKGgAozBoAyc0aAGnPGgAK0RoAq9IaAEvUGgD91RoAndcaAE/ZGgDv2hoAodwaAEHeGgDz3xoAk+EaACPjGgDE5BoAZeYaAAXoGgCm6RoAR+saAPjsGgCZ7hoASvAaAOvxGgCc8xoAPfUaAN32GgB++BoADvoaAK/7GgBP/RoAAf8aAKEAGwBTAhsA8wMbAKUFGwBFBxsA9wgbAJcKGwAnDBsAyA0bAGkPGwAJERsAqhIbAEsUGwD8FRsAnRcbAE4ZGwDvGhsAoBwbAEEeGwDyHxsAkyEbADMjGwDUJBsAZCYbAAUoGwClKRsANSsbANYsGwB3LhsAFzAbAMkxGwBpMxsAGzUbALs2GwBtOBsADTobAJ47GwA+PRsA3z4bAH9AGwAgQhsAwUMbAHJFGwATRxsAxEgbAGVKGwAWTBsAt00bAGhPGwAJURsAqVIbAEpUGwDaVRsAe1cbABtZGwDNWhsAbVwbAB9eGwC/XxsAcWEbABFjGwDDZBsAY2YbABVoGwClaRsARWsbAOZsGwCHbhsAF3AbAMhxGwBpcxsAGnUbALt2GwBseBsADXobAL57GwBffRsAEH8bALGAGwBighsA8oMbAJOFGwAzhxsA1IgbAHWKGwAVjBsAx40bAGePGwAZkRsAuZIbAGuUGwALlhsAvZcbAF6ZGwDtmhsAjpwbAC+eGwDPnxsAcKEbABGjGwDCpBsAY6YbABSoGwC1qRsAZqsbAAetGwC4rhsAWbAbAAqyGwCasxsAO7UbANu2GwB8uBsAHbobAL27GwBvvRsAD78bAMHAGwBhwhsAE8QbALPFGwBlxxsABckbALfKGwBXzBsA580bAIjPGwAp0RsAydIbAGrUGwAL1hsAvNcbAF3ZGwAO2xsAr9wbAGDeGwAB4BsAsuEbAFPjGwAE5RsApeYbAEXoGwDm6RsAdusbABftGwC37hsAafAbAAnyGwC78xsAW/UbAA33GwCt+BsAX/obAP/7GwCx/RsAUf8bAOEAHACCAhwAIwQcAMMFHABkBxwABQkcALYKHABXDBwACA4cAKkPHABaERwA+xIcAKwUHABNFhwA/hccAJ8ZHABQGxwA4BwcAIEeHAAhIBwAwiEcAGMjHAADJRwAtSYcAFUoHAAHKhwApyscAFktHAD5LhwAqzAcAEsyHAD9MxwAnjUcAE83HADfOBwAfzocACA8HADBPRwAYT8cABNBHACjQhwAQ0QcAORFHACFRxwAFUkcALVKHABWTBwA900cAIdPHAA4URwA2VIcAIpUHAArVhwA3FccAH1ZHAAuWxwAz1wcAIBeHAAQYBwAsWEcAFFjHADyZBwAk2YcADNoHADlaRwAhWscADdtHADXbhwAiXAcAClyHADbcxwAe3UcAAt3HACseBwATXocAO57HACOfRwAL38cAOCAHACBghwAMoQcANOFHACEhxwAJYkcAMWKHAB3jBwAF44cAKePHABIkRwA6ZIcAImUHAAqlhwAy5ccAHyZHAAdmxwAzpwcAG+eHAAgoBwAwaEcAHKjHAACpRwAo6YcAEOoHADkqRwAhascACWtHADXrhwAd7AcACmyHADJsxwAe7UcABu3HADNuBwAbrocAP27HACevRwAP78cAN/AHACAwhwAIcQcANLFHABzxxwAJMkcAMXKHAB2zBwAF84cAMjPHABp0RwAGtMcALvUHABs1hwADdgcAL7ZHABf2xwAEN0cALHeHABi4BwA8uEcAJPjHAAz5RwA1OYcAHXoHAAV6hwAx+scAGftHAAZ7xwAufAcAGvyHAAL9BwAm/UcADz3HADd+BwAffocAB78HAC//RwAcP8cABEBHQDCAh0AYwQdABQGHQC1Bx0AZgkdAAcLHQCnDB0ASA4dANgPHQB5ER0AGRMdAKkUHQBKFh0A6xcdAIsZHQA9Gx0A3RwdAI8eHQAvIB0A4SEdAIEjHQARJR0AsiYdAFMoHQDzKR0AlCsdADUtHQDmLh0AhzAdADgyHQDZMx0AijUdACs3HQDcOB0AfTodAB08HQC+PR0ATj8dAO9AHQCPQh0AQUQdAOFFHQCTRx0AM0kdAOVKHQCFTB0AN04dANdPHQCJUR0AGVMdALlUHQBaVh0A+1cdAItZHQA8Wx0A3VwdAI5eHQAvYB0A4GEdAIFjHQAyZR0A02YdAIRoHQAlah0A1msdAGZtHQAHbx0Ap3AdAEhyHQDpcx0AiXUdADt3HQDbeB0AjXodAC18HQDffR0Af38dAA+BHQCwgh0AUYQdAPGFHQCShx0AM4kdAOSKHQCFjB0ANo4dANePHQCIkR0AKZMdANqUHQB7lh0ALJgdAM2ZHQBtmx0ADp0dAJ6eHQA/oB0A36EdAJGjHQAxpR0A46YdAIOoHQA1qh0A1asdAIetHQAnrx0At7AdAFiyHQD5sx0AmbUdADq3HQDbuB0AjLodAC28HQDevR0Af78dADDBHQDRwh0AgsQdACPGHQDDxx0AZMkdAPTKHQCVzB0ANc4dAOfPHQCH0R0AOdMdANnUHQCL1h0AK9gdAN3ZHQB+2x0AL90dAL/eHQBf4B0AAOIdAKHjHQAx5R0A0eYdAHLoHQAT6h0Ao+sdAFTtHQD17h0ApvAdAEfyHQD48x0AmfUdAEr3HQDr+B0Ai/odACz8HQC8/R0AXf8dAP0AHgCvAh4ATwQeAAEGHgChBx4AUwkeAPMKHgCUDB4ANQ4eANUPHgB2ER4AFxMeAKcUHgBYFh4A+RceAKoZHgBLGx4A/BweAJ0eHgBOIB4A7yEeAKAjHgAwJR4A0SYeAHEoHgASKh4AsyseAFMtHgAFLx4ApTAeAFcyHgD3Mx4AqTUeAEk3HgD7OB4AmzoeACs8HgDMPR4AbT8eAA5BHgCuQh4AT0QeAABGHgChRx4AUkkeAPNKHgCkTB4ARU4eAPZPHgCXUR4ASFMeAOlUHgCJVh4AKlgeALpZHgBbWx4A+1weAK1eHgBOYB4A/2EeAJ9jHgBRZR4A8WYeAKNoHgBDah4A02seAHRtHgAVbx4AtXAeAFZyHgD3cx4AqHUeAEl3HgD6eB4Am3oeAEx8HgDtfR4Ann8eAD+BHgDwgh4AkYQeADGGHgDShx4AYokeAAOLHgCjjB4AVY4eAPWPHgCnkR4AR5MeAPmUHgCZlh4AS5geAOuZHgB7mx4AHJ0eAL2eHgBdoB4A/qEeAJ+jHgBQpR4A8aYeAKKoHgBDqh4A9KseAJWtHgBGrx4A57AeAIeyHgAotB4AuLUeAFm3HgD5uB4AmroeACq8HgDLvR4Aa78eAB3BHgC9wh4Ab8QeAA/GHgDBxx4AYckeABPLHgCzzB4AZc4eAPXPHgCW0R4ANtMeANfUHgBn1h4AGNgeALnZHgBq2x4AC90eALzeHgBd4B4A/eEeAI3jHgAu5R4Az+YeAG/oHgAQ6h4AseseAGLtHgAD7x4AtPAeAFXyHgAG9B4Ap/UeAFj3HgD5+B4AmfoeADr8HgDK/R4Aa/8eAAsBHwC9Ah8AXgQfAA8GHwCvBx8AYQkfAAELHwCzDB8AUw4fAAUQHwCVER8ANRMfANYUHwB3Fh8ABxgfALgZHwBZGx8ACh0fAKseHwBcIB8A/SEfAK4jHwBPJR8AACcfAKEoHwBSKh8A8ysfAKQtHwA0Lx8A1TAfAHUyHwAWNB8AtzUfAFc3HwAJOR8AqTofAFs8HwD7PR8ArT8fAE1BHwD/Qh8Aj0QfAC9GHwDQRx8AcUkfAAFLHwCyTB8AU04fAARQHwClUR8AVlMfAPdUHwCoVh8ASVgfAPpZHwCbWx8ATF0fAO1eHwCeYB8AP2IfAPBjHwCRZR8AQmcfAONoHwCUah8ANWwfAOZtHwCHbx8AOHEfAMhyHwBpdB8ACXYfAKp3HwBLeR8A63ofAJ18HwA9fh8A738fAI+BHwBBgx8A4YQfAJOGHwAziB8A5YkfAIWLHwAWjR8Ato4fAFeQHwD3kR8AmJMfADmVHwDqlh8Ai5gfADyaHwDdmx8Ajp0fAC+fHwDgoB8AgaIfADKkHwDTpR8Ac6cfABSpHwCkqh8ARawfAOWtHwCGrx8AFrEfALeyHwBXtB8ACbYfAKm3HwBbuR8A+7ofAK28HwBNvh8A/78fAJ/BHwBRwx8A8cQfAIHGHwAiyB8Aw8kfAGPLHwAEzR8Apc4fAFbQHwD30R8Al9MfADjVHwDZ1h8AadgfAAnaHwCq2x8AS90fANveHwCM4B8ALeIfAN7jHwB/5R8AMOcfANHoHwCC6h8AI+wfANTtHwBk7x8ABfEfAKbyHwBG9B8A5/UfAIf3HwA5+R8A2fofAIv8HwAr/h8A3f8fAH0BIAAvAyAAzwQgAIEGIAAhCCAA0wkgAHMLIAAlDSAAxQ4gAHcQIAAXEiAApxMgAEgVIADpFiAAiRggACoaIADLGyAAfB0gAB0fIADOICAAbyIgACAkIADBJSAAcicgABMpIADEKiAAZSwgABYuIACmLyAARzEgAOcyIACINCAAKTYgAMk3IAB7OSAAGzsgAM08IABtPiAAH0AgAL9BIABxQyAAEUUgAMNGIABTSCAA80kgAJRLIAA1TSAAxU4gAHZQIAAXUiAAyFMgAGlVIAAaVyAAu1ggAGxaIAANXCAAvl0gAF9fIAAQYSAAsWIgAGJkIAADZiAAk2cgAERpIADUaiAAdWwgABVuIADHbyAAZ3EgABlzIAC5dCAAa3YgAAt4IAC9eSAAXnsgAA99IACvfiAAP4AgAOCBIACBgyAAIYUgAMKGIABjiCAAFIogALWLIABmjSAAB48gALiQIABZkiAACpQgAKuVIABclyAA/ZggAK6aIABPnCAAAJ4gAJCfIAAxoSAA0aIgAHKkIAATpiAAs6cgAGWpIAAFqyAAt6wgAFeuIAAJsCAAqbEgAFuzIAD7tCAAi7YgACy4IADNuSAAbbsgAA69IACvviAAYMAgAAHCIACywyAAU8UgAATHIAClyCAAVsogAPfLIACozSAASc8gAPrQIACb0iAATNQgAO3VIACN1yAALtkgAL7aIABf3CAA/90gALHfIABR4SAAA+MgAKPkIABV5iAA9ecgAKfpIABH6yAA+ewgAJnuIABL8CAA2/EgAHvzIAAc9SAAvfYgAE34IAD++SAAn/sgAFD9IADx/iAAogAhAEMCIQD0AyEAlQUhAEYHIQDnCCEAmAohADkMIQDqDSEAiw8hADwRIQDMEiEAbRQhAA0WIQCuFyEATxkhAO8aIQChHCEAQR4hAPMfIQCTISEARSMhAOUkIQCXJiEANyghAMcpIQBoKyEACS0hAKkuIQBKMCEA6zEhAJwzIQA9NSEA7jYhAJ84IQBAOiEA4TshAHE9IQARPyEAskAhAFNCIQDzQyEAg0UhACRHIQDFSCEAZkohAPVLIQCWTSEAN08hANdQIQB4UiEAGVQhAMpVIQBrVyEAHFkhAL1aIQBuXCEAD14hAMBfIQBhYSEAAWMhAKJkIQAyZiEA02chAHNpIQAlayEAxWwhAHduIQAXcCEAyXEhAGlzIQAbdSEAu3YhAEt4IQDseSEAjXshAC59IQDOfiEAb4AhACCCIQDBgyEAcoUhABOHIQDEiCEAZYohABaMIQC3jSEAaI8hAAmRIQCpkiEASpQhANqVIQB7lyEAG5khAM2aIQBunCEAH54hAL+fIQBxoSEAEaMhAMOkIQBjpiEAFaghAKWpIQBFqyEA5qwhAIeuIQAXsCEAyLEhAGmzIQAatSEAu7YhAGy4IQANuiEAvrshAF+9IQAQvyEAoMAhAEHCIQDhwyEAgsUhACPHIQDDyCEAdcohABXMIQDHzSEAZ88hABnRIQCp0iEASdQhAOrVIQCL1yEAG9khAMzaIQBt3CEAHt4hAL/fIQBw4SEAEeMhAMLkIQBj5iEAFOghALXpIQBV6yEA9uwhAIbuIQAn8CEAx/EhAHnzIQAZ9SEAy/YhAGv4IQAd+iEAvfshAG/9IQAP/yEAwQAiAFECIgDxAyIAkgUiADMHIgDDCCIAdAoiABUMIgDGDSIAZw8iABgRIgC5EiIAahQiAAsWIgCrFyIATBkiANwaIgB9HCIAHR4iAL4fIgBOISIA7yIiAI8kIgBBJiIA4SciAJMpIgAzKyIA5SwiAIUuIgA3MCIA1zEiAIkzIgApNSIAuTYiAFo4IgD7OSIAmzsiADw9IgDdPiIAjkAiAC9CIgDgQyIAgUUiADJHIgDTSCIAhEoiACVMIgDWTSIAd08iAChRIgDJUiIAelQiAApWIgCrVyIAS1kiAOxaIgCNXCIALV4iAN9fIgB/YSIAMWMiANFkIgCDZiIAI2giANVpIgBlayIABW0iAKZuIgBHcCIA13EiAIhzIgApdSIA2nYiAHt4IgAseiIAzXsiAH59IgAffyIA0IAiAHGCIgARhCIAsoUiAEKHIgDjiCIAg4oiADWMIgDVjSIAh48iACeRIgDZkiIAeZQiACuWIgDLlyIAfZkiAA2bIgCtnCIATp4iAO+fIgCPoSIAQaMiAOGkIgBxpiIAEqgiALOpIgBTqyIA9KwiAJWuIgBGsCIA57EiAJizIgA5tSIA6rYiAIu4IgA8uiIA7bsiAI69IgAvvyIAz8AiAF/CIgAAxCIAocUiAEHHIgDzyCIAg8oiACPMIgDEzSIAZc8iAPXQIgCm0iIAR9QiAPjVIgCZ1yIAStkiAOvaIgCc3CIAPd4iAO7fIgCP4SIAQOMiANDkIgBx5iIAEegiALLpIgBT6yIA8+wiAKXuIgBG8CIA9/EiAJfzIgBJ9SIA6fYiAJv4IgA7+iIAy/siAGz9IgAN/yIArQAjAE4CIwDvAyMAoAUjAEEHIwDyCCMAkwojAEQMIwDlDSMAlg8jADcRIwDoEiMAiRQjADoWIwDKFyMAaxkjAAsbIwCsHCMATR4jAO0fIwCfISMAPyMjAPEkIwCRJiMAQygjAOMpIwCVKyMANS0jAMYuIwBmMCMABzIjAKczIwBINSMA6TYjAJo4IwA7OiMA7DsjAI09IwA+PyMA30AjAJBCIwAxRCMA4kUjAINHIwAjSSMAxEojAFRMIwD1TSMAlU8jADZRIwDGUiMAZ1QjAAdWIwC5VyMAWVkjAAtbIwCrXCMAXV4jAP1fIwCvYSMAT2MjAN9kIwCAZiMAIWgjAMFpIwBiayMAA20jALRuIwBVcCMABnIjAKdzIwBYdSMA+XYjAKp4IwBLeiMA/HsjAJ19IwBOfyMA74AjAI+CIwAwhCMAwIUjAGGHIwABiSMAs4ojAFOMIwAFjiMApY8jAFeRIwD3kiMAmJQjADmWIwDqlyMAi5kjADybIwDdnCMAfZ4jAB6gIwCuoSMAT6MjAO+kIwChpiMAQagjAPOpIwCTqyMARa0jAOWuIwCXsCMAN7IjAOmzIwCJtSMAO7cjANu4IwCNuiMALbwjAL29IwBevyMA/8AjAJ/CIwBAxCMA4cUjAJLHIwAzySMA5MojAIXMIwA2ziMA188jAIjRIwAp0yMA2tQjAHvWIwAs2CMAvNkjAF3bIwD93CMAnt4jAD/gIwDf4SMAkeMjADHlIwDj5iMAg+gjADXqIwDV6yMAh+0jACfvIwC38CMAWPIjAPnzIwCZ9SMAOvcjANv4IwCM+iMALfwjAN79IwB//yMAMAEkANECJACCBCQAIwYkANQHJAB1CSQAJgskAMcMJAB4DiQAGRAkALkRJABaEyQA6hQkAIsWJAArGCQA3RkkAH0bJAAvHSQAzx4kAIEgJAAhIiQA0yMkAHMlJAAlJyQAxigkAFUqJAD2KyQAly0kADcvJADYMCQAeTIkACo0JADLNSQAfDckAB05JADOOiQAbzwkACA+JADBPyQAckEkABNDJADERCQAZUYkAAZIJACmSSQANkskANdMJAB3TiQAKVAkAMlRJAB7UyQAG1UkAM1WJABtWCQAH1okAL9bJABxXSQAEV8kAMNgJABTYiQA82MkAJRlJAA1ZyQAxWgkAHZqJAAXbCQAyG0kAGlvJAAacSQAu3IkAGx0JAANdiQAvnckAF95JAAQeyQAsXwkAGJ+JADyfyQAk4EkADODJADUhCQAdYYkABWIJADHiSQAZ4skABmNJAC5jiQAa5AkAAuSJAC9kyQAXZUkAA+XJACfmCQAP5okAOCbJACBnSQAIZ8kAMKgJABjoiQAFKQkALWlJABmpyQAB6kkALiqJABZrCQACq4kAKuvJABcsSQA/bIkAK60JABPtiQA77ckAJC5JAAguyQAwbwkAGG+JAACwCQAksEkADPDJADTxCQAhcYkACXIJADXySQAd8skACnNJADJziQAe9AkABvSJACr0yQATNUkAO3WJACO2CQAHdokAL7bJABf3SQA/94kAKDgJABB4iQA8uMkAJPlJABE5yQA5egkAJbqJAA37CQA6O0kAInvJAA68SQA2/IkAHv0JAAc9iQArPckAE35JADt+iQAjvwkAB7+JAC//yQAXwElABEDJQCxBCUAYwYlAAMIJQC1CSUAVgslAAcNJQCnDiUAWRAlAOkRJQCJEyUAKhUlAMsWJQBrGCUADBolAK0bJQBeHSUA/x4lALAgJQBRIiUAAiQlAKMlJQBDJyUA5CglAHQqJQAVLCUAtS0lAFYvJQDmMCUAhzIlACc0JQDZNSUAeTclACs5JQDLOiUAfTwlAB4+JQDPPyUAX0ElAP9CJQCgRCUAQUYlANFHJQCCSSUAI0slANRMJQB1TiUAJlAlAMdRJQB4UyUAGVUlAMpWJQBrWCUAC1olAKxbJQA8XSUA3V4lAH1gJQAvYiUAz2MlAIFlJQAhZyUA02glAHNqJQAlbCUAxW0lAHdvJQAHcSUAp3IlAEh0JQDpdSUAeXclACp5JQDLeiUAfHwlAB1+JQDOfyUAb4ElACCDJQDBhCUAYYYlAAKIJQCSiSUAM4slANOMJQCFjiUAJpAlANeRJQB3kyUAKZUlAMmWJQB7mCUAG5olAKubJQBMnSUA7Z4lAI2gJQAuoiUAz6MlAIClJQAhpyUA0qglAHOqJQAkrCUAxa0lAHavJQAXsSUAyLIlAGm0JQAatiUAu7clAFu5JQD8uiUAjLwlAC2+JQDNvyUAf8ElAB/DJQDRxCUAccYlACPIJQDDySUAdcslABXNJQDHziUAV9AlAPfRJQCY0yUAOdUlANnWJQB62CUAG9olAMzbJQBt3SUAHt8lAL/gJQBw4iUAEeQlAMLlJQBj5yUAA+klAKTqJQBV7CUA9u0lAJfvJQBI8SUA6fIlAJr0JQA79iUA7PclAI35JQA++yUA3/wlAH/+JQAgACYAsAEmAFEDJgDxBCYAkgYmACIIJgDDCSYAYwsmABUNJgC1DiYAZxAmAAcSJgC5EyYAWRUmAAsXJgCbGCYAOxomANwbJgB9HSYADR8mAL4gJgBfIiYAECQmALElJgBiJyYAAykmALQqJgBVLCYABi4mAKcvJgBHMSYA6DImAHg0JgAZNiYAuTcmAFo5JgDqOiYAizwmACs+JgDdPyYAfUEmAC9DJgDPRCYAgUYmACFIJgDTSSYAc0smACVNJgDFTiYAd1AmAAdSJgCnUyYASFUmAOlWJgCJWCYAKlomAMtbJgB8XSYAHV8mAM5gJgBvYiYAIGQmAMFlJgByZyYAE2kmAMRqJgBlbCYAFm4mALdvJgBXcSYA+HImAIh0JgApdiYAyXcmAHt5JgAbeyYAzXwmAG5+JgAfgCYAv4EmAHGDJgARhSYAw4YmAGOIJgAViiYAtYsmAEWNJgDmjiYAh5AmACeSJgDIkyYAeZUmABqXJgC7mCYAbJomAA2cJgC+nSYAX58mABChJgCxoiYAYqQmAAOmJgC0pyYAVakmAPWqJgCWrCYAJq4mAMevJgBnsSYAGbMmALm0JgBrtiYAC7gmAL25JgBduyYAD70mAK++JgBhwCYAAcImAJHDJgAyxSYA08YmAHPIJgAUyiYAxcsmAGbNJgAXzyYAuNAmAFnSJgAK1CYAq9UmAFzXJgD92CYArtomAE/cJgAA3iYAod8mAFLhJgDi4iYAg+QmACPmJgDE5yYAZekmABbrJgC37CYAaO4mAAnwJgCp8SYASvMmANr0JgB79iYAG/gmAM35JgBu+yYAH/0mAL/+JgBxACcAEQInAMMDJwBjBScAFQcnALUIJwBFCicA5gsnAIcNJwAnDycAyBAnAHkSJwAaFCcAuxUnAGwXJwANGScAvhonAF8cJwAQHicAsR8nAGIhJwADIycAtCQnAEQmJwDlJycAhSknACYrJwDHLCcAZy4nABkwJwC5MScAazMnAAs1JwC9NicAXTgnAA86JwCvOycAYT0nAPE+JwCRQCcAMkInANNDJwBzRScAFEcnALVIJwBmSicAB0wnALhNJwBZTycAClEnAKtSJwBcVCcA/VUnAK5XJwBPWScA71onAJBcJwAgXicAwV8nAGFhJwACYycAkmQnADNmJwDTZycAhWknACVrJwDXbCcAd24nABhwJwC5cScAWXMnAPp0JwCbdicAO3gnANx5JwB9eycALn0nAM9+JwCAgCcAIYInANKDJwBzhScAJIcnAMWIJwB2iicABownAKeNJwBHjycA6JAnAImSJwAplCcA25UnAHuXJwAtmScAzZonAH+cJwAfnicA0Z8nAGGhJwABoycAoqQnAEOmJwDjpycAhKknACWrJwDWrCcAd64nACiwJwDJsScAerMnABu1JwDMticAbbgnAB66JwCuuycAT70nAO++JwCQwCcAMcInANHDJwCDxScAI8cnANXIJwB2yicAJ8wnAMfNJwB5zycAGdEnAKnSJwBK1CcA69UnAIvXJwAs2ScA3donAH7cJwAf3icA0N8nAHHhJwAi4ycAw+QnAHTmJwAV6CcAxuknAGfrJwAY7ScAqO4nAEnwJwDp8ScAivMnACv1JwDL9icAffgnAB36JwDP+ycAb/0nACH/JwDBACgAcwIoAAMEKACjBSgARAcoAOUIKACFCigAJgwoAMcNKAB4DygAGREoAMoSKABrFCgAHBYoAL0XKABuGSgA/hooAJ8cKAA/HigA4B8oAIEhKAAhIygA0yQoAHMmKAAlKCgAxSkoAHcrKAAXLSgAyS4oAGkwKAD5MSgAmjMoADs1KADbNigAfDgoAC06KADOOygAbz0oACA/KADBQCgAckIoABNEKACzRSgAQ0coAORIKACFSigAJUwoAMZNKAB3TygAGFEoAMlSKABqVCgAC1YoALxXKABdWSgADlsoAK9cKABgXigAAWAoALJhKABTYygABGUoAKVmKABWaCgA5mkoAIdrKAAnbSgAyG4oAGlwKAAJcigAu3MoAFt1KAANdygArXgoAF96KAD/eygAsX0oAFF/KAADgSgAo4IoAFWEKADlhSgAhYcoACaJKADHiigAZ4woAAiOKAC5jygAWpEoAAuTKACslCgATZYoAP6XKACfmSgAUJsoAPGcKACinigAQ6AoAPShKACVoygANqUoANamKAB3qCgAB6ooAKerKABZrSgA+a4oAKuwKABLsigA/bMoAJ21KABPtygA77goAKG6KABBvCgA0b0oAHK/KAATwSgAs8IoAFTEKAAFxigApscoAFfJKAD4yigAmcwoAErOKADrzygAnNEoAD3TKADu1CgAj9YoAEDYKADh2SgAktsoACLdKADD3igAY+AoAATiKACl4ygAReUoAPfmKACX6CgASeooAOnrKACb7SgAO+8oAO3wKACN8igAP/QoAM/1KABv9ygAEPkoALH6KABR/CgA8v0oAKP/KABEASkA9gIpAJYEKQA3BikA6AcpAIkJKQA6CykA2wwpAIwOKQAtECkA3hEpAH8TKQAwFSkA0RYpAIIYKQASGikAsxspAFMdKQD0HikAlSApADYiKQDnIykAhyUpADknKQDZKCkAiyopACssKQDdLSkAfS8pAA0xKQCuMikATzQpAO81KQCQNykAQTkpAOI6KQCTPCkAND4pANU/KQCGQSkAJ0MpANhEKQB5RikAKkgpAMtJKQB8SykADE0pAK1OKQBNUCkA7lEpAI9TKQAvVSkA4VYpAIFYKQAzWikA01spAIVdKQAlXykA12ApAHdiKQApZCkAuWUpAFlnKQD6aCkAm2opADtsKQDcbSkAjW8pAC5xKQDPcikAgHQpACF2KQDSdykAc3kpACR7KQDFfCkAdn4pAAaAKQCngSkAR4MpAOiEKQCJhikAKYgpANuJKQB7iykALY0pAM2OKQB/kCkAH5IpANGTKQBxlSkAI5cpALOYKQBTmikA9JspAJWdKQA2nykA1qApAIeiKQAopCkA2aUpAHqnKQAbqSkAzKopAG2sKQAerikAv68pAHCxKQARsykAsbQpAFK2KQDztykAg7kpACO7KQDVvCkAdr4pACfAKQDHwSkAecMpABnFKQC6xikAW8gpAPvJKQCcyykAPc0pAN3OKQBt0CkADtIpAK/TKQBP1SkA8NYpAKHYKQBC2ikA89spAJTdKQA13ykA5uApAIfiKQA45CkA2eUpAIrnKQAr6SkA3OopAGzsKQAN7ikAre8pAE7xKQDv8ikAj/QpAEH2KQDh9ykAk/kpADP7KQDl/CkAhf4pADcAKgDXASoAZwMqAAgFKgCpBioASQgqAOoJKgCbCyoAPA0qAO0OKgCOECoALxIqAOATKgCBFSoAMhcqANMYKgCEGioAFBwqALUdKgBVHyoA9iAqAJciKgA3JCoA6SUqAIknKgA7KSoA2yoqAI0sKgAtLioA3y8qAH8xKgAxMyoAwTQqAGE2KgACOCoAozkqAEM7KgDkPCoAlT4qADZAKgDnQSoAiEMqAClFKgDaRioAe0gqACxKKgDNSyoAfk0qAB9PKgDQUCoAcVIqACJUKgDDVSoAdFcqABVZKgC2WioAVlwqAPddKgCHXyoAJ2EqANliKgB5ZCoAK2YqAMtnKgB9aSoAHWsqAM9sKgBvbioAIXAqAMFxKgBRcyoA8nQqAJN2KgAzeCoA1HkqAIV7KgAmfSoA134qAHiAKgApgioAyoMqAGuFKgAchyoAvYgqAG6KKgAPjCoAwI0qAGGPKgABkSoAopIqAEOUKgDTlSoAc5cqACWZKgDFmioAd5wqAAeeKgC4nyoAWaEqAAqjKgCrpCoAXKYqAP2nKgCuqSoAT6sqAACtKgCQrioAMbAqANGxKgBysyoAE7UqALO2KgBluCoABboqALe7KgBXvSoACb8qAKnAKgBbwioA+8MqAIvFKgAsxyoAzcgqAG3KKgAOzCoAv80qAGDPKgAR0SoAstIqAGPUKgAE1ioApdcqAFbZKgD32ioAqNwqAEneKgD63yoAm+EqAEzjKgDc5CoAfeYqAB3oKgC+6SoAX+sqAP/sKgCx7ioAUfAqAAPyKgCj8yoAVfUqAPb2KgCn+CoAN/oqANf7KgB4/SoAGf8qALkAKwBaAisACwQrAKwFKwBdBysA/ggrAK8KKwBQDCsAAQ4rAKIPKwBDESsA9BIrAJUUKwBGFisA5xcrAJgZKwAoGysAyRwrAGkeKwAKICsAqyErAEsjKwD9JCsAnSYrAE8oKwDvKSsAoSsrAEEtKwDzLisAgzArACMyKwDEMysAZTUrAAU3KwCmOCsAVzorAOc7KwCIPSsAKT8rAMlAKwBqQisAG0QrALxFKwBtRysADkkrAK9KKwBgTCsAAU4rALJPKwBTUSsABFMrAJRUKwA1VisA1VcrAHZZKwAXWysAt1wrAGleKwAJYCsAu2ErAFtjKwANZSsArWYrAF9oKwD/aSsAj2srADBtKwDRbisAcXArAAFyKwCicysAQ3UrAON2KwCEeCsANXorANZ7KwCHfSsAKH8rAMmAKwB6gisAG4QrAMyFKwBthysAHokrAL+KKwBwjCsAEY4rAMKPKwBjkSsAFJMrAKSUKwBFlisA5ZcrAIaZKwAnmysAx5wrAHmeKwAZoCsAy6ErAGujKwAdpSsAvqYrAG+oKwD/qSsAn6srAECtKwDhrisAgbArACKyKwDTsysAdLUrACW3KwDGuCsAd7orABi8KwC5vSsAar8rAAvBKwC8wisATMQrAO3FKwCNxysALskrAM/KKwBvzCsAIc4rAMHPKwBz0SsAE9MrAMXUKwBl1isAF9grAKfZKwBH2ysA6NwrAIneKwAp4CsAyuErAHvjKwAc5SsAzeYrAG7oKwAP6isAwOsrAGHtKwAS7ysAs/ArAGTyKwD08ysAlfUrADX3KwDW+CsAd/orABf8KwDJ/SsAaf8rABsBLAC7AiwAXAQsAP0FLACNBywAPgksAN8KLACQDCwAMQ4sANEPLAByESwAExMsAKMULABDFiwA9RcsAJUZLABHGywA5xwsAJkeLAA5ICwA2iEsAHsjLAAbJSwAvCYsAF0oLAD9KSwAnissAE8tLADwLiwAoTAsAEIyLADzMywAlDUsAEY3LADmOCwAhzosADg8LADZPSwAij8sACtBLADcQiwAbEQsAA1GLACtRywATkksAO9KLACPTCwAQU4sAOFPLACTUSwAM1MsAOVULACGViwAN1gsAMdZLABnWywACF0sAKleLABJYCwA6mEsAJtjLAA8ZSwA7WYsAI5oLAA/aiwA4GssAIFtLAAybywA03AsAIRyLAAldCwA1nUsAGZ3LAAHeSwAp3osAEh8LADpfSwAiX8sADuBLADbgiwAjYQsAC2GLADfhywAf4ksADGLLADRjCwAg44sABOQLACzkSwAVJMsAPWULACVliwANpgsAOeZLACImywAOZ0sANqeLACLoCwALKIsAM2jLAB+pSwAH6csANCoLABxqiwAEawsALKtLABTrywA47AsAIOyLAA1tCwA1bUsAIe3LAAnuSwA2bosAHm8LAArviwAy78sAH3BLAAdwywAz8QsAG/GLAAQyCwAoMksAEHLLADhzCwAcc4sABLQLACz0SwAU9MsAPTULACl1iwARtgsAPfZLACY2ywASd0sAOreLACL4CwAPOIsAN3jLACO5SwAL+csAODoLACB6iwAMuwsANPtLACE7ywAFPEsALXyLABV9CwA9vUsAJf3LAA3+SwA2PosAHn8LAAq/iwAy/8sAHwBLQAMAy0ArQQtAE4GLQDuBy0AjwktAC8LLQDhDC0AgQ4tADMQLQDTES0AhRMtACUVLQDXFi0AZxgtAAcaLQCoGy0ASR0tAOkeLQCKIC0AOyItANwjLQCOJS0ALictAN8oLQCAKi0AISwtANItLQBzLy0AJDEtAMUyLQB2NC0ABjYtAKc3LQBHOS0A6DotAIk8LQApPi0A2z8tAHtBLQAtQy0AzkQtAH9GLQAfSC0A0UktAGFLLQABTS0Aok4tAENQLQDjUS0AhFMtADVVLQDWVi0Ah1gtAChaLQDJWy0Ael0tABtfLQDMYC0AXGItAP1jLQCdZS0APmctAN9oLQB/ai0AMWwtANFtLQCDby0AI3EtANVyLQB1dC0AFnYtAKZ3LQBHeS0A53otAIh8LQA5fi0A2n8tAIuBLQAsgy0A3YQtAH6GLQAfiC0A0IktAHGLLQAijS0Aso4tAFOQLQDzkS0AlJMtADWVLQDWli0Ah5gtACeaLQDZmy0AeZ0tACufLQDLoC0AfaItAA2kLQCtpS0ATqctAO+oLQCPqi0AMKwtAOGtLQCCry0AM7EtANSyLQCFtC0AJrYtANe3LQB4uS0AKbstAMq8LQBrvi0AHMAtAL3BLQBdwy0A/sQtAJ/GLQAvyC0Az8ktAIHLLQAhzS0A084tAHPQLQAl0i0AxdMtAHfVLQAX1y0AydgtAGnaLQAK3C0Amt0tADvfLQDb4C0AfOItAC3kLQDO5S0Af+ctACDpLQDR6i0AcuwtACPuLQDE7y0AZfEtABbzLQC39C0AaPYtAPj3LQCZ+S0AOfstANr8LQB7/i0AGwAuAM0BLgBtAy4AHwUuAL8GLgBxCC4AEQouAMMLLgBTDS4A8w4uAJQQLgA1Ei4A1hMuAHYVLgAnFy4AyBguAHkaLgAaHC4Ayx0uAGwfLgAdIS4AviIuAF8kLgAQJi4AsScuAFEpLgDyKi4AkywuACMuLgDDLy4AdTEuABYzLgDHNC4AZzYuABk4LgC5OS4AazsuAAs9LgC9Pi4ATUAuAO1BLgCOQy4AL0UuAM9GLgBwSC4AIUouAMJLLgBzTS4AFE8uAMVQLgBmUi4AB1QuALhVLgBZVy4AClkuAKtaLgBcXC4A7F0uAI1fLgAtYS4AzmIuAG9kLgAPZi4AwWcuAGFpLgATay4As2wuAGVuLgAFcC4At3EuAFdzLgD4dC4AiHYuACl4LgDJeS4AansuABt9LgC8fi4AbYAuAA6CLgC/gy4AYIUuABGHLgCyiC4AY4ouAASMLgCljS4AVo8uAOaQLgCHki4AJ5QuAMiVLgBply4ACZkuALuaLgBbnC4ADZ4uAK2fLgBfoS4A/6IuALGkLgBRpi4A8qcuAIKpLgAjqy4Aw6wuAGSuLgAWsC4AtrEuAGezLgAItS4AubYuAFq4LgALui4ArLsuAF29LgD+vi4An8AuAFDCLgDxwy4AkcUuADLHLgDTyC4AY8ouAAPMLgC1zS4AVs8uAAfRLgCn0i4AWdQuAPnVLgCr1y4AS9kuAP3aLgCd3C4AT94uAN/fLgB/4S4AIOMuAMHkLgBh5i4AAuguALPpLgBU6y4ABe0uAKbuLgBX8C4A+PEuAKnzLgBK9S4A6/YuAJz4LgA9+i4A7vsuAH79LgAf/y4AvwAvAGACLwABBC8AoQUvAFMHLwDzCC8ApQovAEUMLwD3DS8Alw8vAEkRLwDpEi8AmxQvACsWLwDLFy8AbBkvAA0bLwCtHC8ATh4vAP8fLwCgIS8AUSMvAPIkLwCjJi8ARCgvAOUpLwCWKy8ANy0vANcuLwB4MC8AGTIvAKkzLwBJNS8A+zYvAJs4LwBNOi8A7TsvAJ89LwA/Py8A8UAvAJFCLwBDRC8A40UvAJVHLwAlSS8AxUovAGZMLwAHTi8Al08vADdRLwDpUi8AiVQvADtWLwDbVy8AjVkvAB1bLwC9XC8AXl4vAP9fLwCfYS8AQGMvAPFkLwCSZi8AQ2gvAORpLwCWay8ANm0vANduLwCIcC8AGHIvALlzLwBZdS8A+nYvAJt4LwA7ei8A7XsvAI19LwA/fy8A34AvAJGCLwAxhC8A44UvAHOHLwATiS8AtIovAFWMLwD1jS8Alo8vAEeRLwDoki8AmZQvADqWLwDrly8AjJkvAC2bLwDenC8Abp4vAA+gLwCvoS8AUKMvAPGkLwCRpi8AQ6gvAOOpLwCVqy8ANa0vAOeuLwCHsC8AObIvANmzLwCLtS8AK7cvAN24LwB9ui8AL7wvAM+9LwCBvy8AIcEvAMLCLwBSxC8A88UvAJPHLwA0yS8A5covAIbMLwA3zi8A2M8vAInRLwAq0y8A29QvAHzWLwAt2C8AztkvAG/bLwAg3S8AsN4vAFHgLwDx4S8AkuMvADPlLwDT5i8AhegvACXqLwDX6y8Ad+0vACnvLwDJ8C8Ae/IvABv0LwC89S8ATPcvAO34LwCN+i8ALvwvAL79LwBf/y8A/wAwAKACMABRBDAA8gUwAKMHMABECTAA9QowAJYMMABHDjAA6A8wAIkRMAApEzAAyhQwAGsWMAD7FzAAmxkwAE0bMADtHDAAnx4wAD8gMADxITAAkSMwAEMlMADjJjAAlSgwADUqMADWKzAAZi0wAAcvMACnMDAASDIwAPkzMACaNTAASzcwAOw4MACeOjAAPjwwAO89MACQPzAAQUEwAOJCMACTRDAANEYwANVHMAB1STAAFkswALdMMABHTjAA508wAJlRMAA5UzAA61QwAItWMAA9WDAA3lkwAI9bMAAvXTAA4V4wAIFgMAAzYjAAw2MwAGNlMAAEZzAApWgwAEVqMADmazAAl20wADhvMADpcDAAinIwADt0MADcdTAAjXcwAC55MADPejAAb3wwABB+MACxfzAAQYEwAOGCMACChDAAI4YwALOHMABTiTAABYswAKaMMABXjjAA948wAKmRMABJkzAA+5QwAJuWMAA8mDAAzJkwAG2bMAANnTAArp4wAD6gMADfoTAAf6MwACClMADRpjAAcqgwACOqMADEqzAAda0wABavMADHsDAAaLIwAAm0MACptTAASrcwAOu4MAB7ujAAG7wwAM29MABuvzAAH8EwAL/CMABxxDAAEcYwAMPHMABjyTAAFcswALXMMABnzjAA988wAJfRMAA40zAA6dQwAIrWMAAr2DAAy9kwAGzbMAAd3TAAvt4wAF/gMAD/4TAAoOMwAEHlMADR5jAAcegwABLqMACz6zAAQ+0wAOPuMACV8DAANvIwAOfzMACH9TAAOfcwANn4MACL+jAAK/wwAMz9MABc/zAA/QAxAJ0CMQA+BDEA7wUxAJAHMQBBCTEA4goxAJMMMQA0DjEA5Q8xAIYRMQAWEzEAtxQxAFcWMQD4FzEAqRkxAEobMQD7HDEAnB4xAE0gMQDuITEAnyMxAEAlMQDxJjEAkigxADMqMQDTKzEAdC0xABUvMQClMDEARTIxAPczMQCXNTEASTcxAOk4MQCbOjEAOzwxAO09MQCNPzEAP0ExAN9CMQCRRDEAIUYxAMFHMQBiSTEAA0sxAKNMMQBETjEA9k8xAJZRMQBHUzEA6FQxAJlWMQA6WDEA61kxAIxbMQAtXTEAzV4xAG5gMQAPYjEAn2MxAD9lMQDxZjEAkWgxAENqMQDjazEAlW0xADZvMQDncDEAh3IxADl0MQDZdTEAi3cxABt5MQC7ejEAXHwxAP19MQCdfzEAPoExAO+CMQCQhDEAQYYxAOKHMQCTiTEANIsxAOWMMQCGjjEAN5AxANiRMQCJkzEAKpUxALqWMQBbmDEA+5kxAJybMQA9nTEA3Z4xAI+gMQAvojEA4aMxAIGlMQAzpzEAw6gxAGOqMQAErDEApa0xADWvMQDVsDEAh7IxACe0MQDZtTEAebcxACu5MQDLujEAfbwxAB2+MQC+vzEATsExAO/CMQCPxDEAMMYxAOHHMQCCyTEAM8sxANTMMQCFzjEAJtAxANfRMQB40zEAKdUxAMrWMQB72DEAHNoxAM3bMQBu3TEAH98xAMDgMQBx4jEAEuQxAKLlMQBD5zEA4+gxAITqMQAl7DEAxe0xAHfvMQAX8TEAyfIxAGn0MQAb9jEAu/cxAFz5MQDs+jEAjfwxAC3+MQDO/zEAfwEyACADMgDRBDIAcgYyACMIMgDECTIAdgsyABYNMgDHDjIAaBAyAPgRMgCZEzIAORUyANoWMgB7GDIAGxoyAM0bMgBtHTIAHx8yAL8gMgBxIjIAESQyALIlMgBCJzIA4ygyAIMqMgAkLDIA1S0yAHYvMgAnMTIAyDIyAHk0MgAaNjIAyzcyAGw5MgANOzIArTwyAE4+MgDvPzIAf0EyAB9DMgDRRDIAcUYyACNIMgDDSTIAdUsyABVNMgDHTjIAV1AyAPdRMgCYUzIAOVUyANlWMgB6WDIAK1oyAMxbMgB+XTIAHl8yAM9gMgBwYjIAAGQyAKFlMgBBZzIA4mgyAINqMgAjbDIA1W0yAHVvMgAncTIAx3IyAHl0MgAJdjIAqXcyAEp5MgDrejIAi3wyACx+MgDdfzIAfoEyAC+DMgDQhDIAgYYyACKIMgDTiTIAdIsyACWNMgDGjjIAd5AyABiSMgDJkzIAapUyABuXMgC8mDIATJoyAO2bMgCNnTIALp8yAM+gMgBvojIAIaQyAMGlMgBzpzIAE6kyAMWqMgBlrDIABq4yAJavMgA3sTIA17IyAHi0MgAptjIAyrcyAHu5MgAcuzIAzbwyAG6+MgAfwDIAwMEyAFDDMgDxxDIAkcYyADLIMgDTyTIAc8syACXNMgDGzjIAd9AyABfSMgDJ0zIAadUyAArXMgCa2DIAO9oyANvbMgB83TIALd8yAM7gMgB/4jIAIOQyANHlMgBy5zIAI+kyAMTqMgB17DIABu4yAKbvMgBH8TIA1/IyAHf0MgAp9jIAyfcyAHv5MgAb+zIAzfwyAG3+MgAfADMAvwEzAGADMwDwBDMAkQYzADEIMwDSCTMAgwszACQNMwDVDjMAdhAzACcSMwDIEzMAeRUzABoXMwDLGDMAWxozAPwbMwCdHTMALR8zAM4gMwB/IjMAHyQzANElMwBxJzMAIykzAMMqMwBkLDMABS4zAJUvMwA1MTMA1jIzAIc0MwAoNjMA2TczAHo5MwArOzMAzDwzAH0+MwAOQDMArkEzAE9DMwDfRDMAf0YzADFIMwDRSTMAg0szACNNMwDVTjMAdVAzACdSMwDHUzMAeVUzAAlXMwCpWDMASlozAOtbMwCLXTMALF8zAN1gMwB+YjMAL2QzANBlMwCBZzMAImkzANNqMwB0bDMAJW4zAMZvMwBWcTMA93IzAJd0MwA4djMA2XczAHl5MwArezMAy3wzAH1+MwAdgDMAz4EzAG+DMwAhhTMAsYYzAFGIMwDyiTMAk4szADONMwDUjjMAhZAzACaSMwDXkzMAeJUzACmXMwDKmDMAe5ozABycMwDOnTMAbp8zAP6gMwCfojMAP6QzAOClMwCBpzMAIakzANOqMwBzrDMAJa4zAMWvMwB3sTMAF7MzALi0MwBItjMA6bczAIm5MwAquzMA27wzAHy+MwAtwDMAzsEzAH/DMwAgxTMA0cYzAHLIMwAjyjMAxMszAHXNMwAFzzMAptAzAEfSMwDX0zMAd9UzACnXMwDJ2DMAe9ozABvcMwDN3TMAbd8zAB/hMwC/4jMAceQzABHmMwDD5zMAU+kzAPPqMwCU7DMANe4zANbvMwB28TMAJ/MzAMj0MwB59jMAGvgzAMv5MwBs+zMAHf0zAL7+MwBfADQA/wE0AKADNABRBTQA8gY0AKMINABECjQA9Qs0AJYNNABHDzQA6BA0AJkSNAA6FDQA6xU0AIwXNAAcGTQAvRo0AF0cNAD+HTQAnx80AD8hNADxIjQAkSQ0AEMmNADjJzQAlSk0ADUrNADnLDQAhy40ADkwNADZMTQAejM0AAo1NACrNjQASzg0AOw5NACdOzQAPj00AO8+NACQQDQAQUI0AOJDNACTRTQANEc0AOVINACGSjQAN0w0ANhNNABoTzQACVE0AKlSNABKVDQA61U0AItXNAA9WTQA3Vo0AI9cNAAvXjQA4V80AIFhNAAzYzQA02Q0AIVmNAAVaDQAtWk0AFZrNAD3bDQAl240ADhwNADpcTQAinM0ADt1NADcdjQAjng0AC56NADfezQAgH00ADF/NADSgDQAg4I0ACSENAC0hTQAVYc0APWINACWijQAN4w0ANeNNACJjzQAKZE0ANuSNAB7lDQALZY0AM6XNAB/mTQAH5s0ANGcNABxnjQAEqA0AKKhNABDozQA46Q0AISmNAA1qDQA1qk0AIerNAAorTQA2a40AHqwNAArsjQAzLM0AH21NAAetzQAz7g0AHC6NAAhvDQAwr00AHO/NAAUwTQApMI0AEXENADlxTQAhsc0ACfJNADHyjQAecw0ABnONADLzzQAa9E0AB3TNAC91DQAb9Y0AA/YNADB2TQAYds0AALdNACS3jQAM+A0ANPhNAB04zQAJeU0AMbmNAB36DQAGOo0ALnrNABZ7TQA+u40AJvwNAAr8jQAy/M0AGz1NAAN9zQArfg0AE76NAD/+zQAoP00AFH/NADyADUAowI1AEQENQD1BTUAlgc1AEcJNQDoCjUAeAw1ABkONQC5DzUAWhE1APsSNQCbFDUATRY1AO0XNQCfGTUAPxs1APEcNQCRHjUAMiA1ANMhNQBjIzUAAyU1ALUmNQBWKDUAByo1AKcrNQBZLTUA+S41AKswNQBLMjUA/TM1AJ01NQBPNzUA3zg1AH86NQAgPDUAwT01AGE/NQACQTUAs0I1AFRENQAFRjUApkc1AFdJNQD4SjUAqUw1AEpONQD7TzUAnFE1AE5TNQDuVDUAflY1AB9YNQC/WTUAYFs1AAFdNQChXjUAU2A1APNhNQClYzUARWU1APdmNQCXaDUASWo1AOlrNQCbbTUAO281ANxwNQBscjUADXQ1AK11NQBOdzUA3ng1AH96NQAffDUAwH01AHF/NQASgTUAs4I1AFOENQD0hTUAlYc1ADWJNQDWijUAZow1AAeONQCnjzUASJE1AOmSNQCJlDUAO5Y1ANuXNQCNmTUALZs1AN+cNQB/njUAMaA1ANGhNQByozUAAqU1AKOmNQBDqDUA5Kk1AJWrNQA2rTUA5641AIiwNQA5sjUA2rM1AIu1NQAstzUA3rg1AH66NQAOvDUAr701AE+/NQDwwDUAkcI1ADHENQDjxTUAg8c1ADXJNQDVyjUAh8w1ACfONQDZzzUAedE1ACvTNQDL1DUAfdY1AB7YNQC+2TUATts1AO/cNQCP3jUAMOA1AMDhNQBh4zUAAeU1AKLmNQBT6DUA9Ok1AKbrNQBG7TUA9+41AJjwNQBJ8jUA6vM1AJv1NQA89zUAq/g1AEv6NQDs+zUAfP01AC7/NQDOADYAfwI2ACAENgDRBTYAcgc2ACMJNgCzCjYAVAw2APUNNgCVDzYANhE2ANcSNgCIFDYAKRY2ANoXNgB7GTYALBs2AM0cNgB+HjYADiA2AK8hNgBPIzYA8CQ2AIAmNgAxKDYA0ik2AIMrNgAkLTYA1S42AHYwNgAnMjYAyDM2AHk1NgAaNzYAyzg2AGw6NgAdPDYAvj02AG8/NgD/QDYAoEI2AEFENgDhRTYAgkc2ACNJNgDDSjYAZEw2AAVONgClTzYARlE2AOdSNgCYVDYAOVY2ANlXNgB6WTYAG1s2ALtcNgBLXjYA7F82AI1hNgA+YzYA32Q2AJBmNgAxaDYA4mk2AINrNgA0bTYA1W42AIZwNgAncjYA2HM2AHl1NgAJdzYAqXg2AEp6NgDrezYAi302ACx/NgDdgDYAfoI2AC+ENgDQhTYAgYc2ACKJNgDTijYAdIw2ACWONgDGjzYAd5E2ABiTNgDJlDYAWZY2APqXNgCbmTYAO5s2ANycNgB9njYALqA2AM+hNgCAozYAIaU2ANKmNgBzqDYAJKo2AMWrNgB2rTYABq82AKewNgBHsjYA6LM2AHi1NgAptzYAyrg2AHu6NgAcvDYAzb02AG6/NgAfwTYAwMI2AHHENgASxjYAw8c2AGTJNgAVyzYAtsw2AGfONgAI0DYAudE2AFrTNgAL1TYArNY2AE3YNgDu2TYAfds2AB7dNgC/3jYAcOA2ABHiNgDC4zYAY+U2ABTnNgC16DYAZuo2AAfsNgC47TYAWe82AArxNgCa8jYAO/Q2ANv1NgB89zYADPk2AK36NgBN/DYA7v02AI//NgBAATcA0AI3AHEENwARBjcAsgc3AEIJNwDzCjcAlAw3AEUONwDmDzcAlxE3ADgTNwDpFDcAihY3ADsYNwDcGTcAjRs3AC4dNwDfHjcAgCA3ACEiNwDBIzcAUSU3APImNwCTKDcARCo3AOUrNwCFLTcAJi83AMcwNwBnMjcA9zM3AJg1NwA5NzcA2Tg3AHo6NwAbPDcAzD03AG0/NwAeQTcAv0I3AHBENwARRjcAwkc3AGNJNwDzSjcAk0w3ADRONwDVTzcAdVE3ABZTNwDHVDcAaFY3ABlYNwC6WTcAa1s3AAxdNwC+XjcAXmA3AP9hNwCfYzcAQGU3ANBmNwCBaDcAImo3ANNrNwB0bTcAJW83AMZwNwB3cjcAGHQ3AMl1NwBqdzcAG3k3ALx6NwBtfDcADn43AL9/NwBggTcAEYM3ALKENwBjhjcABIg3AKWJNwBFizcA1Yw3AHaONwAXkDcAyJE3AGmTNwAalTcAu5Y3AGyYNwANmjcAvps3AF+dNwAQnzcAsaA3AGKiNwDyozcAk6U3ADOnNwDUqDcAZKo3ABWsNwC2rTcAZ683AAixNwC5sjcAWrQ3AAu2NwCstzcAXbk3AP66NwCvvDcAUL43AAHANwCiwTcAU8M3APTENwClxjcARsg3APfJNwCYyzcASc03AOrONwCb0DcAPNI3AO7TNwCO1TcAP9c3AODYNwCR2jcAMtw3ANPdNwBz3zcAFOE3AKTiNwBV5DcA9uU3AKfnNwBI6TcA+eo3AJrsNwBL7jcA7O83AJ3xNwA+8zcA7/Q3AJD2NwBB+DcA4vk3AIP7NwAj/TcAs/43AFQAOAD1ATgApgM4AEcFOAD4BjgAmQg4AEoKOADrCzgAnA04AD0POADuEDgAjxI4AEAUOADQFTgAcRc4ABEZOACyGjgAQhw4APMdOACUHzgARSE4AOYiOACXJDgAOCY4AOknOACKKTgAOys4ANwsOACNLjgALjA4AN8xOACAMzgAMTU4ANI2OACDODgAJDo4ANU7OAB2PTgAJz84AMhAOAB5QjgAGkQ4AMtFOABsRzgAHkk4AL5KOABvTDgAEE44AMFPOABiUTgAE1M4AKNUOABEVjgA5Vc4AIVZOAAmWzgAx1w4AHheOAAZYDgAymE4AGtjOAAcZTgAvWY4AG5oOAD+aTgAn2s4AD9tOADgbjgAgXA4ABFyOACxczgAUnU4APN2OACTeDgANHo4AOZ7OACGfTgAN384ANiAOACJgjgAKoQ4ANuFOAB8hzgALYk4AM6KOAB/jDgAII44ANGPOABykTgAI5M4AMSUOAB1ljgAFpg4ALeZOABXmzgA55w4AIieOAApoDgA2qE4AHujOAAspTgAzaY4AH6oOAAfqjgA0Ks4AHGtOAAirzgAsrA4AFOyOAAEtDgApbU4AFa3OAD3uDgAqLo4AEm8OAD6vTgAm784AEzBOADtwjgAnsQ4AD/GOADPxzgAb8k4ABDLOACxzDgAUc44APLPOACj0TgARNM4APXUOACW1jgAR9g4AOjZOACZ2zgAOt04AOveOACM4DgAPeI4AN7jOACP5TgAMOc4AOHoOACC6jgAM+w4AMPtOABk7zgABfE4AKXyOABG9DgA5/U4AJj3OAA5+TgA6vo4AIv8OAA8/jgA3f84AI4BOQAvAzkAvwQ5AF8GOQAACDkAoQk5AEELOQDiDDkAkw45ADQQOQDlETkAhhM5ADcVOQDYFjkAiRg5ACoaOQDbGzkAfB05AC0fOQDOIDkAfyI5ACAkOQDBJTkAYSc5APEoOQCSKjkAMyw5AOQtOQCFLzkANjE5ANcyOQCINDkAKTY5ANo3OQB7OTkAGzs5AKs8OQBMPjkA7T85AJ5BOQA/QzkA8EQ5AJFGOQBCSDkA40k5AJRLOQA1TTkA5k45AHZQOQAXUjkAt1M5AFhVOQDoVjkAmVg5ADpaOQDrWzkAjF05AD1fOQDeYDkAj2I5ADBkOQDhZTkAgmc5ADNpOQDUajkAhWw5ACZuOQDXbzkAeHE5ABlzOQC5dDkASXY5AOp3OQCLeTkAK3s5ALt8OQBcfjkA/X85AK6BOQBPgzkAAIU5AKGGOQBSiDkA84k5AKSLOQBFjTkA9o45AIaQOQAnkjkAx5M5AGiVOQD4ljkAqZg5AEqaOQD7mzkArZ05AE2fOQDuoDkAn6I5AECkOQDxpTkAkqc5AEOpOQDkqjkAlqw5ADauOQDnrzkAiLE5ADmzOQDatDkAi7Y5ACy4OQDNuTkAbbs5AA69OQCevjkAP8A5AN/BOQBvwzkAEMU5ALHGOQBiyDkAA8o5ALTLOQBVzTkABs85AKfQOQBY0jkA+dM5AKrVOQBL1zkA29g5AHvaOQAc3DkAvd05AF7fOQD+4DkAr+I5AFDkOQAB5jkAouc5AFPpOQD06jkApew5AEbuOQD37zkAmPE5AEnzOQDq9DkAm/Y5ADz4OQDd+TkAffs5AA39OQCu/jkATwA6AAACOgChAzoAUgU6APMGOgCkCDoARQo6APYLOgCXDToASA86AOkQOgB5EjoAGRQ6ALoVOgBbFzoA+xg6AJwaOgBNHDoA7h06AJ8fOgBAIToA8SI6AJIkOgBDJjoA5Cc6AJYpOgA2KzoA5yw6AIguOgA5MDoA2jE6AIszOgAsNToAzTY6AG04OgD9OToAnjs6AD89OgDwPjoAkUA6AEJCOgDjQzoAc0U6ABNHOgC0SDoAVUo6APVLOgCnTToAR086AOhQOgCZUjoAOlQ6AOtVOgCMVzoAPVk6AN5aOgCPXDoAMF46AOFfOgCCYToAM2M6ANRkOgCFZjoAJmg6ANdpOgB4azoAKW06AMpuOgBrcDoAC3I6AJtzOgA8dToA3XY6AI54OgAvejoA4Hs6AIF9OgAyfzoA04A6AISCOgAlhDoA1oU6AHeHOgAoiToAyYo6AFmMOgD5jToAmo86ADuROgDbkjoAjZQ6AC2WOgDOlzoAf5k6ACCbOgDRnDoAcp46ACOgOgDEoToAdaM6ABalOgDHpjoAaKg6ABmqOgC6qzoAa606AAyvOgC9sDoAXrI6AA+0OgCwtToAYbc6AAK5OgCzujoAVLw6APW9OgCVvzoANsE6AMbCOgBnxDoAB8Y6AJfHOgA4yToA2co6AIrMOgArzjoA3M86AH3ROgAu0zoAz9Q6AIDWOgAh2DoA0tk6AGLbOgAD3ToAo946AETgOgDl4ToAheM6ACblOgDX5joAeOg6ACnqOgDK6zoAe+06ABzvOgDO8DoAbvI6AB/0OgDA9ToAYfc6AAH5OgCi+joAQ/w6AOP9OgCE/zoANQE7ANYCOwCHBDsAKAY7ANkHOwB6CTsAGws7AMwMOwBcDjsA/Q87AJ0ROwA+EzsA3xQ7AH8WOwAgGDsA0Rk7AHIbOwAjHTsAxB47AHUgOwAWIjsAxyM7AGglOwAZJzsAuig7AGsqOwAMLDsArS07AE4vOwDdMDsAfjI7AB80OwDQNTsAcTc7ACI5OwDDOjsAdDw7ABU+OwDGPzsAZ0E7ABhDOwC5RDsAakY7APpHOwCbSTsAO0s7ANxMOwB9TjsAHVA7AM9ROwBvUzsAEFU7AMFWOwBiWDsAE1o7ALRbOwBlXTsABl87ALdgOwBYYjsACWQ7AKplOwBbZzsA/Gg7AK1qOwBObDsA/207AI9vOwAwcTsA0XI7AHF0OwASdjsAs3c7AGR5OwAFezsAtnw7AFd+OwAIgDsAqYE7AFqDOwDqhDsAi4Y7ACuIOwDMiTsAbYs7AA6NOwC/jjsAX5A7AACSOwCxkzsAUpU7AAOXOwCkmDsAVZo7APabOwCnnTsASJ87APmgOwCaojsAS6Q7AOylOwCdpzsAPqk7AO+qOwCQrDsAMa47ANGvOwBysTsAArM7AKO0OwBDtjsA07c7AHS5OwAVuzsAxrw7AGe+OwAYwDsAucE7AGrDOwALxTsAvMY7AF3IOwAOyjsAr8s7AD/NOwDfzjsAgNA7ACHSOwDB0zsAc9U7ABPXOwC02DsAZdo7AAbcOwC33TsAWN87AAnhOwCq4jsAW+Q7APzlOwCt5zsATuk7AP/qOwCg7DsAQe47AOHvOwCC8TsAEvM7ALP0OwBT9jsA4/c7AIT5OwAl+zsA1vw7AHf+OwAoADwAyQE8AHoDPAAbBTwAzAY8AG0IPAD9CTwAnQs8AD4NPADfDjwAfxA8ADESPADREzwAgxU8ACMXPADEGDwAdRo8ABYcPADHHTwAaB88ABkhPAC6IjwAayQ8AAwmPAC9JzwAXik8AA8rPACwLDwAYS48AAIwPACjMTwAQzM8ANM0PAB0NjwAFTg8AMY5PABnOzwAGD08ALk+PABqQDwAC0I8ALxDPABdRTwADkc8AK9IPABgSjwA8Es8AJFNPAAxTzwA0lA8AHNSPAATVDwAtFU8AGVXPAAGWTwAt1o8AFhcPAAJXjwAql88AFthPAD8YjwArWQ8AE5mPAD/ZzwAoGk8AEFrPADhbDwAgm48ABJwPACzcTwAZHM8AAV1PAC2djwAV3g8AAh6PACpezwAWn08APt+PACsgDwATYI8AP6DPACOhTwAL4c8AM+IPABwijwAAIw8AKGNPAAxjzwA4pA8AHKSPAAjlDwAxJU8AHWXPAAWmTwAx5o8AGicPAAZnjwAup88AGuhPAAMozwAvaQ8AF6mPAAPqDwAsKk8AGGrPAACrTwAo648AEOwPADTsTwAdLM8ABW1PADGtjwAZ7g8ABi6PAC5uzwAar08AAu/PAC8wDwAXcI8AA7EPACvxTwAYMc8AAHJPACyyjwAQsw8AOPNPACDzzwAJNE8AMXSPABl1DwAF9Y8ALfXPABp2TwACds8ALvcPABb3jwA/N88AK3hPABO4zwA/+Q8AKDmPABR6DwA8uk8AKPrPABE7TwA9e48AJbwPABH8jwA1/M8AHj1PAAZ9zwAufg8AFr6PAD7+zwArP08AE3/PAD+AD0AnwI9AFAEPQDxBT0Aogc9AEMJPQD0Cj0AlQw9ACUOPQDGDz0AZhE9AAcTPQCnFD0AWRY9APkXPQCrGT0ASxs9AOwcPQCdHj0APiA9AO8hPQCQIz0AQSU9AOImPQCTKD0ANCo9AOUrPQCGLT0ANy89ANgwPQCJMj0AKjQ9AMs1PQBrNz0ADDk9AJw6PQA9PD0A3T09AG0/PQAOQT0Ar0I9AGBEPQABRj0Askc9AFNJPQAESz0ApUw9AFZOPQD3Tz0AqFE9ADhTPQDZVD0AeVY9ABpYPQC7WT0AW1s9AA1dPQCtXj0AX2A9AP9hPQCgYz0AQWU9APJmPQCTaD0ARGo9ANRrPQB1bT0AFW89ALZwPQBXcj0A93M9AKl1PQBJdz0A+3g9AJt6PQA8fD0A7X09AI5/PQA/gT0A4II9AJGEPQAyhj0A44c9AISJPQA1iz0A1ow9AIeOPQAokD0A2ZE9AHqTPQAblT0Au5Y9AFyYPQDsmT0AjZs9AC2dPQC9nj0AXqA9AP+hPQCwoz0AUaU9AAKnPQCjqD0AVKo9APWrPQCmrT0AR689ANewPQB3sj0AGLQ9ALm1PQBJtz0A6bg9AIq6PQArvD0Ay709AH2/PQAdwT0Az8I9AG/EPQAQxj0Awcc9AGLJPQATyz0AtMw9AGXOPQAG0D0At9E9AFjTPQAJ1T0AqtY9AFvYPQDr2T0AjNs9AC3dPQDO3j0AbuA9AA/iPQDA4z0AYeU9ABLnPQCz6D0AZOo9AAXsPQC27T0AV+89AAjxPQCp8j0AOfQ9ANn1PQB69z0AG/k9ALv6PQBt/D0ADv49AL//PQBfAT4AEQM+ALEEPgBSBj4AAwg+AKQJPgBVCz4A9gw+AKcOPgBIED4A+RE+AJoTPgBLFT4A7BY+AJ0YPgA+Gj4A7xs+AH8dPgAgHz4AwSA+AGEiPgACJD4AoyU+AFQnPgD1KD4Apio+AEcsPgD4LT4AmS8+AEoxPgDrMj4AnDQ+ACw2PgDNNz4AbTk+AA47PgCvPD4ATz4+AAFAPgChQT4AU0M+APNEPgCURj4ARkg+AOZJPgCXSz4AOE0+AOlOPgCKUD4AO1I+ANxTPgCNVT4ALlc+AN9YPgCAWj4AMVw+AMFdPgBiXz4AA2E+AKNiPgBEZD4A5WU+AJZnPgA3aT4A6Go+AIlsPgA6bj4A228+AIxxPgAtcz4A3nQ+AH92PgAPeD4Ar3k+AFB7PgDxfD4AkX4+AEOAPgDjgT4AlYM+ADWFPgDnhj4Ah4g+ACiKPgDZiz4Aeo0+ACuPPgDMkD4AfpI+AB6UPgDPlT4AcJc+ACGZPgDCmj4Ac5w+ABSePgDFnz4AZqE+AAejPgCnpD4ASKY+ANinPgB5qT4AGas+ALqsPgBKrj4A668+AJyxPgA9sz4A7rQ+AI+2PgBAuD4A4bk+AJK7PgAzvT4A5L4+AIXAPgA2wj4AxsM+AGfFPgAHxz4AqMg+AEnKPgDpyz4Am80+ADvPPgDt0D4AjdI+AC7UPgDf1T4AgNc+ADHZPgDS2j4Ag9w+ACTePgDV3z4AduE+ACfjPgDI5D4AaeY+AAnoPgCq6T4AS+s+AOvsPgCM7j4ALfA+AN7xPgB/8z4AMPU+ANH2PgCC+D4AI/o+ALP7PgBT/T4A9P4+AJUAPwA1Aj8A5wM/AIcFPwA5Bz8A2Qg/AIsKPwArDD8A3Q0/AH4PPwAvET8AzxI/AHAUPwAhFj8A0xc/AHMZPwAlGz8AxRw/AGYePwAXID8AuCE/AGkjPwAKJT8AuyY/AFwoPwANKj8Aris/AF8tPwDvLj8AkDA/ADEyPwDRMz8AcjU/ABM3PwDEOD8AZTo/ABY8PwC3PT8AaD8/AAlBPwC6Qj8AW0Q/AOtFPwCLRz8ALEk/AM1KPwBdTD8A/k0/AJ5PPwA/UT8A31I/AJFUPwAxVj8A41c/AINZPwA1Wz8A1Vw/AHZePwAnYD8AyGE/AHljPwAaZT8Ay2Y/AGxoPwAdaj8Avms/AG9tPwAQbz8AwXA/AGJyPwADdD8Ao3U/AER3PwDUeD8AdXo/ACZ8PwDHfT8AeH8/ABmBPwDKgj8Aa4Q/AByGPwC9hz8Abok/AA+LPwDAjD8AYY4/APGPPwCRkT8AMpM/ANOUPwBzlj8AJZg/AMWZPwB3mz8AF50/AMmePwBpoD8AG6I/ALujPwBcpT8ADac/AK6oPwBfqj8AAKw/ALGtPwBSrz8AA7E/AKSyPwBFtD8A5bU/AIa3PwAWuT8At7o/AFe8PwAJvj8Aqb8/AFvBPwD7wj8ArcQ/AE3GPwDuxz8An8k/AEDLPwDxzD8Aks4/AEPQPwDk0T8AldM/ACXVPwDG1j8AZ9g/AAfaPwCo2z8ASd0/APrePwCb4D8ATOI/AO3jPwCe5T8AP+c/APDoPwCR6j8AQuw/ANLtPwBz7z8AE/E/ALTyPwBV9D8A9vU/AKf3PwBH+T8A+fo/AJn8PwBL/j8A6/8/AIwBQAA9A0AA3gRAAI8GQAAwCEAA4QlAAIILQAAjDUAAww5AAGQQQAD0EUAAlRNAAEYVQADnFkAAmBhAADkaQADqG0AAix1AACsfQADMIEAAXCJAAP0jQACuJUAATydAAAApQAChKkAAUixAAPMtQACkL0AARTFAAPYyQACXNEAASDZAAOk3QAB5OUAAGTtAALo8QABbPkAA+z9AAK1BQABNQ0AA/0RAAJ9GQABRSEAA8UlAAJJLQABDTUAA5E5AAJVQQAA2UkAA51NAAIhVQAA5V0AA2lhAAItaQAAbXEAAvF1AAF1fQAD9YEAAnmJAAD9kQADwZUAAkWdAAEJpQADjakAAlGxAADVuQADmb0AAh3FAABdzQAC3dEAAWHZAAPl3QACZeUAAS3tAAOt8QACdfkAAPYBAAO+BQACPg0AAQYVAAOGGQACCiEAAM4pAAOWLQACFjUAAN49AANeQQAB4kkAAKZRAAMqVQAB7l0AAHJlAAM2aQABunEAAH55AAK+fQABQoUAA8aJAAJGkQAAypkAA06dAAISpQAAlq0AA1qxAAHeuQAAosEAAybFAAHqzQAAbtUAAq7ZAAEu4QADsuUAAjbtAAC69QADfvkAAf8BAADHCQADRw0AAg8VAACPHQADVyEAAdcpAACfMQADHzUAAaM9AABnRQAC60kAAa9RAAAzWQAC910AAXtlAAA/bQACw3EAAYd5AAALgQACz4UAAVONAAAXlQACV5kAANuhAANfpQAB360AAGO1AALnuQABq8EAAC/JAALzzQABd9UAADvdAAK/4QABg+kAAAfxAAJH9QAAx/0AA0gBBAHMCQQATBEEAxQVBAGYHQQAXCUEAtwpBAGkMQQAJDkEAuw9BAFsRQQD8EkEArRRBAE4WQQD/F0EAoBlBAFEbQQDyHEEAox5BAEQgQQD1IUEAhSNBACYlQQDHJkEAZyhBAAgqQQCpK0EAWi1BAPsuQQCsMEEATTJBAP4zQQCfNUEAUDdBAPE4QQCBOkEAITxBANM9QQBzP0EAJUFBAMVCQQBmREEA9kVBAKdHQQBISUEA+UpBAJpMQQA7TkEA209BAHxRQQAMU0EArVRBAF5WQQD/V0EAsFlBAFFbQQACXUEAo15BAFRgQQD1YUEApmNBADZlQQDXZkEAd2hBABhqQQC5a0EAWW1BAAtvQQCrcEEAXXJBAP1zQQCvdUEAT3dBAAF5QQChekEAU3xBAPN9QQClf0EARYFBAOaCQQCXhEEAOIZBAOmHQQCKiUEAO4tBAMuMQQBsjkEADZBBAK2RQQBOk0EA75RBAKCWQQBBmEEA8plBAJObQQBEnUEA5Z5BAHWgQQAVokEAtqNBAFelQQD3pkEAqahBAEmqQQD7q0EAm61BAE2vQQDtsEEAn7JBAD+0QQDxtUEAkbdBADK5QQDjukEAhLxBADW+QQDWv0EAh8FBABfDQQC4xEEAWcZBAPnHQQCayUEAO8tBAOzMQQCNzkEAPtBBAN/RQQCQ00EAMdVBANHWQQBh2EEAAtpBAKPbQQBD3UEA9d5BAJXgQQBH4kEA5+NBAJnlQQA550EA6+hBAIvqQQA97EEA3u1BAI/vQQAv8UEA0PJBAIH0QQAi9kEA0/dBAHT5QQAl+0EAxvxBAGf+QQAHAEIAqAFCADgDQgDZBEIAigZCACsIQgDcCUIAfQtCAC4NQgDPDkIAgBBCACESQgDSE0IAYhVCAAMXQgCjGEIARBpCANQbQgB1HUIAJh9CAMcgQgB4IkIAGSRCAMolQgBrJ0IAHClCAL0qQgBeLEIA7S1CAI4vQgAvMUIAzzJCAIE0QgAhNkIA0zdCAHM5QgAlO0IAxTxCAHc+QgAXQEIAuEFCAGlDQgAKRUIAu0ZCAFxIQgANSkIArktCAF9NQgDvTkIAkFBCADFSQgDRU0IAclVCABNXQgDEWEIAZVpCABZcQgC3XUIAaF9CAAlhQgCpYkIAOWRCANplQgB7Z0IAG2lCAM1qQgBtbEIAH25CAL9vQgBxcUIAEXNCAMN0QgBjdkIAFXhCALV5QgBne0IAB31CAKh+QgBZgEIA+oFCAKuDQgBMhUIA/YZCAI2IQgAuikIAz4tCAG+NQgAQj0IAsZBCAGKSQgADlEIAtJVCAFWXQgAGmUIAp5pCAFicQgDonUIAiZ9CACmhQgDKokIAa6RCAAumQgC9p0IAXqlCAA+rQgCvrEIAYa5CAAGwQgCzsUIAU7NCAAW1QgCltkIARrhCAPe5QgCYu0IASb1CAOq+QgCbwEIAK8JCAMzDQgBtxUIADcdCAK7IQgBPykIAAMxCAKHNQgBSz0IA89BCAKTSQgA01EIA1dVCAHXXQgAW2UIAt9pCAFfcQgAJ3kIAqd9CAFvhQgD74kIAreRCAE3mQgDu50IAn+lCAEDrQgDx7EIAge5CACLwQgDD8UIAY/NCAAT1QgCl9kIAVvhCAPf5QgCo+0IASf1CAPr+QgCbAEMATAJDANwDQwB9BUMAHgdDAL4IQwBfCkMA/wtDALENQwBRD0MAAxFDAKMSQwBVFEMA9RVDAKcXQwBHGUMA6BpDAJkcQwA6HkMA6x9DAIwhQwA9I0MAzSRDAG4mQwAPKEMArylDAFArQwDxLEMAoi5DAEMwQwD0MUMAlTNDAEY1QwDnNkMAhzhDABc6QwC4O0MAWT1DAPk+QwCrQEMAS0JDAP1DQwCeRUMAT0dDAO9IQwChSkMAQUxDAPNNQwCTT0MANFFDAOVSQwCGVEMAN1ZDANhXQwCJWUMAKltDAMtcQwBrXkMADGBDAJxhQwA9Y0MA7mRDAI9mQwBAaEMA4WlDAJJrQwAzbUMA5G5DAIVwQwA2ckMA13NDAHd1QwAHd0MAqHhDAEl6QwDpe0MAm31DADt/QwDtgEMAjYJDAD+EQwDfhUMAkYdDADGJQwDjikMAg4xDACSOQwDWj0MAdpFDACeTQwC3lEMAWJZDAAmYQwCqmUMAW5tDAPycQwCMnkMALaBDAN6hQwB/o0MAMKVDANGmQwCCqEMAI6pDANSrQwB1rUMAJq9DAMewQwB4skMAGbRDAMq1QwBrt0MAHLlDAL26QwBdvEMA7b1DAI6/QwAvwUMAz8JDAIHEQwAhxkMA08dDAHPJQwAly0MAxcxDAHfOQwAX0EMAydFDAGnTQwAb1UMAu9ZDAFzYQwAO2kMArttDAF/dQwDv3kMAkOBDADHiQwDR40MAcuVDABPnQwDE6EMAZepDABbsQwC37UMAaO9DAAnxQwC68kMASvRDAOv1QwCL90MALPlDAM36QwBt/EMAH/5DAL//QwBxAUQAEQNEAMMERABjBkQAFQhEALUJRABWC0QABw1EAKgORABZEEQA6RFEAIoTRAArFUQAyxZEAGwYRAANGkQAvhtEAF8dRAAQH0QAsSBEAGIiRAADJEQAtCVEAFUnRAD1KEQAhSpEACYsRADHLUQAZy9EAPcwRACYMkQAOTREANk1RACLN0QAKzlEAN06RAB9PEQALz5EAM8/RACBQUQAIUNEANNERABzRkQAFEhEAMVJRABmS0QAF01EAKdORABIUEQA6VFEAIlTRAAqVUQAy1ZEAHxYRAAdWkQAzltEAG9dRAAgX0QAwWBEAHJiRAATZEQAs2VEAENnRADkaEQAhWpEACVsRADGbUQAZ29EABhxRAC5ckQAanREAAt2RAC8d0QATHlEAO16RACNfEQALn5EAM9/RABvgUQAIYNEAMGERABzhkQAE4hEAMWJRABli0QAF41EALeORABpkEQACZJEAKqTRABblUQA/JZEAK2YRAA9mkQA3ptEAH+dRAAfn0QAwKBEAGGiRAASpEQAs6VEAGSnRAAFqUQAtqpEAFesRAD3rUQAh69EACixRADJskQAabREABu2RAC7t0QAbblEAA27RAC/vEQAX75EABHARACxwUQAY8NEAAPFRAC1xkQAVshEAAfKRACny0QASM1EAPnORACJ0EQAKtJEAMvTRABr1UQADNdEAK3YRABe2kQA/9tEALDdRABR30QAAuFEAKPiRABU5EQA5OVEAIXnRAAl6UQAxupEAGfsRAAH7kQAue9EAFnxRAAL80QAq/REAF32RAD990QAr/lEAE/7RADw/EQAof5EADEARQDSAUUAcwNFABMFRQC0BkUAVQhFAAYKRQCnC0UAWA1FAPkORQCqEEUASxJFAOsTRQB7FUUAHBdFAL0YRQBeGkUADxxFAK8dRQBhH0UAASFFALMiRQBTJEUABSZFAKUnRQBXKUUA9ypFAJgsRQBJLkUA6i9FAIsxRQArM0UAzDRFAFw2RQD9N0UAnjlFAD47RQDOPEUAbz5FAA9ARQCwQUUAQENFAOFERQCSRkUAM0hFAORJRQCFS0UANk1FANdORQCIUEUAKVJFANpTRQB7VUUAG1dFAKtYRQBMWkUA7VtFAI1dRQA/X0UA32BFAJFiRQAxZEUA42VFAINnRQA1aUUA1WpFAIdsRQAnbkUAyG9FAHlxRQAac0UAy3RFAFt2RQD8d0UAnXlFAD17RQDefEUAf35FADCARQDRgUUAgoNFACOFRQDUhkUAdYhFACaKRQC2i0UAV41FAPeORQCYkEUAOZJFANmTRQCLlUUAK5dFAN2YRQB9mkUAL5xFAM+dRQCBn0UAIaFFANOiRQBzpEUAFKZFAMWnRQBmqUUAB6tFAKesRQBIrkUA2K9FAHmxRQAqs0UAy7RFAHy2RQAduEUAzrlFAG+7RQAgvUUAwb5FAHLARQATwkUAs8NFAEPFRQDkxkUAhchFACbKRQDXy0UAd81FACnPRQDJ0EUAe9JFABvURQDN1UUAbddFAB/ZRQC/2kUAcdxFABHeRQDD30UAY+FFAPPiRQCU5EUANeZFANXnRQB26UUAF+tFAMjsRQBp7kUACfBFAKrxRQBL80UA6/RFAIz2RQAt+EUAzflFAH/7RQAf/UUA0f5FAHEARgAjAkYAwwNGAFMFRgD0BkYAlQhGADUKRgDWC0YAdw1GACgPRgDJEEYAehJGABsURgDMFUYAbRdGAB4ZRgCuGkYATxxGAO8dRgCQH0YAMSFGANEiRgCDJEYAIyZGANUnRgB1KUYAJytGAMcsRgB5LkYAGTBGAMsxRgBrM0YADDVGAK02RgBNOEYA7jlGAH47RgAfPUYA0D5GAHFARgAiQkYAw0NGAHRFRgAVR0YAxkhGAFZKRgD3S0YAl01GADhPRgDZUEYAeVJGACtURgDLVUYAfVdGAB1ZRgDPWkYAb1xGACFeRgDBX0YAc2FGABNjRgCjZEYARGZGAOVnRgCFaUYAJmtGAMdsRgB4bkYAGXBGAMpxRgBrc0YAHHVGAL12RgBdeEYA7nlGAI57RgAvfUYAz35GAHCARgARgkYAsYNGAFKFRgDihkYAg4hGACOKRgDEi0YAZY1GAAWPRgC3kEYAV5JGAAmURgCplUYAW5dGAPuYRgCtmkYATZxGAN2dRgB+n0YAH6FGAL+iRgBgpEYAAaZGALKnRgBTqUYABKtGAKWsRgBWrkYA969GAKixRgBJs0YA6bRGAHm2RgAauEYAu7lGAFu7RgANvUYArb5GAF/ARgD/wUYAscNGAFHFRgDyxkYAk8hGADPKRgDDy0YAZM1GAAXPRgCl0EYAV9JGAPfTRgCp1UYASddGAPvYRgCb2kYATdxGAO3dRgCf30YAP+FGAPHiRgCR5EYAQ+ZGAOPnRgCV6UYANutGAOfsRgCH7kYAKPBGANnxRgB680YAG/VGALv2RgBc+EYA7PlGAI37RgA+/UYA3/5GAJAARwAxAkcA4gNHAIMFRwA0B0cA1QhHAIYKRwAnDEcA2A1HAGgPRwAJEUcAqRJHAEoURwDrFUcAixdHAD0ZRwDdGkcAjxxHAC8eRwDhH0cAgSFHADMjRwDTJEcAhSZHACUoRwDXKUcAdytHAActRwCoLkcASTBHAOkxRwCKM0cAKzVHANw2RwB9OEcALjpHAM87RwCAPUcAIT9HANJARwBiQkcAA0RHAKNFRwBER0cA5UhHAIVKRwA3TEcA101HAIlPRwApUUcA21JHAHtURwAtVkcAzVdHAH9ZRwAfW0cAr1xHAFBeRwDxX0cAkWFHADJjRwDTZEcAhGZHACVoRwDWaUcAd2tHAChtRwDJbkcAenBHAApyRwCrc0cAS3VHAOx2RwCNeEcALXpHAN97RwB/fUcAMX9HANGARwCDgkcAI4RHANWFRwB2h0cAJ4lHAMeKRwB5jEcAGY5HAMuPRwBbkUcA+5JHAJyURwAslkcAzZdHAG2ZRwAOm0cAnpxHAD+eRwDwn0cAkaFHAEKjRwDjpEcAlKZHADWoRwDmqUcAdqtHABetRwC3rkcAWLBHAPmxRwCZs0cAS7VHAOu2RwCduEcAPrpHAO+7RwCPvUcAQb9HAOHARwCTwkcAM8RHAOXFRwCFx0cAN8lHAMfKRwBnzEcACM5HAJjPRwA50UcA6tJHAIvURwA81kcA3ddHAI7ZRwAv20cA4NxHAIHeRwAy4EcA0+FHAHPjRwAD5UcApOZHAEXoRwDl6UcAdetHABbtRwC37kcAV/BHAAnyRwCp80cAW/VHAPv2RwCt+EcATfpHAP/7RwCf/UcAUf9HAPEASACjAkgAQwRIANMFSAB0B0gAFQlIALUKSABWDEgA9w1IAKgPSABJEUgA+hJIAJsUSABMFkgA7RdIAJ4ZSAA/G0gA8BxIAIAeSAAhIEgAwSFIAGIjSAADJUgAoyZIAFUoSAD1KUgApytIAEctSAD5LkgAmTBIAEsySADrM0gAnTVIAD43SADvOEgAjzpIAB88SADAPUgAYT9IAAFBSACiQkgAQ0RIAPRFSACVR0gARklIANZKSAB3TEgAF05IALhPSABZUUgA+VJIAIlUSAAqVkgAy1dIAGtZSAAdW0gAvVxIAG9eSAAPYEgAwWFIAGFjSAATZUgAs2ZIAGVoSAAGakgAt2tIAFdtSAAJb0gAqXBIAFtySADrc0gAi3VIACx3SAC8eEgAXXpIAA58SACvfUgAYH9IAAGBSACygkgAU4RIAASGSAClh0gAVolIAPeKSACojEgASY5IAPqPSACbkUgATJNIAO2USACelkgAP5hIAPCZSACRm0gAQp1IAOOeSACDoEgAE6JIALSjSABVpUgA9aZIAKeoSABHqkgA+atIAJmtSABLr0gA67BIAJ2ySAA+tEgA77VIAI+3SABBuUgA4bpIAJO8SAAzvkgA5b9IAIXBSAA3w0gAx8RIAGfGSAAIyEgAmMlIADnLSADqzEgAi85IADzQSADd0UgAjtNIAC/VSADg1kgAgdhIADLaSADT20gAhN1IACXfSADW4EgAZuJIAAfkSACn5UgASOdIAOnoSACJ6kgAO+xIANvtSACN70gALfFIAN/ySAB/9EgAMfZIANH3SACD+UgAI/tIANX8SAB2/kgAJwBJALcBSQBXA0kA+ARJAIgGSQApCEkAyQlJAGoLSQD6DEkAmw5JAEwQSQDtEUkAnhNJAD8VSQDwFkkAkRhJAEIaSQDjG0kAgx1JACQfSQDFIEkAdiJJABckSQDIJUkAaSdJABopSQC7KkkAbCxJAA0uSQCtL0kAPjFJAN4ySQB/NEkAHzZJANE3SQBxOUkAIztJAMM8SQB1PkkAFUBJAMdBSQBnQ0kAGUVJALlGSQBrSEkAC0pJAL1LSQBdTUkA7U5JAI5QSQAvUkkAz1NJAHBVSQARV0kAwlhJAGNaSQAUXEkAtV1JAGZfSQAHYUkAp2JJADdkSQDYZUkAeWdJABlpSQDLakkAa2xJAB1uSQC+b0kAb3FJAA9zSQDBdEkAYXZJABN4SQCzeUkAZXtJAAV9SQC3fkkAR4BJAOeBSQCIg0kAGIVJALmGSQBqiEkAC4pJALyLSQBdjUkADo9JAK+QSQBgkkkAAZRJALKVSQBCl0kA45hJAIOaSQAknEkAxZ1JAGWfSQAXoUkAt6JJAGmkSQAJpkkAu6dJAFupSQANq0kAraxJAF+uSQD/r0kAj7FJADCzSQDRtEkAcbZJABK4SQCzuUkAZLtJAAW9SQC2vkkAV8BJAAjCSQCpw0kAWsVJAPvGSQCbyEkAK8pJAMzLSQBtzUkADc9JAL/QSQBf0kkAEdRJALHVSQBj10kAA9lJALXaSQBV3EkAB95JAKffSQBZ4UkA+eJJAKvkSQA75kkA2+dJAHzpSQAM60kArexJAF7uSQD/70kAsPFJAFHzSQAC9UkAo/ZJAFT4SQD1+UkApvtJAEf9SQDn/kkAdwBKABgCSgC5A0oAWQVKAAsHSgCrCEoAXQpKAP4LSgCvDUoATw9KAAERSgChEkoAUxRKAPMVSgClF0oARRlKANUaSgB2HEoAFx5KALcfSgBYIUoA+SJKAKokSgBLJkoA/CdKAJ0pSgBOK0oA7yxKAKAuSgBBMEoA4TFKAHEzSgASNUoAszZKAFM4SgAFOkoApTtKAFc9SgD3PkoAqUBKAElCSgD7Q0oAm0VKAE1HSgDtSEoAn0pKAC9MSgDPTUoAcE9KAABRSgChUkoAUlRKAPNVSgCkV0oARVlKAPZaSgCXXEoASF5KAOlfSgCaYUoAO2NKANtkSgBrZkoADGhKAK1pSgBNa0oA/2xKAJ9uSgBRcEoA8XFKAKNzSgBDdUoA9XZKAJV4SgBHekoA53tKAJl9SgA5f0oA64BKAHuCSgAbhEoAvIVKAEyHSgDtiEoAjYpKAC6MSgC+jUoAX49KABCRSgCxkkoAYpRKAAOWSgC0l0oAVZlKAAabSgCWnEoAN55KANefSgBnoUoACKNKAKmkSgBJpkoA6qdKAIupSgArq0oAu6xKAFyuSgD9r0oAnbFKAE+zSgDvtEoAobZKAEG4SgDzuUoAk7tKACO9SgDEvkoAZcBKAAXCSgCmw0oAR8VKAPjGSgCZyEoASspKAOvLSgCczUoAPc9KAO7QSgCP0koAQNRKANDVSgBx10oAEdlKALLaSgBT3EoA891KAKXfSgBF4UoA9+JKAJfkSgBJ5koA6edKAJvpSgA760oA7exKAI7uSgA/8EoA3/FKAJHzSgAx9UoA4/ZKAIP4SgAT+koAtPtKAFX9SgD1/koAlgBLADcCSwDoA0sAiQVLADoHSwDbCEsAjApLAC0MSwDeDUsAfw9LAB8RSwCvEksAUBRLAPEVSwCRF0sAQxlLAOMaSwCVHEsANR5LAOcfSwCHIUsAOSNLANkkSwCLJksAKyhLAN0pSwB9K0sALy1LAL8uSwBfMEsAADJLAJAzSwAxNUsA4jZLAIM4SwA0OksA1TtLAIY9SwAnP0sA2EBLAHlCSwAqREsAy0VLAHxHSwAMSUsArUpLAE5MSwDuTUsAj09LAC9RSwDhUksAgVRLADNWSwDTV0sAhVlLACVbSwDXXEsAd15LAClgSwDJYUsAe2NLABtlSwCrZksATGhLAO1pSwCOa0sAHW1LAL5uSwBfcEsA/3FLAKBzSwBBdUsA8nZLAJN4SwAzeksA5XtLAIV9SwA3f0sA14BLAImCSwAphEsAuYVLAFqHSwD7iEsAm4pLADyMSwDdjUsAjo9LAC+RSwDgkksAgZRLADKWSwDTl0sAhJlLACWbSwDFnEsAVp5LAPafSwCXoUsAN6NLAOmkSwCJpksAO6hLANupSwCNq0sALa1LAN+uSwB/sEsAMbJLANGzSwCDtUsAI7dLANW4SwB1uksAJ7xLAMe9SwB5v0sAGcFLAMvCSwBrxEsAHcZLAL3HSwBvyUsAD8tLAJ/MSwBAzksA4c9LAIHRSwAi00sAw9RLAHTWSwAV2EsAxtlLAGfbSwAY3UsAud5LAGrgSwAL4ksAq+NLADvlSwDc5ksAfehLAB3qSwDP60sAb+1LACHvSwDB8EsAc/JLABP0SwDF9UsAZfdLABf5SwC3+ksAR/xLAOj9SwCJ/0sAKQFMAMoCTABrBEwAHAZMAL0HTABuCUwADwtMAMAMTABhDkwAEhBMALMRTABkE0wA9BRMAJUWTAA1GEwA1hlMAHcbTAAXHUwAyR5MAGkgTAAbIkwAuyNMAG0lTAAOJ0wAvyhMAF8qTADvK0wAkC1MADEvTADRMEwAcjJMABM0TADENUwAZTdMABY5TAC3OkwAaDxMAAk+TAC6P0wAW0FMAPtCTACLREwALEZMAM1HTABtSUwAH0tMAL9MTABxTkwAEVBMAMNRTABjU0wAFVVMALVWTABnWEwAB1pMAJdbTAA4XUwA2V5MAHlgTAAaYkwAu2NMAGxlTAANZ0wAvmhMAF9qTAAQbEwAsW1MAGJvTAADcUwAo3JMADN0TADUdUwAdXdMABZ5TADHekwAZ3xMABl+TAC5f0wAWoFMAPuCTACbhEwAPIZMAN2HTAB9iUwAL4tMAM+MTACBjkwAIZBMANORTABzk0wAJZVMAMWWTABWmEwA9plMAJebTAA3nUwA2J5MAHmgTAAqokwAy6NMAHylTAAdp0wAzqhMAG+qTAAgrEwAwa1MAGGvTADxsEwAkrJMADO0TADTtUwAhbdMACW5TADXukwAd7xMACm+TADJv0wAe8FMABvDTADNxEwAbcZMAB/ITAC/yUwAT8tMAPDMTACRzkwAMdBMANLRTABz00wAJNVMAMXWTAB22EwAF9pMAMjbTABp3UwAGt9MALvgTABb4kwA6+NMAIzlTAAt50wAzehMAH/qTAAf7EwA0e1MAHHvTAAj8UwAw/JMAFP0TAD09UwAlfdMADX5TADW+kwAZvxMAAf+TACn/0wAWQFNAPkCTQCrBE0ASwZNAP0HTQCeCU0ATwtNAO8MTQChDk0AQRBNANERTQByE00AExVNALMWTQBUGE0A9RlNAKYbTQBHHU0A+B5NAJkgTQBKIk0A6yNNAJwlTQA9J00A7ihNAI8qTQBALE0A4S1NAJIvTQAzMU0A5DJNAIU0TQA2Nk0AxjdNAGc5TQAHO00AqDxNAEk+TQDpP00Am0FNADtDTQDtRE0AjUZNAD9ITQDfSU0AkUtNADFNTQDjTk0Ag1BNABNSTQC0U00AVVVNAPVWTQCWWE0AN1pNAOhbTQCJXU0AOl9NANtgTQCMYk0ALWRNAN5lTQB/Z00AMGlNAMBqTQBhbE0AAW5NAKJvTQBDcU0A43JNAJV0TQA1dk0A53dNAId5TQA5e00A2XxNAIt+TQArgE0A3YFNAH2DTQANhU0AroZNAE+ITQDviU0AkItNADGNTQDijk0Ag5BNADSSTQDVk00AhpVNACeXTQDYmE0AeZpNABmcTQCpnU0ASp9NAOugTQCLok0APaRNAN6lTQCPp00AL6lNAOGqTQCBrE0AM65NANOvTQCFsU0AJbNNANe0TQB3tk0AB7hNAKi5TQBJu00A6bxNAIq+TQArwE0A3MFNAH3DTQAuxU0Az8ZNAIDITQAhyk0A0stNAHPNTQATz00AtNBNAFXSTQAG1E0Ap9VNAFjXTQD52E0AqtpNAEvcTQD83U0AjN9NAC3hTQDN4k0AbuRNAA/mTQCv500AYelNAAHrTQCz7E0AU+5NAAXwTQCl8U0AV/NNAPf0TQCp9k0ASfhNANn5TQB6+00AG/1NALv+TQBcAE4A/QFOAK4DTgBPBU4AAAdOAKEITgBSCk4A8wtOAJMNTgAjD04AxBBOAGUSTgAFFE4AtxVOAFcXTgAJGU4AqRpOAFscTgD7HU4ArR9OAE0hTgD/Ik4AnyROAC8mTgDQJ04AcSlOABErTgCyLE4AUy5OAAQwTgClMU4AVjNOAPc0TgCoNk4ASThOAPo5TgCKO04AKz1OAMs+TgBsQE4ADUJOAK1DTgBfRU4A/0ZOALFITgBRSk4AA0xOAKNNTgBVT04A9VBOAKdSTgA3VE4A11VOAHhXTgAZWU4AqVpOAFpcTgD7XU4ArF9OAE1hTgD+Yk4An2ROAFBmTgDxZ04AomlOAENrTgD0bE4AhG5OACVwTgDFcU4AZnNOAAd1TgCndk4AWXhOAPl5TgCre04AS31OAP1+TgCegE4AT4JOAO+DTgChhU4AQYdOAPOITgCTik4AI4xOAMSNTgBlj04ABZFOAKaSTgBHlE4A+JVOAJmXTgBKmU4A65pOAJycTgAsnk4AzZ9OAG2hTgAOo04Ar6ROAE+mTgABqE4AoalOAFOrTgDzrE4Apa5OAEWwTgD3sU4Al7NOAEm1TgDptk4AebhOABq6TgC7u04AW71OAPy+TgCdwE4ATsJOAO/DTgCgxU4AQcdOAPLITgCTyk4ARMxOANTNTgB1z04AFdFOALbSTgBX1E4A99VOAKnXTgBJ2U4A+9pOAJvcTgBN3k4A7d9OAJ/hTgA/404A8eROAIHmTgAh6E4AwulOAGPrTgDz7E4ApO5OAEXwTgD28U4Al/NOAEj1TgDp9k4AmvhOADv6TgDs+04Ajf1OAC3/TgC9AE8AXgJPAP8DTwCfBU8AUQdPAPEITwCjCk8AQwxPAPUNTwCVD08ARxFPAOcSTwCZFE8AORZPAOsXTwB7GU8AGxtPALwcTwBdHk8A7R9PAJ4hTwA/I08A8CRPAJEmTwBCKE8A4ylPAJQrTwA1LU8A5i5PAIcwTwAnMk8AtzNPAFg1TwD5Nk8AmThPADo6TwDbO08Aez1PABw/TwC9QE8AXUJPAA9ETwCvRU8AYUdPAAFJTwCzSk8AU0xPAAVOTwCmT08ANVFPAOdSTwB3VE8AKFZPAMlXTwBpWU8ACltPAKtcTwBcXk8A/V9PAK5hTwA+Y08A32RPAH9mTwAgaE8AwWlPAGFrTwATbU8As25PAGVwTwAFck8At3NPAFd1TwDndk8AiHhPACl6TwDJe08Aan1PAAt/TwC8gE8AXYJPAA6ETwCvhU8AYIdPAAGJTwChik8AMYxPANKNTwBzj08AJJFPAMWSTwB2lE8AF5ZPAMiXTwBpmU8AGptPAKqcTwBLnk8A659PAIyhTwAto08AzaRPAH+mTwAfqE8A0alPAHGrTwAjrU8Aw65PAHWwTwAVsk8ApbNPAEa1TwDntk8Ah7hPACi6TwDJu08Aer1PABu/TwDMwE8AbcJPAB7ETwC/xU8AcMdPABHJTwCxyk8AQcxPAOLNTwCDz08AI9FPANXSTwB21E8AJ9ZPAMfXTwB52U8AGdtPAMvcTwBr3k8AHeBPAL3hTwBN408A7uRPAI/mTwAv6E8A0OlPAHHrTwAi7U8Aw+5PAHTwTwAV8k8AxvNPAGf1TwAH908Al/hPADj6TwDZ+08Aef1PAAn/TwCqAFAASwJQAOsDUACdBVAAPgdQAO8IUACPClAAQQxQAOENUACTD1AAMxFQAOUSUACFFFAANxZQAMcXUABnGVAACBtQAKkcUAA5HlAA6h9QAIshUAA8I1AA3SRQAI4mUAAvKFAAzylQAF8rUAAALVAAoS5QAEEwUADiMVAAgzNQADQ1UADVNlAAhjhQACc6UADYO1AAeT1QACo/UADLQFAAa0JQAPtDUACcRVAAPUdQAO5IUACPSlAAQExQAOFNUACST1AAM1FQANNSUABjVFAABFZQAKVXUABGWVAA91pQAJdcUABJXlAA6V9QAJthUAA7Y1AA7WRQAI1mUAA/aFAA32lQAG9rUAAQbVAAsW5QAFFwUADycVAAk3NQAER1UADldlAAlnhQADd6UADoe1AAiX1QADp/UADbgFAAe4JQAAuEUACshVAATYdQAO2IUAB9ilAAHoxQAL+NUABfj1AAEZFQALGSUABjlFAAA5ZQALWXUABVmVAAB5tQAJecUAA3nlAA2J9QAHmhUAAJo1AAuqRQAFumUAAMqFAAralQAF6rUAD/rFAAsK5QAFGwUAACslAAo7NQAEO1UADTtlAAdLhQABW6UAC1u1AAZ71QAAe/UAC5wFAAWcJQAAvEUACrxVAAXcdQAP3IUACvylAAT8xQAAHOUAChz1AAMdFQANLSUABz1FAAE9ZQALTXUABV2VAABttQAKfcUABY3lAA+d9QAKrhUABL41AA6+RQAHvmUAAc6FAAvelQAF3rUADt7FAAju5QAC/wUADP8VAAgfNQACH1UADT9lAAc/hQACX6UADF+1AAd/1QABf/UACnAFEASAJRAOkDUQCJBVEAKgdRAMsIUQB8ClEAHQxRAM4NUQBvD1EAIBFRAMESUQByFFEAExZRALMXUQBDGVEA5BpRAIUcUQAlHlEA1x9RAHchUQApI1EAySRRAHsmUQAbKFEAzSlRAG0rUQAfLVEAry5RAE8wUQDwMVEAkTNRACE1UQDSNlEAczhRACQ6UQDFO1EAdj1RABc/UQDIQFEAaUJRABpEUQC7RVEAW0dRAOtIUQCMSlEALUxRAM1NUQBeT1EA/lBRAJ9SUQA/VFEA8VVRAJFXUQBDWVEA41pRAJVcUQA1XlEA519RAIdhUQA5Y1EA2WRRAGlmUQAKaFEAq2lRAEtrUQDsbFEAjW5RAD5wUQDfcVEAkHNRADF1UQDidlEAg3hRADR6UQDEe1EAZX1RAAV/UQCmgFEAR4JRAOeDUQCZhVEAOYdRAOuIUQCLilEAPYxRAN6NUQCPj1EAL5FRAL+SUQBglFEAAZZRAKGXUQBCmVEA45pRAJScUQA1nlEA5p9RAIehUQA4o1EA2aRRAIqmUQArqFEAy6lRAGyrUQANrVEAra5RAE6wUQDvsVEAj7NRAEG1UQDhtlEAk7hRADO6UQDDu1EAZL1RAAW/UQCmwFEARsJRAOfDUQCYxVEAOcdRAOrIUQCLylEAPMxRAN3NUQCOz1EAHtFRAL/SUQBf1FEAANZRAKHXUQBB2VEA89pRAJPcUQBF3lEA5t9RAJfhUQA341EAx+RRAGjmUQAJ6FEAqelRAErrUQDr7FEAnO5RAD3wUQDu8VEAj/NRAED1UQDh9lEAgfhRABH6UQCy+1EAU/1RAPP+UQClAFIARQJSAPcDUgCXBVIASQdSAOkIUgCbClIAOwxSAO0NUgCND1IAHRFSAL4SUgBfFFIA/xVSAKAXUgBBGVIA8hpSAJMcUgBEHlIA5R9SAJYhUgA3I1IA1yRSAHgmUgAIKFIAqSlSAEkrUgD7LFIAmy5SAE0wUgDuMVIAnzNSAD81UgDxNlIAkThSAEM6UgDTO1IAcz1SABQ/UgC1QFIARUJSAPZDUgCXRVIASEdSAOlIUgCaSlIAO0xSAOxNUgCNT1IALlFSAM5SUgBeVFIA/1VSAJ9XUgAvWVIA0FpSAHFcUgARXlIAw19SAGNhUgAVY1IAtmRSAGdmUgAHaFIAl2lSADhrUgDZbFIAeW5SABpwUgC7cVIAbHNSAA11UgC+dlIAX3hSABB6UgCxe1IAYn1SAAN/UgCjgFIARIJSAOWDUgCWhVIAN4dSAOiIUgCJilIAOoxSANuNUgCMj1IALZFSAN6SUgBulFIAD5ZSAK+XUgBQmVIA8ZpSAJGcUgBDnlIA459SAJWhUgA2o1IA56RSAIemUgA5qFIAyalSAGmrUgAKrVIAq65SADuwUgDssVIAjbNSAD61UgDftlIAkLhSADG6UgDiu1IAg71SADS/UgDEwFIAZcJSAAXEUgCmxVIAR8dSAOfIUgCZylIAOcxSAOvNUgCLz1IAPdFSAN3SUgCP1FIAH9ZSAL/XUgBg2VIAAdtSAJHcUgAx3lIA0t9SAHPhUgAD41IAtORSAFXmUgAG6FIAp+lSAFjrUgD57FIAqu5SAEvwUgD88VIAnfNSAD71UgDe9lIAbvhSAA/6UgCv+1IAYf1SAAH/UgCzAFMAUwJTAAUEUwClBVMAVwdTAPcIUwCHClMAKAxTAMkNUwBpD1MAChFTAKsSUwBcFFMA/RVTAK4XUwBPGVMAABtTAKEcUwBSHlMA4h9TAIMhUwAjI1MAxCRTAGUmUwAGKFMAtylTAFcrUwAJLVMAqS5TAFswUwD7MVMAizNTACw1UwDNNlMAbThTAA46UwCvO1MAYD1TAAE/UwCyQFMAU0JTAAREUwClRVMARkdTAOZIUwCHSlMAF0xTAMhNUwBpT1MAGlFTALtSUwBsVFMADVZTAL5XUwBfWVMA/1pTAKBcUwAwXlMA0V9TAHFhUwAjY1MAw2RTAHVmUwAVaFMAx2lTAGdrUwAZbVMAuW5TAGtwUwALclMAm3NTADx1UwDddlMAfXhTAC96UwDPe1MAgX1TABF/UwCxgFMAUoJTAPODUwCDhVMANIdTANWIUwCGilMAJ4xTANiNUwB5j1MAKpFTAMuSUwB8lFMAHZZTAM6XUwBvmVMAD5tTALCcUwBAnlMA4Z9TAIGhUwAio1MAsqRTAFOmUwDzp1MApalTAEWrUwD3rFMAl65TAEmwUwDpsVMAm7NTADu1UwDLtlMAbLhTAA26UwCtu1MATr1TAO++UwCgwFMAQcJTAPLDUwCTxVMARMdTAOXIUwCFylMAJsxTALbNUwBXz1MA99BTAKnSUwBJ1FMA+9VTAJvXUwBN2VMA7dpTAJ/cUwA/3lMA8d9TAJHhUwBD41MA4+RTAHPmUwAU6FMAtelTAFbrUwD27FMAl+5TAEjwUwDp8VMAmvNTADv1UwDs9lMAjfhTAD76UwDO+1MAb/1TAA//UwCwAFQAUQJUAAIEVACSBVQAMwdUANMIVAB0ClQAFQxUALUNVABnD1QABxFUALkSVABZFFQACxZUAKsXVAA7GVQA3BpUAH0cVAAeHlQAvh9UAF8hVAAQI1QAsSRUAGImVAADKFQAtClUAFUrVAD1LFQAli5UACYwVADHMVQAZzNUABk1VAC5NlQAazhUAAs6VAC9O1QAXj1UAA8/VACfQFQAP0JUAOBDVACBRVQAEUdUAMJIVABjSlQAFExUALVNVABmT1QAB1FUALhSVABZVFQAClZUAKtXVABLWVQA7FpUAHxcVAAdXlQAvV9UAG9hVAAPY1QAwWRUAGFmVAATaFQAs2lUAGVrVAAFbVQAlW5UADZwVADXcVQAd3NUABh1VAC5dlQAanhUAAt6VAC8e1QAXX1UAA5/VACvgFQAYIJUAPCDVACRhVQAMYdUANKIVABzilQAE4xUAMWNVABmj1QAF5FUALeSVABplFQACZZUALuXVABLmVQA65pUAIycVAAtnlQAvZ9UAG6hVAAPo1QAwKRUAGGmVAASqFQAs6lUAGSrVAAFrVQApq5UAEawVADWsVQAd7NUABe1VADJtlQAabhUABu6VAC7u1QAbb1UAA2/VAC/wFQAX8JUAO/DVACQxVQAMcdUANHIVAByylQAE8xUAMTNVABlz1QAFtFUALfSVABo1FQACdZUALrXVABb2VQA69pUAJzcVAA93lQA7t9UAI/hVABA41QA4eRUAJLmVAAz6FQA5OlUAIXrVAA27VQAxu5UAGfwVAAH8lQAqPNUAEn1VADp9lQAm/hUADv6VADt+1QAjf1UAD//VADfAFUAbwJVABAEVQCxBVUAUQdVAPIIVQCTClUARAxVAOUNVQCWD1UANxFVAOgSVQCJFFUAKRZVAMoXVQBaGVUA+xpVAJscVQBNHlUA7h9VAJ8hVQA/I1UA8SRVAJEmVQBDKFUA4ylVAHMrVQAULVUAtS5VAFUwVQAHMlUApzNVAFk1VQD5NlUAiThVACo6VQDLO1UAaz1VAAw/VQCtQFUAXkJVAP9DVQCwRVUAUUdVAAJJVQCjSlUAQ0xVAORNVQB0T1UAFVFVALZSVQBnVFUAB1ZVALlXVQBZWVUAC1tVAKtcVQBdXlUA/V9VAK9hVQBPY1UAAWVVAKFmVQAxaFUA0mlVAHNrVQATbVUAtG5VAFVwVQAGclUAp3NVAFh1VQD5dlUAqnhVAEt6VQD8e1UAnX1VAD1/VQDegFUAboJVAA+EVQCvhVUAYYdVAAGJVQCzilUAU4xVAAWOVQClj1UAV5FVAPeSVQCHlFUAKJZVAMmXVQBpmVUACptVAKucVQBcnlUA/Z9VAK6hVQBPo1UAAKVVAKGmVQBSqFUA86lVAKSrVQBFrVUA9q5VAIawVQAnslUAx7NVAGi1VQAJt1UAqbhVAFu6VQD7u1UArb1VAE2/VQD/wFUAn8JVAFHEVQDhxVUAgcdVACLJVQDDylUAU8xVAATOVQClz1UAVtFVAPfSVQCo1FUASdZVAPrXVQCb2VUATNtVAO3cVQCe3lUALuBVAM/hVQBv41UAEOVVALHmVQBR6FUAA+pVAKPrVQBV7VUA9u5VAKfwVQBH8lUA1/NVAHj1VQAZ91UAufhVAFr6VQD7+1UArP1VAE3/VQD+AFYAnwJWAFAEVgDxBVYAogdWAEMJVgD0ClYAlQxWADYOVgDWD1YAZhFWAAcTVgCnFFYAWRZWAPkXVgCrGVYASxtWAP0cVgCdHlYATyBWAO8hVgChI1YAMSVWANEmVgByKFYAEypWAKMrVgBDLVYA5C5WAIUwVgAlMlYAxjNWAGc1VgAYN1YAuThWAGo6VgALPFYAvD1WAF0/VgAOQVYAnkJWAD9EVgDfRVYAgEdWACFJVgDBSlYAc0xWABNOVgDFT1YAZVFWABdTVgC3VFYAR1ZWAOhXVgCJWVYAKVtWAMpcVgBrXlYA+19WAKxhVgA8Y1YA3WRWAI5mVgAvaFYAz2lWAHBrVgAAbVYAoW5WAEFwVgDicVYAcnNWABN1VgCzdlYAZXhWAAV6VgC3e1YAV31WAAl/VgCpgFYAW4JWAOuDVgCLhVYALIdWAM2IVgBdilYADoxWAK+NVgBgj1YAAZFWALKSVgBTlFYABJZWAKWXVgBWmVYA95pWAKicVgBJnlYA6Z9WAIqhVgAao1YAu6RWAFumVgANqFYAralWAF+rVgD/rFYAsa5WAFGwVgADslYAo7NWAFW1VgD1tlYAhbhWACa6VgDHu1YAZ71WAAi/VgCpwFYAWsJWAPvDVgCsxVYATcdWAP7IVgCfylYAUMxWAPHNVgCiz1YAQ9FWAPTSVgCV1FYARtZWAOfXVgCY2VYAOdtWANncVgB63lYACuBWAKvhVgBL41YA/eRWAJ3mVgBP6FYA7+lWAKHrVgBB7VYA8+5WAJPwVgBF8lYA5fNWAHX1VgAW91YAt/hWAFf6VgD4+1YAmf1WAEr/VgDrAFcAnAJXAD0EVwDuBVcAjwdXAEAJVwDhClcAkgxXACIOVwDDD1cAYxFXAAQTVwClFFcARRZXAPcXVwCXGVcASRtXAOkcVwCbHlcAOyBXAO0hVwCOI1cAPyVXAN8mVwBvKFcAECpXALErVwBRLVcA8i5XAJMwVwBEMlcA5TNXAIU1VwA3N1cA1zhXAIk6VwAZPFcAuT1XAFo/VwD7QFcAi0JXADxEVwDdRVcAjkdXAC9JVwDgSlcAgUxXADJOVwDTT1cAhFFXACVTVwDWVFcAd1ZXABdYVwC4WVcASFtXAOlcVwCJXlcAO2BXANthVwB8Y1cADGVXAK1mVwBNaFcA7mlXAH5rVwAfbVcAv25XAHFwVwARclcAw3NXAGN1VwAVd1cAtXhXAGd6VwAHfFcAuX1XAFl/VwALgVcAm4JXADuEVwDchVcAfYdXAA2JVwC+ilcAX4xXABCOVwCxj1cAYpFXABOTVwCjlFcARJZXAOWXVwCFmVcAJptXAMecVwB4nlcAGaBXAMqhVwBro1cAHKVXAL2mVwBuqFcAD6pXAMCrVwBhrVcAEq9XAKKwVwBDslcA47NXAIS1VwAlt1cAxbhXAHe6VwAXvFcAyb1XAGm/VwAbwVcAu8JXAG3EVwANxlcAnsdXAD7JVwDfylcAf8xXACDOVwDBz1cActFXABPTVwDE1FcAZdZXABbYVwC32VcAaNtXAAndVwC63lcASuBXAOvhVwCL41cALOVXAM3mVwBt6FcAH+pXAL/rVwBx7VcAEe9XAMPwVwBj8lcAFfRXALX1VwBF91cA5vhXAIf6VwAn/FcAyP1XAGn/VwAaAVgAuwJYAGwEWAANBlgArQdYAE4JWADvClgAfwxYADAOWADRD1gAghFYACMTWADUFFgAdRZYACYYWADHGVgAeBtYABkdWADKHlgAWiBYAPshWACbI1gAPCVYAN0mWAB9KFgALypYAM8rWACBLVgAIS9YANMwWABzMlgAJTRYALU1WABVN1gA9jhYAJc6WAAnPFgA2D1YAHk/WAAqQVgAy0JYAHxEWAAdRlgAzkdYAG9JWAAgS1gAwUxYAHJOWAACUFgAo1FYAENTWADkVFgAhVZYACZYWADXWVgAd1tYACldWADJXlgAe2BYABtiWADNY1gAbWVYAP1mWACeaFgAP2pYAN9rWACAbVgAIW9YANJwWABzclgAJHRYAMV1WAB2d1gAF3lYAMh6WABpfFgAGn5YALt/WABsgVgADYNYAL6EWABfhlgAEIhYAKCJWABBi1gA4YxYAIKOWAAjkFgAw5FYAHWTWAAVlVgAx5ZYAGeYWAAZmlgAuZtYAGudWAALn1gAvaBYAF6iWADto1gAjqVYAC+nWADPqFgAcKpYABGsWADCrVgAY69YABSxWAC1slgAZrRYAAe2WACnt1gASLlYAOm6WACJvFgAKr5YAMu/WABrwVgAHcNYAL3EWABvxlgAD8hYAMHJWABhy1gA8cxYAJLOWAAz0FgA09FYAHTTWAAV1VgAxtZYAGfYWAAY2lgAudtYAGrdWAAL31gAvOBYAF3iWAAO5FgAr+VYAE/nWADw6FgAgOpYACHsWADB7VgAYu9YAPLwWACT8lgAM/RYAOX1WACF91gAN/lYANf6WACJ/FgAKf5YANv/WAB7AVkACwNZAKwEWQBNBlkA7gdZAI4JWQAvC1kA4AxZAIEOWQAyEFkA0xFZAIQTWQAlFVkA1hZZAHcYWQAoGlkAyRtZAGkdWQAKH1kAmiBZADsiWQDbI1kAjSVZAC4nWQDfKFkAfypZADEsWQDRLVkAgy9ZACMxWQDVMlkAZTRZAAU2WQCmN1kARzlZANc6WQCIPFkAKT5ZANo/WQB7QVkALENZAM1EWQB+RlkAH0hZANBJWQBxS1kAIk1ZAMNOWQBjUFkABFJZAJRTWQA1VVkA1VZZAIdYWQAnWlkA2VtZAHldWQArX1kAy2BZAH1iWQAdZFkAz2VZAG9nWQAhaVkAwWpZAFFsWQDybVkAk29ZADNxWQDUclkAdXRZACZ2WQDHd1kAeHlZABl7WQDKfFkAa35ZAByAWQC9gVkAboNZAA+FWQDAhlkAYYhZABKKWQCzi1kAU41ZAPSOWQCVkFkARpJZAOeTWQCYlVkAOZdZAOqYWQCLmlkAPJxZAN2dWQCOn1kAL6FZAOCiWQCBpFkAMqZZANOnWQCEqVkAJatZANasWQB3rlkAKLBZAMmxWQB6s1kAG7VZAMy2WQBcuFkA/blZAJ67WQA+vVkA375ZAH/AWQAxwlkA0cNZAIPFWQAjx1kA1chZAHXKWQAnzFkAx81ZAHnPWQAJ0VkAqdJZAErUWQDr1VkAe9dZACzZWQDN2lkAftxZAB/eWQDQ31kAceFZACLjWQDD5FkAdOZZABXoWQDG6VkAZ+tZABjtWQC57lkAavBZAPrxWQCb81kAO/VZANz2WQB9+FkAHvpZAM/7WQBv/VkAIf9ZAMEAWgBzAloAEwRaAMUFWgBlB1oAFwlaALcKWgBHDFoA6A1aAIkPWgApEVoAyhJaAGsUWgAcFloAvRdaAG4ZWgAPG1oAwBxaAGEeWgASIFoAsyFaAGQjWgAFJVoAtiZaAFcoWgAIKloAqStaAFotWgDqLloAizBaACsyWgDMM1oAbTVaAA03WgC/OFoAXzpaABE8WgCxPVoAYz9aAANBWgC1QloAVkRaAAdGWgCXR1oAN0laANhKWgB5TFoACU5aALpPWgBbUVoADFNaAK1UWgBeVloA/1daALBZWgBRW1oAAl1aAKNeWgBUYFoA9WFaAKZjWgBHZVoA+GZaAIhoWgApaloAyWtaAGptWgALb1oAq3BaAF1yWgD9c1oAr3VaAE93WgABeVoAoXpaAFN8WgDzfVoAg39aACSBWgDFgloAZYRaAAaGWgCnh1oAWIlaAPmKWgCqjFoAS45aAPyPWgCdkVoATpNaAO+UWgCglloAQZhaAPKZWgCTm1oARJ1aANSeWgB1oFoAFqJaALajWgBXpVoA96ZaAKmoWgBJqloA+6taAJutWgBNr1oA7bBaAJ+yWgA/tFoAz7VaAHC3WgARuVoAsbpaAFK8WgDzvVoApL9aAEXBWgD2wloAl8RaAEjGWgDpx1oAmslaADvLWgDszFoAjc5aAD7QWgDf0VoAkNNaACDVWgDB1loAYdhaAALaWgCj21oAQ91aAPXeWgCW4FoAR+JaAOfjWgCZ5VoAOedaAOvoWgCL6loAPexaAN3tWgBt71oADvFaAK/yWgBP9FoA8PVaAJH3WgBC+VoA4/paAJT8WgA1/loA5v9aAIcBWwA4A1sA2QRbAIoGWwArCFsAywlbAGwLWwD8DFsAnQ5bAD0QWwDeEVsAbhNbAA8VWwCvFlsAYRhbAAEaWwCRG1sAMh1bANMeWwBzIFsAFCJbALUjWwBmJVsABydbALgoWwBZKlsACixbAKstWwBcL1sA/TBbAK4yWwBPNFsA7zVbAJA3WwAgOVsAwTpbAGE8WwATPlsAsz9bAGVBWwAFQ1sAt0RbAFdGWwAJSFsAqUlbAFtLWwD7TFsArU5bAD1QWwDeUVsAflNbAB9VWwCvVlsAYFhbAAFaWwCyW1sAU11bAARfWwClYFsAVmJbAPdjWwCoZVsASWdbAPpoWwCbalsATGxbANxtWwB9b1sAHnFbAL5yWwBfdFsA/3VbALF3WwBReVsAA3tbAKN8WwBVflsA9X9bAKeBWwBHg1sA+YRbAJmGWwBLiFsA64lbAJ2LWwA9jVsA745bAI+QWwBBklsA4ZNbAHGVWwASl1sAs5hbAFOaWwD0m1sAlZ1bAEafWwDnoFsAmKJbADmkWwDqpVsAi6dbADypWwDdqlsAjqxbAC+uWwDgr1sAgbFbADKzWwDTtFsAhLZbACW4WwDWuVsAZrtbAAe9WwCnvlsASMBbAOnBWwCJw1sAO8VbANvGWwCNyFsALcpbAN/LWwB/zVsAMc9bANHQWwCD0lsAE9RbALPVWwBU11sA9dhbAIXaWwA23FsA191bAIjfWwAp4VsA2uJbAHvkWwAb5lsAzedbAF3pWwD96lsAnuxbAD/uWwDP71sAgPFbACHzWwDS9FsAc/ZbACT4WwDF+VsAdvtbABf9WwDI/lsAaQBcABoCXAC7A1wAbAVcAPwGXACdCFwAPQpcAN4LXAB/DVwAHw9cANEQXABxElwAIxRcAMMVXAB1F1wAFhlcAMcaXABnHFwA9x1cAJgfXAA5IVwA2SJcAHokXAAbJlwAzCdcAG0pXAAeK1wAvyxcAHAuXAARMFwAwjFcAGMzXAAUNVwAtTZcAGY4XAAHOlwApztcAEg9XADYPlwAeUBcABlCXAC6Q1wASkVcAOtGXACLSFwAPUpcAN5LXACPTVwAL09cAOFQXACBUlwAM1RcANNVXACFV1wAJVlcALVaXABWXFwA911cAJdfXAA4YVwA2WJcAIpkXAArZlwA3GdcAH1pXAAua1wAz2xcAIBuXAAhcFwA0nFcAHNzXAAkdVwAxXZcAGV4XAAGelwAlntcADd9XADXflwAiYBcACmCXADbg1wAe4VcAC2HXADNiFwAf4pcAB+MXADRjVwAcY9cACORXACzklwAU5RcAPSVXACVl1wAJZlcANaaXAB3nFwAKJ5cANmfXAB6oVwAG6NcAMykXABtplwAHqhcAL+pXABwq1wAEa1cAMKuXABjsFwAFLJcALWzXABmtVwAB7dcALi4XABIulwA6btcAIm9XAAqv1wAy8BcAGvCXAAdxFwAvcVcAG/HXAAPyVwAwcpcAGHMXAATzlwAs89cAGXRXAD10lwAltRcADbWXADX11wAd9lcABjbXAC53FwAat5cAAvgXAC84VwAXeNcAA7lXACv5lwAYOhcAAHqXACy61wAU+1cAATvXACl8FwARfJcAObzXAB29VwAF/dcALf4XABp+lwACfxcALv9XABb/1wADQFdAK0CXQBfBF0A/wVdALEHXQBRCV0AAwtdAKMMXQAzDl0A1A9dAHURXQAWE10AthRdAFcWXQAIGF0AqRldAFobXQD7HF0ArB5dAE0gXQD+IV0AnyNdAFAlXQDxJl0AoihdAEMqXQD0K10AhC1dACUvXQDFMF0AZjJdAAc0XQCnNV0AWTddAPk4XQCrOl0ASzxdAP09XQCdP10AT0FdAO9CXQChRF0AQUZdANFHXQBySV0AE0tdALNMXQBUTl0ABVBdAKZRXQBHU10A+FRdAJlWXQBKWF0A61ldAJxbXQA9XV0A7l5dAI9gXQBAYl0A4WNdAJJlXQAzZ10A02hdAHRqXQAEbF0ApW1dAEVvXQD3cF0Al3JdAEl0XQDpdV0Am3ddADt5XQDLel0AbHxdAA1+XQCtf10AToFdAP+CXQCghF0AQYZdAPKHXQCTiV0ARItdAOWMXQCWjl0AN5BdANeRXQB4k10AGZVdALmWXQBamF0A+5ldAKybXQBNnV0A/p5dAJ+gXQBQol0A8aNdAKKlXQBDp10A9KhdAJWqXQA1rF0A1q1dAGavXQAHsV0Ap7JdAEi0XQDYtV0AebddABm5XQDLul0Aa7xdAB2+XQC9v10Ab8FdAA/DXQDBxF0AYcZdAPHHXQCSyV0AM8tdANPMXQB0zl0AFdBdAMbRXQBn010AGNVdALnWXQBq2F0AC9pdALzbXQBd3V0ADt9dAK/gXQBP4l0A8ONdAIDlXQAh510AwehdAHPqXQAT7F0Axe1dAGXvXQAX8V0At/JdAGn0XQAJ9l0Au/ddAFv5XQAN+10AnfxdAD3+XQDe/10AfwFeAA8DXgDABF4AYQZeABIIXgCzCV4AZAteAAUNXgC2Dl4AVxBeAAgSXgCpE14AWhVeAPsWXgCbGF4APBpeAMwbXgBtHV4ADR9eAL8gXgBfIl4AESReALElXgBjJ14AAyleALUqXgBWLF4ABy5eAKcvXgBZMV4A6TJeAIk0XgAqNl4AyzdeAGs5XgAMO14ArTxeAE0+XgD/P14An0FeAFFDXgDhRF4AgUZeACJIXgDDSV4AU0teAARNXgClTl4AVlBeAPdRXgCoU14ASVVeAPpWXgCbWF4ATFpeAO1bXgCeXV4AP19eAN9gXgCAYl4AEGReALFlXgBRZ14AA2leAKNqXgBVbF4A9W1eAKdvXgBHcV4A+XJeAJl0XgBLdl4A63deAHt5XgAce14AvXxeAF5+XgD+f14Ar4FeAFCDXgDxhF4AooZeAEOIXgD0iV4AlYteAEaNXgDnjl4AmJBeADmSXgDZk14AepVeAAqXXgCrmF4AS5peAOybXgCNnV4ALZ9eAM6gXgBeol4A/6NeAJ+lXgBAp14A4aheAIGqXgAzrF4A061eAIWvXgAmsV4A17JeAHe0XgAptl4AubdeAFm5XgD6ul4Am7xeADu+XgDcv14AjcFeAC7DXgDPxF4AgMZeACHIXgDSyV4Ac8teACTNXgDVzl4AdtBeACfSXgDI014AedVeABrXXgC72F4AbNpeAA3cXgC+3V4AX99eABDhXgCx4l4AYuReAAPmXgC0514AVeleAPXqXgCW7F4AJu5eAMfvXgBn8V4AGfNeALn0XgBr9l4AC/heAL35XgBe+14AD/1eAK/+XgBhAF8A8QFfAJEDXwAyBV8A0wZfAHMIXwAUCl8AtQtfAGYNXwAHD18AuBBfAFkSXwAKFF8AqxVfAFwXXwD9GF8ArhpfAE8cXwDvHV8AkB9fACAhXwDBIl8AYSRfABMmXwCzJ18AZSlfAAUrXwCmLF8ARy5fAOcvXwCIMV8AKTNfAMk0XwB7Nl8AGzhfAM05XwBtO18AHz1fAL8+XwBxQF8AEUJfAKFDXwBCRV8A40ZfAINIXwAkSl8A1UtfAHZNXwAXT18AyFBfAGlSXwAaVF8Au1VfAGxXXwANWV8AvlpfAF9cXwAQXl8AoF9fAEFhXwDhYl8AgmRfACNmXwDDZ18AdWlfABVrXwDHbF8AZ25fABlwXwC5cV8ASXNfAOp0XwCLdl8AK3hfAMx5XwB9e18AHn1fAL9+XwBwgF8AEYJfAMKDXwBjhV8AFIdfALWIXwBmil8AB4xfALiNXwBIj18A6ZBfAImSXwAqlF8Ay5VfAGuXXwAdmV8AvZpfAG+cXwAPnl8AwZ9fAGGhXwATo18Ao6RfAEOmXwDkp18AhalfACarXwDGrF8Ad65fABiwXwC5sV8AarNfAAu1XwC8tl8AXbhfAA66XwC/u18AYL1fABG/XwCywF8AU8JfAOPDXwCUxV8ANcdfAMXIXwB2yl8ABsxfAKfNXwBHz18A6NBfAInSXwAp1F8A29VfAHvXXwAt2V8AzdpfAH/cXwAf3l8A0d9fAHHhXwAj418As+RfAFPmXwD0518AlelfADXrXwDW7F8Ad+5fACjwXwDJ8V8AevNfABv1XwDM9l8AbfhfAB76XwC/+18AcP1fABH/XwCxAGAAUgJgAOIDYACDBWAAIwdgANUIYAB1CmAAJwxgAMcNYAB5D2AAGRFgAMsSYABrFGAAHRZgAL0XYABvGWAADxtgAMEcYABhHmAA8R9gAJIhYAAzI2AA0yRgAHQmYAAmKGAAxilgAGcrYAAYLWAAuS5gAGowYAALMmAAvDNgAF01YAAON2AAnjhgAD86YADfO2AAgD1gACE/YADBQGAAc0JgABNEYADFRWAAZkdgABdJYAC3SmAAaUxgAAlOYACZT2AAOlFgANtSYAB7VGAAHFZgAM1XYABuWWAAH1tgAMBcYABhXmAAEmBgALNhYABkY2AABWVgALZmYABXaGAACGpgAKlrYABJbWAA6m5gAHpwYAAbcmAAu3NgAG11YAANd2AAv3hgAF96YAARfGAAsX1gAGN/YAADgWAAtYJgAFWEYADmhWAAhodgACeJYADHimAAaIxgABmOYAC6j2AAa5FgAAyTYACtlGAAXpZgAP+XYACfmWAAL5tgANCcYABxnmAAEaBgALKhYABjo2AABKVgALWmYABWqGAA96lgAKirYABJrWAA+q5gAJuwYABMsmAA7bNgAJ61YAA/t2AA37hgAIC6YAAQvGAAsb1gAFG/YADywGAAgsJgACPEYADDxWAAdcdgABXJYADHymAAZ8xgABnOYAC5z2AAa9FgAAvTYACb1GAAPNZgAN3XYAB92WAAHttgAM/cYABw3mAAIeBgAMLhYABz42AAFOVgALXmYABm6GAAB+pgALjrYABZ7WAACu9gAKvwYABc8mAA/fNgAK71YAA+92AA3/hgAH/6YAAg/GAAwf1gAGH/YAATAWEAswJhAGUEYQAFBmEAtwdhAFcJYQAJC2EAmQxhADkOYQDaD2EAexFhABsTYQC8FGEAbhZhAA4YYQCvGWEAYBthAAEdYQCyHmEAUyBhAAQiYQClI2EAViVhAPcmYQCoKGEAOCphANkrYQB5LWEAGi9hALswYQBbMmEADTRhAK41YQBfN2EA/zhhALE6YQBRPGEAAz5hAJM/YQAzQWEA1EJhAHVEYQAVRmEAtkdhAGdJYQAIS2EAqUxhAFpOYQD7T2EArFFhAE1TYQD+VGEAn1ZhAD9YYQDgWWEAgVthABFdYQCxXmEAUmBhAOJhYQCDY2EAI2VhANVmYQB2aGEAJ2phAMdrYQB5bWEAGW9hAMtwYQBbcmEA+3NhAJx1YQA9d2EA3XhhAH56YQAvfGEA0H1hAIF/YQAigWEAw4JhAHSEYQAVhmEAxodhAGeJYQAYi2EAuYxhAFmOYQD6j2EAm5FhACuTYQDLlGEAfZZhAB2YYQDPmWEAb5thACGdYQDBnmEAc6BhABOiYQDFo2EAVaVhAPamYQCWqGEAN6phANerYQB4rWEAKa9hAMqwYQBrsmEAHLRhAL21YQBut2EAD7lhAMC6YQBhvGEAEr5hAKK/YQBDwWEA48JhAITEYQAlxmEAxcdhAHfJYQAXy2EAycxhAGnOYQAb0GEAu9FhAG3TYQAN1WEAndZhAD7YYQDf2WEAf9thACDdYQDR3mEAcuBhACPiYQDE42EAZeVhABbnYQDH6GEAaOphABnsYQC67WEAW+9hAAzxYQCt8mEAXvRhAP/1YQCw92EAUflhAAL7YQCj/GEAQ/5hAOT/YQCFAWIAFQNiALYEYgBnBmIABwhiALkJYgBZC2IACw1iAKsOYgBdEGIA/RFiAK8TYgBPFWIAARdiAJEYYgAxGmIAwRtiAHMdYgATH2IAtCBiAFUiYgAGJGIApyViAFgnYgD5KGIAqipiAEssYgD8LWIAnS9iAD0xYgDeMmIAfzRiAA82YgCvN2IAYTliAAE7YgCzPGIAUz5iAAVAYgClQWIAV0NiAPdEYgCHRmIAKEhiAMlJYgBpS2IACk1iALtOYgBcUGIADVJiAK5TYgBPVWIAAFdiAKFYYgBSWmIA81tiAKRdYgA0X2IA1WBiAHZiYgAWZGIAt2ViAFdnYgAJaWIAqWpiAFtsYgD7bWIArW9iAE1xYgD/cmIAj3RiAC92YgDQd2IAcXliABF7YgCyfGIAY35iAASAYgClgWIAVoNiAPeEYgCohmIASYhiAPqJYgCbi2IAO41iANyOYgBskGIADZJiAK2TYgBflWIA/5ZiALGYYgBRmmIAA5xiAKOdYgBVn2IA9qBiAKeiYgA3pGIA16ViAHinYgAZqWIAuapiAFqsYgDqrWIAi69iACuxYgC7smIAXLRiAP21YgCdt2IAPrliAO+6YgCQvGIAMb5iAOK/YgCDwWIANMNiANXEYgCGxmIAJ8hiAMfJYgBoy2IACc1iAJnOYgA50GIA69FiAIvTYgA91WIA3dZiAI/YYgAv2mIA4dtiAIHdYgAz32IAw+BiAGPiYgAE5GIApeViAEbnYgDm6GIAl+piADjsYgDp7WIAiu9iACvxYgDL8mIAW/RiAPz1YgCd92IAPfliAN76YgCP/GIAMP5iAOH/YgCCAWMAIwNjANQEYwB1BmMAJghjAMcJYwBnC2MACA1jAKkOYwA5EGMA2RFjAHoTYwAKFWMAqxZjAEsYYwD9GWMAnRtjAE8dYwDvHmMAoSBjADEiYwDRI2MAciVjABMnYwCzKGMAVCpjAAUsYwCmLWMARy9jAPgwYwCZMmMASjRjAOs1YwCcN2MAPTljAN06YwB+PGMAHz5jAK8/YwBPQWMAAUNjAKFEYwBTRmMA80djAKVJYwBFS2MA90xjAJdOYwAnUGMAyFFjAGlTYwAJVWMAqlZjAFtYYwD8WWMArVtjAE5dYwD/XmMAoGBjAEFiYwDyY2MAk2VjAERnYwDlaGMAlmpjACZsYwDHbWMAZ29jAAhxYwCpcmMASXRjAPt1YwCbd2MATXljAO16YwCffGMAP35jAPF/YwCBgWMAIYNjAMKEYwBjhmMAA4hjAKSJYwBWi2MA9oxjAJeOYwBIkGMA6ZFjAJqTYwA7lWMA7JZjAHyYYwAdmmMAvZtjAF6dYwD/nmMAn6BjAFGiYwDxo2MAo6VjAEOnYwD1qGMAlqpjAEesYwDXrWMAd69jABixYwC5smMAWbRjAPq1YwCrt2MATLljAO26YwCevGMAP75jAPC/YwCRwWMAQsNjANLEYwBzxmMAE8hjALTJYwBVy2MA9cxjAKfOYwBH0GMA+dFjAJnTYwBL1WMA69ZjAJ3YYwAt2mMAzdtjAG7dYwAP32MAr+BjAFDiYwAB5GMAouVjAEPnYwD06GMAlepjAEbsYwDn7WMAmO9jACjxYwDJ8mMAafRjAAr2YwCr92MAS/ljAP36YwCe/GMAT/5jAO//YwChAWQAQQNkAPMEZACDBmQAIwhkAMQJZABlC2QABQ1kAKYOZABXEGQA+BFkAKkTZABKFWQA6xZkAJwYZAA9GmQA7htkAI8dZABAH2QA0CBkAHEiZAARJGQAsiVkAFMnZADzKGQApSpkAEUsZAD3LWQAly9kAEkxZADpMmQAeTRkABo2ZAC7N2QAWzlkAPw6ZACtPGQATj5kAP8/ZACgQWQAQUNkAPJEZACTRmQAREhkAOVJZACWS2QAJk1kAMdOZABnUGQACFJkAKlTZABJVWQA+1ZkAJtYZABNWmQA7VtkAJ9dZAAvX2QAz2BkAHBiZAARZGQAsWVkAFJnZAADaWQApGpkAFVsZAD2bWQAl29kAEhxZADpcmQAiXRkACp2ZADLd2QAW3lkAPt6ZACcfGQAPX5kAM1/ZABugWQAH4NkAL+EZABxhmQAEYhkAMOJZABji2QAFY1kALWOZABnkGQAB5JkALmTZABZlWQAC5dkAKuYZABdmmQA/ZtkAK+dZABPn2QAAaFkAKGiZABTpGQA86VkAIOnZAAkqWQAxapkAGasZAAGrmQAt69kAFixZAAJs2QAqrRkAFu2ZAD8t2QArblkAE67ZADvvGQAoL5kAEHAZADywWQAk8NkADPFZADUxmQAdchkAAXKZACmy2QARs1kAOfOZAB30GQAF9JkAMnTZABp1WQAG9dkALvYZABt2mQADdxkAL/dZABf32QAAOFkAJDiZAAx5GQA0eVkAGHnZAAC6WQAo+pkAEPsZADk7WQAle9kADbxZADn8mQAiPRkACn2ZADa92QAe/lkACz7ZADN/GQAfv5kAB8AZQC/AWUAYANlAAEFZQCRBmUAMQhlANIJZQBzC2UAAw1lALQOZQBVEGUABhJlAJYTZQA3FWUA1xZlAHgYZQAZGmUAuRtlAGsdZQALH2UAvSBlAF0iZQAPJGUAryVlAGEnZQABKWUAsyplAEMsZQDjLWUAhC9lACUxZQDFMmUAZjRlABc2ZQC4N2UAaTllAAo7ZQC7PGUAXD5lAP0/ZQCuQWUAT0NlAABFZQCxRmUAUkhlAPNJZQCTS2UANE1lAOVOZQCGUGUAN1JlANhTZQB5VWUAKldlAMtYZQB8WmUADFxlAK1dZQBNX2UA7mBlAI9iZQAvZGUA4WVlAIFnZQAzaWUA02plAIVsZQAlbmUA129lAGdxZQAHc2UAqHRlAEl2ZQDpd2UAinllADt7ZQDcfGUAjX5lAC6AZQDfgWUAgINlACGFZQDShmUAc4hlACSKZQC0i2UAVY1lAPaOZQCWkGUAN5JlANeTZQCJlWUAKZdlANuYZQB7mmUALZxlAM2dZQB/n2UAD6FlAK+iZQBQpGUA8aVlAJGnZQAyqWUA46plAISsZQA2rmUA1q9lAIexZQAos2UA2bRlAHq2ZQAruGUAzLllAH27ZQAevWUAz75lAHDAZQARwmUAwsNlAGPFZQADx2UApMhlAEXKZQDVy2UAds1lACfPZQDH0GUAedJlABnUZQDL1WUAa9dlAB3ZZQC92mUAb9xlAA/eZQCf32UAQOFlAOHiZQCB5GUAIuZlANPnZQB06WUAJetlAMbsZQB37mUAGPBlAMnxZQBq82UAG/VlALz2ZQBd+GUADvplAK/7ZQBP/WUA8P5lAJEAZgAhAmYAwQNmAHMFZgATB2YAxQhmAGUKZgAXDGYAtw1mAGkPZgAJEWYAuxJmAFsUZgANFmYAnRdmAD0ZZgDeGmYAfxxmAB8eZgDAH2YAcSFmABIjZgDDJGYAZCZmABUoZgC2KWYAVytmAAgtZgCpLmYAWjBmAOoxZgCLM2YAKzVmAMw2ZgBtOGYADTpmAL87ZgBfPWYAET9mALFAZgBjQmYAA0RmALVFZgBFR2YA5UhmAIZKZgAnTGYAx01mAGhPZgAZUWYAulJmAGtUZgAMVmYAvVdmAF5ZZgD/WmYAsFxmAFFeZgDxX2YAkmFmADNjZgDDZGYAY2ZmABVoZgC2aWYAZ2tmAAdtZgC5bmYAWXBmAAtyZgCrc2YAXXVmAO12ZgCNeGYALnpmAM97ZgBvfWYAEH9mAMGAZgBigmYAE4RmALSFZgBlh2YABolmAKeKZgBYjGYA+Y1mAJmPZgA6kWYA25JmAGuUZgALlmYAvZdmAF2ZZgAPm2YAr5xmAGGeZgABoGYAs6FmAFOjZgD0pGYAhKZmACWoZgDFqWYAd6tmAAetZgCnrmYASLBmAOmxZgCJs2YAKrVmANu2ZgB8uGYALbpmAM67ZgB/vWYAIL9mAMHAZgBywmYAE8RmALPFZgBUx2YA9chmAIXKZgAlzGYAxs1mAFbPZgD30GYAl9JmAEnUZgDp1WYAitdmABrZZgC72mYAW9xmAPzdZgCt32YATuFmAP/iZgCg5GYAUeZmAPLnZgCT6WYAROtmAOXsZgCW7mYAJvBmAMfxZgBn82YACPVmAKn2ZgBJ+GYA+/lmAJv7ZgBN/WYA7f5mAJ8AZwA/AmcA8QNnAIEFZwAhB2cAwghnAGMKZwADDGcApA1nAFUPZwD2EGcApxJnAEgUZwD5FWcAmhdnADsZZwDsGmcAjRxnAD4eZwDOH2cAbyFnAA8jZwCwJGcAUSZnAPEnZwCjKWcAQytnAPUsZwCVLmcARzBnAOcxZwCIM2cAGDVnALk2ZwBZOGcA+jlnAIo7ZwArPWcAyz5nAGxAZwAdQmcAvkNnAG9FZwAQR2cAwUhnAGJKZwADTGcAtE1nAFVPZwAGUWcAp1JnAEdUZwDoVWcAiVdnABlZZwC5WmcAa1xnAAteZwC9X2cAXWFnAA9jZwCvZGcAYWZnAAFoZwCzaWcAU2tnAAVtZwClbmcAV3BnAPdxZwCpc2cASXVnAPt2ZwCLeGcAK3pnAMx7ZwBtfWcADn9nAK6AZwBfgmcAAIRnALGFZwBSh2cAA4lnAKSKZwBVjGcA9o1nAJePZwBIkWcA6ZJnAImUZwAqlmcAy5dnAFuZZwD7mmcArZxnAE6eZwD/n2cAn6FnAECjZwDhpGcAkqZnADOoZwDTqWcAdKtnABWtZwClrmcARbBnAOaxZwCHs2cAF7VnALe2ZwBpuGcACbpnALu7ZwBbvWcADb9nAK3AZwBfwmcA/8NnAKDFZwAwx2cA0chnAHHKZwASzGcAw81nAGTPZwAW0WcAttJnAGfUZwAI1mcAuddnAFrZZwAL22cArNxnAF3eZwD+32cAn+FnAFDjZwDx5GcAkeZnADLoZwDT6WcAY+tnAAPtZwC17mcAVvBnAAfyZwCn82cAWfVnAPn2ZwCr+GcAS/pnAOz7ZwB8/WcAHf9nAL0AaABeAmgA7gNoAI8FaAAvB2gA0AhoAIEKaAAiDGgA0w1oAHQPaAAlEWgAxhJoAGcUaAAYFmgAuRdoAFkZaAD6GmgAmxxoACseaADLH2gAfSFoAB4jaADPJGgAbyZoACEoaADBKWgAcytoABMtaADFLmgAVTBoAPUxaACWM2gANzVoANc2aAB4OGgAKTpoAMo7aAB7PWgAHD9oAM1AaABuQmgAH0RoAMBFaABhR2gAEkloAKJKaABDTGgA401oAIRPaAAlUWgAxVJoAGZUaAAHVmgAp1doAEhZaADpWmgAiVxoADteaADbX2gAjWFoAC1jaADfZGgAf2ZoADFoaADRaWgAcmtoAAJtaACjbmgAQ3BoAORxaACVc2gANnVoAOd2aACIeGgAOXpoANp7aACLfWgALH9oAN6AaAB+gmgAH4RoANCFaABgh2gAAYloAKGKaABCjGgA441oAIOPaAA1kWgA1ZJoAIeUaAAnlmgA2ZdoAHmZaAArm2gAu5xoAFueaAD8n2gAnaFoAD2jaADepGgAj6ZoADCoaADhqWgAgqtoADOtaADUrmgAhbBoACayaADHs2gAZ7VoAAi3aACpuGgAObpoANm7aACLvWgAK79oAN3AaAB9wmgAL8RoAM/FaABwx2gAEcloAKHKaABBzGgA881oAJPPaABF0WgA5tJoAJfUaAA31mgA6ddoAInZaAA722gA29xoAHzeaAAM4GgAreFoAE3jaADu5GgAn+ZoAEDoaADx6WgAkutoAEPtaADk7mgAlfBoADbyaADn82gAiPVoACn3aADa+GgAavpoAAv8aACr/WgATP9oAO0AaQCNAmkAPwRpAN8FaQCRB2kAMQlpAOMKaQCDDGkANQ5pAMUPaQBmEWkABhNpAKcUaQBHFmkA6BdpAJkZaQA6G2kA6xxpAIweaQA9IGkA3iFpAH8jaQAfJWkAwCZpAGEoaQDxKWkAkStpAEMtaQDjLmkAlTBpADUyaQDnM2kAhzVpADk3aQDJOGkAaTppAAo8aQCrPWkASz9pAOxAaQCdQmkAPkRpAO9FaQCQR2kAQUlpAOJKaQCDTGkANE5pAMRPaQBlUWkABVNpAKZUaQBHVmkA51dpAJlZaQA5W2kA61xpAIteaQA9YGkA3WFpAI9jaQAvZWkA0GZpAGBoaQABamkAoWtpAEJtaQDzbmkAlHBpAEVyaQDmc2kAl3VpADh3aQDpeGkAinppADt8aQDcfWkAjX9pAC6BaQDPgmkAb4RpABCGaQCxh2kAQYlpAOGKaQCCjGkAI45pALOPaQBTkWkABZNpAKWUaQBXlmkA95dpAKmZaQBJm2kA+5xpAJueaQBNoGkA3aFpAH2jaQAepWkAv6ZpAF+oaQAAqmkAsatpAFKtaQADr2kApLBpADSyaQDVs2kAdrVpABa3aQDHuGkAaLppABm8aQC6vWkAa79pAAzBaQC9wmkAXsRpAA/GaQCwx2kAYclpAALLaQCSzGkAM85pANPPaQB00WkAFdNpALbUaQBn1mkAB9hpALnZaQBZ22kAC91pAKveaQBd4GkA/eFpAJ7jaQAu5WkAz+ZpAG/oaQAQ6mkAwetpAGLtaQAT72kAtPBpAGXyaQAG9GkAt/VpAFj3aQD5+GkAmfppADr8aQDr/WkAjP9pAD0BagDeAmoAjwRqADAGagDhB2oAgglqADMLagDUDGoAhQ5qACYQagDHEWoAeBNqAAgVagCpFmoASRhqAOoZagCLG2oAKx1qAN0eagB9IGoALyJqAM8jagCBJWoAISdqAMIoagBSKmoA8ytqAJMtagA0L2oA5TBqAIYyagA3NGoA2DVqAIk3agAqOWoA2zpqAHw8agAuPmoAzj9qAH9BagAgQ2oA0URqAHJGagACSGoAo0lqAENLagDkTGoAhU5qACVQagDXUWoAd1NqAClVagDJVmoAe1hqABtaagDNW2oAbl1qAB9fagCvYGoAT2JqAPBjagCRZWoAMWdqANJoagCDamoAJGxqANVtagB2b2oAJ3FqAMhyagB5dGoAGnZqAMt3agBseWoADXtqAK58agBOfmoA739qAH+BagAfg2oA0YRqAHGGagAjiGoAw4lqAHWLagAVjWoAx45qAGeQagAZkmoAuZNqAFqVagDqlmoAi5hqACuaagDMm2oAfZ1qAB6fagDPoGoAcKJqACGkagDCpWoAc6dqABSpagDFqmoAZqxqAPatagCXr2oAN7FqANiyagB5tGoAGbZqAMu3agBruWoAHbtqAL28agBevmoA/79qAJ/BagBAw2oA4cRqAIHGagAzyGoA08lqAIXLagAlzWoA185qAHfQagAY0moAqNNqAEnVagDp1moAithqADvaagDc22oAjd1qAC7fagDf4GoAgOJqADHkagDS5WoAg+dqACTpagDV6moAduxqACfuagDI72oAWPFqAPnyagCZ9GoAOvZqANv3agB7+WoALftqAM38agB//moAHwBrANEBawBxA2sAIwVrALMGawBTCGsA9AlrAJULawA2DWsA1g5rAIcQawAoEmsA2RNrAHoVawArF2sAzBhrAH0aawAeHGsAzx1rAHAfawAhIWsAwiJrAFIkawDzJWsAkydrADQpawDVKmsAdixrACcuawDHL2sAaDFrAAkzawCZNGsAOTZrANo3awB7OWsACztrAKs8awBdPmsA/j9rAK9BawBPQ2sAAUVrAKFGawBTSGsA80lrAKVLawA1TWsA1U5rAHZQawAXUmsAp1NrAEdVawDoVmsAiVhrAClaawDKW2sAe11rABxfawDNYGsAbmJrAB9kawDAZWsAcWdrABJpawDDamsAU2xrAPRtawCVb2sAJXFrAMZyawB3dGsAF3ZrAMl3awBpeWsAG3trALt8awBcfmsA/X9rAJ2BawA+g2sA34RrAH+GawAgiGsA0YlrAHKLawAjjWsAxI5rAHWQawAWkmsAx5NrAGiVawAZl2sAuphrAGuaawD7m2sAnJ1rAD2fawDNoGsAbaJrAB+kawC/pWsAcadrABGpawDDqmsAY6xrABWuawC1r2sAZ7FrAAezawC5tGsAWbZrAAu4awCbuWsAO7trANy8awB9vmsAHcBrAL7BawBvw2sAEMVrAMHGawBiyGsAE8prALTLawBlzWsABs9rALfQawBY0msA6NNrAInVawAp12sAythrAGvaawAL3GsAvd1rAF3fawAP4WsAr+JrAGHkawAB5msAs+drAFPpawD06msAhOxrACXuawDG72sAZvFrABfzawC49GsAafZrAAr4awC7+WsAXPtrAA39awCu/msAXwBsAAACbACxA2wAUgVsAOIGbACDCGwAIwpsAMQLbABlDWwABg9sALcQbABXEmwACRRsAKkVbABbF2wA+xhsAK0abABNHGwA/x1sAI8fbAAvIWwA0CJsAHEkbAARJmwAsidsAGMpbAAEK2wAtSxsAFYubAAHMGwAqDFsAFkzbAD6NGwAijZsACs4bADLOWwAbDtsAA09bACtPmwAX0BsAP9BbACxQ2wAUUVsAANHbACjSGwAVUpsAOVLbACGTWwAJk9sAMdQbABXUmwA91NsAKlVbABJV2wA+1hsAJtabABNXGwA3V1sAH1fbAAeYWwAv2JsAF9kbAAAZmwAsWdsAFJpbAADa2wApGxsAFVubAD2b2wAp3FsAEhzbAD5dGwAmnZsAEt4bADbeWwAfHtsAB19bACtfmwAToBsAP+BbACfg2wAUYVsAPGGbACjiGwAQ4psAPWLbACVjWwAR49sAOeQbACZkmwAKZRsAMmVbABql2wAC5lsAKuabABMnGwA/Z1sAJ6fbABPoWwA8KJsAKGkbABCpmwA86dsAJSpbABGq2wA5qxsAJeubAA4sGwA6bFsAHmzbAAatWwAu7ZsAEu4bADruWwAnbtsAD29bADvvmwAj8BsAEHCbADhw2wAk8VsADPHbADlyGwAhspsADfMbADHzWwAZ89sAAjRbACp0mwASdRsAOrVbACb12wAPNlsAO3abACO3GwAP95sAODfbACR4WwAMuNsAOPkbACE5mwATOdsAO3obACN6mwAHexsAL7tbABf72wAEPFsALHybABi9GwAA/ZsALT3bABV+WwABvtsAKf8bABY/mwA+f9sAKoBbQA6A20A2wRtAHsGbQAcCG0ArAltAE0LbQDuDG0Ajg5tAB4QbQDPEW0AcBNtACEVbQDCFm0AcxhtABQabQDFG20AZh1tABcfbQC4IG0AaSJtAAokbQC7JW0AXCdtAA0pbQCdKm0APixtAN8tbQB/L20AIDFtAMEybQByNG0AEzZtAMQ3bQBlOW0AFjttALc8bQBoPm0ACUBtALpBbQBbQ20A60RtAItGbQAsSG0AzUltAG5LbQAOTW0Av05tAGBQbQARUm0AslNtAGNVbQAEV20AtVhtAFZabQAHXG0AqF1tAFlfbQD6YG0Aq2JtAExkbQD9ZW0AjWdtAC5pbQDPam0Ab2xtABBubQCxb20AYnFtAANzbQC0dG0AVXZtAAZ4bQCneW0AWHttAPl8bQCqfm0AOoBtANuBbQB7g20AHIVtAKyGbQBdiG0A/oltAK+LbQBQjW0AAY9tAKKQbQBTkm0A9JNtAKaVbQBXl20A55htAIeabQAonG0AyZ1tAGmfbQAKoW0Au6JtAFykbQANpm0ArqdtAF+pbQAAq20AsaxtAFKubQADsG0ApLFtAFWzbQD2tG0Ap7ZtAEi4bQD5uW0AmrttAEu9bQDsvm0AjcBtAC3CbQC9w20AXsVtAP/GbQCwyG0AUcptAALMbQCjzW0AVM9tAPXQbQCm0m0AR9RtAOfVbQCI120AGNltALnabQBZ3G0A+t1tAKvfbQBM4W0A/eJtAJ7kbQBP5m0A8OdtAKHpbQAx620A0uxtAHPubQAT8G0AtPFtAFXzbQAG9W0Ap/ZtAFj4bQD5+W0AqvttAEv9bQD8/m0AnQBuAC0CbgDNA24AbgVuAA8HbgCvCG4AUApuAPELbgCRDW4AMg9uAMIQbgBjEm4AAxRuAKQVbgA0F24A5RhuAIYabgA3HG4A2B1uAIkfbgAqIW4A2yJuAHwkbgAuJm4AziduAH8pbgAgK24A0SxuAHIubgAjMG4AszFuAFQzbgD1NG4AlTZuADY4bgDXOW4AiDtuACk9bgDJPm4AWUBuAPpBbgCbQ24ATEVuAO1GbgCeSG4AP0puAPBLbgCRTW4AQk9uAONQbgCUUm4ANVRuAMVVbgBlV24ABlluAKdabgBHXG4A6F1uAJlfbgA6YW4A62JuAIxkbgA9Zm4A3mduAI9pbgAwa24A4WxuAIJubgAzcG4A1HFuAHVzbgAVdW4ApXZuAEZ4bgDneW4AmHtuADl9bgDqfm4Ai4BuADyCbgDdg24AjoVuAC+HbgDgiG4AgYpuABGMbgCxjW4AUo9uAPOQbgCTkm4ANJRuAOWVbgCGl24AN5luANiabgCJnG4AKp5uANufbgB8oW4ALqNuAM6kbgB/pm4AIKhuANGpbgByq24AAq1uAKOubgBDsG4A5LFuAHSzbgAltW4AxrZuAHe4bgAYum4AybtuAGq9bgAbv24AvMBuAG7CbgAOxG4Av8VuAGDHbgAByW4AocpuADHMbgDSzW4Ac89uACTRbgDF0m4AdtRuABfWbgDI124AadluABrbbgC73G4AbN5uAPzfbgCd4W4APeNuAN7kbgBu5m4AH+huAMDpbgBx624AEu1uAMPubgBk8G4AFfJuALbzbgBn9W4ACPduALn4bgBa+m4AC/xuAKz9bgBd/24A/gBvAJ8CbwA/BG8AzwVvAHAHbwARCW8AwgpvAGMMbwAUDm8AtQ9vAGYRbwAHE28AuBRvAFkWbwAKGG8AmhlvADsbbwDbHG8AfB5vAAwgbwC9IW8AXiNvAA8lbwCwJm8AYShvAAIqbwCzK28AVC1vAAUvbwCmMG8AVzJvAPgzbwCpNW8ASjdvAPs4bwCcOm8APTxvAN09bwBuP28ADkFvAK9CbwBgRG8AAUZvALJHbwBTSW8ABEtvAKVMbwBWTm8A909vAIdRbwAnU28AyFRvAGlWbwAJWG8AqllvAFtbbwD8XG8Arl5vAE5gbwD/YW8AoGNvAFFlbwDyZm8Ao2hvAERqbwD1a28Alm1vADdvbwDXcG8AZ3JvAAh0bwCpdW8AWndvAPt4bwCsem8ATXxvAP59bwCff28AUIFvAPGCbwCihG8AMoZvANOHbwBziW8AFItvAKSMbwBFjm8A5Y9vAIaRbwAnk28Ax5RvAGiWbwAZmG8AuplvAGubbwAMnW8AvZ5vAF6gbwAPom8AsKNvAGGlbwACp28Ao6hvAEOqbwDTq28AdK1vABWvbwDGsG8AZ7JvABi0bwC5tW8AardvAAu5bwC8um8AXbxvAA6+bwCev28AP8FvAN/CbwCAxG8AEMZvAMHHbwBiyW8AE8tvALTMbwBlzm8ABtBvALfRbwBY028ACdVvAKrWbwBb2G8A/NlvAK7bbwBO3W8A/95vAI/gbwAw4m8A0eNvAHHlbwAS528As+hvAGTqbwAF7G8Atu1vAFfvbwAI8W8AqfJvAFr0bwDq9W8Ai/dvACv5bwDM+m8AXPxvAA3+bwCu/28AXwFwAAADcACxBHAAUgZwAAMIcACkCXAAVQtwAPYMcACnDnAASBBwAPkRcACaE3AASxVwAOwWcACdGHAAPhpwAN8bcAB/HXAADx9wALAgcABRInAAAiRwAKMlcABUJ3AA9ShwAKYqcABHLHAA5y1wAIgvcAApMXAAyTJwAGo0cAD6NXAAqzdwAEw5cAD9OnAAnjxwAE8+cADwP3AAoUFwAEJDcADzRHAAlEZwAEVIcADmSXAAl0twACdNcADITnAAaVBwAAlScACqU3AAS1VwAPxWcACdWHAATlpwAO9bcACgXXAAQV9wAPJgcACTYnAARGRwAOVlcAB1Z3AAFWlwALZqcABXbHAA921wAJhvcABJcXAA6nJwAJt0cAA8dnAA7ndwAI55cAA/e3AA4HxwAJF+cAAygHAA44FwAISDcAA1hXAA1oZwAIeIcAAoinAA2YtwAHqNcAAbj3AAu5BwAEuScADsk3AAjZVwAD6XcADfmHAAkJpwADGccADinXAAg59wADShcADVonAAhqRwACemcADYp3AAaKlwAAmrcACprHAASq5wANqvcACLsXAALLNwAN20cAB+tnAAL7hwANC5cACBu3AAIr1wANO+cAB0wHAAJsJwAMbDcAB3xXAAGMdwAMnIcABqynAAG8xwALzNcABdz3AA/dBwAI3ScAAu1HAAz9VwAIDXcAAh2XAA0tpwAHPccAAT3nAAtN9wAFXhcAD14nAAheRwACbmcADH53AAZ+lwAAjrcACp7HAAWu5wAPvvcACs8XAATfNwAP70cACf9nAAUPhwAOD5cACB+3AAIf1wAML+cABSAHEAAwJxAKQDcQBFBXEA5QZxAHYIcQAWCnEAtwtxAGgNcQAJD3EAuhBxAFsScQAMFHEArRVxAF4XcQD/GHEAjxpxAC8ccQDQHXEAcR9xABEhcQCyInEAYyRxAAQmcQC2J3EAVilxAAcrcQCoLHEAWS5xAPovcQCrMXEATDNxAO00cQCNNnEAHThxAL45cQBfO3EAED1xALE+cQBiQHEAA0JxALRDcQBVRXEABkdxAKdIcQBYSnEA+UtxAIlNcQApT3EAylBxAGtScQD7U3EAm1VxADxXcQDdWHEAflpxAB5ccQDPXXEAcF9xACFhcQDCYnEAc2RxABRmcQDFZ3EAZmlxABdrcQC4bHEAaW5xAApwcQC7cXEAXHNxAP10cQCddnEALXhxAM55cQBve3EAIH1xAMF+cQBygHEAE4JxAMSDcQBlhXEAFodxALeIcQBoinEA+ItxAJmNcQA5j3EA2pBxAGqScQAblHEAvJVxAG2XcQAOmXEAv5pxAGCccQARnnEAsp9xAGOhcQAEo3EAtqRxAFamcQAHqHEAl6lxADircQDZrHEAea5xABqwcQC7sXEAbLNxAA21cQC+tnEAX7hxABC6cQCxu3EAYr1xAAO/cQCTwHEAM8JxANTDcQB1xXEAFcdxALbIcQBnynEACMxxALnNcQBaz3EAC9FxAKzScQBd1HEA/tVxAK/XcQA/2XEA4NpxAIHccQAh3nEAwt9xAGPhcQAU43EAteRxAGbmcQAH6HEAuOlxAFnrcQAK7XEAmu5xADvwcQDb8XEAfPNxAAz1cQC+9nEAXvhxAA/6cQCw+3EAYf1xAAL/cQCzAHIAVAJyAAUEcgCmBXIAVwdyAPgIcgCpCnIASgxyAPsNcgCLD3IALBFyAM0ScgBtFHIADhZyAK8XcgBgGXIAARtyALIccgBTHnIABCByAJQhcgA1I3IA1SRyAHYmcgAGKHIAtylyAFgrcgAJLXIAqi5yAFswcgD8MXIArTNyAE41cgD/NnIAoDhyAFE6cgDyO3IAoz1yADM/cgDUQHIAdUJyABVEcgC2RXIAV0dyAAhJcgCpSnIAWkxyAPtNcgCsT3IATVFyAP5ScgCfVHIAL1ZyAM9XcgBwWXIAEVtyALFccgBSXnIAA2ByAKRhcgBVY3IA9mRyAKdmcgBIaHIA+WlyAJprcgBLbXIA7G5yAJ1wcgA+cnIA33NyAH91cgAPd3IAsHhyAFF6cgACfHIAo31yAFR/cgD1gHIApoJyAEeEcgDnhXIAiIdyACmJcgDJinIAaoxyAPqNcgCrj3IATJFyAP6ScgCelHIAT5ZyAPCXcgChmXIAQptyAPOccgCDnnIAJKByAMWhcgBlo3IABqVyAKemcgBYqHIA+alyAKqrcgBLrXIA/K5yAJ2wcgBOsnIA77NyAKC1cgAwt3IA0bhyAHG6cgASvHIAor1yAFO/cgD0wHIApcJyAEbEcgD3xXIAmMdyADnJcgDqynIAesxyABvOcgC7z3IAXNFyAOzScgCd1HIAPtZyAO/XcgCQ2XIAQdtyAOLccgCT3nIANOByAOXhcgCG43IAN+VyANjmcgCJ6HIAKupyANvrcgB87XIAHe9yAL7wcgBN8nIA7vNyAI/1cgBA93IA4fhyAJL6cgAz/HIA5P1yAIX/cgA2AXMAxgJzAHcEcwAYBnMAyQdzAGoJcwAbC3MAvAxzAG0OcwAOEHMAvxFzAGATcwARFXMAshZzAGMYcwDzGXMAlBtzADUdcwDVHnMAdiBzABcicwDII3MAaSVzABoncwC7KHMAbCpzAA0scwC+LXMAXy9zAO8wcwCPMnMAMDRzANE1cwBxN3MAEjlzAMM6cwBkPHMAFT5zALY/cwBnQXMACENzALlEcwBaRnMAC0hzAKxJcwBdS3MA/kxzAJ9OcwA/UHMAz1FzAHBTcwARVXMAsVZzAEFYcwDiWXMAg1tzADRdcwDVXnMAhmBzACdicwDYY3MAeWVzACpncwC6aHMAW2pzAPtrcwCcbXMAPW9zAN1wcwB+cnMAL3RzANB1cwCBd3MAInlzANN6cwB0fHMAJX5zAMZ/cwB3gXMAGINzAMmEcwBqhnMAG4hzALyJcwBdi3MA/oxzAI2OcwAukHMAz5FzAICTcwAhlXMA0pZzAHOYcwAkmnMAxZtzAHadcwAXn3MAyKBzAGmicwAapHMAu6VzAGyncwD8qHMAnapzAD6scwDerXMAbq9zAB+xcwDAsnMAcbRzABK2cwDDt3MAZLlzABW7cwC2vHMAZ75zAAjAcwC5wXMAWsNzAAvFcwCsxnMATchzAO3JcwB+y3MAHs1zAL/OcwBw0HMAAA</prop>
				<prop name="Temps">REFSWgAAi0ACAICLO91m7vFGQEDu9XsU/65H4VpAQOxR/7gehetAQFyP/8L1KNxBQKRw/z0K18NCQIXr7gcApUNADwFcz0S2DQO8RR0ERkAAAHrfFI5HQFIIAbFIfUD/8XqUSUAfHgF7fkr182ZLQCkOAdtITEUDMU0lA09O/UAIAVE4T0Came6HAAlQQBgAo3B9t1BAcY4B8FAlA397UUBAAK5H8VEVA29jUkAztgHTUvX0bVOFA7lTfQMoVGUD7bjUBChVfQOYVUDekAA9CgdWHQOVVm61AwNXQOnycFcFA9vbV6UDYVjtA8dYto0DHVmNAy1ZlQMA7VkFA8tYpQORWEB9wygAj1JYQPZQELfCBVgFE+BXHQPV9hQU0VdVA85XQM2BzH8RdBeGHX4Vnh3+8soEtBdmAsjEF34CyxAeE9wXIk4CxOwf/h1OEsIULx4lQpYCwDQvRi9QI1YCvmQvAHYviCsuA5wvli2WL9Av4ikGjwE9uuwv5i/4IwY/GD8gQj9UP2Y/IDt+Arh8P54/AIg/sj/EP84/6D/6MfY9Dk0AFk8wT0JPVE9WT3hPkk/8PwCeT4hPuk/cTyZPGF/6TyxfAE5fYF9yX4Rfll84X6pfvF8Axl/gX/Jf/F8Obxhvwk9MbwBGb3hvOm+kb7ZvyG/ab4RvAOZvEH8ifzR/Rn9Yf/pvdH8Ajn+gf7J/xH+Gf+h/0n8EjwD2fzCPQo8cj15vWI9Kj3yPAIaPgI/Cj9SPdo8An+qPLJ8AFp9An1KfdJ+Gn5ifqp+8nwDOn+Cf8p9kn/6fEK8irzyvAF6vSK9qr5Svbq+Ar8qv3K8Avq/wr+KvJL82vwi/Sr9cvwBev3C/or+Uv8a/sL+yj/y/AA7P6L/6v0TPVs9oz7q/fM8Abs+wz5LPzM/Gz+jPCt8c3wD+zyjf2s9E30bfaN+a36zfAIbfuN/i3/TfBu/I3xLvJO8ATu8470rvdO+W74Dvku8szwDG71jf4u8U/yb/OP8C/0z/AD7/gP9q/5T/pv+4/9r/7P8Axv/4/wIPDA8uD0APCg98DwCOD3APmg+sD9YPyA/iDwwfAPYPIB8yH0QfZh94H4ofVB8Arh+gH7ofxB9OD9AfGi/8HwAmLzAvQi8EL24viC+qL5wvAM4v4C/CL/Qv5i8oPzo/TD8A9h8YP1o/hD+mP7g/kj/MPwC+P+A/gi8MT/4/SE9aT2xPADZPkE+CT6xPhk+gT9JP5E8A7k8gXzJfBF8+X2hfUl+MXwCeX7Bfwl98X85f2F/qXxxvAC5vQG8Kb1RvZm/AT3pvlG8Apm/Qb7JvvG/2b+BvKn8EfwA2f2B/Sn+Ef3Z/kH+af7x/AM5/4H+6fxSPJo/4fzqPTI8AVo9wj4KPjI+ej8iPso/cjwDOjxCf+o80n0afWJ9qnyyfAH6fcJ+yn8Sfjp+gn+qf/J8ABq8wr0KvJK9mr3ivWq+UrwCGr6ivwq/kr/av0K/iryy/AA6/IL9iv3S/Tr+Av6q/vL8Alr/Iv9q/BM/uvxDPIs9MzwA+z1jPas+Ez3bPGK+qz8zPAL7PmK/qzxTfFt8431LfXN8Ars+Q36LffN+236jf0t/83wDm3/jfMu9E7ybvUO8C34zvAJ7vcO9a38Tv5u/47wr/zO8AFv8o/zr/ZP92/4j/mv9M/wC+/9D/4v/0/wYPqP+6/yQPAC4PQA9aD4QPbg+QD0oPtA8Azg/YD+oPBB8mHzgfGh9cHwBuH0gfyg+MH34fyB+yH+QfAP4fEC8iL+wf9h9YLzovbC8Abi9IL5IvxC+uL+gv+i8MPwAePzA/Qj/UL04/WD/qH3w/AJ4/wD+qP9Q/1j/oPwpPLE8APk9QTxpPZE+GT3BPkk+8TwCeT8hP8k8EXxZf0E+SP0RfACZfWF9qX3Rfll+oX8pf3F8Avl/oX/pfDG8ub0BvIm9sbwBOb3hvom+0b45v2G/Kb/xvAOZv+G8ifzx/Rn8Qf2J/jH8Ahn+wf8J/1H/mf5h/qn8cjwD+fxCPQo9Uj26PMI9qj5yPAK6P0I/ij/SPvo8AnxKfNJ8APp9Qn2KfhJ+eL3ifup/MnwCun6Cf6p/8n86fOK9KrySvAG6vWK9qr6Svlq/Irxqv1K8A/q/Yr/Kv5K8uvzifYr9MvwBOv4C/mr+0v9a/6L/CvwzPAP6/GM9Cz1TPJs9gz2rPlM8Ads/Az5LPtM+2zwjfGt/0zwA23yjfMt9k327fkN+C37zfAM7f4N/y35zf/t8Q7yLvTO+AXu9w74LvNO+m75jvsu9X/0AUrkfherRX90BxPcbgkFdAj//C9ShcX1dAzX3M/+A8V0CamQfw9xlXQO/hcP1WQNukcO/g41b948xWW0AzJvGzVg3znSz0/31WQPYoXI/CvWUs9E1WQGZO8TZ3VkApQPD1GFb14///VUBI4XoUru/nVUAAbvHQVUC9Us7hsVVAe+bhmu1V9eN/Vc3jaFVAblfxKExV/eMsVU3zbRZk9PdU7ePgVM3ju8hUbfOwVEBn8UfbkVQF83lUxeNaVNpN80a89ChUlfMMVNtAH9Dh7lNl89dTdg3zvVP9855TQMfhtwqHU/Xjb1Nt81C2LAQwU5XzHFMV8wPVU7X0Ur30UnX0UkDdw/jgj5JSJfNzUrb941xS7eNAUlXzKG1SffMKUg3z7VEV8/vTUf3zvlFA7FG2zuCbUe3jgFHF42ptUeXjVFE98zVRPQS21AT8UM3z4VBV88i7UEDn4RSuUD3zlbb8BHVQlfNcUHXzQbVQBfMpHBQJUGUD4q1P/eOsT9X0T2XzR7VP7eMQTBTQThUETtolBE4dAzdObfMATratA8tNzeOYTU3zZm1NZQMiTXXz8UzN45vYTE3zJk2lBJwUEbZ8FAtO/ePsTR0D1w1N9ePPTX0W3hXuH+ATIiby0wwn1hV+8tokL27yAeA8L0YlFvNcL2YlZvN8LwKuAuuUJ84VfiXOFbYt7uKh8Mwnxi/oL/ovTeXj9IAMPwY/GDM+P1A/Yj+EFPgAbD9+PX4/oDuWP8A/sj/0PwAGTxhPKk88T9Y/8D9yT4RPCJZPqE+6T03dBMRP5k/QSwDWT/hPEl88Xx5fCF9SX4RfAJZfqF+6X2xf3l/IX9pfFG8AJm84bwJvXG9ub4Bvkm+kb6xWZfYCDk4V80NsFHfdTsXjqk5A0OEe5VZ8FCtPjRRPhRRPdfMR0TwUKxBm8icUFw4VhvNaHBSZFBSxUP3zzkR0s+5QjQTMBCVRDfM9tVF981rEBHRR5WOVVVH146+sBMucBOOEdNv/UW3zIFKtAztSWhXzU5QEbVL9846EBG2oZATCUpXz3FIdA2X3fAQQNAfG4kpT5eOLZFP1A34UB87jRATTaVPNFAwEDeT0JlRlA2tCVFXzWNz0elQl81GTxPe+9c7i6Mz0AZT0rRyk9DZVRfRVvQRVtlXziFUV86NVBfO52qT01mz08FX98w5Wsu30VkWELPRdVq0De61WZfOXVv3zrlT0yDQU964C+yz0HVdN9OzkW1BXZfNnV6WEVyXzm6NXlfO8V9UU5OT0rVdlAxJYFXRYzWRYtvXjP1gdAxdY5ePkavzkzOTkxOzkwFelBACsn76f0J/in/SfTpX+n1CTACavOK9Kr0yXxuVer3CvgqmkxuVO8rbs5xbyY+zkQE1XdfMhV32ENJTnXPSLz1blY7Us/z795uI0tvyEHlYdAwdWBfPpbGz3ZvK3Ve3joFXN85mBnIf24k9VbRSM9BhmfPT6VCUkXITDVGXzS6dU9eOP1Pf2Al5Eh8ju9b4TvLTxJIeuArtTaj3zpdy0hRyEaFN186VRBAQ3PAcO81KNlFJmTfPGUsX0VASYUuVjlXXEdF4UxESEB/7iDBYcxPZR1RRR9QOrAPajWsQEhNQEbFFlA1JsxK0uvAQaUXXzAXx05WZUdMpQxfQUdJdQ/aSi9AReFBfuYxQUERQU8TZMFLBPbfOAT120/GRtGPxk2E5N86ZObQSFTpXzPMQX1hWGHXbyMZaUFAJN7QRMZdZ+8noALDfGFc4lRiUOJfYfuN8KKQDWFd7dLi9IL1IvJO9+JXYvAJAvmi90794v2C8CP7zvNj8A4O/y7wT/Fv8o/6I/PP8u/wBoT2JPlP+G/6D/yv+0/+7/AAAPEg8kDzYPSA+yb1wPfg8AkA+iD7QPxg/YD+oP/A9mDwAIHzIfRB9WH2gfeh+MH54fALAfwh8cH94fIB8KL9z3VuKrB04VdE5tdE4VhE6UHdbuc09V40cE137CtLVPDYPuXCQXUJVzM9rMxE00dGlQpaOKUFbVY6dQTbPB5MTbJHSz/FBttKTEMVFNc05aZMRnjMSCUUWUUVXDqbxkx06y8YzEEtx0LKrkdEckxGAkxIDcdJxa5HS3JMTQUgU0UlV01VPlYyUshDwUhF5Ttm3TeFONw5JTfdOqWiyEzASE5FMtkwCctDUZfLQ6XIRTVL10PISLhlRFtFT1JHy3BrL11VQ10wykhCg8tEdV1o3DYlXthFV9w5RVqg2DrqSEyKyE40y0AaVWVcMcFLc2slD0pG1WBJSIVk2zoeyEuzxE1dzspPVMRBA0lCdXYn3TSryn7oNUlJdXDcPNrZREyld1hESUA1i0HbSElDeElEdY7WRYqm3T+ESU01SUx2SUwgAUrx5fMF9CXxyvDq1Wr2hfAHpfrF9+r8BfoqneX/BfoqHK5mKlNJR3LJcOcilXwIVGfkX202xHRpNMZIpWSj1zceyEW9yHlnIjPERVDAyU84SE3JSEvTy0q6dVVcOMFER0ZLRXphxEPlVdNJyECoyE5laktM5UPTRU7YObvLRVgVSEavxkS/xkK7y3VlbC/FNNs+HctMUshFOsU5W0XDR1hDRaNIRtPVw8DFNFk/NSpdREPDcOgp4sN5YjzHRIJMStMKR0GVJds/+cxNpWjMTCUYU0UTWzkGzEa25RLbNZ7CRDUQWzbSXsJANRbdPoUH3DZdTExLfEx16yf1BV1NLkxEvkxwayFZQk+U+anVRP7aOFT8VkbCQUVU81dE4dRE7lJE5dtNKMhA5E1ybio+zUd01qBbM1VNQGzOTQTBWEAUzFZNTXpoVu9Z7fwN8inwDU19bf8N8C73SfHu9I76qfALyXfuVu7+Cfqun2n6jvIq8ANK9u/UavaK96r4yvbv9g/wDq/8Sv1q8YL+qvDL8uv0C/ABq/ZL92v4i/mr+sv76/0L8A4r/0vwbPGM8qzzzPTs9gzwByz/Qffs+oz5LPzM/Gz/DPAALf5M8O3yDfSt8831bfaNOsZtUOQgtOXWMzNCRnqEQvVi1eQ08NVE9dc/psfCfGIjhQHWNVUF1jTXO8JIxQRXSkJMf81LHjvC/OJb5iVFEl42xSzHSK7Ce+YsRE5NwUhLH4DDeGIzQ0TFKl1FKsBXSEdKNSbURSHWPVUJTkUzBWI4Q0Klw0RWw3CCZjfDd+YrKMP54/sD/COaKuY1StJNw/poNVnVMu2Pw/DkXOgpZVxYO1VcpFNFWlc+k0R4ZqPFZSxYNVVEdn8pFcRKhcZFnDdEcOQvtWfSRX7XPRLpRHptOcRIPUVJxXqs2DtgRU15xU7gRkCk1YXWMjWBX09ERI7EcELgWu0s4EX05fiA+aD6wPAJ5dxg/AD7pfBB8WH9hfAm+gPB9GH2AfGgEOQmvEREhUNGemcgm0RO18RNVsR6qmYp18RIV0ZGuUZFNIrPeGZVYzVnUk5GTWpG+K/iKHjPRwxGdmM4z0IKlVzUQUROQMdMoc9LMaJPSd7GR+VAVEFHeegmkv7DUEdPFkdN1TbQSpU7WEPHSFZHRtdDRY1oQ0OlPNUxo0dAFTiNWURDeWkrM0N24jtORh2jw0R7TkMVLNgxZSLC10NOThUS3jyNx3BnJtkdR0clHNg1ZRZXRa/HQj3HQKUQ2kUNWEFCSHnoKfHOSDPI824ySExOvQrtL+ZI9ec+TUJ0+wTfSMh07jrIRXTj0kTmhdlraF/tNN7QM+TXUDJQLslMzch44iXFSXJnNAtNS7oH6VTpUmlY4Sy4RHACafOJ9KmV6dZp/gT5KfBF8Atp/Ik9aVxp1GX/CfEq98XwCOX0Cvoq/EX65f6F/6X1y/AE6/EG8yb0RvHm9Ib1pvdG8Arm/Ab9Jv5G/2b3hvom8sfwAef1B/Yn90f3bfaN+qf7x/AM5/4H+C3+x/Fo/wfwqPTI8AXo9wj4KPlI+mjziPso/cj9R+ZRYiB6TUJxREWk62hSOPTs3TyE7NEwVsxNfuIoBPPeO0T/0U2OTXfuOUNE9QnRNpUFRN5BTkp5Q0v6w02yTvrDblrtJOUS0jZ1Q0grRU51ZSvKyU11Gd8/GkdDX8JCwUN+4iYPwkfET8J84Stewn5iVGI1P186Ue9OQ8xCdn8nHkJIuyxOSqpCdPQt9TnRP5UGykE/Ce02wkTiz0Ziz3ZgbyoFTFlBz001QNU1nzVPfO0ihVleNBbP9mPuKUVfU0xKTIVQ1U2VXd1DQkHFYt8zZWKu0jUOz0Z8T0gcQXvhWadkNWhSPvVqUW5jNXtj3jRFctM1xXhfN1VVcF85BsBKdktMSsFLXd/PT6bAQXWO0jMK1YhfNFWC0jN7S0BUZUBNtXHZR0BwbywOQPAPa/CM8az+wPNs9Iz/IPdM8Ahs9wH2IfrM/Oz7jDPpN8vFVXZLQ0pBQZrBT93BRV46z0zKz0rLQUlbz0TX3cFGNWlRT8FC7M9FUYTLT/zKThBLTKzKS1sQS0mtysZFW1w0pm1KQyVS3kxKT4VGXDqd48954SqTz0kVQkeqq81F50JEJ0JCIk9A2slCcOUtNTLeO4LKSemVM1lNQkalMd9GykOWr85BTE5PqM5OdSddSajOSnvOSQUt3ULDRcCiw0PBQ0J3Tk45BOs9SUG9FRPaO4UZU0tJc+optoUWWzVFGttFw0FllRjZbOEuVQPURQRTS1UIXzlaw0e1D9E15qjJQ87OQlvDQHUHUDs+JPLdRElG5PHfRPWjUET+WD2E51A6IElC1nFJQvTg1TAxSUm0Wxj8SEU0CnMiZN7TRMFD1G3jIavESXDFSD8I4SAwtObVbORZZNhk+YT6pJAHZFJg3WT0gP8k9sDx5fkA8AQl80V1ZfeF/iCdYPAB8SHwDUXwZvSB9aH2wfhm9Af4JvAKQfvh84f8of3B/+HyAvEi8ARC8+L2gvei+ML54vsC/CLwDUL+Yv+C8KPxw/Lj9AP1I/AGQ/dj+IP5o/rD/+f7A/wo8A9D8GTxhP4j8sTy5PQEPO9Wh+o2z3tsKqJJTlTo2TMxxP/cRc9JhPraQ8lE0EXJQfUM2kjJRcBPTVdcREkRT0rnSUx1BmPaPoUCWktOQfUU1DqTjM52aydNTkkAxUqGbM5MRRdQS05P9RTZSlUp2UUoWkVORn7JSHqiSkoxyku+yU1+yU91ps5BAs5CpTJfNFDOS1YyykfhTkmFNl87JaNKTMROTkU5WjBrzUqx5UDZM6fKRT/NRtZvzUjVRl5JykwFQ9o63Y7FT6VEXkVWXDLrFVLZTUr8YCnFUF87W27KTOVQ3T6VXV0wGoJNQTsDajVgXzVUy0b9pc1IhEtKdWvZPDVrS91DTU9YxkFVettFdaTdRX1dNhV82jgZTEq5xXlaO2ZMTOtMTqVVclpFiVRFjtVFg9oxVIzLQrJHT4/Gdeo9y3ACbPYH9yf4R/Ls9gz7J/vH8Ajs+Yz7LPBI8GjxiPMonu4tWlXLR39GRGDNQpV9S9pNxk8axk01S0uVawnaScZ2aTHNRTVjWDOk1WzaMhVt2UxITxXGRV1dyku1xkpQy0jOyks25V/cQMtDxVJfRV1CWk5KTk3NTKfKSzVNYdo5tUBfOF7NRiVERN1MTUMczUe6DWogLM1FXZRKTBPKSoROSUZKRVb6RUVWSkP6RUJQzkKCugbmNcVM5U5Ld0V3YC1YNUVGF05EoUpDBSrN3kXOT6UWVj3rzkwqrk5Kzk5IwMpG5MVFdqpORBPFQjrOQIUd1za+5QZbPULPS3UDW01vxEg1CVo2YM9EtQRK20DPQbXKS7QN6zTyXzKYWcR0ajTwXkTu2kZPSVgnT0T5RFTj0GdgKjmhwEczwEOk1tlBwU0AVM9URMlfY2BX6DlERDQABmBR4F9v32/xAPIgEeDzgLAD4PuL9qD3wPfg+gD8oPJM8Azg/oD0rPbM82HzAbJh+IzwDCz9TP5s/wH2IvDN8e3zDfAELfVN9234jfmt+s377fYN8Act/03wbvGO/a3yzvTu9g7wBy74Tvxj+I75LvvO/e7/DvAAL/FP8m/zj/Sv9c/87vgP8gkv+k/7b/wPPOYgDkp4ajpNSnloNOdWSkRDjEpHHWvKSjT2Vj7sSkEVCqtQMs1ERFXKRkbKR9ZrxEn1CVhOxE11BVpqqWU1EtdFGFU0cEVF9aFKSCdASbUV2DtTykLdE8pPFRzYRSFZSUVGtAUiVzWLwEdVL1hDb0lLBSvfPIUtVU3ARt/MSUHlMNwzdTxUNbUVNlQ2xTBWRT7YSqlJS/DBTXFBTxJBQNUvxULVSXdsJgLJR6PJeyngNUZWRUlOhUhVMHpVXFhFUddBSUVSSUdGo0ZI48ZKecFMFVZUO13Fxk9TRkDlZlYy5qvIRKjIRjlIR5Vg3DVZd8ZKyUZM+UhOmMhJsDV/1THVeFZER0V9bMZHBXHXOKhIShV7Q1VDQk3WQk9FeVVFiqdYRYNQRYhWRYLWRYFsVD4Vclc8hkJxZjnH8Azi/gL/Iv9H8GPxg/8n9MP4D2fziPejl+P5g/Qom+8rjSNDSO3Gc2Yj7MZCBX1EVUjGTlfGTMjISzVoo9lFbdY4G0hAMghqNWKi1jNHxs/Dxk52RnXmW2rjKaVQVTf1W982haZERPBJQ3VeU0Vf1Tsf0sZCufhVOXVN2zc6qcRFosZEQ8lCucRAphVEUWdpU2FTZinlNtVJgcFxYV3rIzU+U0fJQBqLyXzlPclLP0BJTslHpW3ARcUtWjQuyUKvyXrD7jnATVURVkUS1jpFVRrTOKFKRytARaRKRTM1E1JHwEB7QE6mwEFdA0BLVkpJdEBz4FPmOmhKQrUCUGxqNPNTRPpnXzfE+FpAQEGKyk5VbUpKJO/aROzWNA5PRrC04Nw8fE9JhNfaSlTcWDMQy3NlNMNTP+BUwdc3qcx1ZldsVGvXa1AF6/cLuGvY6/oL+yvyx/zr8g+L9if3R/NsWGous8zz7PAFDPun/cf7bPsM/yzySPNo8ASI9ajzTvLu+Aj5KPpI+2jwBoj8L//I8OnyCf0o80nz6fAFCfep+Mn56fsJ/Cn2z/dv8A+J8KrxyvLq9Ar3L/ZK9OrwBgr5qvrK++r9Cv4q+Er+6vqBi/Kr9MdANcZCdcZGdtTqUTmk7dg9ROpXOrDE9FJE/dBE+dU8JtTy1T+U8NwxdQFVQ1UK0UUK0DcVCVVFwEbaestMFQLSPjUAW01VAtZFHlMzCMVFRR1oUTblEts4ikBKFRWqVzvHwE11HNA/iEVGsQUgWzLNQERVJVtFVSnROBLMSc1AS11ASz1VKtBMwECFO9BFOyPSRTzQQkVHFTnVOS1VOlE6osFMUkFN1T1sVzAFQtUxmkRDNUpgWzTFRtZNTEhmQUoDVUpRO6tETTVGUEhBRrDlXNAyiEREBVVVRVVQUkVW1jlkxErgzUrcgk1OlVLSRWNTMetCxH5jJQJCRpVs0DiDYURKFWVRO9Vn1UHCRN7yQkCVeFJGQkRDwkq1xXjSN1fCSQNCStaKwnpiWmEvqMNBxYfUS1WM0DSJwkNFh9cwcahCTZRCTHV4W0vC827wBI7wI/XO8mP3jvYj+078bvAJA/sjHu7wD/Ev+sN87VTnJVg6wkWOQ0MDz0E6TUVfkcJN+M1MUULI+M1K11hNRdVm1jRpT0JlVWbQRWXQP3hETgxBSNx4REsFWVxCTXXlJiqiTUScz0Msz0EgzU+Ir8xN7UxMbkxz7zdBRrqnwUVfzEPtTEJowUCKyMFbTE0FNtY7YEVJyaFFSDXARmU10UfMQsagwUF5zE+sQE4FI1FKVSLRRSvRQsxHy0BF5KtAQ+NMQlbMVkxVHlZKq8VLfsBJ+cVIIExGGiDMRM5Lfeta4y+qS05VaktMVQncRQ5TOQ3FSrd1CFE14EZEHUVCXW/FQLUG1j5ny0rE+aBWNxHGQ8T9VELGTYrDxnrkJ3TuVjL0xkANC8FOtgZm2e802NI/VMAK0kjGeuQ0S3pmWmdR51xm8AOC/iaeZtBn0OfTZ/mC9KfwC8L3Z/gHuWdfYthn3Ofyg/ADo/TD/ufwiLDo8Ij2KPtD8Axj9wj2qf1D8uv+g/Gk8ETwA2T2hPek9ET4ZPmE+qT9RPAOZP+E8KXxxfLl9AX1JfBL8Adl+IX5pfrF++X9Bf4l/0XwAGbxhvKm88b05vYG9yb4RvUJZvoGPGFcYiI7QUV8wUo49ObfRst06yR5QUfI1PvUO0T+XUlL+O8k2JUG3UzLSDvLemA3QU21Z8FPZQpfRRRcMxFBcSBiJnBBdO0qMMz+YFJs22BiJHUsUTYFIt83plUr1DlFTHNtLOUkXUgVJN1HTPdrOMz57FHuNTUmX0U420bAQTJAQrzM9ERsMkBJvsz/7FBiIHDN+MHtW+QnRVtQQ0397TVWrl1FV1IxeU9DZWRcOzUVZVtHzUgVZ1dFaqPSO7rPTXhNTtZNQQRKTX7vJCtN/G1aYCr+TUqcrc38aDWE30WG0TRQT0124SBRTn1tUm71jvsp8AxJ+W75Dr7p/Y74rvHK/e7wAg/2KpTq+Ar5Kp9mM893azZqzUNFeVtDT0/VbFJKhs957DjNSV9IR71KRjBJT3NtIurPTLgM6jtPc+1WzG9S7ymlWlA39VnWNRaOT/3rNEtP/kxOAMB2w20zyEjFQt82pUxbOjUVR9xDwHpgIPTITxUuR01VwHLqKepMSFfASraFMt80psBDNcBBaa9HT3TMTcUg0ETMSsVVIVM4zcdHNsxFjMD5JO01IFlFR00fQHjvKdtVHdxFGN02VRPSNLIVENtCQXnmMUdN08H2YSCZFUF8ZjUJUUbBee03wXQsYio4wXhoOcFz7TToUjo5pO3YS8H04qj6QkYCVNLfMq7B/u8gJ8JAsgAA7jFCdeNXYlZiU+L7DfUikAZiVmL4Arhi8I77IvLO/eLwDwL2LpFj0WP2AzHj+o77rvAJw/1u/Q7+LvDP8m/1BPSk8ATP+eb1D/Yv98/57/sP+6/wDk/9b/EA/6/zQPRg9YD2oPAHwPjg+gD7IPxA/WD+gP+g8ADB8eHzAfQh9UH2YfeB+KHwCcH64fKA+6H+Qf9h9oX8oRZH7VxqInxGemgo5OzRNZ1NxvJrKAT5WUTyWEEAR/FnX+c9TEjCx/PnVuU6FQlcZmk1x3poJulMSIAox0oXx/jn+gf7Jx7mMMNJGcxH/WdX6CCOR/NsNTYMXEBI8WjyiD5sIZVN3TRTOEtE5Eh3bDdLSgXI9obo+Ag1ZyQbyEWlXNgyF2nI+uj8CDJpIczIcmsglQ3Id+gojsj/6N5sPEpCEnHJ8ulXbTzKStjJdOlSImkvxcl3aVfoJIdJd+0wCEl4YzlJ/WnyBfMl8kr05dAC6veF+KX5xfrl9Ir5KvzF8g9l+go65FrqU2w1fNhMRUrRw8lP9W3cPlbETHCOSv9qUWcl0Etw4zFLcGw0gkvza1/hKYRLdesmJUt9LG4jBkt36C+Nw03lRS3aRUrUSctJG0tG/sZK1V3DQ+VI1DIkSEBlVUHePw9LTTJIS57LRrmlNdJFPNE2RTrTTK1LQuVHQUBMdesuJSWuWDwTTEqFI1lFIFdKVSNeNTPM9OM1Jd5FFUzdR8xLWExJsENIB8z1SOxZ6iGlzEAex05ZwkK8dQFURQHeOQxMeeohVaJIQ+xMQn5Mfm0wTUKaD8x9bDT82kThXWTsKDk069ZCwn/hVuU7zUixa81EtNnTRNFYRk1/7SRRoEJLi81IvQNuIDJNQAS+D+1c7Vtt/A39LRzt3m3wD42/7feJ8a7zzvrp/Am4btAGbvgO+K7xSvJq84ryL/FP8AVq+Ar5KvpK+O/8Afuq/UrwD2r9ivEr8sv/4fQL9Sv1y/AHa/oL+yv8S/1r/ov/q/DM8AHs8wz0LPVM9mz3jPis+czwCuz8DP0s/kz/bPCN8a3yzfgD7fCC8aKW7fgNvuhZZiQDaMhHNO3VOqThWELCWmZCRiT61kbITRdCQHFVCdQyUshEA8hzaF9jJtkQTksVBtU85Q3WPR6ATkE4CmIh/MdD9RVj1zWVGNs3TEJJDMdE2v9HTLUZ2U/HT+/HSlHsR0O6R3bmJtFDSHqIx3hnUWItw0NPWUdBCqTHQwRHRKVHx+ZHSekVPlhDR3BqNTJXY+oiCWxDRAVD2EVJ1E9GSNVVS9k6ckdMbENODMNDP6VG10BEQ2VYUk1GRraFWNI4EkRKFVZURqBETWlGTwDEQOVn3TYyhWjURsZ56Sc1b9ZK1WbVOuVt1Tyrz041pkRPtsZB1XjbM0DFTbUFc9c2lXbZOKV6hdRMRXXmLVbFTuBGQKbVhFkyNYjSNBWJ1DS0VYLeRYBaQMBMr09AHEDF9+D2hfYl/EX54PuA8Awg/sDw4f8F/qX0QfNh9QH6xaEW6Smlcdk2sMBDqpV3XkFAQDBATpxPTRpkxEt1bFNMT0gXxEaVVW9TNR1PQ63BQhVGSNCtwU8VXVNIT3npKjmjREjBREblUNdDREPKosJCUsJAU0ROz8ZNHUzDduYp0sdIDENGBUKPV0pDeeQhU09PeMN4Y1JhYyp1O1hFQ0dWQ3RgNhUz0EZDRTMEaS81LV1Kw0N1bin1KdQ4XsJGHalORH7CQxUr2TF1JaPUP2BITaUT30UX00rEznPnJ5Ub2TVwSEOlZk5CNRBaMMPOTpXIVVUGVEUP0kUHX0UG301VCt40wM5DHk1BVQai1ET9X0T+1jhU9Nk7VXZIQgbITxThVETib9A35O9XSMhBP8hzbzWkSUc6yEPk0lgw6E1MPYTM2G3jNUlx4yEU5AZdaelU6VDp8gk+5CxyyfAD6fUJtWn3Cf6k+cn56fwJ8Ayp9EX+6fCK9Cr4xfRq9orwBir8Rf5l/4XwpvHG8ub5C/AIK/XG9Ob3Bvgm88b55v0G8Aqm/kbwZ/GH8qfzx/7m9IfwByf1x/ln+of7p/zH/ef/B/AAKPFI+GfyCPSo9cj17faI8Ako98j7aPoI+yj9SPlt+o32y60eaCGE+1Q1NPHeNJiNTXphNQ7fT01Dr010gm8wTnNiKsFO+mE1Ht9BVR5YM4RDRaRO+u07SUAcRk7yY1HjWG75jjFgN85JW79CTVlOT3vOdWEipK5CRD5ORe3OfO01Ot86Wy/OTM/O/+Ah5cJDqFVMUkVL30LP+m44yk2LJ8JPtU9/4CLlUtU0cUbP82IpwEJLOM/94jvPSrI1Y1JFYl81W09G2tVlXjj1ad5Fa1Q8OSHLTc5PeOI1fF5AwESq1XLVNnVxVTgxwUnLVXXfO2/ATOV+WD6Kw0B0YCIViVFFgd40iVWIVDK7y0+JS3piNXAq3zwqwP9r+wD6oPFM/+DwBAzxofdM+Gz2gfqs9cH7bPVMDL1jKldLR39PREfLQtI5TEDFdV4++0H8YVVJbjNLRvLNRXpPQ47B+E/hUm8tUMLx4vMC9CL1SKfURUxUO3ZCcGM2QkbS1U9TNOVPUjNYwnptKp/JwnRrNTJfOlnCSPZswkcVOtlDTkOlNd1FDcJx7T7Cf2o1L1M54EP9S+s/SUMyw0FoTk+FGGHQPcUeW0xJe+lV7ydjZUNFlR/SM/UT0ERDRrClEtBFCt89JQvRTWVJSdUF3zhgz0ZlBmVTNJUGW0/OQXUPUzA+5PXSTUP8ajRPQrkPY9iv4iTyyVTt1GHkWGMne0LEdeogKkVNBMjZRMEh0DXKRXNkNONYb+RX5PAPD/ikmuTbZP0E/aT1QP/k8AeA8iXzxfXlU+X8gPcl/sBwDmDwgfGh+0by4fUB9iH3QfAIYfuG8yj6wfvh+oH5of1B8A3h8YLyovNC9GL3Avgi+ULwCmL7gvyi/cL+4vAD9SLxQ/ADY/SD9aP2w/fj+QP/KPpD8Axj/YP+o/tD8OTyBPMk9ET2xWTW4CAE6NwxxOnUNrS05do4IklMVOrbOrAU9V1E+V1E+F1E9WXaPiTzWzD3yULGyUVUX05GJUlH0c9Jkc9Au5UCUz1ISU8+Dm5caz1VEtA0fU5F/M5HlRqvXDldTkr8SUyszk6VYsVAVSbQMgFKQ7hOStWBykdVKN1FIdlFJWVUPIUiUz5HRU/IRUUxhTZbQ0pEo0pGoc5LWFRKSeVKS4U5UD17ZE5PFTBfMNVJXjJrbsVEZUHRNgVL3DelVUJQOT7NSu7FTG/FSt4KykAVV1RFUlMzS1VQXzTQS0cFU91FWiXdOhfNem43TU9cykDlZU1ChWXaNCLLRdVLSteyzUl1Zdw648tMiZVkVUJNQBV52UBNQ0rVcdE1BXzeNpbLSKoVcNpJTHHqNcxO7cZBC1WJUDJ6y0QVjNRFiqxaRYXdPhbLTKBNTEAtxkwCzPZn8wzyLPlM+WfwBYz5LP5H/2f9DLDo8gjzKP1OTPHhKQHNRfbLQ6V2pl8x7MZP0UtONWPVRGNNSwVi1UnGeGAmNUtFNLVj1kHLQcLLT91KQ155TUznTUtVU11HTUUYXcp3bzVGQ3BLQgRGSt/exU5lT9c8wMZLOYDGf+w+zUXlSNZLykK5qUpBOEpPpTHaTkVL0oHO8W80ykTtRUN0TnlkMyjJTlhFee0rVShbRs5NV+jORj3JRMfFQqUkJdoxKUVaTnPvPE5Kak5NOMUZXUrORSPFQ6UQzNZNzkA1G19PTn7oPkR4YmAoNQ3aQc986jzEQVUsxE9Tz3/nJ8vERPnERpGFz3hkKidPRvTm0DTUB8RAtOJQaG0021VGVNXdMxpP/Ocv5MTQMBeiQ3zvXeBU4FJgX+/ZYCAcdcvxYPKA86D0wPZg+ADwCKD/y/ng/gA74P4A/6D1zPAG7PgM9KH6TPls/Iz9rP7M8A/h/wHwrfLN8WP0Dfat9c3wB234jfot/E39bf6N/637zfAA7vAO9C71TvZu9474rvnO8Aru/A79Lv5O/27wj/Gv8ERwAGT0j/Wv8s/27/gPt+/4j/rKr/7LQDTh10Tp2zV6bcpI9O9UREtAysRENstKeGQsJPjaP5Tw3D2xdQ7bMzUKWDVVDa3aRQfVOKUJ2zp1A2xWPBUH2z21DF9ISkKxhRpVRRPcNMNKeu8lWIVKSjhAS8FFTXlAQz+FEVdNyULFIVVFRUxWDclHzcl9aV1rLQUrRFVGRUCHyUJVM9wzzZU2VU1FR3U4VDklMqvbOqjJTF5FTdNBR7kKqOohk8lDM0lEzsVGaq7FSGJGSgdJS6PJTTWVR1ZBRkDlW1YyhcZKtBVb2zWjxkdHxkjprkhK7chMdV7bS0FPpRVc2GxoXWslCkZGe0ZLWIxGShrIS7Vp20VmqVk+/8FBDkZClXjWRtVz3DXFctc3VXnbNFl4SErUR3PnVWo1h1RFVYFZRYtWNINHQ0LHSrBViNo9lcJMdEJMIAtH/OL+Av8i8EP8Z/AI86PwBMP14/cD9Cj1SPlj9Yi2Ylqu6yg1wkV0QkMnQkEWoEdPXMhNykhMVWNRRqLCSPpIR1LCRfVvVUqIRnFnMkJPdMZOBcZMGWZGSrVS0UVSVU7BRcqtwUQ7QUKmREEqQU+FVUJTPeJGTAlBSldBda3kJtFGROVI2jOWSUVRucRP6UlN80FMqklFGuLBduUzQUWnyURcRUrS4sFBJTlbPz3JTcZVJdBFKNlMwEh1LdpFbUlFVSfbM7ZFQb1JStBURU5VF9tFHFY7FmrASXUW1EhARcURVUKoRUKzykEiSk9mQHlpKtvzwEpVDlk45kBGsqXARRTAQ6XAQhdKQrAFYmosZPZYRPBbRP1WRVT8VkT7VkTk0ETrUUrOT3tsqwTSUzfhTER5os5BTM9NhM/fQstDoCLOS0PLfW+vOwnrWGtXa9AHa/iLOGv5i7rr/AvzJ/7L8Q9r9ofxrP3GTrlH+edT7PAIjP0n/kf47PIN+yzxyPPo8AUI9ij8z/do8Y35KPpI+u/wC4j8qPBJ8Wn4iPIp9Mn16fADCfep+Un26fkJ/Kn9yftp8A6J8SrySvNq+4/8r/bK9+rwBQr2KvtK+Wr6iv2q/8r+6vWAi/8plGcgBOhSROfbNbS05FI4JOpSO1ZLSt9VS0K0/tM3EMBKPaHATiLAQHULVzLFC2pSNFUEUjYlC9Q31qXAShDGS5VATXUCUzI+5QBRS0V84DUSVEnFeqHkKVrAS3jFTRnFTpaKxUe1AOE1L1c0BStRTW7AR1UrVzjAQUqFLWLbPIUv2T5EzE/FJqLQRTfQRT7TNRUx2zVWw8FIUcVJ7kRL8kFNXXhMTxRBQNdBQmVFots0ikRGBUTQN6XBTVk8RErsREzszE6FQyNWRVhSTkFDpVPQRMRJNwVU1UVEShVEc2U1WilRRVPUY2RUYjVgVzY1ocJHscRJVWJTOuLCRTz1b9BGzUA8w0HUwk0TzcN75DbCSKPCSpV6r9k8TMNN3U1PRcJBeZWH0EpCRFWBUUnCQUAVh1Jj5jvCemQww/Pu9Q7wASP2TvHj94P6rvvO/O74A/oLo/BP/u7xjzdhK2LOSQUVclROQ3LgNXHSP7FCQB4QRPftV21W7VLkXGA0REVRf8NPxM1OWURMhMRFuwVS2zmFX1839kRFVibERJVNQwzPQY1PSV/3QU5nQUxuzHvkKN1VRVc3PcxFqcRD5UVkUjIlT9kwTcxOocVCvOUy2zuHzEoJTHVnIFY/RETnzHfmMUFHPA9nIl4GTExFTHxhNS3cQEFKVYtAQ+LMdGYgpkVOtUFMcOyqHEVIYMxGe8VDNSUX3ExFQWUR203FRN5dxUxVANRKS0lcxUrXvMtFdQHbM8pLQlYgxkCcy1hLcP4m5PZRSiPGQIPGfmw1RkZ6wUM6lORbYmcrr0ZI88dGBtTUVjKk09Y+hMtXNVzJRkGgx0l1R0A1RkgwdO9XYmdQZ13m12cscANC/2bwh/KnEOfTZ/QH9SfwBcf9YvgH+Sf7R/vn8wP0I/AFQ//n8oj4I/nD+uP8A/+o8A1D/un+A/Ek8sTy6/GE9STwBcT4ZPmE+qT7xPzk/gT2pPAPRPFl8oXwJfTF8+X1hfgl8AlF+mX7hfyl8cv+5f2F/qXwAkbzZvSG8Kb1xvfm9ob2JZtBYl5iInVLRrTp3ETlqFY9gcJBBPtdRPTcS1Tw0ET5Xj/k8F0yFlUN3DOlwXbiJzUMUjlZPUtK7ctMg0Fw/i/ma8tCFRDXQEFFZRjRSqVHSKVHSqBBTGZHTetVGNI/ocxBlSTRM1WVJ9BHTEZ1LFI4OkdDOeUg3EVMTYUrXEPMTLClMtxFOV9HzEYFMqjSN6jASUjAS0VAcGA7VTjbMC1MQgVAXkVKod1FTV82/MxIg8BKJa5MTDNITcVOUj9zQEsQ7s9+b1blJkVbW0VWqdxFXlI7fE9NBVTQRqHNQFhNQelPQ2VuUjU1dWfbR09Ips1KNs1NXDhNTe1IT33IQRV2z11KzUTFdNE2VXfQMtfqzUnFddBFdtJCT0jeoklAVYxYQE51azWJZ9Ay5YjXRXFcS01McAJOde76ifup/Mn47v4OvunwAQryKvHP8W/wj/aq98r0atikbCpSSUdRyXnvPM1AlaRPTvpPTXVqXTvWz0K6VWVcOIjNRv1Ic2wyqU9CZ09ArchPFE18Yi1cMstKMU1Irc9HJVqh0zXDzUQRTUKtz0EmYstPNUzXQE1MFUTRPVpezEfsTEZuzETlRadRM5JAQTVI10U20jaeNUBx4yrKTEj1N1I1V3nMRevLRD3LQn/HRY43DWdUbC1VLdpFL9BFLUdIGsd64iUOQEO3TFSmzFUbX0UV0kXMSv9ASrl1HlI3eMdFr0BEe1UR0zLIx0ClEFo+5WdBTZUNXzvzQUpRx0RYNUFGtcFw511vIfLHSsA3C+AspPPfRP3fRPVq0jIE8FxE7dpE5tdJVOtdROxSMjHCdmMrCaxCSDXCRPTZV0pGTYzUxtU9RMnXRsVLRNBn0DDk6dZq4lbiVeJT4vAFAvYiFeLXYl3t2OJY4vCO8Asi8s7+Yv8C8aP3TvDj1mPwCo77rvlD92TYY/2O8S/yT/AHZPcE9C/1z/Zl9w/5L/pG8Atv/Y/+r//P8ODyAPMg/M/wBWD0APUg+MD54PeA+qD9QPAOYP+A8KHxwfnm8oHzofZB8Adh9QH4IflB++H9Af4h/0H2imH7gTLqIcxGRLTpWTbYIk1LdOhZMBTwUjrTgM1HFPNbRPpXPu1gzUEVCNxFCto0VQ0v3EUJWErMSfpMS5UFBl1Cx0o8DeY1HFwyuEx6b2ol9RNSS8JJtsxLeZUYWUlHTpUb2EpHQeaVIFtMx0WAzEdVIFo22ONMSwUgUjyFK9A8nkTMUENVOddATEUVNWtRNsU8XDi1Q0pdS0W79TTePXU220U5WD0w1UvSRMhEgshGBUalVzepw0mzyEtVS1E63MdLToVO3TB1S0IWpctDq8hFWshHBV7dOVh1S0oVS0wSS3rqL1VpyEDlZ1lFZVc0rshKtjVsXDe9ykneyEswVWhZRW9SRsRMug5jM0lDU8jJRXFJRwV+WEjJSZp5SXloLdV70EjJQXRVgVlFh9JGSXtmNYpcRZVzV0vETEV8XjwNSfABZfKF/anzxf9p9gX4JflF+Apl9Yq7ZfkK/qX/xXlrK2agRUkMykX5SUMldFxE1XxcP7VjXkPETK5ITFquSklUxHNuJLRUtWqr0DNNSkF9yk/aSE57VVpXPOrISwVQUjmDVVhZOBpGRoVU3UfIcqBiIYvGT/lLTmzDfGwlWrzDSMrLRzzDRcLIRrQFS9AySUtAZUHePR8IQ3frPctKcExIFTStXDary0U1Q3vgIUlDSl/Zx05TQ31sKqDDSQSsR0d0zEXAw31sIqhHS1ChTE7fwk1VEFVFFoVUTUJ2YzUb0DVFF1lK1R1cMaUSXDAfwk5Vq0xMV0JKxQHeOQfCRtddTEWlB1kz5QTeNVJ8TEC4Qk4vTEsATU24BPtRM8T+2jCE+sZdQ0JKJOLcRO9aMv0izUA5SEy9WPFORgTaoNtE0lREz1REz90xoi7NSXNOSjgOZDTpXm3tUAnt0On8DbltU2nebf+N8S7wB8ny7vQO+yn4znju3en/CfAJrvBK8mr9Dv6u9Er26vgK8Akq+8D64PqP+qr9Sv7q8AvwDarxy/Rr9Yv2q/fL+Ov6C/ALK/xL/Wv+i/+r8Mzx7PMM8AQs9Uz2bPeM+KzxQvls/AzwDSz+TPns+wzwrfLN8+3yDf0FLfZN+ehZ6SIzwkV06mZZOaTn2GHqIMXCRD2myEfHyEtE+dI/lPqi1kUFUjMYwkTZwkaU1QPZODUKVElCS/TISb21C9g/ZQzWQEhDGVUR2jTPwkZdQvHqK8GsQk1+wk8VFlk7tw9jJVJZR0Ryw0YIR0ejw0tZQcNLUsNNBS9SRS1j2TA1ONkyCENDdTpBU0NHRxbD8ugsV8NN/ZU9XUXDQRVD2TM1QaNUNO3GRmVEV0vD+ekqPTVK0k3D+OkkDsNFpVVb2DdixEjpRkroxkE8dVnZTsNPoERINgvoKbNlaNk1BWjYRkRIFYVEfGM1Rk1VYdY+90T5qGIkKERFxXLYQUbK+U9EdWIuGERPzET8YjWAh1ZORPTpLHrEcGX4APkg8ApA9WX7Bf2g/ED/4PEB/CX2D8X0YfWB8CaYZirVedk9WD9ERYDGQ2HBQcVzTV1Nz033xkx1YdhNz0NY98ZHdkRGFWpTQ8RK0qREQTVhUz+OQ04WlV9UTkNLHsNJpVTUQ1VTWzZBxETFUlZCQkVRQEJPisNODENMX8ZDGj9Gcug7Q0WlTdRET0aR4cdx6jUx2jzFOFg1WyZDScZDR8XDRhZDQ1TJwkLKQkElOV9Dw3aoZivXR0pZx0jFLV5CaUdFdS9fSE5CC05azlqVE99Gzkulzkl8x0gGpc5Gds5EpM5CtRvYMzFlFF1OzU3VD1RIQ0S6hQ9WRQ/WQ8hF4khNtAUGVDIVA1swRQmvUD3rzUo09NdFyEME1PZUMBT50knNSXjIemTpI3TkXWjpLARJSTWLSH1oV2guhMnSRMhSQWfNS4TfVzDpyHzpVmlQAGnYbzHJ8mn0CfUp9kn46VANZNlp+gn7qfLF8epc6f+J8AAq8UrzavoF9qqa5foK/iXwD0XwZvML8SvzRvHm8gv0pvAHRvbm+Yb3pvrG/eb/Bvsm8ABH8mfzh/En9cf25/UH96fwCkf7Z/yH/af+x//n8QjyKPADSPRo9Yj2qPfI9m33jfso+wxI+mj+iLZjILTsUTL1j8N6bVhyLlTp0UTw00bU8FI4hPVUPOT7XkqgzkHyTkOPzUU7Q0cark1JGkNK4E5Mf81OPW/NQDUX0zHXQ0OFG2jXNUUd2DbFH1Q5BqdDSoROTCrJTcUfUUtkw0EFINUzNSLSRStLX0hOSAtOSjUmUzu1p05NUENPFS3ZRT5RStU9XzRVNF817E5HfWpCSSU6VTsDykzlOk5SRUpACEJ9ZCOgz0U7VUfTNtHPSGVC1Tp1VUvfPBfKTabCT1FPRVDpz0J4T0RzQkYhwstZSM9LNc9NBVreRVUuU0Vu30vBQ8tPRXxPRVbfQUiOwUo+wUw7wUtdzM9PWs9BBXVUMulVddNFfVFFcdJDQEl7R8F16jV+WD6Fe15FiYnRRMBwYiSFhlNLS0+AKctNNkB3YFdg/wvwLP7A8ADs/oDzrPXM9uz4DPks8sHzCuz2gfwsmHIqVXRaT89AVMhBQjpBTr8N71XuO09Ku3VqVToLQUh9z0b0oMtFHkFDoMtwYiCAy0NfGM9NMcJLtV9SSU9G2KNCRyVdXzVVV9JFaU1CVVbRMKnNTsDPSoQ/A+M4yknZykdxT0XlVUDdNJpKQx5NQZTCTMc6C+8uFTPbTcJKpTmm0zlszkeFMNNNTkQWoM5CPE5Afc5OtS7fOt0eSUs1JVQ57klINWVORhUm0TSlTkMeQkrRRk5P5RVUPepJTEaqyUrDQ0k8SUclEN01VZlJQ9NDQjnOQOxOSb6VClU9BQJdRMlJ+qhJSDfDRttDRRnDQzFvTkF1ClFE9NxDSXLpVSHjNPHZYOI07FM378NINHTu0UBETLQJ6jtERzBU3FMz5URWxUQ0A2RQ4zALRH/oWOddZFvvqbSIZPoE8Ask/ET9ZN1k/4T2oPNF+ODQBOVT5dtg/ID5JfhF/mD8hfABpvNB9GH1gfah98H44fwG8Aqh/EH35/2B/qHwwv/h8YLwBCL1QvHi8wL4ovdC+WL8AvANIv5C/2L6Avsi8sP86P4I8AYj9MP24/mD+qP7w/hj/QP4DCPwRPFk/gP/I/TE9eAgDaJJVO/YNLTo3Tgk5aDdO5XPTxTp2UTw2zq3FPdQOjNPTeTPQQbVD9AyxQfdNFUNWk0Bz0C/D+5YZDUJWj1lDGjbPuUF3U1OcmAkdRWj3TX8TkeVEVo5UMVKW3FFTP5OUkVAUUpCXWJKRAUi2zWBSkdVLajbOOXFSoUk1DyFK2jdPiUv0D/FKVoxZmRKQ3U0XULKRqU33TrYW0VKVTPdO/RKTXtqRU8VN1AxNUvbRUWk1DSPzUYFTNw3qEpKuTVF0DsOxUyJSk5q1UPdP/VCWUVZWjNtVVhbNN9KRwxKSHVWINs6F0186TfNT1VY2zWw5WTUMoVn3TVSS/UDa1DqNEtxYC82TUEfTElSeUtEgE1GN0vz7Sry1XLbPIVw2z4Zy/JgIpN7S/TgL67MTV1LfGkwAsz1Z/aH8az4x/ls9Az6J/ANR/5n+4z/p/HI8uj0CLhrUIbuNkt+5yLPxkw2BOta5qqEOw7sOMZI1MtHWMZF02LNRAVpWjJlZ1ZiYCVfes1NpUZMHcpKvUpKWS/KR51KcOskGE1CpW1KQSVdWUVC2z2PzUbcD81KBUDbOBVB0ztWS8pE4klDhU/QMcyPzXZqVOAspUpz6CmlMKnfN+FORaNKe+Q1SkK6DKZtNSLQRSxVR85KpSUIXU9JdG09yUNwykGxSkrEtQftLlUT2DypzkrhoMVJcUVH9RlZQMV75DpVGtlFH1Rg7S2Qz0vZVQ7cRQTUOIDP9+0jVUJPcuc08NpE/lpE89Q2FcTPeORYZFPoKKTpWUoU4F1Gz0kwBOQrh0BIOyDARPnPdOQthMHTPUAUyFpCwHnvNsRENAdgXe/wDw/wIJBg8YDyoPTA+2v2APAHoP7L/+vf4FpgUezc4PAB8AUs9kz3bPIB/SGY7PuM/KzwDcz84fwB8iPyTfFt8w30LfAAzfRt9w34LftN/G39jf6t8ApN8O7wDvIu807z7vUO967wCM757vsO86T9Tv5u/47wr/ABz/zu9A/1L/ZP92/4j/mv+wNP9eT3BLBrKOTn2jwabs9AFPlUbucnykpLSlTwWz7rRH3rIzdKRN0uREadRP7vNQbbPbUKJl5FBFpuZTJFRFDFRnqkSkgGwEmyRUtQxU15VRfaPxLKQKTFeek1KWzbNgUgUEUqWkxASwJHxXPlNSBXSMlB6cV5ayG1dTfaNxU52EvFe+Ui3FxFTfUz1T+dxXhrJVMyxkTBxkZgxkgDSXNq6yulTds9NU9UQsZKUMHJQoBJdGwlxcZHulVaWkVRWkHJTI9ITpWVUFdKxkHFZl4zSEZ6IWUm+Ub16jlITV9BTvDLxv/oJCV6UU3G/ubwB/ahJ/WOUUWP2zB1hVpAA8f45/wC/SL8R/3i/oL8J/ACw/Pj9QPxKPdD+GP5g/qjm0ViW+UnUkNE5XBbMuplyEE1elBPwU2PQUv9CUh05j9Bf+slfEhD5WFLWk/BQIJETw1Ifu8/SEVakMlIrshHIMlFoEl2xOU9SEClXds/NUzVSqBGSz5FSbfBSD5FRrrFQXTlI1VL1TFVyU/KocFN0MFMd0lKrEVI9GnJR1U8UEnJd2giGcVNEHtJdmY2RUtcyUmlJS9aRSdaR0VEjklDHsBGUZjFVRzbRsBMtRtfNtrGxUkFH9s3dRhbPVY6QEQZRUIxykB1FW/YPyUP2D0oSktXykMaFsp14TNARJUFVUjK8gnq+wo96jvK8mMn7c99b1VP613rKjnLR33LRDBL8QFrUOE5y3doNOzfbOtYa1AH61Zr9wv4Kxfr+Qu6a9rr8AIH/Sv+S/Vn8Iz0rBDs2OfwCgf0rPxH/Wf4jPqs8Ejx6PADCPQo9Uj5bfaI96j5SPro8AiI/Sj7yPvo/ojxqfBJ8mnwBQn2KfPJ8+n5ifqp+8n86fAOCfcp+MnxavqP+6/0yvNq8AWK+Cr2Svjq+4r5qvzK/Or6DgrxK/xP/W9WZDTu1EToL1Q8X092ZjBA8WBRdiDwVQtXMsLA/uYkMPVQZeEln2ZAc2cjBRtXNMfAcqNiKClFSj3LS8nA9mAxYkVCxS/WNHxA82VS5VNjZy0FLNY+tS9fT8RFsgU7VzPFOFI1gUFwLOYovkR95FNh1eU0wfXhUCJiKBnEd2H4gTrlOUFzZyWUBkRw6idFVdE5a8H6RmI0REAdwfNnJQDCRtVPwXzlNWzWO7RNTcFCRt9SREEFedIylXHbNlSOQ0YUQvHhKtVw1zgcpkL3YljiWGJX4lxjIFEVjtZKQv5nLADD8u70DvAFLvHD9eP3Dvgu+s76Y9tu+AqD/S6fbvsD/CMY5TPCRMAtTkLMzUKyCG1X7VDioDQGQeExQkdRRH5nJAVl0TFSaE9BAkJPE8RyYiS0CKzmKrpBSMFNdmTRZyKppcRBKUFPhU7TRsFMAS5MSjpEcOomS8x34jhBSrHlQ1IwK0xON0xMim/ASuUzVUdMR4bMRcpARXjrNTzbTsRO9MVNhZUvU09ASjUsUzhSRUNWwsxFDsBDlS9VRkVypGc1HlZFEds6iEVy5iK3lRHRNdfFQ8pFduY5i0V/5jrLS/UP00pLxvijQUVdRUOPRfBmXmcpBJT/1EfBQgJGcOI05tY0mORLceshhMZ+ZysGx0AYdkb3ZviGPuZdYTrBQztQCrb8Vvz2/hb/toXi0Wf4AvAJIvRH9mf8gv0iFWw6x35iUA5i2uf+h/Kj88PwaPGI9iPwCEP5Y/qD8Kr8Q//p/wP9o/AARP/j8QTzpPXE9uT4BPkk8ARE+eT8hPqk/cT/5PEF8iXwA0X+5PWF9qX3xfBr+QX4JfAMRf1l/oX6pfDG8ebwBvKm/AVG9mb3hvKr88tzYiS04Q7bRUv+bTjBRxdL9G84y/iJ6/sLP2Arm8v861NiIrSgTER9wEX+y31sNRRcTSDMTRDMd2IgokxCdSWIX0LMfm4npSTVOULMSrsFKFY8i8BOmcBAO2TAQeU80jN1PV81FWnMRvU230U/3TpZzEKb+cz0bzVF3TLbzPpiIbgFT1A5lU/bTkz/bNWNb6E9iW4o5V9QOpPNTYs/CuI8z0+lVtIxdWMtUTLlTXziJnVqW0XPSxnXTXbiNc9O1W9QMJaszUIcTUOjT0XFetIxVzHOSQtNSnxN9mE7TUIRfk1ybD5NfOIgcE7xbvAFjvmp+sn2bvwJ+K7+SfBq8AGK8qrwT/5u9gr0qvvNcOA8q01Fd8lDJE/37axVZEjcTMhJN09/4DjPRGtIcUlvVuIvcE1OAs17b15vJVkoyEeeT0YpyEQ9z/yO7/AANGMqAMBzYia1RqlQNPPIQ5/PQgVIVjtQictOhkBMxT3WRTZvWTnlM1xGTEYFOd1KrcdDG0tBRsBPU0xNy1Uo3zxjzEqlJ1I4palARvhHRXUk2zQpwElSOMBAgkxPJsd24it9bcBJ9RjfOGbHRhURQ19NQEM+QEGBwXBoM0FE3FZBSqUJ0UDHRzJBRVV6TEPvxkHQx0AyQVYU8FBNRnBhNsFApPrbTZTrXUtGRiTpUDL05UTVZ2IrpMJI+cJGB0JFsaTTXD6ExFBEw91gDWo5xnnmWuJW4lHi+Q30IpAPYVtt1uLdbdli+gL7Ipri8A0C8y4e4tPu1e7xA/Sjl+7wCg77LvLE/G79jv+j8M/x7/ACBPKv88/1b/cP9q/4T/hm8AwP/S/+T/pv/w/xoPLA8+DwBQDwIPdA9uD4APkv+8D84PAOAP8g8EHxYfKB8ybzwfXh8AcB+CH5QfPh9QH8of3B++HVpm2iAU1E9OXcROHXSyvGQF7Mf2cnVPNcOo0uTE8exn9pIuBHRJUFq1A2QUdH9QxWOhJHRru1At49c0dPBQTbSWbMQsUTXDSGTHvmKFGVHVhKwkuFHds3NwtgNibMQMhHcmxd6yYVKlw9V+/LSW/CSxlHTQUqpN5FL1cwXcdCEEhD+NUzXDWFOtxOx3JpNTqpWEUyV0Uz2UU52DE4gch2YjpLRodLfWg1yEt6lUjSQ0hPCctVUtxFWqleM8rIRXbIRxdISKLBy3HuLDVaXD3qyEC7BqNsIYvIQw3IRLVp2DTWPEpIVWvbTEhLfMhKvTVnV0Vr0TDJSkI1r0lD6MpF1XPSRX1aTVV42EV7UDxJRE5FdWVcP/VxVEWB1EWK0kLVjFY0FY9YRYJXQslwB+n7if2p8EX+afIF8yX0xfAG5fOK96r5xfpl2uX9hfiqlS3rKBnKcvgjaUpBOMRKX5PETexKe+YqXshI2I3K9uQ+ykJvyvDrUu4scQjIcmvzizLuJHRL9WtSZjbESHTrKiVN1TilRtc1VxXLRYXLQ4tDQXVISh/tS0q7DWI8y0sLS0lFDEt24j1LfeUiqstAxcNNH39LfegxTEnzTEiFJM3aSsdFBS1XQcNCDEddQkNXTE01TEr7wklVHateOATMRnUdWjQ1EijTMphMSjIC+C9ozHdpOWlMSlUL0TjKzH3lJalVDdEzh0JB/Mx+bTT7bdE5hP/bNmTxXUT0blo/1OTdQE1+bSWnTU0SMc1/4zHOSDnNRLTbaNMxlNNWPlTLUD1GpU1Dq0BLQ05AdO/RsAC+C+1Zbf+I+q2a7dftXO3wDo31KfBO8m74ifmp9E707lAG7vmOuW7/ifCq/07+bvKK8AUq9kr3aviK+6D6QPtq+wrwCar+yv9q8Ivxq/PL9OvyC/ADK/hL+Wv6i/ur/Mv3a/8L8A2r8EzybPOM9Kz1zPbs+AzwDyH6TPns/Iz9rP7M+2z/jPQCLfDN9G31jbBiWekidshGtXTgUzjiwkxU5lM7MBT6VkNCR8T8WET1oFM+5UhA9QpSRQTWNNTWQkaVCdNHQkn3Qk1b+EJNtsJPSUJBBRigWTK6QkTMx3xnUGkptqvHS1zHTXtCTxUUWT1Qp8dCXsJEccNGBSJt1TelIldHx0tRw3jjIl6Zx1U1XkVDQ9RDfmY1lTjWR0NKpTPSPFPDSz31MdZBR0EVQN5FQiPdNMlDf+U4w0mcxnrnOqxGTurDQH5DQhrGQ6tqxkWlUNM3ZVXVOOqnxkp7xkyPw046xk+qoMRBdcZDYcRFBERGeqTESDVEShJES7bGTXNVZ1I+8cRBBXddTkREtCV+2TXHxHFqKQBGRVp6xEyPxU4dxE+gRkCxdYDUM3vEceBc6D1EcA/vXmRf5PYA9yD1Rfhg9gXwCqD8wP3g+gX9JfBB8mHxgfVOpfZESD3PRM7AQs/FRbEVc1Y/VW7ZPcTETRwzRvRmV2Il9kZEBWAlXTKGRvdm32NY5voGM2MmlBrG+ekvfsZNhU7USWnDSjVA0zhpQ3ZjJRqow0OcRkHjQkAORk4VZcNMdTBTOuRHSahCQVfnw0Y5zkRUR/VnUuk5qM5LmcdKNS7TRsdG9VUnWTU4zkORQ0IZx3BJ6TDOTLtH/GdbYT1HcO5SYOYhZRJfTU1Nns1waFlN7VBpJrFIRTJI8WwgS1UEUjxqzUlE8tE2oFTxWjMFyHziOE137VfoWUdpXGiocclE+kh3Zy6AC0j8aP2I/qgRaV/o8InyKZACafOJ9Cn7xPdp3eT4CfopEAvp2unSZfOF/yn1xfbl8grwCSrzyvnl/IX9pf7F/er/hfABLPJG8ubyhvQm9Ub2ZvgG8Asm/Eb9Zv6G/6bwx/Hn8wfwBCf1R/Zn94f4p/nH+uf8B/ADrf5H/efwiP8n8cjz6PUI8AYo8sj4aPmI+qj7yPbtXmAlscTm1DS05NA4KM3wqOM0/9I3Gs38bzxN/W3Yim8+zfhvL2BO+mIyQ0ZQFR7YQs7z7vUO9i6abTdO+ihiLOjO+e5U5SPHwkVyi056YTzOSl1OS/1O/m5bI2ki3054byZlTNQ4AW7OSbVJ2UVI1EJP82/yRI86ZidFT3XiKpZPcGA0R0954SFYT/lvWm8oGkFEudVs3jtbT/XiIJfBRFIdz0PNz/7v22QsoED2wWBc5CMFjN40VYpWMBNDQHXjNEDzYjlA/Ov+C/AKIP9L+2DwjPIs9EHxbPSB9Ags9cz57PkMMuQ0zEjhQEs1dX7aRsxBxXtRP/VVY1w97UFMeMFKyU9NWXpBR9FLRlxBRIVlaFIy5WreMYvPT/1KeqzqqxFCSa7BR7tKRkKVX15PQUMrSkFHT1NCS14EQkxmyksFS1E4+qVKRtfKRVjKQ+fKQlrVSNwwpUtUPqpCTVtVOt9FM1w55TbaRTNP3kjCRK/NQwU92EpOSr/VL1xFK9g8jslK6lUu30UrXk3CRaRORAmgQ0I8QkB1INVBw0z01RreO4UQ3UHDR/pJStZxQ0S1GFtFHdhFGsvYRUlN9QZfRQhSRQ2k2zlXQ0c1CNw1pQRs1DQFDN9Jw39sNPBdSpT020JJRAtDQKFPTMqU5d1OSEa9w0NzxMwCqMRJPERGC0RBoURzbzFUxNAyLEhJg0RzZFTlUAtkVWTeYTzPd2TX5PkE+iTwDETy4P0E/yT2QP/k1OVRZVAD5fqA9SX8wP3g+IXxJv/A8AFh8IH0ofXB+Wb3Afim+UHwCWH6gfgh/UH/4f2B/yHzQvAEYvWC9qLyQvji94L4ovxC8A1i/oL6ov/C9uj4CPQj9UPwBmP3g/ij+cP64/wD/SPzQ/YPY/6D8CTyxPbkILTu3zrS+k9GdOjcOq9ITlqtyFT2XjUwSUmAyU0Vp0RAM0lB1QBZRQvdTWTJRxUE2jkSyUrFCq/cRQZePjzEQDlOQfVrzkOFENM1S05Gys5FWQvOSo7ETEtOTchOSt+IzkF1JVAzPslE5VUv2kUk2zhWTko3TkVbu8lNXElPdE5BAM5LUqBKRF9NReU9Xzd61TjZOSU+0DsAykzFVTDTPknFQAjKQe3NRlOoSkU7TX7qKGVNXza6dUTZPB3NTaVFUDa/NUPeMOvKQuVdXzZUd81GJk174CnFUVtGlV7ZTEpOnMpAhWnaSqBNQ8FLRVJLRvNNSIaVZNVHxkwwTU3FaFk8319KQQVy3UdLRKV6ZNk2FXZdR8tJfsxK+2TMTOVy1D6Ff9lFiYvVSUtzbSSFhN9Pxk+ArkZNN8tMe0v+a/QH9SfwBkfz7PeH+af6x/ps/Af5rPYOx/js8YjyKBNpKtV0WUakS0TNR0LGy0EVeVZqqOasWUZKUU1I2UZHWmFNRdVl3k7KQmlIQQVhy091Udg9qcpMHEp1CWU7SnRrOcpEGspCq0hNUKnKTx5FTXlNTAVJotpFRNo4FUbdQEZE7SlKQ3vFcuQgiEpONTEM2k/NSjUB6CmhSkk1A20mtYU2XjQwykLFO1lNokpO1k5NNSVaO9UtZ986hSvQOM9JRpUmpNo1H0lDnslB5S7cRtUU2z5VEdg8pRBbNrsVG1RFFlo3ZRRbRmnORHUWXknOQHUY2kqvzk15REvaREpdTkjqqURG3E5E/c5DXE5B+NUC2z+U89ZHxH7qJmtU/d8ysc9PVOLbO5VU5NpE6FVE5VAyNURNSDAJ5TTY1zftz0S00M1dQ0RNhM7abGUwwHBmMAVPdWBQYFvv3G/d7/8P8CCQAWDR4PmL9CD3wPzr+IA5YFAJYFhg2OD7gP8gkmz0jP+g8AZM8mH3jPos+0z8bPeB/SzwDczwY/EN/izyTfRt9o33rfAIzfnt+w38Lf1N/m31DfYt8AHO8u70DvAu9U73bviO+a7wCs7xZP0O/i7/TvBv+478rvADz/Tv9g/3L/hP8e/zDzVoMtTkUDQE4do3NcT0ayoydPHWR8T6aiCWSkJVZMpD5QLfNclER9NKQNl7REsVDVZDQEM6COk9lRvaTcRD9RjbNaUSq9ZFGlQ5XcRK/sl76zqNxE45C2siBUVDssVFOWpJRtUo1zjqyXJnNSVBVUtJT8PFQXXJQwdFTNSnRUalNFVIRUnlOalfO4jFTXU/2ElJQN1VSlQyVElEgMlGBUqh2DekyUkwRkrtxUxjVUVZPo7FQBVW1E1IRrNFWlRFW1s3BVBbObh1W9s6NV7VR0FNwmNGT1VaWGpmNW7QR8ZNNjVr1klGSVlGS1VqatQ9FWRWR8ZAPUdByZV/VkxGRXV40UrGSKUrRkoSR3lkLdxGT3LHQzEFilZAR0R1hVBPRkmxRY5YPhV1WUFCTEACx/ni+wL8Iv1C9+f+gvCj8AHD/Wf9B/Qj8kj3Y/iDtm4tW0lCSQzGRfrGQ6V8wlVDSE/Va9tMwUylZijbOq5BfeFdYaS1b1ZCqshBeMZPw0ZOU8Z16TVVV9RFVds380RGgUZ6pWwjA0RBg8RP8MlOBUXBc2g1Qt84zsVHE0lCNXVF1kLBdesg8clCMQCl5TU52DtgQX/gVGQ+wHVC5TxEQWVJT4xATitJSrzFJdlFJl45RkVHdqtJRcbFRAnJQjUuWkqsQE8lQEz2wEtfSUoVZsBIVRVZNoDKRM/JRLMVFdRFEt9ESk5TQHWt4zUL2zk1C9ZFA9FGoUBDw0pCc8pA1QnYOr5k89w6z09HGEpDhZT+WkhKTYTuXzosSktWfE9DO89ABOTbuPtnS0V03l8yJNnaRMVA1U/KQadLSXvLQDNGQDC05Vxra1Lr+gbzq5Xr8AaL96v4y/Bn+4uyZ91r9IfwACz1x/Hs9Yz6J/tH/Gf2DPAJLP/H8OjyCPMo9Ej/7PWO8AYo+Ej3aPmI/Cj6yPxo/QjwDqjxyfLp8AnxKfVJ92n4ifAJqfbJ+mn7if4p8s9y7/EK8AIq80rwavWK9qr3yvRq+IrwCyr8Svnq/or/qvDLd2ZcZimS8cZ/5imk4NZo5yDK1PNXNDT70DiOT0wpb89PlP3QRQ/VScVFVtUMVjb1CFM4pQ5WMVp4S0v7xU2xQEm1COVWjmA3xXLjJsjFSIUQUjq6NRDQO+lFTcjFT4tVHl8xLMBCxSLRNFVrQEXlKFU4HMBJwMxKu1UiVEUm0T8bwECKa8RCVTnUTMRF4UFHfNU+XzklPdNFTEzFPa1ZPkzET+U/3zGVRUtTRMFFN8RG1cFIZsRLWgnMS6TBTTVDVz89ZUFA5VvQMojBRAVVLl9FXdFHwUlCREriRHlP4TpBQBFEQcBEeOYlClVq0EVlW09BSh3BS7qhRE3OwU9TzUELw0J5q0NEo0JGFX3RQcJJfarDSvNCTRVwWz6FeyBSRYDSR0JDRYvQNIbVi9YytY/WP6V71EALTUiyA+JdYvEO/iLyTvJu8AMD9q73zvju9YP6LvtO+GP7Do7/rpfkO8NHdXfVRXpv3zKVe19Kw07wxE16lWnbTsFKVE1I3sFHVW/BRZVjVUVvVDJmz0NMMQTiNV9ePaVYVTqxBqvmKr9MSSfBR0VV0EqpwUQ7T0KvTEEuTE+FpkFNhsRMBUBQOl7PSrhVTVk2SEREyURDetVFXjHlRNYwJMFOMNU+Vjx1NVFGzHXvNUxNVcvERFHBQhFBQHU9A9xs4FLsX24pqkBINSNIW0vARIFFQwUpXENMSj/lE1dFRXT0Kx5LSOrVH1Q3ZRJRNd3LRDmty0I3xUDFHVdJS017VQ1UO13FSdUAUjg9aktGtQbRNR1FQ3ULSVxKRU/gRkyk8dVE9aHSRPjWMgT1VkTt1TVb0UZII0ZEs8tBgcZFRTcNZysDR0g7xkS9x0DRAMtNhMxRa2M9xn3sOAPLQbtTtw3mWub8BjFvLHALxvxm/gb/JvFHf+byB/Mn8QpC9Wf4h7vmLrzC+Gf9hzAI5/GD8qPzw/9n/wf1qPhD8Alj+Ij7I/xD+mP8g/yp8ETwDmPwi/Sk9cT25PIE86T4xPAJ5PsE/CT+xP/k8QXyJfNF8Azk9AX2pffF/er6Bfsl/EXwDWX+hf+l8Mb4ZfmF9Cb1RviGZvMGsu807txIQXFhNOWl0D8Sy0J09dA3FMtKujT1Xj3mS0CRQUJaVQ7cRQ9cQcFH1EFJnVUF0DsUwUzkwU7lDQRcS8BPsAfhI9xARfUar9xFFNw5XEBK/MBNFpUR3URHQFpAQgUm30WpwEWCzEdVLVI4ycBGuoUvXUUs3z4lJ9E5v9UrXDFlOlBFwEUc1T9eNqU/X0jMSeU7SdtGTE11wE8VN9Ew3VVN3UVG1jSOT0YFSq9eN6pMST3MSutMTGZgyE6FQl1Iz0GlW1w1M2VX207MRw1PSIvPSpo5T3dgNVdRRVVeMOtVZtYyg01ERWJQNjtlzUe1YV85dWVeOuqlTU0byE56yEAwz0HTYc9DxXVVNUV2WEhNSliozUocznfhLd9IT01Vd99Fgl9FjNA0FYWjUjP8zUFFhdA+GE1AHK/Nfm80zvNu+Qn3qfpJ8Alu/Yn+qf/J8Or8Dv2u9Er6hWr2CjtsK2LJSQpNRfasSUPhykHKTU/1adJClWXZSspKpM9JW0h66Kq0tWXQMxTPQVrKT6yoyE5YSEzAzXtsKWVbY1I39VbWNoVRXzRzVVRTMwHLQYVa10tMSt5gQEzFQd06kchIqqRIRxHIRatMRG/PQklgyECFRtI/Dsd3ajU4ptY5i8dIDMd6bDZMQ3EJy0u3Ceo6wE6TTHlnXGktWOdAR8HMRhjHQ8UqpNIyf0tA6kdPJEdNXW/AS8UVVTpER0hVFaTSNnBBRQUV2jOlzElRrUBP4MFOcMd24isNoEdJE8FHdQ3cNeUES99EwULkQU22Cmc0/VI22s1GR5TzVjPE8ddNZcFNRO3XROTSN3ThYlAzNOnSMDjBQbIKaz1U3dA2bkFC6MZPFMptXzyExNFNQUerwkBwaMFAtOVVZuJTYlDi8gKwAmLzgrTiW23XYv2N+KL/zfAJ4vIOveLd4lRu3uLxA/eukAbu+Y73I/rO+278jv8u8E/wBWX1BfMv88/07/YP8qT3z/AJb/uP/K/9z/nv+w/xIPJA8A/v8wD1oPbA82D0gPog+0DwB2bzhv0g/sDw4f8A8CEf4PAEgfWh9sH34fkB+iH7Qfxh9g2B+SAQbVJnO0ZGdOzdMxmlzU68BeogpPJbTcxLOIT2WU1GT5T6VjFVYEdDFQXYRQZbRQXbTadMSndMTHUK3T41BKPRRQNbRR3aQ0xExMxxbeEohRrdOjNMfG06wkVfhUxBD8tCwUxEdsdFNgUh2E/LSchHS1bHSx0Ny3HnO8tCNT7YRTZsXTV1NltDw0kVO1pJrUdMXUtN9TPSRkNBmqJIQzTLRMdLRmdLSG1hSEoFTN07okhNNUaBV0hLVshChkhEBVXeMVXFSEdpSEjgS3htN0hNPjVe2mjuIcpIQ0Vmrl01C8hGeshINW9WO1nbSEu7yk1Vblc++lVtVkV7VkZJRC7IRcrVelY3VXxdOX5ISt1FyXVpr6dEQXTJQ0WDY100hYxdM3WE3UNJQF2XREx2Sfnp/wTwJfxJ8Axp84XypfXF9uXyivOq+kX6C2X5BfwlF+RRbig3REV1rURDJURBdXfdP7pKei5qLFtK+2hYajVnW0VlLdJFadRFRk92SE4GyEFchkhLActJgUtxaDJL/UNrVugvgUhOBEhMFULHWETLSMVJXEVDU0FIQpQHy3HiNUXeRTLcRkNM25zHSaU/20nLRmU6rls07cdC6ktBgsNPwqdHTgpHTC9CSqjHf2w2IcNFgMxyYzDMQMUlXkNVFt1FE107hRLURUxJWApHRoPMRUXMdOk1GwhSZ2xV6T7HSqUG1DldFQtYSczzaTUBWzD1CIRbTEx/6zT9Wk3MfeEti1Th3TpvzEc04Vsy+wBN8W1e4jHNQmTW1D9UQ0115CAszUS9Dm0gAEJABT0J7lztVu3+iPmt+s167fAMjbzt3O3/Dfap8k746fMO8AQu9k757v6J/6nwyv5u8wrwBCr1SvZq94r5L/lK+mr7ivAJKv5K+GD8iviq/8rz6/UL8AYr90v/6vML+av7y/zr/gvwDyvwTPFs8ozzrPTM8+H3DPAFrPhM+mz4jPms/cz87PAN/AEt8k3zbfSN/yHwwkWk6C5TOOFCeOcyQnPoW2srTNT+Uz7k8lhn6SM1Aq5VNNHIRpFISDbCeGYq2/BITbULW0UF1DEkVRVZMwnC+2dTZCm7wnWj5DUUUz8VFNkwrcL9TuJT6DUrWzlOwksFKyTdPIFDcmQgNTVZMgRlQ0NVN1dDw3NkKLVDQrpVPlU71kNNlkN5YiKxFUNUMrtDRIhDdWko2A5OSbVAU0pD+eQge1VZUjIfw0OlUdk1O01D8egqks9MFV9cPcWPw3VmXmMi5WvVNKHE9ULkVuQrVERM9MROlMR6Qu82REPPRXfpJz3ESQVsxEp1e1s8TkVN1kRLH8nEd+87RER1iFYz8CpEQUxEd+49RPDl9gD3IPAIQPTl9IX6oPzA/eD4hf6g8g/A++XzgfQhGHMrbk9z5jApREOgRvFmXucyRvNmUmQqVjNERLTG9Gc1VtQ+Wi5DTOdG+GZU7SaFT0SVScb4Zi/4w05rQ0yOTkUavMbw6DjDRGjDQmPCRLDFSVI/EEd07SuJTkRaBUNIUkdxZDZDQ5PHcU/jNs5ORkdMxcd94z9CcqvgJeVHRCVOQnXHRL4MZeQvJRVYQs5yZCo1GsfdS0dHBRXUNSDDQ4ipx0HzTkBRTk63DGI1BqxfOxxNSdHIR5UPXDZVxkNEEch+ZSDVA9E0HqNIf+40SH1nM8hNxcj0o28069i8eEh/bjTcXz0zFNrYbGI0y9A/5MCG10HKcmMg6M1NuQJpXejwBYT/qPFJ8mnzibTp/AT2KfAHyf9k+gm7adzp02X9ifWl8AbF9+XyirJq+wX8Jf1F/mXwC4vxq/BG/uXxC/Im9Ub2ZvAFDfmm+sb35vuG/ib/Rvxm8AAH8qfzx/Dn9If3J/hH+WfwCof7p/zH/2z/B/Ao8Uj95/ACCPMo9cj26PgI+Sj6SPVo9YqIPmNQYSHE61NE5lE9uPTg3zxU6t4wFPsD00nN+u3U5SLFCd40XS9NRk1NdmEp+MNLlQWlUj1lyU9lCFUxAk5DUrFORHRDRfUXU0JOcqxhK3POTRjJTpROcO8pslUoVTQFKl5LyUdbRs7/fixrws/FJ1FFNajfM33ORRU72DbIwniL7l5tMMpNfc5HMg7kITmOTnViWGUmBU3SQU9JM0DPfeE1Sl4+hU/YQs/1Q+9c5CcHT0h5ykoVz/Wp7i9Uz0DlalgyiE9wiuGqsQjvKXnBSr/43k/PSlHVQUNtT3/vJtbBSKwVcdNEQH/vVec0wEEFiijfMnHA8uBcby4WwUygD0904PyL/av+y/lg/AD7IPACTPRs9YzxIfHB8+H6DPsslQfiNcH24VJjIe/PT9hBcIrsKTEIZSsJwfrh0GQ8QXKB4j1B+m81Wtw5r0H2YSUU8MLx4tZsLMlKSxlKS1kRT0c2ykWlRdc0RNVJ3zLVQllPzk8EykVdO05LtMpKPE5I2UL5IOqiG0J+4i4sQn7kKzKsQkjPQkd3TkYOwnrsJtKsSUEFJlE+9RrcOl2iw0wBw3PiNRXXN0jVE1w05RBUREN86SCIa0lOpQjRRkNw6zTJR/BVDtI2I0l1ajTJQrkG4joU81xAyXtjWuI0+Vo+ElTu0jotQ/NiIL5IR7QKz2Na7Cak2l8zX8NAYmjFTQTA1GtkJ6jFdW9QBedbZFjkVmT9D/ekl+TZZPAKhPuk/UT0YP6E8KXyRXfg0APl9IX4pfzA/eD5Bfol8MHwCmXzgfSh9cH0ZvcB+CH4wfAF5/UH/CH9wf/h8QLyIv7B8ALi9YL0IvfC9uL4gvmi/ELwDWL+gv+i8MP66PwI9CP1Q/AGY/MD9yP5w/rj94P4o/5D8A9j8IT8o/HE/Wj+iP+o8clLNuT/XUFPTeT1WTCUgsn+7lbrJ9TJ8GA1A1wyPuUL3mdpUO0kWElxbTSuxElbTkr6SfDtIF5JRJIMSXJgJa1Jc2wo7klyIWQsj0nwalNgIwFK8mpSKfsp40r0albrINVKcWQhFIZK92pZ+yroSvlqWuwlsaVb0jNFUN01W0r1DGpTby069tlFblwy70rwwW1W6ynVZV1By/Lr22Amk8RLcmY1fNk4hXVZNJqWS3lpLbdLc201hdZBCMv561NgPEZMi0v/a/QH8AAs9UfybPcH9qz6x/vn9wz0CKz9R/js8YjyKBB+K2zM8mXuIyVwWk3GT79Mcec8AE15aTFNdmAiPQbrJNVggVZDTX7sNVbQRM1+aTbNQJmGTfVpJJfN+O36DTzmOi3FSKtN/G3VbSFRSU+SDk18ZDLKf+3Z+yTgyn/qIJIyTvzuNS1eTclyaTTFRVXkRURUzkJ2xUDKSUW/pRFUPYUa0DvJzkzaSs5JFRfUSE5FBRwmUDM7TnJlMcVZxEzFCkPeTERJm0R5+yXkSkQ6z8556iEVCV1E8F1E+SNQOAJP++ItQ8/zYCQEhU/2b1dtJvdPdOY0wddICM/579tgUmBe713v0W4scA5P/2/f7/EA8qD4y/Vg9gDwByD4QPtgWOD7AP8g80xx7PAFDP+g8kH54fgM+Sz7zPph8AmB/az+TP/s8Q3yLfPN9e3wBw31LflN+m34Dfkt/c387fAADvEu8k7zbv8N9C72zvJk8AeO+i74Tvru+478rv7O8O/wAg/zL/RP9W/2j/ev+M/579ts6yA07NsyNOhZNnTU6Ns5pOpabek0+1ZGlPxWSMRL6URPlPdVS2dKQxUG2zU1AFY3GpUB2UzESnvES/FATjlVAF9FCdpFF9VPyUVFlRjVTslIhRbbOj/JStxGQE3FHdQ/gUpBDVUgXzLNSUR1RUYFK03VScBJxEVLVSvYRSqpVkUt1EUwVTJWyUPdlTtWSsVHdTTYOSUyoVw6yUVMWkVN9clFOQ1Haj5FQzDJRMBJRmVFp1o4HUVKBUjbO65FSz01TVRPRUDlXdQyjWNGRBVT1UVQWTdlU0TVS8hK60hMdVzbSMFFv6VRXDHFYFkzaMZFNPVsX0bISIbGSjdGTVu6SE14xk75RkCVdqdaMhTIRCrGRcV2WTlXWUdI5EhK8cd3ai4WlXlZQEhBwMdDRY3UNNSGQs+FdttLRkx9RnAC5/YH9Sf8wvri/gLwKP/C8AJj8Ij+p/XD9OP2g/kjkGUrWlVIR3HDROV11kV1bNsxNXBWPxbITYjGRTv1alNKSEh4xkb9wUm1dWHTM+Vi1UpIQHqgxE8Axk2uSEubQUoxaMFIpVTYNyHGeuYxxkVSUMZArEFOwEZNFcFyoeMp70VH40lGTMVwZyyy9UdVRU/aTEVNtTTD1klJSqU7WUpFRv5ARtVaRUP1Od8yhTVWRktFXcBNjEBwZyn1LNs1WD1ARpvARMVFQwZFQlFBxU/4QH1mNRzUQcpKmTDKd3klYkpD90BCOSjAQINKemo1CFZDQEnypMBIh8pGZMpEkMB0aTgnSk8fT37vXm9Z6lTkLl1U6lFE4Fk4a0pFNOoJ2kxPTbsDZDbLRzpLQ6aU11FBTEzPSk6Ey1ZAB8t3YT1PQ70Ja1brU+vzi7AE6/YL9yuYa9jr+Yu76/yL8AOmbTv+2/F8x2fxjPQs+sfwC+f6jLzn+Yz+p/FI8mjziPAOLPpP9Oj2CPMt+Mj6aPyI8A2o/sj/6PEJ8inzSfRp9YnwBqn7yPjp94n6KPxJ/Wn+ifAPqfDK8erzCvQq8E/2aveK8Aiq9Ur5avwK+ir9Sv9q8Iu9KuQge8944TTu1Dj062TUPFTs0zAU9Fc0NtT+WjfE+9k7RPzQPb7k/tQw9QRXMzUCrtA03MVGl0tIMsD75DssRU9kwPpnJMUU1DZdZcVIJRvWObxLS8URR1ZFxU8mRUCpwPrg/AA7IWQrfMDzcSA1PNAx6i/AQ39AfeRb5iixQUpRQUF+4C3cxE+iwfPh9QHyBiEUZyaxgWQ4QUIYQfvpKBdJwfrhVOI7wfzhUGclDQ3B/uHwAjTkL1HEQQVyItUykcLy4lFkKXPCf+YhHKTC9eJRZCN2wvfi+QLwCiLxTv5i8w7yLvPD9u74DvAJLvpO9uP7jv2u/s754/sDPAxrN815bDDPRz0KZy3FZS7QO95DfuAo3kNHX8N2rGckDMFCZs9BBWBVQUJEe2wsEsRKk8R/7FjhVqhhoqREQS7MTxVNU0VrzEwFR1xFQFc4CsxxZHUk5ULVM5rEeOxT4D1gwUzFMdY7b0RJhTElW0UxXE5ARF9E8GI8QEs9VS9RRExKNSLSOFZCxXBgNSVcSkBBdSjXOt/GxU41HtA82EVK+WzLSVUcVzgMy3n8JDBpxUKVFFVHxUs7B2Y3y0q71QpTRQ9eOKfLRtTVDNM1FQVcQ0FCGsVDMFUP1kXLSUT8VUbLRbL099s/1ORSROJRRRTv1UJLe2mrRMdIfcZLVT/GQaDLTYTKVUTFhNZqYVvmILTgVzACS0AEtwdmXGZa5vuG/Sb9xv5m8AAH9yLyx/Ln9Qe05/YHPOLQCGf5B/yn8UPyY/OD/af0w/AG4/gD+SP6Q/vp/IP6qfvD8A5j/4PwpPHE9GTyBPOk98TwCOT6BPsk/ET9ZP6E/6TwxfAB5fYE9yT1Rf3q9gX2pfjF8Arl/AX9Jf5F/2XwhvGm8sbwA+b1BvYm90Z+4VxtOMFza/REizFgJHVL9mtXbTUPUjhSxMFEWEt5/Ck7BuEp8ihLS5pL9+89y0K8S/1r1WVgK1UTUT0VR08fy3hlYCJVJt9BTPXhN8dLCwNM9Gz1jDtsJRUzUTcWhsz56zVMTXlMTxU6UjqxNUJXRUbWNIvMRgpPT33rNUTXQEBM7c9OjRVEW05MfWE1VVA1VVlnUjcFWNE4ec96Yiw61VnVPcVU0T9WyEF61WZbMuVvXjSlTUY9pU1INE9J1WTRO1VlItJFaldFTUAyz0IYzUTTz01FdXZYQE5JB81NGp/Nems4zU/PTUF1isnYTM1EdYbRM/3NQUAVi11n4T/N9O70Dvgp+cnwCWn6jrrp/In/qfDK8er7DvQPrvVK9epV6zBJdGUlRklLUyFPQXHJT7VjUT4aqkhMps9LBs1JVc1HsxVqUjs4AmIktWBcRk1IibgLYDFNTnFNcO1T4DVaZtE39VFYSc9EkctDCqDLQYFLT/rMTmrMTGpgQErlRV9MzEcyyEVVbUxD5URVMkDIQIDIRN6Px001MFdEQEnJTEpYFEBGzEd+6SLjwEGFaExP1SZZPi3LTCnHRVrty0knQEdSzEV7QERTx8dCCEdGtwBhNRxRTVUd3zuMwEn9QEhVGqXaNqPHRSBBQ2xAQd2VGdVBwU5VDtk85QtJV0BHSZPBR3UM1jXmlQ7cQMdCsMdAtQ3bRpT7Wk1GSAbBRPTzW0tU91xE7tk55OZSN6NU61ZE7NYw5OJSY+A7VNTcRNrbMxTY2ETKp9FEztk/7UFHqkJAMADNTrED41ZiUGLf6jHC8uJQAuL0gvWi9kL34vmC+iLxTvAMYv4CveL1jvAj98747voO8Aaj+s764/6O/67wz/Rl8w/wBCXxz/Nv9Y/2r/jP+G/3D/ANL/5P+W/8D/Gg8sDz4PCA8ASg90D4YPmA+SX6wPzg/gDwCyD/QPFh8oHzofTB9eH3AfAIIfBB+mH7gfyh+UH1bVPsIrL04Vc2b0xJqkZOvAbN7F3oJTT12TiE9llFokJAP8ZB9Q1RM49GTVU+RkdaTEkdxkrFAqlWPH9GTjpMQBZMdOI6lRhaRsxGwsxIgsxKhqnCTEbMTcNMT4UZWktVIN4zOcdE5S3XNlqgTEh6x0o6R0ufy01bVSXXRSXZMIU9XTKlVTpdNDxLRe7HR3zLTbmFNlk7JTZePMU9ZdA+RTFXMGdLQeVIpVhFQlJFRdJFy3lsKnqkSEwTyE2IQ09US0FllVxbT0pEdVZZNiJLSreVVl45x8hLNkhNCWJLTpVR00Vk2E7KQ8asSEVbyEbcyEj1Zdk9WotITD7KTcvKT1VmyVpt7SMFfV00pXRYNrYVcN44M0pJxXFXO1tuyUzmSk6lfdhFjGpdMjWFWEPJfuYilYFM0k7ITMdKTEbJdun+hPAPpP7J8OX9CfMl9UX2ZfOK+AYql+X5hbrl9gr9JRbnKlqpyka2SUQmxEIwyUCVVXndPv5KTXvIS9tKTVoOSkh8yEb0xEV1ZoTSQER/468XyE01V109W7fISj3DSMBLRuVTQlJNw0PFyEJVUdxEyEkfGkN95DXLSdHIfWEmhpVNXEfDQzhDQVVCWUqFw3XpMEdKjMdJEEdHhRU310LDcfwickNAr0dWqEdNoUNMGcdJ5SrbSipHRp5Ccm0yTEFgzE/JVR3XPlLMTItCfe0pDVUdU0UWXjXGzEPFGsnUQ0xAhRRVPujMTZqlwktUQkn1wkhazEa2qMxEmExDCUxBdQ1dOr+k9NtE9dA5QshGaWzMQgT0V0Th1kBNSOggzUSxwl/MQr4LajrNRzaU11tBzUCtwU2Ex1xAVMnRNcvNcG1Z4VJuWu1QCG3X7fkN+i37Tfzt/g3+rfAGSfDu8o7zrpTu+4n2rv3JcA1p/4n9LvxO8W/yivOq9krwC2/7D/Yg+Ur9YfWA/ar+SvAK6v8K8Cvzy/Dr84v3K/hL8Alr8wv7K/zL++v9i/As8UzwAmzzjPSs9cz94foB+Sz6TPALbPyM/az+zP/s8Q3yLfNN+URt1OkgDEhBxkh84ygrYUJMVOnTMBT0VkT7SFZDSEtJTU7k8Nkw+abCQsXCRFUM00VCSDtPR3BjNQ7bPUUC2D9m1QBaMQUeWDK1EVI5tFUa1DZ1F11PzUm1YE5LVRnTPRtHTpBORtBQw0JVIFo0BSPZOtWgw0dVI1hFJNk7DVUp10UjUj4vwkA1PWXXMeU4UzNUR0UVNazVNqlOSFU3VkUw2TZb88NNdEdbTkE1T91FrUZEi8ZGBUzVN63OSrm1Ql5FRdc860NOaWnDQBVWXUVXU0nGRVauw0cPw0iNQ0qVWdNNYk9NxVrTRVrUMXVlZdcy5WzVNKNERjHEQ1fUxEl0REtVYt5ExEzec0RANXBUTERDxXqq1DV1REcFxEisz0p1b0VMJXHWPdzET09FTZErRHFjJBWA2TP1gm7bMUWE2UXETKzE8GXwBYD2oPfA8+X3hfmg/ED9YPAOgPyl/8Dx4fEB8qGQ4jDGSVX1xEOvT0HZRFBGTpZqT8t1Yd5KT0gVZtdKpcZFFcZDE8RBy09VaqhcPsJPTMZPS1vDSegmT0hYRnNvWWbT7j3DTsanw003Q0ugT0lVTVNFDs52aD5GfmghtsNP7E55ieMwx3zjKSU6UkLDRTVlQ0PFOdZFMdY/3sJMXlbOTQBDdedb6CflKSfZNjdHd+kjOEdyaDUdJdc96cd+4CrMR0jFFIPTS8dx5iPcx37pIM3HfCBqLQ7HfGY8zX7rJkUKaFw0xQfXS81BWENPG1T70ET6WDhU/N9E8U/VSkNOVchK5012aNLpWwdmOEh6ZDjIT+TMVETAYFc+hMzfS0j4bFfpXWjwDoj/qPDJ8enzCfQp+8T26fAHifip+kn/5Fxp8wX/KfVF8AZl8Qr0qpTq+oX7pfzF/eXwBgv+K/BG/uX7i/Qm9Mb1ZvAGhvkm+kb7ZvSG/Cb8xv5m8AEH/6bzR/Rn9Yfyp/fH+OfwCgf3rPtH/Wf+h/wn8Mjx6PADCPQo9UjwaPeI+Kj5yPro9gaItm33jTXjPshPVO/UOxJ5TXtuOcNN5PDQMJILTfxtWO89TfnkNQTTv72EZu8kdRXRQU727ytyznlnYi8VGtQwpE734iWGRc574CjmzvdnLkUj1TofzUJJPvpeZWQous5KWUvO8OAvkMpBHc5/YiRqzs745Ck1Rt5FTVFFRgFUQc/y7/QPNu8odV/UODp1WtE1vwBjNk974CDq1WtYMoVoUjQpQUW7KUFHuU974CrlZ9I8iipPThtPduFfYiNkQEUBL09G3c945Co/QH9v3202FY/YQUB77THAQfWD1UADQPRgVGD8i/2r+8D7YPAM8AEs8czy7P+A86H3zPds+gzwpKH1dVQ2tkH3YVrvWuwgvKVnVTsJQfhvVOI7QfYMYdDvPcH+4VtoJoVX1DE09VNbT0FB4UJxb1DjNUdKdu8pd0pIAU9Gbk5zZmMi1UfUMPVGX0bC9CvkKgrOem5ZYlDgI5jCSVHHQkAawk7XTnbuqYpNQnLjNSdZTUJC7UlA5WxJT4UZ3z1Uw0vjw0baMMNIhRdXN0UQ0DU1lRBaQ0NB105AWc5MvpUKW0UN2UTJSZUFqdFFDVI15Q7UNDTJS1KUSUDzSU4k89U6zVT63UT5UkT63DCk+qdXPUzDSi5DR3NEQ8YtQ0C9Q0W0BWwpxNtdRlTYU0TfWEFETITIUjVQKsRHrERAD8hAfUNAATUJ5FfkVmTcb/cEuGT5hPAKpPHA/OT0AP8k9kDw5VPl0Afg9AX3pZrg/QD+IPjF+OXwCgXyofPB9OH4Bvem+EH24fAJgfcn/EH3Z/4B+6jxQvJi8A+B9CL1wvbi9QL3ovpC+2LwDIL4ov7C9mj/gvIj80P/4vABA/aj9cP44/oD96P7Q/1j9A6D/6P7w/Bk8oQ1YCA/yFtjz0V07l849OzZPFWU6NpAyUQ08dQ3ws9E20BJTuT/3mVgIzPJStTUyUaVDt84NUlKe2RJS/UAXT21CN0/asZJcmAjBR9ZNMdJRnpVHlA4CMl8YCvHSU12Skn1bCLFTnJgJgUmWkUuyUlNyfvuNS5cRT/ZYmbgI3U8WULKRvHK8GAiXHJOTdPKdWAhNMp1bCaUy01w6igUykm1TNk021bKTTVF2UpNQHxKRVIaykQJykWnTUdlTUyY68r1bC3NSnBgIXVsRd5PTEShTcA7A+kp1WyuVUVuX0Vr3kjGQJV1oFZFf1kzxXTURXBaMVdby0kKxkp6y3Zr1OY6VYXeRYVeSUtD98tAcFWMVEVxW0rL/mvzh/Sn8ARM9Gz4B/Os+Uf7Z/YM+yz2DUf/5/EI8agY7StldVA0WDFHRYNLeWo+zE9wy0rd58ZMVWFQOqfGSViPynFt0mU1ZNZvaT1KTlqixkx6yksGTUmGzUf6lVXaQsZEfUhDBk1BiFVT2T/VSkk9B+pT6SrarE1I1spHOEpFj0VD6VVIWTIrzUCPRVtFTTajykuWxUnrRUg1O11NZsVE5TpXMu3NQXU6j1lgbzlJTCXOSulJSSVMyXjtJWlJRCtJQlPFRUI1Am41ENo9HsRLf8R1aO0oZRFbNofORO/JRbNlEVgxpRHURQpaNL5VCds8zM56bildTkmXnk5ybSQVB9tJxEDVLMROYM906jT92ETxWzWwhPJUPYTo3Tpjz3hm7SL06V9ub1PuMcRFwBTTWUdP+G/eYFnvXGBRYFALb/ML/i+eb/+P8KDywPlr8AOA9aD8y/dg+QC5YPqA/CDwA0z0bPWM8iH3zPjs+gz7LPAMTPph/Yz+rPDN/eLyDfMt8ARN9m33jfit+c367fwN/S3wDk3/bfCO8a7yzvPu9Q72LvAHTvHk+Y76rvvO/O7+Dviu8ABP8W/yj/Ov9M/17/cP+C/2iU/z5NzlNOhbOaTl3TrdQUtAxPXbNTlKSIKU+dlISk+YykF5RPFlLLcVAVg4q0T2ay41CwJabug9xHXtJUUVWjbpVRlfOIFFShBF/uovilUcWTEiRf3rJnTFSAajxUmrSUtbSU1VIVVCVSlaRTzZSkVD18VxYDxVOtlFNthJxX16LfU9ZdwwBUlWMZHJQzVLR1lAyUbfyEhlRdw6A1VIWzuiSU2FTlpASUawxV7aMoNGRBVQ3Di1xVXdN0JGemk3QUyGlVvbQUZPokZB5WXdNbNFads1BWpQRW5fSpVm0EbGS7nITXhGTvhJRvxpNXFWS0bw6THCTKSpxk4Rwk+uRv7qJI9GSLN1iVUwUMd55TFCTCACR/ni+wL8Iv1C+Wf+gvCj8AHD/2f/B/Sj9kP1Y/cDs2JZg2jd5DpDQTV61UhGTfqoRkv5yEp+QUkZyEd6ZsZFtWxZRcZCr8NBJlVr2z8zxnvrLDVd1TFauMFJQsRHuEF25DhBRlLIwUFERlVBTaVBVTocFMF0YVhlN0RFFUFDpUNJde0gQ8lOiMlMz8BLWybJSWbFR+U51jYalTXWSMlCz8BBLcBPVW1ATYUu0UUpVUUiVkqVKFVExUUFxUOawEIGxkVaQE51HlA81RXbObs1Hds5dRzYRsBGGtUc2TRVGVYyn8lBZqVAT0ZKTXXKTBUG2EqjwEjDQEcyykVUQEOKosBB9EpAVUpM6cpJhVT22UT7WkT+WkTnVEFrSkj079I160917VXsLVsLy0g1S0T4S0Gk2aLaRMzQPhTC2UnPS4DU1Vow5O/ea+tWa1Jr0AtoM8v06/aL9yv4S//m+wvwAif9y/5r8ww0Z1Ds94fxrPAJx/rn/Af2rPXNfWf8jPEo8AJI/uzzCPOo9cj5b/WN+SjwCkj7aP2I/qj8SP9o8gnzKfAESf/o8Qn3qfjJ+en7Cfwp8A1J/mn/DvAv8cr/6fEK9SrwBkrz6tRq+Yr6qvvK/Or+CvmPKvfK8+QgtOLRQktHNVTm0zqgxk4XxkHOz0qWLsVw4i0dz0A9xUJVVQBXNAPARc3FR1nFRtl6RUsVD9I85Q3RNV6DQEA1RUHWxUP4RU1VmUVHRMBJBcBK5REq1kUTV0XAT+TARDUDZVUjZyUyRX5mKH1ASozARFwZQE3LwEA1DOchDkRIkq5EdukmTUR+5TbMS4VVM1c9O8ROzMRAaERFUmTBRAXBRYZBR1PBSrjVRFc6eERMZMFOCibET6rERjQMYTVQ0EVVb9o2hVzQOBfBShLETVu6wU05wU7nQUCFbaDSRWhXM8VuUDXVaqvQN11DSP3BSo3BTI2uQU4fQ0+1YVUxVXGs1DNpQkUFelBKQ3JjLRnCw3xgP8JO6MNApY1l1TI1jNA0F0JEVYItVUWIV0PCduksSULwbvABjv4i8s7/YvKD9y74Tvlu+AMD+CP8zv3u/w7/rhxvNXqj1Da/TURCQkJazUBSYU9OtWzWQEJLnkF94VSg4icRREUzTXNnIjNNRTDFYd1hZS1ezEvWREq6VVHcRVBXNwdBRYqpwUPnwUIaT0B7wU7tZkFNVUdQRUXeOeVFr143qkRGJUPUNLLBfSDiIR1MX0BOH8RMVTVBVU5ASNFBRvDBRX9AS1QWzEKAQUClMFI+kyRFTTDFfOYqNS1UQUVLVljAROLFQwUg1EUmaFc/xRHUSUVMRR/aOFqLwEjMy3RkO8t3bzUdol1FH1Y+pQbZPUUKpF9FA9Q5u8VIPMVGia1FRPnLQuUL003FT1Zky0wk/dFPxUT09Ftlqms04VU7VOpUOCFGTDT051ZgZ1vsPkZHdN1g0jMU2lQwJslNRMBIV0ZGR+bJd2ZZZ19mWWbQAGL7BvymnOb+hv8m9sLxZ/ADB/Qn+0L5Z1Vn3eL5B/0n8A/C8mPwCLPj8Aj1o/fD+OPwB4j3KPtD/GP3CfYp8ET+4/AABPKk9ET2ZPeE+KT5xPrk8AUE9iT+RP9k8IXxpfLF8+XwBQX8pPZF8Gv5Cvql+8X85fAOBf8l8EbxZvKG86b0xvnl9YcGsetd7SL06N1E4N9AVORdPlRLdOA1wXXr3e09YsFDhQRdNVNBRvULb144pQ7SOsUEUjx0qstON8tPzUZcwEOMQEBVT0tG7Ut84FxgW+BVby0/hRRcQ0xCw0xExSrI3UpASAUvXjmjzEtUKMBM4ExHMAJtMsBCWExFk8TAe+IndTrQOSZAS1qkwEx1zE5FMtMwClVG0DGQwHPiJTtMRtapTEhszEoNTEulR9xKasxPVU5RQk1Cis9EBZVeUEDNR7VX3Tlrz0Na4k1MgU1ONV1cRchKscVuXEVnUjUET0aVBU9071lvNE1NVE1PUs1G0RjNQnV60DQlflBLYk9HVXRSOXV03Tr7VXXdRXLdPhV620WGpFtFjlxFhV80hYFfNVKzyU+CSU0wSUx+yEAcJE73afiJ9S76yfVu+onwBi7/Sftu8ArwqvPK9Or2CrqkbSpYzUd/SETCykLCAclOOA1oVOI8SMpUzXRgMtVr0jV1adxFaVxFT0VivV8VVdo9oU1MMM1JWrjISK5MR0XIcu0kGmjIQqVa0EFNTzpMTYqszEwKzEpUSEftzEZFVUdXRURSM3zMQgzMTM+3De0t9TXdT0dLBTWJ3UzHdmIlpTDXNDhMRVLITEDEQE7zzE1RTEpb+MBJ6MDy7SUXx0N5Z8dBdS1cRRHZTsBM8W7ASvUQWUUX2k5AdG0otFUW0DKfwHLjMcFNupUJX0NBSfLBSIHBRrWDQXDsN8xB1Q1cRPfdNrxk8tM5BUFGJPdSOtIMRk8U6V9E71ZE6KBQRODXMTlGTDIHZStJY8JHNN5ZM+5BV0ZNgJTMUWJqJcPCfmFWZldiUIPiUeLb4ix2zfLiUuLUYvAFgvai/c344vmC+6L/QvJu8ASO/6L2zvfu+Q76LvdD9uPwCgP+rvdF/+7xD/el80/y7/AED/Yv+M/4b/mP+q/9T/5v8A+P8KDxwPLg9AD1IPZA92DwCID5oPrA/G/9AP4g/0DwYfABgfYm88H04fYB8qH3Qflh9gqB+6H4QfvhXe0gBOvRNpGPTHzsKCpGTFTr2DswFPJXTcxHFPDdRPVkWD7k/Fow/8ZCx8xCtNUK2EUA3jg4THroKtuQR011DFBFBldFGYRZRUxx5yX1EFJIwkm9Y8xLdRvYPRpCTyUZpdowrctCVS1aSEdGDWdHR8UsUDlIR0sFJavRPI9CTkUs1kU0WDrR7MdDdTBcRTvYNxTVOVw4tTVbTUtL/UtGyTsK6C+VMN4xNURZRMbLfeomZUhXRsNJssh6qm01Tlk+50tAcktCHGjIQ6VQ2EFLfmko5VlqVzqVW9g8GEj+ZiFaKkhDCkh35zvISBxISdosyEtaSn1rOshAkclCFS9IQ89I/Gw1fdNFfN05HKHJcew1yUFzSfdrNYBh3jB1hVn2eUTrPcn+ZPAOCf2p8EX+afMF8Sr2RfVl9AgF96X5RfXq/IU96itmxHtC5zHJQx5IQXV5XD+zVWDeRWxVPKVt10zITTlVZlhAxkY9ykRlZiRYMuzIQDQH7C/VX9s9XldITOVISw9KSaVdbFo39VvRNo3DRJVaqt4zCEZBh8ZP+kNN5qHITGhDSwBISTVH2kqnS0V0y0QGS0JByEBmykNcx011O9E7hTjXSpU4V0DHRqHDROFHQwaux0FLx0/Nwk4FLlNNaMdKpS1XRSrdN3UpRNxGR0R/S0Lqx15LTvSVEt1GzEwKwnHoNR1RPNbKQkUlFFZMwkGlHa7RRRvUPjUL1Dw1C2PZOoUJWjkVD9hFDMPdQEhDxQ1SRUJAlQ1t2j5k9V46zUxIBPUg2ET4V0LCTUBCSiBNSNZ/zEM07tFn7VvhKY2NQUQ9DGUipN/bP1TKqVtExdcwK01JcM5AMG9MQLTq3mztVm3X7fiN8Aotmm37jfyt9En/7fCO8a7wSMl5bC65SfVu/An2rv5J8A9p8Ir9rpHq/Y70qvXK9urwDID8IPnK9+r5Cvyq/cr/6vABC/uq8cv0a/WL9qv3y/jr8AoL+yv8S/1r/ov/q/DM8ezwAwz0LPVM9mz3jPis+cz67PANAfus/kz77P0M8a3yzfBt8AON9i33TfRt+A35LftN/O3wDg3/LfxN8W7yjvOu9M7wbt1P4VNnNPvUMj/HSVUDYlcw5RNbOEUfU0nCS1b4x0/xQ0c1MlhFOqpUNYlDTqpDRetDTRGsw0RBxE0VZVRnZFlkW2ViKZWJUj9VidIx9tWZUjBVntY9ZYHUNFkZxEVKxEm0A3ct7sVIHEzE9u/c5FzkV2RSZCbUJ0RCnERDtAJmVGMlU0RFsXVg3jzFVddFXN5Da0PNpUdZOjVJ30rDTNN6Q0/lN9RGQ0g1PMdTTE5BZTRXaGkqdSlDVk7CQs9CT0nHdWInlW3HRDUcWTDKx01mQnYIZj5HSL4D6TNCRuTxUmVjZSfk71UxG8hKuMlKNHTZ2GfjPcBAakhKLVS42ES+WESsWTbEqqvQRKbSRJ5SRJLfRJ2q2ESCVDPUilQ+hHWn2ER20jWUc1ZEflhLVH/RRI9VOxSHWUSAYdk/dI1XQcFIsQJhWGHQIO40itHn4Vxh/YH+of/B8ADi8gLzIvRC9+Fb4dZi+4HwBaL4wvni/IL7IvvC/WL/gvYCI/FD9GPzg/Uj9IQA</prop>
			</obj>
			<obj name="Protocol" class="HTCProtocol" version="1">
				<prop name="Created">2013-05-24T01:49:10.609</prop>
				<prop name="LastModified">2013-05-24T01:51:44.234</prop>
				<obj name="Programs" class="HTCRunProgramList" version="5">
					<list name="emlist" count="4">
						<obj name="item" class="HTCRunProgram" version="1">
							<prop name="name">Heat Activation</prop>
							<prop name="Cycles">1</prop>
							<prop name="AnalysisMode">None</prop>
							<obj name="Segments" class="TEMRunSegmentList" version="1">
								<list name="emlist" count="1">
									<obj name="item" class="HTCRunSegment" version="2">
										<prop name="Hold">600</prop>
										<prop name="Slope">4.4</prop>
										<prop name="StepDelay">0</prop>
										<prop name="StepSize">0</prop>
										<prop name="Target">95</prop>
										<prop name="Target2">0</prop>
										<prop name="AcquisitionMode">0</prop>
										<prop name="AcqPerDegree">5</prop>
									</obj>
								</list>
							</obj>
						</obj>
						<obj name="item" class="HTCRunProgram" version="1">
							<prop name="name">Quantification</prop>
							<prop name="Cycles">45</prop>
							<prop name="AnalysisMode">Quantification</prop>
							<obj name="Segments" class="TEMRunSegmentList" version="1">
								<list name="emlist" count="2">
									<obj name="item" class="HTCRunSegment" version="2">
										<prop name="Hold">15</prop>
										<prop name="Slope">1</prop>
										<prop name="StepDelay">0</prop>
										<prop name="StepSize">0</prop>
										<prop name="Target">95</prop>
										<prop name="Target2">0</prop>
										<prop name="AcquisitionMode">0</prop>
										<prop name="AcqPerDegree">5</prop>
									</obj>
									<obj name="item" class="HTCRunSegment" version="2">
										<prop name="Hold">60</prop>
										<prop name="Slope">1</prop>
										<prop name="StepDelay">0</prop>
										<prop name="StepSize">0</prop>
										<prop name="Target">60</prop>
										<prop name="Target2">0</prop>
										<prop name="AcquisitionMode">1</prop>
										<prop name="AcqPerDegree">5</prop>
									</obj>
								</list>
							</obj>
						</obj>
						<obj name="item" class="HTCRunProgram" version="1">
							<prop name="name">Melt Curve</prop>
							<prop name="Cycles">1</prop>
							<prop name="AnalysisMode">Melting Curves</prop>
							<obj name="Segments" class="TEMRunSegmentList" version="1">
								<list name="emlist" count="2">
									<obj name="item" class="HTCRunSegment" version="2">
										<prop name="Hold">15</prop>
										<prop name="Slope">4.4</prop>
										<prop name="StepDelay">0</prop>
										<prop name="StepSize">0</prop>
										<prop name="Target">60</prop>
										<prop name="Target2">0</prop>
										<prop name="AcquisitionMode">0</prop>
										<prop name="AcqPerDegree">5</prop>
									</obj>
									<obj name="item" class="HTCRunSegment" version="2">
										<prop name="Hold">3</prop>
										<prop name="Slope">4.4</prop>
										<prop name="StepDelay">0</prop>
										<prop name="StepSize">0</prop>
										<prop name="Target">95</prop>
										<prop name="Target2">0</prop>
										<prop name="AcquisitionMode">0</prop>
										<prop name="AcqPerDegree">20</prop>
									</obj>
								</list>
							</obj>
						</obj>
						<obj name="item" class="HTCRunProgram" version="1">
							<prop name="name">Cooling</prop>
							<prop name="Cycles">1</prop>
							<prop name="AnalysisMode">None</prop>
							<obj name="Segments" class="TEMRunSegmentList" version="1">
								<list name="emlist" count="1">
									<obj name="item" class="HTCRunSegment" version="2">
										<prop name="Hold">30</prop>
										<prop name="Slope">2.2</prop>
										<prop name="StepDelay">0</prop>
										<prop name="StepSize">0</prop>
										<prop name="Target">50</prop>
										<prop name="Target2">0</prop>
										<prop name="AcquisitionMode">0</prop>
										<prop name="AcqPerDegree">5</prop>
									</obj>
								</list>
							</obj>
						</obj>
					</list>
					<list name="AnalysisModes" count="4">
						<item>None</item>
						<item>Quantification</item>
						<item>Melting Curves</item>
						<item>Color Compensation</item>
					</list>
					<prop name="ChannelCount">1</prop>
					<prop name="InstrumentSubclass">HTC_VER_10</prop>
					<obj name="Container" class="HTCBlockType" version="1">
						<prop name="Id">bt96TC5</prop>
						<prop name="RowCount">8</prop>
						<prop name="ColCount">12</prop>
						<prop name="OvershootDnDelay">10</prop>
						<prop name="OvershootUpDelay">10</prop>
						<prop name="RampRateMaxDn">2.2</prop>
						<prop name="RampRateMaxUp">4.4</prop>
						<prop name="ReactionVolMin">10</prop>
						<prop name="ReactionVolMax">100</prop>
						<prop name="ReactionVolDefault">20</prop>
						<prop name="HorVertCrosstalkCoefficient">0.0003</prop>
						<prop name="DiagCrosstalkCoefficent">0.0001</prop>
					</obj>
					<prop name="MaxPositionsToSeek">96</prop>
					<obj name="DetectionFormats" class="DetectionFormats" version="2">
						<list name="emlist" count="1">
							<obj name="item" class="HTCDetectionFormat" version="1">
								<list name="emlist" count="1">
									<obj name="item" class="HTCChannel" version="2">
										<prop name="name">SYBR Green I / HRM Dye</prop>
										<prop name="Active">1</prop>
										<prop name="EmissionWL">533</prop>
										<prop name="ExcitationWL">483</prop>
										<prop name="IntgrTime">250</prop>
										<prop name="MaxIntgrTime">1000</prop>
										<prop name="MeltFactor">1.2</prop>
										<prop name="QuantFactor">30</prop>
									</obj>
								</list>
								<prop name="name">SYBR Green I / HRM Dye</prop>
								<prop name="Active">1</prop>
								<prop name="DefChannelNdx">0</prop>
								<prop name="DenominatorNdx">-1</prop>
								<prop name="ReadOnly">0</prop>
								<list name="EmissionWLAvail" count="6">
									<item>500</item>
									<item>533</item>
									<item>568</item>
									<item>610</item>
									<item>640</item>
									<item>670</item>
								</list>
								<list name="ExcitationWLAvail" count="5">
									<item>450</item>
									<item>483</item>
									<item>523</item>
									<item>558</item>
									<item>615</item>
								</list>
								<prop name="MeasuringMode">hmmDynamic</prop>
							</obj>
						</list>
						<prop name="DefFormatName">SYBR Green I / HRM Dye</prop>
					</obj>
					<list name="AcquisitionModes" count="4">
						<item>None</item>
						<item>Single</item>
						<item>Continuous</item>
						<item>Step</item>
					</list>
					<prop name="SeekTemp">30</prop>
					<prop name="SampleVolume">25</prop>
				</obj>
			</obj>
			<prop name="CompletedProgramNo">5</prop>
			<prop name="StopPoint">3</prop>
			<prop name="CarouselConstMoved">0</prop>
		</obj>
		<obj name="AnlsAndSampleInfo" class="AnlsAndSampleInfo" version="1">
			<obj name="AnlsPropTypes" class="PropertyTypeList" version="1">
				<list name="emlist" count="3">
					<obj name="item" class="SamplePropType" version="1">
						<prop name="name">Units</prop>
						<prop name="PropClass">QuantUnitsProp</prop>
						<prop name="IsChannelProperty">0</prop>
						<prop name="SelectorOrder">0</prop>
						<prop name="ShowInSelector">0</prop>
						<prop name="ShowInTable">0</prop>
						<prop name="TableOrder">0</prop>
					</obj>
					<obj name="item" class="SamplePropType" version="1">
						<prop name="name">ExtRef</prop>
						<prop name="PropClass">RQExtRefProp</prop>
						<prop name="IsChannelProperty">0</prop>
						<prop name="SelectorOrder">0</prop>
						<prop name="ShowInSelector">0</prop>
						<prop name="ShowInTable">0</prop>
						<prop name="TableOrder">0</prop>
					</obj>
					<obj name="item" class="SamplePropType" version="1">
						<prop name="name">Endpt External Experiment</prop>
						<prop name="PropClass">EndptGenoExtExp</prop>
						<prop name="IsChannelProperty">0</prop>
						<prop name="SelectorOrder">0</prop>
						<prop name="ShowInSelector">0</prop>
						<prop name="ShowInTable">0</prop>
						<prop name="TableOrder">0</prop>
					</obj>
				</list>
			</obj>
			<obj name="SamplePropTypes" class="PropertyTypeList" version="1">
				<list name="emlist" count="26">
					<obj name="item" class="SamplePosPropType" version="1">
						<prop name="name">Position</prop>
						<prop name="PropClass">GenSampleEditPosition</prop>
						<prop name="AnalysisClass">General</prop>
						<prop name="IsChannelProperty">0</prop>
						<prop name="SelectorOrder">0</prop>
						<prop name="ShowInSelector">0</prop>
						<prop name="ShowInTable">1</prop>
						<prop name="TableOrder">0</prop>
					</obj>
					<obj name="item" class="SamplePropType" version="1">
						<prop name="name">Color</prop>
						<prop name="PropClass">SamplePrefColor</prop>
						<prop name="AnalysisClass">General</prop>
						<prop name="IsChannelProperty">0</prop>
						<prop name="SelectorOrder">1</prop>
						<prop name="ShowInSelector">0</prop>
						<prop name="ShowInTable">1</prop>
						<prop name="TableOrder">1</prop>
					</obj>
					<obj name="item" class="SamplePropType" version="1">
						<prop name="name">Replicate of</prop>
						<prop name="PropClass">GenSampleEditReplicate</prop>
						<prop name="AnalysisClass">General</prop>
						<prop name="IsChannelProperty">0</prop>
						<prop name="SelectorOrder">2</prop>
						<prop name="ShowInSelector">0</prop>
						<prop name="ShowInTable">1</prop>
						<prop name="TableOrder">2</prop>
					</obj>
					<obj name="item" class="SamplePropType" version="1">
						<prop name="name">Sample Name</prop>
						<prop name="PropClass">GenSampleEditName</prop>
						<prop name="AnalysisClass">General</prop>
						<prop name="IsChannelProperty">0</prop>
						<prop name="SelectorOrder">3</prop>
						<prop name="ShowInSelector">1</prop>
						<prop name="ShowInTable">1</prop>
						<prop name="TableOrder">3</prop>
					</obj>
					<obj name="item" class="SamplePropType" version="1">
						<prop name="name">Subsets</prop>
						<prop name="PropClass">GenSampleEditSubset</prop>
						<prop name="AnalysisClass">General</prop>
						<prop name="IsChannelProperty">0</prop>
						<prop name="SelectorOrder">4</prop>
						<prop name="ShowInSelector">0</prop>
						<prop name="ShowInTable">0</prop>
						<prop name="TableOrder">4</prop>
					</obj>
					<obj name="item" class="SamplePropType" version="1">
						<prop name="name">Notes</prop>
						<prop name="PropClass">GenSampleEditNotes</prop>
						<prop name="AnalysisClass">General</prop>
						<prop name="IsChannelProperty">0</prop>
						<prop name="SelectorOrder">5</prop>
						<prop name="ShowInSelector">0</prop>
						<prop name="ShowInTable">0</prop>
						<prop name="TableOrder">5</prop>
					</obj>
					<obj name="item" class="SamplePropType" version="1">
						<prop name="name">Sample ID</prop>
						<prop name="PropClass">HTCSampleID</prop>
						<prop name="AnalysisClass">General</prop>
						<prop name="IsChannelProperty">0</prop>
						<prop name="SelectorOrder">6</prop>
						<prop name="ShowInSelector">0</prop>
						<prop name="ShowInTable">0</prop>
						<prop name="TableOrder">6</prop>
					</obj>
					<obj name="item" class="SamplePropType" version="1">
						<prop name="name">Sample Prep Notes</prop>
						<prop name="PropClass">HTCSamplePrepNotes</prop>
						<prop name="AnalysisClass">General</prop>
						<prop name="IsChannelProperty">0</prop>
						<prop name="SelectorOrder">7</prop>
						<prop name="ShowInSelector">0</prop>
						<prop name="ShowInTable">0</prop>
						<prop name="TableOrder">7</prop>
					</obj>
					<obj name="item" class="SamplePrefWidthType" version="1">
						<prop name="name">Width</prop>
						<prop name="PropClass">SamplePrefWidth</prop>
						<prop name="AnalysisClass">Sample preferences</prop>
						<prop name="IsChannelProperty">0</prop>
						<prop name="SelectorOrder">8</prop>
						<prop name="ShowInSelector">0</prop>
						<prop name="ShowInTable">0</prop>
						<prop name="TableOrder">8</prop>
					</obj>
					<obj name="item" class="SamplePrefLineStyleType" version="1">
						<prop name="name">Line Style</prop>
						<prop name="PropClass">SamplePrefLineStyle</prop>
						<prop name="AnalysisClass">Sample preferences</prop>
						<prop name="IsChannelProperty">0</prop>
						<prop name="SelectorOrder">9</prop>
						<prop name="ShowInSelector">0</prop>
						<prop name="ShowInTable">0</prop>
						<prop name="TableOrder">9</prop>
					</obj>
					<obj name="item" class="SamplePrefPointStyleType" version="1">
						<prop name="name">Point Style</prop>
						<prop name="PropClass">SamplePrefPointStyle</prop>
						<prop name="AnalysisClass">Sample preferences</prop>
						<prop name="IsChannelProperty">0</prop>
						<prop name="SelectorOrder">10</prop>
						<prop name="ShowInSelector">0</prop>
						<prop name="ShowInTable">0</prop>
						<prop name="TableOrder">10</prop>
					</obj>
					<obj name="item" class="SamplePropType" version="1">
						<prop name="name">Dominant Channel</prop>
						<prop name="PropClass">DominantChannelProp</prop>
						<prop name="AnalysisClass">Color Compensation Analysis</prop>
						<prop name="IsChannelProperty">0</prop>
						<prop name="SelectorOrder">11</prop>
						<prop name="ShowInSelector">0</prop>
						<prop name="ShowInTable">0</prop>
						<prop name="TableOrder">11</prop>
					</obj>
					<obj name="item" class="EndPtSampleTypePropertyType" version="1">
						<prop name="name">EndPt Sample Type</prop>
						<prop name="PropClass">GroupingSample</prop>
						<prop name="AnalysisClass">EndPtGenotyping</prop>
						<prop name="IsChannelProperty">0</prop>
						<prop name="SelectorOrder">12</prop>
						<prop name="ShowInSelector">0</prop>
						<prop name="ShowInTable">0</prop>
						<prop name="TableOrder">12</prop>
					</obj>
					<obj name="item" class="SamplePropType" version="1">
						<prop name="name">EndPt Genotype</prop>
						<prop name="PropClass">Genotype</prop>
						<prop name="AnalysisClass">EndPtGenotyping</prop>
						<prop name="IsChannelProperty">0</prop>
						<prop name="SelectorOrder">13</prop>
						<prop name="ShowInSelector">0</prop>
						<prop name="ShowInTable">0</prop>
						<prop name="TableOrder">13</prop>
					</obj>
					<obj name="item" class="SamplePropType" version="1">
						<prop name="name">Target Name</prop>
						<prop name="PropClass">TargetName</prop>
						<prop name="AnalysisClass">General</prop>
						<prop name="IsChannelProperty">1</prop>
						<prop name="SelectorOrder">14</prop>
						<prop name="ShowInSelector">0</prop>
						<prop name="ShowInTable">0</prop>
						<prop name="TableOrder">14</prop>
					</obj>
					<obj name="item" class="QuantSampleTypePropertyType" version="1">
						<prop name="name">Quantification Sample Type</prop>
						<prop name="PropClass">QuantSampleTypeProperty</prop>
						<prop name="AnalysisClass">Quantification Analysis</prop>
						<prop name="IsChannelProperty">1</prop>
						<prop name="SelectorOrder">15</prop>
						<prop name="ShowInSelector">0</prop>
						<prop name="ShowInTable">0</prop>
						<prop name="TableOrder">15</prop>
					</obj>
					<obj name="item" class="SamplePropType" version="1">
						<prop name="name">Concentration</prop>
						<prop name="PropClass">QuantConcProperty</prop>
						<prop name="AnalysisClass">Quantification Analysis</prop>
						<prop name="IsChannelProperty">1</prop>
						<prop name="SelectorOrder">16</prop>
						<prop name="ShowInSelector">0</prop>
						<prop name="ShowInTable">0</prop>
						<prop name="TableOrder">16</prop>
					</obj>
					<obj name="item" class="QuantCpType" version="1">
						<prop name="name">Cp Low</prop>
						<prop name="PropClass">QuantCpLowProp</prop>
						<prop name="AnalysisClass">Quantification Analysis</prop>
						<prop name="IsChannelProperty">1</prop>
						<prop name="SelectorOrder">17</prop>
						<prop name="ShowInSelector">0</prop>
						<prop name="ShowInTable">0</prop>
						<prop name="TableOrder">17</prop>
					</obj>
					<obj name="item" class="QuantCpType" version="1">
						<prop name="name">Cp High</prop>
						<prop name="PropClass">QuantCpHighProp</prop>
						<prop name="AnalysisClass">Quantification Analysis</prop>
						<prop name="IsChannelProperty">1</prop>
						<prop name="SelectorOrder">18</prop>
						<prop name="ShowInSelector">0</prop>
						<prop name="ShowInTable">0</prop>
						<prop name="TableOrder">18</prop>
					</obj>
					<obj name="item" class="GroupSampleTypePropertyType" version="1">
						<prop name="name">Melt Geno Sample Type</prop>
						<prop name="PropClass">GroupChannelTypeProp</prop>
						<prop name="AnalysisClass">Melt Geno</prop>
						<prop name="IsChannelProperty">1</prop>
						<prop name="SelectorOrder">19</prop>
						<prop name="ShowInSelector">0</prop>
						<prop name="ShowInTable">0</prop>
						<prop name="TableOrder">19</prop>
					</obj>
					<obj name="item" class="SamplePropType" version="1">
						<prop name="name">Melt Geno Genotype</prop>
						<prop name="PropClass">ChannelGenotype</prop>
						<prop name="AnalysisClass">Melt Geno</prop>
						<prop name="IsChannelProperty">1</prop>
						<prop name="SelectorOrder">20</prop>
						<prop name="ShowInSelector">0</prop>
						<prop name="ShowInTable">0</prop>
						<prop name="TableOrder">20</prop>
					</obj>
					<obj name="item" class="RQTargetPropertyType" version="1">
						<prop name="name">Target Type</prop>
						<prop name="PropClass">RQTargetProperty</prop>
						<prop name="AnalysisClass">Relative Quantification</prop>
						<prop name="IsChannelProperty">1</prop>
						<prop name="SelectorOrder">21</prop>
						<prop name="ShowInSelector">0</prop>
						<prop name="ShowInTable">0</prop>
						<prop name="TableOrder">21</prop>
					</obj>
					<obj name="item" class="RQSampleTargetPropertyType" version="1">
						<prop name="name">Combined Sample and Target Type</prop>
						<prop name="PropClass">RQSampleTargetProperty</prop>
						<prop name="AnalysisClass">Relative Quantification</prop>
						<prop name="IsChannelProperty">1</prop>
						<prop name="SelectorOrder">22</prop>
						<prop name="ShowInSelector">0</prop>
						<prop name="ShowInTable">0</prop>
						<prop name="TableOrder">22</prop>
					</obj>
					<obj name="item" class="SamplePropType" version="1">
						<prop name="name">Efficiency</prop>
						<prop name="PropClass">RQEffProp</prop>
						<prop name="AnalysisClass">Relative Quantification</prop>
						<prop name="IsChannelProperty">1</prop>
						<prop name="SelectorOrder">23</prop>
						<prop name="ShowInSelector">0</prop>
						<prop name="ShowInTable">0</prop>
						<prop name="TableOrder">23</prop>
					</obj>
					<obj name="item" class="GroupSampleTypePropertyTypeNoPos" version="1">
						<prop name="name">Scanning Sample Type</prop>
						<prop name="PropClass">GroupChannelTypeProp</prop>
						<prop name="AnalysisClass">Scanning</prop>
						<prop name="IsChannelProperty">1</prop>
						<prop name="SelectorOrder">24</prop>
						<prop name="ShowInSelector">0</prop>
						<prop name="ShowInTable">0</prop>
						<prop name="TableOrder">24</prop>
					</obj>
					<obj name="item" class="SamplePropType" version="1">
						<prop name="name">Scanning Genotype</prop>
						<prop name="PropClass">ChannelGenotype</prop>
						<prop name="AnalysisClass">Scanning</prop>
						<prop name="IsChannelProperty">1</prop>
						<prop name="SelectorOrder">25</prop>
						<prop name="ShowInSelector">0</prop>
						<prop name="ShowInTable">0</prop>
						<prop name="TableOrder">25</prop>
					</obj>
				</list>
			</obj>
			<obj name="SelectedChannels" class="TEMIntegerSet" version="1">
				<list name="Items" count="1">
					<prop name="Item">0</prop>
				</list>
			</obj>
			<obj name="AnalysisProperties" class="ExpPropList" version="1">
				<list name="emlist" count="3">
					<obj name="PropertyObject" class="EndptGenoExtExp" version="3">
						<prop name="PropertyTypeName">Endpt External Experiment</prop>
					</obj>
					<obj name="PropertyObject" class="RQExtRefProp" version="3">
						<prop name="PropertyTypeName">ExtRef</prop>
						<prop name="RefExpProg">-1</prop>
					</obj>
					<obj name="PropertyObject" class="QuantUnitsProp" version="3">
						<prop name="PropertyTypeName">Units</prop>
					</obj>
				</list>
			</obj>
			<obj name="SampleInfoList" class="SamplePropInfoList" version="1">
				<list name="emlist" count="96">
					<obj name="item" class="SamplePropInfo" version="1">
						<obj name="ChannelProperties" class="ChanPropList" version="2">
							<obj name="ChannelProperties" class="EMList" version="1">
								<list name="emlist" count="1">
									<obj name="item" class="PropertyList" version="1">
										<list name="emlist" count="12">
											<obj name="PropertyObject" class="RQSampleTargetProperty" version="4">
												<prop name="PropertyTypeName">Combined Sample and Target Type</prop>
												<prop name="Position">0</prop>
												<prop name="IsDefault">0</prop>
												<obj name="ChannelProp" class="ChannelProperty" version="1">
													<prop name="ChannelIdx">0</prop>
												</obj>
											</obj>
											<obj name="PropertyObject" class="QuantConcProperty" version="4">
												<prop name="PropertyTypeName">Concentration</prop>
												<prop name="Position">0</prop>
												<prop name="IsDefault">1</prop>
												<prop name="Concentration">0</prop>
												<obj name="ChannelProp" class="ChannelProperty" version="1">
													<prop name="ChannelIdx">0</prop>
												</obj>
												<prop name="ReadOnly">1</prop>
											</obj>
											<obj name="PropertyObject" class="QuantCpHighProp" version="4">
												<prop name="PropertyTypeName">Cp High</prop>
												<prop name="Position">0</prop>
												<prop name="IsDefault">1</prop>
												<prop name="CpRangeHigh">0</prop>
												<obj name="ChannelProp" class="ChannelProperty" version="1">
													<prop name="ChannelIdx">0</prop>
												</obj>
												<prop name="ReadOnly">1</prop>
											</obj>
											<obj name="PropertyObject" class="QuantCpLowProp" version="4">
												<prop name="PropertyTypeName">Cp Low</prop>
												<prop name="Position">0</prop>
												<prop name="IsDefault">1</prop>
												<prop name="CpRangeLow">0</prop>
												<obj name="ChannelProp" class="ChannelProperty" version="1">
													<prop name="ChannelIdx">0</prop>
												</obj>
												<prop name="ReadOnly">1</prop>
											</obj>
											<obj name="PropertyObject" class="RQEffProp" version="4">
												<prop name="PropertyTypeName">Efficiency</prop>
												<prop name="Position">0</prop>
												<prop name="IsDefault">1</prop>
												<prop name="Efficiency">2</prop>
												<obj name="ChannelProp" class="ChannelProperty" version="1">
													<prop name="ChannelIdx">0</prop>
												</obj>
											</obj>
											<obj name="PropertyObject" class="ChannelGenotype" version="4">
												<prop name="PropertyTypeName">Melt Geno Genotype</prop>
												<prop name="Position">0</prop>
												<prop name="IsDefault">1</prop>
												<prop name="ReadOnly">1</prop>
												<obj name="ChannelProp" class="ChannelProperty" version="1">
													<prop name="ChannelIdx">0</prop>
												</obj>
											</obj>
											<obj name="PropertyObject" class="GroupChannelTypeProp" version="4">
												<prop name="PropertyTypeName">Melt Geno Sample Type</prop>
												<prop name="Position">0</prop>
												<prop name="IsDefault">0</prop>
												<prop name="GroupSampleType">mstUnknown</prop>
												<obj name="ChannelProp" class="ChannelProperty" version="1">
													<prop name="ChannelIdx">0</prop>
												</obj>
											</obj>
											<obj name="PropertyObject" class="QuantSampleTypeProperty" version="4">
												<prop name="PropertyTypeName">Quantification Sample Type</prop>
												<prop name="Position">0</prop>
												<prop name="IsDefault">0</prop>
												<prop name="SampleType">qsUnknown</prop>
												<obj name="ChannelProp" class="ChannelProperty" version="1">
													<prop name="ChannelIdx">0</prop>
												</obj>
											</obj>
											<obj name="PropertyObject" class="ChannelGenotype" version="4">
												<prop name="PropertyTypeName">Scanning Genotype</prop>
												<prop name="Position">0</prop>
												<prop name="IsDefault">1</prop>
												<prop name="ReadOnly">1</prop>
												<obj name="ChannelProp" class="ChannelProperty" version="1">
													<prop name="ChannelIdx">0</prop>
												</obj>
											</obj>
											<obj name="PropertyObject" class="GroupChannelTypeProp" version="4">
												<prop name="PropertyTypeName">Scanning Sample Type</prop>
												<prop name="Position">0</prop>
												<prop name="IsDefault">0</prop>
												<prop name="GroupSampleType">mstUnknown</prop>
												<obj name="ChannelProp" class="ChannelProperty" version="1">
													<prop name="ChannelIdx">0</prop>
												</obj>
											</obj>
											<obj name="PropertyObject" class="TargetName" version="4">
												<prop name="PropertyTypeName">Target Name</prop>
												<prop name="Position">0</prop>
												<prop name="IsDefault">1</prop>
												<obj name="ChannelProp" class="ChannelProperty" version="1">
													<prop name="ChannelIdx">0</prop>
												</obj>
											</obj>
											<obj name="PropertyObject" class="RQTargetProperty" version="4">
												<prop name="PropertyTypeName">Target Type</prop>
												<prop name="Position">0</prop>
												<prop name="IsDefault">0</prop>
												<prop name="TargetType">dtNone</prop>
												<obj name="ChannelProp" class="ChannelProperty" version="1">
													<prop name="ChannelIdx">0</prop>
												</obj>
											</obj>
										</list>
									</obj>
								</list>
							</obj>
						</obj>
						<prop name="ChannelPropertyCount">1</prop>
						<prop name="ContainerPosition">0</prop>
						<prop name="HasSampleProperties">1</prop>
						<obj name="SampleProperties" class="PropertyList" version="1">
							<list name="emlist" count="14">
								<obj name="PropertyObject" class="SamplePrefColor" version="4">
									<prop name="PropertyTypeName">Color</prop>
									<prop name="Position">0</prop>
									<prop name="IsDefault">0</prop>
									<prop name="Color">$00FF8000</prop>
								</obj>
								<obj name="PropertyObject" class="DominantChannelProp" version="4">
									<prop name="PropertyTypeName">Dominant Channel</prop>
									<prop name="Position">0</prop>
									<prop name="IsDefault">0</prop>
									<prop name="DominantChannel">0</prop>
								</obj>
								<obj name="PropertyObject" class="Genotype" version="4">
									<prop name="PropertyTypeName">EndPt Genotype</prop>
									<prop name="Position">0</prop>
									<prop name="IsDefault">1</prop>
									<prop name="ReadOnly">1</prop>
								</obj>
								<obj name="PropertyObject" class="GroupingSample" version="4">
									<prop name="PropertyTypeName">EndPt Sample Type</prop>
									<prop name="Position">0</prop>
									<prop name="IsDefault">0</prop>
									<prop name="GroupSampleType">mstUnknown</prop>
								</obj>
								<obj name="PropertyObject" class="SamplePrefLineStyle" version="4">
									<prop name="PropertyTypeName">Line Style</prop>
									<prop name="Position">0</prop>
									<prop name="IsDefault">0</prop>
									<prop name="LineStyle">psSolid</prop>
								</obj>
								<obj name="PropertyObject" class="GenSampleEditNotes" version="4">
									<prop name="PropertyTypeName">Notes</prop>
									<prop name="Position">0</prop>
									<prop name="IsDefault">1</prop>
								</obj>
								<obj name="PropertyObject" class="SamplePrefPointStyle" version="4">
									<prop name="PropertyTypeName">Point Style</prop>
									<prop name="Position">0</prop>
									<prop name="IsDefault">0</prop>
									<prop name="PointStyle">psNothing</prop>
								</obj>
								<obj name="PropertyObject" class="GenSampleEditPosition" version="4">
									<prop name="PropertyTypeName">Position</prop>
									<prop name="Position">0</prop>
									<prop name="IsDefault">1</prop>
								</obj>
								<obj name="PropertyObject" class="GenSampleEditReplicate" version="4">
									<prop name="PropertyTypeName">Replicate of</prop>
									<prop name="Position">0</prop>
									<prop name="IsDefault">1</prop>
									<prop name="ReplicateOf">-1</prop>
								</obj>
								<obj name="PropertyObject" class="HTCSampleID" version="4">
									<prop name="PropertyTypeName">Sample ID</prop>
									<prop name="Position">0</prop>
									<prop name="IsDefault">1</prop>
								</obj>
								<obj name="PropertyObject" class="GenSampleEditName" version="4">
									<prop name="PropertyTypeName">Sample Name</prop>
									<prop name="Position">0</prop>
									<prop name="IsDefault">1</prop>
									<prop name="name">Sample 1</prop>
								</obj>
								<obj name="PropertyObject" class="HTCSamplePrepNotes" version="4">
									<prop name="PropertyTypeName">Sample Prep Notes</prop>
									<prop name="Position">0</prop>
									<prop name="IsDefault">1</prop>
								</obj>
								<obj name="PropertyObject" class="GenSampleEditSubset" version="4">
									<prop name="PropertyTypeName">Subsets</prop>
									<prop name="Position">0</prop>
									<prop name="IsDefault">1</prop>
								</obj>
								<obj name="PropertyObject" class="SamplePrefWidth" version="5">
									<prop name="PropertyTypeName">Width</prop>
									<prop name="Position">0</prop>
									<prop name="IsDefault">1</prop>
									<prop name="Width">1</prop>
								</obj>
							</list>
						</obj>
					</obj>
					<obj name="item" class="SamplePropInfo" version="1">
						<obj name="ChannelProperties" class="ChanPropList" version="2">
							<obj name="ChannelProperties" class="EMList" version="1">
								<list name="emlist" count="1">
									<obj name="item" class="PropertyList" version="1">
										<list name="emlist" count="12">
											<obj name="PropertyObject" class="RQSampleTargetProperty" version="4">
												<prop name="PropertyTypeName">Combined Sample and Target Type</prop>
												<prop name="Position">1</prop>
												<prop name="IsDefault">0</prop>
												<obj name="ChannelProp" class="ChannelProperty" version="1">
													<prop name="ChannelIdx">0</prop>
												</obj>
											</obj>
											<obj name="PropertyObject" class="QuantConcProperty" version="4">
												<prop name="PropertyTypeName">Concentration</prop>
												<prop name="Position">1</prop>
												<prop name="IsDefault">1</prop>
												<prop name="Concentration">0</prop>
												<obj name="ChannelProp" class="ChannelProperty" version="1">
													<prop name="ChannelIdx">0</prop>
												</obj>
												<prop name="ReadOnly">1</prop>
											</obj>
											<obj name="PropertyObject" class="QuantCpHighProp" version="4">
												<prop name="PropertyTypeName">Cp High</prop>
												<prop name="Position">1</prop>
												<prop name="IsDefault">1</prop>
												<prop name="CpRangeHigh">0</prop>
												<obj name="ChannelProp" class="ChannelProperty" version="1">
													<prop name="ChannelIdx">0</prop>
												</obj>
												<prop name="ReadOnly">1</prop>
											</obj>
											<obj name="PropertyObject" class="QuantCpLowProp" version="4">
												<prop name="PropertyTypeName">Cp Low</prop>
												<prop name="Position">1</prop>
												<prop name="IsDefault">1</prop>
												<prop name="CpRangeLow">0</prop>
												<obj name="ChannelProp" class="ChannelProperty" version="1">
													<prop name="ChannelIdx">0</prop>
												</obj>
												<prop name="ReadOnly">1</prop>
											</obj>
											<obj name="PropertyObject" class="RQEffProp" version="4">
												<prop name="PropertyTypeName">Efficiency</prop>
												<prop name="Position">1</prop>
												<prop name="IsDefault">1</prop>
												<prop name="Efficiency">2</prop>
												<obj name="ChannelProp" class="ChannelProperty" version="1">
													<prop name="ChannelIdx">0</prop>
												</obj>
											</obj>
											<obj name="PropertyObject" class="ChannelGenotype" version="4">
												<prop name="PropertyTypeName">Melt Geno Genotype</prop>
												<prop name="Position">1</prop>
												<prop name="IsDefault">1</prop>
												<prop name="ReadOnly">1</prop>
												<obj name="ChannelProp" class="ChannelProperty" version="1">
													<prop name="ChannelIdx">0</prop>
												</obj>
											</obj>
											<obj name="PropertyObject" class="GroupChannelTypeProp" version="4">
												<prop name="PropertyTypeName">Melt Geno Sample Type</prop>
												<prop name="Position">1</prop>
												<prop name="IsDefault">0</prop>
												<prop name="GroupSampleType">mstUnknown</prop>
												<obj name="ChannelProp" class="ChannelProperty" version="1">
													<prop name="ChannelIdx">0</prop>
												</obj>
											</obj>
											<obj name="PropertyObject" class="QuantSampleTypeProperty" version="4">
												<prop name="PropertyTypeName">Quantification Sample Type</prop>
												<prop name="Position">1</prop>
												<prop name="IsDefault">0</prop>
												<prop name="SampleType">qsUnknown</prop>
												<obj name="ChannelProp" class="ChannelProperty" version="1">
													<prop name="ChannelIdx">0</prop>
												</obj>
											</obj>
											<obj name="PropertyObject" class="ChannelGenotype" version="4">
												<prop name="PropertyTypeName">Scanning Genotype</prop>
												<prop name="Position">1</prop>
												<prop name="IsDefault">1</prop>
												<prop name="ReadOnly">1</prop>
												<obj name="ChannelProp" class="ChannelProperty" version="1">
													<prop name="ChannelIdx">0</prop>
												</obj>
											</obj>
											<obj name="PropertyObject" class="GroupChannelTypeProp" version="4">
												<prop name="PropertyTypeName">Scanning Sample Type</prop>
												<prop name="Position">1</prop>
												<prop name="IsDefault">0</prop>
												<prop name="GroupSampleType">mstUnknown</prop>
												<obj name="ChannelProp" class="ChannelProperty" version="1">
													<prop name="ChannelIdx">0</prop>
												</obj>
											</obj>
											<obj name="PropertyObject" class="TargetName" version="4">
												<prop name="PropertyTypeName">Target Name</prop>
												<prop name="Position">1</prop>
												<prop name="IsDefault">1</prop>
												<obj name="ChannelProp" class="ChannelProperty" version="1">
													<prop name="ChannelIdx">0</prop>
												</obj>
											</obj>
											<obj name="PropertyObject" class="RQTargetProperty" version="4">
												<prop name="PropertyTypeName">Target Type</prop>
												<prop name="Position">1</prop>
												<prop name="IsDefault">0</prop>
												<prop name="TargetType">dtNone</prop>
												<obj name="ChannelProp" class="ChannelProperty" version="1">
													<prop name="ChannelIdx">0</prop>
												</obj>
											</obj>
										</list>
									</obj>
								</list>
							</obj>
						</obj>
						<prop name="ChannelPropertyCount">1</prop>
						<prop name="ContainerPosition">1</prop>
						<prop name="HasSampleProperties">1</prop>
						<obj name="SampleProperties" class="PropertyList" version="1">
							<list name="emlist" count="14">
								<obj name="PropertyObject" class="SamplePrefColor" version="4">
									<prop name="PropertyTypeName">Color</prop>
									<prop name="Position">1</prop>
									<prop name="IsDefault">0</prop>
									<prop name="Color">clRed</prop>
								</obj>
								<obj name="PropertyObject" class="DominantChannelProp" version="4">
									<prop name="PropertyTypeName">Dominant Channel</prop>
									<prop name="Position">1</prop>
									<prop name="IsDefault">0</prop>
									<prop name="DominantChannel">0</prop>
								</obj>
								<obj name="PropertyObject" class="Genotype" version="4">
									<prop name="PropertyTypeName">EndPt Genotype</prop>
									<prop name="Position">1</prop>
									<prop name="IsDefault">1</prop>
									<prop name="ReadOnly">1</prop>
								</obj>
								<obj name="PropertyObject" class="GroupingSample" version="4">
									<prop name="PropertyTypeName">EndPt Sample Type</prop>
									<prop name="Position">1</prop>
									<prop name="IsDefault">0</prop>
									<prop name="GroupSampleType">mstUnknown</prop>
								</obj>
								<obj name="PropertyObject" class="SamplePrefLineStyle" version="4">
									<prop name="PropertyTypeName">Line Style</prop>
									<prop name="Position">1</prop>
									<prop name="IsDefault">0</prop>
									<prop name="LineStyle">psSolid</prop>
								</obj>
								<obj name="PropertyObject" class="GenSampleEditNotes" version="4">
									<prop name="PropertyTypeName">Notes</prop>
									<prop name="Position">1</prop>
									<prop name="IsDefault">1</prop>
								</obj>
								<obj name="PropertyObject" class="SamplePrefPointStyle" version="4">
									<prop name="PropertyTypeName">Point Style</prop>
									<prop name="Position">1</prop>
									<prop name="IsDefault">0</prop>
									<prop name="PointStyle">psNothing</prop>
								</obj>
								<obj name="PropertyObject" class="GenSampleEditPosition" version="4">
									<prop name="PropertyTypeName">Position</prop>
									<prop name="Position">1</prop>
									<prop name="IsDefault">1</prop>
								</obj>
								<obj name="PropertyObject" class="GenSampleEditReplicate" version="4">
									<prop name="PropertyTypeName">Replicate of</prop>
									<prop name="Position">1</prop>
									<prop name="IsDefault">1</prop>
									<prop name="ReplicateOf">-1</prop>
								</obj>
								<obj name="PropertyObject" class="HTCSampleID" version="4">
									<prop name="PropertyTypeName">Sample ID</prop>
									<prop name="Position">1</prop>
									<prop name="IsDefault">1</prop>
								</obj>
								<obj name="PropertyObject" class="GenSampleEditName" version="4">
									<prop name="PropertyTypeName">Sample Name</prop>
									<prop name="Position">1</prop>
									<prop name="IsDefault">1</prop>
									<prop name="name">Sample 2</prop>
								</obj>
								<obj name="PropertyObject" class="HTCSamplePrepNotes" version="4">
									<prop name="PropertyTypeName">Sample Prep Notes</prop>
									<prop name="Position">1</prop>
									<prop name="IsDefault">1</prop>
								</obj>
								<obj name="PropertyObject" class="GenSampleEditSubset" version="4">
									<prop name="PropertyTypeName">Subsets</prop>
									<prop name="Position">1</prop>
									<prop name="IsDefault">1</prop>
								</obj>
								<obj name="PropertyObject" class="SamplePrefWidth" version="5">
									<prop name="PropertyTypeName">Width</prop>
									<prop name="Position">1</prop>
									<prop name="IsDefault">1</prop>
									<prop name="Width">1</prop>
								</obj>
							</list>
						</obj>
					</obj>
					<obj name="item" class="SamplePropInfo" version="1">
						<obj name="ChannelProperties" class="ChanPropList" version="2">
							<obj name="ChannelProperties" class="EMList" version="1">
								<list name="emlist" count="1">
									<obj name="item" class="PropertyList" version="1">
										<list name="emlist" count="12">
											<obj name="PropertyObject" class="RQSampleTargetProperty" version="4">
												<prop name="PropertyTypeName">Combined Sample and Target Type</prop>
												<prop name="Position">2</prop>
												<prop name="IsDefault">0</prop>
												<obj name="ChannelProp" class="ChannelProperty" version="1">
													<prop name="ChannelIdx">0</prop>
												</obj>
											</obj>
											<obj name="PropertyObject" class="QuantConcProperty" version="4">
												<prop name="PropertyTypeName">Concentration</prop>
												<prop name="Position">2</prop>
												<prop name="IsDefault">1</prop>
												<prop name="Concentration">0</prop>
												<obj name="ChannelProp" class="ChannelProperty" version="1">
													<prop name="ChannelIdx">0</prop>
												</obj>
												<prop name="ReadOnly">1</prop>
											</obj>
											<obj name="PropertyObject" class="QuantCpHighProp" version="4">
												<prop name="PropertyTypeName">Cp High</prop>
												<prop name="Position">2</prop>
												<prop name="IsDefault">1</prop>
												<prop name="CpRangeHigh">0</prop>
												<obj name="ChannelProp" class="ChannelProperty" version="1">
													<prop name="ChannelIdx">0</prop>
												</obj>
												<prop name="ReadOnly">1</prop>
											</obj>
											<obj name="PropertyObject" class="QuantCpLowProp" version="4">
												<prop name="PropertyTypeName">Cp Low</prop>
												<prop name="Position">2</prop>
												<prop name="IsDefault">1</prop>
												<prop name="CpRangeLow">0</prop>
												<obj name="ChannelProp" class="ChannelProperty" version="1">
													<prop name="ChannelIdx">0</prop>
												</obj>
												<prop name="ReadOnly">1</prop>
											</obj>
											<obj name="PropertyObject" class="RQEffProp" version="4">
												<prop name="PropertyTypeName">Efficiency</prop>
												<prop name="Position">2</prop>
												<prop name="IsDefault">1</prop>
												<prop name="Efficiency">2</prop>
												<obj name="ChannelProp" class="ChannelProperty" version="1">
													<prop name="ChannelIdx">0</prop>
												</obj>
											</obj>
											<obj name="PropertyObject" class="ChannelGenotype" version="4">
												<prop name="PropertyTypeName">Melt Geno Genotype</prop>
												<prop name="Position">2</prop>
												<prop name="IsDefault">1</prop>
												<prop name="ReadOnly">1</prop>
												<obj name="ChannelProp" class="ChannelProperty" version="1">
													<prop name="ChannelIdx">0</prop>
												</obj>
											</obj>
											<obj name="PropertyObject" class="GroupChannelTypeProp" version="4">
												<prop name="PropertyTypeName">Melt Geno Sample Type</prop>
												<prop name="Position">2</prop>
												<prop name="IsDefault">0</prop>
												<prop name="GroupSampleType">mstUnknown</prop>
												<obj name="ChannelProp" class="ChannelProperty" version="1">
													<prop name="ChannelIdx">0</prop>
												</obj>
											</obj>
											<obj name="PropertyObject" class="QuantSampleTypeProperty" version="4">
												<prop name="PropertyTypeName">Quantification Sample Type</prop>
												<prop name="Position">2</prop>
												<prop name="IsDefault">0</prop>
												<prop name="SampleType">qsUnknown</prop>
												<obj name="ChannelProp" class="ChannelProperty" version="1">
													<prop name="ChannelIdx">0</prop>
												</obj>
											</obj>
											<obj name="PropertyObject" class="ChannelGenotype" version="4">
												<prop name="PropertyTypeName">Scanning Genotype</prop>
												<prop name="Position">2</prop>
												<prop name="IsDefault">1</prop>
												<prop name="ReadOnly">1</prop>
												<obj name="ChannelProp" class="ChannelProperty" version="1">
													<prop name="ChannelIdx">0</prop>
												</obj>
											</obj>
											<obj name="PropertyObject" class="GroupChannelTypeProp" version="4">
												<prop name="PropertyTypeName">Scanning Sample Type</prop>
												<prop name="Position">2</prop>
												<prop name="IsDefault">0</prop>
												<prop name="GroupSampleType">mstUnknown</prop>
												<obj name="ChannelProp" class="ChannelProperty" version="1">
													<prop name="ChannelIdx">0</prop>
												</obj>
											</obj>
											<obj name="PropertyObject" class="TargetName" version="4">
												<prop name="PropertyTypeName">Target Name</prop>
												<prop name="Position">2</prop>
												<prop name="IsDefault">1</prop>
												<obj name="ChannelProp" class="ChannelProperty" version="1">
													<prop name="ChannelIdx">0</prop>
												</obj>
											</obj>
											<obj name="PropertyObject" class="RQTargetProperty" version="4">
												<prop name="PropertyTypeName">Target Type</prop>
												<prop name="Position">2</prop>
												<prop name="IsDefault">0</prop>
												<prop name="TargetType">dtNone</prop>
												<obj name="ChannelProp" class="ChannelProperty" version="1">
													<prop name="ChannelIdx">0</prop>
												</obj>
											</obj>
										</list>
									</obj>
								</list>
							</obj>
						</obj>
						<prop name="ChannelPropertyCount">1</prop>
						<prop name="ContainerPosition">2</prop>
						<prop name="HasSampleProperties">1</prop>
						<obj name="SampleProperties" class="PropertyList" version="1">
							<list name="emlist" count="14">
								<obj name="PropertyObject" class="SamplePrefColor" version="4">
									<prop name="PropertyTypeName">Color</prop>
									<prop name="Position">2</prop>
									<prop name="IsDefault">0</prop>
									<prop name="Color">$0030D700</prop>
								</obj>
								<obj name="PropertyObject" class="DominantChannelProp" version="4">
									<prop name="PropertyTypeName">Dominant Channel</prop>
									<prop name="Position">2</prop>
									<prop name="IsDefault">0</prop>
									<prop name="DominantChannel">0</prop>
								</obj>
								<obj name="PropertyObject" class="Genotype" version="4">
									<prop name="PropertyTypeName">EndPt Genotype</prop>
									<prop name="Position">2</prop>
									<prop name="IsDefault">1</prop>
									<prop name="ReadOnly">1</prop>
								</obj>
								<obj name="PropertyObject" class="GroupingSample" version="4">
									<prop name="PropertyTypeName">EndPt Sample Type</prop>
									<prop name="Position">2</prop>
									<prop name="IsDefault">0</prop>
									<prop name="GroupSampleType">mstUnknown</prop>
								</obj>
								<obj name="PropertyObject" class="SamplePrefLineStyle" version="4">
									<prop name="PropertyTypeName">Line Style</prop>
									<prop name="Position">2</prop>
									<prop name="IsDefault">0</prop>
									<prop name="LineStyle">psSolid</prop>
								</obj>
								<obj name="PropertyObject" class="GenSampleEditNotes" version="4">
									<prop name="PropertyTypeName">Notes</prop>
									<prop name="Position">2</prop>
									<prop name="IsDefault">1</prop>
								</obj>
								<obj name="PropertyObject" class="SamplePrefPointStyle" version="4">
									<prop name="PropertyTypeName">Point Style</prop>
									<prop name="Position">2</prop>
									<prop name="IsDefault">0</prop>
									<prop name="PointStyle">psNothing</prop>
								</obj>
								<obj name="PropertyObject" class="GenSampleEditPosition" version="4">
									<prop name="PropertyTypeName">Position</prop>
									<prop name="Position">2</prop>
									<prop name="IsDefault">1</prop>
								</obj>
								<obj name="PropertyObject" class="GenSampleEditReplicate" version="4">
									<prop name="PropertyTypeName">Replicate of</prop>
									<prop name="Position">2</prop>
									<prop name="IsDefault">1</prop>
									<prop name="ReplicateOf">-1</prop>
								</obj>
								<obj name="PropertyObject" class="HTCSampleID" version="4">
									<prop name="PropertyTypeName">Sample ID</prop>
									<prop name="Position">2</prop>
									<prop name="IsDefault">1</prop>
								</obj>
								<obj name="PropertyObject" class="GenSampleEditName" version="4">
									<prop name="PropertyTypeName">Sample Name</prop>
									<prop name="Position">2</prop>
									<prop name="IsDefault">1</prop>
									<prop name="name">Sample 3</prop>
								</obj>
								<obj name="PropertyObject" class="HTCSamplePrepNotes" version="4">
									<prop name="PropertyTypeName">Sample Prep Notes</prop>
									<prop name="Position">2</prop>
									<prop name="IsDefault">1</prop>
								</obj>
								<obj name="PropertyObject" class="GenSampleEditSubset" version="4">
									<prop name="PropertyTypeName">Subsets</prop>
									<prop name="Position">2</prop>
									<prop name="IsDefault">1</prop>
								</obj>
								<obj name="PropertyObject" class="SamplePrefWidth" version="5">
									<prop name="PropertyTypeName">Width</prop>
									<prop name="Position">2</prop>
									<prop name="IsDefault">1</prop>
									<prop name="Width">1</prop>
								</obj>
							</list>
						</obj>
					</obj>
					<obj name="item" class="SamplePropInfo" version="1">
						<obj name="ChannelProperties" class="ChanPropList" version="2">
							<obj name="ChannelProperties" class="EMList" version="1">
								<list name="emlist" count="1">
									<obj name="item" class="PropertyList" version="1">
										<list name="emlist" count="12">
											<obj name="PropertyObject" class="RQSampleTargetProperty" version="4">
												<prop name="PropertyTypeName">Combined Sample and Target Type</prop>
												<prop name="Position">3</prop>
												<prop name="IsDefault">0</prop>
												<obj name="ChannelProp" class="ChannelProperty" version="1">
													<prop name="ChannelIdx">0</prop>
												</obj>
											</obj>
											<obj name="PropertyObject" class="QuantConcProperty" version="4">
												<prop name="PropertyTypeName">Concentration</prop>
												<prop name="Position">3</prop>
												<prop name="IsDefault">1</prop>
												<prop name="Concentration">0</prop>
												<obj name="ChannelProp" class="ChannelProperty" version="1">
													<prop name="ChannelIdx">0</prop>
												</obj>
												<prop name="ReadOnly">1</prop>
											</obj>
											<obj name="PropertyObject" class="QuantCpHighProp" version="4">
												<prop name="PropertyTypeName">Cp High</prop>
												<prop name="Position">3</prop>
												<prop name="IsDefault">1</prop>
												<prop name="CpRangeHigh">0</prop>
												<obj name="ChannelProp" class="ChannelProperty" version="1">
													<prop name="ChannelIdx">0</prop>
												</obj>
												<prop name="ReadOnly">1</prop>
											</obj>
											<obj name="PropertyObject" class="QuantCpLowProp" version="4">
												<prop name="PropertyTypeName">Cp Low</prop>
												<prop name="Position">3</prop>
												<prop name="IsDefault">1</prop>
												<prop name="CpRangeLow">0</prop>
												<obj name="ChannelProp" class="ChannelProperty" version="1">
													<prop name="ChannelIdx">0</prop>
												</obj>
												<prop name="ReadOnly">1</prop>
											</obj>
											<obj name="PropertyObject" class="RQEffProp" version="4">
												<prop name="PropertyTypeName">Efficiency</prop>
												<prop name="Position">3</prop>
												<prop name="IsDefault">1</prop>
												<prop name="Efficiency">2</prop>
												<obj name="ChannelProp" class="ChannelProperty" version="1">
													<prop name="ChannelIdx">0</prop>
												</obj>
											</obj>
											<obj name="PropertyObject" class="ChannelGenotype" version="4">
												<prop name="PropertyTypeName">Melt Geno Genotype</prop>
												<prop name="Position">3</prop>
												<prop name="IsDefault">1</prop>
												<prop name="ReadOnly">1</prop>
												<obj name="ChannelProp" class="ChannelProperty" version="1">
													<prop name="ChannelIdx">0</prop>
												</obj>
											</obj>
											<obj name="PropertyObject" class="GroupChannelTypeProp" version="4">
												<prop name="PropertyTypeName">Melt Geno Sample Type</prop>
												<prop name="Position">3</prop>
												<prop name="IsDefault">0</prop>
												<prop name="GroupSampleType">mstUnknown</prop>
												<obj name="ChannelProp" class="ChannelProperty" version="1">
													<prop name="ChannelIdx">0</prop>
												</obj>
											</obj>
											<obj name="PropertyObject" class="QuantSampleTypeProperty" version="4">
												<prop name="PropertyTypeName">Quantification Sample Type</prop>
												<prop name="Position">3</prop>
												<prop name="IsDefault">0</prop>
												<prop name="SampleType">qsUnknown</prop>
												<obj name="ChannelProp" class="ChannelProperty" version="1">
													<prop name="ChannelIdx">0</prop>
												</obj>
											</obj>
											<obj name="PropertyObject" class="ChannelGenotype" version="4">
												<prop name="PropertyTypeName">Scanning Genotype</prop>
												<prop name="Position">3</prop>
												<prop name="IsDefault">1</prop>
												<prop name="ReadOnly">1</prop>
												<obj name="ChannelProp" class="ChannelProperty" version="1">
													<prop name="ChannelIdx">0</prop>
												</obj>
											</obj>
											<obj name="PropertyObject" class="GroupChannelTypeProp" version="4">
												<prop name="PropertyTypeName">Scanning Sample Type</prop>
												<prop name="Position">3</prop>
												<prop name="IsDefault">0</prop>
												<prop name="GroupSampleType">mstUnknown</prop>
												<obj name="ChannelProp" class="ChannelProperty" version="1">
													<prop name="ChannelIdx">0</prop>
												</obj>
											</obj>
											<obj name="PropertyObject" class="TargetName" version="4">
												<prop name="PropertyTypeName">Target Name</prop>
												<prop name="Position">3</prop>
												<prop name="IsDefault">1</prop>
												<obj name="ChannelProp" class="ChannelProperty" version="1">
													<prop name="ChannelIdx">0</prop>
												</obj>
											</obj>
											<obj name="PropertyObject" class="RQTargetProperty" version="4">
												<prop name="PropertyTypeName">Target Type</prop>
												<prop name="Position">3</prop>
												<prop name="IsDefault">0</prop>
												<prop name="TargetType">dtNone</prop>
												<obj name="ChannelProp" class="ChannelProperty" version="1">
													<prop name="ChannelIdx">0</prop>
												</obj>
											</obj>
										</list>
									</obj>
								</list>
							</obj>
						</obj>
						<prop name="ChannelPropertyCount">1</prop>
						<prop name="ContainerPosition">3</prop>
						<prop name="HasSampleProperties">1</prop>
						<obj name="SampleProperties" class="PropertyList" version="1">
							<list name="emlist" count="14">
								<obj name="PropertyObject" class="SamplePrefColor" version="4">
									<prop name="PropertyTypeName">Color</prop>
									<prop name="Position">3</prop>
									<prop name="IsDefault">0</prop>
									<prop name="Color">clFuchsia</prop>
								</obj>
								<obj name="PropertyObject" class="DominantChannelProp" version="4">
									<prop name="PropertyTypeName">Dominant Channel</prop>
									<prop name="Position">3</prop>
									<prop name="IsDefault">0</prop>
									<prop name="DominantChannel">0</prop>
								</obj>
								<obj name="PropertyObject" class="Genotype" version="4">
									<prop name="PropertyTypeName">EndPt Genotype</prop>
									<prop name="Position">3</prop>
									<prop name="IsDefault">1</prop>
									<prop name="ReadOnly">1</prop>
								</obj>
								<obj name="PropertyObject" class="GroupingSample" version="4">
									<prop name="PropertyTypeName">EndPt Sample Type</prop>
									<prop name="Position">3</prop>
									<prop name="IsDefault">0</prop>
									<prop name="GroupSampleType">mstUnknown</prop>
								</obj>
								<obj name="PropertyObject" class="SamplePrefLineStyle" version="4">
									<prop name="PropertyTypeName">Line Style</prop>
									<prop name="Position">3</prop>
									<prop name="IsDefault">0</prop>
									<prop name="LineStyle">psSolid</prop>
								</obj>
								<obj name="PropertyObject" class="GenSampleEditNotes" version="4">
									<prop name="PropertyTypeName">Notes</prop>
									<prop name="Position">3</prop>
									<prop name="IsDefault">1</prop>
								</obj>
								<obj name="PropertyObject" class="SamplePrefPointStyle" version="4">
									<prop name="PropertyTypeName">Point Style</prop>
									<prop name="Position">3</prop>
									<prop name="IsDefault">0</prop>
									<prop name="PointStyle">psNothing</prop>
								</obj>
								<obj name="PropertyObject" class="GenSampleEditPosition" version="4">
									<prop name="PropertyTypeName">Position</prop>
									<prop name="Position">3</prop>
									<prop name="IsDefault">1</prop>
								</obj>
								<obj name="PropertyObject" class="GenSampleEditReplicate" version="4">
									<prop name="PropertyTypeName">Replicate of</prop>
									<prop name="Position">3</prop>
									<prop name="IsDefault">1</prop>
									<prop name="ReplicateOf">-1</prop>
								</obj>
								<obj name="PropertyObject" class="HTCSampleID" version="4">
									<prop name="PropertyTypeName">Sample ID</prop>
									<prop name="Position">3</prop>
									<prop name="IsDefault">1</prop>
								</obj>
								<obj name="PropertyObject" class="GenSampleEditName" version="4">
									<prop name="PropertyTypeName">Sample Name</prop>
									<prop name="Position">3</prop>
									<prop name="IsDefault">1</prop>
									<prop name="name">Sample 4</prop>
								</obj>
								<obj name="PropertyObject" class="HTCSamplePrepNotes" version="4">
									<prop name="PropertyTypeName">Sample Prep Notes</prop>
									<prop name="Position">3</prop>
									<prop name="IsDefault">1</prop>
								</obj>
								<obj name="PropertyObject" class="GenSampleEditSubset" version="4">
									<prop name="PropertyTypeName">Subsets</prop>
									<prop name="Position">3</prop>
									<prop name="IsDefault">1</prop>
								</obj>
								<obj name="PropertyObject" class="SamplePrefWidth" version="5">
									<prop name="PropertyTypeName">Width</prop>
									<prop name="Position">3</prop>
									<prop name="IsDefault">1</prop>
									<prop name="Width">1</prop>
								</obj>
							</list>
						</obj>
					</obj>
					<obj name="item" class="SamplePropInfo" version="1">
						<obj name="ChannelProperties" class="ChanPropList" version="2">
							<obj name="ChannelProperties" class="EMList" version="1">
								<list name="emlist" count="1">
									<obj name="item" class="PropertyList" version="1">
										<list name="emlist" count="12">
											<obj name="PropertyObject" class="RQSampleTargetProperty" version="4">
												<prop name="PropertyTypeName">Combined Sample and Target Type</prop>
												<prop name="Position">4</prop>
												<prop name="IsDefault">0</prop>
												<obj name="ChannelProp" class="ChannelProperty" version="1">
													<prop name="ChannelIdx">0</prop>
												</obj>
											</obj>
											<obj name="PropertyObject" class="QuantConcProperty" version="4">
												<prop name="PropertyTypeName">Concentration</prop>
												<prop name="Position">4</prop>
												<prop name="IsDefault">1</prop>
												<prop name="Concentration">0</prop>
												<obj name="ChannelProp" class="ChannelProperty" version="1">
													<prop name="ChannelIdx">0</prop>
												</obj>
												<prop name="ReadOnly">1</prop>
											</obj>
											<obj name="PropertyObject" class="QuantCpHighProp" version="4">
												<prop name="PropertyTypeName">Cp High</prop>
												<prop name="Position">4</prop>
												<prop name="IsDefault">1</prop>
												<prop name="CpRangeHigh">0</prop>
												<obj name="ChannelProp" class="ChannelProperty" version="1">
													<prop name="ChannelIdx">0</prop>
												</obj>
												<prop name="ReadOnly">1</prop>
											</obj>
											<obj name="PropertyObject" class="QuantCpLowProp" version="4">
												<prop name="PropertyTypeName">Cp Low</prop>
												<prop name="Position">4</prop>
												<prop name="IsDefault">1</prop>
												<prop name="CpRangeLow">0</prop>
												<obj name="ChannelProp" class="ChannelProperty" version="1">
													<prop name="ChannelIdx">0</prop>
												</obj>
												<prop name="ReadOnly">1</prop>
											</obj>
											<obj name="PropertyObject" class="RQEffProp" version="4">
												<prop name="PropertyTypeName">Efficiency</prop>
												<prop name="Position">4</prop>
												<prop name="IsDefault">1</prop>
												<prop name="Efficiency">2</prop>
												<obj name="ChannelProp" class="ChannelProperty" version="1">
													<prop name="ChannelIdx">0</prop>
												</obj>
											</obj>
											<obj name="PropertyObject" class="ChannelGenotype" version="4">
												<prop name="PropertyTypeName">Melt Geno Genotype</prop>
												<prop name="Position">4</prop>
												<prop name="IsDefault">1</prop>
												<prop name="ReadOnly">1</prop>
												<obj name="ChannelProp" class="ChannelProperty" version="1">
													<prop name="ChannelIdx">0</prop>
												</obj>
											</obj>
											<obj name="PropertyObject" class="GroupChannelTypeProp" version="4">
												<prop name="PropertyTypeName">Melt Geno Sample Type</prop>
												<prop name="Position">4</prop>
												<prop name="IsDefault">0</prop>
												<prop name="GroupSampleType">mstUnknown</prop>
												<obj name="ChannelProp" class="ChannelProperty" version="1">
													<prop name="ChannelIdx">0</prop>
												</obj>
											</obj>
											<obj name="PropertyObject" class="QuantSampleTypeProperty" version="4">
												<prop name="PropertyTypeName">Quantification Sample Type</prop>
												<prop name="Position">4</prop>
												<prop name="IsDefault">0</prop>
												<prop name="SampleType">qsUnknown</prop>
												<obj name="ChannelProp" class="ChannelProperty" version="1">
													<prop name="ChannelIdx">0</prop>
												</obj>
											</obj>
											<obj name="PropertyObject" class="ChannelGenotype" version="4">
												<prop name="PropertyTypeName">Scanning Genotype</prop>
												<prop name="Position">4</prop>
												<prop name="IsDefault">1</prop>
												<prop name="ReadOnly">1</prop>
												<obj name="ChannelProp" class="ChannelProperty" version="1">
													<prop name="ChannelIdx">0</prop>
												</obj>
											</obj>
											<obj name="PropertyObject" class="GroupChannelTypeProp" version="4">
												<prop name="PropertyTypeName">Scanning Sample Type</prop>
												<prop name="Position">4</prop>
												<prop name="IsDefault">0</prop>
												<prop name="GroupSampleType">mstUnknown</prop>
												<obj name="ChannelProp" class="ChannelProperty" version="1">
													<prop name="ChannelIdx">0</prop>
												</obj>
											</obj>
											<obj name="PropertyObject" class="TargetName" version="4">
												<prop name="PropertyTypeName">Target Name</prop>
												<prop name="Position">4</prop>
												<prop name="IsDefault">1</prop>
												<obj name="ChannelProp" class="ChannelProperty" version="1">
													<prop name="ChannelIdx">0</prop>
												</obj>
											</obj>
											<obj name="PropertyObject" class="RQTargetProperty" version="4">
												<prop name="PropertyTypeName">Target Type</prop>
												<prop name="Position">4</prop>
												<prop name="IsDefault">0</prop>
												<prop name="TargetType">dtNone</prop>
												<obj name="ChannelProp" class="ChannelProperty" version="1">
													<prop name="ChannelIdx">0</prop>
												</obj>
											</obj>
										</list>
									</obj>
								</list>
							</obj>
						</obj>
						<prop name="ChannelPropertyCount">1</prop>
						<prop name="ContainerPosition">4</prop>
						<prop name="HasSampleProperties">1</prop>
						<obj name="SampleProperties" class="PropertyList" version="1">
							<list name="emlist" count="14">
								<obj name="PropertyObject" class="SamplePrefColor" version="4">
									<prop name="PropertyTypeName">Color</prop>
									<prop name="Position">4</prop>
									<prop name="IsDefault">0</prop>
									<prop name="Color">clGray</prop>
								</obj>
								<obj name="PropertyObject" class="DominantChannelProp" version="4">
									<prop name="PropertyTypeName">Dominant Channel</prop>
									<prop name="Position">4</prop>
									<prop name="IsDefault">0</prop>
									<prop name="DominantChannel">0</prop>
								</obj>
								<obj name="PropertyObject" class="Genotype" version="4">
									<prop name="PropertyTypeName">EndPt Genotype</prop>
									<prop name="Position">4</prop>
									<prop name="IsDefault">1</prop>
									<prop name="ReadOnly">1</prop>
								</obj>
								<obj name="PropertyObject" class="GroupingSample" version="4">
									<prop name="PropertyTypeName">EndPt Sample Type</prop>
									<prop name="Position">4</prop>
									<prop name="IsDefault">0</prop>
									<prop name="GroupSampleType">mstUnknown</prop>
								</obj>
								<obj name="PropertyObject" class="SamplePrefLineStyle" version="4">
									<prop name="PropertyTypeName">Line Style</prop>
									<prop name="Position">4</prop>
									<prop name="IsDefault">0</prop>
									<prop name="LineStyle">psSolid</prop>
								</obj>
								<obj name="PropertyObject" class="GenSampleEditNotes" version="4">
									<prop name="PropertyTypeName">Notes</prop>
									<prop name="Position">4</prop>
									<prop name="IsDefault">1</prop>
								</obj>
								<obj name="PropertyObject" class="SamplePrefPointStyle" version="4">
									<prop name="PropertyTypeName">Point Style</prop>
									<prop name="Position">4</prop>
									<prop name="IsDefault">0</prop>
									<prop name="PointStyle">psNothing</prop>
								</obj>
								<obj name="PropertyObject" class="GenSampleEditPosition" version="4">
									<prop name="PropertyTypeName">Position</prop>
									<prop name="Position">4</prop>
									<prop name="IsDefault">1</prop>
								</obj>
								<obj name="PropertyObject" class="GenSampleEditReplicate" version="4">
									<prop name="PropertyTypeName">Replicate of</prop>
									<prop name="Position">4</prop>
									<prop name="IsDefault">1</prop>
									<prop name="ReplicateOf">-1</prop>
								</obj>
								<obj name="PropertyObject" class="HTCSampleID" version="4">
									<prop name="PropertyTypeName">Sample ID</prop>
									<prop name="Position">4</prop>
									<prop name="IsDefault">1</prop>
								</obj>
								<obj name="PropertyObject" class="GenSampleEditName" version="4">
									<prop name="PropertyTypeName">Sample Name</prop>
									<prop name="Position">4</prop>
									<prop name="IsDefault">1</prop>
									<prop name="name">Sample 5</prop>
								</obj>
								<obj name="PropertyObject" class="HTCSamplePrepNotes" version="4">
									<prop name="PropertyTypeName">Sample Prep Notes</prop>
									<prop name="Position">4</prop>
									<prop name="IsDefault">1</prop>
								</obj>
								<obj name="PropertyObject" class="GenSampleEditSubset" version="4">
									<prop name="PropertyTypeName">Subsets</prop>
									<prop name="Position">4</prop>
									<prop name="IsDefault">1</prop>
								</obj>
								<obj name="PropertyObject" class="SamplePrefWidth" version="5">
									<prop name="PropertyTypeName">Width</prop>
									<prop name="Position">4</prop>
									<prop name="IsDefault">1</prop>
									<prop name="Width">1</prop>
								</obj>
							</list>
						</obj>
					</obj>
					<obj name="item" class="SamplePropInfo" version="1">
						<obj name="ChannelProperties" class="ChanPropList" version="2">
							<obj name="ChannelProperties" class="EMList" version="1">
								<list name="emlist" count="1">
									<obj name="item" class="PropertyList" version="1">
										<list name="emlist" count="12">
											<obj name="PropertyObject" class="RQSampleTargetProperty" version="4">
												<prop name="PropertyTypeName">Combined Sample and Target Type</prop>
												<prop name="Position">5</prop>
												<prop name="IsDefault">0</prop>
												<obj name="ChannelProp" class="ChannelProperty" version="1">
													<prop name="ChannelIdx">0</prop>
												</obj>
											</obj>
											<obj name="PropertyObject" class="QuantConcProperty" version="4">
												<prop name="PropertyTypeName">Concentration</prop>
												<prop name="Position">5</prop>
												<prop name="IsDefault">1</prop>
												<prop name="Concentration">0</prop>
												<obj name="ChannelProp" class="ChannelProperty" version="1">
													<prop name="ChannelIdx">0</prop>
												</obj>
												<prop name="ReadOnly">1</prop>
											</obj>
											<obj name="PropertyObject" class="QuantCpHighProp" version="4">
												<prop name="PropertyTypeName">Cp High</prop>
												<prop name="Position">5</prop>
												<prop name="IsDefault">1</prop>
												<prop name="CpRangeHigh">0</prop>
												<obj name="ChannelProp" class="ChannelProperty" version="1">
													<prop name="ChannelIdx">0</prop>
												</obj>
												<prop name="ReadOnly">1</prop>
											</obj>
											<obj name="PropertyObject" class="QuantCpLowProp" version="4">
												<prop name="PropertyTypeName">Cp Low</prop>
												<prop name="Position">5</prop>
												<prop name="IsDefault">1</prop>
												<prop name="CpRangeLow">0</prop>
												<obj name="ChannelProp" class="ChannelProperty" version="1">
													<prop name="ChannelIdx">0</prop>
												</obj>
												<prop name="ReadOnly">1</prop>
											</obj>
											<obj name="PropertyObject" class="RQEffProp" version="4">
												<prop name="PropertyTypeName">Efficiency</prop>
												<prop name="Position">5</prop>
												<prop name="IsDefault">1</prop>
												<prop name="Efficiency">2</prop>
												<obj name="ChannelProp" class="ChannelProperty" version="1">
													<prop name="ChannelIdx">0</prop>
												</obj>
											</obj>
											<obj name="PropertyObject" class="ChannelGenotype" version="4">
												<prop name="PropertyTypeName">Melt Geno Genotype</prop>
												<prop name="Position">5</prop>
												<prop name="IsDefault">1</prop>
												<prop name="ReadOnly">1</prop>
												<obj name="ChannelProp" class="ChannelProperty" version="1">
													<prop name="ChannelIdx">0</prop>
												</obj>
											</obj>
											<obj name="PropertyObject" class="GroupChannelTypeProp" version="4">
												<prop name="PropertyTypeName">Melt Geno Sample Type</prop>
												<prop name="Position">5</prop>
												<prop name="IsDefault">0</prop>
												<prop name="GroupSampleType">mstUnknown</prop>
												<obj name="ChannelProp" class="ChannelProperty" version="1">
													<prop name="ChannelIdx">0</prop>
												</obj>
											</obj>
											<obj name="PropertyObject" class="QuantSampleTypeProperty" version="4">
												<prop name="PropertyTypeName">Quantification Sample Type</prop>
												<prop name="Position">5</prop>
												<prop name="IsDefault">0</prop>
												<prop name="SampleType">qsUnknown</prop>
												<obj name="ChannelProp" class="ChannelProperty" version="1">
													<prop name="ChannelIdx">0</prop>
												</obj>
											</obj>
											<obj name="PropertyObject" class="ChannelGenotype" version="4">
												<prop name="PropertyTypeName">Scanning Genotype</prop>
												<prop name="Position">5</prop>
												<prop name="IsDefault">1</prop>
												<prop name="ReadOnly">1</prop>
												<obj name="ChannelProp" class="ChannelProperty" version="1">
													<prop name="ChannelIdx">0</prop>
												</obj>
											</obj>
											<obj name="PropertyObject" class="GroupChannelTypeProp" version="4">
												<prop name="PropertyTypeName">Scanning Sample Type</prop>
												<prop name="Position">5</prop>
												<prop name="IsDefault">0</prop>
												<prop name="GroupSampleType">mstUnknown</prop>
												<obj name="ChannelProp" class="ChannelProperty" version="1">
													<prop name="ChannelIdx">0</prop>
												</obj>
											</obj>
											<obj name="PropertyObject" class="TargetName" version="4">
												<prop name="PropertyTypeName">Target Name</prop>
												<prop name="Position">5</prop>
												<prop name="IsDefault">1</prop>
												<obj name="ChannelProp" class="ChannelProperty" version="1">
													<prop name="ChannelIdx">0</prop>
												</obj>
											</obj>
											<obj name="PropertyObject" class="RQTargetProperty" version="4">
												<prop name="PropertyTypeName">Target Type</prop>
												<prop name="Position">5</prop>
												<prop name="IsDefault">0</prop>
												<prop name="TargetType">dtNone</prop>
												<obj name="ChannelProp" class="ChannelProperty" version="1">
													<prop name="ChannelIdx">0</prop>
												</obj>
											</obj>
										</list>
									</obj>
								</list>
							</obj>
						</obj>
						<prop name="ChannelPropertyCount">1</prop>
						<prop name="ContainerPosition">5</prop>
						<prop name="HasSampleProperties">1</prop>
						<obj name="SampleProperties" class="PropertyList" version="1">
							<list name="emlist" count="14">
								<obj name="PropertyObject" class="SamplePrefColor" version="4">
									<prop name="PropertyTypeName">Color</prop>
									<prop name="Position">5</prop>
									<prop name="IsDefault">0</prop>
									<prop name="Color">$0012D7FA</prop>
								</obj>
								<obj name="PropertyObject" class="DominantChannelProp" version="4">
									<prop name="PropertyTypeName">Dominant Channel</prop>
									<prop name="Position">5</prop>
									<prop name="IsDefault">0</prop>
									<prop name="DominantChannel">0</prop>
								</obj>
								<obj name="PropertyObject" class="Genotype" version="4">
									<prop name="PropertyTypeName">EndPt Genotype</prop>
									<prop name="Position">5</prop>
									<prop name="IsDefault">1</prop>
									<prop name="ReadOnly">1</prop>
								</obj>
								<obj name="PropertyObject" class="GroupingSample" version="4">
									<prop name="PropertyTypeName">EndPt Sample Type</prop>
									<prop name="Position">5</prop>
									<prop name="IsDefault">0</prop>
									<prop name="GroupSampleType">mstUnknown</prop>
								</obj>
								<obj name="PropertyObject" class="SamplePrefLineStyle" version="4">
									<prop name="PropertyTypeName">Line Style</prop>
									<prop name="Position">5</prop>
									<prop name="IsDefault">0</prop>
									<prop name="LineStyle">psSolid</prop>
								</obj>
								<obj name="PropertyObject" class="GenSampleEditNotes" version="4">
									<prop name="PropertyTypeName">Notes</prop>
									<prop name="Position">5</prop>
									<prop name="IsDefault">1</prop>
								</obj>
								<obj name="PropertyObject" class="SamplePrefPointStyle" version="4">
									<prop name="PropertyTypeName">Point Style</prop>
									<prop name="Position">5</prop>
									<prop name="IsDefault">0</prop>
									<prop name="PointStyle">psNothing</prop>
								</obj>
								<obj name="PropertyObject" class="GenSampleEditPosition" version="4">
									<prop name="PropertyTypeName">Position</prop>
									<prop name="Position">5</prop>
									<prop name="IsDefault">1</prop>
								</obj>
								<obj name="PropertyObject" class="GenSampleEditReplicate" version="4">
									<prop name="PropertyTypeName">Replicate of</prop>
									<prop name="Position">5</prop>
									<prop name="IsDefault">1</prop>
									<prop name="ReplicateOf">-1</prop>
								</obj>
								<obj name="PropertyObject" class="HTCSampleID" version="4">
									<prop name="PropertyTypeName">Sample ID</prop>
									<prop name="Position">5</prop>
									<prop name="IsDefault">1</prop>
								</obj>
								<obj name="PropertyObject" class="GenSampleEditName" version="4">
									<prop name="PropertyTypeName">Sample Name</prop>
									<prop name="Position">5</prop>
									<prop name="IsDefault">1</prop>
									<prop name="name">Sample 6</prop>
								</obj>
								<obj name="PropertyObject" class="HTCSamplePrepNotes" version="4">
									<prop name="PropertyTypeName">Sample Prep Notes</prop>
									<prop name="Position">5</prop>
									<prop name="IsDefault">1</prop>
								</obj>
								<obj name="PropertyObject" class="GenSampleEditSubset" version="4">
									<prop name="PropertyTypeName">Subsets</prop>
									<prop name="Position">5</prop>
									<prop name="IsDefault">1</prop>
								</obj>
								<obj name="PropertyObject" class="SamplePrefWidth" version="5">
									<prop name="PropertyTypeName">Width</prop>
									<prop name="Position">5</prop>
									<prop name="IsDefault">1</prop>
									<prop name="Width">1</prop>
								</obj>
							</list>
						</obj>
					</obj>
					<obj name="item" class="SamplePropInfo" version="1">
						<obj name="ChannelProperties" class="ChanPropList" version="2">
							<obj name="ChannelProperties" class="EMList" version="1">
								<list name="emlist" count="1">
									<obj name="item" class="PropertyList" version="1">
										<list name="emlist" count="12">
											<obj name="PropertyObject" class="RQSampleTargetProperty" version="4">
												<prop name="PropertyTypeName">Combined Sample and Target Type</prop>
												<prop name="Position">6</prop>
												<prop name="IsDefault">0</prop>
												<obj name="ChannelProp" class="ChannelProperty" version="1">
													<prop name="ChannelIdx">0</prop>
												</obj>
											</obj>
											<obj name="PropertyObject" class="QuantConcProperty" version="4">
												<prop name="PropertyTypeName">Concentration</prop>
												<prop name="Position">6</prop>
												<prop name="IsDefault">1</prop>
												<prop name="Concentration">0</prop>
												<obj name="ChannelProp" class="ChannelProperty" version="1">
													<prop name="ChannelIdx">0</prop>
												</obj>
												<prop name="ReadOnly">1</prop>
											</obj>
											<obj name="PropertyObject" class="QuantCpHighProp" version="4">
												<prop name="PropertyTypeName">Cp High</prop>
												<prop name="Position">6</prop>
												<prop name="IsDefault">1</prop>
												<prop name="CpRangeHigh">0</prop>
												<obj name="ChannelProp" class="ChannelProperty" version="1">
													<prop name="ChannelIdx">0</prop>
												</obj>
												<prop name="ReadOnly">1</prop>
											</obj>
											<obj name="PropertyObject" class="QuantCpLowProp" version="4">
												<prop name="PropertyTypeName">Cp Low</prop>
												<prop name="Position">6</prop>
												<prop name="IsDefault">1</prop>
												<prop name="CpRangeLow">0</prop>
												<obj name="ChannelProp" class="ChannelProperty" version="1">
													<prop name="ChannelIdx">0</prop>
												</obj>
												<prop name="ReadOnly">1</prop>
											</obj>
											<obj name="PropertyObject" class="RQEffProp" version="4">
												<prop name="PropertyTypeName">Efficiency</prop>
												<prop name="Position">6</prop>
												<prop name="IsDefault">1</prop>
												<prop name="Efficiency">2</prop>
												<obj name="ChannelProp" class="ChannelProperty" version="1">
													<prop name="ChannelIdx">0</prop>
												</obj>
											</obj>
											<obj name="PropertyObject" class="ChannelGenotype" version="4">
												<prop name="PropertyTypeName">Melt Geno Genotype</prop>
												<prop name="Position">6</prop>
												<prop name="IsDefault">1</prop>
												<prop name="ReadOnly">1</prop>
												<obj name="ChannelProp" class="ChannelProperty" version="1">
													<prop name="ChannelIdx">0</prop>
												</obj>
											</obj>
											<obj name="PropertyObject" class="GroupChannelTypeProp" version="4">
												<prop name="PropertyTypeName">Melt Geno Sample Type</prop>
												<prop name="Position">6</prop>
												<prop name="IsDefault">0</prop>
												<prop name="GroupSampleType">mstUnknown</prop>
												<obj name="ChannelProp" class="ChannelProperty" version="1">
													<prop name="ChannelIdx">0</prop>
												</obj>
											</obj>
											<obj name="PropertyObject" class="QuantSampleTypeProperty" version="4">
												<prop name="PropertyTypeName">Quantification Sample Type</prop>
												<prop name="Position">6</prop>
												<prop name="IsDefault">0</prop>
												<prop name="SampleType">qsUnknown</prop>
												<obj name="ChannelProp" class="ChannelProperty" version="1">
													<prop name="ChannelIdx">0</prop>
												</obj>
											</obj>
											<obj name="PropertyObject" class="ChannelGenotype" version="4">
												<prop name="PropertyTypeName">Scanning Genotype</prop>
												<prop name="Position">6</prop>
												<prop name="IsDefault">1</prop>
												<prop name="ReadOnly">1</prop>
												<obj name="ChannelProp" class="ChannelProperty" version="1">
													<prop name="ChannelIdx">0</prop>
												</obj>
											</obj>
											<obj name="PropertyObject" class="GroupChannelTypeProp" version="4">
												<prop name="PropertyTypeName">Scanning Sample Type</prop>
												<prop name="Position">6</prop>
												<prop name="IsDefault">0</prop>
												<prop name="GroupSampleType">mstUnknown</prop>
												<obj name="ChannelProp" class="ChannelProperty" version="1">
													<prop name="ChannelIdx">0</prop>
												</obj>
											</obj>
											<obj name="PropertyObject" class="TargetName" version="4">
												<prop name="PropertyTypeName">Target Name</prop>
												<prop name="Position">6</prop>
												<prop name="IsDefault">1</prop>
												<obj name="ChannelProp" class="ChannelProperty" version="1">
													<prop name="ChannelIdx">0</prop>
												</obj>
											</obj>
											<obj name="PropertyObject" class="RQTargetProperty" version="4">
												<prop name="PropertyTypeName">Target Type</prop>
												<prop name="Position">6</prop>
												<prop name="IsDefault">0</prop>
												<prop name="TargetType">dtNone</prop>
												<obj name="ChannelProp" class="ChannelProperty" version="1">
													<prop name="ChannelIdx">0</prop>
												</obj>
											</obj>
										</list>
									</obj>
								</list>
							</obj>
						</obj>
						<prop name="ChannelPropertyCount">1</prop>
						<prop name="ContainerPosition">6</prop>
						<prop name="HasSampleProperties">1</prop>
						<obj name="SampleProperties" class="PropertyList" version="1">
							<list name="emlist" count="14">
								<obj name="PropertyObject" class="SamplePrefColor" version="4">
									<prop name="PropertyTypeName">Color</prop>
									<prop name="Position">6</prop>
									<prop name="IsDefault">0</prop>
									<prop name="Color">$00000097</prop>
								</obj>
								<obj name="PropertyObject" class="DominantChannelProp" version="4">
									<prop name="PropertyTypeName">Dominant Channel</prop>
									<prop name="Position">6</prop>
									<prop name="IsDefault">0</prop>
									<prop name="DominantChannel">0</prop>
								</obj>
								<obj name="PropertyObject" class="Genotype" version="4">
									<prop name="PropertyTypeName">EndPt Genotype</prop>
									<prop name="Position">6</prop>
									<prop name="IsDefault">1</prop>
									<prop name="ReadOnly">1</prop>
								</obj>
								<obj name="PropertyObject" class="GroupingSample" version="4">
									<prop name="PropertyTypeName">EndPt Sample Type</prop>
									<prop name="Position">6</prop>
									<prop name="IsDefault">0</prop>
									<prop name="GroupSampleType">mstUnknown</prop>
								</obj>
								<obj name="PropertyObject" class="SamplePrefLineStyle" version="4">
									<prop name="PropertyTypeName">Line Style</prop>
									<prop name="Position">6</prop>
									<prop name="IsDefault">0</prop>
									<prop name="LineStyle">psSolid</prop>
								</obj>
								<obj name="PropertyObject" class="GenSampleEditNotes" version="4">
									<prop name="PropertyTypeName">Notes</prop>
									<prop name="Position">6</prop>
									<prop name="IsDefault">1</prop>
								</obj>
								<obj name="PropertyObject" class="SamplePrefPointStyle" version="4">
									<prop name="PropertyTypeName">Point Style</prop>
									<prop name="Position">6</prop>
									<prop name="IsDefault">0</prop>
									<prop name="PointStyle">psNothing</prop>
								</obj>
								<obj name="PropertyObject" class="GenSampleEditPosition" version="4">
									<prop name="PropertyTypeName">Position</prop>
									<prop name="Position">6</prop>
									<prop name="IsDefault">1</prop>
								</obj>
								<obj name="PropertyObject" class="GenSampleEditReplicate" version="4">
									<prop name="PropertyTypeName">Replicate of</prop>
									<prop name="Position">6</prop>
									<prop name="IsDefault">1</prop>
									<prop name="ReplicateOf">-1</prop>
								</obj>
								<obj name="PropertyObject" class="HTCSampleID" version="4">
									<prop name="PropertyTypeName">Sample ID</prop>
									<prop name="Position">6</prop>
									<prop name="IsDefault">1</prop>
								</obj>
								<obj name="PropertyObject" class="GenSampleEditName" version="4">
									<prop name="PropertyTypeName">Sample Name</prop>
									<prop name="Position">6</prop>
									<prop name="IsDefault">1</prop>
									<prop name="name">Sample 7</prop>
								</obj>
								<obj name="PropertyObject" class="HTCSamplePrepNotes" version="4">
									<prop name="PropertyTypeName">Sample Prep Notes</prop>
									<prop name="Position">6</prop>
									<prop name="IsDefault">1</prop>
								</obj>
								<obj name="PropertyObject" class="GenSampleEditSubset" version="4">
									<prop name="PropertyTypeName">Subsets</prop>
									<prop name="Position">6</prop>
									<prop name="IsDefault">1</prop>
								</obj>
								<obj name="PropertyObject" class="SamplePrefWidth" version="5">
									<prop name="PropertyTypeName">Width</prop>
									<prop name="Position">6</prop>
									<prop name="IsDefault">1</prop>
									<prop name="Width">1</prop>
								</obj>
							</list>
						</obj>
					</obj>
					<obj name="item" class="SamplePropInfo" version="1">
						<obj name="ChannelProperties" class="ChanPropList" version="2">
							<obj name="ChannelProperties" class="EMList" version="1">
								<list name="emlist" count="1">
									<obj name="item" class="PropertyList" version="1">
										<list name="emlist" count="12">
											<obj name="PropertyObject" class="RQSampleTargetProperty" version="4">
												<prop name="PropertyTypeName">Combined Sample and Target Type</prop>
												<prop name="Position">7</prop>
												<prop name="IsDefault">0</prop>
												<obj name="ChannelProp" class="ChannelProperty" version="1">
													<prop name="ChannelIdx">0</prop>
												</obj>
											</obj>
											<obj name="PropertyObject" class="QuantConcProperty" version="4">
												<prop name="PropertyTypeName">Concentration</prop>
												<prop name="Position">7</prop>
												<prop name="IsDefault">1</prop>
												<prop name="Concentration">0</prop>
												<obj name="ChannelProp" class="ChannelProperty" version="1">
													<prop name="ChannelIdx">0</prop>
												</obj>
												<prop name="ReadOnly">1</prop>
											</obj>
											<obj name="PropertyObject" class="QuantCpHighProp" version="4">
												<prop name="PropertyTypeName">Cp High</prop>
												<prop name="Position">7</prop>
												<prop name="IsDefault">1</prop>
												<prop name="CpRangeHigh">0</prop>
												<obj name="ChannelProp" class="ChannelProperty" version="1">
													<prop name="ChannelIdx">0</prop>
												</obj>
												<prop name="ReadOnly">1</prop>
											</obj>
											<obj name="PropertyObject" class="QuantCpLowProp" version="4">
												<prop name="PropertyTypeName">Cp Low</prop>
												<prop name="Position">7</prop>
												<prop name="IsDefault">1</prop>
												<prop name="CpRangeLow">0</prop>
												<obj name="ChannelProp" class="ChannelProperty" version="1">
													<prop name="ChannelIdx">0</prop>
												</obj>
												<prop name="ReadOnly">1</prop>
											</obj>
											<obj name="PropertyObject" class="RQEffProp" version="4">
												<prop name="PropertyTypeName">Efficiency</prop>
												<prop name="Position">7</prop>
												<prop name="IsDefault">1</prop>
												<prop name="Efficiency">2</prop>
												<obj name="ChannelProp" class="ChannelProperty" version="1">
													<prop name="ChannelIdx">0</prop>
												</obj>
											</obj>
											<obj name="PropertyObject" class="ChannelGenotype" version="4">
												<prop name="PropertyTypeName">Melt Geno Genotype</prop>
												<prop name="Position">7</prop>
												<prop name="IsDefault">1</prop>
												<prop name="ReadOnly">1</prop>
												<obj name="ChannelProp" class="ChannelProperty" version="1">
													<prop name="ChannelIdx">0</prop>
												</obj>
											</obj>
											<obj name="PropertyObject" class="GroupChannelTypeProp" version="4">
												<prop name="PropertyTypeName">Melt Geno Sample Type</prop>
												<prop name="Position">7</prop>
												<prop name="IsDefault">0</prop>
												<prop name="GroupSampleType">mstUnknown</prop>
												<obj name="ChannelProp" class="ChannelProperty" version="1">
													<prop name="ChannelIdx">0</prop>
												</obj>
											</obj>
											<obj name="PropertyObject" class="QuantSampleTypeProperty" version="4">
												<prop name="PropertyTypeName">Quantification Sample Type</prop>
												<prop name="Position">7</prop>
												<prop name="IsDefault">0</prop>
												<prop name="SampleType">qsUnknown</prop>
												<obj name="ChannelProp" class="ChannelProperty" version="1">
													<prop name="ChannelIdx">0</prop>
												</obj>
											</obj>
											<obj name="PropertyObject" class="ChannelGenotype" version="4">
												<prop name="PropertyTypeName">Scanning Genotype</prop>
												<prop name="Position">7</prop>
												<prop name="IsDefault">1</prop>
												<prop name="ReadOnly">1</prop>
												<obj name="ChannelProp" class="ChannelProperty" version="1">
													<prop name="ChannelIdx">0</prop>
												</obj>
											</obj>
											<obj name="PropertyObject" class="GroupChannelTypeProp" version="4">
												<prop name="PropertyTypeName">Scanning Sample Type</prop>
												<prop name="Position">7</prop>
												<prop name="IsDefault">0</prop>
												<prop name="GroupSampleType">mstUnknown</prop>
												<obj name="ChannelProp" class="ChannelProperty" version="1">
													<prop name="ChannelIdx">0</prop>
												</obj>
											</obj>
											<obj name="PropertyObject" class="TargetName" version="4">
												<prop name="PropertyTypeName">Target Name</prop>
												<prop name="Position">7</prop>
												<prop name="IsDefault">1</prop>
												<obj name="ChannelProp" class="ChannelProperty" version="1">
													<prop name="ChannelIdx">0</prop>
												</obj>
											</obj>
											<obj name="PropertyObject" class="RQTargetProperty" version="4">
												<prop name="PropertyTypeName">Target Type</prop>
												<prop name="Position">7</prop>
												<prop name="IsDefault">0</prop>
												<prop name="TargetType">dtNone</prop>
												<obj name="ChannelProp" class="ChannelProperty" version="1">
													<prop name="ChannelIdx">0</prop>
												</obj>
											</obj>
										</list>
									</obj>
								</list>
							</obj>
						</obj>
						<prop name="ChannelPropertyCount">1</prop>
						<prop name="ContainerPosition">7</prop>
						<prop name="HasSampleProperties">1</prop>
						<obj name="SampleProperties" class="PropertyList" version="1">
							<list name="emlist" count="14">
								<obj name="PropertyObject" class="SamplePrefColor" version="4">
									<prop name="PropertyTypeName">Color</prop>
									<prop name="Position">7</prop>
									<prop name="IsDefault">0</prop>
									<prop name="Color">$00FFFF0F</prop>
								</obj>
								<obj name="PropertyObject" class="DominantChannelProp" version="4">
									<prop name="PropertyTypeName">Dominant Channel</prop>
									<prop name="Position">7</prop>
									<prop name="IsDefault">0</prop>
									<prop name="DominantChannel">0</prop>
								</obj>
								<obj name="PropertyObject" class="Genotype" version="4">
									<prop name="PropertyTypeName">EndPt Genotype</prop>
									<prop name="Position">7</prop>
									<prop name="IsDefault">1</prop>
									<prop name="ReadOnly">1</prop>
								</obj>
								<obj name="PropertyObject" class="GroupingSample" version="4">
									<prop name="PropertyTypeName">EndPt Sample Type</prop>
									<prop name="Position">7</prop>
									<prop name="IsDefault">0</prop>
									<prop name="GroupSampleType">mstUnknown</prop>
								</obj>
								<obj name="PropertyObject" class="SamplePrefLineStyle" version="4">
									<prop name="PropertyTypeName">Line Style</prop>
									<prop name="Position">7</prop>
									<prop name="IsDefault">0</prop>
									<prop name="LineStyle">psSolid</prop>
								</obj>
								<obj name="PropertyObject" class="GenSampleEditNotes" version="4">
									<prop name="PropertyTypeName">Notes</prop>
									<prop name="Position">7</prop>
									<prop name="IsDefault">1</prop>
								</obj>
								<obj name="PropertyObject" class="SamplePrefPointStyle" version="4">
									<prop name="PropertyTypeName">Point Style</prop>
									<prop name="Position">7</prop>
									<prop name="IsDefault">0</prop>
									<prop name="PointStyle">psNothing</prop>
								</obj>
								<obj name="PropertyObject" class="GenSampleEditPosition" version="4">
									<prop name="PropertyTypeName">Position</prop>
									<prop name="Position">7</prop>
									<prop name="IsDefault">1</prop>
								</obj>
								<obj name="PropertyObject" class="GenSampleEditReplicate" version="4">
									<prop name="PropertyTypeName">Replicate of</prop>
									<prop name="Position">7</prop>
									<prop name="IsDefault">1</prop>
									<prop name="ReplicateOf">-1</prop>
								</obj>
								<obj name="PropertyObject" class="HTCSampleID" version="4">
									<prop name="PropertyTypeName">Sample ID</prop>
									<prop name="Position">7</prop>
									<prop name="IsDefault">1</prop>
								</obj>
								<obj name="PropertyObject" class="GenSampleEditName" version="4">
									<prop name="PropertyTypeName">Sample Name</prop>
									<prop name="Position">7</prop>
									<prop name="IsDefault">1</prop>
									<prop name="name">Sample 8</prop>
								</obj>
								<obj name="PropertyObject" class="HTCSamplePrepNotes" version="4">
									<prop name="PropertyTypeName">Sample Prep Notes</prop>
									<prop name="Position">7</prop>
									<prop name="IsDefault">1</prop>
								</obj>
								<obj name="PropertyObject" class="GenSampleEditSubset" version="4">
									<prop name="PropertyTypeName">Subsets</prop>
									<prop name="Position">7</prop>
									<prop name="IsDefault">1</prop>
								</obj>
								<obj name="PropertyObject" class="SamplePrefWidth" version="5">
									<prop name="PropertyTypeName">Width</prop>
									<prop name="Position">7</prop>
									<prop name="IsDefault">1</prop>
									<prop name="Width">1</prop>
								</obj>
							</list>
						</obj>
					</obj>
					<obj name="item" class="SamplePropInfo" version="1">
						<obj name="ChannelProperties" class="ChanPropList" version="2">
							<obj name="ChannelProperties" class="EMList" version="1">
								<list name="emlist" count="1">
									<obj name="item" class="PropertyList" version="1">
										<list name="emlist" count="12">
											<obj name="PropertyObject" class="RQSampleTargetProperty" version="4">
												<prop name="PropertyTypeName">Combined Sample and Target Type</prop>
												<prop name="Position">8</prop>
												<prop name="IsDefault">0</prop>
												<obj name="ChannelProp" class="ChannelProperty" version="1">
													<prop name="ChannelIdx">0</prop>
												</obj>
											</obj>
											<obj name="PropertyObject" class="QuantConcProperty" version="4">
												<prop name="PropertyTypeName">Concentration</prop>
												<prop name="Position">8</prop>
												<prop name="IsDefault">1</prop>
												<prop name="Concentration">0</prop>
												<obj name="ChannelProp" class="ChannelProperty" version="1">
													<prop name="ChannelIdx">0</prop>
												</obj>
												<prop name="ReadOnly">1</prop>
											</obj>
											<obj name="PropertyObject" class="QuantCpHighProp" version="4">
												<prop name="PropertyTypeName">Cp High</prop>
												<prop name="Position">8</prop>
												<prop name="IsDefault">1</prop>
												<prop name="CpRangeHigh">0</prop>
												<obj name="ChannelProp" class="ChannelProperty" version="1">
													<prop name="ChannelIdx">0</prop>
												</obj>
												<prop name="ReadOnly">1</prop>
											</obj>
											<obj name="PropertyObject" class="QuantCpLowProp" version="4">
												<prop name="PropertyTypeName">Cp Low</prop>
												<prop name="Position">8</prop>
												<prop name="IsDefault">1</prop>
												<prop name="CpRangeLow">0</prop>
												<obj name="ChannelProp" class="ChannelProperty" version="1">
													<prop name="ChannelIdx">0</prop>
												</obj>
												<prop name="ReadOnly">1</prop>
											</obj>
											<obj name="PropertyObject" class="RQEffProp" version="4">
												<prop name="PropertyTypeName">Efficiency</prop>
												<prop name="Position">8</prop>
												<prop name="IsDefault">1</prop>
												<prop name="Efficiency">2</prop>
												<obj name="ChannelProp" class="ChannelProperty" version="1">
													<prop name="ChannelIdx">0</prop>
												</obj>
											</obj>
											<obj name="PropertyObject" class="ChannelGenotype" version="4">
												<prop name="PropertyTypeName">Melt Geno Genotype</prop>
												<prop name="Position">8</prop>
												<prop name="IsDefault">1</prop>
												<prop name="ReadOnly">1</prop>
												<obj name="ChannelProp" class="ChannelProperty" version="1">
													<prop name="ChannelIdx">0</prop>
												</obj>
											</obj>
											<obj name="PropertyObject" class="GroupChannelTypeProp" version="4">
												<prop name="PropertyTypeName">Melt Geno Sample Type</prop>
												<prop name="Position">8</prop>
												<prop name="IsDefault">0</prop>
												<prop name="GroupSampleType">mstUnknown</prop>
												<obj name="ChannelProp" class="ChannelProperty" version="1">
													<prop name="ChannelIdx">0</prop>
												</obj>
											</obj>
											<obj name="PropertyObject" class="QuantSampleTypeProperty" version="4">
												<prop name="PropertyTypeName">Quantification Sample Type</prop>
												<prop name="Position">8</prop>
												<prop name="IsDefault">0</prop>
												<prop name="SampleType">qsUnknown</prop>
												<obj name="ChannelProp" class="ChannelProperty" version="1">
													<prop name="ChannelIdx">0</prop>
												</obj>
											</obj>
											<obj name="PropertyObject" class="ChannelGenotype" version="4">
												<prop name="PropertyTypeName">Scanning Genotype</prop>
												<prop name="Position">8</prop>
												<prop name="IsDefault">1</prop>
												<prop name="ReadOnly">1</prop>
												<obj name="ChannelProp" class="ChannelProperty" version="1">
													<prop name="ChannelIdx">0</prop>
												</obj>
											</obj>
											<obj name="PropertyObject" class="GroupChannelTypeProp" version="4">
												<prop name="PropertyTypeName">Scanning Sample Type</prop>
												<prop name="Position">8</prop>
												<prop name="IsDefault">0</prop>
												<prop name="GroupSampleType">mstUnknown</prop>
												<obj name="ChannelProp" class="ChannelProperty" version="1">
													<prop name="ChannelIdx">0</prop>
												</obj>
											</obj>
											<obj name="PropertyObject" class="TargetName" version="4">
												<prop name="PropertyTypeName">Target Name</prop>
												<prop name="Position">8</prop>
												<prop name="IsDefault">1</prop>
												<obj name="ChannelProp" class="ChannelProperty" version="1">
													<prop name="ChannelIdx">0</prop>
												</obj>
											</obj>
											<obj name="PropertyObject" class="RQTargetProperty" version="4">
												<prop name="PropertyTypeName">Target Type</prop>
												<prop name="Position">8</prop>
												<prop name="IsDefault">0</prop>
												<prop name="TargetType">dtNone</prop>
												<obj name="ChannelProp" class="ChannelProperty" version="1">
													<prop name="ChannelIdx">0</prop>
												</obj>
											</obj>
										</list>
									</obj>
								</list>
							</obj>
						</obj>
						<prop name="ChannelPropertyCount">1</prop>
						<prop name="ContainerPosition">8</prop>
						<prop name="HasSampleProperties">1</prop>
						<obj name="SampleProperties" class="PropertyList" version="1">
							<list name="emlist" count="14">
								<obj name="PropertyObject" class="SamplePrefColor" version="4">
									<prop name="PropertyTypeName">Color</prop>
									<prop name="Position">8</prop>
									<prop name="IsDefault">0</prop>
									<prop name="Color">$00404000</prop>
								</obj>
								<obj name="PropertyObject" class="DominantChannelProp" version="4">
									<prop name="PropertyTypeName">Dominant Channel</prop>
									<prop name="Position">8</prop>
									<prop name="IsDefault">0</prop>
									<prop name="DominantChannel">0</prop>
								</obj>
								<obj name="PropertyObject" class="Genotype" version="4">
									<prop name="PropertyTypeName">EndPt Genotype</prop>
									<prop name="Position">8</prop>
									<prop name="IsDefault">1</prop>
									<prop name="ReadOnly">1</prop>
								</obj>
								<obj name="PropertyObject" class="GroupingSample" version="4">
									<prop name="PropertyTypeName">EndPt Sample Type</prop>
									<prop name="Position">8</prop>
									<prop name="IsDefault">0</prop>
									<prop name="GroupSampleType">mstUnknown</prop>
								</obj>
								<obj name="PropertyObject" class="SamplePrefLineStyle" version="4">
									<prop name="PropertyTypeName">Line Style</prop>
									<prop name="Position">8</prop>
									<prop name="IsDefault">0</prop>
									<prop name="LineStyle">psSolid</prop>
								</obj>
								<obj name="PropertyObject" class="GenSampleEditNotes" version="4">
									<prop name="PropertyTypeName">Notes</prop>
									<prop name="Position">8</prop>
									<prop name="IsDefault">1</prop>
								</obj>
								<obj name="PropertyObject" class="SamplePrefPointStyle" version="4">
									<prop name="PropertyTypeName">Point Style</prop>
									<prop name="Position">8</prop>
									<prop name="IsDefault">0</prop>
									<prop name="PointStyle">psNothing</prop>
								</obj>
								<obj name="PropertyObject" class="GenSampleEditPosition" version="4">
									<prop name="PropertyTypeName">Position</prop>
									<prop name="Position">8</prop>
									<prop name="IsDefault">1</prop>
								</obj>
								<obj name="PropertyObject" class="GenSampleEditReplicate" version="4">
									<prop name="PropertyTypeName">Replicate of</prop>
									<prop name="Position">8</prop>
									<prop name="IsDefault">1</prop>
									<prop name="ReplicateOf">-1</prop>
								</obj>
								<obj name="PropertyObject" class="HTCSampleID" version="4">
									<prop name="PropertyTypeName">Sample ID</prop>
									<prop name="Position">8</prop>
									<prop name="IsDefault">1</prop>
								</obj>
								<obj name="PropertyObject" class="GenSampleEditName" version="4">
									<prop name="PropertyTypeName">Sample Name</prop>
									<prop name="Position">8</prop>
									<prop name="IsDefault">1</prop>
									<prop name="name">Sample 9</prop>
								</obj>
								<obj name="PropertyObject" class="HTCSamplePrepNotes" version="4">
									<prop name="PropertyTypeName">Sample Prep Notes</prop>
									<prop name="Position">8</prop>
									<prop name="IsDefault">1</prop>
								</obj>
								<obj name="PropertyObject" class="GenSampleEditSubset" version="4">
									<prop name="PropertyTypeName">Subsets</prop>
									<prop name="Position">8</prop>
									<prop name="IsDefault">1</prop>
								</obj>
								<obj name="PropertyObject" class="SamplePrefWidth" version="5">
									<prop name="PropertyTypeName">Width</prop>
									<prop name="Position">8</prop>
									<prop name="IsDefault">1</prop>
									<prop name="Width">1</prop>
								</obj>
							</list>
						</obj>
					</obj>
					<obj name="item" class="SamplePropInfo" version="1">
						<obj name="ChannelProperties" class="ChanPropList" version="2">
							<obj name="ChannelProperties" class="EMList" version="1">
								<list name="emlist" count="1">
									<obj name="item" class="PropertyList" version="1">
										<list name="emlist" count="12">
											<obj name="PropertyObject" class="RQSampleTargetProperty" version="4">
												<prop name="PropertyTypeName">Combined Sample and Target Type</prop>
												<prop name="Position">9</prop>
												<prop name="IsDefault">0</prop>
												<obj name="ChannelProp" class="ChannelProperty" version="1">
													<prop name="ChannelIdx">0</prop>
												</obj>
											</obj>
											<obj name="PropertyObject" class="QuantConcProperty" version="4">
												<prop name="PropertyTypeName">Concentration</prop>
												<prop name="Position">9</prop>
												<prop name="IsDefault">1</prop>
												<prop name="Concentration">0</prop>
												<obj name="ChannelProp" class="ChannelProperty" version="1">
													<prop name="ChannelIdx">0</prop>
												</obj>
												<prop name="ReadOnly">1</prop>
											</obj>
											<obj name="PropertyObject" class="QuantCpHighProp" version="4">
												<prop name="PropertyTypeName">Cp High</prop>
												<prop name="Position">9</prop>
												<prop name="IsDefault">1</prop>
												<prop name="CpRangeHigh">0</prop>
												<obj name="ChannelProp" class="ChannelProperty" version="1">
													<prop name="ChannelIdx">0</prop>
												</obj>
												<prop name="ReadOnly">1</prop>
											</obj>
											<obj name="PropertyObject" class="QuantCpLowProp" version="4">
												<prop name="PropertyTypeName">Cp Low</prop>
												<prop name="Position">9</prop>
												<prop name="IsDefault">1</prop>
												<prop name="CpRangeLow">0</prop>
												<obj name="ChannelProp" class="ChannelProperty" version="1">
													<prop name="ChannelIdx">0</prop>
												</obj>
												<prop name="ReadOnly">1</prop>
											</obj>
											<obj name="PropertyObject" class="RQEffProp" version="4">
												<prop name="PropertyTypeName">Efficiency</prop>
												<prop name="Position">9</prop>
												<prop name="IsDefault">1</prop>
												<prop name="Efficiency">2</prop>
												<obj name="ChannelProp" class="ChannelProperty" version="1">
													<prop name="ChannelIdx">0</prop>
												</obj>
											</obj>
											<obj name="PropertyObject" class="ChannelGenotype" version="4">
												<prop name="PropertyTypeName">Melt Geno Genotype</prop>
												<prop name="Position">9</prop>
												<prop name="IsDefault">1</prop>
												<prop name="ReadOnly">1</prop>
												<obj name="ChannelProp" class="ChannelProperty" version="1">
													<prop name="ChannelIdx">0</prop>
												</obj>
											</obj>
											<obj name="PropertyObject" class="GroupChannelTypeProp" version="4">
												<prop name="PropertyTypeName">Melt Geno Sample Type</prop>
												<prop name="Position">9</prop>
												<prop name="IsDefault">0</prop>
												<prop name="GroupSampleType">mstUnknown</prop>
												<obj name="ChannelProp" class="ChannelProperty" version="1">
													<prop name="ChannelIdx">0</prop>
												</obj>
											</obj>
											<obj name="PropertyObject" class="QuantSampleTypeProperty" version="4">
												<prop name="PropertyTypeName">Quantification Sample Type</prop>
												<prop name="Position">9</prop>
												<prop name="IsDefault">0</prop>
												<prop name="SampleType">qsUnknown</prop>
												<obj name="ChannelProp" class="ChannelProperty" version="1">
													<prop name="ChannelIdx">0</prop>
												</obj>
											</obj>
											<obj name="PropertyObject" class="ChannelGenotype" version="4">
												<prop name="PropertyTypeName">Scanning Genotype</prop>
												<prop name="Position">9</prop>
												<prop name="IsDefault">1</prop>
												<prop name="ReadOnly">1</prop>
												<obj name="ChannelProp" class="ChannelProperty" version="1">
													<prop name="ChannelIdx">0</prop>
												</obj>
											</obj>
											<obj name="PropertyObject" class="GroupChannelTypeProp" version="4">
												<prop name="PropertyTypeName">Scanning Sample Type</prop>
												<prop name="Position">9</prop>
												<prop name="IsDefault">0</prop>
												<prop name="GroupSampleType">mstUnknown</prop>
												<obj name="ChannelProp" class="ChannelProperty" version="1">
													<prop name="ChannelIdx">0</prop>
												</obj>
											</obj>
											<obj name="PropertyObject" class="TargetName" version="4">
												<prop name="PropertyTypeName">Target Name</prop>
												<prop name="Position">9</prop>
												<prop name="IsDefault">1</prop>
												<obj name="ChannelProp" class="ChannelProperty" version="1">
													<prop name="ChannelIdx">0</prop>
												</obj>
											</obj>
											<obj name="PropertyObject" class="RQTargetProperty" version="4">
												<prop name="PropertyTypeName">Target Type</prop>
												<prop name="Position">9</prop>
												<prop name="IsDefault">0</prop>
												<prop name="TargetType">dtNone</prop>
												<obj name="ChannelProp" class="ChannelProperty" version="1">
													<prop name="ChannelIdx">0</prop>
												</obj>
											</obj>
										</list>
									</obj>
								</list>
							</obj>
						</obj>
						<prop name="ChannelPropertyCount">1</prop>
						<prop name="ContainerPosition">9</prop>
						<prop name="HasSampleProperties">1</prop>
						<obj name="SampleProperties" class="PropertyList" version="1">
							<list name="emlist" count="14">
								<obj name="PropertyObject" class="SamplePrefColor" version="4">
									<prop name="PropertyTypeName">Color</prop>
									<prop name="Position">9</prop>
									<prop name="IsDefault">0</prop>
									<prop name="Color">$004080FF</prop>
								</obj>
								<obj name="PropertyObject" class="DominantChannelProp" version="4">
									<prop name="PropertyTypeName">Dominant Channel</prop>
									<prop name="Position">9</prop>
									<prop name="IsDefault">0</prop>
									<prop name="DominantChannel">0</prop>
								</obj>
								<obj name="PropertyObject" class="Genotype" version="4">
									<prop name="PropertyTypeName">EndPt Genotype</prop>
									<prop name="Position">9</prop>
									<prop name="IsDefault">1</prop>
									<prop name="ReadOnly">1</prop>
								</obj>
								<obj name="PropertyObject" class="GroupingSample" version="4">
									<prop name="PropertyTypeName">EndPt Sample Type</prop>
									<prop name="Position">9</prop>
									<prop name="IsDefault">0</prop>
									<prop name="GroupSampleType">mstUnknown</prop>
								</obj>
								<obj name="PropertyObject" class="SamplePrefLineStyle" version="4">
									<prop name="PropertyTypeName">Line Style</prop>
									<prop name="Position">9</prop>
									<prop name="IsDefault">0</prop>
									<prop name="LineStyle">psSolid</prop>
								</obj>
								<obj name="PropertyObject" class="GenSampleEditNotes" version="4">
									<prop name="PropertyTypeName">Notes</prop>
									<prop name="Position">9</prop>
									<prop name="IsDefault">1</prop>
								</obj>
								<obj name="PropertyObject" class="SamplePrefPointStyle" version="4">
									<prop name="PropertyTypeName">Point Style</prop>
									<prop name="Position">9</prop>
									<prop name="IsDefault">0</prop>
									<prop name="PointStyle">psNothing</prop>
								</obj>
								<obj name="PropertyObject" class="GenSampleEditPosition" version="4">
									<prop name="PropertyTypeName">Position</prop>
									<prop name="Position">9</prop>
									<prop name="IsDefault">1</prop>
								</obj>
								<obj name="PropertyObject" class="GenSampleEditReplicate" version="4">
									<prop name="PropertyTypeName">Replicate of</prop>
									<prop name="Position">9</prop>
									<prop name="IsDefault">1</prop>
									<prop name="ReplicateOf">-1</prop>
								</obj>
								<obj name="PropertyObject" class="HTCSampleID" version="4">
									<prop name="PropertyTypeName">Sample ID</prop>
									<prop name="Position">9</prop>
									<prop name="IsDefault">1</prop>
								</obj>
								<obj name="PropertyObject" class="GenSampleEditName" version="4">
									<prop name="PropertyTypeName">Sample Name</prop>
									<prop name="Position">9</prop>
									<prop name="IsDefault">1</prop>
									<prop name="name">Sample 10</prop>
								</obj>
								<obj name="PropertyObject" class="HTCSamplePrepNotes" version="4">
									<prop name="PropertyTypeName">Sample Prep Notes</prop>
									<prop name="Position">9</prop>
									<prop name="IsDefault">1</prop>
								</obj>
								<obj name="PropertyObject" class="GenSampleEditSubset" version="4">
									<prop name="PropertyTypeName">Subsets</prop>
									<prop name="Position">9</prop>
									<prop name="IsDefault">1</prop>
								</obj>
								<obj name="PropertyObject" class="SamplePrefWidth" version="5">
									<prop name="PropertyTypeName">Width</prop>
									<prop name="Position">9</prop>
									<prop name="IsDefault">1</prop>
									<prop name="Width">1</prop>
								</obj>
							</list>
						</obj>
					</obj>
					<obj name="item" class="SamplePropInfo" version="1">
						<obj name="ChannelProperties" class="ChanPropList" version="2">
							<obj name="ChannelProperties" class="EMList" version="1">
								<list name="emlist" count="1">
									<obj name="item" class="PropertyList" version="1">
										<list name="emlist" count="12">
											<obj name="PropertyObject" class="RQSampleTargetProperty" version="4">
												<prop name="PropertyTypeName">Combined Sample and Target Type</prop>
												<prop name="Position">10</prop>
												<prop name="IsDefault">0</prop>
												<obj name="ChannelProp" class="ChannelProperty" version="1">
													<prop name="ChannelIdx">0</prop>
												</obj>
											</obj>
											<obj name="PropertyObject" class="QuantConcProperty" version="4">
												<prop name="PropertyTypeName">Concentration</prop>
												<prop name="Position">10</prop>
												<prop name="IsDefault">1</prop>
												<prop name="Concentration">0</prop>
												<obj name="ChannelProp" class="ChannelProperty" version="1">
													<prop name="ChannelIdx">0</prop>
												</obj>
												<prop name="ReadOnly">1</prop>
											</obj>
											<obj name="PropertyObject" class="QuantCpHighProp" version="4">
												<prop name="PropertyTypeName">Cp High</prop>
												<prop name="Position">10</prop>
												<prop name="IsDefault">1</prop>
												<prop name="CpRangeHigh">0</prop>
												<obj name="ChannelProp" class="ChannelProperty" version="1">
													<prop name="ChannelIdx">0</prop>
												</obj>
												<prop name="ReadOnly">1</prop>
											</obj>
											<obj name="PropertyObject" class="QuantCpLowProp" version="4">
												<prop name="PropertyTypeName">Cp Low</prop>
												<prop name="Position">10</prop>
												<prop name="IsDefault">1</prop>
												<prop name="CpRangeLow">0</prop>
												<obj name="ChannelProp" class="ChannelProperty" version="1">
													<prop name="ChannelIdx">0</prop>
												</obj>
												<prop name="ReadOnly">1</prop>
											</obj>
											<obj name="PropertyObject" class="RQEffProp" version="4">
												<prop name="PropertyTypeName">Efficiency</prop>
												<prop name="Position">10</prop>
												<prop name="IsDefault">1</prop>
												<prop name="Efficiency">2</prop>
												<obj name="ChannelProp" class="ChannelProperty" version="1">
													<prop name="ChannelIdx">0</prop>
												</obj>
											</obj>
											<obj name="PropertyObject" class="ChannelGenotype" version="4">
												<prop name="PropertyTypeName">Melt Geno Genotype</prop>
												<prop name="Position">10</prop>
												<prop name="IsDefault">1</prop>
												<prop name="ReadOnly">1</prop>
												<obj name="ChannelProp" class="ChannelProperty" version="1">
													<prop name="ChannelIdx">0</prop>
												</obj>
											</obj>
											<obj name="PropertyObject" class="GroupChannelTypeProp" version="4">
												<prop name="PropertyTypeName">Melt Geno Sample Type</prop>
												<prop name="Position">10</prop>
												<prop name="IsDefault">0</prop>
												<prop name="GroupSampleType">mstUnknown</prop>
												<obj name="ChannelProp" class="ChannelProperty" version="1">
													<prop name="ChannelIdx">0</prop>
												</obj>
											</obj>
											<obj name="PropertyObject" class="QuantSampleTypeProperty" version="4">
												<prop name="PropertyTypeName">Quantification Sample Type</prop>
												<prop name="Position">10</prop>
												<prop name="IsDefault">0</prop>
												<prop name="SampleType">qsUnknown</prop>
												<obj name="ChannelProp" class="ChannelProperty" version="1">
													<prop name="ChannelIdx">0</prop>
												</obj>
											</obj>
											<obj name="PropertyObject" class="ChannelGenotype" version="4">
												<prop name="PropertyTypeName">Scanning Genotype</prop>
												<prop name="Position">10</prop>
												<prop name="IsDefault">1</prop>
												<prop name="ReadOnly">1</prop>
												<obj name="ChannelProp" class="ChannelProperty" version="1">
													<prop name="ChannelIdx">0</prop>
												</obj>
											</obj>
											<obj name="PropertyObject" class="GroupChannelTypeProp" version="4">
												<prop name="PropertyTypeName">Scanning Sample Type</prop>
												<prop name="Position">10</prop>
												<prop name="IsDefault">0</prop>
												<prop name="GroupSampleType">mstUnknown</prop>
												<obj name="ChannelProp" class="ChannelProperty" version="1">
													<prop name="ChannelIdx">0</prop>
												</obj>
											</obj>
											<obj name="PropertyObject" class="TargetName" version="4">
												<prop name="PropertyTypeName">Target Name</prop>
												<prop name="Position">10</prop>
												<prop name="IsDefault">1</prop>
												<obj name="ChannelProp" class="ChannelProperty" version="1">
													<prop name="ChannelIdx">0</prop>
												</obj>
											</obj>
											<obj name="PropertyObject" class="RQTargetProperty" version="4">
												<prop name="PropertyTypeName">Target Type</prop>
												<prop name="Position">10</prop>
												<prop name="IsDefault">0</prop>
												<prop name="TargetType">dtNone</prop>
												<obj name="ChannelProp" class="ChannelProperty" version="1">
													<prop name="ChannelIdx">0</prop>
												</obj>
											</obj>
										</list>
									</obj>
								</list>
							</obj>
						</obj>
						<prop name="ChannelPropertyCount">1</prop>
						<prop name="ContainerPosition">10</prop>
						<prop name="HasSampleProperties">1</prop>
						<obj name="SampleProperties" class="PropertyList" version="1">
							<list name="emlist" count="14">
								<obj name="PropertyObject" class="SamplePrefColor" version="4">
									<prop name="PropertyTypeName">Color</prop>
									<prop name="Position">10</prop>
									<prop name="IsDefault">0</prop>
									<prop name="Color">$00FD0299</prop>
								</obj>
								<obj name="PropertyObject" class="DominantChannelProp" version="4">
									<prop name="PropertyTypeName">Dominant Channel</prop>
									<prop name="Position">10</prop>
									<prop name="IsDefault">0</prop>
									<prop name="DominantChannel">0</prop>
								</obj>
								<obj name="PropertyObject" class="Genotype" version="4">
									<prop name="PropertyTypeName">EndPt Genotype</prop>
									<prop name="Position">10</prop>
									<prop name="IsDefault">1</prop>
									<prop name="ReadOnly">1</prop>
								</obj>
								<obj name="PropertyObject" class="GroupingSample" version="4">
									<prop name="PropertyTypeName">EndPt Sample Type</prop>
									<prop name="Position">10</prop>
									<prop name="IsDefault">0</prop>
									<prop name="GroupSampleType">mstUnknown</prop>
								</obj>
								<obj name="PropertyObject" class="SamplePrefLineStyle" version="4">
									<prop name="PropertyTypeName">Line Style</prop>
									<prop name="Position">10</prop>
									<prop name="IsDefault">0</prop>
									<prop name="LineStyle">psSolid</prop>
								</obj>
								<obj name="PropertyObject" class="GenSampleEditNotes" version="4">
									<prop name="PropertyTypeName">Notes</prop>
									<prop name="Position">10</prop>
									<prop name="IsDefault">1</prop>
								</obj>
								<obj name="PropertyObject" class="SamplePrefPointStyle" version="4">
									<prop name="PropertyTypeName">Point Style</prop>
									<prop name="Position">10</prop>
									<prop name="IsDefault">0</prop>
									<prop name="PointStyle">psNothing</prop>
								</obj>
								<obj name="PropertyObject" class="GenSampleEditPosition" version="4">
									<prop name="PropertyTypeName">Position</prop>
									<prop name="Position">10</prop>
									<prop name="IsDefault">1</prop>
								</obj>
								<obj name="PropertyObject" class="GenSampleEditReplicate" version="4">
									<prop name="PropertyTypeName">Replicate of</prop>
									<prop name="Position">10</prop>
									<prop name="IsDefault">1</prop>
									<prop name="ReplicateOf">-1</prop>
								</obj>
								<obj name="PropertyObject" class="HTCSampleID" version="4">
									<prop name="PropertyTypeName">Sample ID</prop>
									<prop name="Position">10</prop>
									<prop name="IsDefault">1</prop>
								</obj>
								<obj name="PropertyObject" class="GenSampleEditName" version="4">
									<prop name="PropertyTypeName">Sample Name</prop>
									<prop name="Position">10</prop>
									<prop name="IsDefault">1</prop>
									<prop name="name">Sample 11</prop>
								</obj>
								<obj name="PropertyObject" class="HTCSamplePrepNotes" version="4">
									<prop name="PropertyTypeName">Sample Prep Notes</prop>
									<prop name="Position">10</prop>
									<prop name="IsDefault">1</prop>
								</obj>
								<obj name="PropertyObject" class="GenSampleEditSubset" version="4">
									<prop name="PropertyTypeName">Subsets</prop>
									<prop name="Position">10</prop>
									<prop name="IsDefault">1</prop>
								</obj>
								<obj name="PropertyObject" class="SamplePrefWidth" version="5">
									<prop name="PropertyTypeName">Width</prop>
									<prop name="Position">10</prop>
									<prop name="IsDefault">1</prop>
									<prop name="Width">1</prop>
								</obj>
							</list>
						</obj>
					</obj>
					<obj name="item" class="SamplePropInfo" version="1">
						<obj name="ChannelProperties" class="ChanPropList" version="2">
							<obj name="ChannelProperties" class="EMList" version="1">
								<list name="emlist" count="1">
									<obj name="item" class="PropertyList" version="1">
										<list name="emlist" count="12">
											<obj name="PropertyObject" class="RQSampleTargetProperty" version="4">
												<prop name="PropertyTypeName">Combined Sample and Target Type</prop>
												<prop name="Position">11</prop>
												<prop name="IsDefault">0</prop>
												<obj name="ChannelProp" class="ChannelProperty" version="1">
													<prop name="ChannelIdx">0</prop>
												</obj>
											</obj>
											<obj name="PropertyObject" class="QuantConcProperty" version="4">
												<prop name="PropertyTypeName">Concentration</prop>
												<prop name="Position">11</prop>
												<prop name="IsDefault">1</prop>
												<prop name="Concentration">0</prop>
												<obj name="ChannelProp" class="ChannelProperty" version="1">
													<prop name="ChannelIdx">0</prop>
												</obj>
												<prop name="ReadOnly">1</prop>
											</obj>
											<obj name="PropertyObject" class="QuantCpHighProp" version="4">
												<prop name="PropertyTypeName">Cp High</prop>
												<prop name="Position">11</prop>
												<prop name="IsDefault">1</prop>
												<prop name="CpRangeHigh">0</prop>
												<obj name="ChannelProp" class="ChannelProperty" version="1">
													<prop name="ChannelIdx">0</prop>
												</obj>
												<prop name="ReadOnly">1</prop>
											</obj>
											<obj name="PropertyObject" class="QuantCpLowProp" version="4">
												<prop name="PropertyTypeName">Cp Low</prop>
												<prop name="Position">11</prop>
												<prop name="IsDefault">1</prop>
												<prop name="CpRangeLow">0</prop>
												<obj name="ChannelProp" class="ChannelProperty" version="1">
													<prop name="ChannelIdx">0</prop>
												</obj>
												<prop name="ReadOnly">1</prop>
											</obj>
											<obj name="PropertyObject" class="RQEffProp" version="4">
												<prop name="PropertyTypeName">Efficiency</prop>
												<prop name="Position">11</prop>
												<prop name="IsDefault">1</prop>
												<prop name="Efficiency">2</prop>
												<obj name="ChannelProp" class="ChannelProperty" version="1">
													<prop name="ChannelIdx">0</prop>
												</obj>
											</obj>
											<obj name="PropertyObject" class="ChannelGenotype" version="4">
												<prop name="PropertyTypeName">Melt Geno Genotype</prop>
												<prop name="Position">11</prop>
												<prop name="IsDefault">1</prop>
												<prop name="ReadOnly">1</prop>
												<obj name="ChannelProp" class="ChannelProperty" version="1">
													<prop name="ChannelIdx">0</prop>
												</obj>
											</obj>
											<obj name="PropertyObject" class="GroupChannelTypeProp" version="4">
												<prop name="PropertyTypeName">Melt Geno Sample Type</prop>
												<prop name="Position">11</prop>
												<prop name="IsDefault">0</prop>
												<prop name="GroupSampleType">mstUnknown</prop>
												<obj name="ChannelProp" class="ChannelProperty" version="1">
													<prop name="ChannelIdx">0</prop>
												</obj>
											</obj>
											<obj name="PropertyObject" class="QuantSampleTypeProperty" version="4">
												<prop name="PropertyTypeName">Quantification Sample Type</prop>
												<prop name="Position">11</prop>
												<prop name="IsDefault">0</prop>
												<prop name="SampleType">qsUnknown</prop>
												<obj name="ChannelProp" class="ChannelProperty" version="1">
													<prop name="ChannelIdx">0</prop>
												</obj>
											</obj>
											<obj name="PropertyObject" class="ChannelGenotype" version="4">
												<prop name="PropertyTypeName">Scanning Genotype</prop>
												<prop name="Position">11</prop>
												<prop name="IsDefault">1</prop>
												<prop name="ReadOnly">1</prop>
												<obj name="ChannelProp" class="ChannelProperty" version="1">
													<prop name="ChannelIdx">0</prop>
												</obj>
											</obj>
											<obj name="PropertyObject" class="GroupChannelTypeProp" version="4">
												<prop name="PropertyTypeName">Scanning Sample Type</prop>
												<prop name="Position">11</prop>
												<prop name="IsDefault">0</prop>
												<prop name="GroupSampleType">mstUnknown</prop>
												<obj name="ChannelProp" class="ChannelProperty" version="1">
													<prop name="ChannelIdx">0</prop>
												</obj>
											</obj>
											<obj name="PropertyObject" class="TargetName" version="4">
												<prop name="PropertyTypeName">Target Name</prop>
												<prop name="Position">11</prop>
												<prop name="IsDefault">1</prop>
												<obj name="ChannelProp" class="ChannelProperty" version="1">
													<prop name="ChannelIdx">0</prop>
												</obj>
											</obj>
											<obj name="PropertyObject" class="RQTargetProperty" version="4">
												<prop name="PropertyTypeName">Target Type</prop>
												<prop name="Position">11</prop>
												<prop name="IsDefault">0</prop>
												<prop name="TargetType">dtNone</prop>
												<obj name="ChannelProp" class="ChannelProperty" version="1">
													<prop name="ChannelIdx">0</prop>
												</obj>
											</obj>
										</list>
									</obj>
								</list>
							</obj>
						</obj>
						<prop name="ChannelPropertyCount">1</prop>
						<prop name="ContainerPosition">11</prop>
						<prop name="HasSampleProperties">1</prop>
						<obj name="SampleProperties" class="PropertyList" version="1">
							<list name="emlist" count="14">
								<obj name="PropertyObject" class="SamplePrefColor" version="4">
									<prop name="PropertyTypeName">Color</prop>
									<prop name="Position">11</prop>
									<prop name="IsDefault">0</prop>
									<prop name="Color">$0026C4B8</prop>
								</obj>
								<obj name="PropertyObject" class="DominantChannelProp" version="4">
									<prop name="PropertyTypeName">Dominant Channel</prop>
									<prop name="Position">11</prop>
									<prop name="IsDefault">0</prop>
									<prop name="DominantChannel">0</prop>
								</obj>
								<obj name="PropertyObject" class="Genotype" version="4">
									<prop name="PropertyTypeName">EndPt Genotype</prop>
									<prop name="Position">11</prop>
									<prop name="IsDefault">1</prop>
									<prop name="ReadOnly">1</prop>
								</obj>
								<obj name="PropertyObject" class="GroupingSample" version="4">
									<prop name="PropertyTypeName">EndPt Sample Type</prop>
									<prop name="Position">11</prop>
									<prop name="IsDefault">0</prop>
									<prop name="GroupSampleType">mstUnknown</prop>
								</obj>
								<obj name="PropertyObject" class="SamplePrefLineStyle" version="4">
									<prop name="PropertyTypeName">Line Style</prop>
									<prop name="Position">11</prop>
									<prop name="IsDefault">0</prop>
									<prop name="LineStyle">psSolid</prop>
								</obj>
								<obj name="PropertyObject" class="GenSampleEditNotes" version="4">
									<prop name="PropertyTypeName">Notes</prop>
									<prop name="Position">11</prop>
									<prop name="IsDefault">1</prop>
								</obj>
								<obj name="PropertyObject" class="SamplePrefPointStyle" version="4">
									<prop name="PropertyTypeName">Point Style</prop>
									<prop name="Position">11</prop>
									<prop name="IsDefault">0</prop>
									<prop name="PointStyle">psNothing</prop>
								</obj>
								<obj name="PropertyObject" class="GenSampleEditPosition" version="4">
									<prop name="PropertyTypeName">Position</prop>
									<prop name="Position">11</prop>
									<prop name="IsDefault">1</prop>
								</obj>
								<obj name="PropertyObject" class="GenSampleEditReplicate" version="4">
									<prop name="PropertyTypeName">Replicate of</prop>
									<prop name="Position">11</prop>
									<prop name="IsDefault">1</prop>
									<prop name="ReplicateOf">-1</prop>
								</obj>
								<obj name="PropertyObject" class="HTCSampleID" version="4">
									<prop name="PropertyTypeName">Sample ID</prop>
									<prop name="Position">11</prop>
									<prop name="IsDefault">1</prop>
								</obj>
								<obj name="PropertyObject" class="GenSampleEditName" version="4">
									<prop name="PropertyTypeName">Sample Name</prop>
									<prop name="Position">11</prop>
									<prop name="IsDefault">1</prop>
									<prop name="name">Sample 12</prop>
								</obj>
								<obj name="PropertyObject" class="HTCSamplePrepNotes" version="4">
									<prop name="PropertyTypeName">Sample Prep Notes</prop>
									<prop name="Position">11</prop>
									<prop name="IsDefault">1</prop>
								</obj>
								<obj name="PropertyObject" class="GenSampleEditSubset" version="4">
									<prop name="PropertyTypeName">Subsets</prop>
									<prop name="Position">11</prop>
									<prop name="IsDefault">1</prop>
								</obj>
								<obj name="PropertyObject" class="SamplePrefWidth" version="5">
									<prop name="PropertyTypeName">Width</prop>
									<prop name="Position">11</prop>
									<prop name="IsDefault">1</prop>
									<prop name="Width">1</prop>
								</obj>
							</list>
						</obj>
					</obj>
					<obj name="item" class="SamplePropInfo" version="1">
						<obj name="ChannelProperties" class="ChanPropList" version="2">
							<obj name="ChannelProperties" class="EMList" version="1">
								<list name="emlist" count="1">
									<obj name="item" class="PropertyList" version="1">
										<list name="emlist" count="12">
											<obj name="PropertyObject" class="RQSampleTargetProperty" version="4">
												<prop name="PropertyTypeName">Combined Sample and Target Type</prop>
												<prop name="Position">12</prop>
												<prop name="IsDefault">0</prop>
												<obj name="ChannelProp" class="ChannelProperty" version="1">
													<prop name="ChannelIdx">0</prop>
												</obj>
											</obj>
											<obj name="PropertyObject" class="QuantConcProperty" version="4">
												<prop name="PropertyTypeName">Concentration</prop>
												<prop name="Position">12</prop>
												<prop name="IsDefault">1</prop>
												<prop name="Concentration">0</prop>
												<obj name="ChannelProp" class="ChannelProperty" version="1">
													<prop name="ChannelIdx">0</prop>
												</obj>
												<prop name="ReadOnly">1</prop>
											</obj>
											<obj name="PropertyObject" class="QuantCpHighProp" version="4">
												<prop name="PropertyTypeName">Cp High</prop>
												<prop name="Position">12</prop>
												<prop name="IsDefault">1</prop>
												<prop name="CpRangeHigh">0</prop>
												<obj name="ChannelProp" class="ChannelProperty" version="1">
													<prop name="ChannelIdx">0</prop>
												</obj>
												<prop name="ReadOnly">1</prop>
											</obj>
											<obj name="PropertyObject" class="QuantCpLowProp" version="4">
												<prop name="PropertyTypeName">Cp Low</prop>
												<prop name="Position">12</prop>
												<prop name="IsDefault">1</prop>
												<prop name="CpRangeLow">0</prop>
												<obj name="ChannelProp" class="ChannelProperty" version="1">
													<prop name="ChannelIdx">0</prop>
												</obj>
												<prop name="ReadOnly">1</prop>
											</obj>
											<obj name="PropertyObject" class="RQEffProp" version="4">
												<prop name="PropertyTypeName">Efficiency</prop>
												<prop name="Position">12</prop>
												<prop name="IsDefault">1</prop>
												<prop name="Efficiency">2</prop>
												<obj name="ChannelProp" class="ChannelProperty" version="1">
													<prop name="ChannelIdx">0</prop>
												</obj>
											</obj>
											<obj name="PropertyObject" class="ChannelGenotype" version="4">
												<prop name="PropertyTypeName">Melt Geno Genotype</prop>
												<prop name="Position">12</prop>
												<prop name="IsDefault">1</prop>
												<prop name="ReadOnly">1</prop>
												<obj name="ChannelProp" class="ChannelProperty" version="1">
													<prop name="ChannelIdx">0</prop>
												</obj>
											</obj>
											<obj name="PropertyObject" class="GroupChannelTypeProp" version="4">
												<prop name="PropertyTypeName">Melt Geno Sample Type</prop>
												<prop name="Position">12</prop>
												<prop name="IsDefault">0</prop>
												<prop name="GroupSampleType">mstUnknown</prop>
												<obj name="ChannelProp" class="ChannelProperty" version="1">
													<prop name="ChannelIdx">0</prop>
												</obj>
											</obj>
											<obj name="PropertyObject" class="QuantSampleTypeProperty" version="4">
												<prop name="PropertyTypeName">Quantification Sample Type</prop>
												<prop name="Position">12</prop>
												<prop name="IsDefault">0</prop>
												<prop name="SampleType">qsUnknown</prop>
												<obj name="ChannelProp" class="ChannelProperty" version="1">
													<prop name="ChannelIdx">0</prop>
												</obj>
											</obj>
											<obj name="PropertyObject" class="ChannelGenotype" version="4">
												<prop name="PropertyTypeName">Scanning Genotype</prop>
												<prop name="Position">12</prop>
												<prop name="IsDefault">1</prop>
												<prop name="ReadOnly">1</prop>
												<obj name="ChannelProp" class="ChannelProperty" version="1">
													<prop name="ChannelIdx">0</prop>
												</obj>
											</obj>
											<obj name="PropertyObject" class="GroupChannelTypeProp" version="4">
												<prop name="PropertyTypeName">Scanning Sample Type</prop>
												<prop name="Position">12</prop>
												<prop name="IsDefault">0</prop>
												<prop name="GroupSampleType">mstUnknown</prop>
												<obj name="ChannelProp" class="ChannelProperty" version="1">
													<prop name="ChannelIdx">0</prop>
												</obj>
											</obj>
											<obj name="PropertyObject" class="TargetName" version="4">
												<prop name="PropertyTypeName">Target Name</prop>
												<prop name="Position">12</prop>
												<prop name="IsDefault">1</prop>
												<obj name="ChannelProp" class="ChannelProperty" version="1">
													<prop name="ChannelIdx">0</prop>
												</obj>
											</obj>
											<obj name="PropertyObject" class="RQTargetProperty" version="4">
												<prop name="PropertyTypeName">Target Type</prop>
												<prop name="Position">12</prop>
												<prop name="IsDefault">0</prop>
												<prop name="TargetType">dtNone</prop>
												<obj name="ChannelProp" class="ChannelProperty" version="1">
													<prop name="ChannelIdx">0</prop>
												</obj>
											</obj>
										</list>
									</obj>
								</list>
							</obj>
						</obj>
						<prop name="ChannelPropertyCount">1</prop>
						<prop name="ContainerPosition">12</prop>
						<prop name="HasSampleProperties">1</prop>
						<obj name="SampleProperties" class="PropertyList" version="1">
							<list name="emlist" count="14">
								<obj name="PropertyObject" class="SamplePrefColor" version="4">
									<prop name="PropertyTypeName">Color</prop>
									<prop name="Position">12</prop>
									<prop name="IsDefault">0</prop>
									<prop name="Color">$00FF8000</prop>
								</obj>
								<obj name="PropertyObject" class="DominantChannelProp" version="4">
									<prop name="PropertyTypeName">Dominant Channel</prop>
									<prop name="Position">12</prop>
									<prop name="IsDefault">0</prop>
									<prop name="DominantChannel">0</prop>
								</obj>
								<obj name="PropertyObject" class="Genotype" version="4">
									<prop name="PropertyTypeName">EndPt Genotype</prop>
									<prop name="Position">12</prop>
									<prop name="IsDefault">1</prop>
									<prop name="ReadOnly">1</prop>
								</obj>
								<obj name="PropertyObject" class="GroupingSample" version="4">
									<prop name="PropertyTypeName">EndPt Sample Type</prop>
									<prop name="Position">12</prop>
									<prop name="IsDefault">0</prop>
									<prop name="GroupSampleType">mstUnknown</prop>
								</obj>
								<obj name="PropertyObject" class="SamplePrefLineStyle" version="4">
									<prop name="PropertyTypeName">Line Style</prop>
									<prop name="Position">12</prop>
									<prop name="IsDefault">0</prop>
									<prop name="LineStyle">psSolid</prop>
								</obj>
								<obj name="PropertyObject" class="GenSampleEditNotes" version="4">
									<prop name="PropertyTypeName">Notes</prop>
									<prop name="Position">12</prop>
									<prop name="IsDefault">1</prop>
								</obj>
								<obj name="PropertyObject" class="SamplePrefPointStyle" version="4">
									<prop name="PropertyTypeName">Point Style</prop>
									<prop name="Position">12</prop>
									<prop name="IsDefault">0</prop>
									<prop name="PointStyle">psNothing</prop>
								</obj>
								<obj name="PropertyObject" class="GenSampleEditPosition" version="4">
									<prop name="PropertyTypeName">Position</prop>
									<prop name="Position">12</prop>
									<prop name="IsDefault">1</prop>
								</obj>
								<obj name="PropertyObject" class="GenSampleEditReplicate" version="4">
									<prop name="PropertyTypeName">Replicate of</prop>
									<prop name="Position">12</prop>
									<prop name="IsDefault">1</prop>
									<prop name="ReplicateOf">-1</prop>
								</obj>
								<obj name="PropertyObject" class="HTCSampleID" version="4">
									<prop name="PropertyTypeName">Sample ID</prop>
									<prop name="Position">12</prop>
									<prop name="IsDefault">1</prop>
								</obj>
								<obj name="PropertyObject" class="GenSampleEditName" version="4">
									<prop name="PropertyTypeName">Sample Name</prop>
									<prop name="Position">12</prop>
									<prop name="IsDefault">1</prop>
									<prop name="name">Sample 13</prop>
								</obj>
								<obj name="PropertyObject" class="HTCSamplePrepNotes" version="4">
									<prop name="PropertyTypeName">Sample Prep Notes</prop>
									<prop name="Position">12</prop>
									<prop name="IsDefault">1</prop>
								</obj>
								<obj name="PropertyObject" class="GenSampleEditSubset" version="4">
									<prop name="PropertyTypeName">Subsets</prop>
									<prop name="Position">12</prop>
									<prop name="IsDefault">1</prop>
								</obj>
								<obj name="PropertyObject" class="SamplePrefWidth" version="5">
									<prop name="PropertyTypeName">Width</prop>
									<prop name="Position">12</prop>
									<prop name="IsDefault">1</prop>
									<prop name="Width">1</prop>
								</obj>
							</list>
						</obj>
					</obj>
					<obj name="item" class="SamplePropInfo" version="1">
						<obj name="ChannelProperties" class="ChanPropList" version="2">
							<obj name="ChannelProperties" class="EMList" version="1">
								<list name="emlist" count="1">
									<obj name="item" class="PropertyList" version="1">
										<list name="emlist" count="12">
											<obj name="PropertyObject" class="RQSampleTargetProperty" version="4">
												<prop name="PropertyTypeName">Combined Sample and Target Type</prop>
												<prop name="Position">13</prop>
												<prop name="IsDefault">0</prop>
												<obj name="ChannelProp" class="ChannelProperty" version="1">
													<prop name="ChannelIdx">0</prop>
												</obj>
											</obj>
											<obj name="PropertyObject" class="QuantConcProperty" version="4">
												<prop name="PropertyTypeName">Concentration</prop>
												<prop name="Position">13</prop>
												<prop name="IsDefault">1</prop>
												<prop name="Concentration">0</prop>
												<obj name="ChannelProp" class="ChannelProperty" version="1">
													<prop name="ChannelIdx">0</prop>
												</obj>
												<prop name="ReadOnly">1</prop>
											</obj>
											<obj name="PropertyObject" class="QuantCpHighProp" version="4">
												<prop name="PropertyTypeName">Cp High</prop>
												<prop name="Position">13</prop>
												<prop name="IsDefault">1</prop>
												<prop name="CpRangeHigh">0</prop>
												<obj name="ChannelProp" class="ChannelProperty" version="1">
													<prop name="ChannelIdx">0</prop>
												</obj>
												<prop name="ReadOnly">1</prop>
											</obj>
											<obj name="PropertyObject" class="QuantCpLowProp" version="4">
												<prop name="PropertyTypeName">Cp Low</prop>
												<prop name="Position">13</prop>
												<prop name="IsDefault">1</prop>
												<prop name="CpRangeLow">0</prop>
												<obj name="ChannelProp" class="ChannelProperty" version="1">
													<prop name="ChannelIdx">0</prop>
												</obj>
												<prop name="ReadOnly">1</prop>
											</obj>
											<obj name="PropertyObject" class="RQEffProp" version="4">
												<prop name="PropertyTypeName">Efficiency</prop>
												<prop name="Position">13</prop>
												<prop name="IsDefault">1</prop>
												<prop name="Efficiency">2</prop>
												<obj name="ChannelProp" class="ChannelProperty" version="1">
													<prop name="ChannelIdx">0</prop>
												</obj>
											</obj>
											<obj name="PropertyObject" class="ChannelGenotype" version="4">
												<prop name="PropertyTypeName">Melt Geno Genotype</prop>
												<prop name="Position">13</prop>
												<prop name="IsDefault">1</prop>
												<prop name="ReadOnly">1</prop>
												<obj name="ChannelProp" class="ChannelProperty" version="1">
													<prop name="ChannelIdx">0</prop>
												</obj>
											</obj>
											<obj name="PropertyObject" class="GroupChannelTypeProp" version="4">
												<prop name="PropertyTypeName">Melt Geno Sample Type</prop>
												<prop name="Position">13</prop>
												<prop name="IsDefault">0</prop>
												<prop name="GroupSampleType">mstUnknown</prop>
												<obj name="ChannelProp" class="ChannelProperty" version="1">
													<prop name="ChannelIdx">0</prop>
												</obj>
											</obj>
											<obj name="PropertyObject" class="QuantSampleTypeProperty" version="4">
												<prop name="PropertyTypeName">Quantification Sample Type</prop>
												<prop name="Position">13</prop>
												<prop name="IsDefault">0</prop>
												<prop name="SampleType">qsUnknown</prop>
												<obj name="ChannelProp" class="ChannelProperty" version="1">
													<prop name="ChannelIdx">0</prop>
												</obj>
											</obj>
											<obj name="PropertyObject" class="ChannelGenotype" version="4">
												<prop name="PropertyTypeName">Scanning Genotype</prop>
												<prop name="Position">13</prop>
												<prop name="IsDefault">1</prop>
												<prop name="ReadOnly">1</prop>
												<obj name="ChannelProp" class="ChannelProperty" version="1">
													<prop name="ChannelIdx">0</prop>
												</obj>
											</obj>
											<obj name="PropertyObject" class="GroupChannelTypeProp" version="4">
												<prop name="PropertyTypeName">Scanning Sample Type</prop>
												<prop name="Position">13</prop>
												<prop name="IsDefault">0</prop>
												<prop name="GroupSampleType">mstUnknown</prop>
												<obj name="ChannelProp" class="ChannelProperty" version="1">
													<prop name="ChannelIdx">0</prop>
												</obj>
											</obj>
											<obj name="PropertyObject" class="TargetName" version="4">
												<prop name="PropertyTypeName">Target Name</prop>
												<prop name="Position">13</prop>
												<prop name="IsDefault">1</prop>
												<obj name="ChannelProp" class="ChannelProperty" version="1">
													<prop name="ChannelIdx">0</prop>
												</obj>
											</obj>
											<obj name="PropertyObject" class="RQTargetProperty" version="4">
												<prop name="PropertyTypeName">Target Type</prop>
												<prop name="Position">13</prop>
												<prop name="IsDefault">0</prop>
												<prop name="TargetType">dtNone</prop>
												<obj name="ChannelProp" class="ChannelProperty" version="1">
													<prop name="ChannelIdx">0</prop>
												</obj>
											</obj>
										</list>
									</obj>
								</list>
							</obj>
						</obj>
						<prop name="ChannelPropertyCount">1</prop>
						<prop name="ContainerPosition">13</prop>
						<prop name="HasSampleProperties">1</prop>
						<obj name="SampleProperties" class="PropertyList" version="1">
							<list name="emlist" count="14">
								<obj name="PropertyObject" class="SamplePrefColor" version="4">
									<prop name="PropertyTypeName">Color</prop>
									<prop name="Position">13</prop>
									<prop name="IsDefault">0</prop>
									<prop name="Color">clRed</prop>
								</obj>
								<obj name="PropertyObject" class="DominantChannelProp" version="4">
									<prop name="PropertyTypeName">Dominant Channel</prop>
									<prop name="Position">13</prop>
									<prop name="IsDefault">0</prop>
									<prop name="DominantChannel">0</prop>
								</obj>
								<obj name="PropertyObject" class="Genotype" version="4">
									<prop name="PropertyTypeName">EndPt Genotype</prop>
									<prop name="Position">13</prop>
									<prop name="IsDefault">1</prop>
									<prop name="ReadOnly">1</prop>
								</obj>
								<obj name="PropertyObject" class="GroupingSample" version="4">
									<prop name="PropertyTypeName">EndPt Sample Type</prop>
									<prop name="Position">13</prop>
									<prop name="IsDefault">0</prop>
									<prop name="GroupSampleType">mstUnknown</prop>
								</obj>
								<obj name="PropertyObject" class="SamplePrefLineStyle" version="4">
									<prop name="PropertyTypeName">Line Style</prop>
									<prop name="Position">13</prop>
									<prop name="IsDefault">0</prop>
									<prop name="LineStyle">psSolid</prop>
								</obj>
								<obj name="PropertyObject" class="GenSampleEditNotes" version="4">
									<prop name="PropertyTypeName">Notes</prop>
									<prop name="Position">13</prop>
									<prop name="IsDefault">1</prop>
								</obj>
								<obj name="PropertyObject" class="SamplePrefPointStyle" version="4">
									<prop name="PropertyTypeName">Point Style</prop>
									<prop name="Position">13</prop>
									<prop name="IsDefault">0</prop>
									<prop name="PointStyle">psNothing</prop>
								</obj>
								<obj name="PropertyObject" class="GenSampleEditPosition" version="4">
									<prop name="PropertyTypeName">Position</prop>
									<prop name="Position">13</prop>
									<prop name="IsDefault">1</prop>
								</obj>
								<obj name="PropertyObject" class="GenSampleEditReplicate" version="4">
									<prop name="PropertyTypeName">Replicate of</prop>
									<prop name="Position">13</prop>
									<prop name="IsDefault">1</prop>
									<prop name="ReplicateOf">-1</prop>
								</obj>
								<obj name="PropertyObject" class="HTCSampleID" version="4">
									<prop name="PropertyTypeName">Sample ID</prop>
									<prop name="Position">13</prop>
									<prop name="IsDefault">1</prop>
								</obj>
								<obj name="PropertyObject" class="GenSampleEditName" version="4">
									<prop name="PropertyTypeName">Sample Name</prop>
									<prop name="Position">13</prop>
									<prop name="IsDefault">1</prop>
									<prop name="name">Sample 14</prop>
								</obj>
								<obj name="PropertyObject" class="HTCSamplePrepNotes" version="4">
									<prop name="PropertyTypeName">Sample Prep Notes</prop>
									<prop name="Position">13</prop>
									<prop name="IsDefault">1</prop>
								</obj>
								<obj name="PropertyObject" class="GenSampleEditSubset" version="4">
									<prop name="PropertyTypeName">Subsets</prop>
									<prop name="Position">13</prop>
									<prop name="IsDefault">1</prop>
								</obj>
								<obj name="PropertyObject" class="SamplePrefWidth" version="5">
									<prop name="PropertyTypeName">Width</prop>
									<prop name="Position">13</prop>
									<prop name="IsDefault">1</prop>
									<prop name="Width">1</prop>
								</obj>
							</list>
						</obj>
					</obj>
					<obj name="item" class="SamplePropInfo" version="1">
						<obj name="ChannelProperties" class="ChanPropList" version="2">
							<obj name="ChannelProperties" class="EMList" version="1">
								<list name="emlist" count="1">
									<obj name="item" class="PropertyList" version="1">
										<list name="emlist" count="12">
											<obj name="PropertyObject" class="RQSampleTargetProperty" version="4">
												<prop name="PropertyTypeName">Combined Sample and Target Type</prop>
												<prop name="Position">14</prop>
												<prop name="IsDefault">0</prop>
												<obj name="ChannelProp" class="ChannelProperty" version="1">
													<prop name="ChannelIdx">0</prop>
												</obj>
											</obj>
											<obj name="PropertyObject" class="QuantConcProperty" version="4">
												<prop name="PropertyTypeName">Concentration</prop>
												<prop name="Position">14</prop>
												<prop name="IsDefault">1</prop>
												<prop name="Concentration">0</prop>
												<obj name="ChannelProp" class="ChannelProperty" version="1">
													<prop name="ChannelIdx">0</prop>
												</obj>
												<prop name="ReadOnly">1</prop>
											</obj>
											<obj name="PropertyObject" class="QuantCpHighProp" version="4">
												<prop name="PropertyTypeName">Cp High</prop>
												<prop name="Position">14</prop>
												<prop name="IsDefault">1</prop>
												<prop name="CpRangeHigh">0</prop>
												<obj name="ChannelProp" class="ChannelProperty" version="1">
													<prop name="ChannelIdx">0</prop>
												</obj>
												<prop name="ReadOnly">1</prop>
											</obj>
											<obj name="PropertyObject" class="QuantCpLowProp" version="4">
												<prop name="PropertyTypeName">Cp Low</prop>
												<prop name="Position">14</prop>
												<prop name="IsDefault">1</prop>
												<prop name="CpRangeLow">0</prop>
												<obj name="ChannelProp" class="ChannelProperty" version="1">
													<prop name="ChannelIdx">0</prop>
												</obj>
												<prop name="ReadOnly">1</prop>
											</obj>
											<obj name="PropertyObject" class="RQEffProp" version="4">
												<prop name="PropertyTypeName">Efficiency</prop>
												<prop name="Position">14</prop>
												<prop name="IsDefault">1</prop>
												<prop name="Efficiency">2</prop>
												<obj name="ChannelProp" class="ChannelProperty" version="1">
													<prop name="ChannelIdx">0</prop>
												</obj>
											</obj>
											<obj name="PropertyObject" class="ChannelGenotype" version="4">
												<prop name="PropertyTypeName">Melt Geno Genotype</prop>
												<prop name="Position">14</prop>
												<prop name="IsDefault">1</prop>
												<prop name="ReadOnly">1</prop>
												<obj name="ChannelProp" class="ChannelProperty" version="1">
													<prop name="ChannelIdx">0</prop>
												</obj>
											</obj>
											<obj name="PropertyObject" class="GroupChannelTypeProp" version="4">
												<prop name="PropertyTypeName">Melt Geno Sample Type</prop>
												<prop name="Position">14</prop>
												<prop name="IsDefault">0</prop>
												<prop name="GroupSampleType">mstUnknown</prop>
												<obj name="ChannelProp" class="ChannelProperty" version="1">
													<prop name="ChannelIdx">0</prop>
												</obj>
											</obj>
											<obj name="PropertyObject" class="QuantSampleTypeProperty" version="4">
												<prop name="PropertyTypeName">Quantification Sample Type</prop>
												<prop name="Position">14</prop>
												<prop name="IsDefault">0</prop>
												<prop name="SampleType">qsUnknown</prop>
												<obj name="ChannelProp" class="ChannelProperty" version="1">
													<prop name="ChannelIdx">0</prop>
												</obj>
											</obj>
											<obj name="PropertyObject" class="ChannelGenotype" version="4">
												<prop name="PropertyTypeName">Scanning Genotype</prop>
												<prop name="Position">14</prop>
												<prop name="IsDefault">1</prop>
												<prop name="ReadOnly">1</prop>
												<obj name="ChannelProp" class="ChannelProperty" version="1">
													<prop name="ChannelIdx">0</prop>
												</obj>
											</obj>
											<obj name="PropertyObject" class="GroupChannelTypeProp" version="4">
												<prop name="PropertyTypeName">Scanning Sample Type</prop>
												<prop name="Position">14</prop>
												<prop name="IsDefault">0</prop>
												<prop name="GroupSampleType">mstUnknown</prop>
												<obj name="ChannelProp" class="ChannelProperty" version="1">
													<prop name="ChannelIdx">0</prop>
												</obj>
											</obj>
											<obj name="PropertyObject" class="TargetName" version="4">
												<prop name="PropertyTypeName">Target Name</prop>
												<prop name="Position">14</prop>
												<prop name="IsDefault">1</prop>
												<obj name="ChannelProp" class="ChannelProperty" version="1">
													<prop name="ChannelIdx">0</prop>
												</obj>
											</obj>
											<obj name="PropertyObject" class="RQTargetProperty" version="4">
												<prop name="PropertyTypeName">Target Type</prop>
												<prop name="Position">14</prop>
												<prop name="IsDefault">0</prop>
												<prop name="TargetType">dtNone</prop>
												<obj name="ChannelProp" class="ChannelProperty" version="1">
													<prop name="ChannelIdx">0</prop>
												</obj>
											</obj>
										</list>
									</obj>
								</list>
							</obj>
						</obj>
						<prop name="ChannelPropertyCount">1</prop>
						<prop name="ContainerPosition">14</prop>
						<prop name="HasSampleProperties">1</prop>
						<obj name="SampleProperties" class="PropertyList" version="1">
							<list name="emlist" count="14">
								<obj name="PropertyObject" class="SamplePrefColor" version="4">
									<prop name="PropertyTypeName">Color</prop>
									<prop name="Position">14</prop>
									<prop name="IsDefault">0</prop>
									<prop name="Color">$0030D700</prop>
								</obj>
								<obj name="PropertyObject" class="DominantChannelProp" version="4">
									<prop name="PropertyTypeName">Dominant Channel</prop>
									<prop name="Position">14</prop>
									<prop name="IsDefault">0</prop>
									<prop name="DominantChannel">0</prop>
								</obj>
								<obj name="PropertyObject" class="Genotype" version="4">
									<prop name="PropertyTypeName">EndPt Genotype</prop>
									<prop name="Position">14</prop>
									<prop name="IsDefault">1</prop>
									<prop name="ReadOnly">1</prop>
								</obj>
								<obj name="PropertyObject" class="GroupingSample" version="4">
									<prop name="PropertyTypeName">EndPt Sample Type</prop>
									<prop name="Position">14</prop>
									<prop name="IsDefault">0</prop>
									<prop name="GroupSampleType">mstUnknown</prop>
								</obj>
								<obj name="PropertyObject" class="SamplePrefLineStyle" version="4">
									<prop name="PropertyTypeName">Line Style</prop>
									<prop name="Position">14</prop>
									<prop name="IsDefault">0</prop>
									<prop name="LineStyle">psSolid</prop>
								</obj>
								<obj name="PropertyObject" class="GenSampleEditNotes" version="4">
									<prop name="PropertyTypeName">Notes</prop>
									<prop name="Position">14</prop>
									<prop name="IsDefault">1</prop>
								</obj>
								<obj name="PropertyObject" class="SamplePrefPointStyle" version="4">
									<prop name="PropertyTypeName">Point Style</prop>
									<prop name="Position">14</prop>
									<prop name="IsDefault">0</prop>
									<prop name="PointStyle">psNothing</prop>
								</obj>
								<obj name="PropertyObject" class="GenSampleEditPosition" version="4">
									<prop name="PropertyTypeName">Position</prop>
									<prop name="Position">14</prop>
									<prop name="IsDefault">1</prop>
								</obj>
								<obj name="PropertyObject" class="GenSampleEditReplicate" version="4">
									<prop name="PropertyTypeName">Replicate of</prop>
									<prop name="Position">14</prop>
									<prop name="IsDefault">1</prop>
									<prop name="ReplicateOf">-1</prop>
								</obj>
								<obj name="PropertyObject" class="HTCSampleID" version="4">
									<prop name="PropertyTypeName">Sample ID</prop>
									<prop name="Position">14</prop>
									<prop name="IsDefault">1</prop>
								</obj>
								<obj name="PropertyObject" class="GenSampleEditName" version="4">
									<prop name="PropertyTypeName">Sample Name</prop>
									<prop name="Position">14</prop>
									<prop name="IsDefault">1</prop>
									<prop name="name">Sample 15</prop>
								</obj>
								<obj name="PropertyObject" class="HTCSamplePrepNotes" version="4">
									<prop name="PropertyTypeName">Sample Prep Notes</prop>
									<prop name="Position">14</prop>
									<prop name="IsDefault">1</prop>
								</obj>
								<obj name="PropertyObject" class="GenSampleEditSubset" version="4">
									<prop name="PropertyTypeName">Subsets</prop>
									<prop name="Position">14</prop>
									<prop name="IsDefault">1</prop>
								</obj>
								<obj name="PropertyObject" class="SamplePrefWidth" version="5">
									<prop name="PropertyTypeName">Width</prop>
									<prop name="Position">14</prop>
									<prop name="IsDefault">1</prop>
									<prop name="Width">1</prop>
								</obj>
							</list>
						</obj>
					</obj>
					<obj name="item" class="SamplePropInfo" version="1">
						<obj name="ChannelProperties" class="ChanPropList" version="2">
							<obj name="ChannelProperties" class="EMList" version="1">
								<list name="emlist" count="1">
									<obj name="item" class="PropertyList" version="1">
										<list name="emlist" count="12">
											<obj name="PropertyObject" class="RQSampleTargetProperty" version="4">
												<prop name="PropertyTypeName">Combined Sample and Target Type</prop>
												<prop name="Position">15</prop>
												<prop name="IsDefault">0</prop>
												<obj name="ChannelProp" class="ChannelProperty" version="1">
													<prop name="ChannelIdx">0</prop>
												</obj>
											</obj>
											<obj name="PropertyObject" class="QuantConcProperty" version="4">
												<prop name="PropertyTypeName">Concentration</prop>
												<prop name="Position">15</prop>
												<prop name="IsDefault">1</prop>
												<prop name="Concentration">0</prop>
												<obj name="ChannelProp" class="ChannelProperty" version="1">
													<prop name="ChannelIdx">0</prop>
												</obj>
												<prop name="ReadOnly">1</prop>
											</obj>
											<obj name="PropertyObject" class="QuantCpHighProp" version="4">
												<prop name="PropertyTypeName">Cp High</prop>
												<prop name="Position">15</prop>
												<prop name="IsDefault">1</prop>
												<prop name="CpRangeHigh">0</prop>
												<obj name="ChannelProp" class="ChannelProperty" version="1">
													<prop name="ChannelIdx">0</prop>
												</obj>
												<prop name="ReadOnly">1</prop>
											</obj>
											<obj name="PropertyObject" class="QuantCpLowProp" version="4">
												<prop name="PropertyTypeName">Cp Low</prop>
												<prop name="Position">15</prop>
												<prop name="IsDefault">1</prop>
												<prop name="CpRangeLow">0</prop>
												<obj name="ChannelProp" class="ChannelProperty" version="1">
													<prop name="ChannelIdx">0</prop>
												</obj>
												<prop name="ReadOnly">1</prop>
											</obj>
											<obj name="PropertyObject" class="RQEffProp" version="4">
												<prop name="PropertyTypeName">Efficiency</prop>
												<prop name="Position">15</prop>
												<prop name="IsDefault">1</prop>
												<prop name="Efficiency">2</prop>
												<obj name="ChannelProp" class="ChannelProperty" version="1">
													<prop name="ChannelIdx">0</prop>
												</obj>
											</obj>
											<obj name="PropertyObject" class="ChannelGenotype" version="4">
												<prop name="PropertyTypeName">Melt Geno Genotype</prop>
												<prop name="Position">15</prop>
												<prop name="IsDefault">1</prop>
												<prop name="ReadOnly">1</prop>
												<obj name="ChannelProp" class="ChannelProperty" version="1">
													<prop name="ChannelIdx">0</prop>
												</obj>
											</obj>
											<obj name="PropertyObject" class="GroupChannelTypeProp" version="4">
												<prop name="PropertyTypeName">Melt Geno Sample Type</prop>
												<prop name="Position">15</prop>
												<prop name="IsDefault">0</prop>
												<prop name="GroupSampleType">mstUnknown</prop>
												<obj name="ChannelProp" class="ChannelProperty" version="1">
													<prop name="ChannelIdx">0</prop>
												</obj>
											</obj>
											<obj name="PropertyObject" class="QuantSampleTypeProperty" version="4">
												<prop name="PropertyTypeName">Quantification Sample Type</prop>
												<prop name="Position">15</prop>
												<prop name="IsDefault">0</prop>
												<prop name="SampleType">qsUnknown</prop>
												<obj name="ChannelProp" class="ChannelProperty" version="1">
													<prop name="ChannelIdx">0</prop>
												</obj>
											</obj>
											<obj name="PropertyObject" class="ChannelGenotype" version="4">
												<prop name="PropertyTypeName">Scanning Genotype</prop>
												<prop name="Position">15</prop>
												<prop name="IsDefault">1</prop>
												<prop name="ReadOnly">1</prop>
												<obj name="ChannelProp" class="ChannelProperty" version="1">
													<prop name="ChannelIdx">0</prop>
												</obj>
											</obj>
											<obj name="PropertyObject" class="GroupChannelTypeProp" version="4">
												<prop name="PropertyTypeName">Scanning Sample Type</prop>
												<prop name="Position">15</prop>
												<prop name="IsDefault">0</prop>
												<prop name="GroupSampleType">mstUnknown</prop>
												<obj name="ChannelProp" class="ChannelProperty" version="1">
													<prop name="ChannelIdx">0</prop>
												</obj>
											</obj>
											<obj name="PropertyObject" class="TargetName" version="4">
												<prop name="PropertyTypeName">Target Name</prop>
												<prop name="Position">15</prop>
												<prop name="IsDefault">1</prop>
												<obj name="ChannelProp" class="ChannelProperty" version="1">
													<prop name="ChannelIdx">0</prop>
												</obj>
											</obj>
											<obj name="PropertyObject" class="RQTargetProperty" version="4">
												<prop name="PropertyTypeName">Target Type</prop>
												<prop name="Position">15</prop>
												<prop name="IsDefault">0</prop>
												<prop name="TargetType">dtNone</prop>
												<obj name="ChannelProp" class="ChannelProperty" version="1">
													<prop name="ChannelIdx">0</prop>
												</obj>
											</obj>
										</list>
									</obj>
								</list>
							</obj>
						</obj>
						<prop name="ChannelPropertyCount">1</prop>
						<prop name="ContainerPosition">15</prop>
						<prop name="HasSampleProperties">1</prop>
						<obj name="SampleProperties" class="PropertyList" version="1">
							<list name="emlist" count="14">
								<obj name="PropertyObject" class="SamplePrefColor" version="4">
									<prop name="PropertyTypeName">Color</prop>
									<prop name="Position">15</prop>
									<prop name="IsDefault">0</prop>
									<prop name="Color">clFuchsia</prop>
								</obj>
								<obj name="PropertyObject" class="DominantChannelProp" version="4">
									<prop name="PropertyTypeName">Dominant Channel</prop>
									<prop name="Position">15</prop>
									<prop name="IsDefault">0</prop>
									<prop name="DominantChannel">0</prop>
								</obj>
								<obj name="PropertyObject" class="Genotype" version="4">
									<prop name="PropertyTypeName">EndPt Genotype</prop>
									<prop name="Position">15</prop>
									<prop name="IsDefault">1</prop>
									<prop name="ReadOnly">1</prop>
								</obj>
								<obj name="PropertyObject" class="GroupingSample" version="4">
									<prop name="PropertyTypeName">EndPt Sample Type</prop>
									<prop name="Position">15</prop>
									<prop name="IsDefault">0</prop>
									<prop name="GroupSampleType">mstUnknown</prop>
								</obj>
								<obj name="PropertyObject" class="SamplePrefLineStyle" version="4">
									<prop name="PropertyTypeName">Line Style</prop>
									<prop name="Position">15</prop>
									<prop name="IsDefault">0</prop>
									<prop name="LineStyle">psSolid</prop>
								</obj>
								<obj name="PropertyObject" class="GenSampleEditNotes" version="4">
									<prop name="PropertyTypeName">Notes</prop>
									<prop name="Position">15</prop>
									<prop name="IsDefault">1</prop>
								</obj>
								<obj name="PropertyObject" class="SamplePrefPointStyle" version="4">
									<prop name="PropertyTypeName">Point Style</prop>
									<prop name="Position">15</prop>
									<prop name="IsDefault">0</prop>
									<prop name="PointStyle">psNothing</prop>
								</obj>
								<obj name="PropertyObject" class="GenSampleEditPosition" version="4">
									<prop name="PropertyTypeName">Position</prop>
									<prop name="Position">15</prop>
									<prop name="IsDefault">1</prop>
								</obj>
								<obj name="PropertyObject" class="GenSampleEditReplicate" version="4">
									<prop name="PropertyTypeName">Replicate of</prop>
									<prop name="Position">15</prop>
									<prop name="IsDefault">1</prop>
									<prop name="ReplicateOf">-1</prop>
								</obj>
								<obj name="PropertyObject" class="HTCSampleID" version="4">
									<prop name="PropertyTypeName">Sample ID</prop>
									<prop name="Position">15</prop>
									<prop name="IsDefault">1</prop>
								</obj>
								<obj name="PropertyObject" class="GenSampleEditName" version="4">
									<prop name="PropertyTypeName">Sample Name</prop>
									<prop name="Position">15</prop>
									<prop name="IsDefault">1</prop>
									<prop name="name">Sample 16</prop>
								</obj>
								<obj name="PropertyObject" class="HTCSamplePrepNotes" version="4">
									<prop name="PropertyTypeName">Sample Prep Notes</prop>
									<prop name="Position">15</prop>
									<prop name="IsDefault">1</prop>
								</obj>
								<obj name="PropertyObject" class="GenSampleEditSubset" version="4">
									<prop name="PropertyTypeName">Subsets</prop>
									<prop name="Position">15</prop>
									<prop name="IsDefault">1</prop>
								</obj>
								<obj name="PropertyObject" class="SamplePrefWidth" version="5">
									<prop name="PropertyTypeName">Width</prop>
									<prop name="Position">15</prop>
									<prop name="IsDefault">1</prop>
									<prop name="Width">1</prop>
								</obj>
							</list>
						</obj>
					</obj>
					<obj name="item" class="SamplePropInfo" version="1">
						<obj name="ChannelProperties" class="ChanPropList" version="2">
							<obj name="ChannelProperties" class="EMList" version="1">
								<list name="emlist" count="1">
									<obj name="item" class="PropertyList" version="1">
										<list name="emlist" count="12">
											<obj name="PropertyObject" class="RQSampleTargetProperty" version="4">
												<prop name="PropertyTypeName">Combined Sample and Target Type</prop>
												<prop name="Position">16</prop>
												<prop name="IsDefault">0</prop>
												<obj name="ChannelProp" class="ChannelProperty" version="1">
													<prop name="ChannelIdx">0</prop>
												</obj>
											</obj>
											<obj name="PropertyObject" class="QuantConcProperty" version="4">
												<prop name="PropertyTypeName">Concentration</prop>
												<prop name="Position">16</prop>
												<prop name="IsDefault">1</prop>
												<prop name="Concentration">0</prop>
												<obj name="ChannelProp" class="ChannelProperty" version="1">
													<prop name="ChannelIdx">0</prop>
												</obj>
												<prop name="ReadOnly">1</prop>
											</obj>
											<obj name="PropertyObject" class="QuantCpHighProp" version="4">
												<prop name="PropertyTypeName">Cp High</prop>
												<prop name="Position">16</prop>
												<prop name="IsDefault">1</prop>
												<prop name="CpRangeHigh">0</prop>
												<obj name="ChannelProp" class="ChannelProperty" version="1">
													<prop name="ChannelIdx">0</prop>
												</obj>
												<prop name="ReadOnly">1</prop>
											</obj>
											<obj name="PropertyObject" class="QuantCpLowProp" version="4">
												<prop name="PropertyTypeName">Cp Low</prop>
												<prop name="Position">16</prop>
												<prop name="IsDefault">1</prop>
												<prop name="CpRangeLow">0</prop>
												<obj name="ChannelProp" class="ChannelProperty" version="1">
													<prop name="ChannelIdx">0</prop>
												</obj>
												<prop name="ReadOnly">1</prop>
											</obj>
											<obj name="PropertyObject" class="RQEffProp" version="4">
												<prop name="PropertyTypeName">Efficiency</prop>
												<prop name="Position">16</prop>
												<prop name="IsDefault">1</prop>
												<prop name="Efficiency">2</prop>
												<obj name="ChannelProp" class="ChannelProperty" version="1">
													<prop name="ChannelIdx">0</prop>
												</obj>
											</obj>
											<obj name="PropertyObject" class="ChannelGenotype" version="4">
												<prop name="PropertyTypeName">Melt Geno Genotype</prop>
												<prop name="Position">16</prop>
												<prop name="IsDefault">1</prop>
												<prop name="ReadOnly">1</prop>
												<obj name="ChannelProp" class="ChannelProperty" version="1">
													<prop name="ChannelIdx">0</prop>
												</obj>
											</obj>
											<obj name="PropertyObject" class="GroupChannelTypeProp" version="4">
												<prop name="PropertyTypeName">Melt Geno Sample Type</prop>
												<prop name="Position">16</prop>
												<prop name="IsDefault">0</prop>
												<prop name="GroupSampleType">mstUnknown</prop>
												<obj name="ChannelProp" class="ChannelProperty" version="1">
													<prop name="ChannelIdx">0</prop>
												</obj>
											</obj>
											<obj name="PropertyObject" class="QuantSampleTypeProperty" version="4">
												<prop name="PropertyTypeName">Quantification Sample Type</prop>
												<prop name="Position">16</prop>
												<prop name="IsDefault">0</prop>
												<prop name="SampleType">qsUnknown</prop>
												<obj name="ChannelProp" class="ChannelProperty" version="1">
													<prop name="ChannelIdx">0</prop>
												</obj>
											</obj>
											<obj name="PropertyObject" class="ChannelGenotype" version="4">
												<prop name="PropertyTypeName">Scanning Genotype</prop>
												<prop name="Position">16</prop>
												<prop name="IsDefault">1</prop>
												<prop name="ReadOnly">1</prop>
												<obj name="ChannelProp" class="ChannelProperty" version="1">
													<prop name="ChannelIdx">0</prop>
												</obj>
											</obj>
											<obj name="PropertyObject" class="GroupChannelTypeProp" version="4">
												<prop name="PropertyTypeName">Scanning Sample Type</prop>
												<prop name="Position">16</prop>
												<prop name="IsDefault">0</prop>
												<prop name="GroupSampleType">mstUnknown</prop>
												<obj name="ChannelProp" class="ChannelProperty" version="1">
													<prop name="ChannelIdx">0</prop>
												</obj>
											</obj>
											<obj name="PropertyObject" class="TargetName" version="4">
												<prop name="PropertyTypeName">Target Name</prop>
												<prop name="Position">16</prop>
												<prop name="IsDefault">1</prop>
												<obj name="ChannelProp" class="ChannelProperty" version="1">
													<prop name="ChannelIdx">0</prop>
												</obj>
											</obj>
											<obj name="PropertyObject" class="RQTargetProperty" version="4">
												<prop name="PropertyTypeName">Target Type</prop>
												<prop name="Position">16</prop>
												<prop name="IsDefault">0</prop>
												<prop name="TargetType">dtNone</prop>
												<obj name="ChannelProp" class="ChannelProperty" version="1">
													<prop name="ChannelIdx">0</prop>
												</obj>
											</obj>
										</list>
									</obj>
								</list>
							</obj>
						</obj>
						<prop name="ChannelPropertyCount">1</prop>
						<prop name="ContainerPosition">16</prop>
						<prop name="HasSampleProperties">1</prop>
						<obj name="SampleProperties" class="PropertyList" version="1">
							<list name="emlist" count="14">
								<obj name="PropertyObject" class="SamplePrefColor" version="4">
									<prop name="PropertyTypeName">Color</prop>
									<prop name="Position">16</prop>
									<prop name="IsDefault">0</prop>
									<prop name="Color">clGray</prop>
								</obj>
								<obj name="PropertyObject" class="DominantChannelProp" version="4">
									<prop name="PropertyTypeName">Dominant Channel</prop>
									<prop name="Position">16</prop>
									<prop name="IsDefault">0</prop>
									<prop name="DominantChannel">0</prop>
								</obj>
								<obj name="PropertyObject" class="Genotype" version="4">
									<prop name="PropertyTypeName">EndPt Genotype</prop>
									<prop name="Position">16</prop>
									<prop name="IsDefault">1</prop>
									<prop name="ReadOnly">1</prop>
								</obj>
								<obj name="PropertyObject" class="GroupingSample" version="4">
									<prop name="PropertyTypeName">EndPt Sample Type</prop>
									<prop name="Position">16</prop>
									<prop name="IsDefault">0</prop>
									<prop name="GroupSampleType">mstUnknown</prop>
								</obj>
								<obj name="PropertyObject" class="SamplePrefLineStyle" version="4">
									<prop name="PropertyTypeName">Line Style</prop>
									<prop name="Position">16</prop>
									<prop name="IsDefault">0</prop>
									<prop name="LineStyle">psSolid</prop>
								</obj>
								<obj name="PropertyObject" class="GenSampleEditNotes" version="4">
									<prop name="PropertyTypeName">Notes</prop>
									<prop name="Position">16</prop>
									<prop name="IsDefault">1</prop>
								</obj>
								<obj name="PropertyObject" class="SamplePrefPointStyle" version="4">
									<prop name="PropertyTypeName">Point Style</prop>
									<prop name="Position">16</prop>
									<prop name="IsDefault">0</prop>
									<prop name="PointStyle">psNothing</prop>
								</obj>
								<obj name="PropertyObject" class="GenSampleEditPosition" version="4">
									<prop name="PropertyTypeName">Position</prop>
									<prop name="Position">16</prop>
									<prop name="IsDefault">1</prop>
								</obj>
								<obj name="PropertyObject" class="GenSampleEditReplicate" version="4">
									<prop name="PropertyTypeName">Replicate of</prop>
									<prop name="Position">16</prop>
									<prop name="IsDefault">1</prop>
									<prop name="ReplicateOf">-1</prop>
								</obj>
								<obj name="PropertyObject" class="HTCSampleID" version="4">
									<prop name="PropertyTypeName">Sample ID</prop>
									<prop name="Position">16</prop>
									<prop name="IsDefault">1</prop>
								</obj>
								<obj name="PropertyObject" class="GenSampleEditName" version="4">
									<prop name="PropertyTypeName">Sample Name</prop>
									<prop name="Position">16</prop>
									<prop name="IsDefault">1</prop>
									<prop name="name">Sample 17</prop>
								</obj>
								<obj name="PropertyObject" class="HTCSamplePrepNotes" version="4">
									<prop name="PropertyTypeName">Sample Prep Notes</prop>
									<prop name="Position">16</prop>
									<prop name="IsDefault">1</prop>
								</obj>
								<obj name="PropertyObject" class="GenSampleEditSubset" version="4">
									<prop name="PropertyTypeName">Subsets</prop>
									<prop name="Position">16</prop>
									<prop name="IsDefault">1</prop>
								</obj>
								<obj name="PropertyObject" class="SamplePrefWidth" version="5">
									<prop name="PropertyTypeName">Width</prop>
									<prop name="Position">16</prop>
									<prop name="IsDefault">1</prop>
									<prop name="Width">1</prop>
								</obj>
							</list>
						</obj>
					</obj>
					<obj name="item" class="SamplePropInfo" version="1">
						<obj name="ChannelProperties" class="ChanPropList" version="2">
							<obj name="ChannelProperties" class="EMList" version="1">
								<list name="emlist" count="1">
									<obj name="item" class="PropertyList" version="1">
										<list name="emlist" count="12">
											<obj name="PropertyObject" class="RQSampleTargetProperty" version="4">
												<prop name="PropertyTypeName">Combined Sample and Target Type</prop>
												<prop name="Position">17</prop>
												<prop name="IsDefault">0</prop>
												<obj name="ChannelProp" class="ChannelProperty" version="1">
													<prop name="ChannelIdx">0</prop>
												</obj>
											</obj>
											<obj name="PropertyObject" class="QuantConcProperty" version="4">
												<prop name="PropertyTypeName">Concentration</prop>
												<prop name="Position">17</prop>
												<prop name="IsDefault">1</prop>
												<prop name="Concentration">0</prop>
												<obj name="ChannelProp" class="ChannelProperty" version="1">
													<prop name="ChannelIdx">0</prop>
												</obj>
												<prop name="ReadOnly">1</prop>
											</obj>
											<obj name="PropertyObject" class="QuantCpHighProp" version="4">
												<prop name="PropertyTypeName">Cp High</prop>
												<prop name="Position">17</prop>
												<prop name="IsDefault">1</prop>
												<prop name="CpRangeHigh">0</prop>
												<obj name="ChannelProp" class="ChannelProperty" version="1">
													<prop name="ChannelIdx">0</prop>
												</obj>
												<prop name="ReadOnly">1</prop>
											</obj>
											<obj name="PropertyObject" class="QuantCpLowProp" version="4">
												<prop name="PropertyTypeName">Cp Low</prop>
												<prop name="Position">17</prop>
												<prop name="IsDefault">1</prop>
												<prop name="CpRangeLow">0</prop>
												<obj name="ChannelProp" class="ChannelProperty" version="1">
													<prop name="ChannelIdx">0</prop>
												</obj>
												<prop name="ReadOnly">1</prop>
											</obj>
											<obj name="PropertyObject" class="RQEffProp" version="4">
												<prop name="PropertyTypeName">Efficiency</prop>
												<prop name="Position">17</prop>
												<prop name="IsDefault">1</prop>
												<prop name="Efficiency">2</prop>
												<obj name="ChannelProp" class="ChannelProperty" version="1">
													<prop name="ChannelIdx">0</prop>
												</obj>
											</obj>
											<obj name="PropertyObject" class="ChannelGenotype" version="4">
												<prop name="PropertyTypeName">Melt Geno Genotype</prop>
												<prop name="Position">17</prop>
												<prop name="IsDefault">1</prop>
												<prop name="ReadOnly">1</prop>
												<obj name="ChannelProp" class="ChannelProperty" version="1">
													<prop name="ChannelIdx">0</prop>
												</obj>
											</obj>
											<obj name="PropertyObject" class="GroupChannelTypeProp" version="4">
												<prop name="PropertyTypeName">Melt Geno Sample Type</prop>
												<prop name="Position">17</prop>
												<prop name="IsDefault">0</prop>
												<prop name="GroupSampleType">mstUnknown</prop>
												<obj name="ChannelProp" class="ChannelProperty" version="1">
													<prop name="ChannelIdx">0</prop>
												</obj>
											</obj>
											<obj name="PropertyObject" class="QuantSampleTypeProperty" version="4">
												<prop name="PropertyTypeName">Quantification Sample Type</prop>
												<prop name="Position">17</prop>
												<prop name="IsDefault">0</prop>
												<prop name="SampleType">qsUnknown</prop>
												<obj name="ChannelProp" class="ChannelProperty" version="1">
													<prop name="ChannelIdx">0</prop>
												</obj>
											</obj>
											<obj name="PropertyObject" class="ChannelGenotype" version="4">
												<prop name="PropertyTypeName">Scanning Genotype</prop>
												<prop name="Position">17</prop>
												<prop name="IsDefault">1</prop>
												<prop name="ReadOnly">1</prop>
												<obj name="ChannelProp" class="ChannelProperty" version="1">
													<prop name="ChannelIdx">0</prop>
												</obj>
											</obj>
											<obj name="PropertyObject" class="GroupChannelTypeProp" version="4">
												<prop name="PropertyTypeName">Scanning Sample Type</prop>
												<prop name="Position">17</prop>
												<prop name="IsDefault">0</prop>
												<prop name="GroupSampleType">mstUnknown</prop>
												<obj name="ChannelProp" class="ChannelProperty" version="1">
													<prop name="ChannelIdx">0</prop>
												</obj>
											</obj>
											<obj name="PropertyObject" class="TargetName" version="4">
												<prop name="PropertyTypeName">Target Name</prop>
												<prop name="Position">17</prop>
												<prop name="IsDefault">1</prop>
												<obj name="ChannelProp" class="ChannelProperty" version="1">
													<prop name="ChannelIdx">0</prop>
												</obj>
											</obj>
											<obj name="PropertyObject" class="RQTargetProperty" version="4">
												<prop name="PropertyTypeName">Target Type</prop>
												<prop name="Position">17</prop>
												<prop name="IsDefault">0</prop>
												<prop name="TargetType">dtNone</prop>
												<obj name="ChannelProp" class="ChannelProperty" version="1">
													<prop name="ChannelIdx">0</prop>
												</obj>
											</obj>
										</list>
									</obj>
								</list>
							</obj>
						</obj>
						<prop name="ChannelPropertyCount">1</prop>
						<prop name="ContainerPosition">17</prop>
						<prop name="HasSampleProperties">1</prop>
						<obj name="SampleProperties" class="PropertyList" version="1">
							<list name="emlist" count="14">
								<obj name="PropertyObject" class="SamplePrefColor" version="4">
									<prop name="PropertyTypeName">Color</prop>
									<prop name="Position">17</prop>
									<prop name="IsDefault">0</prop>
									<prop name="Color">$0012D7FA</prop>
								</obj>
								<obj name="PropertyObject" class="DominantChannelProp" version="4">
									<prop name="PropertyTypeName">Dominant Channel</prop>
									<prop name="Position">17</prop>
									<prop name="IsDefault">0</prop>
									<prop name="DominantChannel">0</prop>
								</obj>
								<obj name="PropertyObject" class="Genotype" version="4">
									<prop name="PropertyTypeName">EndPt Genotype</prop>
									<prop name="Position">17</prop>
									<prop name="IsDefault">1</prop>
									<prop name="ReadOnly">1</prop>
								</obj>
								<obj name="PropertyObject" class="GroupingSample" version="4">
									<prop name="PropertyTypeName">EndPt Sample Type</prop>
									<prop name="Position">17</prop>
									<prop name="IsDefault">0</prop>
									<prop name="GroupSampleType">mstUnknown</prop>
								</obj>
								<obj name="PropertyObject" class="SamplePrefLineStyle" version="4">
									<prop name="PropertyTypeName">Line Style</prop>
									<prop name="Position">17</prop>
									<prop name="IsDefault">0</prop>
									<prop name="LineStyle">psSolid</prop>
								</obj>
								<obj name="PropertyObject" class="GenSampleEditNotes" version="4">
									<prop name="PropertyTypeName">Notes</prop>
									<prop name="Position">17</prop>
									<prop name="IsDefault">1</prop>
								</obj>
								<obj name="PropertyObject" class="SamplePrefPointStyle" version="4">
									<prop name="PropertyTypeName">Point Style</prop>
									<prop name="Position">17</prop>
									<prop name="IsDefault">0</prop>
									<prop name="PointStyle">psNothing</prop>
								</obj>
								<obj name="PropertyObject" class="GenSampleEditPosition" version="4">
									<prop name="PropertyTypeName">Position</prop>
									<prop name="Position">17</prop>
									<prop name="IsDefault">1</prop>
								</obj>
								<obj name="PropertyObject" class="GenSampleEditReplicate" version="4">
									<prop name="PropertyTypeName">Replicate of</prop>
									<prop name="Position">17</prop>
									<prop name="IsDefault">1</prop>
									<prop name="ReplicateOf">-1</prop>
								</obj>
								<obj name="PropertyObject" class="HTCSampleID" version="4">
									<prop name="PropertyTypeName">Sample ID</prop>
									<prop name="Position">17</prop>
									<prop name="IsDefault">1</prop>
								</obj>
								<obj name="PropertyObject" class="GenSampleEditName" version="4">
									<prop name="PropertyTypeName">Sample Name</prop>
									<prop name="Position">17</prop>
									<prop name="IsDefault">1</prop>
									<prop name="name">Sample 18</prop>
								</obj>
								<obj name="PropertyObject" class="HTCSamplePrepNotes" version="4">
									<prop name="PropertyTypeName">Sample Prep Notes</prop>
									<prop name="Position">17</prop>
									<prop name="IsDefault">1</prop>
								</obj>
								<obj name="PropertyObject" class="GenSampleEditSubset" version="4">
									<prop name="PropertyTypeName">Subsets</prop>
									<prop name="Position">17</prop>
									<prop name="IsDefault">1</prop>
								</obj>
								<obj name="PropertyObject" class="SamplePrefWidth" version="5">
									<prop name="PropertyTypeName">Width</prop>
									<prop name="Position">17</prop>
									<prop name="IsDefault">1</prop>
									<prop name="Width">1</prop>
								</obj>
							</list>
						</obj>
					</obj>
					<obj name="item" class="SamplePropInfo" version="1">
						<obj name="ChannelProperties" class="ChanPropList" version="2">
							<obj name="ChannelProperties" class="EMList" version="1">
								<list name="emlist" count="1">
									<obj name="item" class="PropertyList" version="1">
										<list name="emlist" count="12">
											<obj name="PropertyObject" class="RQSampleTargetProperty" version="4">
												<prop name="PropertyTypeName">Combined Sample and Target Type</prop>
												<prop name="Position">18</prop>
												<prop name="IsDefault">0</prop>
												<obj name="ChannelProp" class="ChannelProperty" version="1">
													<prop name="ChannelIdx">0</prop>
												</obj>
											</obj>
											<obj name="PropertyObject" class="QuantConcProperty" version="4">
												<prop name="PropertyTypeName">Concentration</prop>
												<prop name="Position">18</prop>
												<prop name="IsDefault">1</prop>
												<prop name="Concentration">0</prop>
												<obj name="ChannelProp" class="ChannelProperty" version="1">
													<prop name="ChannelIdx">0</prop>
												</obj>
												<prop name="ReadOnly">1</prop>
											</obj>
											<obj name="PropertyObject" class="QuantCpHighProp" version="4">
												<prop name="PropertyTypeName">Cp High</prop>
												<prop name="Position">18</prop>
												<prop name="IsDefault">1</prop>
												<prop name="CpRangeHigh">0</prop>
												<obj name="ChannelProp" class="ChannelProperty" version="1">
													<prop name="ChannelIdx">0</prop>
												</obj>
												<prop name="ReadOnly">1</prop>
											</obj>
											<obj name="PropertyObject" class="QuantCpLowProp" version="4">
												<prop name="PropertyTypeName">Cp Low</prop>
												<prop name="Position">18</prop>
												<prop name="IsDefault">1</prop>
												<prop name="CpRangeLow">0</prop>
												<obj name="ChannelProp" class="ChannelProperty" version="1">
													<prop name="ChannelIdx">0</prop>
												</obj>
												<prop name="ReadOnly">1</prop>
											</obj>
											<obj name="PropertyObject" class="RQEffProp" version="4">
												<prop name="PropertyTypeName">Efficiency</prop>
												<prop name="Position">18</prop>
												<prop name="IsDefault">1</prop>
												<prop name="Efficiency">2</prop>
												<obj name="ChannelProp" class="ChannelProperty" version="1">
													<prop name="ChannelIdx">0</prop>
												</obj>
											</obj>
											<obj name="PropertyObject" class="ChannelGenotype" version="4">
												<prop name="PropertyTypeName">Melt Geno Genotype</prop>
												<prop name="Position">18</prop>
												<prop name="IsDefault">1</prop>
												<prop name="ReadOnly">1</prop>
												<obj name="ChannelProp" class="ChannelProperty" version="1">
													<prop name="ChannelIdx">0</prop>
												</obj>
											</obj>
											<obj name="PropertyObject" class="GroupChannelTypeProp" version="4">
												<prop name="PropertyTypeName">Melt Geno Sample Type</prop>
												<prop name="Position">18</prop>
												<prop name="IsDefault">0</prop>
												<prop name="GroupSampleType">mstUnknown</prop>
												<obj name="ChannelProp" class="ChannelProperty" version="1">
													<prop name="ChannelIdx">0</prop>
												</obj>
											</obj>
											<obj name="PropertyObject" class="QuantSampleTypeProperty" version="4">
												<prop name="PropertyTypeName">Quantification Sample Type</prop>
												<prop name="Position">18</prop>
												<prop name="IsDefault">0</prop>
												<prop name="SampleType">qsUnknown</prop>
												<obj name="ChannelProp" class="ChannelProperty" version="1">
													<prop name="ChannelIdx">0</prop>
												</obj>
											</obj>
											<obj name="PropertyObject" class="ChannelGenotype" version="4">
												<prop name="PropertyTypeName">Scanning Genotype</prop>
												<prop name="Position">18</prop>
												<prop name="IsDefault">1</prop>
												<prop name="ReadOnly">1</prop>
												<obj name="ChannelProp" class="ChannelProperty" version="1">
													<prop name="ChannelIdx">0</prop>
												</obj>
											</obj>
											<obj name="PropertyObject" class="GroupChannelTypeProp" version="4">
												<prop name="PropertyTypeName">Scanning Sample Type</prop>
												<prop name="Position">18</prop>
												<prop name="IsDefault">0</prop>
												<prop name="GroupSampleType">mstUnknown</prop>
												<obj name="ChannelProp" class="ChannelProperty" version="1">
													<prop name="ChannelIdx">0</prop>
												</obj>
											</obj>
											<obj name="PropertyObject" class="TargetName" version="4">
												<prop name="PropertyTypeName">Target Name</prop>
												<prop name="Position">18</prop>
												<prop name="IsDefault">1</prop>
												<obj name="ChannelProp" class="ChannelProperty" version="1">
													<prop name="ChannelIdx">0</prop>
												</obj>
											</obj>
											<obj name="PropertyObject" class="RQTargetProperty" version="4">
												<prop name="PropertyTypeName">Target Type</prop>
												<prop name="Position">18</prop>
												<prop name="IsDefault">0</prop>
												<prop name="TargetType">dtNone</prop>
												<obj name="ChannelProp" class="ChannelProperty" version="1">
													<prop name="ChannelIdx">0</prop>
												</obj>
											</obj>
										</list>
									</obj>
								</list>
							</obj>
						</obj>
						<prop name="ChannelPropertyCount">1</prop>
						<prop name="ContainerPosition">18</prop>
						<prop name="HasSampleProperties">1</prop>
						<obj name="SampleProperties" class="PropertyList" version="1">
							<list name="emlist" count="14">
								<obj name="PropertyObject" class="SamplePrefColor" version="4">
									<prop name="PropertyTypeName">Color</prop>
									<prop name="Position">18</prop>
									<prop name="IsDefault">0</prop>
									<prop name="Color">$00000097</prop>
								</obj>
								<obj name="PropertyObject" class="DominantChannelProp" version="4">
									<prop name="PropertyTypeName">Dominant Channel</prop>
									<prop name="Position">18</prop>
									<prop name="IsDefault">0</prop>
									<prop name="DominantChannel">0</prop>
								</obj>
								<obj name="PropertyObject" class="Genotype" version="4">
									<prop name="PropertyTypeName">EndPt Genotype</prop>
									<prop name="Position">18</prop>
									<prop name="IsDefault">1</prop>
									<prop name="ReadOnly">1</prop>
								</obj>
								<obj name="PropertyObject" class="GroupingSample" version="4">
									<prop name="PropertyTypeName">EndPt Sample Type</prop>
									<prop name="Position">18</prop>
									<prop name="IsDefault">0</prop>
									<prop name="GroupSampleType">mstUnknown</prop>
								</obj>
								<obj name="PropertyObject" class="SamplePrefLineStyle" version="4">
									<prop name="PropertyTypeName">Line Style</prop>
									<prop name="Position">18</prop>
									<prop name="IsDefault">0</prop>
									<prop name="LineStyle">psSolid</prop>
								</obj>
								<obj name="PropertyObject" class="GenSampleEditNotes" version="4">
									<prop name="PropertyTypeName">Notes</prop>
									<prop name="Position">18</prop>
									<prop name="IsDefault">1</prop>
								</obj>
								<obj name="PropertyObject" class="SamplePrefPointStyle" version="4">
									<prop name="PropertyTypeName">Point Style</prop>
									<prop name="Position">18</prop>
									<prop name="IsDefault">0</prop>
									<prop name="PointStyle">psNothing</prop>
								</obj>
								<obj name="PropertyObject" class="GenSampleEditPosition" version="4">
									<prop name="PropertyTypeName">Position</prop>
									<prop name="Position">18</prop>
									<prop name="IsDefault">1</prop>
								</obj>
								<obj name="PropertyObject" class="GenSampleEditReplicate" version="4">
									<prop name="PropertyTypeName">Replicate of</prop>
									<prop name="Position">18</prop>
									<prop name="IsDefault">1</prop>
									<prop name="ReplicateOf">-1</prop>
								</obj>
								<obj name="PropertyObject" class="HTCSampleID" version="4">
									<prop name="PropertyTypeName">Sample ID</prop>
									<prop name="Position">18</prop>
									<prop name="IsDefault">1</prop>
								</obj>
								<obj name="PropertyObject" class="GenSampleEditName" version="4">
									<prop name="PropertyTypeName">Sample Name</prop>
									<prop name="Position">18</prop>
									<prop name="IsDefault">1</prop>
									<prop name="name">Sample 19</prop>
								</obj>
								<obj name="PropertyObject" class="HTCSamplePrepNotes" version="4">
									<prop name="PropertyTypeName">Sample Prep Notes</prop>
									<prop name="Position">18</prop>
									<prop name="IsDefault">1</prop>
								</obj>
								<obj name="PropertyObject" class="GenSampleEditSubset" version="4">
									<prop name="PropertyTypeName">Subsets</prop>
									<prop name="Position">18</prop>
									<prop name="IsDefault">1</prop>
								</obj>
								<obj name="PropertyObject" class="SamplePrefWidth" version="5">
									<prop name="PropertyTypeName">Width</prop>
									<prop name="Position">18</prop>
									<prop name="IsDefault">1</prop>
									<prop name="Width">1</prop>
								</obj>
							</list>
						</obj>
					</obj>
					<obj name="item" class="SamplePropInfo" version="1">
						<obj name="ChannelProperties" class="ChanPropList" version="2">
							<obj name="ChannelProperties" class="EMList" version="1">
								<list name="emlist" count="1">
									<obj name="item" class="PropertyList" version="1">
										<list name="emlist" count="12">
											<obj name="PropertyObject" class="RQSampleTargetProperty" version="4">
												<prop name="PropertyTypeName">Combined Sample and Target Type</prop>
												<prop name="Position">19</prop>
												<prop name="IsDefault">0</prop>
												<obj name="ChannelProp" class="ChannelProperty" version="1">
													<prop name="ChannelIdx">0</prop>
												</obj>
											</obj>
											<obj name="PropertyObject" class="QuantConcProperty" version="4">
												<prop name="PropertyTypeName">Concentration</prop>
												<prop name="Position">19</prop>
												<prop name="IsDefault">1</prop>
												<prop name="Concentration">0</prop>
												<obj name="ChannelProp" class="ChannelProperty" version="1">
													<prop name="ChannelIdx">0</prop>
												</obj>
												<prop name="ReadOnly">1</prop>
											</obj>
											<obj name="PropertyObject" class="QuantCpHighProp" version="4">
												<prop name="PropertyTypeName">Cp High</prop>
												<prop name="Position">19</prop>
												<prop name="IsDefault">1</prop>
												<prop name="CpRangeHigh">0</prop>
												<obj name="ChannelProp" class="ChannelProperty" version="1">
													<prop name="ChannelIdx">0</prop>
												</obj>
												<prop name="ReadOnly">1</prop>
											</obj>
											<obj name="PropertyObject" class="QuantCpLowProp" version="4">
												<prop name="PropertyTypeName">Cp Low</prop>
												<prop name="Position">19</prop>
												<prop name="IsDefault">1</prop>
												<prop name="CpRangeLow">0</prop>
												<obj name="ChannelProp" class="ChannelProperty" version="1">
													<prop name="ChannelIdx">0</prop>
												</obj>
												<prop name="ReadOnly">1</prop>
											</obj>
											<obj name="PropertyObject" class="RQEffProp" version="4">
												<prop name="PropertyTypeName">Efficiency</prop>
												<prop name="Position">19</prop>
												<prop name="IsDefault">1</prop>
												<prop name="Efficiency">2</prop>
												<obj name="ChannelProp" class="ChannelProperty" version="1">
													<prop name="ChannelIdx">0</prop>
												</obj>
											</obj>
											<obj name="PropertyObject" class="ChannelGenotype" version="4">
												<prop name="PropertyTypeName">Melt Geno Genotype</prop>
												<prop name="Position">19</prop>
												<prop name="IsDefault">1</prop>
												<prop name="ReadOnly">1</prop>
												<obj name="ChannelProp" class="ChannelProperty" version="1">
													<prop name="ChannelIdx">0</prop>
												</obj>
											</obj>
											<obj name="PropertyObject" class="GroupChannelTypeProp" version="4">
												<prop name="PropertyTypeName">Melt Geno Sample Type</prop>
												<prop name="Position">19</prop>
												<prop name="IsDefault">0</prop>
												<prop name="GroupSampleType">mstUnknown</prop>
												<obj name="ChannelProp" class="ChannelProperty" version="1">
													<prop name="ChannelIdx">0</prop>
												</obj>
											</obj>
											<obj name="PropertyObject" class="QuantSampleTypeProperty" version="4">
												<prop name="PropertyTypeName">Quantification Sample Type</prop>
												<prop name="Position">19</prop>
												<prop name="IsDefault">0</prop>
												<prop name="SampleType">qsUnknown</prop>
												<obj name="ChannelProp" class="ChannelProperty" version="1">
													<prop name="ChannelIdx">0</prop>
												</obj>
											</obj>
											<obj name="PropertyObject" class="ChannelGenotype" version="4">
												<prop name="PropertyTypeName">Scanning Genotype</prop>
												<prop name="Position">19</prop>
												<prop name="IsDefault">1</prop>
												<prop name="ReadOnly">1</prop>
												<obj name="ChannelProp" class="ChannelProperty" version="1">
													<prop name="ChannelIdx">0</prop>
												</obj>
											</obj>
											<obj name="PropertyObject" class="GroupChannelTypeProp" version="4">
												<prop name="PropertyTypeName">Scanning Sample Type</prop>
												<prop name="Position">19</prop>
												<prop name="IsDefault">0</prop>
												<prop name="GroupSampleType">mstUnknown</prop>
												<obj name="ChannelProp" class="ChannelProperty" version="1">
													<prop name="ChannelIdx">0</prop>
												</obj>
											</obj>
											<obj name="PropertyObject" class="TargetName" version="4">
												<prop name="PropertyTypeName">Target Name</prop>
												<prop name="Position">19</prop>
												<prop name="IsDefault">1</prop>
												<obj name="ChannelProp" class="ChannelProperty" version="1">
													<prop name="ChannelIdx">0</prop>
												</obj>
											</obj>
											<obj name="PropertyObject" class="RQTargetProperty" version="4">
												<prop name="PropertyTypeName">Target Type</prop>
												<prop name="Position">19</prop>
												<prop name="IsDefault">0</prop>
												<prop name="TargetType">dtNone</prop>
												<obj name="ChannelProp" class="ChannelProperty" version="1">
													<prop name="ChannelIdx">0</prop>
												</obj>
											</obj>
										</list>
									</obj>
								</list>
							</obj>
						</obj>
						<prop name="ChannelPropertyCount">1</prop>
						<prop name="ContainerPosition">19</prop>
						<prop name="HasSampleProperties">1</prop>
						<obj name="SampleProperties" class="PropertyList" version="1">
							<list name="emlist" count="14">
								<obj name="PropertyObject" class="SamplePrefColor" version="4">
									<prop name="PropertyTypeName">Color</prop>
									<prop name="Position">19</prop>
									<prop name="IsDefault">0</prop>
									<prop name="Color">$00FFFF0F</prop>
								</obj>
								<obj name="PropertyObject" class="DominantChannelProp" version="4">
									<prop name="PropertyTypeName">Dominant Channel</prop>
									<prop name="Position">19</prop>
									<prop name="IsDefault">0</prop>
									<prop name="DominantChannel">0</prop>
								</obj>
								<obj name="PropertyObject" class="Genotype" version="4">
									<prop name="PropertyTypeName">EndPt Genotype</prop>
									<prop name="Position">19</prop>
									<prop name="IsDefault">1</prop>
									<prop name="ReadOnly">1</prop>
								</obj>
								<obj name="PropertyObject" class="GroupingSample" version="4">
									<prop name="PropertyTypeName">EndPt Sample Type</prop>
									<prop name="Position">19</prop>
									<prop name="IsDefault">0</prop>
									<prop name="GroupSampleType">mstUnknown</prop>
								</obj>
								<obj name="PropertyObject" class="SamplePrefLineStyle" version="4">
									<prop name="PropertyTypeName">Line Style</prop>
									<prop name="Position">19</prop>
									<prop name="IsDefault">0</prop>
									<prop name="LineStyle">psSolid</prop>
								</obj>
								<obj name="PropertyObject" class="GenSampleEditNotes" version="4">
									<prop name="PropertyTypeName">Notes</prop>
									<prop name="Position">19</prop>
									<prop name="IsDefault">1</prop>
								</obj>
								<obj name="PropertyObject" class="SamplePrefPointStyle" version="4">
									<prop name="PropertyTypeName">Point Style</prop>
									<prop name="Position">19</prop>
									<prop name="IsDefault">0</prop>
									<prop name="PointStyle">psNothing</prop>
								</obj>
								<obj name="PropertyObject" class="GenSampleEditPosition" version="4">
									<prop name="PropertyTypeName">Position</prop>
									<prop name="Position">19</prop>
									<prop name="IsDefault">1</prop>
								</obj>
								<obj name="PropertyObject" class="GenSampleEditReplicate" version="4">
									<prop name="PropertyTypeName">Replicate of</prop>
									<prop name="Position">19</prop>
									<prop name="IsDefault">1</prop>
									<prop name="ReplicateOf">-1</prop>
								</obj>
								<obj name="PropertyObject" class="HTCSampleID" version="4">
									<prop name="PropertyTypeName">Sample ID</prop>
									<prop name="Position">19</prop>
									<prop name="IsDefault">1</prop>
								</obj>
								<obj name="PropertyObject" class="GenSampleEditName" version="4">
									<prop name="PropertyTypeName">Sample Name</prop>
									<prop name="Position">19</prop>
									<prop name="IsDefault">1</prop>
									<prop name="name">Sample 20</prop>
								</obj>
								<obj name="PropertyObject" class="HTCSamplePrepNotes" version="4">
									<prop name="PropertyTypeName">Sample Prep Notes</prop>
									<prop name="Position">19</prop>
									<prop name="IsDefault">1</prop>
								</obj>
								<obj name="PropertyObject" class="GenSampleEditSubset" version="4">
									<prop name="PropertyTypeName">Subsets</prop>
									<prop name="Position">19</prop>
									<prop name="IsDefault">1</prop>
								</obj>
								<obj name="PropertyObject" class="SamplePrefWidth" version="5">
									<prop name="PropertyTypeName">Width</prop>
									<prop name="Position">19</prop>
									<prop name="IsDefault">1</prop>
									<prop name="Width">1</prop>
								</obj>
							</list>
						</obj>
					</obj>
					<obj name="item" class="SamplePropInfo" version="1">
						<obj name="ChannelProperties" class="ChanPropList" version="2">
							<obj name="ChannelProperties" class="EMList" version="1">
								<list name="emlist" count="1">
									<obj name="item" class="PropertyList" version="1">
										<list name="emlist" count="12">
											<obj name="PropertyObject" class="RQSampleTargetProperty" version="4">
												<prop name="PropertyTypeName">Combined Sample and Target Type</prop>
												<prop name="Position">20</prop>
												<prop name="IsDefault">0</prop>
												<obj name="ChannelProp" class="ChannelProperty" version="1">
													<prop name="ChannelIdx">0</prop>
												</obj>
											</obj>
											<obj name="PropertyObject" class="QuantConcProperty" version="4">
												<prop name="PropertyTypeName">Concentration</prop>
												<prop name="Position">20</prop>
												<prop name="IsDefault">1</prop>
												<prop name="Concentration">0</prop>
												<obj name="ChannelProp" class="ChannelProperty" version="1">
													<prop name="ChannelIdx">0</prop>
												</obj>
												<prop name="ReadOnly">1</prop>
											</obj>
											<obj name="PropertyObject" class="QuantCpHighProp" version="4">
												<prop name="PropertyTypeName">Cp High</prop>
												<prop name="Position">20</prop>
												<prop name="IsDefault">1</prop>
												<prop name="CpRangeHigh">0</prop>
												<obj name="ChannelProp" class="ChannelProperty" version="1">
													<prop name="ChannelIdx">0</prop>
												</obj>
												<prop name="ReadOnly">1</prop>
											</obj>
											<obj name="PropertyObject" class="QuantCpLowProp" version="4">
												<prop name="PropertyTypeName">Cp Low</prop>
												<prop name="Position">20</prop>
												<prop name="IsDefault">1</prop>
												<prop name="CpRangeLow">0</prop>
												<obj name="ChannelProp" class="ChannelProperty" version="1">
													<prop name="ChannelIdx">0</prop>
												</obj>
												<prop name="ReadOnly">1</prop>
											</obj>
											<obj name="PropertyObject" class="RQEffProp" version="4">
												<prop name="PropertyTypeName">Efficiency</prop>
												<prop name="Position">20</prop>
												<prop name="IsDefault">1</prop>
												<prop name="Efficiency">2</prop>
												<obj name="ChannelProp" class="ChannelProperty" version="1">
													<prop name="ChannelIdx">0</prop>
												</obj>
											</obj>
											<obj name="PropertyObject" class="ChannelGenotype" version="4">
												<prop name="PropertyTypeName">Melt Geno Genotype</prop>
												<prop name="Position">20</prop>
												<prop name="IsDefault">1</prop>
												<prop name="ReadOnly">1</prop>
												<obj name="ChannelProp" class="ChannelProperty" version="1">
													<prop name="ChannelIdx">0</prop>
												</obj>
											</obj>
											<obj name="PropertyObject" class="GroupChannelTypeProp" version="4">
												<prop name="PropertyTypeName">Melt Geno Sample Type</prop>
												<prop name="Position">20</prop>
												<prop name="IsDefault">0</prop>
												<prop name="GroupSampleType">mstUnknown</prop>
												<obj name="ChannelProp" class="ChannelProperty" version="1">
													<prop name="ChannelIdx">0</prop>
												</obj>
											</obj>
											<obj name="PropertyObject" class="QuantSampleTypeProperty" version="4">
												<prop name="PropertyTypeName">Quantification Sample Type</prop>
												<prop name="Position">20</prop>
												<prop name="IsDefault">0</prop>
												<prop name="SampleType">qsUnknown</prop>
												<obj name="ChannelProp" class="ChannelProperty" version="1">
													<prop name="ChannelIdx">0</prop>
												</obj>
											</obj>
											<obj name="PropertyObject" class="ChannelGenotype" version="4">
												<prop name="PropertyTypeName">Scanning Genotype</prop>
												<prop name="Position">20</prop>
												<prop name="IsDefault">1</prop>
												<prop name="ReadOnly">1</prop>
												<obj name="ChannelProp" class="ChannelProperty" version="1">
													<prop name="ChannelIdx">0</prop>
												</obj>
											</obj>
											<obj name="PropertyObject" class="GroupChannelTypeProp" version="4">
												<prop name="PropertyTypeName">Scanning Sample Type</prop>
												<prop name="Position">20</prop>
												<prop name="IsDefault">0</prop>
												<prop name="GroupSampleType">mstUnknown</prop>
												<obj name="ChannelProp" class="ChannelProperty" version="1">
													<prop name="ChannelIdx">0</prop>
												</obj>
											</obj>
											<obj name="PropertyObject" class="TargetName" version="4">
												<prop name="PropertyTypeName">Target Name</prop>
												<prop name="Position">20</prop>
												<prop name="IsDefault">1</prop>
												<obj name="ChannelProp" class="ChannelProperty" version="1">
													<prop name="ChannelIdx">0</prop>
												</obj>
											</obj>
											<obj name="PropertyObject" class="RQTargetProperty" version="4">
												<prop name="PropertyTypeName">Target Type</prop>
												<prop name="Position">20</prop>
												<prop name="IsDefault">0</prop>
												<prop name="TargetType">dtNone</prop>
												<obj name="ChannelProp" class="ChannelProperty" version="1">
													<prop name="ChannelIdx">0</prop>
												</obj>
											</obj>
										</list>
									</obj>
								</list>
							</obj>
						</obj>
						<prop name="ChannelPropertyCount">1</prop>
						<prop name="ContainerPosition">20</prop>
						<prop name="HasSampleProperties">1</prop>
						<obj name="SampleProperties" class="PropertyList" version="1">
							<list name="emlist" count="14">
								<obj name="PropertyObject" class="SamplePrefColor" version="4">
									<prop name="PropertyTypeName">Color</prop>
									<prop name="Position">20</prop>
									<prop name="IsDefault">0</prop>
									<prop name="Color">$00404000</prop>
								</obj>
								<obj name="PropertyObject" class="DominantChannelProp" version="4">
									<prop name="PropertyTypeName">Dominant Channel</prop>
									<prop name="Position">20</prop>
									<prop name="IsDefault">0</prop>
									<prop name="DominantChannel">0</prop>
								</obj>
								<obj name="PropertyObject" class="Genotype" version="4">
									<prop name="PropertyTypeName">EndPt Genotype</prop>
									<prop name="Position">20</prop>
									<prop name="IsDefault">1</prop>
									<prop name="ReadOnly">1</prop>
								</obj>
								<obj name="PropertyObject" class="GroupingSample" version="4">
									<prop name="PropertyTypeName">EndPt Sample Type</prop>
									<prop name="Position">20</prop>
									<prop name="IsDefault">0</prop>
									<prop name="GroupSampleType">mstUnknown</prop>
								</obj>
								<obj name="PropertyObject" class="SamplePrefLineStyle" version="4">
									<prop name="PropertyTypeName">Line Style</prop>
									<prop name="Position">20</prop>
									<prop name="IsDefault">0</prop>
									<prop name="LineStyle">psSolid</prop>
								</obj>
								<obj name="PropertyObject" class="GenSampleEditNotes" version="4">
									<prop name="PropertyTypeName">Notes</prop>
									<prop name="Position">20</prop>
									<prop name="IsDefault">1</prop>
								</obj>
								<obj name="PropertyObject" class="SamplePrefPointStyle" version="4">
									<prop name="PropertyTypeName">Point Style</prop>
									<prop name="Position">20</prop>
									<prop name="IsDefault">0</prop>
									<prop name="PointStyle">psNothing</prop>
								</obj>
								<obj name="PropertyObject" class="GenSampleEditPosition" version="4">
									<prop name="PropertyTypeName">Position</prop>
									<prop name="Position">20</prop>
									<prop name="IsDefault">1</prop>
								</obj>
								<obj name="PropertyObject" class="GenSampleEditReplicate" version="4">
									<prop name="PropertyTypeName">Replicate of</prop>
									<prop name="Position">20</prop>
									<prop name="IsDefault">1</prop>
									<prop name="ReplicateOf">-1</prop>
								</obj>
								<obj name="PropertyObject" class="HTCSampleID" version="4">
									<prop name="PropertyTypeName">Sample ID</prop>
									<prop name="Position">20</prop>
									<prop name="IsDefault">1</prop>
								</obj>
								<obj name="PropertyObject" class="GenSampleEditName" version="4">
									<prop name="PropertyTypeName">Sample Name</prop>
									<prop name="Position">20</prop>
									<prop name="IsDefault">1</prop>
									<prop name="name">Sample 21</prop>
								</obj>
								<obj name="PropertyObject" class="HTCSamplePrepNotes" version="4">
									<prop name="PropertyTypeName">Sample Prep Notes</prop>
									<prop name="Position">20</prop>
									<prop name="IsDefault">1</prop>
								</obj>
								<obj name="PropertyObject" class="GenSampleEditSubset" version="4">
									<prop name="PropertyTypeName">Subsets</prop>
									<prop name="Position">20</prop>
									<prop name="IsDefault">1</prop>
								</obj>
								<obj name="PropertyObject" class="SamplePrefWidth" version="5">
									<prop name="PropertyTypeName">Width</prop>
									<prop name="Position">20</prop>
									<prop name="IsDefault">1</prop>
									<prop name="Width">1</prop>
								</obj>
							</list>
						</obj>
					</obj>
					<obj name="item" class="SamplePropInfo" version="1">
						<obj name="ChannelProperties" class="ChanPropList" version="2">
							<obj name="ChannelProperties" class="EMList" version="1">
								<list name="emlist" count="1">
									<obj name="item" class="PropertyList" version="1">
										<list name="emlist" count="12">
											<obj name="PropertyObject" class="RQSampleTargetProperty" version="4">
												<prop name="PropertyTypeName">Combined Sample and Target Type</prop>
												<prop name="Position">21</prop>
												<prop name="IsDefault">0</prop>
												<obj name="ChannelProp" class="ChannelProperty" version="1">
													<prop name="ChannelIdx">0</prop>
												</obj>
											</obj>
											<obj name="PropertyObject" class="QuantConcProperty" version="4">
												<prop name="PropertyTypeName">Concentration</prop>
												<prop name="Position">21</prop>
												<prop name="IsDefault">1</prop>
												<prop name="Concentration">0</prop>
												<obj name="ChannelProp" class="ChannelProperty" version="1">
													<prop name="ChannelIdx">0</prop>
												</obj>
												<prop name="ReadOnly">1</prop>
											</obj>
											<obj name="PropertyObject" class="QuantCpHighProp" version="4">
												<prop name="PropertyTypeName">Cp High</prop>
												<prop name="Position">21</prop>
												<prop name="IsDefault">1</prop>
												<prop name="CpRangeHigh">0</prop>
												<obj name="ChannelProp" class="ChannelProperty" version="1">
													<prop name="ChannelIdx">0</prop>
												</obj>
												<prop name="ReadOnly">1</prop>
											</obj>
											<obj name="PropertyObject" class="QuantCpLowProp" version="4">
												<prop name="PropertyTypeName">Cp Low</prop>
												<prop name="Position">21</prop>
												<prop name="IsDefault">1</prop>
												<prop name="CpRangeLow">0</prop>
												<obj name="ChannelProp" class="ChannelProperty" version="1">
													<prop name="ChannelIdx">0</prop>
												</obj>
												<prop name="ReadOnly">1</prop>
											</obj>
											<obj name="PropertyObject" class="RQEffProp" version="4">
												<prop name="PropertyTypeName">Efficiency</prop>
												<prop name="Position">21</prop>
												<prop name="IsDefault">1</prop>
												<prop name="Efficiency">2</prop>
												<obj name="ChannelProp" class="ChannelProperty" version="1">
													<prop name="ChannelIdx">0</prop>
												</obj>
											</obj>
											<obj name="PropertyObject" class="ChannelGenotype" version="4">
												<prop name="PropertyTypeName">Melt Geno Genotype</prop>
												<prop name="Position">21</prop>
												<prop name="IsDefault">1</prop>
												<prop name="ReadOnly">1</prop>
												<obj name="ChannelProp" class="ChannelProperty" version="1">
													<prop name="ChannelIdx">0</prop>
												</obj>
											</obj>
											<obj name="PropertyObject" class="GroupChannelTypeProp" version="4">
												<prop name="PropertyTypeName">Melt Geno Sample Type</prop>
												<prop name="Position">21</prop>
												<prop name="IsDefault">0</prop>
												<prop name="GroupSampleType">mstUnknown</prop>
												<obj name="ChannelProp" class="ChannelProperty" version="1">
													<prop name="ChannelIdx">0</prop>
												</obj>
											</obj>
											<obj name="PropertyObject" class="QuantSampleTypeProperty" version="4">
												<prop name="PropertyTypeName">Quantification Sample Type</prop>
												<prop name="Position">21</prop>
												<prop name="IsDefault">0</prop>
												<prop name="SampleType">qsUnknown</prop>
												<obj name="ChannelProp" class="ChannelProperty" version="1">
													<prop name="ChannelIdx">0</prop>
												</obj>
											</obj>
											<obj name="PropertyObject" class="ChannelGenotype" version="4">
												<prop name="PropertyTypeName">Scanning Genotype</prop>
												<prop name="Position">21</prop>
												<prop name="IsDefault">1</prop>
												<prop name="ReadOnly">1</prop>
												<obj name="ChannelProp" class="ChannelProperty" version="1">
													<prop name="ChannelIdx">0</prop>
												</obj>
											</obj>
											<obj name="PropertyObject" class="GroupChannelTypeProp" version="4">
												<prop name="PropertyTypeName">Scanning Sample Type</prop>
												<prop name="Position">21</prop>
												<prop name="IsDefault">0</prop>
												<prop name="GroupSampleType">mstUnknown</prop>
												<obj name="ChannelProp" class="ChannelProperty" version="1">
													<prop name="ChannelIdx">0</prop>
												</obj>
											</obj>
											<obj name="PropertyObject" class="TargetName" version="4">
												<prop name="PropertyTypeName">Target Name</prop>
												<prop name="Position">21</prop>
												<prop name="IsDefault">1</prop>
												<obj name="ChannelProp" class="ChannelProperty" version="1">
													<prop name="ChannelIdx">0</prop>
												</obj>
											</obj>
											<obj name="PropertyObject" class="RQTargetProperty" version="4">
												<prop name="PropertyTypeName">Target Type</prop>
												<prop name="Position">21</prop>
												<prop name="IsDefault">0</prop>
												<prop name="TargetType">dtNone</prop>
												<obj name="ChannelProp" class="ChannelProperty" version="1">
													<prop name="ChannelIdx">0</prop>
												</obj>
											</obj>
										</list>
									</obj>
								</list>
							</obj>
						</obj>
						<prop name="ChannelPropertyCount">1</prop>
						<prop name="ContainerPosition">21</prop>
						<prop name="HasSampleProperties">1</prop>
						<obj name="SampleProperties" class="PropertyList" version="1">
							<list name="emlist" count="14">
								<obj name="PropertyObject" class="SamplePrefColor" version="4">
									<prop name="PropertyTypeName">Color</prop>
									<prop name="Position">21</prop>
									<prop name="IsDefault">0</prop>
									<prop name="Color">$004080FF</prop>
								</obj>
								<obj name="PropertyObject" class="DominantChannelProp" version="4">
									<prop name="PropertyTypeName">Dominant Channel</prop>
									<prop name="Position">21</prop>
									<prop name="IsDefault">0</prop>
									<prop name="DominantChannel">0</prop>
								</obj>
								<obj name="PropertyObject" class="Genotype" version="4">
									<prop name="PropertyTypeName">EndPt Genotype</prop>
									<prop name="Position">21</prop>
									<prop name="IsDefault">1</prop>
									<prop name="ReadOnly">1</prop>
								</obj>
								<obj name="PropertyObject" class="GroupingSample" version="4">
									<prop name="PropertyTypeName">EndPt Sample Type</prop>
									<prop name="Position">21</prop>
									<prop name="IsDefault">0</prop>
									<prop name="GroupSampleType">mstUnknown</prop>
								</obj>
								<obj name="PropertyObject" class="SamplePrefLineStyle" version="4">
									<prop name="PropertyTypeName">Line Style</prop>
									<prop name="Position">21</prop>
									<prop name="IsDefault">0</prop>
									<prop name="LineStyle">psSolid</prop>
								</obj>
								<obj name="PropertyObject" class="GenSampleEditNotes" version="4">
									<prop name="PropertyTypeName">Notes</prop>
									<prop name="Position">21</prop>
									<prop name="IsDefault">1</prop>
								</obj>
[truncated: 749,548 more chars]
