# Supplementary material for: Immune response of human cultured cells towards macrocyclic Fe2PO and Fe2PC bioactive cyclophane complexes
Source: PeerJ. 2020 Apr 20;8:e8956. doi: 10.7717/peerj.8956 (PMC7179565; doi:10.7717/peerj.8956)
Supplement: Supplemental Information 1 — Raw data from the Roche LightCycler 480 using the RT2 ProfilerTM PCR Array Human Innate Adaptive Immune Responses (catalog PAHS-052Z, Qiagen-SABiosciences). [file peerj-08-8956-s001.zip › Raw data RTqPCR Fe(III) Complexes/Fe2PC 24h.xml]

<Experiment><prop name="name">Alex 24h Fe2PC 5-28-13</prop>
	<prop name="Created">2013-05-29T01:50:11.828</prop>
	<prop name="CreatedByName">System Admin</prop>
	<prop name="LastModified">2013-05-29T03:58:58.593</prop>
	<prop name="LastModifiedByName">System Admin</prop>
	<list name="AppliedTemplates" count="1">
		<item>MikeRTProlifer1(8hrZH)01-07-10</item>
	</list>
	<list name="TemplateOwners" count="1">
		<item>System Admin</item>
	</list>
	<prop name="SWVersion">LCS480 1.5.0.39</prop>
	<prop name="RevsComplete">1</prop>
	<run>
		<prop name="name">Run</prop>
		<prop name="Created">2013-05-29T01:50:11.812</prop>
		<prop name="CreatedByName">unknown</prop>
		<prop name="LastModified">2013-05-29T03:58:51.015</prop>
		<prop name="State">rsCompleted</prop>
		<prop name="StartTime">2013-05-29T01:52:00.187</prop>
		<prop name="EndTime">2013-05-29T03:58:50.984</prop>
		<prop name="InstrumentID">1434</prop>
		<prop name="InstrumentVersion">HTC_VER_10</prop>
		<prop name="InstrumentName">Seabury Texas A&amp;M SN 1434</prop>
		<prop name="InstrCalibrationDate">1899.12.30 00:00:00:00</prop>
		<prop name="Technician">System Admin</prop>
		<obj name="Protocol" class="HTCProtocol" version="1">
			<prop name="Created">2013-05-29T01:50:11.812</prop>
			<prop name="LastModified">2013-05-29T01:51:03.625</prop>
			<obj name="Programs" class="HTCRunProgramList" version="5">
				<list name="emlist" count="4">
					<obj name="item" class="HTCRunProgram" version="1">
						<prop name="name">Heat Activation</prop>
						<prop name="Cycles">1</prop>
						<prop name="AnalysisMode">None</prop>
						<obj name="Segments" class="TEMRunSegmentList" version="1">
							<list name="emlist" count="1">
								<obj name="item" class="HTCRunSegment" version="2">
									<prop name="Hold">600</prop>
									<prop name="Slope">4.4</prop>
									<prop name="StepDelay">0</prop>
									<prop name="StepSize">0</prop>
									<prop name="Target">95</prop>
									<prop name="Target2">0</prop>
									<prop name="AcquisitionMode">0</prop>
									<prop name="AcqPerDegree">5</prop>
								</obj>
							</list>
						</obj>
					</obj>
					<obj name="item" class="HTCRunProgram" version="1">
						<prop name="name">Quantification</prop>
						<prop name="Cycles">45</prop>
						<prop name="AnalysisMode">Quantification</prop>
						<obj name="Segments" class="TEMRunSegmentList" version="1">
							<list name="emlist" count="2">
								<obj name="item" class="HTCRunSegment" version="2">
									<prop name="Hold">15</prop>
									<prop name="Slope">1</prop>
									<prop name="StepDelay">0</prop>
									<prop name="StepSize">0</prop>
									<prop name="Target">95</prop>
									<prop name="Target2">0</prop>
									<prop name="AcquisitionMode">0</prop>
									<prop name="AcqPerDegree">5</prop>
								</obj>
								<obj name="item" class="HTCRunSegment" version="2">
									<prop name="Hold">60</prop>
									<prop name="Slope">1</prop>
									<prop name="StepDelay">0</prop>
									<prop name="StepSize">0</prop>
									<prop name="Target">60</prop>
									<prop name="Target2">0</prop>
									<prop name="AcquisitionMode">1</prop>
									<prop name="AcqPerDegree">5</prop>
								</obj>
							</list>
						</obj>
					</obj>
					<obj name="item" class="HTCRunProgram" version="1">
						<prop name="name">Melt Curve</prop>
						<prop name="Cycles">1</prop>
						<prop name="AnalysisMode">Melting Curves</prop>
						<obj name="Segments" class="TEMRunSegmentList" version="1">
							<list name="emlist" count="2">
								<obj name="item" class="HTCRunSegment" version="2">
									<prop name="Hold">15</prop>
									<prop name="Slope">4.4</prop>
									<prop name="StepDelay">0</prop>
									<prop name="StepSize">0</prop>
									<prop name="Target">60</prop>
									<prop name="Target2">0</prop>
									<prop name="AcquisitionMode">0</prop>
									<prop name="AcqPerDegree">5</prop>
								</obj>
								<obj name="item" class="HTCRunSegment" version="2">
									<prop name="Hold">3</prop>
									<prop name="Slope">4.4</prop>
									<prop name="StepDelay">0</prop>
									<prop name="StepSize">0</prop>
									<prop name="Target">95</prop>
									<prop name="Target2">0</prop>
									<prop name="AcquisitionMode">0</prop>
									<prop name="AcqPerDegree">20</prop>
								</obj>
							</list>
						</obj>
					</obj>
					<obj name="item" class="HTCRunProgram" version="1">
						<prop name="name">Cooling</prop>
						<prop name="Cycles">1</prop>
						<prop name="AnalysisMode">None</prop>
						<obj name="Segments" class="TEMRunSegmentList" version="1">
							<list name="emlist" count="1">
								<obj name="item" class="HTCRunSegment" version="2">
									<prop name="Hold">30</prop>
									<prop name="Slope">2.2</prop>
									<prop name="StepDelay">0</prop>
									<prop name="StepSize">0</prop>
									<prop name="Target">50</prop>
									<prop name="Target2">0</prop>
									<prop name="AcquisitionMode">0</prop>
									<prop name="AcqPerDegree">5</prop>
								</obj>
							</list>
						</obj>
					</obj>
				</list>
				<list name="AnalysisModes" count="4">
					<item>None</item>
					<item>Quantification</item>
					<item>Melting Curves</item>
					<item>Color Compensation</item>
				</list>
				<prop name="ChannelCount">1</prop>
				<prop name="InstrumentSubclass">HTC_VER_10</prop>
				<obj name="Container" class="HTCBlockType" version="1">
					<prop name="Id">bt96TC5</prop>
					<prop name="RowCount">8</prop>
					<prop name="ColCount">12</prop>
					<prop name="OvershootDnDelay">10</prop>
					<prop name="OvershootUpDelay">10</prop>
					<prop name="RampRateMaxDn">2.2</prop>
					<prop name="RampRateMaxUp">4.4</prop>
					<prop name="ReactionVolMin">10</prop>
					<prop name="ReactionVolMax">100</prop>
					<prop name="ReactionVolDefault">20</prop>
					<prop name="HorVertCrosstalkCoefficient">0.0003</prop>
					<prop name="DiagCrosstalkCoefficent">0.0001</prop>
				</obj>
				<prop name="MaxPositionsToSeek">96</prop>
				<obj name="DetectionFormats" class="DetectionFormats" version="2">
					<list name="emlist" count="1">
						<obj name="item" class="HTCDetectionFormat" version="1">
							<list name="emlist" count="1">
								<obj name="item" class="HTCChannel" version="2">
									<prop name="name">SYBR Green I / HRM Dye</prop>
									<prop name="Active">1</prop>
									<prop name="EmissionWL">533</prop>
									<prop name="ExcitationWL">483</prop>
									<prop name="IntgrTime">250</prop>
									<prop name="MaxIntgrTime">1000</prop>
									<prop name="MeltFactor">1.2</prop>
									<prop name="QuantFactor">30</prop>
								</obj>
							</list>
							<prop name="name">SYBR Green I / HRM Dye</prop>
							<prop name="Active">1</prop>
							<prop name="DefChannelNdx">0</prop>
							<prop name="DenominatorNdx">-1</prop>
							<prop name="ReadOnly">0</prop>
							<list name="EmissionWLAvail" count="6">
								<item>500</item>
								<item>533</item>
								<item>568</item>
								<item>610</item>
								<item>640</item>
								<item>670</item>
							</list>
							<list name="ExcitationWLAvail" count="5">
								<item>450</item>
								<item>483</item>
								<item>523</item>
								<item>558</item>
								<item>615</item>
							</list>
							<prop name="MeasuringMode">hmmDynamic</prop>
						</obj>
					</list>
					<prop name="DefFormatName">SYBR Green I / HRM Dye</prop>
				</obj>
				<list name="AcquisitionModes" count="4">
					<item>None</item>
					<item>Single</item>
					<item>Continuous</item>
					<item>Step</item>
				</list>
				<prop name="SeekTemp">30</prop>
				<prop name="SampleVolume">25</prop>
			</obj>
		</obj>
		<Acquisitions>
			<Sample Number="1">
				<Acq Number="1">
					<Chan Number="0">
						<prop name="Fluor">4.68804406940389</prop>
						<prop name="Temp">59.94</prop>
						<prop name="Time">738150</prop>
					</Chan>
				</Acq>
				<Acq Number="2">
					<Chan Number="0">
						<prop name="Fluor">4.6817261091724</prop>
						<prop name="Temp">59.94</prop>
						<prop name="Time">891933</prop>
					</Chan>
				</Acq>
				<Acq Number="3">
					<Chan Number="0">
						<prop name="Fluor">4.75453000786568</prop>
						<prop name="Temp">59.94</prop>
						<prop name="Time">1045733</prop>
					</Chan>
				</Acq>
				<Acq Number="4">
					<Chan Number="0">
						<prop name="Fluor">4.80088517041762</prop>
						<prop name="Temp">59.97</prop>
						<prop name="Time">1199567</prop>
					</Chan>
				</Acq>
				<Acq Number="5">
					<Chan Number="0">
						<prop name="Fluor">4.75265806329919</prop>
						<prop name="Temp">59.94</prop>
						<prop name="Time">1353300</prop>
					</Chan>
				</Acq>
				<Acq Number="6">
					<Chan Number="0">
						<prop name="Fluor">4.77903332634743</prop>
						<prop name="Temp">59.94</prop>
						<prop name="Time">1507150</prop>
					</Chan>
				</Acq>
				<Acq Number="7">
					<Chan Number="0">
						<prop name="Fluor">4.80054230142745</prop>
						<prop name="Temp">59.94</prop>
						<prop name="Time">1660933</prop>
					</Chan>
				</Acq>
				<Acq Number="8">
					<Chan Number="0">
						<prop name="Fluor">4.85146575407303</prop>
						<prop name="Temp">59.94</prop>
						<prop name="Time">1814717</prop>
					</Chan>
				</Acq>
				<Acq Number="9">
					<Chan Number="0">
						<prop name="Fluor">4.80239438226735</prop>
						<prop name="Temp">59.94</prop>
						<prop name="Time">1968517</prop>
					</Chan>
				</Acq>
				<Acq Number="10">
					<Chan Number="0">
						<prop name="Fluor">4.89937971325165</prop>
						<prop name="Temp">59.94</prop>
						<prop name="Time">2122333</prop>
					</Chan>
				</Acq>
				<Acq Number="11">
					<Chan Number="0">
						<prop name="Fluor">4.87407515826254</prop>
						<prop name="Temp">59.94</prop>
						<prop name="Time">2276133</prop>
					</Chan>
				</Acq>
				<Acq Number="12">
					<Chan Number="0">
						<prop name="Fluor">4.8759956644748</prop>
						<prop name="Temp">59.94</prop>
						<prop name="Time">2429933</prop>
					</Chan>
				</Acq>
				<Acq Number="13">
					<Chan Number="0">
						<prop name="Fluor">4.85067782110752</prop>
						<prop name="Temp">59.94</prop>
						<prop name="Time">2583717</prop>
					</Chan>
				</Acq>
				<Acq Number="14">
					<Chan Number="0">
						<prop name="Fluor">4.89782986572436</prop>
						<prop name="Temp">59.94</prop>
						<prop name="Time">2737567</prop>
					</Chan>
				</Acq>
				<Acq Number="15">
					<Chan Number="0">
						<prop name="Fluor">4.92425160304279</prop>
						<prop name="Temp">59.94</prop>
						<prop name="Time">2891383</prop>
					</Chan>
				</Acq>
				<Acq Number="16">
					<Chan Number="0">
						<prop name="Fluor">4.90169302739381</prop>
						<prop name="Temp">59.94</prop>
						<prop name="Time">3045167</prop>
					</Chan>
				</Acq>
				<Acq Number="17">
					<Chan Number="0">
						<prop name="Fluor">4.9484390681936</prop>
						<prop name="Temp">59.94</prop>
						<prop name="Time">3199000</prop>
					</Chan>
				</Acq>
				<Acq Number="18">
					<Chan Number="0">
						<prop name="Fluor">4.94681292049432</prop>
						<prop name="Temp">59.94</prop>
						<prop name="Time">3352767</prop>
					</Chan>
				</Acq>
				<Acq Number="19">
					<Chan Number="0">
						<prop name="Fluor">4.89890316866013</prop>
						<prop name="Temp">59.94</prop>
						<prop name="Time">3506567</prop>
					</Chan>
				</Acq>
				<Acq Number="20">
					<Chan Number="0">
						<prop name="Fluor">4.99819707333789</prop>
						<prop name="Temp">59.94</prop>
						<prop name="Time">3660367</prop>
					</Chan>
				</Acq>
				<Acq Number="21">
					<Chan Number="0">
						<prop name="Fluor">5.01830829791543</prop>
						<prop name="Temp">59.94</prop>
						<prop name="Time">3814167</prop>
					</Chan>
				</Acq>
				<Acq Number="22">
					<Chan Number="0">
						<prop name="Fluor">5.02088781594713</prop>
						<prop name="Temp">59.94</prop>
						<prop name="Time">3967950</prop>
					</Chan>
				</Acq>
				<Acq Number="23">
					<Chan Number="0">
						<prop name="Fluor">5.11304709832068</prop>
						<prop name="Temp">59.94</prop>
						<prop name="Time">4121750</prop>
					</Chan>
				</Acq>
				<Acq Number="24">
					<Chan Number="0">
						<prop name="Fluor">5.38122795445857</prop>
						<prop name="Temp">59.94</prop>
						<prop name="Time">4275567</prop>
					</Chan>
				</Acq>
				<Acq Number="25">
					<Chan Number="0">
						<prop name="Fluor">5.69060018410447</prop>
						<prop name="Temp">59.94</prop>
						<prop name="Time">4429367</prop>
					</Chan>
				</Acq>
				<Acq Number="26">
					<Chan Number="0">
						<prop name="Fluor">6.38992754829586</prop>
						<prop name="Temp">59.94</prop>
						<prop name="Time">4583183</prop>
					</Chan>
				</Acq>
				<Acq Number="27">
					<Chan Number="0">
						<prop name="Fluor">7.73785661298779</prop>
						<prop name="Temp">59.94</prop>
						<prop name="Time">4736983</prop>
					</Chan>
				</Acq>
				<Acq Number="28">
					<Chan Number="0">
						<prop name="Fluor">10.2641414107931</prop>
						<prop name="Temp">59.94</prop>
						<prop name="Time">4890800</prop>
					</Chan>
				</Acq>
				<Acq Number="29">
					<Chan Number="0">
						<prop name="Fluor">14.7773955600971</prop>
						<prop name="Temp">59.94</prop>
						<prop name="Time">5044583</prop>
					</Chan>
				</Acq>
				<Acq Number="30">
					<Chan Number="0">
						<prop name="Fluor">22.7731679746911</prop>
						<prop name="Temp">59.94</prop>
						<prop name="Time">5198383</prop>
					</Chan>
				</Acq>
				<Acq Number="31">
					<Chan Number="0">
						<prop name="Fluor">35.9967530487188</prop>
						<prop name="Temp">59.94</prop>
						<prop name="Time">5352200</prop>
					</Chan>
				</Acq>
				<Acq Number="32">
					<Chan Number="0">
						<prop name="Fluor">54.0583107970779</prop>
						<prop name="Temp">59.94</prop>
						<prop name="Time">5506000</prop>
					</Chan>
				</Acq>
				<Acq Number="33">
					<Chan Number="0">
						<prop name="Fluor">71.0704069639385</prop>
						<prop name="Temp">59.94</prop>
						<prop name="Time">5659817</prop>
					</Chan>
				</Acq>
				<Acq Number="34">
					<Chan Number="0">
						<prop name="Fluor">81.2588154475281</prop>
						<prop name="Temp">59.94</prop>
						<prop name="Time">5813600</prop>
					</Chan>
				</Acq>
				<Acq Number="35">
					<Chan Number="0">
						<prop name="Fluor">86.4666481139589</prop>
						<prop name="Temp">59.94</prop>
						<prop name="Time">5967383</prop>
					</Chan>
				</Acq>
				<Acq Number="36">
					<Chan Number="0">
						<prop name="Fluor">90.4912854248681</prop>
						<prop name="Temp">59.94</prop>
						<prop name="Time">6121217</prop>
					</Chan>
				</Acq>
				<Acq Number="37">
					<Chan Number="0">
						<prop name="Fluor">93.3450880391087</prop>
						<prop name="Temp">59.97</prop>
						<prop name="Time">6274700</prop>
					</Chan>
				</Acq>
				<Acq Number="38">
					<Chan Number="0">
						<prop name="Fluor">95.3895297963747</prop>
						<prop name="Temp">59.94</prop>
						<prop name="Time">6428550</prop>
					</Chan>
				</Acq>
				<Acq Number="39">
					<Chan Number="0">
						<prop name="Fluor">96.6350814855163</prop>
						<prop name="Temp">59.94</prop>
						<prop name="Time">6582417</prop>
					</Chan>
				</Acq>
				<Acq Number="40">
					<Chan Number="0">
						<prop name="Fluor">97.775315475123</prop>
						<prop name="Temp">59.94</prop>
						<prop name="Time">6736233</prop>
					</Chan>
				</Acq>
				<Acq Number="41">
					<Chan Number="0">
						<prop name="Fluor">98.7165550531926</prop>
						<prop name="Temp">59.94</prop>
						<prop name="Time">6890067</prop>
					</Chan>
				</Acq>
				<Acq Number="42">
					<Chan Number="0">
						<prop name="Fluor">99.2385399003896</prop>
						<prop name="Temp">59.94</prop>
						<prop name="Time">7043817</prop>
					</Chan>
				</Acq>
				<Acq Number="43">
					<Chan Number="0">
						<prop name="Fluor">99.7205270077063</prop>
						<prop name="Temp">59.94</prop>
						<prop name="Time">7197650</prop>
					</Chan>
				</Acq>
				<Acq Number="44">
					<Chan Number="0">
						<prop name="Fluor">100.267055103258</prop>
						<prop name="Temp">59.94</prop>
						<prop name="Time">7351467</prop>
					</Chan>
				</Acq>
				<Acq Number="45">
					<Chan Number="0">
						<prop name="Fluor">100.354938802265</prop>
						<prop name="Temp">59.94</prop>
						<prop name="Time">7505233</prop>
					</Chan>
				</Acq>
			</Sample>
			<Sample Number="2">
				<Acq Number="1">
					<Chan Number="0">
						<prop name="Fluor">3.84856700931059</prop>
						<prop name="Temp">59.94</prop>
						<prop name="Time">738150</prop>
					</Chan>
				</Acq>
				<Acq Number="2">
					<Chan Number="0">
						<prop name="Fluor">3.84341382843809</prop>
						<prop name="Temp">59.94</prop>
						<prop name="Time">891933</prop>
					</Chan>
				</Acq>
				<Acq Number="3">
					<Chan Number="0">
						<prop name="Fluor">3.91197602840162</prop>
						<prop name="Temp">59.94</prop>
						<prop name="Time">1045733</prop>
					</Chan>
				</Acq>
				<Acq Number="4">
					<Chan Number="0">
						<prop name="Fluor">3.95594703212729</prop>
						<prop name="Temp">59.97</prop>
						<prop name="Time">1199567</prop>
					</Chan>
				</Acq>
				<Acq Number="5">
					<Chan Number="0">
						<prop name="Fluor">3.88767425747531</prop>
						<prop name="Temp">59.94</prop>
						<prop name="Time">1353300</prop>
					</Chan>
				</Acq>
				<Acq Number="6">
					<Chan Number="0">
						<prop name="Fluor">3.95786948147447</prop>
						<prop name="Temp">59.94</prop>
						<prop name="Time">1507150</prop>
					</Chan>
				</Acq>
				<Acq Number="7">
					<Chan Number="0">
						<prop name="Fluor">3.93290158456973</prop>
						<prop name="Temp">59.94</prop>
						<prop name="Time">1660933</prop>
					</Chan>
				</Acq>
				<Acq Number="8">
					<Chan Number="0">
						<prop name="Fluor">4.0033788337604</prop>
						<prop name="Temp">59.94</prop>
						<prop name="Time">1814717</prop>
					</Chan>
				</Acq>
				<Acq Number="9">
					<Chan Number="0">
						<prop name="Fluor">3.9799864454783</prop>
						<prop name="Temp">59.94</prop>
						<prop name="Time">1968517</prop>
					</Chan>
				</Acq>
				<Acq Number="10">
					<Chan Number="0">
						<prop name="Fluor">4.00302617164717</prop>
						<prop name="Temp">59.94</prop>
						<prop name="Time">2122333</prop>
					</Chan>
				</Acq>
				<Acq Number="11">
					<Chan Number="0">
						<prop name="Fluor">4.04763712580922</prop>
						<prop name="Temp">59.94</prop>
						<prop name="Time">2276133</prop>
					</Chan>
				</Acq>
				<Acq Number="12">
					<Chan Number="0">
						<prop name="Fluor">4.00367251932818</prop>
						<prop name="Temp">59.94</prop>
						<prop name="Time">2429933</prop>
					</Chan>
				</Acq>
				<Acq Number="13">
					<Chan Number="0">
						<prop name="Fluor">4.0482875858165</prop>
						<prop name="Temp">59.94</prop>
						<prop name="Time">2583717</prop>
					</Chan>
				</Acq>
				<Acq Number="14">
					<Chan Number="0">
						<prop name="Fluor">4.00175540438329</prop>
						<prop name="Temp">59.94</prop>
						<prop name="Time">2737567</prop>
					</Chan>
				</Acq>
				<Acq Number="15">
					<Chan Number="0">
						<prop name="Fluor">4.09475281016021</prop>
						<prop name="Temp">59.94</prop>
						<prop name="Time">2891383</prop>
					</Chan>
				</Acq>
				<Acq Number="16">
					<Chan Number="0">
						<prop name="Fluor">4.07327908721517</prop>
						<prop name="Temp">59.94</prop>
						<prop name="Time">3045167</prop>
					</Chan>
				</Acq>
				<Acq Number="17">
					<Chan Number="0">
						<prop name="Fluor">4.09476424572942</prop>
						<prop name="Temp">59.94</prop>
						<prop name="Time">3199000</prop>
					</Chan>
				</Acq>
				<Acq Number="18">
					<Chan Number="0">
						<prop name="Fluor">4.16178939835681</prop>
						<prop name="Temp">59.94</prop>
						<prop name="Time">3352767</prop>
					</Chan>
				</Acq>
				<Acq Number="19">
					<Chan Number="0">
						<prop name="Fluor">4.0709910823753</prop>
						<prop name="Temp">59.94</prop>
						<prop name="Time">3506567</prop>
					</Chan>
				</Acq>
				<Acq Number="20">
					<Chan Number="0">
						<prop name="Fluor">4.14155648345927</prop>
						<prop name="Temp">59.94</prop>
						<prop name="Time">3660367</prop>
					</Chan>
				</Acq>
				<Acq Number="21">
					<Chan Number="0">
						<prop name="Fluor">4.16102529987577</prop>
						<prop name="Temp">59.94</prop>
						<prop name="Time">3814167</prop>
					</Chan>
				</Acq>
				<Acq Number="22">
					<Chan Number="0">
						<prop name="Fluor">4.16325375123028</prop>
						<prop name="Temp">59.94</prop>
						<prop name="Time">3967950</prop>
					</Chan>
				</Acq>
				<Acq Number="23">
					<Chan Number="0">
						<prop name="Fluor">4.27357341469275</prop>
						<prop name="Temp">59.94</prop>
						<prop name="Time">4121750</prop>
					</Chan>
				</Acq>
				<Acq Number="24">
					<Chan Number="0">
						<prop name="Fluor">4.36703118749873</prop>
						<prop name="Temp">59.94</prop>
						<prop name="Time">4275567</prop>
					</Chan>
				</Acq>
				<Acq Number="25">
					<Chan Number="0">
						<prop name="Fluor">4.52334681995891</prop>
						<prop name="Temp">59.94</prop>
						<prop name="Time">4429367</prop>
					</Chan>
				</Acq>
				<Acq Number="26">
					<Chan Number="0">
						<prop name="Fluor">4.88791671428293</prop>
						<prop name="Temp">59.94</prop>
						<prop name="Time">4583183</prop>
					</Chan>
				</Acq>
				<Acq Number="27">
					<Chan Number="0">
						<prop name="Fluor">5.61457638863578</prop>
						<prop name="Temp">59.94</prop>
						<prop name="Time">4736983</prop>
					</Chan>
				</Acq>
				<Acq Number="28">
					<Chan Number="0">
						<prop name="Fluor">7.06642794954402</prop>
						<prop name="Temp">59.94</prop>
						<prop name="Time">4890800</prop>
					</Chan>
				</Acq>
				<Acq Number="29">
					<Chan Number="0">
						<prop name="Fluor">9.7972136142265</prop>
						<prop name="Temp">59.94</prop>
						<prop name="Time">5044583</prop>
					</Chan>
				</Acq>
				<Acq Number="30">
					<Chan Number="0">
						<prop name="Fluor">15.0127999997848</prop>
						<prop name="Temp">59.94</prop>
						<prop name="Time">5198383</prop>
					</Chan>
				</Acq>
				<Acq Number="31">
					<Chan Number="0">
						<prop name="Fluor">24.3650708553142</prop>
						<prop name="Temp">59.94</prop>
						<prop name="Time">5352200</prop>
					</Chan>
				</Acq>
				<Acq Number="32">
					<Chan Number="0">
						<prop name="Fluor">39.8501828424967</prop>
						<prop name="Temp">59.94</prop>
						<prop name="Time">5506000</prop>
					</Chan>
				</Acq>
				<Acq Number="33">
					<Chan Number="0">
						<prop name="Fluor">59.0606799473154</prop>
						<prop name="Temp">59.94</prop>
						<prop name="Time">5659817</prop>
					</Chan>
				</Acq>
				<Acq Number="34">
					<Chan Number="0">
						<prop name="Fluor">74.6634633185609</prop>
						<prop name="Temp">59.94</prop>
						<prop name="Time">5813600</prop>
					</Chan>
				</Acq>
				<Acq Number="35">
					<Chan Number="0">
						<prop name="Fluor">82.7189251954062</prop>
						<prop name="Temp">59.94</prop>
						<prop name="Time">5967383</prop>
					</Chan>
				</Acq>
				<Acq Number="36">
					<Chan Number="0">
						<prop name="Fluor">87.5831119714146</prop>
						<prop name="Temp">59.94</prop>
						<prop name="Time">6121217</prop>
					</Chan>
				</Acq>
				<Acq Number="37">
					<Chan Number="0">
						<prop name="Fluor">90.8186883972485</prop>
						<prop name="Temp">59.97</prop>
						<prop name="Time">6274700</prop>
					</Chan>
				</Acq>
				<Acq Number="38">
					<Chan Number="0">
						<prop name="Fluor">93.3122073443744</prop>
						<prop name="Temp">59.94</prop>
						<prop name="Time">6428550</prop>
					</Chan>
				</Acq>
				<Acq Number="39">
					<Chan Number="0">
						<prop name="Fluor">95.3269621850836</prop>
						<prop name="Temp">59.94</prop>
						<prop name="Time">6582417</prop>
					</Chan>
				</Acq>
				<Acq Number="40">
					<Chan Number="0">
						<prop name="Fluor">96.8099381835564</prop>
						<prop name="Temp">59.94</prop>
						<prop name="Time">6736233</prop>
					</Chan>
				</Acq>
				<Acq Number="41">
					<Chan Number="0">
						<prop name="Fluor">97.8975791576257</prop>
						<prop name="Temp">59.94</prop>
						<prop name="Time">6890067</prop>
					</Chan>
				</Acq>
				<Acq Number="42">
					<Chan Number="0">
						<prop name="Fluor">98.6823446233259</prop>
						<prop name="Temp">59.94</prop>
						<prop name="Time">7043817</prop>
					</Chan>
				</Acq>
				<Acq Number="43">
					<Chan Number="0">
						<prop name="Fluor">99.1571601866455</prop>
						<prop name="Temp">59.94</prop>
						<prop name="Time">7197650</prop>
					</Chan>
				</Acq>
				<Acq Number="44">
					<Chan Number="0">
						<prop name="Fluor">99.7856546768785</prop>
						<prop name="Temp">59.94</prop>
						<prop name="Time">7351467</prop>
					</Chan>
				</Acq>
				<Acq Number="45">
					<Chan Number="0">
						<prop name="Fluor">100.141644080937</prop>
						<prop name="Temp">59.94</prop>
						<prop name="Time">7505233</prop>
					</Chan>
				</Acq>
			</Sample>
			<Sample Number="3">
				<Acq Number="1">
					<Chan Number="0">
						<prop name="Fluor">5.73794578838993</prop>
						<prop name="Temp">59.94</prop>
						<prop name="Time">738150</prop>
					</Chan>
				</Acq>
				<Acq Number="2">
					<Chan Number="0">
						<prop name="Fluor">5.70851279141082</prop>
						<prop name="Temp">59.94</prop>
						<prop name="Time">891933</prop>
					</Chan>
				</Acq>
				<Acq Number="3">
					<Chan Number="0">
						<prop name="Fluor">5.81753064202938</prop>
						<prop name="Temp">59.94</prop>
						<prop name="Time">1045733</prop>
					</Chan>
				</Acq>
				<Acq Number="4">
					<Chan Number="0">
						<prop name="Fluor">5.77177147279797</prop>
						<prop name="Temp">59.97</prop>
						<prop name="Time">1199567</prop>
					</Chan>
				</Acq>
				<Acq Number="5">
					<Chan Number="0">
						<prop name="Fluor">5.77180421605249</prop>
						<prop name="Temp">59.94</prop>
						<prop name="Time">1353300</prop>
					</Chan>
				</Acq>
				<Acq Number="6">
					<Chan Number="0">
						<prop name="Fluor">5.70930335396824</prop>
						<prop name="Temp">59.94</prop>
						<prop name="Time">1507150</prop>
					</Chan>
				</Acq>
				<Acq Number="7">
					<Chan Number="0">
						<prop name="Fluor">5.68441899278524</prop>
						<prop name="Temp">59.94</prop>
						<prop name="Time">1660933</prop>
					</Chan>
				</Acq>
				<Acq Number="8">
					<Chan Number="0">
						<prop name="Fluor">5.75268709457249</prop>
						<prop name="Temp">59.94</prop>
						<prop name="Time">1814717</prop>
					</Chan>
				</Acq>
				<Acq Number="9">
					<Chan Number="0">
						<prop name="Fluor">5.68662720782094</prop>
						<prop name="Temp">59.94</prop>
						<prop name="Time">1968517</prop>
					</Chan>
				</Acq>
				<Acq Number="10">
					<Chan Number="0">
						<prop name="Fluor">5.70875291312004</prop>
						<prop name="Temp">59.94</prop>
						<prop name="Time">2122333</prop>
					</Chan>
				</Acq>
				<Acq Number="11">
					<Chan Number="0">
						<prop name="Fluor">5.75080272347632</prop>
						<prop name="Temp">59.94</prop>
						<prop name="Time">2276133</prop>
					</Chan>
				</Acq>
				<Acq Number="12">
					<Chan Number="0">
						<prop name="Fluor">5.75312669379942</prop>
						<prop name="Temp">59.94</prop>
						<prop name="Time">2429933</prop>
					</Chan>
				</Acq>
				<Acq Number="13">
					<Chan Number="0">
						<prop name="Fluor">5.75171540556345</prop>
						<prop name="Temp">59.94</prop>
						<prop name="Time">2583717</prop>
					</Chan>
				</Acq>
				<Acq Number="14">
					<Chan Number="0">
						<prop name="Fluor">5.77210980818421</prop>
						<prop name="Temp">59.94</prop>
						<prop name="Time">2737567</prop>
					</Chan>
				</Acq>
				<Acq Number="15">
					<Chan Number="0">
						<prop name="Fluor">5.77475722748941</prop>
						<prop name="Temp">59.94</prop>
						<prop name="Time">2891383</prop>
					</Chan>
				</Acq>
				<Acq Number="16">
					<Chan Number="0">
						<prop name="Fluor">5.82007614791331</prop>
						<prop name="Temp">59.94</prop>
						<prop name="Time">3045167</prop>
					</Chan>
				</Acq>
				<Acq Number="17">
					<Chan Number="0">
						<prop name="Fluor">5.81823278905938</prop>
						<prop name="Temp">59.94</prop>
						<prop name="Time">3199000</prop>
					</Chan>
				</Acq>
				<Acq Number="18">
					<Chan Number="0">
						<prop name="Fluor">5.7729003408929</prop>
						<prop name="Temp">59.94</prop>
						<prop name="Time">3352767</prop>
					</Chan>
				</Acq>
				<Acq Number="19">
					<Chan Number="0">
						<prop name="Fluor">5.75162888662454</prop>
						<prop name="Temp">59.94</prop>
						<prop name="Time">3506567</prop>
					</Chan>
				</Acq>
				<Acq Number="20">
					<Chan Number="0">
						<prop name="Fluor">5.81999390945703</prop>
						<prop name="Temp">59.94</prop>
						<prop name="Time">3660367</prop>
					</Chan>
				</Acq>
				<Acq Number="21">
					<Chan Number="0">
						<prop name="Fluor">5.81534605586072</prop>
						<prop name="Temp">59.94</prop>
						<prop name="Time">3814167</prop>
					</Chan>
				</Acq>
				<Acq Number="22">
					<Chan Number="0">
						<prop name="Fluor">5.81852738160485</prop>
						<prop name="Temp">59.94</prop>
						<prop name="Time">3967950</prop>
					</Chan>
				</Acq>
				<Acq Number="23">
					<Chan Number="0">
						<prop name="Fluor">5.90061362151656</prop>
						<prop name="Temp">59.94</prop>
						<prop name="Time">4121750</prop>
					</Chan>
				</Acq>
				<Acq Number="24">
					<Chan Number="0">
						<prop name="Fluor">5.88238772873881</prop>
						<prop name="Temp">59.94</prop>
						<prop name="Time">4275567</prop>
					</Chan>
				</Acq>
				<Acq Number="25">
					<Chan Number="0">
						<prop name="Fluor">5.90040919007161</prop>
						<prop name="Temp">59.94</prop>
						<prop name="Time">4429367</prop>
					</Chan>
				</Acq>
				<Acq Number="26">
					<Chan Number="0">
						<prop name="Fluor">5.85794050568567</prop>
						<prop name="Temp">59.94</prop>
						<prop name="Time">4583183</prop>
					</Chan>
				</Acq>
				<Acq Number="27">
					<Chan Number="0">
						<prop name="Fluor">5.96485834632261</prop>
						<prop name="Temp">59.94</prop>
						<prop name="Time">4736983</prop>
					</Chan>
				</Acq>
				<Acq Number="28">
					<Chan Number="0">
						<prop name="Fluor">6.02462363467212</prop>
						<prop name="Temp">59.94</prop>
						<prop name="Time">4890800</prop>
					</Chan>
				</Acq>
				<Acq Number="29">
					<Chan Number="0">
						<prop name="Fluor">6.15140178193519</prop>
						<prop name="Temp">59.94</prop>
						<prop name="Time">5044583</prop>
					</Chan>
				</Acq>
				<Acq Number="30">
					<Chan Number="0">
						<prop name="Fluor">6.34253318262383</prop>
						<prop name="Temp">59.94</prop>
						<prop name="Time">5198383</prop>
					</Chan>
				</Acq>
				<Acq Number="31">
					<Chan Number="0">
						<prop name="Fluor">6.72547495963535</prop>
						<prop name="Temp">59.94</prop>
						<prop name="Time">5352200</prop>
					</Chan>
				</Acq>
				<Acq Number="32">
					<Chan Number="0">
						<prop name="Fluor">7.43548258810084</prop>
						<prop name="Temp">59.94</prop>
						<prop name="Time">5506000</prop>
					</Chan>
				</Acq>
				<Acq Number="33">
					<Chan Number="0">
						<prop name="Fluor">8.71051623454557</prop>
						<prop name="Temp">59.94</prop>
						<prop name="Time">5659817</prop>
					</Chan>
				</Acq>
				<Acq Number="34">
					<Chan Number="0">
						<prop name="Fluor">11.0708037283034</prop>
						<prop name="Temp">59.94</prop>
						<prop name="Time">5813600</prop>
					</Chan>
				</Acq>
				<Acq Number="35">
					<Chan Number="0">
						<prop name="Fluor">15.4744149955939</prop>
						<prop name="Temp">59.94</prop>
						<prop name="Time">5967383</prop>
					</Chan>
				</Acq>
				<Acq Number="36">
					<Chan Number="0">
						<prop name="Fluor">22.8331266489818</prop>
						<prop name="Temp">59.94</prop>
						<prop name="Time">6121217</prop>
					</Chan>
				</Acq>
				<Acq Number="37">
					<Chan Number="0">
						<prop name="Fluor">33.1368394518922</prop>
						<prop name="Temp">59.97</prop>
						<prop name="Time">6274700</prop>
					</Chan>
				</Acq>
				<Acq Number="38">
					<Chan Number="0">
						<prop name="Fluor">43.4729851671356</prop>
						<prop name="Temp">59.94</prop>
						<prop name="Time">6428550</prop>
					</Chan>
				</Acq>
				<Acq Number="39">
					<Chan Number="0">
						<prop name="Fluor">50.3210376786156</prop>
						<prop name="Temp">59.94</prop>
						<prop name="Time">6582417</prop>
					</Chan>
				</Acq>
				<Acq Number="40">
					<Chan Number="0">
						<prop name="Fluor">54.6804706545726</prop>
						<prop name="Temp">59.94</prop>
						<prop name="Time">6736233</prop>
					</Chan>
				</Acq>
				<Acq Number="41">
					<Chan Number="0">
						<prop name="Fluor">57.8807135981414</prop>
						<prop name="Temp">59.94</prop>
						<prop name="Time">6890067</prop>
					</Chan>
				</Acq>
				<Acq Number="42">
					<Chan Number="0">
						<prop name="Fluor">60.242423668341</prop>
						<prop name="Temp">59.94</prop>
						<prop name="Time">7043817</prop>
					</Chan>
				</Acq>
				<Acq Number="43">
					<Chan Number="0">
						<prop name="Fluor">62.4356499830083</prop>
						<prop name="Temp">59.94</prop>
						<prop name="Time">7197650</prop>
					</Chan>
				</Acq>
				<Acq Number="44">
					<Chan Number="0">
						<prop name="Fluor">64.7484167081396</prop>
						<prop name="Temp">59.94</prop>
						<prop name="Time">7351467</prop>
					</Chan>
				</Acq>
				<Acq Number="45">
					<Chan Number="0">
						<prop name="Fluor">66.7796028375504</prop>
						<prop name="Temp">59.94</prop>
						<prop name="Time">7505233</prop>
					</Chan>
				</Acq>
			</Sample>
			<Sample Number="4">
				<Acq Number="1">
					<Chan Number="0">
						<prop name="Fluor">3.92584132536138</prop>
						<prop name="Temp">59.94</prop>
						<prop name="Time">738150</prop>
					</Chan>
				</Acq>
				<Acq Number="2">
					<Chan Number="0">
						<prop name="Fluor">3.94158439645037</prop>
						<prop name="Temp">59.94</prop>
						<prop name="Time">891933</prop>
					</Chan>
				</Acq>
				<Acq Number="3">
					<Chan Number="0">
						<prop name="Fluor">4.00481849121852</prop>
						<prop name="Temp">59.94</prop>
						<prop name="Time">1045733</prop>
					</Chan>
				</Acq>
				<Acq Number="4">
					<Chan Number="0">
						<prop name="Fluor">3.98223214303789</prop>
						<prop name="Temp">59.97</prop>
						<prop name="Time">1199567</prop>
					</Chan>
				</Acq>
				<Acq Number="5">
					<Chan Number="0">
						<prop name="Fluor">4.04524313846889</prop>
						<prop name="Temp">59.94</prop>
						<prop name="Time">1353300</prop>
					</Chan>
				</Acq>
				<Acq Number="6">
					<Chan Number="0">
						<prop name="Fluor">4.11015728938023</prop>
						<prop name="Temp">59.94</prop>
						<prop name="Time">1507150</prop>
					</Chan>
				</Acq>
				<Acq Number="7">
					<Chan Number="0">
						<prop name="Fluor">4.04489011828019</prop>
						<prop name="Temp">59.94</prop>
						<prop name="Time">1660933</prop>
					</Chan>
				</Acq>
				<Acq Number="8">
					<Chan Number="0">
						<prop name="Fluor">4.15210118921317</prop>
						<prop name="Temp">59.94</prop>
						<prop name="Time">1814717</prop>
					</Chan>
				</Acq>
				<Acq Number="9">
					<Chan Number="0">
						<prop name="Fluor">4.10949757212234</prop>
						<prop name="Temp">59.94</prop>
						<prop name="Time">1968517</prop>
					</Chan>
				</Acq>
				<Acq Number="10">
					<Chan Number="0">
						<prop name="Fluor">4.15179827570887</prop>
						<prop name="Temp">59.94</prop>
						<prop name="Time">2122333</prop>
					</Chan>
				</Acq>
				<Acq Number="11">
					<Chan Number="0">
						<prop name="Fluor">4.1927330417115</prop>
						<prop name="Temp">59.94</prop>
						<prop name="Time">2276133</prop>
					</Chan>
				</Acq>
				<Acq Number="12">
					<Chan Number="0">
						<prop name="Fluor">4.1734270537497</prop>
						<prop name="Temp">59.94</prop>
						<prop name="Time">2429933</prop>
					</Chan>
				</Acq>
				<Acq Number="13">
					<Chan Number="0">
						<prop name="Fluor">4.25640951135859</prop>
						<prop name="Temp">59.94</prop>
						<prop name="Time">2583717</prop>
					</Chan>
				</Acq>
				<Acq Number="14">
					<Chan Number="0">
						<prop name="Fluor">4.21340844917601</prop>
						<prop name="Temp">59.94</prop>
						<prop name="Time">2737567</prop>
					</Chan>
				</Acq>
				<Acq Number="15">
					<Chan Number="0">
						<prop name="Fluor">4.27835303726661</prop>
						<prop name="Temp">59.94</prop>
						<prop name="Time">2891383</prop>
					</Chan>
				</Acq>
				<Acq Number="16">
					<Chan Number="0">
						<prop name="Fluor">4.32175176202509</prop>
						<prop name="Temp">59.94</prop>
						<prop name="Time">3045167</prop>
					</Chan>
				</Acq>
				<Acq Number="17">
					<Chan Number="0">
						<prop name="Fluor">4.34138404031963</prop>
						<prop name="Temp">59.94</prop>
						<prop name="Time">3199000</prop>
					</Chan>
				</Acq>
				<Acq Number="18">
					<Chan Number="0">
						<prop name="Fluor">4.31901310200245</prop>
						<prop name="Temp">59.94</prop>
						<prop name="Time">3352767</prop>
					</Chan>
				</Acq>
				<Acq Number="19">
					<Chan Number="0">
						<prop name="Fluor">4.29837212371891</prop>
						<prop name="Temp">59.94</prop>
						<prop name="Time">3506567</prop>
					</Chan>
				</Acq>
				<Acq Number="20">
					<Chan Number="0">
						<prop name="Fluor">4.36374593314139</prop>
						<prop name="Temp">59.94</prop>
						<prop name="Time">3660367</prop>
					</Chan>
				</Acq>
				<Acq Number="21">
					<Chan Number="0">
						<prop name="Fluor">4.36025840367486</prop>
						<prop name="Temp">59.94</prop>
						<prop name="Time">3814167</prop>
					</Chan>
				</Acq>
				<Acq Number="22">
					<Chan Number="0">
						<prop name="Fluor">4.36266348809778</prop>
						<prop name="Temp">59.94</prop>
						<prop name="Time">3967950</prop>
					</Chan>
				</Acq>
				<Acq Number="23">
					<Chan Number="0">
						<prop name="Fluor">4.46408158217736</prop>
						<prop name="Temp">59.94</prop>
						<prop name="Time">4121750</prop>
					</Chan>
				</Acq>
				<Acq Number="24">
					<Chan Number="0">
						<prop name="Fluor">4.40381959822525</prop>
						<prop name="Temp">59.94</prop>
						<prop name="Time">4275567</prop>
					</Chan>
				</Acq>
				<Acq Number="25">
					<Chan Number="0">
						<prop name="Fluor">4.42222602643269</prop>
						<prop name="Temp">59.94</prop>
						<prop name="Time">4429367</prop>
					</Chan>
				</Acq>
				<Acq Number="26">
					<Chan Number="0">
						<prop name="Fluor">4.44435616749098</prop>
						<prop name="Temp">59.94</prop>
						<prop name="Time">4583183</prop>
					</Chan>
				</Acq>
				<Acq Number="27">
					<Chan Number="0">
						<prop name="Fluor">4.5697267314705</prop>
						<prop name="Temp">59.94</prop>
						<prop name="Time">4736983</prop>
					</Chan>
				</Acq>
				<Acq Number="28">
					<Chan Number="0">
						<prop name="Fluor">4.67184210279548</prop>
						<prop name="Temp">59.94</prop>
						<prop name="Time">4890800</prop>
					</Chan>
				</Acq>
				<Acq Number="29">
					<Chan Number="0">
						<prop name="Fluor">4.81825191427484</prop>
						<prop name="Temp">59.94</prop>
						<prop name="Time">5044583</prop>
					</Chan>
				</Acq>
				<Acq Number="30">
					<Chan Number="0">
						<prop name="Fluor">5.0276606602829</prop>
						<prop name="Temp">59.94</prop>
						<prop name="Time">5198383</prop>
					</Chan>
				</Acq>
				<Acq Number="31">
					<Chan Number="0">
						<prop name="Fluor">5.44398519568296</prop>
						<prop name="Temp">59.94</prop>
						<prop name="Time">5352200</prop>
					</Chan>
				</Acq>
				<Acq Number="32">
					<Chan Number="0">
						<prop name="Fluor">6.2602619672009</prop>
						<prop name="Temp">59.94</prop>
						<prop name="Time">5506000</prop>
					</Chan>
				</Acq>
				<Acq Number="33">
					<Chan Number="0">
						<prop name="Fluor">7.85341756130504</prop>
						<prop name="Temp">59.94</prop>
						<prop name="Time">5659817</prop>
					</Chan>
				</Acq>
				<Acq Number="34">
					<Chan Number="0">
						<prop name="Fluor">10.6613054722469</prop>
						<prop name="Temp">59.94</prop>
						<prop name="Time">5813600</prop>
					</Chan>
				</Acq>
				<Acq Number="35">
					<Chan Number="0">
						<prop name="Fluor">15.9877031826865</prop>
						<prop name="Temp">59.94</prop>
						<prop name="Time">5967383</prop>
					</Chan>
				</Acq>
				<Acq Number="36">
					<Chan Number="0">
						<prop name="Fluor">25.1152119809322</prop>
						<prop name="Temp">59.94</prop>
						<prop name="Time">6121217</prop>
					</Chan>
				</Acq>
				<Acq Number="37">
					<Chan Number="0">
						<prop name="Fluor">38.3092926759921</prop>
						<prop name="Temp">59.97</prop>
						<prop name="Time">6274700</prop>
					</Chan>
				</Acq>
				<Acq Number="38">
					<Chan Number="0">
						<prop name="Fluor">53.4868646299835</prop>
						<prop name="Temp">59.94</prop>
						<prop name="Time">6428550</prop>
					</Chan>
				</Acq>
				<Acq Number="39">
					<Chan Number="0">
						<prop name="Fluor">67.1246131758194</prop>
						<prop name="Temp">59.94</prop>
						<prop name="Time">6582417</prop>
					</Chan>
				</Acq>
				<Acq Number="40">
					<Chan Number="0">
						<prop name="Fluor">76.9546347656606</prop>
						<prop name="Temp">59.94</prop>
						<prop name="Time">6736233</prop>
					</Chan>
				</Acq>
				<Acq Number="41">
					<Chan Number="0">
						<prop name="Fluor">83.3803863362163</prop>
						<prop name="Temp">59.94</prop>
						<prop name="Time">6890067</prop>
					</Chan>
				</Acq>
				<Acq Number="42">
					<Chan Number="0">
						<prop name="Fluor">87.6739850205774</prop>
						<prop name="Temp">59.94</prop>
						<prop name="Time">7043817</prop>
					</Chan>
				</Acq>
				<Acq Number="43">
					<Chan Number="0">
						<prop name="Fluor">90.8612763593117</prop>
						<prop name="Temp">59.94</prop>
						<prop name="Time">7197650</prop>
					</Chan>
				</Acq>
				<Acq Number="44">
					<Chan Number="0">
						<prop name="Fluor">93.5188716011205</prop>
						<prop name="Temp">59.94</prop>
						<prop name="Time">7351467</prop>
					</Chan>
				</Acq>
				<Acq Number="45">
					<Chan Number="0">
						<prop name="Fluor">95.8844175972</prop>
						<prop name="Temp">59.94</prop>
						<prop name="Time">7505233</prop>
					</Chan>
				</Acq>
			</Sample>
			<Sample Number="5">
				<Acq Number="1">
					<Chan Number="0">
						<prop name="Fluor">5.18965353462337</prop>
						<prop name="Temp">59.94</prop>
						<prop name="Time">738150</prop>
					</Chan>
				</Acq>
				<Acq Number="2">
					<Chan Number="0">
						<prop name="Fluor">5.10029144878528</prop>
						<prop name="Temp">59.94</prop>
						<prop name="Time">891933</prop>
					</Chan>
				</Acq>
				<Acq Number="3">
					<Chan Number="0">
						<prop name="Fluor">5.16241589823474</prop>
						<prop name="Temp">59.94</prop>
						<prop name="Time">1045733</prop>
					</Chan>
				</Acq>
				<Acq Number="4">
					<Chan Number="0">
						<prop name="Fluor">5.18092994761143</prop>
						<prop name="Temp">59.97</prop>
						<prop name="Time">1199567</prop>
					</Chan>
				</Acq>
				<Acq Number="5">
					<Chan Number="0">
						<prop name="Fluor">5.13977631016432</prop>
						<prop name="Temp">59.94</prop>
						<prop name="Time">1353300</prop>
					</Chan>
				</Acq>
				<Acq Number="6">
					<Chan Number="0">
						<prop name="Fluor">5.22452111174087</prop>
						<prop name="Temp">59.94</prop>
						<prop name="Time">1507150</prop>
					</Chan>
				</Acq>
				<Acq Number="7">
					<Chan Number="0">
						<prop name="Fluor">5.201069105374</prop>
						<prop name="Temp">59.94</prop>
						<prop name="Time">1660933</prop>
					</Chan>
				</Acq>
				<Acq Number="8">
					<Chan Number="0">
						<prop name="Fluor">5.26565933119373</prop>
						<prop name="Temp">59.94</prop>
						<prop name="Time">1814717</prop>
					</Chan>
				</Acq>
				<Acq Number="9">
					<Chan Number="0">
						<prop name="Fluor">5.22369402934602</prop>
						<prop name="Temp">59.94</prop>
						<prop name="Time">1968517</prop>
					</Chan>
				</Acq>
				<Acq Number="10">
					<Chan Number="0">
						<prop name="Fluor">5.22407385463373</prop>
						<prop name="Temp">59.94</prop>
						<prop name="Time">2122333</prop>
					</Chan>
				</Acq>
				<Acq Number="11">
					<Chan Number="0">
						<prop name="Fluor">5.30514546485843</prop>
						<prop name="Temp">59.94</prop>
						<prop name="Time">2276133</prop>
					</Chan>
				</Acq>
				<Acq Number="12">
					<Chan Number="0">
						<prop name="Fluor">5.245468397196</prop>
						<prop name="Temp">59.94</prop>
						<prop name="Time">2429933</prop>
					</Chan>
				</Acq>
				<Acq Number="13">
					<Chan Number="0">
						<prop name="Fluor">5.24415390442114</prop>
						<prop name="Temp">59.94</prop>
						<prop name="Time">2583717</prop>
					</Chan>
				</Acq>
				<Acq Number="14">
					<Chan Number="0">
						<prop name="Fluor">5.30470434001153</prop>
						<prop name="Temp">59.94</prop>
						<prop name="Time">2737567</prop>
					</Chan>
				</Acq>
				<Acq Number="15">
					<Chan Number="0">
						<prop name="Fluor">5.36892865677271</prop>
						<prop name="Temp">59.94</prop>
						<prop name="Time">2891383</prop>
					</Chan>
				</Acq>
				<Acq Number="16">
					<Chan Number="0">
						<prop name="Fluor">5.35004565186559</prop>
						<prop name="Temp">59.94</prop>
						<prop name="Time">3045167</prop>
					</Chan>
				</Acq>
				<Acq Number="17">
					<Chan Number="0">
						<prop name="Fluor">5.34834277778326</prop>
						<prop name="Temp">59.94</prop>
						<prop name="Time">3199000</prop>
					</Chan>
				</Acq>
				<Acq Number="18">
					<Chan Number="0">
						<prop name="Fluor">5.34665766398946</prop>
						<prop name="Temp">59.94</prop>
						<prop name="Time">3352767</prop>
					</Chan>
				</Acq>
				<Acq Number="19">
					<Chan Number="0">
						<prop name="Fluor">5.30590123513686</prop>
						<prop name="Temp">59.94</prop>
						<prop name="Time">3506567</prop>
					</Chan>
				</Acq>
				<Acq Number="20">
					<Chan Number="0">
						<prop name="Fluor">5.35003143017766</prop>
						<prop name="Temp">59.94</prop>
						<prop name="Time">3660367</prop>
					</Chan>
				</Acq>
				<Acq Number="21">
					<Chan Number="0">
						<prop name="Fluor">5.38695818263821</prop>
						<prop name="Temp">59.94</prop>
						<prop name="Time">3814167</prop>
					</Chan>
				</Acq>
				<Acq Number="22">
					<Chan Number="0">
						<prop name="Fluor">5.36935713708532</prop>
						<prop name="Temp">59.94</prop>
						<prop name="Time">3967950</prop>
					</Chan>
				</Acq>
				<Acq Number="23">
					<Chan Number="0">
						<prop name="Fluor">5.38560648134268</prop>
						<prop name="Temp">59.94</prop>
						<prop name="Time">4121750</prop>
					</Chan>
				</Acq>
				<Acq Number="24">
					<Chan Number="0">
						<prop name="Fluor">5.38903814032942</prop>
						<prop name="Temp">59.94</prop>
						<prop name="Time">4275567</prop>
					</Chan>
				</Acq>
				<Acq Number="25">
					<Chan Number="0">
						<prop name="Fluor">5.3449106041048</prop>
						<prop name="Temp">59.94</prop>
						<prop name="Time">4429367</prop>
					</Chan>
				</Acq>
				<Acq Number="26">
					<Chan Number="0">
						<prop name="Fluor">5.38773979158725</prop>
						<prop name="Temp">59.94</prop>
						<prop name="Time">4583183</prop>
					</Chan>
				</Acq>
				<Acq Number="27">
					<Chan Number="0">
						<prop name="Fluor">5.4288169756361</prop>
						<prop name="Temp">59.94</prop>
						<prop name="Time">4736983</prop>
					</Chan>
				</Acq>
				<Acq Number="28">
					<Chan Number="0">
						<prop name="Fluor">5.46771792260259</prop>
						<prop name="Temp">59.94</prop>
						<prop name="Time">4890800</prop>
					</Chan>
				</Acq>
				<Acq Number="29">
					<Chan Number="0">
						<prop name="Fluor">5.46885676379483</prop>
						<prop name="Temp">59.94</prop>
						<prop name="Time">5044583</prop>
					</Chan>
				</Acq>
				<Acq Number="30">
					<Chan Number="0">
						<prop name="Fluor">5.4291436434936</prop>
						<prop name="Temp">59.94</prop>
						<prop name="Time">5198383</prop>
					</Chan>
				</Acq>
				<Acq Number="31">
					<Chan Number="0">
						<prop name="Fluor">5.55083712944185</prop>
						<prop name="Temp">59.94</prop>
						<prop name="Time">5352200</prop>
					</Chan>
				</Acq>
				<Acq Number="32">
					<Chan Number="0">
						<prop name="Fluor">5.61197546394851</prop>
						<prop name="Temp">59.94</prop>
						<prop name="Time">5506000</prop>
					</Chan>
				</Acq>
				<Acq Number="33">
					<Chan Number="0">
						<prop name="Fluor">5.65273760686925</prop>
						<prop name="Temp">59.94</prop>
						<prop name="Time">5659817</prop>
					</Chan>
				</Acq>
				<Acq Number="34">
					<Chan Number="0">
						<prop name="Fluor">5.85581232895223</prop>
						<prop name="Temp">59.94</prop>
						<prop name="Time">5813600</prop>
					</Chan>
				</Acq>
				<Acq Number="35">
					<Chan Number="0">
						<prop name="Fluor">6.16037047396836</prop>
						<prop name="Temp">59.94</prop>
						<prop name="Time">5967383</prop>
					</Chan>
				</Acq>
				<Acq Number="36">
					<Chan Number="0">
						<prop name="Fluor">6.73158317622681</prop>
						<prop name="Temp">59.94</prop>
						<prop name="Time">6121217</prop>
					</Chan>
				</Acq>
				<Acq Number="37">
					<Chan Number="0">
						<prop name="Fluor">7.7158585916721</prop>
						<prop name="Temp">59.97</prop>
						<prop name="Time">6274700</prop>
					</Chan>
				</Acq>
				<Acq Number="38">
					<Chan Number="0">
						<prop name="Fluor">9.72517399195059</prop>
						<prop name="Temp">59.94</prop>
						<prop name="Time">6428550</prop>
					</Chan>
				</Acq>
				<Acq Number="39">
					<Chan Number="0">
						<prop name="Fluor">13.1569282183563</prop>
						<prop name="Temp">59.94</prop>
						<prop name="Time">6582417</prop>
					</Chan>
				</Acq>
				<Acq Number="40">
					<Chan Number="0">
						<prop name="Fluor">19.4142117449565</prop>
						<prop name="Temp">59.94</prop>
						<prop name="Time">6736233</prop>
					</Chan>
				</Acq>
				<Acq Number="41">
					<Chan Number="0">
						<prop name="Fluor">30.0481041276346</prop>
						<prop name="Temp">59.94</prop>
						<prop name="Time">6890067</prop>
					</Chan>
				</Acq>
				<Acq Number="42">
					<Chan Number="0">
						<prop name="Fluor">43.6706572025868</prop>
						<prop name="Temp">59.94</prop>
						<prop name="Time">7043817</prop>
					</Chan>
				</Acq>
				<Acq Number="43">
					<Chan Number="0">
						<prop name="Fluor">55.9182546621485</prop>
						<prop name="Temp">59.94</prop>
						<prop name="Time">7197650</prop>
					</Chan>
				</Acq>
				<Acq Number="44">
					<Chan Number="0">
						<prop name="Fluor">63.7502273491399</prop>
						<prop name="Temp">59.94</prop>
						<prop name="Time">7351467</prop>
					</Chan>
				</Acq>
				<Acq Number="45">
					<Chan Number="0">
						<prop name="Fluor">68.7431343164158</prop>
						<prop name="Temp">59.94</prop>
						<prop name="Time">7505233</prop>
					</Chan>
				</Acq>
			</Sample>
			<Sample Number="6">
				<Acq Number="1">
					<Chan Number="0">
						<prop name="Fluor">8.26802755405089</prop>
						<prop name="Temp">59.94</prop>
						<prop name="Time">738150</prop>
					</Chan>
				</Acq>
				<Acq Number="2">
					<Chan Number="0">
						<prop name="Fluor">8.25690032736631</prop>
						<prop name="Temp">59.94</prop>
						<prop name="Time">891933</prop>
					</Chan>
				</Acq>
				<Acq Number="3">
					<Chan Number="0">
						<prop name="Fluor">8.29849709321661</prop>
						<prop name="Temp">59.94</prop>
						<prop name="Time">1045733</prop>
					</Chan>
				</Acq>
				<Acq Number="4">
					<Chan Number="0">
						<prop name="Fluor">8.33617806728568</prop>
						<prop name="Temp">59.97</prop>
						<prop name="Time">1199567</prop>
					</Chan>
				</Acq>
				<Acq Number="5">
					<Chan Number="0">
						<prop name="Fluor">8.31573948069793</prop>
						<prop name="Temp">59.94</prop>
						<prop name="Time">1353300</prop>
					</Chan>
				</Acq>
				<Acq Number="6">
					<Chan Number="0">
						<prop name="Fluor">8.3605956784014</prop>
						<prop name="Temp">59.94</prop>
						<prop name="Time">1507150</prop>
					</Chan>
				</Acq>
				<Acq Number="7">
					<Chan Number="0">
						<prop name="Fluor">8.31499094770153</prop>
						<prop name="Temp">59.94</prop>
						<prop name="Time">1660933</prop>
					</Chan>
				</Acq>
				<Acq Number="8">
					<Chan Number="0">
						<prop name="Fluor">8.38104827815342</prop>
						<prop name="Temp">59.94</prop>
						<prop name="Time">1814717</prop>
					</Chan>
				</Acq>
				<Acq Number="9">
					<Chan Number="0">
						<prop name="Fluor">8.31827253668261</prop>
						<prop name="Temp">59.94</prop>
						<prop name="Time">1968517</prop>
					</Chan>
				</Acq>
				<Acq Number="10">
					<Chan Number="0">
						<prop name="Fluor">8.35988589265928</prop>
						<prop name="Temp">59.94</prop>
						<prop name="Time">2122333</prop>
					</Chan>
				</Acq>
				<Acq Number="11">
					<Chan Number="0">
						<prop name="Fluor">8.3783843908624</prop>
						<prop name="Temp">59.94</prop>
						<prop name="Time">2276133</prop>
					</Chan>
				</Acq>
				<Acq Number="12">
					<Chan Number="0">
						<prop name="Fluor">8.38168376060991</prop>
						<prop name="Temp">59.94</prop>
						<prop name="Time">2429933</prop>
					</Chan>
				</Acq>
				<Acq Number="13">
					<Chan Number="0">
						<prop name="Fluor">8.4616931277376</prop>
						<prop name="Temp">59.94</prop>
						<prop name="Time">2583717</prop>
					</Chan>
				</Acq>
				<Acq Number="14">
					<Chan Number="0">
						<prop name="Fluor">8.39817540971199</prop>
						<prop name="Temp">59.94</prop>
						<prop name="Time">2737567</prop>
					</Chan>
				</Acq>
				<Acq Number="15">
					<Chan Number="0">
						<prop name="Fluor">8.48413595234483</prop>
						<prop name="Temp">59.94</prop>
						<prop name="Time">2891383</prop>
					</Chan>
				</Acq>
				<Acq Number="16">
					<Chan Number="0">
						<prop name="Fluor">8.4253069678376</prop>
						<prop name="Temp">59.94</prop>
						<prop name="Time">3045167</prop>
					</Chan>
				</Acq>
				<Acq Number="17">
					<Chan Number="0">
						<prop name="Fluor">8.46366133835307</prop>
						<prop name="Temp">59.94</prop>
						<prop name="Time">3199000</prop>
					</Chan>
				</Acq>
				<Acq Number="18">
					<Chan Number="0">
						<prop name="Fluor">8.41996378838535</prop>
						<prop name="Temp">59.94</prop>
						<prop name="Time">3352767</prop>
					</Chan>
				</Acq>
				<Acq Number="19">
					<Chan Number="0">
						<prop name="Fluor">8.42063309330785</prop>
						<prop name="Temp">59.94</prop>
						<prop name="Time">3506567</prop>
					</Chan>
				</Acq>
				<Acq Number="20">
					<Chan Number="0">
						<prop name="Fluor">8.3842322597626</prop>
						<prop name="Temp">59.94</prop>
						<prop name="Time">3660367</prop>
					</Chan>
				</Acq>
				<Acq Number="21">
					<Chan Number="0">
						<prop name="Fluor">8.39805492973519</prop>
						<prop name="Temp">59.94</prop>
						<prop name="Time">3814167</prop>
					</Chan>
				</Acq>
				<Acq Number="22">
					<Chan Number="0">
						<prop name="Fluor">8.3821858149291</prop>
						<prop name="Temp">59.94</prop>
						<prop name="Time">3967950</prop>
					</Chan>
				</Acq>
				<Acq Number="23">
					<Chan Number="0">
						<prop name="Fluor">8.5188969504665</prop>
						<prop name="Temp">59.94</prop>
						<prop name="Time">4121750</prop>
					</Chan>
				</Acq>
				<Acq Number="24">
					<Chan Number="0">
						<prop name="Fluor">8.44214153486811</prop>
						<prop name="Temp">59.94</prop>
						<prop name="Time">4275567</prop>
					</Chan>
				</Acq>
				<Acq Number="25">
					<Chan Number="0">
						<prop name="Fluor">8.39626440909703</prop>
						<prop name="Temp">59.94</prop>
						<prop name="Time">4429367</prop>
					</Chan>
				</Acq>
				<Acq Number="26">
					<Chan Number="0">
						<prop name="Fluor">8.39845996842994</prop>
						<prop name="Temp">59.94</prop>
						<prop name="Time">4583183</prop>
					</Chan>
				</Acq>
				<Acq Number="27">
					<Chan Number="0">
						<prop name="Fluor">8.52061197307621</prop>
						<prop name="Temp">59.94</prop>
						<prop name="Time">4736983</prop>
					</Chan>
				</Acq>
				<Acq Number="28">
					<Chan Number="0">
						<prop name="Fluor">8.45434547679982</prop>
						<prop name="Temp">59.94</prop>
						<prop name="Time">4890800</prop>
					</Chan>
				</Acq>
				<Acq Number="29">
					<Chan Number="0">
						<prop name="Fluor">8.51609997531779</prop>
						<prop name="Temp">59.94</prop>
						<prop name="Time">5044583</prop>
					</Chan>
				</Acq>
				<Acq Number="30">
					<Chan Number="0">
						<prop name="Fluor">8.49665656306706</prop>
						<prop name="Temp">59.94</prop>
						<prop name="Time">5198383</prop>
					</Chan>
				</Acq>
				<Acq Number="31">
					<Chan Number="0">
						<prop name="Fluor">8.55485082690264</prop>
						<prop name="Temp">59.94</prop>
						<prop name="Time">5352200</prop>
					</Chan>
				</Acq>
				<Acq Number="32">
					<Chan Number="0">
						<prop name="Fluor">8.71819141159694</prop>
						<prop name="Temp">59.94</prop>
						<prop name="Time">5506000</prop>
					</Chan>
				</Acq>
				<Acq Number="33">
					<Chan Number="0">
						<prop name="Fluor">8.80066405023709</prop>
						<prop name="Temp">59.94</prop>
						<prop name="Time">5659817</prop>
					</Chan>
				</Acq>
				<Acq Number="34">
					<Chan Number="0">
						<prop name="Fluor">9.16713149510781</prop>
						<prop name="Temp">59.94</prop>
						<prop name="Time">5813600</prop>
					</Chan>
				</Acq>
				<Acq Number="35">
					<Chan Number="0">
						<prop name="Fluor">9.81827407838799</prop>
						<prop name="Temp">59.94</prop>
						<prop name="Time">5967383</prop>
					</Chan>
				</Acq>
				<Acq Number="36">
					<Chan Number="0">
						<prop name="Fluor">10.9389033866285</prop>
						<prop name="Temp">59.94</prop>
						<prop name="Time">6121217</prop>
					</Chan>
				</Acq>
				<Acq Number="37">
					<Chan Number="0">
						<prop name="Fluor">13.190137637822</prop>
						<prop name="Temp">59.97</prop>
						<prop name="Time">6274700</prop>
					</Chan>
				</Acq>
				<Acq Number="38">
					<Chan Number="0">
						<prop name="Fluor">17.3224469365061</prop>
						<prop name="Temp">59.94</prop>
						<prop name="Time">6428550</prop>
					</Chan>
				</Acq>
				<Acq Number="39">
					<Chan Number="0">
						<prop name="Fluor">24.7616944399496</prop>
						<prop name="Temp">59.94</prop>
						<prop name="Time">6582417</prop>
					</Chan>
				</Acq>
				<Acq Number="40">
					<Chan Number="0">
						<prop name="Fluor">37.0295136606463</prop>
						<prop name="Temp">59.94</prop>
						<prop name="Time">6736233</prop>
					</Chan>
				</Acq>
				<Acq Number="41">
					<Chan Number="0">
						<prop name="Fluor">54.1796077263445</prop>
						<prop name="Temp">59.94</prop>
						<prop name="Time">6890067</prop>
					</Chan>
				</Acq>
				<Acq Number="42">
					<Chan Number="0">
						<prop name="Fluor">71.2714125883392</prop>
						<prop name="Temp">59.94</prop>
						<prop name="Time">7043817</prop>
					</Chan>
				</Acq>
				<Acq Number="43">
					<Chan Number="0">
						<prop name="Fluor">81.888220726521</prop>
						<prop name="Temp">59.94</prop>
						<prop name="Time">7197650</prop>
					</Chan>
				</Acq>
				<Acq Number="44">
					<Chan Number="0">
						<prop name="Fluor">87.1887414173226</prop>
						<prop name="Temp">59.94</prop>
						<prop name="Time">7351467</prop>
					</Chan>
				</Acq>
				<Acq Number="45">
					<Chan Number="0">
						<prop name="Fluor">89.7434076772104</prop>
						<prop name="Temp">59.94</prop>
						<prop name="Time">7505233</prop>
					</Chan>
				</Acq>
			</Sample>
			<Sample Number="7">
				<Acq Number="1">
					<Chan Number="0">
						<prop name="Fluor">3.68960833329769</prop>
						<prop name="Temp">59.94</prop>
						<prop name="Time">738150</prop>
					</Chan>
				</Acq>
				<Acq Number="2">
					<Chan Number="0">
						<prop name="Fluor">3.74681141619357</prop>
						<prop name="Temp">59.94</prop>
						<prop name="Time">891933</prop>
					</Chan>
				</Acq>
				<Acq Number="3">
					<Chan Number="0">
						<prop name="Fluor">3.80927549892165</prop>
						<prop name="Temp">59.94</prop>
						<prop name="Time">1045733</prop>
					</Chan>
				</Acq>
				<Acq Number="4">
					<Chan Number="0">
						<prop name="Fluor">3.82844140115737</prop>
						<prop name="Temp">59.97</prop>
						<prop name="Time">1199567</prop>
					</Chan>
				</Acq>
				<Acq Number="5">
					<Chan Number="0">
						<prop name="Fluor">3.76630397104497</prop>
						<prop name="Temp">59.94</prop>
						<prop name="Time">1353300</prop>
					</Chan>
				</Acq>
				<Acq Number="6">
					<Chan Number="0">
						<prop name="Fluor">3.83022245149902</prop>
						<prop name="Temp">59.94</prop>
						<prop name="Time">1507150</prop>
					</Chan>
				</Acq>
				<Acq Number="7">
					<Chan Number="0">
						<prop name="Fluor">3.84885474136055</prop>
						<prop name="Temp">59.94</prop>
						<prop name="Time">1660933</prop>
					</Chan>
				</Acq>
				<Acq Number="8">
					<Chan Number="0">
						<prop name="Fluor">3.87168269586789</prop>
						<prop name="Temp">59.94</prop>
						<prop name="Time">1814717</prop>
					</Chan>
				</Acq>
				<Acq Number="9">
					<Chan Number="0">
						<prop name="Fluor">3.87112738955224</prop>
						<prop name="Temp">59.94</prop>
						<prop name="Time">1968517</prop>
					</Chan>
				</Acq>
				<Acq Number="10">
					<Chan Number="0">
						<prop name="Fluor">3.8920859164688</prop>
						<prop name="Temp">59.94</prop>
						<prop name="Time">2122333</prop>
					</Chan>
				</Acq>
				<Acq Number="11">
					<Chan Number="0">
						<prop name="Fluor">3.91189273909797</prop>
						<prop name="Temp">59.94</prop>
						<prop name="Time">2276133</prop>
					</Chan>
				</Acq>
				<Acq Number="12">
					<Chan Number="0">
						<prop name="Fluor">3.95491187036789</prop>
						<prop name="Temp">59.94</prop>
						<prop name="Time">2429933</prop>
					</Chan>
				</Acq>
				<Acq Number="13">
					<Chan Number="0">
						<prop name="Fluor">3.95391241825651</prop>
						<prop name="Temp">59.94</prop>
						<prop name="Time">2583717</prop>
					</Chan>
				</Acq>
				<Acq Number="14">
					<Chan Number="0">
						<prop name="Fluor">3.95301538422787</prop>
						<prop name="Temp">59.94</prop>
						<prop name="Time">2737567</prop>
					</Chan>
				</Acq>
				<Acq Number="15">
					<Chan Number="0">
						<prop name="Fluor">3.99630708555048</prop>
						<prop name="Temp">59.94</prop>
						<prop name="Time">2891383</prop>
					</Chan>
				</Acq>
				<Acq Number="16">
					<Chan Number="0">
						<prop name="Fluor">3.97684955054915</prop>
						<prop name="Temp">59.94</prop>
						<prop name="Time">3045167</prop>
					</Chan>
				</Acq>
				<Acq Number="17">
					<Chan Number="0">
						<prop name="Fluor">3.99630090416172</prop>
						<prop name="Temp">59.94</prop>
						<prop name="Time">3199000</prop>
					</Chan>
				</Acq>
				<Acq Number="18">
					<Chan Number="0">
						<prop name="Fluor">3.99502619011155</prop>
						<prop name="Temp">59.94</prop>
						<prop name="Time">3352767</prop>
					</Chan>
				</Acq>
				<Acq Number="19">
					<Chan Number="0">
						<prop name="Fluor">4.0160778208449</prop>
						<prop name="Temp">59.94</prop>
						<prop name="Time">3506567</prop>
					</Chan>
				</Acq>
				<Acq Number="20">
					<Chan Number="0">
						<prop name="Fluor">4.03900358263858</prop>
						<prop name="Temp">59.94</prop>
						<prop name="Time">3660367</prop>
					</Chan>
				</Acq>
				<Acq Number="21">
					<Chan Number="0">
						<prop name="Fluor">4.07718359293939</prop>
						<prop name="Temp">59.94</prop>
						<prop name="Time">3814167</prop>
					</Chan>
				</Acq>
				<Acq Number="22">
					<Chan Number="0">
						<prop name="Fluor">4.03788466547266</prop>
						<prop name="Temp">59.94</prop>
						<prop name="Time">3967950</prop>
					</Chan>
				</Acq>
				<Acq Number="23">
					<Chan Number="0">
						<prop name="Fluor">4.11728395850554</prop>
						<prop name="Temp">59.94</prop>
						<prop name="Time">4121750</prop>
					</Chan>
				</Acq>
				<Acq Number="24">
					<Chan Number="0">
						<prop name="Fluor">4.09878535959668</prop>
						<prop name="Temp">59.94</prop>
						<prop name="Time">4275567</prop>
					</Chan>
				</Acq>
				<Acq Number="25">
					<Chan Number="0">
						<prop name="Fluor">4.13724104546986</prop>
						<prop name="Temp">59.94</prop>
						<prop name="Time">4429367</prop>
					</Chan>
				</Acq>
				<Acq Number="26">
					<Chan Number="0">
						<prop name="Fluor">4.15785278853969</prop>
						<prop name="Temp">59.94</prop>
						<prop name="Time">4583183</prop>
					</Chan>
				</Acq>
				<Acq Number="27">
					<Chan Number="0">
						<prop name="Fluor">4.25882786540436</prop>
						<prop name="Temp">59.94</prop>
						<prop name="Time">4736983</prop>
					</Chan>
				</Acq>
				<Acq Number="28">
					<Chan Number="0">
						<prop name="Fluor">4.35633436720651</prop>
						<prop name="Temp">59.94</prop>
						<prop name="Time">4890800</prop>
					</Chan>
				</Acq>
				<Acq Number="29">
					<Chan Number="0">
						<prop name="Fluor">4.62110589438166</prop>
						<prop name="Temp">59.94</prop>
						<prop name="Time">5044583</prop>
					</Chan>
				</Acq>
				<Acq Number="30">
					<Chan Number="0">
						<prop name="Fluor">5.05230505438905</prop>
						<prop name="Temp">59.94</prop>
						<prop name="Time">5198383</prop>
					</Chan>
				</Acq>
				<Acq Number="31">
					<Chan Number="0">
						<prop name="Fluor">6.02065840088298</prop>
						<prop name="Temp">59.94</prop>
						<prop name="Time">5352200</prop>
					</Chan>
				</Acq>
				<Acq Number="32">
					<Chan Number="0">
						<prop name="Fluor">7.82023838433684</prop>
						<prop name="Temp">59.94</prop>
						<prop name="Time">5506000</prop>
					</Chan>
				</Acq>
				<Acq Number="33">
					<Chan Number="0">
						<prop name="Fluor">11.0943628486463</prop>
						<prop name="Temp">59.94</prop>
						<prop name="Time">5659817</prop>
					</Chan>
				</Acq>
				<Acq Number="34">
					<Chan Number="0">
						<prop name="Fluor">17.1449032116473</prop>
						<prop name="Temp">59.94</prop>
						<prop name="Time">5813600</prop>
					</Chan>
				</Acq>
				<Acq Number="35">
					<Chan Number="0">
						<prop name="Fluor">27.5465352612517</prop>
						<prop name="Temp">59.94</prop>
						<prop name="Time">5967383</prop>
					</Chan>
				</Acq>
				<Acq Number="36">
					<Chan Number="0">
						<prop name="Fluor">42.133146132849</prop>
						<prop name="Temp">59.94</prop>
						<prop name="Time">6121217</prop>
					</Chan>
				</Acq>
				<Acq Number="37">
					<Chan Number="0">
						<prop name="Fluor">58.7304634484222</prop>
						<prop name="Temp">59.97</prop>
						<prop name="Time">6274700</prop>
					</Chan>
				</Acq>
				<Acq Number="38">
					<Chan Number="0">
						<prop name="Fluor">72.1366189220551</prop>
						<prop name="Temp">59.94</prop>
						<prop name="Time">6428550</prop>
					</Chan>
				</Acq>
				<Acq Number="39">
					<Chan Number="0">
						<prop name="Fluor">79.7542907159791</prop>
						<prop name="Temp">59.94</prop>
						<prop name="Time">6582417</prop>
					</Chan>
				</Acq>
				<Acq Number="40">
					<Chan Number="0">
						<prop name="Fluor">84.8771196801154</prop>
						<prop name="Temp">59.94</prop>
						<prop name="Time">6736233</prop>
					</Chan>
				</Acq>
				<Acq Number="41">
					<Chan Number="0">
						<prop name="Fluor">88.2517531368774</prop>
						<prop name="Temp">59.94</prop>
						<prop name="Time">6890067</prop>
					</Chan>
				</Acq>
				<Acq Number="42">
					<Chan Number="0">
						<prop name="Fluor">90.6855191265652</prop>
						<prop name="Temp">59.94</prop>
						<prop name="Time">7043817</prop>
					</Chan>
				</Acq>
				<Acq Number="43">
					<Chan Number="0">
						<prop name="Fluor">92.3614842292347</prop>
						<prop name="Temp">59.94</prop>
						<prop name="Time">7197650</prop>
					</Chan>
				</Acq>
				<Acq Number="44">
					<Chan Number="0">
						<prop name="Fluor">93.9502413660355</prop>
						<prop name="Temp">59.94</prop>
						<prop name="Time">7351467</prop>
					</Chan>
				</Acq>
				<Acq Number="45">
					<Chan Number="0">
						<prop name="Fluor">95.0010988101788</prop>
						<prop name="Temp">59.94</prop>
						<prop name="Time">7505233</prop>
					</Chan>
				</Acq>
			</Sample>
			<Sample Number="8">
				<Acq Number="1">
					<Chan Number="0">
						<prop name="Fluor">3.08326303253652</prop>
						<prop name="Temp">59.94</prop>
						<prop name="Time">738150</prop>
					</Chan>
				</Acq>
				<Acq Number="2">
					<Chan Number="0">
						<prop name="Fluor">3.1641996794856</prop>
						<prop name="Temp">59.94</prop>
						<prop name="Time">891933</prop>
					</Chan>
				</Acq>
				<Acq Number="3">
					<Chan Number="0">
						<prop name="Fluor">3.14312748306223</prop>
						<prop name="Temp">59.94</prop>
						<prop name="Time">1045733</prop>
					</Chan>
				</Acq>
				<Acq Number="4">
					<Chan Number="0">
						<prop name="Fluor">3.20567767400682</prop>
						<prop name="Temp">59.97</prop>
						<prop name="Time">1199567</prop>
					</Chan>
				</Acq>
				<Acq Number="5">
					<Chan Number="0">
						<prop name="Fluor">3.18446158957364</prop>
						<prop name="Temp">59.94</prop>
						<prop name="Time">1353300</prop>
					</Chan>
				</Acq>
				<Acq Number="6">
					<Chan Number="0">
						<prop name="Fluor">3.27106048884376</prop>
						<prop name="Temp">59.94</prop>
						<prop name="Time">1507150</prop>
					</Chan>
				</Acq>
				<Acq Number="7">
					<Chan Number="0">
						<prop name="Fluor">3.24797666071904</prop>
						<prop name="Temp">59.94</prop>
						<prop name="Time">1660933</prop>
					</Chan>
				</Acq>
				<Acq Number="8">
					<Chan Number="0">
						<prop name="Fluor">3.27107099637461</prop>
						<prop name="Temp">59.94</prop>
						<prop name="Time">1814717</prop>
					</Chan>
				</Acq>
				<Acq Number="9">
					<Chan Number="0">
						<prop name="Fluor">3.22799380109898</prop>
						<prop name="Temp">59.94</prop>
						<prop name="Time">1968517</prop>
					</Chan>
				</Acq>
				<Acq Number="10">
					<Chan Number="0">
						<prop name="Fluor">3.29206058686474</prop>
						<prop name="Temp">59.94</prop>
						<prop name="Time">2122333</prop>
					</Chan>
				</Acq>
				<Acq Number="11">
					<Chan Number="0">
						<prop name="Fluor">3.33385800265659</prop>
						<prop name="Temp">59.94</prop>
						<prop name="Time">2276133</prop>
					</Chan>
				</Acq>
				<Acq Number="12">
					<Chan Number="0">
						<prop name="Fluor">3.3351664513684</prop>
						<prop name="Temp">59.94</prop>
						<prop name="Time">2429933</prop>
					</Chan>
				</Acq>
				<Acq Number="13">
					<Chan Number="0">
						<prop name="Fluor">3.37691514269142</prop>
						<prop name="Temp">59.94</prop>
						<prop name="Time">2583717</prop>
					</Chan>
				</Acq>
				<Acq Number="14">
					<Chan Number="0">
						<prop name="Fluor">3.31228525896073</prop>
						<prop name="Temp">59.94</prop>
						<prop name="Time">2737567</prop>
					</Chan>
				</Acq>
				<Acq Number="15">
					<Chan Number="0">
						<prop name="Fluor">3.35636645133121</prop>
						<prop name="Temp">59.94</prop>
						<prop name="Time">2891383</prop>
					</Chan>
				</Acq>
				<Acq Number="16">
					<Chan Number="0">
						<prop name="Fluor">3.37874904469831</prop>
						<prop name="Temp">59.94</prop>
						<prop name="Time">3045167</prop>
					</Chan>
				</Acq>
				<Acq Number="17">
					<Chan Number="0">
						<prop name="Fluor">3.42027335717162</prop>
						<prop name="Temp">59.94</prop>
						<prop name="Time">3199000</prop>
					</Chan>
				</Acq>
				<Acq Number="18">
					<Chan Number="0">
						<prop name="Fluor">3.41915680839956</prop>
						<prop name="Temp">59.94</prop>
						<prop name="Time">3352767</prop>
					</Chan>
				</Acq>
				<Acq Number="19">
					<Chan Number="0">
						<prop name="Fluor">3.35555825161753</prop>
						<prop name="Temp">59.94</prop>
						<prop name="Time">3506567</prop>
					</Chan>
				</Acq>
				<Acq Number="20">
					<Chan Number="0">
						<prop name="Fluor">3.42128425829015</prop>
						<prop name="Temp">59.94</prop>
						<prop name="Time">3660367</prop>
					</Chan>
				</Acq>
				<Acq Number="21">
					<Chan Number="0">
						<prop name="Fluor">3.48237240283229</prop>
						<prop name="Temp">59.94</prop>
						<prop name="Time">3814167</prop>
					</Chan>
				</Acq>
				<Acq Number="22">
					<Chan Number="0">
						<prop name="Fluor">3.44169454703129</prop>
						<prop name="Temp">59.94</prop>
						<prop name="Time">3967950</prop>
					</Chan>
				</Acq>
				<Acq Number="23">
					<Chan Number="0">
						<prop name="Fluor">3.5239308745548</prop>
						<prop name="Temp">59.94</prop>
						<prop name="Time">4121750</prop>
					</Chan>
				</Acq>
				<Acq Number="24">
					<Chan Number="0">
						<prop name="Fluor">3.52595773498261</prop>
						<prop name="Temp">59.94</prop>
						<prop name="Time">4275567</prop>
					</Chan>
				</Acq>
				<Acq Number="25">
					<Chan Number="0">
						<prop name="Fluor">3.48105532541179</prop>
						<prop name="Temp">59.94</prop>
						<prop name="Time">4429367</prop>
					</Chan>
				</Acq>
				<Acq Number="26">
					<Chan Number="0">
						<prop name="Fluor">3.58782297401579</prop>
						<prop name="Temp">59.94</prop>
						<prop name="Time">4583183</prop>
					</Chan>
				</Acq>
				<Acq Number="27">
					<Chan Number="0">
						<prop name="Fluor">3.73542745833514</prop>
						<prop name="Temp">59.94</prop>
						<prop name="Time">4736983</prop>
					</Chan>
				</Acq>
				<Acq Number="28">
					<Chan Number="0">
						<prop name="Fluor">3.9017027417534</prop>
						<prop name="Temp">59.94</prop>
						<prop name="Time">4890800</prop>
					</Chan>
				</Acq>
				<Acq Number="29">
					<Chan Number="0">
						<prop name="Fluor">4.21818223656469</prop>
						<prop name="Temp">59.94</prop>
						<prop name="Time">5044583</prop>
					</Chan>
				</Acq>
				<Acq Number="30">
					<Chan Number="0">
						<prop name="Fluor">4.91706959840033</prop>
						<prop name="Temp">59.94</prop>
						<prop name="Time">5198383</prop>
					</Chan>
				</Acq>
				<Acq Number="31">
					<Chan Number="0">
						<prop name="Fluor">6.18660641335992</prop>
						<prop name="Temp">59.94</prop>
						<prop name="Time">5352200</prop>
					</Chan>
				</Acq>
				<Acq Number="32">
					<Chan Number="0">
						<prop name="Fluor">8.64873454895755</prop>
						<prop name="Temp">59.94</prop>
						<prop name="Time">5506000</prop>
					</Chan>
				</Acq>
				<Acq Number="33">
					<Chan Number="0">
						<prop name="Fluor">13.0084097233298</prop>
						<prop name="Temp">59.94</prop>
						<prop name="Time">5659817</prop>
					</Chan>
				</Acq>
				<Acq Number="34">
					<Chan Number="0">
						<prop name="Fluor">21.027749849997</prop>
						<prop name="Temp">59.94</prop>
						<prop name="Time">5813600</prop>
					</Chan>
				</Acq>
				<Acq Number="35">
					<Chan Number="0">
						<prop name="Fluor">34.0664796515433</prop>
						<prop name="Temp">59.94</prop>
						<prop name="Time">5967383</prop>
					</Chan>
				</Acq>
				<Acq Number="36">
					<Chan Number="0">
						<prop name="Fluor">51.3997200053334</prop>
						<prop name="Temp">59.94</prop>
						<prop name="Time">6121217</prop>
					</Chan>
				</Acq>
				<Acq Number="37">
					<Chan Number="0">
						<prop name="Fluor">67.6912673961384</prop>
						<prop name="Temp">59.97</prop>
						<prop name="Time">6274700</prop>
					</Chan>
				</Acq>
				<Acq Number="38">
					<Chan Number="0">
						<prop name="Fluor">78.1711626112642</prop>
						<prop name="Temp">59.94</prop>
						<prop name="Time">6428550</prop>
					</Chan>
				</Acq>
				<Acq Number="39">
					<Chan Number="0">
						<prop name="Fluor">83.4999189031913</prop>
						<prop name="Temp">59.94</prop>
						<prop name="Time">6582417</prop>
					</Chan>
				</Acq>
				<Acq Number="40">
					<Chan Number="0">
						<prop name="Fluor">86.2909145900334</prop>
						<prop name="Temp">59.94</prop>
						<prop name="Time">6736233</prop>
					</Chan>
				</Acq>
				<Acq Number="41">
					<Chan Number="0">
						<prop name="Fluor">88.2906408154438</prop>
						<prop name="Temp">59.94</prop>
						<prop name="Time">6890067</prop>
					</Chan>
				</Acq>
				<Acq Number="42">
					<Chan Number="0">
						<prop name="Fluor">90.0916262575386</prop>
						<prop name="Temp">59.94</prop>
						<prop name="Time">7043817</prop>
					</Chan>
				</Acq>
				<Acq Number="43">
					<Chan Number="0">
						<prop name="Fluor">91.0699534519512</prop>
						<prop name="Temp">59.94</prop>
						<prop name="Time">7197650</prop>
					</Chan>
				</Acq>
				<Acq Number="44">
					<Chan Number="0">
						<prop name="Fluor">92.2333002658066</prop>
						<prop name="Temp">59.94</prop>
						<prop name="Time">7351467</prop>
					</Chan>
				</Acq>
				<Acq Number="45">
					<Chan Number="0">
						<prop name="Fluor">93.0565606147422</prop>
						<prop name="Temp">59.94</prop>
						<prop name="Time">7505233</prop>
					</Chan>
				</Acq>
			</Sample>
			<Sample Number="9">
				<Acq Number="1">
					<Chan Number="0">
						<prop name="Fluor">8.35827178665778</prop>
						<prop name="Temp">59.94</prop>
						<prop name="Time">738150</prop>
					</Chan>
				</Acq>
				<Acq Number="2">
					<Chan Number="0">
						<prop name="Fluor">8.47994553388565</prop>
						<prop name="Temp">59.94</prop>
						<prop name="Time">891933</prop>
					</Chan>
				</Acq>
				<Acq Number="3">
					<Chan Number="0">
						<prop name="Fluor">8.45840475516691</prop>
						<prop name="Temp">59.94</prop>
						<prop name="Time">1045733</prop>
					</Chan>
				</Acq>
				<Acq Number="4">
					<Chan Number="0">
						<prop name="Fluor">8.47716619665047</prop>
						<prop name="Temp">59.97</prop>
						<prop name="Time">1199567</prop>
					</Chan>
				</Acq>
				<Acq Number="5">
					<Chan Number="0">
						<prop name="Fluor">8.45506141086594</prop>
						<prop name="Temp">59.94</prop>
						<prop name="Time">1353300</prop>
					</Chan>
				</Acq>
				<Acq Number="6">
					<Chan Number="0">
						<prop name="Fluor">8.5255144655224</prop>
						<prop name="Temp">59.94</prop>
						<prop name="Time">1507150</prop>
					</Chan>
				</Acq>
				<Acq Number="7">
					<Chan Number="0">
						<prop name="Fluor">8.4986698105933</prop>
						<prop name="Temp">59.94</prop>
						<prop name="Time">1660933</prop>
					</Chan>
				</Acq>
				<Acq Number="8">
					<Chan Number="0">
						<prop name="Fluor">8.50332626891019</prop>
						<prop name="Temp">59.94</prop>
						<prop name="Time">1814717</prop>
					</Chan>
				</Acq>
				<Acq Number="9">
					<Chan Number="0">
						<prop name="Fluor">8.47985901494674</prop>
						<prop name="Temp">59.94</prop>
						<prop name="Time">1968517</prop>
					</Chan>
				</Acq>
				<Acq Number="10">
					<Chan Number="0">
						<prop name="Fluor">8.5469583208578</prop>
						<prop name="Temp">59.94</prop>
						<prop name="Time">2122333</prop>
					</Chan>
				</Acq>
				<Acq Number="11">
					<Chan Number="0">
						<prop name="Fluor">8.50060769412045</prop>
						<prop name="Temp">59.94</prop>
						<prop name="Time">2276133</prop>
					</Chan>
				</Acq>
				<Acq Number="12">
					<Chan Number="0">
						<prop name="Fluor">8.57046955474758</prop>
						<prop name="Temp">59.94</prop>
						<prop name="Time">2429933</prop>
					</Chan>
				</Acq>
				<Acq Number="13">
					<Chan Number="0">
						<prop name="Fluor">8.52406586678316</prop>
						<prop name="Temp">59.94</prop>
						<prop name="Time">2583717</prop>
					</Chan>
				</Acq>
				<Acq Number="14">
					<Chan Number="0">
						<prop name="Fluor">8.54426572251093</prop>
						<prop name="Temp">59.94</prop>
						<prop name="Time">2737567</prop>
					</Chan>
				</Acq>
				<Acq Number="15">
					<Chan Number="0">
						<prop name="Fluor">8.61472211688477</prop>
						<prop name="Temp">59.94</prop>
						<prop name="Time">2891383</prop>
					</Chan>
				</Acq>
				<Acq Number="16">
					<Chan Number="0">
						<prop name="Fluor">8.63963275159655</prop>
						<prop name="Temp">59.94</prop>
						<prop name="Time">3045167</prop>
					</Chan>
				</Acq>
				<Acq Number="17">
					<Chan Number="0">
						<prop name="Fluor">8.54824189890332</prop>
						<prop name="Temp">59.94</prop>
						<prop name="Time">3199000</prop>
					</Chan>
				</Acq>
				<Acq Number="18">
					<Chan Number="0">
						<prop name="Fluor">8.63413933864902</prop>
						<prop name="Temp">59.94</prop>
						<prop name="Time">3352767</prop>
					</Chan>
				</Acq>
				<Acq Number="19">
					<Chan Number="0">
						<prop name="Fluor">8.61269463181843</prop>
						<prop name="Temp">59.94</prop>
						<prop name="Time">3506567</prop>
					</Chan>
				</Acq>
				<Acq Number="20">
					<Chan Number="0">
						<prop name="Fluor">8.50654248595461</prop>
						<prop name="Temp">59.94</prop>
						<prop name="Time">3660367</prop>
					</Chan>
				</Acq>
				<Acq Number="21">
					<Chan Number="0">
						<prop name="Fluor">8.63274930670755</prop>
						<prop name="Temp">59.94</prop>
						<prop name="Time">3814167</prop>
					</Chan>
				</Acq>
				<Acq Number="22">
					<Chan Number="0">
						<prop name="Fluor">8.57104586943312</prop>
						<prop name="Temp">59.94</prop>
						<prop name="Time">3967950</prop>
					</Chan>
				</Acq>
				<Acq Number="23">
					<Chan Number="0">
						<prop name="Fluor">8.63067033220156</prop>
						<prop name="Temp">59.94</prop>
						<prop name="Time">4121750</prop>
					</Chan>
				</Acq>
				<Acq Number="24">
					<Chan Number="0">
						<prop name="Fluor">8.59174590482212</prop>
						<prop name="Temp">59.94</prop>
						<prop name="Time">4275567</prop>
					</Chan>
				</Acq>
				<Acq Number="25">
					<Chan Number="0">
						<prop name="Fluor">8.60910717786336</prop>
						<prop name="Temp">59.94</prop>
						<prop name="Time">4429367</prop>
					</Chan>
				</Acq>
				<Acq Number="26">
					<Chan Number="0">
						<prop name="Fluor">8.67816411375471</prop>
						<prop name="Temp">59.94</prop>
						<prop name="Time">4583183</prop>
					</Chan>
				</Acq>
				<Acq Number="27">
					<Chan Number="0">
						<prop name="Fluor">8.76657145332081</prop>
						<prop name="Temp">59.94</prop>
						<prop name="Time">4736983</prop>
					</Chan>
				</Acq>
				<Acq Number="28">
					<Chan Number="0">
						<prop name="Fluor">8.96200940272197</prop>
						<prop name="Temp">59.94</prop>
						<prop name="Time">4890800</prop>
					</Chan>
				</Acq>
				<Acq Number="29">
					<Chan Number="0">
						<prop name="Fluor">9.2292024226524</prop>
						<prop name="Temp">59.94</prop>
						<prop name="Time">5044583</prop>
					</Chan>
				</Acq>
				<Acq Number="30">
					<Chan Number="0">
						<prop name="Fluor">9.65177438866249</prop>
						<prop name="Temp">59.94</prop>
						<prop name="Time">5198383</prop>
					</Chan>
				</Acq>
				<Acq Number="31">
					<Chan Number="0">
						<prop name="Fluor">10.6442899744297</prop>
						<prop name="Temp">59.94</prop>
						<prop name="Time">5352200</prop>
					</Chan>
				</Acq>
				<Acq Number="32">
					<Chan Number="0">
						<prop name="Fluor">12.5032474667357</prop>
						<prop name="Temp">59.94</prop>
						<prop name="Time">5506000</prop>
					</Chan>
				</Acq>
				<Acq Number="33">
					<Chan Number="0">
						<prop name="Fluor">15.8049581542158</prop>
						<prop name="Temp">59.94</prop>
						<prop name="Time">5659817</prop>
					</Chan>
				</Acq>
				<Acq Number="34">
					<Chan Number="0">
						<prop name="Fluor">22.0279159728235</prop>
						<prop name="Temp">59.94</prop>
						<prop name="Time">5813600</prop>
					</Chan>
				</Acq>
				<Acq Number="35">
					<Chan Number="0">
						<prop name="Fluor">32.7447070078732</prop>
						<prop name="Temp">59.94</prop>
						<prop name="Time">5967383</prop>
					</Chan>
				</Acq>
				<Acq Number="36">
					<Chan Number="0">
						<prop name="Fluor">49.1957761070374</prop>
						<prop name="Temp">59.94</prop>
						<prop name="Time">6121217</prop>
					</Chan>
				</Acq>
				<Acq Number="37">
					<Chan Number="0">
						<prop name="Fluor">68.7046254177327</prop>
						<prop name="Temp">59.97</prop>
						<prop name="Time">6274700</prop>
					</Chan>
				</Acq>
				<Acq Number="38">
					<Chan Number="0">
						<prop name="Fluor">83.801621499526</prop>
						<prop name="Temp">59.94</prop>
						<prop name="Time">6428550</prop>
					</Chan>
				</Acq>
				<Acq Number="39">
					<Chan Number="0">
						<prop name="Fluor">92.4245938164095</prop>
						<prop name="Temp">59.94</prop>
						<prop name="Time">6582417</prop>
					</Chan>
				</Acq>
				<Acq Number="40">
					<Chan Number="0">
						<prop name="Fluor">96.6554093441152</prop>
						<prop name="Temp">59.94</prop>
						<prop name="Time">6736233</prop>
					</Chan>
				</Acq>
				<Acq Number="41">
					<Chan Number="0">
						<prop name="Fluor">99.2845466463155</prop>
						<prop name="Temp">59.94</prop>
						<prop name="Time">6890067</prop>
					</Chan>
				</Acq>
				<Acq Number="42">
					<Chan Number="0">
						<prop name="Fluor">100.889844783494</prop>
						<prop name="Temp">59.94</prop>
						<prop name="Time">7043817</prop>
					</Chan>
				</Acq>
				<Acq Number="43">
					<Chan Number="0">
						<prop name="Fluor">101.950728814044</prop>
						<prop name="Temp">59.94</prop>
						<prop name="Time">7197650</prop>
					</Chan>
				</Acq>
				<Acq Number="44">
					<Chan Number="0">
						<prop name="Fluor">102.607306815361</prop>
						<prop name="Temp">59.94</prop>
						<prop name="Time">7351467</prop>
					</Chan>
				</Acq>
				<Acq Number="45">
					<Chan Number="0">
						<prop name="Fluor">102.93230608949</prop>
						<prop name="Temp">59.94</prop>
						<prop name="Time">7505233</prop>
					</Chan>
				</Acq>
			</Sample>
			<Sample Number="10">
				<Acq Number="1">
					<Chan Number="0">
						<prop name="Fluor">3.61779884539264</prop>
						<prop name="Temp">59.94</prop>
						<prop name="Time">738150</prop>
					</Chan>
				</Acq>
				<Acq Number="2">
					<Chan Number="0">
						<prop name="Fluor">3.68294498946696</prop>
						<prop name="Temp">59.94</prop>
						<prop name="Time">891933</prop>
					</Chan>
				</Acq>
				<Acq Number="3">
					<Chan Number="0">
						<prop name="Fluor">3.77658606210502</prop>
						<prop name="Temp">59.94</prop>
						<prop name="Time">1045733</prop>
					</Chan>
				</Acq>
				<Acq Number="4">
					<Chan Number="0">
						<prop name="Fluor">3.75171839565126</prop>
						<prop name="Temp">59.97</prop>
						<prop name="Time">1199567</prop>
					</Chan>
				</Acq>
				<Acq Number="5">
					<Chan Number="0">
						<prop name="Fluor">3.82180008066594</prop>
						<prop name="Temp">59.94</prop>
						<prop name="Time">1353300</prop>
					</Chan>
				</Acq>
				<Acq Number="6">
					<Chan Number="0">
						<prop name="Fluor">3.77684017720216</prop>
						<prop name="Temp">59.94</prop>
						<prop name="Time">1507150</prop>
					</Chan>
				</Acq>
				<Acq Number="7">
					<Chan Number="0">
						<prop name="Fluor">3.72807780885906</prop>
						<prop name="Temp">59.94</prop>
						<prop name="Time">1660933</prop>
					</Chan>
				</Acq>
				<Acq Number="8">
					<Chan Number="0">
						<prop name="Fluor">3.82350381265633</prop>
						<prop name="Temp">59.94</prop>
						<prop name="Time">1814717</prop>
					</Chan>
				</Acq>
				<Acq Number="9">
					<Chan Number="0">
						<prop name="Fluor">3.82291841879878</prop>
						<prop name="Temp">59.94</prop>
						<prop name="Time">1968517</prop>
					</Chan>
				</Acq>
				<Acq Number="10">
					<Chan Number="0">
						<prop name="Fluor">3.89325957676742</prop>
						<prop name="Temp">59.94</prop>
						<prop name="Time">2122333</prop>
					</Chan>
				</Acq>
				<Acq Number="11">
					<Chan Number="0">
						<prop name="Fluor">3.89235150638922</prop>
						<prop name="Temp">59.94</prop>
						<prop name="Time">2276133</prop>
					</Chan>
				</Acq>
				<Acq Number="12">
					<Chan Number="0">
						<prop name="Fluor">3.89385149405175</prop>
						<prop name="Temp">59.94</prop>
						<prop name="Time">2429933</prop>
					</Chan>
				</Acq>
				<Acq Number="13">
					<Chan Number="0">
						<prop name="Fluor">3.8929054424609</prop>
						<prop name="Temp">59.94</prop>
						<prop name="Time">2583717</prop>
					</Chan>
				</Acq>
				<Acq Number="14">
					<Chan Number="0">
						<prop name="Fluor">3.86863522447206</prop>
						<prop name="Temp">59.94</prop>
						<prop name="Time">2737567</prop>
					</Chan>
				</Acq>
				<Acq Number="15">
					<Chan Number="0">
						<prop name="Fluor">3.94048605434783</prop>
						<prop name="Temp">59.94</prop>
						<prop name="Time">2891383</prop>
					</Chan>
				</Acq>
				<Acq Number="16">
					<Chan Number="0">
						<prop name="Fluor">3.96509377964047</prop>
						<prop name="Temp">59.94</prop>
						<prop name="Time">3045167</prop>
					</Chan>
				</Acq>
				<Acq Number="17">
					<Chan Number="0">
						<prop name="Fluor">3.96384088643259</prop>
						<prop name="Temp">59.94</prop>
						<prop name="Time">3199000</prop>
					</Chan>
				</Acq>
				<Acq Number="18">
					<Chan Number="0">
						<prop name="Fluor">3.985814813573</prop>
						<prop name="Temp">59.94</prop>
						<prop name="Time">3352767</prop>
					</Chan>
				</Acq>
				<Acq Number="19">
					<Chan Number="0">
						<prop name="Fluor">3.93931914523196</prop>
						<prop name="Temp">59.94</prop>
						<prop name="Time">3506567</prop>
					</Chan>
				</Acq>
				<Acq Number="20">
					<Chan Number="0">
						<prop name="Fluor">3.9880077013977</prop>
						<prop name="Temp">59.94</prop>
						<prop name="Time">3660367</prop>
					</Chan>
				</Acq>
				<Acq Number="21">
					<Chan Number="0">
						<prop name="Fluor">4.0310888805824</prop>
						<prop name="Temp">59.94</prop>
						<prop name="Time">3814167</prop>
					</Chan>
				</Acq>
				<Acq Number="22">
					<Chan Number="0">
						<prop name="Fluor">4.0091327550847</prop>
						<prop name="Temp">59.94</prop>
						<prop name="Time">3967950</prop>
					</Chan>
				</Acq>
				<Acq Number="23">
					<Chan Number="0">
						<prop name="Fluor">4.02766221522007</prop>
						<prop name="Temp">59.94</prop>
						<prop name="Time">4121750</prop>
					</Chan>
				</Acq>
				<Acq Number="24">
					<Chan Number="0">
						<prop name="Fluor">4.09739805647962</prop>
						<prop name="Temp">59.94</prop>
						<prop name="Time">4275567</prop>
					</Chan>
				</Acq>
				<Acq Number="25">
					<Chan Number="0">
						<prop name="Fluor">4.04347176776361</prop>
						<prop name="Temp">59.94</prop>
						<prop name="Time">4429367</prop>
					</Chan>
				</Acq>
				<Acq Number="26">
					<Chan Number="0">
						<prop name="Fluor">4.03787625439984</prop>
						<prop name="Temp">59.94</prop>
						<prop name="Time">4583183</prop>
					</Chan>
				</Acq>
				<Acq Number="27">
					<Chan Number="0">
						<prop name="Fluor">4.10135142281904</prop>
						<prop name="Temp">59.94</prop>
						<prop name="Time">4736983</prop>
					</Chan>
				</Acq>
				<Acq Number="28">
					<Chan Number="0">
						<prop name="Fluor">4.11895607164311</prop>
						<prop name="Temp">59.94</prop>
						<prop name="Time">4890800</prop>
					</Chan>
				</Acq>
				<Acq Number="29">
					<Chan Number="0">
						<prop name="Fluor">4.16436722907857</prop>
						<prop name="Temp">59.94</prop>
						<prop name="Time">5044583</prop>
					</Chan>
				</Acq>
				<Acq Number="30">
					<Chan Number="0">
						<prop name="Fluor">4.23405091104459</prop>
						<prop name="Temp">59.94</prop>
						<prop name="Time">5198383</prop>
					</Chan>
				</Acq>
				<Acq Number="31">
					<Chan Number="0">
						<prop name="Fluor">4.3481697364156</prop>
						<prop name="Temp">59.94</prop>
						<prop name="Time">5352200</prop>
					</Chan>
				</Acq>
				<Acq Number="32">
					<Chan Number="0">
						<prop name="Fluor">4.65013849856604</prop>
						<prop name="Temp">59.94</prop>
						<prop name="Time">5506000</prop>
					</Chan>
				</Acq>
				<Acq Number="33">
					<Chan Number="0">
						<prop name="Fluor">5.02258491152985</prop>
						<prop name="Temp">59.94</prop>
						<prop name="Time">5659817</prop>
					</Chan>
				</Acq>
				<Acq Number="34">
					<Chan Number="0">
						<prop name="Fluor">5.90633191918286</prop>
						<prop name="Temp">59.94</prop>
						<prop name="Time">5813600</prop>
					</Chan>
				</Acq>
				<Acq Number="35">
					<Chan Number="0">
						<prop name="Fluor">7.6511773944543</prop>
						<prop name="Temp">59.94</prop>
						<prop name="Time">5967383</prop>
					</Chan>
				</Acq>
				<Acq Number="36">
					<Chan Number="0">
						<prop name="Fluor">10.7469425808825</prop>
						<prop name="Temp">59.94</prop>
						<prop name="Time">6121217</prop>
					</Chan>
				</Acq>
				<Acq Number="37">
					<Chan Number="0">
						<prop name="Fluor">16.5543522464194</prop>
						<prop name="Temp">59.97</prop>
						<prop name="Time">6274700</prop>
					</Chan>
				</Acq>
				<Acq Number="38">
					<Chan Number="0">
						<prop name="Fluor">26.7244974849403</prop>
						<prop name="Temp">59.94</prop>
						<prop name="Time">6428550</prop>
					</Chan>
				</Acq>
				<Acq Number="39">
					<Chan Number="0">
						<prop name="Fluor">42.4173730113239</prop>
						<prop name="Temp">59.94</prop>
						<prop name="Time">6582417</prop>
					</Chan>
				</Acq>
				<Acq Number="40">
					<Chan Number="0">
						<prop name="Fluor">61.703503128122</prop>
						<prop name="Temp">59.94</prop>
						<prop name="Time">6736233</prop>
					</Chan>
				</Acq>
				<Acq Number="41">
					<Chan Number="0">
						<prop name="Fluor">77.5951640355289</prop>
						<prop name="Temp">59.94</prop>
						<prop name="Time">6890067</prop>
					</Chan>
				</Acq>
				<Acq Number="42">
					<Chan Number="0">
						<prop name="Fluor">86.6740739516797</prop>
						<prop name="Temp">59.94</prop>
						<prop name="Time">7043817</prop>
					</Chan>
				</Acq>
				<Acq Number="43">
					<Chan Number="0">
						<prop name="Fluor">92.349178848914</prop>
						<prop name="Temp">59.94</prop>
						<prop name="Time">7197650</prop>
					</Chan>
				</Acq>
				<Acq Number="44">
					<Chan Number="0">
						<prop name="Fluor">96.4514875321652</prop>
						<prop name="Temp">59.94</prop>
						<prop name="Time">7351467</prop>
					</Chan>
				</Acq>
				<Acq Number="45">
					<Chan Number="0">
						<prop name="Fluor">99.3168635928289</prop>
						<prop name="Temp">59.94</prop>
						<prop name="Time">7505233</prop>
					</Chan>
				</Acq>
			</Sample>
			<Sample Number="11">
				<Acq Number="1">
					<Chan Number="0">
						<prop name="Fluor">3.08259470342346</prop>
						<prop name="Temp">59.94</prop>
						<prop name="Time">738150</prop>
					</Chan>
				</Acq>
				<Acq Number="2">
					<Chan Number="0">
						<prop name="Fluor">3.12814074872109</prop>
						<prop name="Temp">59.94</prop>
						<prop name="Time">891933</prop>
					</Chan>
				</Acq>
				<Acq Number="3">
					<Chan Number="0">
						<prop name="Fluor">3.17805670130182</prop>
						<prop name="Temp">59.94</prop>
						<prop name="Time">1045733</prop>
					</Chan>
				</Acq>
				<Acq Number="4">
					<Chan Number="0">
						<prop name="Fluor">3.20161071467704</prop>
						<prop name="Temp">59.97</prop>
						<prop name="Time">1199567</prop>
					</Chan>
				</Acq>
				<Acq Number="5">
					<Chan Number="0">
						<prop name="Fluor">3.17677742731573</prop>
						<prop name="Temp">59.94</prop>
						<prop name="Time">1353300</prop>
					</Chan>
				</Acq>
				<Acq Number="6">
					<Chan Number="0">
						<prop name="Fluor">3.20312095769107</prop>
						<prop name="Temp">59.94</prop>
						<prop name="Time">1507150</prop>
					</Chan>
				</Acq>
				<Acq Number="7">
					<Chan Number="0">
						<prop name="Fluor">3.20137803941347</prop>
						<prop name="Temp">59.94</prop>
						<prop name="Time">1660933</prop>
					</Chan>
				</Acq>
				<Acq Number="8">
					<Chan Number="0">
						<prop name="Fluor">3.30251910906977</prop>
						<prop name="Temp">59.94</prop>
						<prop name="Time">1814717</prop>
					</Chan>
				</Acq>
				<Acq Number="9">
					<Chan Number="0">
						<prop name="Fluor">3.27715324419561</prop>
						<prop name="Temp">59.94</prop>
						<prop name="Time">1968517</prop>
					</Chan>
				</Acq>
				<Acq Number="10">
					<Chan Number="0">
						<prop name="Fluor">3.27738241663718</prop>
						<prop name="Temp">59.94</prop>
						<prop name="Time">2122333</prop>
					</Chan>
				</Acq>
				<Acq Number="11">
					<Chan Number="0">
						<prop name="Fluor">3.27660850261556</prop>
						<prop name="Temp">59.94</prop>
						<prop name="Time">2276133</prop>
					</Chan>
				</Acq>
				<Acq Number="12">
					<Chan Number="0">
						<prop name="Fluor">3.30277473798507</prop>
						<prop name="Temp">59.94</prop>
						<prop name="Time">2429933</prop>
					</Chan>
				</Acq>
				<Acq Number="13">
					<Chan Number="0">
						<prop name="Fluor">3.35170939482085</prop>
						<prop name="Temp">59.94</prop>
						<prop name="Time">2583717</prop>
					</Chan>
				</Acq>
				<Acq Number="14">
					<Chan Number="0">
						<prop name="Fluor">3.37575349289617</prop>
						<prop name="Temp">59.94</prop>
						<prop name="Time">2737567</prop>
					</Chan>
				</Acq>
				<Acq Number="15">
					<Chan Number="0">
						<prop name="Fluor">3.40214334393676</prop>
						<prop name="Temp">59.94</prop>
						<prop name="Time">2891383</prop>
					</Chan>
				</Acq>
				<Acq Number="16">
					<Chan Number="0">
						<prop name="Fluor">3.47786586204858</prop>
						<prop name="Temp">59.94</prop>
						<prop name="Time">3045167</prop>
					</Chan>
				</Acq>
				<Acq Number="17">
					<Chan Number="0">
						<prop name="Fluor">3.55134290631263</prop>
						<prop name="Temp">59.94</prop>
						<prop name="Time">3199000</prop>
					</Chan>
				</Acq>
				<Acq Number="18">
					<Chan Number="0">
						<prop name="Fluor">3.74898761308388</prop>
						<prop name="Temp">59.94</prop>
						<prop name="Time">3352767</prop>
					</Chan>
				</Acq>
				<Acq Number="19">
					<Chan Number="0">
						<prop name="Fluor">4.0475027354421</prop>
						<prop name="Temp">59.94</prop>
						<prop name="Time">3506567</prop>
					</Chan>
				</Acq>
				<Acq Number="20">
					<Chan Number="0">
						<prop name="Fluor">4.79578628155899</prop>
						<prop name="Temp">59.94</prop>
						<prop name="Time">3660367</prop>
					</Chan>
				</Acq>
				<Acq Number="21">
					<Chan Number="0">
						<prop name="Fluor">6.08399230814309</prop>
						<prop name="Temp">59.94</prop>
						<prop name="Time">3814167</prop>
					</Chan>
				</Acq>
				<Acq Number="22">
					<Chan Number="0">
						<prop name="Fluor">8.59831536569271</prop>
						<prop name="Temp">59.94</prop>
						<prop name="Time">3967950</prop>
					</Chan>
				</Acq>
				<Acq Number="23">
					<Chan Number="0">
						<prop name="Fluor">13.3361430961626</prop>
						<prop name="Temp">59.94</prop>
						<prop name="Time">4121750</prop>
					</Chan>
				</Acq>
				<Acq Number="24">
					<Chan Number="0">
						<prop name="Fluor">21.8704389899036</prop>
						<prop name="Temp">59.94</prop>
						<prop name="Time">4275567</prop>
					</Chan>
				</Acq>
				<Acq Number="25">
					<Chan Number="0">
						<prop name="Fluor">36.2672078831301</prop>
						<prop name="Temp">59.94</prop>
						<prop name="Time">4429367</prop>
					</Chan>
				</Acq>
				<Acq Number="26">
					<Chan Number="0">
						<prop name="Fluor">55.9353268949817</prop>
						<prop name="Temp">59.94</prop>
						<prop name="Time">4583183</prop>
					</Chan>
				</Acq>
				<Acq Number="27">
					<Chan Number="0">
						<prop name="Fluor">74.2244459570913</prop>
						<prop name="Temp">59.94</prop>
						<prop name="Time">4736983</prop>
					</Chan>
				</Acq>
				<Acq Number="28">
					<Chan Number="0">
						<prop name="Fluor">84.4765838318891</prop>
						<prop name="Temp">59.94</prop>
						<prop name="Time">4890800</prop>
					</Chan>
				</Acq>
				<Acq Number="29">
					<Chan Number="0">
						<prop name="Fluor">89.0901261204663</prop>
						<prop name="Temp">59.94</prop>
						<prop name="Time">5044583</prop>
					</Chan>
				</Acq>
				<Acq Number="30">
					<Chan Number="0">
						<prop name="Fluor">92.1732749652426</prop>
						<prop name="Temp">59.94</prop>
						<prop name="Time">5198383</prop>
					</Chan>
				</Acq>
				<Acq Number="31">
					<Chan Number="0">
						<prop name="Fluor">94.4359799115097</prop>
						<prop name="Temp">59.94</prop>
						<prop name="Time">5352200</prop>
					</Chan>
				</Acq>
				<Acq Number="32">
					<Chan Number="0">
						<prop name="Fluor">96.330795544687</prop>
						<prop name="Temp">59.94</prop>
						<prop name="Time">5506000</prop>
					</Chan>
				</Acq>
				<Acq Number="33">
					<Chan Number="0">
						<prop name="Fluor">97.3961181492283</prop>
						<prop name="Temp">59.94</prop>
						<prop name="Time">5659817</prop>
					</Chan>
				</Acq>
				<Acq Number="34">
					<Chan Number="0">
						<prop name="Fluor">98.3642053984638</prop>
						<prop name="Temp">59.94</prop>
						<prop name="Time">5813600</prop>
					</Chan>
				</Acq>
				<Acq Number="35">
					<Chan Number="0">
						<prop name="Fluor">99.1746438088953</prop>
						<prop name="Temp">59.94</prop>
						<prop name="Time">5967383</prop>
					</Chan>
				</Acq>
				<Acq Number="36">
					<Chan Number="0">
						<prop name="Fluor">99.6861029613896</prop>
						<prop name="Temp">59.94</prop>
						<prop name="Time">6121217</prop>
					</Chan>
				</Acq>
				<Acq Number="37">
					<Chan Number="0">
						<prop name="Fluor">100.061435395701</prop>
						<prop name="Temp">59.97</prop>
						<prop name="Time">6274700</prop>
					</Chan>
				</Acq>
				<Acq Number="38">
					<Chan Number="0">
						<prop name="Fluor">100.346281596174</prop>
						<prop name="Temp">59.94</prop>
						<prop name="Time">6428550</prop>
					</Chan>
				</Acq>
				<Acq Number="39">
					<Chan Number="0">
						<prop name="Fluor">100.529061715621</prop>
						<prop name="Temp">59.94</prop>
						<prop name="Time">6582417</prop>
					</Chan>
				</Acq>
				<Acq Number="40">
					<Chan Number="0">
						<prop name="Fluor">100.72737339199</prop>
						<prop name="Temp">59.94</prop>
						<prop name="Time">6736233</prop>
					</Chan>
				</Acq>
				<Acq Number="41">
					<Chan Number="0">
						<prop name="Fluor">100.89641173982</prop>
						<prop name="Temp">59.94</prop>
						<prop name="Time">6890067</prop>
					</Chan>
				</Acq>
				<Acq Number="42">
					<Chan Number="0">
						<prop name="Fluor">101.282855286322</prop>
						<prop name="Temp">59.94</prop>
						<prop name="Time">7043817</prop>
					</Chan>
				</Acq>
				<Acq Number="43">
					<Chan Number="0">
						<prop name="Fluor">101.429847208801</prop>
						<prop name="Temp">59.94</prop>
						<prop name="Time">7197650</prop>
					</Chan>
				</Acq>
				<Acq Number="44">
					<Chan Number="0">
						<prop name="Fluor">101.270003162706</prop>
						<prop name="Temp">59.94</prop>
						<prop name="Time">7351467</prop>
					</Chan>
				</Acq>
				<Acq Number="45">
					<Chan Number="0">
						<prop name="Fluor">101.583431696674</prop>
						<prop name="Temp">59.94</prop>
						<prop name="Time">7505233</prop>
					</Chan>
				</Acq>
			</Sample>
			<Sample Number="12">
				<Acq Number="1">
					<Chan Number="0">
						<prop name="Fluor">3.63330408081558</prop>
						<prop name="Temp">59.94</prop>
						<prop name="Time">738150</prop>
					</Chan>
				</Acq>
				<Acq Number="2">
					<Chan Number="0">
						<prop name="Fluor">3.70849866707044</prop>
						<prop name="Temp">59.94</prop>
						<prop name="Time">891933</prop>
					</Chan>
				</Acq>
				<Acq Number="3">
					<Chan Number="0">
						<prop name="Fluor">3.65533347995842</prop>
						<prop name="Temp">59.94</prop>
						<prop name="Time">1045733</prop>
					</Chan>
				</Acq>
				<Acq Number="4">
					<Chan Number="0">
						<prop name="Fluor">3.76063042995352</prop>
						<prop name="Temp">59.97</prop>
						<prop name="Time">1199567</prop>
					</Chan>
				</Acq>
				<Acq Number="5">
					<Chan Number="0">
						<prop name="Fluor">3.73397989196657</prop>
						<prop name="Temp">59.94</prop>
						<prop name="Time">1353300</prop>
					</Chan>
				</Acq>
				<Acq Number="6">
					<Chan Number="0">
						<prop name="Fluor">3.76240746549139</prop>
						<prop name="Temp">59.94</prop>
						<prop name="Time">1507150</prop>
					</Chan>
				</Acq>
				<Acq Number="7">
					<Chan Number="0">
						<prop name="Fluor">3.70695204624312</prop>
						<prop name="Temp">59.94</prop>
						<prop name="Time">1660933</prop>
					</Chan>
				</Acq>
				<Acq Number="8">
					<Chan Number="0">
						<prop name="Fluor">3.84246279780271</prop>
						<prop name="Temp">59.94</prop>
						<prop name="Time">1814717</prop>
					</Chan>
				</Acq>
				<Acq Number="9">
					<Chan Number="0">
						<prop name="Fluor">3.81519722149342</prop>
						<prop name="Temp">59.94</prop>
						<prop name="Time">1968517</prop>
					</Chan>
				</Acq>
				<Acq Number="10">
					<Chan Number="0">
						<prop name="Fluor">3.84218063212806</prop>
						<prop name="Temp">59.94</prop>
						<prop name="Time">2122333</prop>
					</Chan>
				</Acq>
				<Acq Number="11">
					<Chan Number="0">
						<prop name="Fluor">3.86797864511598</prop>
						<prop name="Temp">59.94</prop>
						<prop name="Time">2276133</prop>
					</Chan>
				</Acq>
				<Acq Number="12">
					<Chan Number="0">
						<prop name="Fluor">3.84278240545881</prop>
						<prop name="Temp">59.94</prop>
						<prop name="Time">2429933</prop>
					</Chan>
				</Acq>
				<Acq Number="13">
					<Chan Number="0">
						<prop name="Fluor">3.81513325927787</prop>
						<prop name="Temp">59.94</prop>
						<prop name="Time">2583717</prop>
					</Chan>
				</Acq>
				<Acq Number="14">
					<Chan Number="0">
						<prop name="Fluor">3.89430394691514</prop>
						<prop name="Temp">59.94</prop>
						<prop name="Time">2737567</prop>
					</Chan>
				</Acq>
				<Acq Number="15">
					<Chan Number="0">
						<prop name="Fluor">4.02965876860833</prop>
						<prop name="Temp">59.94</prop>
						<prop name="Time">2891383</prop>
					</Chan>
				</Acq>
				<Acq Number="16">
					<Chan Number="0">
						<prop name="Fluor">4.0576380129978</prop>
						<prop name="Temp">59.94</prop>
						<prop name="Time">3045167</prop>
					</Chan>
				</Acq>
				<Acq Number="17">
					<Chan Number="0">
						<prop name="Fluor">4.08302084336202</prop>
						<prop name="Temp">59.94</prop>
						<prop name="Time">3199000</prop>
					</Chan>
				</Acq>
				<Acq Number="18">
					<Chan Number="0">
						<prop name="Fluor">4.37532753977872</prop>
						<prop name="Temp">59.94</prop>
						<prop name="Time">3352767</prop>
					</Chan>
				</Acq>
				<Acq Number="19">
					<Chan Number="0">
						<prop name="Fluor">4.77603638752821</prop>
						<prop name="Temp">59.94</prop>
						<prop name="Time">3506567</prop>
					</Chan>
				</Acq>
				<Acq Number="20">
					<Chan Number="0">
						<prop name="Fluor">5.57984772376221</prop>
						<prop name="Temp">59.94</prop>
						<prop name="Time">3660367</prop>
					</Chan>
				</Acq>
				<Acq Number="21">
					<Chan Number="0">
						<prop name="Fluor">7.14985271341371</prop>
						<prop name="Temp">59.94</prop>
						<prop name="Time">3814167</prop>
					</Chan>
				</Acq>
				<Acq Number="22">
					<Chan Number="0">
						<prop name="Fluor">10.0639895890622</prop>
						<prop name="Temp">59.94</prop>
						<prop name="Time">3967950</prop>
					</Chan>
				</Acq>
				<Acq Number="23">
					<Chan Number="0">
						<prop name="Fluor">15.6050628768107</prop>
						<prop name="Temp">59.94</prop>
						<prop name="Time">4121750</prop>
					</Chan>
				</Acq>
				<Acq Number="24">
					<Chan Number="0">
						<prop name="Fluor">25.3584076742377</prop>
						<prop name="Temp">59.94</prop>
						<prop name="Time">4275567</prop>
					</Chan>
				</Acq>
				<Acq Number="25">
					<Chan Number="0">
						<prop name="Fluor">41.405197455425</prop>
						<prop name="Temp">59.94</prop>
						<prop name="Time">4429367</prop>
					</Chan>
				</Acq>
				<Acq Number="26">
					<Chan Number="0">
						<prop name="Fluor">62.3666764398652</prop>
						<prop name="Temp">59.94</prop>
						<prop name="Time">4583183</prop>
					</Chan>
				</Acq>
				<Acq Number="27">
					<Chan Number="0">
						<prop name="Fluor">80.2431723024074</prop>
						<prop name="Temp">59.94</prop>
						<prop name="Time">4736983</prop>
					</Chan>
				</Acq>
				<Acq Number="28">
					<Chan Number="0">
						<prop name="Fluor">90.1557051591988</prop>
						<prop name="Temp">59.94</prop>
						<prop name="Time">4890800</prop>
					</Chan>
				</Acq>
				<Acq Number="29">
					<Chan Number="0">
						<prop name="Fluor">94.7608257697116</prop>
						<prop name="Temp">59.94</prop>
						<prop name="Time">5044583</prop>
					</Chan>
				</Acq>
				<Acq Number="30">
					<Chan Number="0">
						<prop name="Fluor">97.5363994443871</prop>
						<prop name="Temp">59.94</prop>
						<prop name="Time">5198383</prop>
					</Chan>
				</Acq>
				<Acq Number="31">
					<Chan Number="0">
						<prop name="Fluor">99.8864845154648</prop>
						<prop name="Temp">59.94</prop>
						<prop name="Time">5352200</prop>
					</Chan>
				</Acq>
				<Acq Number="32">
					<Chan Number="0">
						<prop name="Fluor">101.520958369528</prop>
						<prop name="Temp">59.94</prop>
						<prop name="Time">5506000</prop>
					</Chan>
				</Acq>
				<Acq Number="33">
					<Chan Number="0">
						<prop name="Fluor">102.85216219569</prop>
						<prop name="Temp">59.94</prop>
						<prop name="Time">5659817</prop>
					</Chan>
				</Acq>
				<Acq Number="34">
					<Chan Number="0">
						<prop name="Fluor">103.411855097698</prop>
						<prop name="Temp">59.94</prop>
						<prop name="Time">5813600</prop>
					</Chan>
				</Acq>
				<Acq Number="35">
					<Chan Number="0">
						<prop name="Fluor">104.44422156724</prop>
						<prop name="Temp">59.94</prop>
						<prop name="Time">5967383</prop>
					</Chan>
				</Acq>
				<Acq Number="36">
					<Chan Number="0">
						<prop name="Fluor">104.755717266407</prop>
						<prop name="Temp">59.94</prop>
						<prop name="Time">6121217</prop>
					</Chan>
				</Acq>
				<Acq Number="37">
					<Chan Number="0">
						<prop name="Fluor">105.295774155065</prop>
						<prop name="Temp">59.97</prop>
						<prop name="Time">6274700</prop>
					</Chan>
				</Acq>
				<Acq Number="38">
					<Chan Number="0">
						<prop name="Fluor">105.52745242376</prop>
						<prop name="Temp">59.94</prop>
						<prop name="Time">6428550</prop>
					</Chan>
				</Acq>
				<Acq Number="39">
					<Chan Number="0">
						<prop name="Fluor">105.704126998235</prop>
						<prop name="Temp">59.94</prop>
						<prop name="Time">6582417</prop>
					</Chan>
				</Acq>
				<Acq Number="40">
					<Chan Number="0">
						<prop name="Fluor">105.924299870863</prop>
						<prop name="Temp">59.94</prop>
						<prop name="Time">6736233</prop>
					</Chan>
				</Acq>
				<Acq Number="41">
					<Chan Number="0">
						<prop name="Fluor">105.979083759046</prop>
						<prop name="Temp">59.94</prop>
						<prop name="Time">6890067</prop>
					</Chan>
				</Acq>
				<Acq Number="42">
					<Chan Number="0">
						<prop name="Fluor">106.290957132898</prop>
						<prop name="Temp">59.94</prop>
						<prop name="Time">7043817</prop>
					</Chan>
				</Acq>
				<Acq Number="43">
					<Chan Number="0">
						<prop name="Fluor">106.317566034074</prop>
						<prop name="Temp">59.94</prop>
						<prop name="Time">7197650</prop>
					</Chan>
				</Acq>
				<Acq Number="44">
					<Chan Number="0">
						<prop name="Fluor">106.361021173981</prop>
						<prop name="Temp">59.94</prop>
						<prop name="Time">7351467</prop>
					</Chan>
				</Acq>
				<Acq Number="45">
					<Chan Number="0">
						<prop name="Fluor">106.270750421887</prop>
						<prop name="Temp">59.94</prop>
						<prop name="Time">7505233</prop>
					</Chan>
				</Acq>
			</Sample>
			<Sample Number="13">
				<Acq Number="1">
					<Chan Number="0">
						<prop name="Fluor">6.59927473518721</prop>
						<prop name="Temp">59.94</prop>
						<prop name="Time">738150</prop>
					</Chan>
				</Acq>
				<Acq Number="2">
					<Chan Number="0">
						<prop name="Fluor">6.68602106701159</prop>
						<prop name="Temp">59.94</prop>
						<prop name="Time">891933</prop>
					</Chan>
				</Acq>
				<Acq Number="3">
					<Chan Number="0">
						<prop name="Fluor">6.68645891300657</prop>
						<prop name="Temp">59.94</prop>
						<prop name="Time">1045733</prop>
					</Chan>
				</Acq>
				<Acq Number="4">
					<Chan Number="0">
						<prop name="Fluor">6.80325132995044</prop>
						<prop name="Temp">59.97</prop>
						<prop name="Time">1199567</prop>
					</Chan>
				</Acq>
				<Acq Number="5">
					<Chan Number="0">
						<prop name="Fluor">6.68382123579948</prop>
						<prop name="Temp">59.94</prop>
						<prop name="Time">1353300</prop>
					</Chan>
				</Acq>
				<Acq Number="6">
					<Chan Number="0">
						<prop name="Fluor">6.71083607389517</prop>
						<prop name="Temp">59.94</prop>
						<prop name="Time">1507150</prop>
					</Chan>
				</Acq>
				<Acq Number="7">
					<Chan Number="0">
						<prop name="Fluor">6.70712013857049</prop>
						<prop name="Temp">59.94</prop>
						<prop name="Time">1660933</prop>
					</Chan>
				</Acq>
				<Acq Number="8">
					<Chan Number="0">
						<prop name="Fluor">6.78252339406558</prop>
						<prop name="Temp">59.94</prop>
						<prop name="Time">1814717</prop>
					</Chan>
				</Acq>
				<Acq Number="9">
					<Chan Number="0">
						<prop name="Fluor">6.78146196250124</prop>
						<prop name="Temp">59.94</prop>
						<prop name="Time">1968517</prop>
					</Chan>
				</Acq>
				<Acq Number="10">
					<Chan Number="0">
						<prop name="Fluor">6.78193330440782</prop>
						<prop name="Temp">59.94</prop>
						<prop name="Time">2122333</prop>
					</Chan>
				</Acq>
				<Acq Number="11">
					<Chan Number="0">
						<prop name="Fluor">6.73253131850822</prop>
						<prop name="Temp">59.94</prop>
						<prop name="Time">2276133</prop>
					</Chan>
				</Acq>
				<Acq Number="12">
					<Chan Number="0">
						<prop name="Fluor">6.80690512415251</prop>
						<prop name="Temp">59.94</prop>
						<prop name="Time">2429933</prop>
					</Chan>
				</Acq>
				<Acq Number="13">
					<Chan Number="0">
						<prop name="Fluor">6.7813952193198</prop>
						<prop name="Temp">59.94</prop>
						<prop name="Time">2583717</prop>
					</Chan>
				</Acq>
				<Acq Number="14">
					<Chan Number="0">
						<prop name="Fluor">6.80369273328443</prop>
						<prop name="Temp">59.94</prop>
						<prop name="Time">2737567</prop>
					</Chan>
				</Acq>
				<Acq Number="15">
					<Chan Number="0">
						<prop name="Fluor">6.87856967288747</prop>
						<prop name="Temp">59.94</prop>
						<prop name="Time">2891383</prop>
					</Chan>
				</Acq>
				<Acq Number="16">
					<Chan Number="0">
						<prop name="Fluor">6.76121365995154</prop>
						<prop name="Temp">59.94</prop>
						<prop name="Time">3045167</prop>
					</Chan>
				</Acq>
				<Acq Number="17">
					<Chan Number="0">
						<prop name="Fluor">6.80689152509724</prop>
						<prop name="Temp">59.94</prop>
						<prop name="Time">3199000</prop>
					</Chan>
				</Acq>
				<Acq Number="18">
					<Chan Number="0">
						<prop name="Fluor">6.92419356696846</prop>
						<prop name="Temp">59.94</prop>
						<prop name="Time">3352767</prop>
					</Chan>
				</Acq>
				<Acq Number="19">
					<Chan Number="0">
						<prop name="Fluor">6.99641703024001</prop>
						<prop name="Temp">59.94</prop>
						<prop name="Time">3506567</prop>
					</Chan>
				</Acq>
				<Acq Number="20">
					<Chan Number="0">
						<prop name="Fluor">7.19155266165889</prop>
						<prop name="Temp">59.94</prop>
						<prop name="Time">3660367</prop>
					</Chan>
				</Acq>
				<Acq Number="21">
					<Chan Number="0">
						<prop name="Fluor">7.47259756451222</prop>
						<prop name="Temp">59.94</prop>
						<prop name="Time">3814167</prop>
					</Chan>
				</Acq>
				<Acq Number="22">
					<Chan Number="0">
						<prop name="Fluor">8.12218842789481</prop>
						<prop name="Temp">59.94</prop>
						<prop name="Time">3967950</prop>
					</Chan>
				</Acq>
				<Acq Number="23">
					<Chan Number="0">
						<prop name="Fluor">9.4295129637559</prop>
						<prop name="Temp">59.94</prop>
						<prop name="Time">4121750</prop>
					</Chan>
				</Acq>
				<Acq Number="24">
					<Chan Number="0">
						<prop name="Fluor">11.8734233264534</prop>
						<prop name="Temp">59.94</prop>
						<prop name="Time">4275567</prop>
					</Chan>
				</Acq>
				<Acq Number="25">
					<Chan Number="0">
						<prop name="Fluor">16.7162146416187</prop>
						<prop name="Temp">59.94</prop>
						<prop name="Time">4429367</prop>
					</Chan>
				</Acq>
				<Acq Number="26">
					<Chan Number="0">
						<prop name="Fluor">25.682448626323</prop>
						<prop name="Temp">59.94</prop>
						<prop name="Time">4583183</prop>
					</Chan>
				</Acq>
				<Acq Number="27">
					<Chan Number="0">
						<prop name="Fluor">39.780745754053</prop>
						<prop name="Temp">59.94</prop>
						<prop name="Time">4736983</prop>
					</Chan>
				</Acq>
				<Acq Number="28">
					<Chan Number="0">
						<prop name="Fluor">56.2929470306896</prop>
						<prop name="Temp">59.94</prop>
						<prop name="Time">4890800</prop>
					</Chan>
				</Acq>
				<Acq Number="29">
					<Chan Number="0">
						<prop name="Fluor">68.72615312016</prop>
						<prop name="Temp">59.94</prop>
						<prop name="Time">5044583</prop>
					</Chan>
				</Acq>
				<Acq Number="30">
					<Chan Number="0">
						<prop name="Fluor">76.5316946495168</prop>
						<prop name="Temp">59.94</prop>
						<prop name="Time">5198383</prop>
					</Chan>
				</Acq>
				<Acq Number="31">
					<Chan Number="0">
						<prop name="Fluor">81.6166396082121</prop>
						<prop name="Temp">59.94</prop>
						<prop name="Time">5352200</prop>
					</Chan>
				</Acq>
				<Acq Number="32">
					<Chan Number="0">
						<prop name="Fluor">84.9816727216836</prop>
						<prop name="Temp">59.94</prop>
						<prop name="Time">5506000</prop>
					</Chan>
				</Acq>
				<Acq Number="33">
					<Chan Number="0">
						<prop name="Fluor">87.1918667814791</prop>
						<prop name="Temp">59.94</prop>
						<prop name="Time">5659817</prop>
					</Chan>
				</Acq>
				<Acq Number="34">
					<Chan Number="0">
						<prop name="Fluor">89.0741042698333</prop>
						<prop name="Temp">59.94</prop>
						<prop name="Time">5813600</prop>
					</Chan>
				</Acq>
				<Acq Number="35">
					<Chan Number="0">
						<prop name="Fluor">90.5690179241371</prop>
						<prop name="Temp">59.94</prop>
						<prop name="Time">5967383</prop>
					</Chan>
				</Acq>
				<Acq Number="36">
					<Chan Number="0">
						<prop name="Fluor">91.5383425675046</prop>
						<prop name="Temp">59.94</prop>
						<prop name="Time">6121217</prop>
					</Chan>
				</Acq>
				<Acq Number="37">
					<Chan Number="0">
						<prop name="Fluor">92.2573447267564</prop>
						<prop name="Temp">59.97</prop>
						<prop name="Time">6274700</prop>
					</Chan>
				</Acq>
				<Acq Number="38">
					<Chan Number="0">
						<prop name="Fluor">93.1066192993077</prop>
						<prop name="Temp">59.94</prop>
						<prop name="Time">6428550</prop>
					</Chan>
				</Acq>
				<Acq Number="39">
					<Chan Number="0">
						<prop name="Fluor">93.618472893914</prop>
						<prop name="Temp">59.94</prop>
						<prop name="Time">6582417</prop>
					</Chan>
				</Acq>
				<Acq Number="40">
					<Chan Number="0">
						<prop name="Fluor">94.1920116523749</prop>
						<prop name="Temp">59.94</prop>
						<prop name="Time">6736233</prop>
					</Chan>
				</Acq>
				<Acq Number="41">
					<Chan Number="0">
						<prop name="Fluor">94.4981965614009</prop>
						<prop name="Temp">59.94</prop>
						<prop name="Time">6890067</prop>
					</Chan>
				</Acq>
				<Acq Number="42">
					<Chan Number="0">
						<prop name="Fluor">94.6769532207525</prop>
						<prop name="Temp">59.94</prop>
						<prop name="Time">7043817</prop>
					</Chan>
				</Acq>
				<Acq Number="43">
					<Chan Number="0">
						<prop name="Fluor">94.9842118409444</prop>
						<prop name="Temp">59.94</prop>
						<prop name="Time">7197650</prop>
					</Chan>
				</Acq>
				<Acq Number="44">
					<Chan Number="0">
						<prop name="Fluor">95.3796323030322</prop>
						<prop name="Temp">59.94</prop>
						<prop name="Time">7351467</prop>
					</Chan>
				</Acq>
				<Acq Number="45">
					<Chan Number="0">
						<prop name="Fluor">95.4173381749692</prop>
						<prop name="Temp">59.94</prop>
						<prop name="Time">7505233</prop>
					</Chan>
				</Acq>
			</Sample>
			<Sample Number="14">
				<Acq Number="1">
					<Chan Number="0">
						<prop name="Fluor">5.83637705263178</prop>
						<prop name="Temp">59.94</prop>
						<prop name="Time">738150</prop>
					</Chan>
				</Acq>
				<Acq Number="2">
					<Chan Number="0">
						<prop name="Fluor">5.78343139459085</prop>
						<prop name="Temp">59.94</prop>
						<prop name="Time">891933</prop>
					</Chan>
				</Acq>
				<Acq Number="3">
					<Chan Number="0">
						<prop name="Fluor">5.85140053759817</prop>
						<prop name="Temp">59.94</prop>
						<prop name="Time">1045733</prop>
					</Chan>
				</Acq>
				<Acq Number="4">
					<Chan Number="0">
						<prop name="Fluor">5.91666408081448</prop>
						<prop name="Temp">59.97</prop>
						<prop name="Time">1199567</prop>
					</Chan>
				</Acq>
				<Acq Number="5">
					<Chan Number="0">
						<prop name="Fluor">5.87168658725744</prop>
						<prop name="Temp">59.94</prop>
						<prop name="Time">1353300</prop>
					</Chan>
				</Acq>
				<Acq Number="6">
					<Chan Number="0">
						<prop name="Fluor">5.91951577994776</prop>
						<prop name="Temp">59.94</prop>
						<prop name="Time">1507150</prop>
					</Chan>
				</Acq>
				<Acq Number="7">
					<Chan Number="0">
						<prop name="Fluor">5.91621490275338</prop>
						<prop name="Temp">59.94</prop>
						<prop name="Time">1660933</prop>
					</Chan>
				</Acq>
				<Acq Number="8">
					<Chan Number="0">
						<prop name="Fluor">5.91941873980992</prop>
						<prop name="Temp">59.94</prop>
						<prop name="Time">1814717</prop>
					</Chan>
				</Acq>
				<Acq Number="9">
					<Chan Number="0">
						<prop name="Fluor">5.98617987603416</prop>
						<prop name="Temp">59.94</prop>
						<prop name="Time">1968517</prop>
					</Chan>
				</Acq>
				<Acq Number="10">
					<Chan Number="0">
						<prop name="Fluor">6.03165967926061</prop>
						<prop name="Temp">59.94</prop>
						<prop name="Time">2122333</prop>
					</Chan>
				</Acq>
				<Acq Number="11">
					<Chan Number="0">
						<prop name="Fluor">5.98512203385176</prop>
						<prop name="Temp">59.94</prop>
						<prop name="Time">2276133</prop>
					</Chan>
				</Acq>
				<Acq Number="12">
					<Chan Number="0">
						<prop name="Fluor">5.96492023504295</prop>
						<prop name="Temp">59.94</prop>
						<prop name="Time">2429933</prop>
					</Chan>
				</Acq>
				<Acq Number="13">
					<Chan Number="0">
						<prop name="Fluor">5.98606740141358</prop>
						<prop name="Temp">59.94</prop>
						<prop name="Time">2583717</prop>
					</Chan>
				</Acq>
				<Acq Number="14">
					<Chan Number="0">
						<prop name="Fluor">5.98466985095616</prop>
						<prop name="Temp">59.94</prop>
						<prop name="Time">2737567</prop>
					</Chan>
				</Acq>
				<Acq Number="15">
					<Chan Number="0">
						<prop name="Fluor">6.05504735572809</prop>
						<prop name="Temp">59.94</prop>
						<prop name="Time">2891383</prop>
					</Chan>
				</Acq>
				<Acq Number="16">
					<Chan Number="0">
						<prop name="Fluor">5.98932907428654</prop>
						<prop name="Temp">59.94</prop>
						<prop name="Time">3045167</prop>
					</Chan>
				</Acq>
				<Acq Number="17">
					<Chan Number="0">
						<prop name="Fluor">5.98744830638097</prop>
						<prop name="Temp">59.94</prop>
						<prop name="Time">3199000</prop>
					</Chan>
				</Acq>
				<Acq Number="18">
					<Chan Number="0">
						<prop name="Fluor">6.03055811176584</prop>
						<prop name="Temp">59.94</prop>
						<prop name="Time">3352767</prop>
					</Chan>
				</Acq>
				<Acq Number="19">
					<Chan Number="0">
						<prop name="Fluor">6.05350891429446</prop>
						<prop name="Temp">59.94</prop>
						<prop name="Time">3506567</prop>
					</Chan>
				</Acq>
				<Acq Number="20">
					<Chan Number="0">
						<prop name="Fluor">6.05678748680623</prop>
						<prop name="Temp">59.94</prop>
						<prop name="Time">3660367</prop>
					</Chan>
				</Acq>
				<Acq Number="21">
					<Chan Number="0">
						<prop name="Fluor">6.00678997469777</prop>
						<prop name="Temp">59.94</prop>
						<prop name="Time">3814167</prop>
					</Chan>
				</Acq>
				<Acq Number="22">
					<Chan Number="0">
						<prop name="Fluor">6.00987935076752</prop>
						<prop name="Temp">59.94</prop>
						<prop name="Time">3967950</prop>
					</Chan>
				</Acq>
				<Acq Number="23">
					<Chan Number="0">
						<prop name="Fluor">6.07214203860531</prop>
						<prop name="Temp">59.94</prop>
						<prop name="Time">4121750</prop>
					</Chan>
				</Acq>
				<Acq Number="24">
					<Chan Number="0">
						<prop name="Fluor">6.09753560376697</prop>
						<prop name="Temp">59.94</prop>
						<prop name="Time">4275567</prop>
					</Chan>
				</Acq>
				<Acq Number="25">
					<Chan Number="0">
						<prop name="Fluor">6.02455007193636</prop>
						<prop name="Temp">59.94</prop>
						<prop name="Time">4429367</prop>
					</Chan>
				</Acq>
				<Acq Number="26">
					<Chan Number="0">
						<prop name="Fluor">6.0904016255433</prop>
						<prop name="Temp">59.94</prop>
						<prop name="Time">4583183</prop>
					</Chan>
				</Acq>
				<Acq Number="27">
					<Chan Number="0">
						<prop name="Fluor">6.10667022716881</prop>
						<prop name="Temp">59.94</prop>
						<prop name="Time">4736983</prop>
					</Chan>
				</Acq>
				<Acq Number="28">
					<Chan Number="0">
						<prop name="Fluor">6.14052633902435</prop>
						<prop name="Temp">59.94</prop>
						<prop name="Time">4890800</prop>
					</Chan>
				</Acq>
				<Acq Number="29">
					<Chan Number="0">
						<prop name="Fluor">6.1542290453909</prop>
						<prop name="Temp">59.94</prop>
						<prop name="Time">5044583</prop>
					</Chan>
				</Acq>
				<Acq Number="30">
					<Chan Number="0">
						<prop name="Fluor">6.21242067040303</prop>
						<prop name="Temp">59.94</prop>
						<prop name="Time">5198383</prop>
					</Chan>
				</Acq>
				<Acq Number="31">
					<Chan Number="0">
						<prop name="Fluor">6.24438699400089</prop>
						<prop name="Temp">59.94</prop>
						<prop name="Time">5352200</prop>
					</Chan>
				</Acq>
				<Acq Number="32">
					<Chan Number="0">
						<prop name="Fluor">6.45816211845927</prop>
						<prop name="Temp">59.94</prop>
						<prop name="Time">5506000</prop>
					</Chan>
				</Acq>
				<Acq Number="33">
					<Chan Number="0">
						<prop name="Fluor">6.67256641036401</prop>
						<prop name="Temp">59.94</prop>
						<prop name="Time">5659817</prop>
					</Chan>
				</Acq>
				<Acq Number="34">
					<Chan Number="0">
						<prop name="Fluor">7.13520063183242</prop>
						<prop name="Temp">59.94</prop>
						<prop name="Time">5813600</prop>
					</Chan>
				</Acq>
				<Acq Number="35">
					<Chan Number="0">
						<prop name="Fluor">7.93845717380492</prop>
						<prop name="Temp">59.94</prop>
						<prop name="Time">5967383</prop>
					</Chan>
				</Acq>
				<Acq Number="36">
					<Chan Number="0">
						<prop name="Fluor">9.5092094387428</prop>
						<prop name="Temp">59.94</prop>
						<prop name="Time">6121217</prop>
					</Chan>
				</Acq>
				<Acq Number="37">
					<Chan Number="0">
						<prop name="Fluor">12.3475824077253</prop>
						<prop name="Temp">59.97</prop>
						<prop name="Time">6274700</prop>
					</Chan>
				</Acq>
				<Acq Number="38">
					<Chan Number="0">
						<prop name="Fluor">17.8196630130762</prop>
						<prop name="Temp">59.94</prop>
						<prop name="Time">6428550</prop>
					</Chan>
				</Acq>
				<Acq Number="39">
					<Chan Number="0">
						<prop name="Fluor">27.1312121437438</prop>
						<prop name="Temp">59.94</prop>
						<prop name="Time">6582417</prop>
					</Chan>
				</Acq>
				<Acq Number="40">
					<Chan Number="0">
						<prop name="Fluor">41.1901262244043</prop>
						<prop name="Temp">59.94</prop>
						<prop name="Time">6736233</prop>
					</Chan>
				</Acq>
				<Acq Number="41">
					<Chan Number="0">
						<prop name="Fluor">56.9430170130616</prop>
						<prop name="Temp">59.94</prop>
						<prop name="Time">6890067</prop>
					</Chan>
				</Acq>
				<Acq Number="42">
					<Chan Number="0">
						<prop name="Fluor">70.6487346254758</prop>
						<prop name="Temp">59.94</prop>
						<prop name="Time">7043817</prop>
					</Chan>
				</Acq>
				<Acq Number="43">
					<Chan Number="0">
						<prop name="Fluor">80.0291834162281</prop>
						<prop name="Temp">59.94</prop>
						<prop name="Time">7197650</prop>
					</Chan>
				</Acq>
				<Acq Number="44">
					<Chan Number="0">
						<prop name="Fluor">85.4314750301391</prop>
						<prop name="Temp">59.94</prop>
						<prop name="Time">7351467</prop>
					</Chan>
				</Acq>
				<Acq Number="45">
					<Chan Number="0">
						<prop name="Fluor">88.8281481145143</prop>
						<prop name="Temp">59.94</prop>
						<prop name="Time">7505233</prop>
					</Chan>
				</Acq>
			</Sample>
			<Sample Number="15">
				<Acq Number="1">
					<Chan Number="0">
						<prop name="Fluor">9.57587275069134</prop>
						<prop name="Temp">59.94</prop>
						<prop name="Time">738150</prop>
					</Chan>
				</Acq>
				<Acq Number="2">
					<Chan Number="0">
						<prop name="Fluor">9.54150695863816</prop>
						<prop name="Temp">59.94</prop>
						<prop name="Time">891933</prop>
					</Chan>
				</Acq>
				<Acq Number="3">
					<Chan Number="0">
						<prop name="Fluor">9.67121920188801</prop>
						<prop name="Temp">59.94</prop>
						<prop name="Time">1045733</prop>
					</Chan>
				</Acq>
				<Acq Number="4">
					<Chan Number="0">
						<prop name="Fluor">9.66738658729065</prop>
						<prop name="Temp">59.97</prop>
						<prop name="Time">1199567</prop>
					</Chan>
				</Acq>
				<Acq Number="5">
					<Chan Number="0">
						<prop name="Fluor">9.58139538736477</prop>
						<prop name="Temp">59.94</prop>
						<prop name="Time">1353300</prop>
					</Chan>
				</Acq>
				<Acq Number="6">
					<Chan Number="0">
						<prop name="Fluor">9.56438538727525</prop>
						<prop name="Temp">59.94</prop>
						<prop name="Time">1507150</prop>
					</Chan>
				</Acq>
				<Acq Number="7">
					<Chan Number="0">
						<prop name="Fluor">9.64508991602954</prop>
						<prop name="Temp">59.94</prop>
						<prop name="Time">1660933</prop>
					</Chan>
				</Acq>
				<Acq Number="8">
					<Chan Number="0">
						<prop name="Fluor">9.73644187829279</prop>
						<prop name="Temp">59.94</prop>
						<prop name="Time">1814717</prop>
					</Chan>
				</Acq>
				<Acq Number="9">
					<Chan Number="0">
						<prop name="Fluor">9.67041276170605</prop>
						<prop name="Temp">59.94</prop>
						<prop name="Time">1968517</prop>
					</Chan>
				</Acq>
				<Acq Number="10">
					<Chan Number="0">
						<prop name="Fluor">9.75715474492226</prop>
						<prop name="Temp">59.94</prop>
						<prop name="Time">2122333</prop>
					</Chan>
				</Acq>
				<Acq Number="11">
					<Chan Number="0">
						<prop name="Fluor">9.81931140954713</prop>
						<prop name="Temp">59.94</prop>
						<prop name="Time">2276133</prop>
					</Chan>
				</Acq>
				<Acq Number="12">
					<Chan Number="0">
						<prop name="Fluor">9.73715537778528</prop>
						<prop name="Temp">59.94</prop>
						<prop name="Time">2429933</prop>
					</Chan>
				</Acq>
				<Acq Number="13">
					<Chan Number="0">
						<prop name="Fluor">9.73480942592969</prop>
						<prop name="Temp">59.94</prop>
						<prop name="Time">2583717</prop>
					</Chan>
				</Acq>
				<Acq Number="14">
					<Chan Number="0">
						<prop name="Fluor">9.73253810913885</prop>
						<prop name="Temp">59.94</prop>
						<prop name="Time">2737567</prop>
					</Chan>
				</Acq>
				<Acq Number="15">
					<Chan Number="0">
						<prop name="Fluor">9.82310635222375</prop>
						<prop name="Temp">59.94</prop>
						<prop name="Time">2891383</prop>
					</Chan>
				</Acq>
				<Acq Number="16">
					<Chan Number="0">
						<prop name="Fluor">9.82625576564542</prop>
						<prop name="Temp">59.94</prop>
						<prop name="Time">3045167</prop>
					</Chan>
				</Acq>
				<Acq Number="17">
					<Chan Number="0">
						<prop name="Fluor">9.78012159292137</prop>
						<prop name="Temp">59.94</prop>
						<prop name="Time">3199000</prop>
					</Chan>
				</Acq>
				<Acq Number="18">
					<Chan Number="0">
						<prop name="Fluor">9.84153257606548</prop>
						<prop name="Temp">59.94</prop>
						<prop name="Time">3352767</prop>
					</Chan>
				</Acq>
				<Acq Number="19">
					<Chan Number="0">
						<prop name="Fluor">9.94985224859222</prop>
						<prop name="Temp">59.94</prop>
						<prop name="Time">3506567</prop>
					</Chan>
				</Acq>
				<Acq Number="20">
					<Chan Number="0">
						<prop name="Fluor">9.95531882026652</prop>
						<prop name="Temp">59.94</prop>
						<prop name="Time">3660367</prop>
					</Chan>
				</Acq>
				<Acq Number="21">
					<Chan Number="0">
						<prop name="Fluor">10.0979946566302</prop>
						<prop name="Temp">59.94</prop>
						<prop name="Time">3814167</prop>
					</Chan>
				</Acq>
				<Acq Number="22">
					<Chan Number="0">
						<prop name="Fluor">10.2111368096523</prop>
						<prop name="Temp">59.94</prop>
						<prop name="Time">3967950</prop>
					</Chan>
				</Acq>
				<Acq Number="23">
					<Chan Number="0">
						<prop name="Fluor">10.6114659323247</prop>
						<prop name="Temp">59.94</prop>
						<prop name="Time">4121750</prop>
					</Chan>
				</Acq>
				<Acq Number="24">
					<Chan Number="0">
						<prop name="Fluor">11.3065593436861</prop>
						<prop name="Temp">59.94</prop>
						<prop name="Time">4275567</prop>
					</Chan>
				</Acq>
				<Acq Number="25">
					<Chan Number="0">
						<prop name="Fluor">12.5902576988106</prop>
						<prop name="Temp">59.94</prop>
						<prop name="Time">4429367</prop>
					</Chan>
				</Acq>
				<Acq Number="26">
					<Chan Number="0">
						<prop name="Fluor">15.0889756845573</prop>
						<prop name="Temp">59.94</prop>
						<prop name="Time">4583183</prop>
					</Chan>
				</Acq>
				<Acq Number="27">
					<Chan Number="0">
						<prop name="Fluor">19.8202263893097</prop>
						<prop name="Temp">59.94</prop>
						<prop name="Time">4736983</prop>
					</Chan>
				</Acq>
				<Acq Number="28">
					<Chan Number="0">
						<prop name="Fluor">28.153339865414</prop>
						<prop name="Temp">59.94</prop>
						<prop name="Time">4890800</prop>
					</Chan>
				</Acq>
				<Acq Number="29">
					<Chan Number="0">
						<prop name="Fluor">41.5558794584561</prop>
						<prop name="Temp">59.94</prop>
						<prop name="Time">5044583</prop>
					</Chan>
				</Acq>
				<Acq Number="30">
					<Chan Number="0">
						<prop name="Fluor">56.8393435499485</prop>
						<prop name="Temp">59.94</prop>
						<prop name="Time">5198383</prop>
					</Chan>
				</Acq>
				<Acq Number="31">
					<Chan Number="0">
						<prop name="Fluor">68.1117969025235</prop>
						<prop name="Temp">59.94</prop>
						<prop name="Time">5352200</prop>
					</Chan>
				</Acq>
				<Acq Number="32">
					<Chan Number="0">
						<prop name="Fluor">75.0341696125473</prop>
						<prop name="Temp">59.94</prop>
						<prop name="Time">5506000</prop>
					</Chan>
				</Acq>
				<Acq Number="33">
					<Chan Number="0">
						<prop name="Fluor">80.7830344506977</prop>
						<prop name="Temp">59.94</prop>
						<prop name="Time">5659817</prop>
					</Chan>
				</Acq>
				<Acq Number="34">
					<Chan Number="0">
						<prop name="Fluor">85.5003570483706</prop>
						<prop name="Temp">59.94</prop>
						<prop name="Time">5813600</prop>
					</Chan>
				</Acq>
				<Acq Number="35">
					<Chan Number="0">
						<prop name="Fluor">89.244273738226</prop>
						<prop name="Temp">59.94</prop>
						<prop name="Time">5967383</prop>
					</Chan>
				</Acq>
				<Acq Number="36">
					<Chan Number="0">
						<prop name="Fluor">92.2593567968108</prop>
						<prop name="Temp">59.94</prop>
						<prop name="Time">6121217</prop>
					</Chan>
				</Acq>
				<Acq Number="37">
					<Chan Number="0">
						<prop name="Fluor">94.4302003445677</prop>
						<prop name="Temp">59.97</prop>
						<prop name="Time">6274700</prop>
					</Chan>
				</Acq>
				<Acq Number="38">
					<Chan Number="0">
						<prop name="Fluor">96.3059676586892</prop>
						<prop name="Temp">59.94</prop>
						<prop name="Time">6428550</prop>
					</Chan>
				</Acq>
				<Acq Number="39">
					<Chan Number="0">
						<prop name="Fluor">97.4524297737089</prop>
						<prop name="Temp">59.94</prop>
						<prop name="Time">6582417</prop>
					</Chan>
				</Acq>
				<Acq Number="40">
					<Chan Number="0">
						<prop name="Fluor">99.0028188783394</prop>
						<prop name="Temp">59.94</prop>
						<prop name="Time">6736233</prop>
					</Chan>
				</Acq>
				<Acq Number="41">
					<Chan Number="0">
						<prop name="Fluor">99.9827936613879</prop>
						<prop name="Temp">59.94</prop>
						<prop name="Time">6890067</prop>
					</Chan>
				</Acq>
				<Acq Number="42">
					<Chan Number="0">
						<prop name="Fluor">100.65730870586</prop>
						<prop name="Temp">59.94</prop>
						<prop name="Time">7043817</prop>
					</Chan>
				</Acq>
				<Acq Number="43">
					<Chan Number="0">
						<prop name="Fluor">101.298217228153</prop>
						<prop name="Temp">59.94</prop>
						<prop name="Time">7197650</prop>
					</Chan>
				</Acq>
				<Acq Number="44">
					<Chan Number="0">
						<prop name="Fluor">101.741401414131</prop>
						<prop name="Temp">59.94</prop>
						<prop name="Time">7351467</prop>
					</Chan>
				</Acq>
				<Acq Number="45">
					<Chan Number="0">
						<prop name="Fluor">102.250319075288</prop>
						<prop name="Temp">59.94</prop>
						<prop name="Time">7505233</prop>
					</Chan>
				</Acq>
			</Sample>
			<Sample Number="16">
				<Acq Number="1">
					<Chan Number="0">
						<prop name="Fluor">5.509883429145</prop>
						<prop name="Temp">59.94</prop>
						<prop name="Time">738150</prop>
					</Chan>
				</Acq>
				<Acq Number="2">
					<Chan Number="0">
						<prop name="Fluor">5.54405944630663</prop>
						<prop name="Temp">59.94</prop>
						<prop name="Time">891933</prop>
					</Chan>
				</Acq>
				<Acq Number="3">
					<Chan Number="0">
						<prop name="Fluor">5.58597407815225</prop>
						<prop name="Temp">59.94</prop>
						<prop name="Time">1045733</prop>
					</Chan>
				</Acq>
				<Acq Number="4">
					<Chan Number="0">
						<prop name="Fluor">5.62535228776432</prop>
						<prop name="Temp">59.97</prop>
						<prop name="Time">1199567</prop>
					</Chan>
				</Acq>
				<Acq Number="5">
					<Chan Number="0">
						<prop name="Fluor">5.60458070845613</prop>
						<prop name="Temp">59.94</prop>
						<prop name="Time">1353300</prop>
					</Chan>
				</Acq>
				<Acq Number="6">
					<Chan Number="0">
						<prop name="Fluor">5.60716582748828</prop>
						<prop name="Temp">59.94</prop>
						<prop name="Time">1507150</prop>
					</Chan>
				</Acq>
				<Acq Number="7">
					<Chan Number="0">
						<prop name="Fluor">5.68723160162758</prop>
						<prop name="Temp">59.94</prop>
						<prop name="Time">1660933</prop>
					</Chan>
				</Acq>
				<Acq Number="8">
					<Chan Number="0">
						<prop name="Fluor">5.648673664791</prop>
						<prop name="Temp">59.94</prop>
						<prop name="Time">1814717</prop>
					</Chan>
				</Acq>
				<Acq Number="9">
					<Chan Number="0">
						<prop name="Fluor">5.60624307967143</prop>
						<prop name="Temp">59.94</prop>
						<prop name="Time">1968517</prop>
					</Chan>
				</Acq>
				<Acq Number="10">
					<Chan Number="0">
						<prop name="Fluor">5.64822504511286</prop>
						<prop name="Temp">59.94</prop>
						<prop name="Time">2122333</prop>
					</Chan>
				</Acq>
				<Acq Number="11">
					<Chan Number="0">
						<prop name="Fluor">5.72997966795831</prop>
						<prop name="Temp">59.94</prop>
						<prop name="Time">2276133</prop>
					</Chan>
				</Acq>
				<Acq Number="12">
					<Chan Number="0">
						<prop name="Fluor">5.69068663151191</prop>
						<prop name="Temp">59.94</prop>
						<prop name="Time">2429933</prop>
					</Chan>
				</Acq>
				<Acq Number="13">
					<Chan Number="0">
						<prop name="Fluor">5.75166102223042</prop>
						<prop name="Temp">59.94</prop>
						<prop name="Time">2583717</prop>
					</Chan>
				</Acq>
				<Acq Number="14">
					<Chan Number="0">
						<prop name="Fluor">5.68794496777157</prop>
						<prop name="Temp">59.94</prop>
						<prop name="Time">2737567</prop>
					</Chan>
				</Acq>
				<Acq Number="15">
					<Chan Number="0">
						<prop name="Fluor">5.79456054266177</prop>
						<prop name="Temp">59.94</prop>
						<prop name="Time">2891383</prop>
					</Chan>
				</Acq>
				<Acq Number="16">
					<Chan Number="0">
						<prop name="Fluor">5.69233818360661</prop>
						<prop name="Temp">59.94</prop>
						<prop name="Time">3045167</prop>
					</Chan>
				</Acq>
				<Acq Number="17">
					<Chan Number="0">
						<prop name="Fluor">5.73215942312345</prop>
						<prop name="Temp">59.94</prop>
						<prop name="Time">3199000</prop>
					</Chan>
				</Acq>
				<Acq Number="18">
					<Chan Number="0">
						<prop name="Fluor">5.75110299771904</prop>
						<prop name="Temp">59.94</prop>
						<prop name="Time">3352767</prop>
					</Chan>
				</Acq>
				<Acq Number="19">
					<Chan Number="0">
						<prop name="Fluor">5.7099360279559</prop>
						<prop name="Temp">59.94</prop>
						<prop name="Time">3506567</prop>
					</Chan>
				</Acq>
				<Acq Number="20">
					<Chan Number="0">
						<prop name="Fluor">5.73387973404622</prop>
						<prop name="Temp">59.94</prop>
						<prop name="Time">3660367</prop>
					</Chan>
				</Acq>
				<Acq Number="21">
					<Chan Number="0">
						<prop name="Fluor">5.77087102688423</prop>
						<prop name="Temp">59.94</prop>
						<prop name="Time">3814167</prop>
					</Chan>
				</Acq>
				<Acq Number="22">
					<Chan Number="0">
						<prop name="Fluor">5.79483101030855</prop>
						<prop name="Temp">59.94</prop>
						<prop name="Time">3967950</prop>
					</Chan>
				</Acq>
				<Acq Number="23">
					<Chan Number="0">
						<prop name="Fluor">5.81085258694461</prop>
						<prop name="Temp">59.94</prop>
						<prop name="Time">4121750</prop>
					</Chan>
				</Acq>
				<Acq Number="24">
					<Chan Number="0">
						<prop name="Fluor">5.85591925853087</prop>
						<prop name="Temp">59.94</prop>
						<prop name="Time">4275567</prop>
					</Chan>
				</Acq>
				<Acq Number="25">
					<Chan Number="0">
						<prop name="Fluor">5.9769939404824</prop>
						<prop name="Temp">59.94</prop>
						<prop name="Time">4429367</prop>
					</Chan>
				</Acq>
				<Acq Number="26">
					<Chan Number="0">
						<prop name="Fluor">6.01960815085864</prop>
						<prop name="Temp">59.94</prop>
						<prop name="Time">4583183</prop>
					</Chan>
				</Acq>
				<Acq Number="27">
					<Chan Number="0">
						<prop name="Fluor">6.39230477739349</prop>
						<prop name="Temp">59.94</prop>
						<prop name="Time">4736983</prop>
					</Chan>
				</Acq>
				<Acq Number="28">
					<Chan Number="0">
						<prop name="Fluor">6.94813474728179</prop>
						<prop name="Temp">59.94</prop>
						<prop name="Time">4890800</prop>
					</Chan>
				</Acq>
				<Acq Number="29">
					<Chan Number="0">
						<prop name="Fluor">7.98473693915001</prop>
						<prop name="Temp">59.94</prop>
						<prop name="Time">5044583</prop>
					</Chan>
				</Acq>
				<Acq Number="30">
					<Chan Number="0">
						<prop name="Fluor">9.93643614535646</prop>
						<prop name="Temp">59.94</prop>
						<prop name="Time">5198383</prop>
					</Chan>
				</Acq>
				<Acq Number="31">
					<Chan Number="0">
						<prop name="Fluor">13.7124603092048</prop>
						<prop name="Temp">59.94</prop>
						<prop name="Time">5352200</prop>
					</Chan>
				</Acq>
				<Acq Number="32">
					<Chan Number="0">
						<prop name="Fluor">20.7976784809419</prop>
						<prop name="Temp">59.94</prop>
						<prop name="Time">5506000</prop>
					</Chan>
				</Acq>
				<Acq Number="33">
					<Chan Number="0">
						<prop name="Fluor">32.5449332676358</prop>
						<prop name="Temp">59.94</prop>
						<prop name="Time">5659817</prop>
					</Chan>
				</Acq>
				<Acq Number="34">
					<Chan Number="0">
						<prop name="Fluor">49.7138480415426</prop>
						<prop name="Temp">59.94</prop>
						<prop name="Time">5813600</prop>
					</Chan>
				</Acq>
				<Acq Number="35">
					<Chan Number="0">
						<prop name="Fluor">66.7531155053045</prop>
						<prop name="Temp">59.94</prop>
						<prop name="Time">5967383</prop>
					</Chan>
				</Acq>
				<Acq Number="36">
					<Chan Number="0">
						<prop name="Fluor">77.0740074816278</prop>
						<prop name="Temp">59.94</prop>
						<prop name="Time">6121217</prop>
					</Chan>
				</Acq>
				<Acq Number="37">
					<Chan Number="0">
						<prop name="Fluor">82.9969027232955</prop>
						<prop name="Temp">59.97</prop>
						<prop name="Time">6274700</prop>
					</Chan>
				</Acq>
				<Acq Number="38">
					<Chan Number="0">
						<prop name="Fluor">86.9952928714698</prop>
						<prop name="Temp">59.94</prop>
						<prop name="Time">6428550</prop>
					</Chan>
				</Acq>
				<Acq Number="39">
					<Chan Number="0">
						<prop name="Fluor">89.6215983180737</prop>
						<prop name="Temp">59.94</prop>
						<prop name="Time">6582417</prop>
					</Chan>
				</Acq>
				<Acq Number="40">
					<Chan Number="0">
						<prop name="Fluor">91.5355246494446</prop>
						<prop name="Temp">59.94</prop>
						<prop name="Time">6736233</prop>
					</Chan>
				</Acq>
				<Acq Number="41">
					<Chan Number="0">
						<prop name="Fluor">92.9624943367036</prop>
						<prop name="Temp">59.94</prop>
						<prop name="Time">6890067</prop>
					</Chan>
				</Acq>
				<Acq Number="42">
					<Chan Number="0">
						<prop name="Fluor">93.6968059379324</prop>
						<prop name="Temp">59.94</prop>
						<prop name="Time">7043817</prop>
					</Chan>
				</Acq>
				<Acq Number="43">
					<Chan Number="0">
						<prop name="Fluor">94.6682385583229</prop>
						<prop name="Temp">59.94</prop>
						<prop name="Time">7197650</prop>
					</Chan>
				</Acq>
				<Acq Number="44">
					<Chan Number="0">
						<prop name="Fluor">95.2192809166337</prop>
						<prop name="Temp">59.94</prop>
						<prop name="Time">7351467</prop>
					</Chan>
				</Acq>
				<Acq Number="45">
					<Chan Number="0">
						<prop name="Fluor">95.522105502369</prop>
						<prop name="Temp">59.94</prop>
						<prop name="Time">7505233</prop>
					</Chan>
				</Acq>
			</Sample>
			<Sample Number="17">
				<Acq Number="1">
					<Chan Number="0">
						<prop name="Fluor">3.99604372927883</prop>
						<prop name="Temp">59.94</prop>
						<prop name="Time">738150</prop>
					</Chan>
				</Acq>
				<Acq Number="2">
					<Chan Number="0">
						<prop name="Fluor">4.05187348683814</prop>
						<prop name="Temp">59.94</prop>
						<prop name="Time">891933</prop>
					</Chan>
				</Acq>
				<Acq Number="3">
					<Chan Number="0">
						<prop name="Fluor">4.09291408835687</prop>
						<prop name="Temp">59.94</prop>
						<prop name="Time">1045733</prop>
					</Chan>
				</Acq>
				<Acq Number="4">
					<Chan Number="0">
						<prop name="Fluor">4.15247575251541</prop>
						<prop name="Temp">59.97</prop>
						<prop name="Time">1199567</prop>
					</Chan>
				</Acq>
				<Acq Number="5">
					<Chan Number="0">
						<prop name="Fluor">4.09131042638378</prop>
						<prop name="Temp">59.94</prop>
						<prop name="Time">1353300</prop>
					</Chan>
				</Acq>
				<Acq Number="6">
					<Chan Number="0">
						<prop name="Fluor">4.15434547418445</prop>
						<prop name="Temp">59.94</prop>
						<prop name="Time">1507150</prop>
					</Chan>
				</Acq>
				<Acq Number="7">
					<Chan Number="0">
						<prop name="Fluor">4.17246166634437</prop>
						<prop name="Temp">59.94</prop>
						<prop name="Time">1660933</prop>
					</Chan>
				</Acq>
				<Acq Number="8">
					<Chan Number="0">
						<prop name="Fluor">4.21551722833548</prop>
						<prop name="Temp">59.94</prop>
						<prop name="Time">1814717</prop>
					</Chan>
				</Acq>
				<Acq Number="9">
					<Chan Number="0">
						<prop name="Fluor">4.21491441026461</prop>
						<prop name="Temp">59.94</prop>
						<prop name="Time">1968517</prop>
					</Chan>
				</Acq>
				<Acq Number="10">
					<Chan Number="0">
						<prop name="Fluor">4.19477068253523</prop>
						<prop name="Temp">59.94</prop>
						<prop name="Time">2122333</prop>
					</Chan>
				</Acq>
				<Acq Number="11">
					<Chan Number="0">
						<prop name="Fluor">4.23452497592563</prop>
						<prop name="Temp">59.94</prop>
						<prop name="Time">2276133</prop>
					</Chan>
				</Acq>
				<Acq Number="12">
					<Chan Number="0">
						<prop name="Fluor">4.21580727323129</prop>
						<prop name="Temp">59.94</prop>
						<prop name="Time">2429933</prop>
					</Chan>
				</Acq>
				<Acq Number="13">
					<Chan Number="0">
						<prop name="Fluor">4.27597669638188</prop>
						<prop name="Temp">59.94</prop>
						<prop name="Time">2583717</prop>
					</Chan>
				</Acq>
				<Acq Number="14">
					<Chan Number="0">
						<prop name="Fluor">4.25456070217678</prop>
						<prop name="Temp">59.94</prop>
						<prop name="Time">2737567</prop>
					</Chan>
				</Acq>
				<Acq Number="15">
					<Chan Number="0">
						<prop name="Fluor">4.31772724739392</prop>
						<prop name="Temp">59.94</prop>
						<prop name="Time">2891383</prop>
					</Chan>
				</Acq>
				<Acq Number="16">
					<Chan Number="0">
						<prop name="Fluor">4.31913064310641</prop>
						<prop name="Temp">59.94</prop>
						<prop name="Time">3045167</prop>
					</Chan>
				</Acq>
				<Acq Number="17">
					<Chan Number="0">
						<prop name="Fluor">4.29736173491379</prop>
						<prop name="Temp">59.94</prop>
						<prop name="Time">3199000</prop>
					</Chan>
				</Acq>
				<Acq Number="18">
					<Chan Number="0">
						<prop name="Fluor">4.31635100089702</prop>
						<prop name="Temp">59.94</prop>
						<prop name="Time">3352767</prop>
					</Chan>
				</Acq>
				<Acq Number="19">
					<Chan Number="0">
						<prop name="Fluor">4.35752759422183</prop>
						<prop name="Temp">59.94</prop>
						<prop name="Time">3506567</prop>
					</Chan>
				</Acq>
				<Acq Number="20">
					<Chan Number="0">
						<prop name="Fluor">4.33950661190263</prop>
						<prop name="Temp">59.94</prop>
						<prop name="Time">3660367</prop>
					</Chan>
				</Acq>
				<Acq Number="21">
					<Chan Number="0">
						<prop name="Fluor">4.35643857056407</prop>
						<prop name="Temp">59.94</prop>
						<prop name="Time">3814167</prop>
					</Chan>
				</Acq>
				<Acq Number="22">
					<Chan Number="0">
						<prop name="Fluor">4.31800128061986</prop>
						<prop name="Temp">59.94</prop>
						<prop name="Time">3967950</prop>
					</Chan>
				</Acq>
				<Acq Number="23">
					<Chan Number="0">
						<prop name="Fluor">4.3757542286517</prop>
						<prop name="Temp">59.94</prop>
						<prop name="Time">4121750</prop>
					</Chan>
				</Acq>
				<Acq Number="24">
					<Chan Number="0">
						<prop name="Fluor">4.39890145569799</prop>
						<prop name="Temp">59.94</prop>
						<prop name="Time">4275567</prop>
					</Chan>
				</Acq>
				<Acq Number="25">
					<Chan Number="0">
						<prop name="Fluor">4.33523993594219</prop>
						<prop name="Temp">59.94</prop>
						<prop name="Time">4429367</prop>
					</Chan>
				</Acq>
				<Acq Number="26">
					<Chan Number="0">
						<prop name="Fluor">4.41814454408345</prop>
						<prop name="Temp">59.94</prop>
						<prop name="Time">4583183</prop>
					</Chan>
				</Acq>
				<Acq Number="27">
					<Chan Number="0">
						<prop name="Fluor">4.37712575570648</prop>
						<prop name="Temp">59.94</prop>
						<prop name="Time">4736983</prop>
					</Chan>
				</Acq>
				<Acq Number="28">
					<Chan Number="0">
						<prop name="Fluor">4.49737281734767</prop>
						<prop name="Temp">59.94</prop>
						<prop name="Time">4890800</prop>
					</Chan>
				</Acq>
				<Acq Number="29">
					<Chan Number="0">
						<prop name="Fluor">4.47746410541905</prop>
						<prop name="Temp">59.94</prop>
						<prop name="Time">5044583</prop>
					</Chan>
				</Acq>
				<Acq Number="30">
					<Chan Number="0">
						<prop name="Fluor">4.45730872628573</prop>
						<prop name="Temp">59.94</prop>
						<prop name="Time">5198383</prop>
					</Chan>
				</Acq>
				<Acq Number="31">
					<Chan Number="0">
						<prop name="Fluor">4.49483479621959</prop>
						<prop name="Temp">59.94</prop>
						<prop name="Time">5352200</prop>
					</Chan>
				</Acq>
				<Acq Number="32">
					<Chan Number="0">
						<prop name="Fluor">4.5726273588124</prop>
						<prop name="Temp">59.94</prop>
						<prop name="Time">5506000</prop>
					</Chan>
				</Acq>
				<Acq Number="33">
					<Chan Number="0">
						<prop name="Fluor">4.68921804310277</prop>
						<prop name="Temp">59.94</prop>
						<prop name="Time">5659817</prop>
					</Chan>
				</Acq>
				<Acq Number="34">
					<Chan Number="0">
						<prop name="Fluor">4.94387145271692</prop>
						<prop name="Temp">59.94</prop>
						<prop name="Time">5813600</prop>
					</Chan>
				</Acq>
				<Acq Number="35">
					<Chan Number="0">
						<prop name="Fluor">5.42061405645763</prop>
						<prop name="Temp">59.94</prop>
						<prop name="Time">5967383</prop>
					</Chan>
				</Acq>
				<Acq Number="36">
					<Chan Number="0">
						<prop name="Fluor">6.38775073307151</prop>
						<prop name="Temp">59.94</prop>
						<prop name="Time">6121217</prop>
					</Chan>
				</Acq>
				<Acq Number="37">
					<Chan Number="0">
						<prop name="Fluor">8.01150006387214</prop>
						<prop name="Temp">59.97</prop>
						<prop name="Time">6274700</prop>
					</Chan>
				</Acq>
				<Acq Number="38">
					<Chan Number="0">
						<prop name="Fluor">11.2036855342669</prop>
						<prop name="Temp">59.94</prop>
						<prop name="Time">6428550</prop>
					</Chan>
				</Acq>
				<Acq Number="39">
					<Chan Number="0">
						<prop name="Fluor">16.6438874689034</prop>
						<prop name="Temp">59.94</prop>
						<prop name="Time">6582417</prop>
					</Chan>
				</Acq>
				<Acq Number="40">
					<Chan Number="0">
						<prop name="Fluor">24.9481205810115</prop>
						<prop name="Temp">59.94</prop>
						<prop name="Time">6736233</prop>
					</Chan>
				</Acq>
				<Acq Number="41">
					<Chan Number="0">
						<prop name="Fluor">35.1785250917903</prop>
						<prop name="Temp">59.94</prop>
						<prop name="Time">6890067</prop>
					</Chan>
				</Acq>
				<Acq Number="42">
					<Chan Number="0">
						<prop name="Fluor">46.6367187737403</prop>
						<prop name="Temp">59.94</prop>
						<prop name="Time">7043817</prop>
					</Chan>
				</Acq>
				<Acq Number="43">
					<Chan Number="0">
						<prop name="Fluor">57.3240998507464</prop>
						<prop name="Temp">59.94</prop>
						<prop name="Time">7197650</prop>
					</Chan>
				</Acq>
				<Acq Number="44">
					<Chan Number="0">
						<prop name="Fluor">65.473228125095</prop>
						<prop name="Temp">59.94</prop>
						<prop name="Time">7351467</prop>
					</Chan>
				</Acq>
				<Acq Number="45">
					<Chan Number="0">
						<prop name="Fluor">70.9519903464923</prop>
						<prop name="Temp">59.94</prop>
						<prop name="Time">7505233</prop>
					</Chan>
				</Acq>
			</Sample>
			<Sample Number="18">
				<Acq Number="1">
					<Chan Number="0">
						<prop name="Fluor">4.34729492405326</prop>
						<prop name="Temp">59.94</prop>
						<prop name="Time">738150</prop>
					</Chan>
				</Acq>
				<Acq Number="2">
					<Chan Number="0">
						<prop name="Fluor">4.42273815446366</prop>
						<prop name="Temp">59.94</prop>
						<prop name="Time">891933</prop>
					</Chan>
				</Acq>
				<Acq Number="3">
					<Chan Number="0">
						<prop name="Fluor">4.46367300586712</prop>
						<prop name="Temp">59.94</prop>
						<prop name="Time">1045733</prop>
					</Chan>
				</Acq>
				<Acq Number="4">
					<Chan Number="0">
						<prop name="Fluor">4.4821926030251</prop>
						<prop name="Temp">59.97</prop>
						<prop name="Time">1199567</prop>
					</Chan>
				</Acq>
				<Acq Number="5">
					<Chan Number="0">
						<prop name="Fluor">4.44160301447182</prop>
						<prop name="Temp">59.94</prop>
						<prop name="Time">1353300</prop>
					</Chan>
				</Acq>
				<Acq Number="6">
					<Chan Number="0">
						<prop name="Fluor">4.56560034216278</prop>
						<prop name="Temp">59.94</prop>
						<prop name="Time">1507150</prop>
					</Chan>
				</Acq>
				<Acq Number="7">
					<Chan Number="0">
						<prop name="Fluor">4.5630912129732</prop>
						<prop name="Temp">59.94</prop>
						<prop name="Time">1660933</prop>
					</Chan>
				</Acq>
				<Acq Number="8">
					<Chan Number="0">
						<prop name="Fluor">4.62654093063514</prop>
						<prop name="Temp">59.94</prop>
						<prop name="Time">1814717</prop>
					</Chan>
				</Acq>
				<Acq Number="9">
					<Chan Number="0">
						<prop name="Fluor">4.5242276507718</prop>
						<prop name="Temp">59.94</prop>
						<prop name="Time">1968517</prop>
					</Chan>
				</Acq>
				<Acq Number="10">
					<Chan Number="0">
						<prop name="Fluor">4.62616346212387</prop>
						<prop name="Temp">59.94</prop>
						<prop name="Time">2122333</prop>
					</Chan>
				</Acq>
				<Acq Number="11">
					<Chan Number="0">
						<prop name="Fluor">4.58440637442523</prop>
						<prop name="Temp">59.94</prop>
						<prop name="Time">2276133</prop>
					</Chan>
				</Acq>
				<Acq Number="12">
					<Chan Number="0">
						<prop name="Fluor">4.64722370272252</prop>
						<prop name="Temp">59.94</prop>
						<prop name="Time">2429933</prop>
					</Chan>
				</Acq>
				<Acq Number="13">
					<Chan Number="0">
						<prop name="Fluor">4.62572672596246</prop>
						<prop name="Temp">59.94</prop>
						<prop name="Time">2583717</prop>
					</Chan>
				</Acq>
				<Acq Number="14">
					<Chan Number="0">
						<prop name="Fluor">4.66529918556623</prop>
						<prop name="Temp">59.94</prop>
						<prop name="Time">2737567</prop>
					</Chan>
				</Acq>
				<Acq Number="15">
					<Chan Number="0">
						<prop name="Fluor">4.66744580698341</prop>
						<prop name="Temp">59.94</prop>
						<prop name="Time">2891383</prop>
					</Chan>
				</Acq>
				<Acq Number="16">
					<Chan Number="0">
						<prop name="Fluor">4.62826314527187</prop>
						<prop name="Temp">59.94</prop>
						<prop name="Time">3045167</prop>
					</Chan>
				</Acq>
				<Acq Number="17">
					<Chan Number="0">
						<prop name="Fluor">4.5861073848381</prop>
						<prop name="Temp">59.94</prop>
						<prop name="Time">3199000</prop>
					</Chan>
				</Acq>
				<Acq Number="18">
					<Chan Number="0">
						<prop name="Fluor">4.64561360642479</prop>
						<prop name="Temp">59.94</prop>
						<prop name="Time">3352767</prop>
					</Chan>
				</Acq>
				<Acq Number="19">
					<Chan Number="0">
						<prop name="Fluor">4.62562135825471</prop>
						<prop name="Temp">59.94</prop>
						<prop name="Time">3506567</prop>
					</Chan>
				</Acq>
				<Acq Number="20">
					<Chan Number="0">
						<prop name="Fluor">4.66887008348086</prop>
						<prop name="Temp">59.94</prop>
						<prop name="Time">3660367</prop>
					</Chan>
				</Acq>
				<Acq Number="21">
					<Chan Number="0">
						<prop name="Fluor">4.68541995953889</prop>
						<prop name="Temp">59.94</prop>
						<prop name="Time">3814167</prop>
					</Chan>
				</Acq>
				<Acq Number="22">
					<Chan Number="0">
						<prop name="Fluor">4.68792789716905</prop>
						<prop name="Temp">59.94</prop>
						<prop name="Time">3967950</prop>
					</Chan>
				</Acq>
				<Acq Number="23">
					<Chan Number="0">
						<prop name="Fluor">4.6636239168927</prop>
						<prop name="Temp">59.94</prop>
						<prop name="Time">4121750</prop>
					</Chan>
				</Acq>
				<Acq Number="24">
					<Chan Number="0">
						<prop name="Fluor">4.70690561701645</prop>
						<prop name="Temp">59.94</prop>
						<prop name="Time">4275567</prop>
					</Chan>
				</Acq>
				<Acq Number="25">
					<Chan Number="0">
						<prop name="Fluor">4.70363022831478</prop>
						<prop name="Temp">59.94</prop>
						<prop name="Time">4429367</prop>
					</Chan>
				</Acq>
				<Acq Number="26">
					<Chan Number="0">
						<prop name="Fluor">4.70380751971456</prop>
						<prop name="Temp">59.94</prop>
						<prop name="Time">4583183</prop>
					</Chan>
				</Acq>
				<Acq Number="27">
					<Chan Number="0">
						<prop name="Fluor">4.70135551943917</prop>
						<prop name="Temp">59.94</prop>
						<prop name="Time">4736983</prop>
					</Chan>
				</Acq>
				<Acq Number="28">
					<Chan Number="0">
						<prop name="Fluor">4.81731440151495</prop>
						<prop name="Temp">59.94</prop>
						<prop name="Time">4890800</prop>
					</Chan>
				</Acq>
				<Acq Number="29">
					<Chan Number="0">
						<prop name="Fluor">4.81343086166449</prop>
						<prop name="Temp">59.94</prop>
						<prop name="Time">5044583</prop>
					</Chan>
				</Acq>
				<Acq Number="30">
					<Chan Number="0">
						<prop name="Fluor">4.99336864255299</prop>
						<prop name="Temp">59.94</prop>
						<prop name="Time">5198383</prop>
					</Chan>
				</Acq>
				<Acq Number="31">
					<Chan Number="0">
						<prop name="Fluor">5.09059075617007</prop>
						<prop name="Temp">59.94</prop>
						<prop name="Time">5352200</prop>
					</Chan>
				</Acq>
				<Acq Number="32">
					<Chan Number="0">
						<prop name="Fluor">5.57617675428281</prop>
						<prop name="Temp">59.94</prop>
						<prop name="Time">5506000</prop>
					</Chan>
				</Acq>
				<Acq Number="33">
					<Chan Number="0">
						<prop name="Fluor">6.20510490560568</prop>
						<prop name="Temp">59.94</prop>
						<prop name="Time">5659817</prop>
					</Chan>
				</Acq>
				<Acq Number="34">
					<Chan Number="0">
						<prop name="Fluor">7.56372740816586</prop>
						<prop name="Temp">59.94</prop>
						<prop name="Time">5813600</prop>
					</Chan>
				</Acq>
				<Acq Number="35">
					<Chan Number="0">
						<prop name="Fluor">10.0179440410082</prop>
						<prop name="Temp">59.94</prop>
						<prop name="Time">5967383</prop>
					</Chan>
				</Acq>
				<Acq Number="36">
					<Chan Number="0">
						<prop name="Fluor">14.6049580252429</prop>
						<prop name="Temp">59.94</prop>
						<prop name="Time">6121217</prop>
					</Chan>
				</Acq>
				<Acq Number="37">
					<Chan Number="0">
						<prop name="Fluor">22.7361230172416</prop>
						<prop name="Temp">59.97</prop>
						<prop name="Time">6274700</prop>
					</Chan>
				</Acq>
				<Acq Number="38">
					<Chan Number="0">
						<prop name="Fluor">34.9459744842083</prop>
						<prop name="Temp">59.94</prop>
						<prop name="Time">6428550</prop>
					</Chan>
				</Acq>
				<Acq Number="39">
					<Chan Number="0">
						<prop name="Fluor">48.8718516348129</prop>
						<prop name="Temp">59.94</prop>
						<prop name="Time">6582417</prop>
					</Chan>
				</Acq>
				<Acq Number="40">
					<Chan Number="0">
						<prop name="Fluor">60.8981760368474</prop>
						<prop name="Temp">59.94</prop>
						<prop name="Time">6736233</prop>
					</Chan>
				</Acq>
				<Acq Number="41">
					<Chan Number="0">
						<prop name="Fluor">70.2067820997794</prop>
						<prop name="Temp">59.94</prop>
						<prop name="Time">6890067</prop>
					</Chan>
				</Acq>
				<Acq Number="42">
					<Chan Number="0">
						<prop name="Fluor">76.697031834644</prop>
						<prop name="Temp">59.94</prop>
						<prop name="Time">7043817</prop>
					</Chan>
				</Acq>
				<Acq Number="43">
					<Chan Number="0">
						<prop name="Fluor">81.0806751970887</prop>
						<prop name="Temp">59.94</prop>
						<prop name="Time">7197650</prop>
					</Chan>
				</Acq>
				<Acq Number="44">
					<Chan Number="0">
						<prop name="Fluor">83.7111998715923</prop>
						<prop name="Temp">59.94</prop>
						<prop name="Time">7351467</prop>
					</Chan>
				</Acq>
				<Acq Number="45">
					<Chan Number="0">
						<prop name="Fluor">85.6936478116824</prop>
						<prop name="Temp">59.94</prop>
						<prop name="Time">7505233</prop>
					</Chan>
				</Acq>
			</Sample>
			<Sample Number="19">
				<Acq Number="1">
					<Chan Number="0">
						<prop name="Fluor">3.63853932553454</prop>
						<prop name="Temp">59.94</prop>
						<prop name="Time">738150</prop>
					</Chan>
				</Acq>
				<Acq Number="2">
					<Chan Number="0">
						<prop name="Fluor">3.65415704852927</prop>
						<prop name="Temp">59.94</prop>
						<prop name="Time">891933</prop>
					</Chan>
				</Acq>
				<Acq Number="3">
					<Chan Number="0">
						<prop name="Fluor">3.71611412682929</prop>
						<prop name="Temp">59.94</prop>
						<prop name="Time">1045733</prop>
					</Chan>
				</Acq>
				<Acq Number="4">
					<Chan Number="0">
						<prop name="Fluor">3.77633082049391</prop>
						<prop name="Temp">59.97</prop>
						<prop name="Time">1199567</prop>
					</Chan>
				</Acq>
				<Acq Number="5">
					<Chan Number="0">
						<prop name="Fluor">3.71469040827316</prop>
						<prop name="Temp">59.94</prop>
						<prop name="Time">1353300</prop>
					</Chan>
				</Acq>
				<Acq Number="6">
					<Chan Number="0">
						<prop name="Fluor">3.77805905078062</prop>
						<prop name="Temp">59.94</prop>
						<prop name="Time">1507150</prop>
					</Chan>
				</Acq>
				<Acq Number="7">
					<Chan Number="0">
						<prop name="Fluor">3.75542522531985</prop>
						<prop name="Temp">59.94</prop>
						<prop name="Time">1660933</prop>
					</Chan>
				</Acq>
				<Acq Number="8">
					<Chan Number="0">
						<prop name="Fluor">3.79861610775107</prop>
						<prop name="Temp">59.94</prop>
						<prop name="Time">1814717</prop>
					</Chan>
				</Acq>
				<Acq Number="9">
					<Chan Number="0">
						<prop name="Fluor">3.73634602354369</prop>
						<prop name="Temp">59.94</prop>
						<prop name="Time">1968517</prop>
					</Chan>
				</Acq>
				<Acq Number="10">
					<Chan Number="0">
						<prop name="Fluor">3.86002410052277</prop>
						<prop name="Temp">59.94</prop>
						<prop name="Time">2122333</prop>
					</Chan>
				</Acq>
				<Acq Number="11">
					<Chan Number="0">
						<prop name="Fluor">3.81795882344553</prop>
						<prop name="Temp">59.94</prop>
						<prop name="Time">2276133</prop>
					</Chan>
				</Acq>
				<Acq Number="12">
					<Chan Number="0">
						<prop name="Fluor">3.81945878938729</prop>
						<prop name="Temp">59.94</prop>
						<prop name="Time">2429933</prop>
					</Chan>
				</Acq>
				<Acq Number="13">
					<Chan Number="0">
						<prop name="Fluor">3.88025050266416</prop>
						<prop name="Temp">59.94</prop>
						<prop name="Time">2583717</prop>
					</Chan>
				</Acq>
				<Acq Number="14">
					<Chan Number="0">
						<prop name="Fluor">3.85875339498982</prop>
						<prop name="Temp">59.94</prop>
						<prop name="Time">2737567</prop>
					</Chan>
				</Acq>
				<Acq Number="15">
					<Chan Number="0">
						<prop name="Fluor">3.90170618474985</prop>
						<prop name="Temp">59.94</prop>
						<prop name="Time">2891383</prop>
					</Chan>
				</Acq>
				<Acq Number="16">
					<Chan Number="0">
						<prop name="Fluor">3.90297653843938</prop>
						<prop name="Temp">59.94</prop>
						<prop name="Time">3045167</prop>
					</Chan>
				</Acq>
				<Acq Number="17">
					<Chan Number="0">
						<prop name="Fluor">3.92230009954469</prop>
						<prop name="Temp">59.94</prop>
						<prop name="Time">3199000</prop>
					</Chan>
				</Acq>
				<Acq Number="18">
					<Chan Number="0">
						<prop name="Fluor">3.98275506574952</prop>
						<prop name="Temp">59.94</prop>
						<prop name="Time">3352767</prop>
					</Chan>
				</Acq>
				<Acq Number="19">
					<Chan Number="0">
						<prop name="Fluor">4.02420843812903</prop>
						<prop name="Temp">59.94</prop>
						<prop name="Time">3506567</prop>
					</Chan>
				</Acq>
				<Acq Number="20">
					<Chan Number="0">
						<prop name="Fluor">4.08816332030102</prop>
						<prop name="Temp">59.94</prop>
						<prop name="Time">3660367</prop>
					</Chan>
				</Acq>
				<Acq Number="21">
					<Chan Number="0">
						<prop name="Fluor">4.29064013030798</prop>
						<prop name="Temp">59.94</prop>
						<prop name="Time">3814167</prop>
					</Chan>
				</Acq>
				<Acq Number="22">
					<Chan Number="0">
						<prop name="Fluor">4.58114091578363</prop>
						<prop name="Temp">59.94</prop>
						<prop name="Time">3967950</prop>
					</Chan>
				</Acq>
				<Acq Number="23">
					<Chan Number="0">
						<prop name="Fluor">5.3384420193481</prop>
						<prop name="Temp">59.94</prop>
						<prop name="Time">4121750</prop>
					</Chan>
				</Acq>
				<Acq Number="24">
					<Chan Number="0">
						<prop name="Fluor">6.51479212613009</prop>
						<prop name="Temp">59.94</prop>
						<prop name="Time">4275567</prop>
					</Chan>
				</Acq>
				<Acq Number="25">
					<Chan Number="0">
						<prop name="Fluor">8.85585013012214</prop>
						<prop name="Temp">59.94</prop>
						<prop name="Time">4429367</prop>
					</Chan>
				</Acq>
				<Acq Number="26">
					<Chan Number="0">
						<prop name="Fluor">13.179099816834</prop>
						<prop name="Temp">59.94</prop>
						<prop name="Time">4583183</prop>
					</Chan>
				</Acq>
				<Acq Number="27">
					<Chan Number="0">
						<prop name="Fluor">21.2439005108956</prop>
						<prop name="Temp">59.94</prop>
						<prop name="Time">4736983</prop>
					</Chan>
				</Acq>
				<Acq Number="28">
					<Chan Number="0">
						<prop name="Fluor">34.7056983429566</prop>
						<prop name="Temp">59.94</prop>
						<prop name="Time">4890800</prop>
					</Chan>
				</Acq>
				<Acq Number="29">
					<Chan Number="0">
						<prop name="Fluor">51.3751433798222</prop>
						<prop name="Temp">59.94</prop>
						<prop name="Time">5044583</prop>
					</Chan>
				</Acq>
				<Acq Number="30">
					<Chan Number="0">
						<prop name="Fluor">66.1013539442114</prop>
						<prop name="Temp">59.94</prop>
						<prop name="Time">5198383</prop>
					</Chan>
				</Acq>
				<Acq Number="31">
					<Chan Number="0">
						<prop name="Fluor">75.3795894973335</prop>
						<prop name="Temp">59.94</prop>
						<prop name="Time">5352200</prop>
					</Chan>
				</Acq>
				<Acq Number="32">
					<Chan Number="0">
						<prop name="Fluor">81.5924348894265</prop>
						<prop name="Temp">59.94</prop>
						<prop name="Time">5506000</prop>
					</Chan>
				</Acq>
				<Acq Number="33">
					<Chan Number="0">
						<prop name="Fluor">85.865297192728</prop>
						<prop name="Temp">59.94</prop>
						<prop name="Time">5659817</prop>
					</Chan>
				</Acq>
				<Acq Number="34">
					<Chan Number="0">
						<prop name="Fluor">88.9246154827186</prop>
						<prop name="Temp">59.94</prop>
						<prop name="Time">5813600</prop>
					</Chan>
				</Acq>
				<Acq Number="35">
					<Chan Number="0">
						<prop name="Fluor">91.2127103389117</prop>
						<prop name="Temp">59.94</prop>
						<prop name="Time">5967383</prop>
					</Chan>
				</Acq>
				<Acq Number="36">
					<Chan Number="0">
						<prop name="Fluor">92.530225346813</prop>
						<prop name="Temp">59.94</prop>
						<prop name="Time">6121217</prop>
					</Chan>
				</Acq>
				<Acq Number="37">
					<Chan Number="0">
						<prop name="Fluor">93.9657583908626</prop>
						<prop name="Temp">59.97</prop>
						<prop name="Time">6274700</prop>
					</Chan>
				</Acq>
				<Acq Number="38">
					<Chan Number="0">
						<prop name="Fluor">95.0558534859662</prop>
						<prop name="Temp">59.94</prop>
						<prop name="Time">6428550</prop>
					</Chan>
				</Acq>
				<Acq Number="39">
					<Chan Number="0">
						<prop name="Fluor">95.28481328995</prop>
						<prop name="Temp">59.94</prop>
						<prop name="Time">6582417</prop>
					</Chan>
				</Acq>
				<Acq Number="40">
					<Chan Number="0">
						<prop name="Fluor">96.2514495650165</prop>
						<prop name="Temp">59.94</prop>
						<prop name="Time">6736233</prop>
					</Chan>
				</Acq>
				<Acq Number="41">
					<Chan Number="0">
						<prop name="Fluor">96.5289228093648</prop>
						<prop name="Temp">59.94</prop>
						<prop name="Time">6890067</prop>
					</Chan>
				</Acq>
				<Acq Number="42">
					<Chan Number="0">
						<prop name="Fluor">97.0910828741013</prop>
						<prop name="Temp">59.94</prop>
						<prop name="Time">7043817</prop>
					</Chan>
				</Acq>
				<Acq Number="43">
					<Chan Number="0">
						<prop name="Fluor">97.2514287060925</prop>
						<prop name="Temp">59.94</prop>
						<prop name="Time">7197650</prop>
					</Chan>
				</Acq>
				<Acq Number="44">
					<Chan Number="0">
						<prop name="Fluor">97.5726017416092</prop>
						<prop name="Temp">59.94</prop>
						<prop name="Time">7351467</prop>
					</Chan>
				</Acq>
				<Acq Number="45">
					<Chan Number="0">
						<prop name="Fluor">97.8534358047245</prop>
						<prop name="Temp">59.94</prop>
						<prop name="Time">7505233</prop>
					</Chan>
				</Acq>
			</Sample>
			<Sample Number="20">
				<Acq Number="1">
					<Chan Number="0">
						<prop name="Fluor">7.23293984491438</prop>
						<prop name="Temp">59.94</prop>
						<prop name="Time">738150</prop>
					</Chan>
				</Acq>
				<Acq Number="2">
					<Chan Number="0">
						<prop name="Fluor">7.2231405276479</prop>
						<prop name="Temp">59.94</prop>
						<prop name="Time">891933</prop>
					</Chan>
				</Acq>
				<Acq Number="3">
					<Chan Number="0">
						<prop name="Fluor">7.2659702180546</prop>
						<prop name="Temp">59.94</prop>
						<prop name="Time">1045733</prop>
					</Chan>
				</Acq>
				<Acq Number="4">
					<Chan Number="0">
						<prop name="Fluor">7.30530550483489</prop>
						<prop name="Temp">59.97</prop>
						<prop name="Time">1199567</prop>
					</Chan>
				</Acq>
				<Acq Number="5">
					<Chan Number="0">
						<prop name="Fluor">7.26311860147877</prop>
						<prop name="Temp">59.94</prop>
						<prop name="Time">1353300</prop>
					</Chan>
				</Acq>
				<Acq Number="6">
					<Chan Number="0">
						<prop name="Fluor">7.30873806660958</prop>
						<prop name="Temp">59.94</prop>
						<prop name="Time">1507150</prop>
					</Chan>
				</Acq>
				<Acq Number="7">
					<Chan Number="0">
						<prop name="Fluor">7.30473681609688</prop>
						<prop name="Temp">59.94</prop>
						<prop name="Time">1660933</prop>
					</Chan>
				</Acq>
				<Acq Number="8">
					<Chan Number="0">
						<prop name="Fluor">7.22410546843354</prop>
						<prop name="Temp">59.94</prop>
						<prop name="Time">1814717</prop>
					</Chan>
				</Acq>
				<Acq Number="9">
					<Chan Number="0">
						<prop name="Fluor">7.26533952210917</prop>
						<prop name="Temp">59.94</prop>
						<prop name="Time">1968517</prop>
					</Chan>
				</Acq>
				<Acq Number="10">
					<Chan Number="0">
						<prop name="Fluor">7.2869545719878</prop>
						<prop name="Temp">59.94</prop>
						<prop name="Time">2122333</prop>
					</Chan>
				</Acq>
				<Acq Number="11">
					<Chan Number="0">
						<prop name="Fluor">7.26406483534584</prop>
						<prop name="Temp">59.94</prop>
						<prop name="Time">2276133</prop>
					</Chan>
				</Acq>
				<Acq Number="12">
					<Chan Number="0">
						<prop name="Fluor">7.20349251867211</prop>
						<prop name="Temp">59.94</prop>
						<prop name="Time">2429933</prop>
					</Chan>
				</Acq>
				<Acq Number="13">
					<Chan Number="0">
						<prop name="Fluor">7.28629873506029</prop>
						<prop name="Temp">59.94</prop>
						<prop name="Time">2583717</prop>
					</Chan>
				</Acq>
				<Acq Number="14">
					<Chan Number="0">
						<prop name="Fluor">7.28463829731202</prop>
						<prop name="Temp">59.94</prop>
						<prop name="Time">2737567</prop>
					</Chan>
				</Acq>
				<Acq Number="15">
					<Chan Number="0">
						<prop name="Fluor">7.35145703957361</prop>
						<prop name="Temp">59.94</prop>
						<prop name="Time">2891383</prop>
					</Chan>
				</Acq>
				<Acq Number="16">
					<Chan Number="0">
						<prop name="Fluor">7.29032104765491</prop>
						<prop name="Temp">59.94</prop>
						<prop name="Time">3045167</prop>
					</Chan>
				</Acq>
				<Acq Number="17">
					<Chan Number="0">
						<prop name="Fluor">7.30915656000703</prop>
						<prop name="Temp">59.94</prop>
						<prop name="Time">3199000</prop>
					</Chan>
				</Acq>
				<Acq Number="18">
					<Chan Number="0">
						<prop name="Fluor">7.30679088614752</prop>
						<prop name="Temp">59.94</prop>
						<prop name="Time">3352767</prop>
					</Chan>
				</Acq>
				<Acq Number="19">
					<Chan Number="0">
						<prop name="Fluor">7.34966644190332</prop>
						<prop name="Temp">59.94</prop>
						<prop name="Time">3506567</prop>
					</Chan>
				</Acq>
				<Acq Number="20">
					<Chan Number="0">
						<prop name="Fluor">7.45945772718768</prop>
						<prop name="Temp">59.94</prop>
						<prop name="Time">3660367</prop>
					</Chan>
				</Acq>
				<Acq Number="21">
					<Chan Number="0">
						<prop name="Fluor">7.41123186063355</prop>
						<prop name="Temp">59.94</prop>
						<prop name="Time">3814167</prop>
					</Chan>
				</Acq>
				<Acq Number="22">
					<Chan Number="0">
						<prop name="Fluor">7.49984464201025</prop>
						<prop name="Temp">59.94</prop>
						<prop name="Time">3967950</prop>
					</Chan>
				</Acq>
				<Acq Number="23">
					<Chan Number="0">
						<prop name="Fluor">7.55705139333606</prop>
						<prop name="Temp">59.94</prop>
						<prop name="Time">4121750</prop>
					</Chan>
				</Acq>
				<Acq Number="24">
					<Chan Number="0">
						<prop name="Fluor">7.87869929861712</prop>
						<prop name="Temp">59.94</prop>
						<prop name="Time">4275567</prop>
					</Chan>
				</Acq>
				<Acq Number="25">
					<Chan Number="0">
						<prop name="Fluor">8.31746626587224</prop>
						<prop name="Temp">59.94</prop>
						<prop name="Time">4429367</prop>
					</Chan>
				</Acq>
				<Acq Number="26">
					<Chan Number="0">
						<prop name="Fluor">9.22787192549222</prop>
						<prop name="Temp">59.94</prop>
						<prop name="Time">4583183</prop>
					</Chan>
				</Acq>
				<Acq Number="27">
					<Chan Number="0">
						<prop name="Fluor">10.8533034023987</prop>
						<prop name="Temp">59.94</prop>
						<prop name="Time">4736983</prop>
					</Chan>
				</Acq>
				<Acq Number="28">
					<Chan Number="0">
						<prop name="Fluor">14.0149184918636</prop>
						<prop name="Temp">59.94</prop>
						<prop name="Time">4890800</prop>
					</Chan>
				</Acq>
				<Acq Number="29">
					<Chan Number="0">
						<prop name="Fluor">19.8051596826537</prop>
						<prop name="Temp">59.94</prop>
						<prop name="Time">5044583</prop>
					</Chan>
				</Acq>
				<Acq Number="30">
					<Chan Number="0">
						<prop name="Fluor">30.0835722670846</prop>
						<prop name="Temp">59.94</prop>
						<prop name="Time">5198383</prop>
					</Chan>
				</Acq>
				<Acq Number="31">
					<Chan Number="0">
						<prop name="Fluor">45.3155362857261</prop>
						<prop name="Temp">59.94</prop>
						<prop name="Time">5352200</prop>
					</Chan>
				</Acq>
				<Acq Number="32">
					<Chan Number="0">
						<prop name="Fluor">63.1598787547559</prop>
						<prop name="Temp">59.94</prop>
						<prop name="Time">5506000</prop>
					</Chan>
				</Acq>
				<Acq Number="33">
					<Chan Number="0">
						<prop name="Fluor">76.0910387109106</prop>
						<prop name="Temp">59.94</prop>
						<prop name="Time">5659817</prop>
					</Chan>
				</Acq>
				<Acq Number="34">
					<Chan Number="0">
						<prop name="Fluor">82.8505753360195</prop>
						<prop name="Temp">59.94</prop>
						<prop name="Time">5813600</prop>
					</Chan>
				</Acq>
				<Acq Number="35">
					<Chan Number="0">
						<prop name="Fluor">86.7662448370121</prop>
						<prop name="Temp">59.94</prop>
						<prop name="Time">5967383</prop>
					</Chan>
				</Acq>
				<Acq Number="36">
					<Chan Number="0">
						<prop name="Fluor">90.0017068851784</prop>
						<prop name="Temp">59.94</prop>
						<prop name="Time">6121217</prop>
					</Chan>
				</Acq>
				<Acq Number="37">
					<Chan Number="0">
						<prop name="Fluor">92.0659241387579</prop>
						<prop name="Temp">59.97</prop>
						<prop name="Time">6274700</prop>
					</Chan>
				</Acq>
				<Acq Number="38">
					<Chan Number="0">
						<prop name="Fluor">93.5233635844367</prop>
						<prop name="Temp">59.94</prop>
						<prop name="Time">6428550</prop>
					</Chan>
				</Acq>
				<Acq Number="39">
					<Chan Number="0">
						<prop name="Fluor">94.6246652461747</prop>
						<prop name="Temp">59.94</prop>
						<prop name="Time">6582417</prop>
					</Chan>
				</Acq>
				<Acq Number="40">
					<Chan Number="0">
						<prop name="Fluor">95.3639155455177</prop>
						<prop name="Temp">59.94</prop>
						<prop name="Time">6736233</prop>
					</Chan>
				</Acq>
				<Acq Number="41">
					<Chan Number="0">
						<prop name="Fluor">96.0967165828157</prop>
						<prop name="Temp">59.94</prop>
						<prop name="Time">6890067</prop>
					</Chan>
				</Acq>
				<Acq Number="42">
					<Chan Number="0">
						<prop name="Fluor">96.7406861802935</prop>
						<prop name="Temp">59.94</prop>
						<prop name="Time">7043817</prop>
					</Chan>
				</Acq>
				<Acq Number="43">
					<Chan Number="0">
						<prop name="Fluor">96.7802632113729</prop>
						<prop name="Temp">59.94</prop>
						<prop name="Time">7197650</prop>
					</Chan>
				</Acq>
				<Acq Number="44">
					<Chan Number="0">
						<prop name="Fluor">97.1530248476583</prop>
						<prop name="Temp">59.94</prop>
						<prop name="Time">7351467</prop>
					</Chan>
				</Acq>
				<Acq Number="45">
					<Chan Number="0">
						<prop name="Fluor">97.653439845015</prop>
						<prop name="Temp">59.94</prop>
						<prop name="Time">7505233</prop>
					</Chan>
				</Acq>
			</Sample>
			<Sample Number="21">
				<Acq Number="1">
					<Chan Number="0">
						<prop name="Fluor">10.6923313858124</prop>
						<prop name="Temp">59.94</prop>
						<prop name="Time">738150</prop>
					</Chan>
				</Acq>
				<Acq Number="2">
					<Chan Number="0">
						<prop name="Fluor">10.6999281894785</prop>
						<prop name="Temp">59.94</prop>
						<prop name="Time">891933</prop>
					</Chan>
				</Acq>
				<Acq Number="3">
					<Chan Number="0">
						<prop name="Fluor">10.7448000838938</prop>
						<prop name="Temp">59.94</prop>
						<prop name="Time">1045733</prop>
					</Chan>
				</Acq>
				<Acq Number="4">
					<Chan Number="0">
						<prop name="Fluor">10.8506610833927</prop>
						<prop name="Temp">59.97</prop>
						<prop name="Time">1199567</prop>
					</Chan>
				</Acq>
				<Acq Number="5">
					<Chan Number="0">
						<prop name="Fluor">10.6744566571001</prop>
						<prop name="Temp">59.94</prop>
						<prop name="Time">1353300</prop>
					</Chan>
				</Acq>
				<Acq Number="6">
					<Chan Number="0">
						<prop name="Fluor">10.7234902759898</prop>
						<prop name="Temp">59.94</prop>
						<prop name="Time">1507150</prop>
					</Chan>
				</Acq>
				<Acq Number="7">
					<Chan Number="0">
						<prop name="Fluor">10.7396265618896</prop>
						<prop name="Temp">59.94</prop>
						<prop name="Time">1660933</prop>
					</Chan>
				</Acq>
				<Acq Number="8">
					<Chan Number="0">
						<prop name="Fluor">10.7896197304312</prop>
						<prop name="Temp">59.94</prop>
						<prop name="Time">1814717</prop>
					</Chan>
				</Acq>
				<Acq Number="9">
					<Chan Number="0">
						<prop name="Fluor">10.6997773993278</prop>
						<prop name="Temp">59.94</prop>
						<prop name="Time">1968517</prop>
					</Chan>
				</Acq>
				<Acq Number="10">
					<Chan Number="0">
						<prop name="Fluor">10.7225988067758</prop>
						<prop name="Temp">59.94</prop>
						<prop name="Time">2122333</prop>
					</Chan>
				</Acq>
				<Acq Number="11">
					<Chan Number="0">
						<prop name="Fluor">10.7420792448271</prop>
						<prop name="Temp">59.94</prop>
						<prop name="Time">2276133</prop>
					</Chan>
				</Acq>
				<Acq Number="12">
					<Chan Number="0">
						<prop name="Fluor">10.7022463328956</prop>
						<prop name="Temp">59.94</prop>
						<prop name="Time">2429933</prop>
					</Chan>
				</Acq>
				<Acq Number="13">
					<Chan Number="0">
						<prop name="Fluor">10.8098331975767</prop>
						<prop name="Temp">59.94</prop>
						<prop name="Time">2583717</prop>
					</Chan>
				</Acq>
				<Acq Number="14">
					<Chan Number="0">
						<prop name="Fluor">10.6751141344509</prop>
						<prop name="Temp">59.94</prop>
						<prop name="Time">2737567</prop>
					</Chan>
				</Acq>
				<Acq Number="15">
					<Chan Number="0">
						<prop name="Fluor">10.8123306853332</prop>
						<prop name="Temp">59.94</prop>
						<prop name="Time">2891383</prop>
					</Chan>
				</Acq>
				<Acq Number="16">
					<Chan Number="0">
						<prop name="Fluor">10.749631007795</prop>
						<prop name="Temp">59.94</prop>
						<prop name="Time">3045167</prop>
					</Chan>
				</Acq>
				<Acq Number="17">
					<Chan Number="0">
						<prop name="Fluor">10.7242075708842</prop>
						<prop name="Temp">59.94</prop>
						<prop name="Time">3199000</prop>
					</Chan>
				</Acq>
				<Acq Number="18">
					<Chan Number="0">
						<prop name="Fluor">10.76483241464</prop>
						<prop name="Temp">59.94</prop>
						<prop name="Time">3352767</prop>
					</Chan>
				</Acq>
				<Acq Number="19">
					<Chan Number="0">
						<prop name="Fluor">10.7436239615829</prop>
						<prop name="Temp">59.94</prop>
						<prop name="Time">3506567</prop>
					</Chan>
				</Acq>
				<Acq Number="20">
					<Chan Number="0">
						<prop name="Fluor">10.8156740531987</prop>
						<prop name="Temp">59.94</prop>
						<prop name="Time">3660367</prop>
					</Chan>
				</Acq>
				<Acq Number="21">
					<Chan Number="0">
						<prop name="Fluor">10.6969685843975</prop>
						<prop name="Temp">59.94</prop>
						<prop name="Time">3814167</prop>
					</Chan>
				</Acq>
				<Acq Number="22">
					<Chan Number="0">
						<prop name="Fluor">10.6808160496358</prop>
						<prop name="Temp">59.94</prop>
						<prop name="Time">3967950</prop>
					</Chan>
				</Acq>
				<Acq Number="23">
					<Chan Number="0">
						<prop name="Fluor">10.6943389973373</prop>
						<prop name="Temp">59.94</prop>
						<prop name="Time">4121750</prop>
					</Chan>
				</Acq>
				<Acq Number="24">
					<Chan Number="0">
						<prop name="Fluor">10.7230514320543</prop>
						<prop name="Temp">59.94</prop>
						<prop name="Time">4275567</prop>
					</Chan>
				</Acq>
				<Acq Number="25">
					<Chan Number="0">
						<prop name="Fluor">10.7830209218147</prop>
						<prop name="Temp">59.94</prop>
						<prop name="Time">4429367</prop>
					</Chan>
				</Acq>
				<Acq Number="26">
					<Chan Number="0">
						<prop name="Fluor">10.7860328242791</prop>
						<prop name="Temp">59.94</prop>
						<prop name="Time">4583183</prop>
					</Chan>
				</Acq>
				<Acq Number="27">
					<Chan Number="0">
						<prop name="Fluor">10.7192368268579</prop>
						<prop name="Temp">59.94</prop>
						<prop name="Time">4736983</prop>
					</Chan>
				</Acq>
				<Acq Number="28">
					<Chan Number="0">
						<prop name="Fluor">10.8017446243639</prop>
						<prop name="Temp">59.94</prop>
						<prop name="Time">4890800</prop>
					</Chan>
				</Acq>
				<Acq Number="29">
					<Chan Number="0">
						<prop name="Fluor">10.8899948069299</prop>
						<prop name="Temp">59.94</prop>
						<prop name="Time">5044583</prop>
					</Chan>
				</Acq>
				<Acq Number="30">
					<Chan Number="0">
						<prop name="Fluor">11.0213587020016</prop>
						<prop name="Temp">59.94</prop>
						<prop name="Time">5198383</prop>
					</Chan>
				</Acq>
				<Acq Number="31">
					<Chan Number="0">
						<prop name="Fluor">11.2101370444448</prop>
						<prop name="Temp">59.94</prop>
						<prop name="Time">5352200</prop>
					</Chan>
				</Acq>
				<Acq Number="32">
					<Chan Number="0">
						<prop name="Fluor">11.7082321052704</prop>
						<prop name="Temp">59.94</prop>
						<prop name="Time">5506000</prop>
					</Chan>
				</Acq>
				<Acq Number="33">
					<Chan Number="0">
						<prop name="Fluor">12.6039612629813</prop>
						<prop name="Temp">59.94</prop>
						<prop name="Time">5659817</prop>
					</Chan>
				</Acq>
				<Acq Number="34">
					<Chan Number="0">
						<prop name="Fluor">14.3553120023633</prop>
						<prop name="Temp">59.94</prop>
						<prop name="Time">5813600</prop>
					</Chan>
				</Acq>
				<Acq Number="35">
					<Chan Number="0">
						<prop name="Fluor">17.7126352464077</prop>
						<prop name="Temp">59.94</prop>
						<prop name="Time">5967383</prop>
					</Chan>
				</Acq>
				<Acq Number="36">
					<Chan Number="0">
						<prop name="Fluor">23.7564394612489</prop>
						<prop name="Temp">59.94</prop>
						<prop name="Time">6121217</prop>
					</Chan>
				</Acq>
				<Acq Number="37">
					<Chan Number="0">
						<prop name="Fluor">34.1079406343877</prop>
						<prop name="Temp">59.97</prop>
						<prop name="Time">6274700</prop>
					</Chan>
				</Acq>
				<Acq Number="38">
					<Chan Number="0">
						<prop name="Fluor">49.2316460582924</prop>
						<prop name="Temp">59.94</prop>
						<prop name="Time">6428550</prop>
					</Chan>
				</Acq>
				<Acq Number="39">
					<Chan Number="0">
						<prop name="Fluor">66.332691720516</prop>
						<prop name="Temp">59.94</prop>
						<prop name="Time">6582417</prop>
					</Chan>
				</Acq>
				<Acq Number="40">
					<Chan Number="0">
						<prop name="Fluor">79.3985939029358</prop>
						<prop name="Temp">59.94</prop>
						<prop name="Time">6736233</prop>
					</Chan>
				</Acq>
				<Acq Number="41">
					<Chan Number="0">
						<prop name="Fluor">87.0230667107828</prop>
						<prop name="Temp">59.94</prop>
						<prop name="Time">6890067</prop>
					</Chan>
				</Acq>
				<Acq Number="42">
					<Chan Number="0">
						<prop name="Fluor">91.8170206089718</prop>
						<prop name="Temp">59.94</prop>
						<prop name="Time">7043817</prop>
					</Chan>
				</Acq>
				<Acq Number="43">
					<Chan Number="0">
						<prop name="Fluor">94.8773212141401</prop>
						<prop name="Temp">59.94</prop>
						<prop name="Time">7197650</prop>
					</Chan>
				</Acq>
				<Acq Number="44">
					<Chan Number="0">
						<prop name="Fluor">97.2484066169245</prop>
						<prop name="Temp">59.94</prop>
						<prop name="Time">7351467</prop>
					</Chan>
				</Acq>
				<Acq Number="45">
					<Chan Number="0">
						<prop name="Fluor">98.5848281141393</prop>
						<prop name="Temp">59.94</prop>
						<prop name="Time">7505233</prop>
					</Chan>
				</Acq>
			</Sample>
			<Sample Number="22">
				<Acq Number="1">
					<Chan Number="0">
						<prop name="Fluor">4.34266488847557</prop>
						<prop name="Temp">59.94</prop>
						<prop name="Time">738150</prop>
					</Chan>
				</Acq>
				<Acq Number="2">
					<Chan Number="0">
						<prop name="Fluor">4.31352962382364</prop>
						<prop name="Temp">59.94</prop>
						<prop name="Time">891933</prop>
					</Chan>
				</Acq>
				<Acq Number="3">
					<Chan Number="0">
						<prop name="Fluor">4.45327631627079</prop>
						<prop name="Temp">59.94</prop>
						<prop name="Time">1045733</prop>
					</Chan>
				</Acq>
				<Acq Number="4">
					<Chan Number="0">
						<prop name="Fluor">4.45144421584562</prop>
						<prop name="Temp">59.97</prop>
						<prop name="Time">1199567</prop>
					</Chan>
				</Acq>
				<Acq Number="5">
					<Chan Number="0">
						<prop name="Fluor">4.42827434759345</prop>
						<prop name="Temp">59.94</prop>
						<prop name="Time">1353300</prop>
					</Chan>
				</Acq>
				<Acq Number="6">
					<Chan Number="0">
						<prop name="Fluor">4.50003149539658</prop>
						<prop name="Temp">59.94</prop>
						<prop name="Time">1507150</prop>
					</Chan>
				</Acq>
				<Acq Number="7">
					<Chan Number="0">
						<prop name="Fluor">4.47434670142632</prop>
						<prop name="Temp">59.94</prop>
						<prop name="Time">1660933</prop>
					</Chan>
				</Acq>
				<Acq Number="8">
					<Chan Number="0">
						<prop name="Fluor">4.5232077089536</prop>
						<prop name="Temp">59.94</prop>
						<prop name="Time">1814717</prop>
					</Chan>
				</Acq>
				<Acq Number="9">
					<Chan Number="0">
						<prop name="Fluor">4.54578909733697</prop>
						<prop name="Temp">59.94</prop>
						<prop name="Time">1968517</prop>
					</Chan>
				</Acq>
				<Acq Number="10">
					<Chan Number="0">
						<prop name="Fluor">4.54609714764459</prop>
						<prop name="Temp">59.94</prop>
						<prop name="Time">2122333</prop>
					</Chan>
				</Acq>
				<Acq Number="11">
					<Chan Number="0">
						<prop name="Fluor">4.54499673369922</prop>
						<prop name="Temp">59.94</prop>
						<prop name="Time">2276133</prop>
					</Chan>
				</Acq>
				<Acq Number="12">
					<Chan Number="0">
						<prop name="Fluor">4.59332199273004</prop>
						<prop name="Temp">59.94</prop>
						<prop name="Time">2429933</prop>
					</Chan>
				</Acq>
				<Acq Number="13">
					<Chan Number="0">
						<prop name="Fluor">4.61541119647462</prop>
						<prop name="Temp">59.94</prop>
						<prop name="Time">2583717</prop>
					</Chan>
				</Acq>
				<Acq Number="14">
					<Chan Number="0">
						<prop name="Fluor">4.61435716214241</prop>
						<prop name="Temp">59.94</prop>
						<prop name="Time">2737567</prop>
					</Chan>
				</Acq>
				<Acq Number="15">
					<Chan Number="0">
						<prop name="Fluor">4.6396922986566</prop>
						<prop name="Temp">59.94</prop>
						<prop name="Time">2891383</prop>
					</Chan>
				</Acq>
				<Acq Number="16">
					<Chan Number="0">
						<prop name="Fluor">4.59466502587467</prop>
						<prop name="Temp">59.94</prop>
						<prop name="Time">3045167</prop>
					</Chan>
				</Acq>
				<Acq Number="17">
					<Chan Number="0">
						<prop name="Fluor">4.59318291148292</prop>
						<prop name="Temp">59.94</prop>
						<prop name="Time">3199000</prop>
					</Chan>
				</Acq>
				<Acq Number="18">
					<Chan Number="0">
						<prop name="Fluor">4.66136715204487</prop>
						<prop name="Temp">59.94</prop>
						<prop name="Time">3352767</prop>
					</Chan>
				</Acq>
				<Acq Number="19">
					<Chan Number="0">
						<prop name="Fluor">4.70812674538858</prop>
						<prop name="Temp">59.94</prop>
						<prop name="Time">3506567</prop>
					</Chan>
				</Acq>
				<Acq Number="20">
					<Chan Number="0">
						<prop name="Fluor">4.73381651307837</prop>
						<prop name="Temp">59.94</prop>
						<prop name="Time">3660367</prop>
					</Chan>
				</Acq>
				<Acq Number="21">
					<Chan Number="0">
						<prop name="Fluor">4.68324081657379</prop>
						<prop name="Temp">59.94</prop>
						<prop name="Time">3814167</prop>
					</Chan>
				</Acq>
				<Acq Number="22">
					<Chan Number="0">
						<prop name="Fluor">4.70843936538389</prop>
						<prop name="Temp">59.94</prop>
						<prop name="Time">3967950</prop>
					</Chan>
				</Acq>
				<Acq Number="23">
					<Chan Number="0">
						<prop name="Fluor">4.74992953924021</prop>
						<prop name="Temp">59.94</prop>
						<prop name="Time">4121750</prop>
					</Chan>
				</Acq>
				<Acq Number="24">
					<Chan Number="0">
						<prop name="Fluor">4.72739808357669</prop>
						<prop name="Temp">59.94</prop>
						<prop name="Time">4275567</prop>
					</Chan>
				</Acq>
				<Acq Number="25">
					<Chan Number="0">
						<prop name="Fluor">4.74395777589687</prop>
						<prop name="Temp">59.94</prop>
						<prop name="Time">4429367</prop>
					</Chan>
				</Acq>
				<Acq Number="26">
					<Chan Number="0">
						<prop name="Fluor">4.78619825124606</prop>
						<prop name="Temp">59.94</prop>
						<prop name="Time">4583183</prop>
					</Chan>
				</Acq>
				<Acq Number="27">
					<Chan Number="0">
						<prop name="Fluor">4.80349109441805</prop>
						<prop name="Temp">59.94</prop>
						<prop name="Time">4736983</prop>
					</Chan>
				</Acq>
				<Acq Number="28">
					<Chan Number="0">
						<prop name="Fluor">4.91330123154815</prop>
						<prop name="Temp">59.94</prop>
						<prop name="Time">4890800</prop>
					</Chan>
				</Acq>
				<Acq Number="29">
					<Chan Number="0">
						<prop name="Fluor">5.0740358478026</prop>
						<prop name="Temp">59.94</prop>
						<prop name="Time">5044583</prop>
					</Chan>
				</Acq>
				<Acq Number="30">
					<Chan Number="0">
						<prop name="Fluor">5.28230569946588</prop>
						<prop name="Temp">59.94</prop>
						<prop name="Time">5198383</prop>
					</Chan>
				</Acq>
				<Acq Number="31">
					<Chan Number="0">
						<prop name="Fluor">5.81321257212741</prop>
						<prop name="Temp">59.94</prop>
						<prop name="Time">5352200</prop>
					</Chan>
				</Acq>
				<Acq Number="32">
					<Chan Number="0">
						<prop name="Fluor">6.90321314525732</prop>
						<prop name="Temp">59.94</prop>
						<prop name="Time">5506000</prop>
					</Chan>
				</Acq>
				<Acq Number="33">
					<Chan Number="0">
						<prop name="Fluor">8.71464940270942</prop>
						<prop name="Temp">59.94</prop>
						<prop name="Time">5659817</prop>
					</Chan>
				</Acq>
				<Acq Number="34">
					<Chan Number="0">
						<prop name="Fluor">12.1974051155625</prop>
						<prop name="Temp">59.94</prop>
						<prop name="Time">5813600</prop>
					</Chan>
				</Acq>
				<Acq Number="35">
					<Chan Number="0">
						<prop name="Fluor">18.7231858114599</prop>
						<prop name="Temp">59.94</prop>
						<prop name="Time">5967383</prop>
					</Chan>
				</Acq>
				<Acq Number="36">
					<Chan Number="0">
						<prop name="Fluor">29.3845038532984</prop>
						<prop name="Temp">59.94</prop>
						<prop name="Time">6121217</prop>
					</Chan>
				</Acq>
				<Acq Number="37">
					<Chan Number="0">
						<prop name="Fluor">45.2892426903428</prop>
						<prop name="Temp">59.97</prop>
						<prop name="Time">6274700</prop>
					</Chan>
				</Acq>
				<Acq Number="38">
					<Chan Number="0">
						<prop name="Fluor">64.0138488110719</prop>
						<prop name="Temp">59.94</prop>
						<prop name="Time">6428550</prop>
					</Chan>
				</Acq>
				<Acq Number="39">
					<Chan Number="0">
						<prop name="Fluor">80.8926224758065</prop>
						<prop name="Temp">59.94</prop>
						<prop name="Time">6582417</prop>
					</Chan>
				</Acq>
				<Acq Number="40">
					<Chan Number="0">
						<prop name="Fluor">91.279008952853</prop>
						<prop name="Temp">59.94</prop>
						<prop name="Time">6736233</prop>
					</Chan>
				</Acq>
				<Acq Number="41">
					<Chan Number="0">
						<prop name="Fluor">97.3157577566585</prop>
						<prop name="Temp">59.94</prop>
						<prop name="Time">6890067</prop>
					</Chan>
				</Acq>
				<Acq Number="42">
					<Chan Number="0">
						<prop name="Fluor">100.926909301228</prop>
						<prop name="Temp">59.94</prop>
						<prop name="Time">7043817</prop>
					</Chan>
				</Acq>
				<Acq Number="43">
					<Chan Number="0">
						<prop name="Fluor">103.570112907523</prop>
						<prop name="Temp">59.94</prop>
						<prop name="Time">7197650</prop>
					</Chan>
				</Acq>
				<Acq Number="44">
					<Chan Number="0">
						<prop name="Fluor">105.62730079704</prop>
						<prop name="Temp">59.94</prop>
						<prop name="Time">7351467</prop>
					</Chan>
				</Acq>
				<Acq Number="45">
					<Chan Number="0">
						<prop name="Fluor">107.012878710734</prop>
						<prop name="Temp">59.94</prop>
						<prop name="Time">7505233</prop>
					</Chan>
				</Acq>
			</Sample>
			<Sample Number="23">
				<Acq Number="1">
					<Chan Number="0">
						<prop name="Fluor">6.34322114374696</prop>
						<prop name="Temp">59.94</prop>
						<prop name="Time">738150</prop>
					</Chan>
				</Acq>
				<Acq Number="2">
					<Chan Number="0">
						<prop name="Fluor">6.33466024018622</prop>
						<prop name="Temp">59.94</prop>
						<prop name="Time">891933</prop>
					</Chan>
				</Acq>
				<Acq Number="3">
					<Chan Number="0">
						<prop name="Fluor">6.43416273952391</prop>
						<prop name="Temp">59.94</prop>
						<prop name="Time">1045733</prop>
					</Chan>
				</Acq>
				<Acq Number="4">
					<Chan Number="0">
						<prop name="Fluor">6.50588079922033</prop>
						<prop name="Temp">59.97</prop>
						<prop name="Time">1199567</prop>
					</Chan>
				</Acq>
				<Acq Number="5">
					<Chan Number="0">
						<prop name="Fluor">6.40685345941632</prop>
						<prop name="Temp">59.94</prop>
						<prop name="Time">1353300</prop>
					</Chan>
				</Acq>
				<Acq Number="6">
					<Chan Number="0">
						<prop name="Fluor">6.48412311594285</prop>
						<prop name="Temp">59.94</prop>
						<prop name="Time">1507150</prop>
					</Chan>
				</Acq>
				<Acq Number="7">
					<Chan Number="0">
						<prop name="Fluor">6.50536966156192</prop>
						<prop name="Temp">59.94</prop>
						<prop name="Time">1660933</prop>
					</Chan>
				</Acq>
				<Acq Number="8">
					<Chan Number="0">
						<prop name="Fluor">6.60796178407569</prop>
						<prop name="Temp">59.94</prop>
						<prop name="Time">1814717</prop>
					</Chan>
				</Acq>
				<Acq Number="9">
					<Chan Number="0">
						<prop name="Fluor">6.58219216039455</prop>
						<prop name="Temp">59.94</prop>
						<prop name="Time">1968517</prop>
					</Chan>
				</Acq>
				<Acq Number="10">
					<Chan Number="0">
						<prop name="Fluor">6.55786616417403</prop>
						<prop name="Temp">59.94</prop>
						<prop name="Time">2122333</prop>
					</Chan>
				</Acq>
				<Acq Number="11">
					<Chan Number="0">
						<prop name="Fluor">6.53152086432892</prop>
						<prop name="Temp">59.94</prop>
						<prop name="Time">2276133</prop>
					</Chan>
				</Acq>
				<Acq Number="12">
					<Chan Number="0">
						<prop name="Fluor">6.53410374839731</prop>
						<prop name="Temp">59.94</prop>
						<prop name="Time">2429933</prop>
					</Chan>
				</Acq>
				<Acq Number="13">
					<Chan Number="0">
						<prop name="Fluor">6.5820388982742</prop>
						<prop name="Temp">59.94</prop>
						<prop name="Time">2583717</prop>
					</Chan>
				</Acq>
				<Acq Number="14">
					<Chan Number="0">
						<prop name="Fluor">6.60526406502279</prop>
						<prop name="Temp">59.94</prop>
						<prop name="Time">2737567</prop>
					</Chan>
				</Acq>
				<Acq Number="15">
					<Chan Number="0">
						<prop name="Fluor">6.65789038530058</prop>
						<prop name="Temp">59.94</prop>
						<prop name="Time">2891383</prop>
					</Chan>
				</Acq>
				<Acq Number="16">
					<Chan Number="0">
						<prop name="Fluor">6.61042172117822</prop>
						<prop name="Temp">59.94</prop>
						<prop name="Time">3045167</prop>
					</Chan>
				</Acq>
				<Acq Number="17">
					<Chan Number="0">
						<prop name="Fluor">6.70740825438404</prop>
						<prop name="Temp">59.94</prop>
						<prop name="Time">3199000</prop>
					</Chan>
				</Acq>
				<Acq Number="18">
					<Chan Number="0">
						<prop name="Fluor">6.85379310442471</prop>
						<prop name="Temp">59.94</prop>
						<prop name="Time">3352767</prop>
					</Chan>
				</Acq>
				<Acq Number="19">
					<Chan Number="0">
						<prop name="Fluor">7.05232804053378</prop>
						<prop name="Temp">59.94</prop>
						<prop name="Time">3506567</prop>
					</Chan>
				</Acq>
				<Acq Number="20">
					<Chan Number="0">
						<prop name="Fluor">7.37817830733836</prop>
						<prop name="Temp">59.94</prop>
						<prop name="Time">3660367</prop>
					</Chan>
				</Acq>
				<Acq Number="21">
					<Chan Number="0">
						<prop name="Fluor">8.2386698059572</prop>
						<prop name="Temp">59.94</prop>
						<prop name="Time">3814167</prop>
					</Chan>
				</Acq>
				<Acq Number="22">
					<Chan Number="0">
						<prop name="Fluor">9.6793667960853</prop>
						<prop name="Temp">59.94</prop>
						<prop name="Time">3967950</prop>
					</Chan>
				</Acq>
				<Acq Number="23">
					<Chan Number="0">
						<prop name="Fluor">12.5667733889696</prop>
						<prop name="Temp">59.94</prop>
						<prop name="Time">4121750</prop>
					</Chan>
				</Acq>
				<Acq Number="24">
					<Chan Number="0">
						<prop name="Fluor">17.7989574492173</prop>
						<prop name="Temp">59.94</prop>
						<prop name="Time">4275567</prop>
					</Chan>
				</Acq>
				<Acq Number="25">
					<Chan Number="0">
						<prop name="Fluor">27.3166847092713</prop>
						<prop name="Temp">59.94</prop>
						<prop name="Time">4429367</prop>
					</Chan>
				</Acq>
				<Acq Number="26">
					<Chan Number="0">
						<prop name="Fluor">41.1384618097635</prop>
						<prop name="Temp">59.94</prop>
						<prop name="Time">4583183</prop>
					</Chan>
				</Acq>
				<Acq Number="27">
					<Chan Number="0">
						<prop name="Fluor">55.9414865569639</prop>
						<prop name="Temp">59.94</prop>
						<prop name="Time">4736983</prop>
					</Chan>
				</Acq>
				<Acq Number="28">
					<Chan Number="0">
						<prop name="Fluor">67.7465773466153</prop>
						<prop name="Temp">59.94</prop>
						<prop name="Time">4890800</prop>
					</Chan>
				</Acq>
				<Acq Number="29">
					<Chan Number="0">
						<prop name="Fluor">76.474466331286</prop>
						<prop name="Temp">59.94</prop>
						<prop name="Time">5044583</prop>
					</Chan>
				</Acq>
				<Acq Number="30">
					<Chan Number="0">
						<prop name="Fluor">83.1097448042292</prop>
						<prop name="Temp">59.94</prop>
						<prop name="Time">5198383</prop>
					</Chan>
				</Acq>
				<Acq Number="31">
					<Chan Number="0">
						<prop name="Fluor">88.1651482548958</prop>
						<prop name="Temp">59.94</prop>
						<prop name="Time">5352200</prop>
					</Chan>
				</Acq>
				<Acq Number="32">
					<Chan Number="0">
						<prop name="Fluor">92.6284234353264</prop>
						<prop name="Temp">59.94</prop>
						<prop name="Time">5506000</prop>
					</Chan>
				</Acq>
				<Acq Number="33">
					<Chan Number="0">
						<prop name="Fluor">96.4879609112337</prop>
						<prop name="Temp">59.94</prop>
						<prop name="Time">5659817</prop>
					</Chan>
				</Acq>
				<Acq Number="34">
					<Chan Number="0">
						<prop name="Fluor">99.4077886387572</prop>
						<prop name="Temp">59.94</prop>
						<prop name="Time">5813600</prop>
					</Chan>
				</Acq>
				<Acq Number="35">
					<Chan Number="0">
						<prop name="Fluor">102.021153836661</prop>
						<prop name="Temp">59.94</prop>
						<prop name="Time">5967383</prop>
					</Chan>
				</Acq>
				<Acq Number="36">
					<Chan Number="0">
						<prop name="Fluor">103.914693852923</prop>
						<prop name="Temp">59.94</prop>
						<prop name="Time">6121217</prop>
					</Chan>
				</Acq>
				<Acq Number="37">
					<Chan Number="0">
						<prop name="Fluor">106.095382648578</prop>
						<prop name="Temp">59.97</prop>
						<prop name="Time">6274700</prop>
					</Chan>
				</Acq>
				<Acq Number="38">
					<Chan Number="0">
						<prop name="Fluor">107.26579740635</prop>
						<prop name="Temp">59.94</prop>
						<prop name="Time">6428550</prop>
					</Chan>
				</Acq>
				<Acq Number="39">
					<Chan Number="0">
						<prop name="Fluor">108.286733530701</prop>
						<prop name="Temp">59.94</prop>
						<prop name="Time">6582417</prop>
					</Chan>
				</Acq>
				<Acq Number="40">
					<Chan Number="0">
						<prop name="Fluor">109.350729760045</prop>
						<prop name="Temp">59.94</prop>
						<prop name="Time">6736233</prop>
					</Chan>
				</Acq>
				<Acq Number="41">
					<Chan Number="0">
						<prop name="Fluor">110.406205079834</prop>
						<prop name="Temp">59.94</prop>
						<prop name="Time">6890067</prop>
					</Chan>
				</Acq>
				<Acq Number="42">
					<Chan Number="0">
						<prop name="Fluor">111.035690208545</prop>
						<prop name="Temp">59.94</prop>
						<prop name="Time">7043817</prop>
					</Chan>
				</Acq>
				<Acq Number="43">
					<Chan Number="0">
						<prop name="Fluor">111.601124412634</prop>
						<prop name="Temp">59.94</prop>
						<prop name="Time">7197650</prop>
					</Chan>
				</Acq>
				<Acq Number="44">
					<Chan Number="0">
						<prop name="Fluor">112.111015317119</prop>
						<prop name="Temp">59.94</prop>
						<prop name="Time">7351467</prop>
					</Chan>
				</Acq>
				<Acq Number="45">
					<Chan Number="0">
						<prop name="Fluor">112.622017325247</prop>
						<prop name="Temp">59.94</prop>
						<prop name="Time">7505233</prop>
					</Chan>
				</Acq>
			</Sample>
			<Sample Number="24">
				<Acq Number="1">
					<Chan Number="0">
						<prop name="Fluor">4.28551315754872</prop>
						<prop name="Temp">59.94</prop>
						<prop name="Time">738150</prop>
					</Chan>
				</Acq>
				<Acq Number="2">
					<Chan Number="0">
						<prop name="Fluor">4.33300225600655</prop>
						<prop name="Temp">59.94</prop>
						<prop name="Time">891933</prop>
					</Chan>
				</Acq>
				<Acq Number="3">
					<Chan Number="0">
						<prop name="Fluor">4.41316729446998</prop>
						<prop name="Temp">59.94</prop>
						<prop name="Time">1045733</prop>
					</Chan>
				</Acq>
				<Acq Number="4">
					<Chan Number="0">
						<prop name="Fluor">4.46461379993083</prop>
						<prop name="Temp">59.97</prop>
						<prop name="Time">1199567</prop>
					</Chan>
				</Acq>
				<Acq Number="5">
					<Chan Number="0">
						<prop name="Fluor">4.38481200180434</prop>
						<prop name="Temp">59.94</prop>
						<prop name="Time">1353300</prop>
					</Chan>
				</Acq>
				<Acq Number="6">
					<Chan Number="0">
						<prop name="Fluor">4.49333943442604</prop>
						<prop name="Temp">59.94</prop>
						<prop name="Time">1507150</prop>
					</Chan>
				</Acq>
				<Acq Number="7">
					<Chan Number="0">
						<prop name="Fluor">4.46427987215006</prop>
						<prop name="Temp">59.94</prop>
						<prop name="Time">1660933</prop>
					</Chan>
				</Acq>
				<Acq Number="8">
					<Chan Number="0">
						<prop name="Fluor">4.54654277165344</prop>
						<prop name="Temp">59.94</prop>
						<prop name="Time">1814717</prop>
					</Chan>
				</Acq>
				<Acq Number="9">
					<Chan Number="0">
						<prop name="Fluor">4.43934175683305</prop>
						<prop name="Temp">59.94</prop>
						<prop name="Time">1968517</prop>
					</Chan>
				</Acq>
				<Acq Number="10">
					<Chan Number="0">
						<prop name="Fluor">4.51953867984447</prop>
						<prop name="Temp">59.94</prop>
						<prop name="Time">2122333</prop>
					</Chan>
				</Acq>
				<Acq Number="11">
					<Chan Number="0">
						<prop name="Fluor">4.49184542106837</prop>
						<prop name="Temp">59.94</prop>
						<prop name="Time">2276133</prop>
					</Chan>
				</Acq>
				<Acq Number="12">
					<Chan Number="0">
						<prop name="Fluor">4.52027404919045</prop>
						<prop name="Temp">59.94</prop>
						<prop name="Time">2429933</prop>
					</Chan>
				</Acq>
				<Acq Number="13">
					<Chan Number="0">
						<prop name="Fluor">4.57242457067305</prop>
						<prop name="Temp">59.94</prop>
						<prop name="Time">2583717</prop>
					</Chan>
				</Acq>
				<Acq Number="14">
					<Chan Number="0">
						<prop name="Fluor">4.57132542150346</prop>
						<prop name="Temp">59.94</prop>
						<prop name="Time">2737567</prop>
					</Chan>
				</Acq>
				<Acq Number="15">
					<Chan Number="0">
						<prop name="Fluor">4.62667274857957</prop>
						<prop name="Temp">59.94</prop>
						<prop name="Time">2891383</prop>
					</Chan>
				</Acq>
				<Acq Number="16">
					<Chan Number="0">
						<prop name="Fluor">4.60150473026697</prop>
						<prop name="Temp">59.94</prop>
						<prop name="Time">3045167</prop>
					</Chan>
				</Acq>
				<Acq Number="17">
					<Chan Number="0">
						<prop name="Fluor">4.626630715136</prop>
						<prop name="Temp">59.94</prop>
						<prop name="Time">3199000</prop>
					</Chan>
				</Acq>
				<Acq Number="18">
					<Chan Number="0">
						<prop name="Fluor">4.67825060757008</prop>
						<prop name="Temp">59.94</prop>
						<prop name="Time">3352767</prop>
					</Chan>
				</Acq>
				<Acq Number="19">
					<Chan Number="0">
						<prop name="Fluor">4.81152182132622</prop>
						<prop name="Temp">59.94</prop>
						<prop name="Time">3506567</prop>
					</Chan>
				</Acq>
				<Acq Number="20">
					<Chan Number="0">
						<prop name="Fluor">4.94700177929887</prop>
						<prop name="Temp">59.94</prop>
						<prop name="Time">3660367</prop>
					</Chan>
				</Acq>
				<Acq Number="21">
					<Chan Number="0">
						<prop name="Fluor">5.23502922480944</prop>
						<prop name="Temp">59.94</prop>
						<prop name="Time">3814167</prop>
					</Chan>
				</Acq>
				<Acq Number="22">
					<Chan Number="0">
						<prop name="Fluor">5.98206275838466</prop>
						<prop name="Temp">59.94</prop>
						<prop name="Time">3967950</prop>
					</Chan>
				</Acq>
				<Acq Number="23">
					<Chan Number="0">
						<prop name="Fluor">7.30496134358074</prop>
						<prop name="Temp">59.94</prop>
						<prop name="Time">4121750</prop>
					</Chan>
				</Acq>
				<Acq Number="24">
					<Chan Number="0">
						<prop name="Fluor">9.80735349545054</prop>
						<prop name="Temp">59.94</prop>
						<prop name="Time">4275567</prop>
					</Chan>
				</Acq>
				<Acq Number="25">
					<Chan Number="0">
						<prop name="Fluor">14.5035557128241</prop>
						<prop name="Temp">59.94</prop>
						<prop name="Time">4429367</prop>
					</Chan>
				</Acq>
				<Acq Number="26">
					<Chan Number="0">
						<prop name="Fluor">23.5210029682492</prop>
						<prop name="Temp">59.94</prop>
						<prop name="Time">4583183</prop>
					</Chan>
				</Acq>
				<Acq Number="27">
					<Chan Number="0">
						<prop name="Fluor">38.5783238730417</prop>
						<prop name="Temp">59.94</prop>
						<prop name="Time">4736983</prop>
					</Chan>
				</Acq>
				<Acq Number="28">
					<Chan Number="0">
						<prop name="Fluor">58.8615401234966</prop>
						<prop name="Temp">59.94</prop>
						<prop name="Time">4890800</prop>
					</Chan>
				</Acq>
				<Acq Number="29">
					<Chan Number="0">
						<prop name="Fluor">76.7326864317294</prop>
						<prop name="Temp">59.94</prop>
						<prop name="Time">5044583</prop>
					</Chan>
				</Acq>
				<Acq Number="30">
					<Chan Number="0">
						<prop name="Fluor">87.1381078851824</prop>
						<prop name="Temp">59.94</prop>
						<prop name="Time">5198383</prop>
					</Chan>
				</Acq>
				<Acq Number="31">
					<Chan Number="0">
						<prop name="Fluor">92.3580342255758</prop>
						<prop name="Temp">59.94</prop>
						<prop name="Time">5352200</prop>
					</Chan>
				</Acq>
				<Acq Number="32">
					<Chan Number="0">
						<prop name="Fluor">95.6353568536793</prop>
						<prop name="Temp">59.94</prop>
						<prop name="Time">5506000</prop>
					</Chan>
				</Acq>
				<Acq Number="33">
					<Chan Number="0">
						<prop name="Fluor">97.9154720222182</prop>
						<prop name="Temp">59.94</prop>
						<prop name="Time">5659817</prop>
					</Chan>
				</Acq>
				<Acq Number="34">
					<Chan Number="0">
						<prop name="Fluor">99.5593739873213</prop>
						<prop name="Temp">59.94</prop>
						<prop name="Time">5813600</prop>
					</Chan>
				</Acq>
				<Acq Number="35">
					<Chan Number="0">
						<prop name="Fluor">100.716285856755</prop>
						<prop name="Temp">59.94</prop>
						<prop name="Time">5967383</prop>
					</Chan>
				</Acq>
				<Acq Number="36">
					<Chan Number="0">
						<prop name="Fluor">101.715837268234</prop>
						<prop name="Temp">59.94</prop>
						<prop name="Time">6121217</prop>
					</Chan>
				</Acq>
				<Acq Number="37">
					<Chan Number="0">
						<prop name="Fluor">102.384050695364</prop>
						<prop name="Temp">59.97</prop>
						<prop name="Time">6274700</prop>
					</Chan>
				</Acq>
				<Acq Number="38">
					<Chan Number="0">
						<prop name="Fluor">102.905960066164</prop>
						<prop name="Temp">59.94</prop>
						<prop name="Time">6428550</prop>
					</Chan>
				</Acq>
				<Acq Number="39">
					<Chan Number="0">
						<prop name="Fluor">103.292252671826</prop>
						<prop name="Temp">59.94</prop>
						<prop name="Time">6582417</prop>
					</Chan>
				</Acq>
				<Acq Number="40">
					<Chan Number="0">
						<prop name="Fluor">103.694986110393</prop>
						<prop name="Temp">59.94</prop>
						<prop name="Time">6736233</prop>
					</Chan>
				</Acq>
				<Acq Number="41">
					<Chan Number="0">
						<prop name="Fluor">103.934319959343</prop>
						<prop name="Temp">59.94</prop>
						<prop name="Time">6890067</prop>
					</Chan>
				</Acq>
				<Acq Number="42">
					<Chan Number="0">
						<prop name="Fluor">104.24418858433</prop>
						<prop name="Temp">59.94</prop>
						<prop name="Time">7043817</prop>
					</Chan>
				</Acq>
				<Acq Number="43">
					<Chan Number="0">
						<prop name="Fluor">104.216511370393</prop>
						<prop name="Temp">59.94</prop>
						<prop name="Time">7197650</prop>
					</Chan>
				</Acq>
				<Acq Number="44">
					<Chan Number="0">
						<prop name="Fluor">104.47198528313</prop>
						<prop name="Temp">59.94</prop>
						<prop name="Time">7351467</prop>
					</Chan>
				</Acq>
				<Acq Number="45">
					<Chan Number="0">
						<prop name="Fluor">104.647589070672</prop>
						<prop name="Temp">59.94</prop>
						<prop name="Time">7505233</prop>
					</Chan>
				</Acq>
			</Sample>
			<Sample Number="25">
				<Acq Number="1">
					<Chan Number="0">
						<prop name="Fluor">5.1070746656493</prop>
						<prop name="Temp">59.94</prop>
						<prop name="Time">738150</prop>
					</Chan>
				</Acq>
				<Acq Number="2">
					<Chan Number="0">
						<prop name="Fluor">5.12393738378578</prop>
						<prop name="Temp">59.94</prop>
						<prop name="Time">891933</prop>
					</Chan>
				</Acq>
				<Acq Number="3">
					<Chan Number="0">
						<prop name="Fluor">5.21931061086254</prop>
						<prop name="Temp">59.94</prop>
						<prop name="Time">1045733</prop>
					</Chan>
				</Acq>
				<Acq Number="4">
					<Chan Number="0">
						<prop name="Fluor">5.19344095982278</prop>
						<prop name="Temp">59.97</prop>
						<prop name="Time">1199567</prop>
					</Chan>
				</Acq>
				<Acq Number="5">
					<Chan Number="0">
						<prop name="Fluor">5.21723603889704</prop>
						<prop name="Temp">59.94</prop>
						<prop name="Time">1353300</prop>
					</Chan>
				</Acq>
				<Acq Number="6">
					<Chan Number="0">
						<prop name="Fluor">5.29093983232572</prop>
						<prop name="Temp">59.94</prop>
						<prop name="Time">1507150</prop>
					</Chan>
				</Acq>
				<Acq Number="7">
					<Chan Number="0">
						<prop name="Fluor">5.28801843982977</prop>
						<prop name="Temp">59.94</prop>
						<prop name="Time">1660933</prop>
					</Chan>
				</Acq>
				<Acq Number="8">
					<Chan Number="0">
						<prop name="Fluor">5.29092561625457</prop>
						<prop name="Temp">59.94</prop>
						<prop name="Time">1814717</prop>
					</Chan>
				</Acq>
				<Acq Number="9">
					<Chan Number="0">
						<prop name="Fluor">5.26633983232752</prop>
						<prop name="Temp">59.94</prop>
						<prop name="Time">1968517</prop>
					</Chan>
				</Acq>
				<Acq Number="10">
					<Chan Number="0">
						<prop name="Fluor">5.29046260763925</prop>
						<prop name="Temp">59.94</prop>
						<prop name="Time">2122333</prop>
					</Chan>
				</Acq>
				<Acq Number="11">
					<Chan Number="0">
						<prop name="Fluor">5.36049895463664</prop>
						<prop name="Temp">59.94</prop>
						<prop name="Time">2276133</prop>
					</Chan>
				</Acq>
				<Acq Number="12">
					<Chan Number="0">
						<prop name="Fluor">5.36253771893312</prop>
						<prop name="Temp">59.94</prop>
						<prop name="Time">2429933</prop>
					</Chan>
				</Acq>
				<Acq Number="13">
					<Chan Number="0">
						<prop name="Fluor">5.36125296228981</prop>
						<prop name="Temp">59.94</prop>
						<prop name="Time">2583717</prop>
					</Chan>
				</Acq>
				<Acq Number="14">
					<Chan Number="0">
						<prop name="Fluor">5.31252194589116</prop>
						<prop name="Temp">59.94</prop>
						<prop name="Time">2737567</prop>
					</Chan>
				</Acq>
				<Acq Number="15">
					<Chan Number="0">
						<prop name="Fluor">5.38626065271857</prop>
						<prop name="Temp">59.94</prop>
						<prop name="Time">2891383</prop>
					</Chan>
				</Acq>
				<Acq Number="16">
					<Chan Number="0">
						<prop name="Fluor">5.36420921637401</prop>
						<prop name="Temp">59.94</prop>
						<prop name="Time">3045167</prop>
					</Chan>
				</Acq>
				<Acq Number="17">
					<Chan Number="0">
						<prop name="Fluor">5.31502385608584</prop>
						<prop name="Temp">59.94</prop>
						<prop name="Time">3199000</prop>
					</Chan>
				</Acq>
				<Acq Number="18">
					<Chan Number="0">
						<prop name="Fluor">5.36076840650165</prop>
						<prop name="Temp">59.94</prop>
						<prop name="Time">3352767</prop>
					</Chan>
				</Acq>
				<Acq Number="19">
					<Chan Number="0">
						<prop name="Fluor">5.4561660922521</prop>
						<prop name="Temp">59.94</prop>
						<prop name="Time">3506567</prop>
					</Chan>
				</Acq>
				<Acq Number="20">
					<Chan Number="0">
						<prop name="Fluor">5.50665920767578</prop>
						<prop name="Temp">59.94</prop>
						<prop name="Time">3660367</prop>
					</Chan>
				</Acq>
				<Acq Number="21">
					<Chan Number="0">
						<prop name="Fluor">5.54974145960817</prop>
						<prop name="Temp">59.94</prop>
						<prop name="Time">3814167</prop>
					</Chan>
				</Acq>
				<Acq Number="22">
					<Chan Number="0">
						<prop name="Fluor">5.71894414160302</prop>
						<prop name="Temp">59.94</prop>
						<prop name="Time">3967950</prop>
					</Chan>
				</Acq>
				<Acq Number="23">
					<Chan Number="0">
						<prop name="Fluor">5.97512982703965</prop>
						<prop name="Temp">59.94</prop>
						<prop name="Time">4121750</prop>
					</Chan>
				</Acq>
				<Acq Number="24">
					<Chan Number="0">
						<prop name="Fluor">6.47701260800852</prop>
						<prop name="Temp">59.94</prop>
						<prop name="Time">4275567</prop>
					</Chan>
				</Acq>
				<Acq Number="25">
					<Chan Number="0">
						<prop name="Fluor">7.63535271536693</prop>
						<prop name="Temp">59.94</prop>
						<prop name="Time">4429367</prop>
					</Chan>
				</Acq>
				<Acq Number="26">
					<Chan Number="0">
						<prop name="Fluor">9.65380192292506</prop>
						<prop name="Temp">59.94</prop>
						<prop name="Time">4583183</prop>
					</Chan>
				</Acq>
				<Acq Number="27">
					<Chan Number="0">
						<prop name="Fluor">13.4256889816251</prop>
						<prop name="Temp">59.94</prop>
						<prop name="Time">4736983</prop>
					</Chan>
				</Acq>
				<Acq Number="28">
					<Chan Number="0">
						<prop name="Fluor">20.6561009535054</prop>
						<prop name="Temp">59.94</prop>
						<prop name="Time">4890800</prop>
					</Chan>
				</Acq>
				<Acq Number="29">
					<Chan Number="0">
						<prop name="Fluor">32.5536971471765</prop>
						<prop name="Temp">59.94</prop>
						<prop name="Time">5044583</prop>
					</Chan>
				</Acq>
				<Acq Number="30">
					<Chan Number="0">
						<prop name="Fluor">49.948391480551</prop>
						<prop name="Temp">59.94</prop>
						<prop name="Time">5198383</prop>
					</Chan>
				</Acq>
				<Acq Number="31">
					<Chan Number="0">
						<prop name="Fluor">69.0740766401226</prop>
						<prop name="Temp">59.94</prop>
						<prop name="Time">5352200</prop>
					</Chan>
				</Acq>
				<Acq Number="32">
					<Chan Number="0">
						<prop name="Fluor">82.1142413109336</prop>
						<prop name="Temp">59.94</prop>
						<prop name="Time">5506000</prop>
					</Chan>
				</Acq>
				<Acq Number="33">
					<Chan Number="0">
						<prop name="Fluor">88.1869027568913</prop>
						<prop name="Temp">59.94</prop>
						<prop name="Time">5659817</prop>
					</Chan>
				</Acq>
				<Acq Number="34">
					<Chan Number="0">
						<prop name="Fluor">91.8160011785049</prop>
						<prop name="Temp">59.94</prop>
						<prop name="Time">5813600</prop>
					</Chan>
				</Acq>
				<Acq Number="35">
					<Chan Number="0">
						<prop name="Fluor">94.2964592016368</prop>
						<prop name="Temp">59.94</prop>
						<prop name="Time">5967383</prop>
					</Chan>
				</Acq>
				<Acq Number="36">
					<Chan Number="0">
						<prop name="Fluor">95.9926539547465</prop>
						<prop name="Temp">59.94</prop>
						<prop name="Time">6121217</prop>
					</Chan>
				</Acq>
				<Acq Number="37">
					<Chan Number="0">
						<prop name="Fluor">97.0864292965126</prop>
						<prop name="Temp">59.97</prop>
						<prop name="Time">6274700</prop>
					</Chan>
				</Acq>
				<Acq Number="38">
					<Chan Number="0">
						<prop name="Fluor">97.9753283427115</prop>
						<prop name="Temp">59.94</prop>
						<prop name="Time">6428550</prop>
					</Chan>
				</Acq>
				<Acq Number="39">
					<Chan Number="0">
						<prop name="Fluor">98.5070720880358</prop>
						<prop name="Temp">59.94</prop>
						<prop name="Time">6582417</prop>
					</Chan>
				</Acq>
				<Acq Number="40">
					<Chan Number="0">
						<prop name="Fluor">99.0314547534334</prop>
						<prop name="Temp">59.94</prop>
						<prop name="Time">6736233</prop>
					</Chan>
				</Acq>
				<Acq Number="41">
					<Chan Number="0">
						<prop name="Fluor">99.454738358871</prop>
						<prop name="Temp">59.94</prop>
						<prop name="Time">6890067</prop>
					</Chan>
				</Acq>
				<Acq Number="42">
					<Chan Number="0">
						<prop name="Fluor">99.419569454447</prop>
						<prop name="Temp">59.94</prop>
						<prop name="Time">7043817</prop>
					</Chan>
				</Acq>
				<Acq Number="43">
					<Chan Number="0">
						<prop name="Fluor">99.6308777618496</prop>
						<prop name="Temp">59.94</prop>
						<prop name="Time">7197650</prop>
					</Chan>
				</Acq>
				<Acq Number="44">
					<Chan Number="0">
						<prop name="Fluor">99.7874156928446</prop>
						<prop name="Temp">59.94</prop>
						<prop name="Time">7351467</prop>
					</Chan>
				</Acq>
				<Acq Number="45">
					<Chan Number="0">
						<prop name="Fluor">99.8497243894982</prop>
						<prop name="Temp">59.94</prop>
						<prop name="Time">7505233</prop>
					</Chan>
				</Acq>
			</Sample>
			<Sample Number="26">
				<Acq Number="1">
					<Chan Number="0">
						<prop name="Fluor">7.68937521267718</prop>
						<prop name="Temp">59.94</prop>
						<prop name="Time">738150</prop>
					</Chan>
				</Acq>
				<Acq Number="2">
					<Chan Number="0">
						<prop name="Fluor">7.67903600843485</prop>
						<prop name="Temp">59.94</prop>
						<prop name="Time">891933</prop>
					</Chan>
				</Acq>
				<Acq Number="3">
					<Chan Number="0">
						<prop name="Fluor">7.79163838905538</prop>
						<prop name="Temp">59.94</prop>
						<prop name="Time">1045733</prop>
					</Chan>
				</Acq>
				<Acq Number="4">
					<Chan Number="0">
						<prop name="Fluor">7.76610070784027</prop>
						<prop name="Temp">59.97</prop>
						<prop name="Time">1199567</prop>
					</Chan>
				</Acq>
				<Acq Number="5">
					<Chan Number="0">
						<prop name="Fluor">7.72131967381033</prop>
						<prop name="Temp">59.94</prop>
						<prop name="Time">1353300</prop>
					</Chan>
				</Acq>
				<Acq Number="6">
					<Chan Number="0">
						<prop name="Fluor">7.79216174690722</prop>
						<prop name="Temp">59.94</prop>
						<prop name="Time">1507150</prop>
					</Chan>
				</Acq>
				<Acq Number="7">
					<Chan Number="0">
						<prop name="Fluor">7.81024904807825</prop>
						<prop name="Temp">59.94</prop>
						<prop name="Time">1660933</prop>
					</Chan>
				</Acq>
				<Acq Number="8">
					<Chan Number="0">
						<prop name="Fluor">7.76967995752129</prop>
						<prop name="Temp">59.94</prop>
						<prop name="Time">1814717</prop>
					</Chan>
				</Acq>
				<Acq Number="9">
					<Chan Number="0">
						<prop name="Fluor">7.70122070035639</prop>
						<prop name="Temp">59.94</prop>
						<prop name="Time">1968517</prop>
					</Chan>
				</Acq>
				<Acq Number="10">
					<Chan Number="0">
						<prop name="Fluor">7.81383595792602</prop>
						<prop name="Temp">59.94</prop>
						<prop name="Time">2122333</prop>
					</Chan>
				</Acq>
				<Acq Number="11">
					<Chan Number="0">
						<prop name="Fluor">7.78958932503471</prop>
						<prop name="Temp">59.94</prop>
						<prop name="Time">2276133</prop>
					</Chan>
				</Acq>
				<Acq Number="12">
					<Chan Number="0">
						<prop name="Fluor">7.9271674813203</prop>
						<prop name="Temp">59.94</prop>
						<prop name="Time">2429933</prop>
					</Chan>
				</Acq>
				<Acq Number="13">
					<Chan Number="0">
						<prop name="Fluor">7.85800723148825</prop>
						<prop name="Temp">59.94</prop>
						<prop name="Time">2583717</prop>
					</Chan>
				</Acq>
				<Acq Number="14">
					<Chan Number="0">
						<prop name="Fluor">7.81137304883234</prop>
						<prop name="Temp">59.94</prop>
						<prop name="Time">2737567</prop>
					</Chan>
				</Acq>
				<Acq Number="15">
					<Chan Number="0">
						<prop name="Fluor">7.85980456102384</prop>
						<prop name="Temp">59.94</prop>
						<prop name="Time">2891383</prop>
					</Chan>
				</Acq>
				<Acq Number="16">
					<Chan Number="0">
						<prop name="Fluor">7.88473689966372</prop>
						<prop name="Temp">59.94</prop>
						<prop name="Time">3045167</prop>
					</Chan>
				</Acq>
				<Acq Number="17">
					<Chan Number="0">
						<prop name="Fluor">7.83747120343177</prop>
						<prop name="Temp">59.94</prop>
						<prop name="Time">3199000</prop>
					</Chan>
				</Acq>
				<Acq Number="18">
					<Chan Number="0">
						<prop name="Fluor">7.85731932700945</prop>
						<prop name="Temp">59.94</prop>
						<prop name="Time">3352767</prop>
					</Chan>
				</Acq>
				<Acq Number="19">
					<Chan Number="0">
						<prop name="Fluor">7.96994728862816</prop>
						<prop name="Temp">59.94</prop>
						<prop name="Time">3506567</prop>
					</Chan>
				</Acq>
				<Acq Number="20">
					<Chan Number="0">
						<prop name="Fluor">7.88457984276225</prop>
						<prop name="Temp">59.94</prop>
						<prop name="Time">3660367</prop>
					</Chan>
				</Acq>
				<Acq Number="21">
					<Chan Number="0">
						<prop name="Fluor">7.87834385193965</prop>
						<prop name="Temp">59.94</prop>
						<prop name="Time">3814167</prop>
					</Chan>
				</Acq>
				<Acq Number="22">
					<Chan Number="0">
						<prop name="Fluor">7.86011454834292</prop>
						<prop name="Temp">59.94</prop>
						<prop name="Time">3967950</prop>
					</Chan>
				</Acq>
				<Acq Number="23">
					<Chan Number="0">
						<prop name="Fluor">7.89839472849486</prop>
						<prop name="Temp">59.94</prop>
						<prop name="Time">4121750</prop>
					</Chan>
				</Acq>
				<Acq Number="24">
					<Chan Number="0">
						<prop name="Fluor">7.85800193520533</prop>
						<prop name="Temp">59.94</prop>
						<prop name="Time">4275567</prop>
					</Chan>
				</Acq>
				<Acq Number="25">
					<Chan Number="0">
						<prop name="Fluor">7.94219641752058</prop>
						<prop name="Temp">59.94</prop>
						<prop name="Time">4429367</prop>
					</Chan>
				</Acq>
				<Acq Number="26">
					<Chan Number="0">
						<prop name="Fluor">7.853009788219</prop>
						<prop name="Temp">59.94</prop>
						<prop name="Time">4583183</prop>
					</Chan>
				</Acq>
				<Acq Number="27">
					<Chan Number="0">
						<prop name="Fluor">7.96143911894505</prop>
						<prop name="Temp">59.94</prop>
						<prop name="Time">4736983</prop>
					</Chan>
				</Acq>
				<Acq Number="28">
					<Chan Number="0">
						<prop name="Fluor">8.06445156147847</prop>
						<prop name="Temp">59.94</prop>
						<prop name="Time">4890800</prop>
					</Chan>
				</Acq>
				<Acq Number="29">
					<Chan Number="0">
						<prop name="Fluor">8.1027109324386</prop>
						<prop name="Temp">59.94</prop>
						<prop name="Time">5044583</prop>
					</Chan>
				</Acq>
				<Acq Number="30">
					<Chan Number="0">
						<prop name="Fluor">8.31762423324915</prop>
						<prop name="Temp">59.94</prop>
						<prop name="Time">5198383</prop>
					</Chan>
				</Acq>
				<Acq Number="31">
					<Chan Number="0">
						<prop name="Fluor">8.63730209412128</prop>
						<prop name="Temp">59.94</prop>
						<prop name="Time">5352200</prop>
					</Chan>
				</Acq>
				<Acq Number="32">
					<Chan Number="0">
						<prop name="Fluor">9.34070348655139</prop>
						<prop name="Temp">59.94</prop>
						<prop name="Time">5506000</prop>
					</Chan>
				</Acq>
				<Acq Number="33">
					<Chan Number="0">
						<prop name="Fluor">10.5854806572823</prop>
						<prop name="Temp">59.94</prop>
						<prop name="Time">5659817</prop>
					</Chan>
				</Acq>
				<Acq Number="34">
					<Chan Number="0">
						<prop name="Fluor">13.0851307688668</prop>
						<prop name="Temp">59.94</prop>
						<prop name="Time">5813600</prop>
					</Chan>
				</Acq>
				<Acq Number="35">
					<Chan Number="0">
						<prop name="Fluor">17.5139745451185</prop>
						<prop name="Temp">59.94</prop>
						<prop name="Time">5967383</prop>
					</Chan>
				</Acq>
				<Acq Number="36">
					<Chan Number="0">
						<prop name="Fluor">24.140882658344</prop>
						<prop name="Temp">59.94</prop>
						<prop name="Time">6121217</prop>
					</Chan>
				</Acq>
				<Acq Number="37">
					<Chan Number="0">
						<prop name="Fluor">32.0359608870796</prop>
						<prop name="Temp">59.97</prop>
						<prop name="Time">6274700</prop>
					</Chan>
				</Acq>
				<Acq Number="38">
					<Chan Number="0">
						<prop name="Fluor">42.9245773014056</prop>
						<prop name="Temp">59.94</prop>
						<prop name="Time">6428550</prop>
					</Chan>
				</Acq>
				<Acq Number="39">
					<Chan Number="0">
						<prop name="Fluor">54.8327301956022</prop>
						<prop name="Temp">59.94</prop>
						<prop name="Time">6582417</prop>
					</Chan>
				</Acq>
				<Acq Number="40">
					<Chan Number="0">
						<prop name="Fluor">64.7356009875027</prop>
						<prop name="Temp">59.94</prop>
						<prop name="Time">6736233</prop>
					</Chan>
				</Acq>
				<Acq Number="41">
					<Chan Number="0">
						<prop name="Fluor">71.239610549762</prop>
						<prop name="Temp">59.94</prop>
						<prop name="Time">6890067</prop>
					</Chan>
				</Acq>
				<Acq Number="42">
					<Chan Number="0">
						<prop name="Fluor">75.5789930713824</prop>
						<prop name="Temp">59.94</prop>
						<prop name="Time">7043817</prop>
					</Chan>
				</Acq>
				<Acq Number="43">
					<Chan Number="0">
						<prop name="Fluor">78.6247923199993</prop>
						<prop name="Temp">59.94</prop>
						<prop name="Time">7197650</prop>
					</Chan>
				</Acq>
				<Acq Number="44">
					<Chan Number="0">
						<prop name="Fluor">80.7426414068119</prop>
						<prop name="Temp">59.94</prop>
						<prop name="Time">7351467</prop>
					</Chan>
				</Acq>
				<Acq Number="45">
					<Chan Number="0">
						<prop name="Fluor">82.0095939957738</prop>
						<prop name="Temp">59.94</prop>
						<prop name="Time">7505233</prop>
					</Chan>
				</Acq>
			</Sample>
			<Sample Number="27">
				<Acq Number="1">
					<Chan Number="0">
						<prop name="Fluor">5.73173342175476</prop>
						<prop name="Temp">59.94</prop>
						<prop name="Time">738150</prop>
					</Chan>
				</Acq>
				<Acq Number="2">
					<Chan Number="0">
						<prop name="Fluor">5.72399720950615</prop>
						<prop name="Temp">59.94</prop>
						<prop name="Time">891933</prop>
					</Chan>
				</Acq>
				<Acq Number="3">
					<Chan Number="0">
						<prop name="Fluor">5.76713865021884</prop>
						<prop name="Temp">59.94</prop>
						<prop name="Time">1045733</prop>
					</Chan>
				</Acq>
				<Acq Number="4">
					<Chan Number="0">
						<prop name="Fluor">5.76484534777197</prop>
						<prop name="Temp">59.97</prop>
						<prop name="Time">1199567</prop>
					</Chan>
				</Acq>
				<Acq Number="5">
					<Chan Number="0">
						<prop name="Fluor">5.764879326621</prop>
						<prop name="Temp">59.94</prop>
						<prop name="Time">1353300</prop>
					</Chan>
				</Acq>
				<Acq Number="6">
					<Chan Number="0">
						<prop name="Fluor">5.8317618270196</prop>
						<prop name="Temp">59.94</prop>
						<prop name="Time">1507150</prop>
					</Chan>
				</Acq>
				<Acq Number="7">
					<Chan Number="0">
						<prop name="Fluor">5.84989342563638</prop>
						<prop name="Temp">59.94</prop>
						<prop name="Time">1660933</prop>
					</Chan>
				</Acq>
				<Acq Number="8">
					<Chan Number="0">
						<prop name="Fluor">5.87446752283907</prop>
						<prop name="Temp">59.94</prop>
						<prop name="Time">1814717</prop>
					</Chan>
				</Acq>
				<Acq Number="9">
					<Chan Number="0">
						<prop name="Fluor">5.85221147905516</prop>
						<prop name="Temp">59.94</prop>
						<prop name="Time">1968517</prop>
					</Chan>
				</Acq>
				<Acq Number="10">
					<Chan Number="0">
						<prop name="Fluor">5.89536551864232</prop>
						<prop name="Temp">59.94</prop>
						<prop name="Time">2122333</prop>
					</Chan>
				</Acq>
				<Acq Number="11">
					<Chan Number="0">
						<prop name="Fluor">5.93675075556772</prop>
						<prop name="Temp">59.94</prop>
						<prop name="Time">2276133</prop>
					</Chan>
				</Acq>
				<Acq Number="12">
					<Chan Number="0">
						<prop name="Fluor">5.89626478635665</prop>
						<prop name="Temp">59.94</prop>
						<prop name="Time">2429933</prop>
					</Chan>
				</Acq>
				<Acq Number="13">
					<Chan Number="0">
						<prop name="Fluor">5.89481216858995</prop>
						<prop name="Temp">59.94</prop>
						<prop name="Time">2583717</prop>
					</Chan>
				</Acq>
				<Acq Number="14">
					<Chan Number="0">
						<prop name="Fluor">5.87206926463313</prop>
						<prop name="Temp">59.94</prop>
						<prop name="Time">2737567</prop>
					</Chan>
				</Acq>
				<Acq Number="15">
					<Chan Number="0">
						<prop name="Fluor">5.98178306358188</prop>
						<prop name="Temp">59.94</prop>
						<prop name="Time">2891383</prop>
					</Chan>
				</Acq>
				<Acq Number="16">
					<Chan Number="0">
						<prop name="Fluor">5.94086156182567</prop>
						<prop name="Temp">59.94</prop>
						<prop name="Time">3045167</prop>
					</Chan>
				</Acq>
				<Acq Number="17">
					<Chan Number="0">
						<prop name="Fluor">5.89621100827443</prop>
						<prop name="Temp">59.94</prop>
						<prop name="Time">3199000</prop>
					</Chan>
				</Acq>
				<Acq Number="18">
					<Chan Number="0">
						<prop name="Fluor">5.91567559583923</prop>
						<prop name="Temp">59.94</prop>
						<prop name="Time">3352767</prop>
					</Chan>
				</Acq>
				<Acq Number="19">
					<Chan Number="0">
						<prop name="Fluor">5.98027619443835</prop>
						<prop name="Temp">59.94</prop>
						<prop name="Time">3506567</prop>
					</Chan>
				</Acq>
				<Acq Number="20">
					<Chan Number="0">
						<prop name="Fluor">6.0049754043451</prop>
						<prop name="Temp">59.94</prop>
						<prop name="Time">3660367</prop>
					</Chan>
				</Acq>
				<Acq Number="21">
					<Chan Number="0">
						<prop name="Fluor">5.95742160512485</prop>
						<prop name="Temp">59.94</prop>
						<prop name="Time">3814167</prop>
					</Chan>
				</Acq>
				<Acq Number="22">
					<Chan Number="0">
						<prop name="Fluor">6.02487905736079</prop>
						<prop name="Temp">59.94</prop>
						<prop name="Time">3967950</prop>
					</Chan>
				</Acq>
				<Acq Number="23">
					<Chan Number="0">
						<prop name="Fluor">6.06272767719795</prop>
						<prop name="Temp">59.94</prop>
						<prop name="Time">4121750</prop>
					</Chan>
				</Acq>
				<Acq Number="24">
					<Chan Number="0">
						<prop name="Fluor">6.08770240916272</prop>
						<prop name="Temp">59.94</prop>
						<prop name="Time">4275567</prop>
					</Chan>
				</Acq>
				<Acq Number="25">
					<Chan Number="0">
						<prop name="Fluor">6.23354550315161</prop>
						<prop name="Temp">59.94</prop>
						<prop name="Time">4429367</prop>
					</Chan>
				</Acq>
				<Acq Number="26">
					<Chan Number="0">
						<prop name="Fluor">6.49135187017067</prop>
						<prop name="Temp">59.94</prop>
						<prop name="Time">4583183</prop>
					</Chan>
				</Acq>
				<Acq Number="27">
					<Chan Number="0">
						<prop name="Fluor">7.00296345787154</prop>
						<prop name="Temp">59.94</prop>
						<prop name="Time">4736983</prop>
					</Chan>
				</Acq>
				<Acq Number="28">
					<Chan Number="0">
						<prop name="Fluor">8.02350610024824</prop>
						<prop name="Temp">59.94</prop>
						<prop name="Time">4890800</prop>
					</Chan>
				</Acq>
				<Acq Number="29">
					<Chan Number="0">
						<prop name="Fluor">9.73137779428531</prop>
						<prop name="Temp">59.94</prop>
						<prop name="Time">5044583</prop>
					</Chan>
				</Acq>
				<Acq Number="30">
					<Chan Number="0">
						<prop name="Fluor">13.1510991197795</prop>
						<prop name="Temp">59.94</prop>
						<prop name="Time">5198383</prop>
					</Chan>
				</Acq>
				<Acq Number="31">
					<Chan Number="0">
						<prop name="Fluor">19.643785948231</prop>
						<prop name="Temp">59.94</prop>
						<prop name="Time">5352200</prop>
					</Chan>
				</Acq>
				<Acq Number="32">
					<Chan Number="0">
						<prop name="Fluor">31.1683913997055</prop>
						<prop name="Temp">59.94</prop>
						<prop name="Time">5506000</prop>
					</Chan>
				</Acq>
				<Acq Number="33">
					<Chan Number="0">
						<prop name="Fluor">48.3919611030097</prop>
						<prop name="Temp">59.94</prop>
						<prop name="Time">5659817</prop>
					</Chan>
				</Acq>
				<Acq Number="34">
					<Chan Number="0">
						<prop name="Fluor">66.6982258501438</prop>
						<prop name="Temp">59.94</prop>
						<prop name="Time">5813600</prop>
					</Chan>
				</Acq>
				<Acq Number="35">
					<Chan Number="0">
						<prop name="Fluor">79.2861610327571</prop>
						<prop name="Temp">59.94</prop>
						<prop name="Time">5967383</prop>
					</Chan>
				</Acq>
				<Acq Number="36">
					<Chan Number="0">
						<prop name="Fluor">86.418962568826</prop>
						<prop name="Temp">59.94</prop>
						<prop name="Time">6121217</prop>
					</Chan>
				</Acq>
				<Acq Number="37">
					<Chan Number="0">
						<prop name="Fluor">91.0417404139877</prop>
						<prop name="Temp">59.97</prop>
						<prop name="Time">6274700</prop>
					</Chan>
				</Acq>
				<Acq Number="38">
					<Chan Number="0">
						<prop name="Fluor">93.9808753647197</prop>
						<prop name="Temp">59.94</prop>
						<prop name="Time">6428550</prop>
					</Chan>
				</Acq>
				<Acq Number="39">
					<Chan Number="0">
						<prop name="Fluor">96.0003454369529</prop>
						<prop name="Temp">59.94</prop>
						<prop name="Time">6582417</prop>
					</Chan>
				</Acq>
				<Acq Number="40">
					<Chan Number="0">
						<prop name="Fluor">97.3723748719519</prop>
						<prop name="Temp">59.94</prop>
						<prop name="Time">6736233</prop>
					</Chan>
				</Acq>
				<Acq Number="41">
					<Chan Number="0">
						<prop name="Fluor">98.7988710983085</prop>
						<prop name="Temp">59.94</prop>
						<prop name="Time">6890067</prop>
					</Chan>
				</Acq>
				<Acq Number="42">
					<Chan Number="0">
						<prop name="Fluor">99.4069969959362</prop>
						<prop name="Temp">59.94</prop>
						<prop name="Time">7043817</prop>
					</Chan>
				</Acq>
				<Acq Number="43">
					<Chan Number="0">
						<prop name="Fluor">100.045373221315</prop>
						<prop name="Temp">59.94</prop>
						<prop name="Time">7197650</prop>
					</Chan>
				</Acq>
				<Acq Number="44">
					<Chan Number="0">
						<prop name="Fluor">100.785842492199</prop>
						<prop name="Temp">59.94</prop>
						<prop name="Time">7351467</prop>
					</Chan>
				</Acq>
				<Acq Number="45">
					<Chan Number="0">
						<prop name="Fluor">101.033987027628</prop>
						<prop name="Temp">59.94</prop>
						<prop name="Time">7505233</prop>
					</Chan>
				</Acq>
			</Sample>
			<Sample Number="28">
				<Acq Number="1">
					<Chan Number="0">
						<prop name="Fluor">3.34948976884169</prop>
						<prop name="Temp">59.94</prop>
						<prop name="Time">738150</prop>
					</Chan>
				</Acq>
				<Acq Number="2">
					<Chan Number="0">
						<prop name="Fluor">3.38632933023354</prop>
						<prop name="Temp">59.94</prop>
						<prop name="Time">891933</prop>
					</Chan>
				</Acq>
				<Acq Number="3">
					<Chan Number="0">
						<prop name="Fluor">3.44863484343293</prop>
						<prop name="Temp">59.94</prop>
						<prop name="Time">1045733</prop>
					</Chan>
				</Acq>
				<Acq Number="4">
					<Chan Number="0">
						<prop name="Fluor">3.40586097405699</prop>
						<prop name="Temp">59.97</prop>
						<prop name="Time">1199567</prop>
					</Chan>
				</Acq>
				<Acq Number="5">
					<Chan Number="0">
						<prop name="Fluor">3.44726296600061</prop>
						<prop name="Temp">59.94</prop>
						<prop name="Time">1353300</prop>
					</Chan>
				</Acq>
				<Acq Number="6">
					<Chan Number="0">
						<prop name="Fluor">3.51092053120301</prop>
						<prop name="Temp">59.94</prop>
						<prop name="Time">1507150</prop>
					</Chan>
				</Acq>
				<Acq Number="7">
					<Chan Number="0">
						<prop name="Fluor">3.44689568755655</prop>
						<prop name="Temp">59.94</prop>
						<prop name="Time">1660933</prop>
					</Chan>
				</Acq>
				<Acq Number="8">
					<Chan Number="0">
						<prop name="Fluor">3.51085037798234</prop>
						<prop name="Temp">59.94</prop>
						<prop name="Time">1814717</prop>
					</Chan>
				</Acq>
				<Acq Number="9">
					<Chan Number="0">
						<prop name="Fluor">3.46892803422295</prop>
						<prop name="Temp">59.94</prop>
						<prop name="Time">1968517</prop>
					</Chan>
				</Acq>
				<Acq Number="10">
					<Chan Number="0">
						<prop name="Fluor">3.51053785318021</prop>
						<prop name="Temp">59.94</prop>
						<prop name="Time">2122333</prop>
					</Chan>
				</Acq>
				<Acq Number="11">
					<Chan Number="0">
						<prop name="Fluor">3.55105297592146</prop>
						<prop name="Temp">59.94</prop>
						<prop name="Time">2276133</prop>
					</Chan>
				</Acq>
				<Acq Number="12">
					<Chan Number="0">
						<prop name="Fluor">3.57317928024835</prop>
						<prop name="Temp">59.94</prop>
						<prop name="Time">2429933</prop>
					</Chan>
				</Acq>
				<Acq Number="13">
					<Chan Number="0">
						<prop name="Fluor">3.63436584125345</prop>
						<prop name="Temp">59.94</prop>
						<prop name="Time">2583717</prop>
					</Chan>
				</Acq>
				<Acq Number="14">
					<Chan Number="0">
						<prop name="Fluor">3.61284634817603</prop>
						<prop name="Temp">59.94</prop>
						<prop name="Time">2737567</prop>
					</Chan>
				</Acq>
				<Acq Number="15">
					<Chan Number="0">
						<prop name="Fluor">3.61446601205819</prop>
						<prop name="Temp">59.94</prop>
						<prop name="Time">2891383</prop>
					</Chan>
				</Acq>
				<Acq Number="16">
					<Chan Number="0">
						<prop name="Fluor">3.63634926065427</prop>
						<prop name="Temp">59.94</prop>
						<prop name="Time">3045167</prop>
					</Chan>
				</Acq>
				<Acq Number="17">
					<Chan Number="0">
						<prop name="Fluor">3.63521260715541</prop>
						<prop name="Temp">59.94</prop>
						<prop name="Time">3199000</prop>
					</Chan>
				</Acq>
				<Acq Number="18">
					<Chan Number="0">
						<prop name="Fluor">3.67537507961487</prop>
						<prop name="Temp">59.94</prop>
						<prop name="Time">3352767</prop>
					</Chan>
				</Acq>
				<Acq Number="19">
					<Chan Number="0">
						<prop name="Fluor">3.65496321964219</prop>
						<prop name="Temp">59.94</prop>
						<prop name="Time">3506567</prop>
					</Chan>
				</Acq>
				<Acq Number="20">
					<Chan Number="0">
						<prop name="Fluor">3.65696266980547</prop>
						<prop name="Temp">59.94</prop>
						<prop name="Time">3660367</prop>
					</Chan>
				</Acq>
				<Acq Number="21">
					<Chan Number="0">
						<prop name="Fluor">3.69545020058149</prop>
						<prop name="Temp">59.94</prop>
						<prop name="Time">3814167</prop>
					</Chan>
				</Acq>
				<Acq Number="22">
					<Chan Number="0">
						<prop name="Fluor">3.69743725715213</prop>
						<prop name="Temp">59.94</prop>
						<prop name="Time">3967950</prop>
					</Chan>
				</Acq>
				<Acq Number="23">
					<Chan Number="0">
						<prop name="Fluor">3.73584079303093</prop>
						<prop name="Temp">59.94</prop>
						<prop name="Time">4121750</prop>
					</Chan>
				</Acq>
				<Acq Number="24">
					<Chan Number="0">
						<prop name="Fluor">3.77948622070589</prop>
						<prop name="Temp">59.94</prop>
						<prop name="Time">4275567</prop>
					</Chan>
				</Acq>
				<Acq Number="25">
					<Chan Number="0">
						<prop name="Fluor">3.88062029497057</prop>
						<prop name="Temp">59.94</prop>
						<prop name="Time">4429367</prop>
					</Chan>
				</Acq>
				<Acq Number="26">
					<Chan Number="0">
						<prop name="Fluor">4.12982997238842</prop>
						<prop name="Temp">59.94</prop>
						<prop name="Time">4583183</prop>
					</Chan>
				</Acq>
				<Acq Number="27">
					<Chan Number="0">
						<prop name="Fluor">4.50154530445823</prop>
						<prop name="Temp">59.94</prop>
						<prop name="Time">4736983</prop>
					</Chan>
				</Acq>
				<Acq Number="28">
					<Chan Number="0">
						<prop name="Fluor">5.2431284820079</prop>
						<prop name="Temp">59.94</prop>
						<prop name="Time">4890800</prop>
					</Chan>
				</Acq>
				<Acq Number="29">
					<Chan Number="0">
						<prop name="Fluor">6.60776881284829</prop>
						<prop name="Temp">59.94</prop>
						<prop name="Time">5044583</prop>
					</Chan>
				</Acq>
				<Acq Number="30">
					<Chan Number="0">
						<prop name="Fluor">9.2558615020507</prop>
						<prop name="Temp">59.94</prop>
						<prop name="Time">5198383</prop>
					</Chan>
				</Acq>
				<Acq Number="31">
					<Chan Number="0">
						<prop name="Fluor">14.1532442313577</prop>
						<prop name="Temp">59.94</prop>
						<prop name="Time">5352200</prop>
					</Chan>
				</Acq>
				<Acq Number="32">
					<Chan Number="0">
						<prop name="Fluor">22.963128413659</prop>
						<prop name="Temp">59.94</prop>
						<prop name="Time">5506000</prop>
					</Chan>
				</Acq>
				<Acq Number="33">
					<Chan Number="0">
						<prop name="Fluor">36.9712565974438</prop>
						<prop name="Temp">59.94</prop>
						<prop name="Time">5659817</prop>
					</Chan>
				</Acq>
				<Acq Number="34">
					<Chan Number="0">
						<prop name="Fluor">54.3653910237423</prop>
						<prop name="Temp">59.94</prop>
						<prop name="Time">5813600</prop>
					</Chan>
				</Acq>
				<Acq Number="35">
					<Chan Number="0">
						<prop name="Fluor">67.9040121092888</prop>
						<prop name="Temp">59.94</prop>
						<prop name="Time">5967383</prop>
					</Chan>
				</Acq>
				<Acq Number="36">
					<Chan Number="0">
						<prop name="Fluor">74.2823577350993</prop>
						<prop name="Temp">59.94</prop>
						<prop name="Time">6121217</prop>
					</Chan>
				</Acq>
				<Acq Number="37">
					<Chan Number="0">
						<prop name="Fluor">78.5412974948573</prop>
						<prop name="Temp">59.97</prop>
						<prop name="Time">6274700</prop>
					</Chan>
				</Acq>
				<Acq Number="38">
					<Chan Number="0">
						<prop name="Fluor">82.6892138330563</prop>
						<prop name="Temp">59.94</prop>
						<prop name="Time">6428550</prop>
					</Chan>
				</Acq>
				<Acq Number="39">
					<Chan Number="0">
						<prop name="Fluor">86.2363327978792</prop>
						<prop name="Temp">59.94</prop>
						<prop name="Time">6582417</prop>
					</Chan>
				</Acq>
				<Acq Number="40">
					<Chan Number="0">
						<prop name="Fluor">88.9905829885788</prop>
						<prop name="Temp">59.94</prop>
						<prop name="Time">6736233</prop>
					</Chan>
				</Acq>
				<Acq Number="41">
					<Chan Number="0">
						<prop name="Fluor">91.1780039593058</prop>
						<prop name="Temp">59.94</prop>
						<prop name="Time">6890067</prop>
					</Chan>
				</Acq>
				<Acq Number="42">
					<Chan Number="0">
						<prop name="Fluor">92.9240201403703</prop>
						<prop name="Temp">59.94</prop>
						<prop name="Time">7043817</prop>
					</Chan>
				</Acq>
				<Acq Number="43">
					<Chan Number="0">
						<prop name="Fluor">94.1188092620785</prop>
						<prop name="Temp">59.94</prop>
						<prop name="Time">7197650</prop>
					</Chan>
				</Acq>
				<Acq Number="44">
					<Chan Number="0">
						<prop name="Fluor">95.2679957627977</prop>
						<prop name="Temp">59.94</prop>
						<prop name="Time">7351467</prop>
					</Chan>
				</Acq>
				<Acq Number="45">
					<Chan Number="0">
						<prop name="Fluor">96.3154498553095</prop>
						<prop name="Temp">59.94</prop>
						<prop name="Time">7505233</prop>
					</Chan>
				</Acq>
			</Sample>
			<Sample Number="29">
				<Acq Number="1">
					<Chan Number="0">
						<prop name="Fluor">4.10272266983441</prop>
						<prop name="Temp">59.94</prop>
						<prop name="Time">738150</prop>
					</Chan>
				</Acq>
				<Acq Number="2">
					<Chan Number="0">
						<prop name="Fluor">4.05648340130103</prop>
						<prop name="Temp">59.94</prop>
						<prop name="Time">891933</prop>
					</Chan>
				</Acq>
				<Acq Number="3">
					<Chan Number="0">
						<prop name="Fluor">4.13804500418425</prop>
						<prop name="Temp">59.94</prop>
						<prop name="Time">1045733</prop>
					</Chan>
				</Acq>
				<Acq Number="4">
					<Chan Number="0">
						<prop name="Fluor">4.09575609543088</prop>
						<prop name="Temp">59.97</prop>
						<prop name="Time">1199567</prop>
					</Chan>
				</Acq>
				<Acq Number="5">
					<Chan Number="0">
						<prop name="Fluor">4.09576443569383</prop>
						<prop name="Temp">59.94</prop>
						<prop name="Time">1353300</prop>
					</Chan>
				</Acq>
				<Acq Number="6">
					<Chan Number="0">
						<prop name="Fluor">4.21954624832592</prop>
						<prop name="Temp">59.94</prop>
						<prop name="Time">1507150</prop>
					</Chan>
				</Acq>
				<Acq Number="7">
					<Chan Number="0">
						<prop name="Fluor">4.13596724809826</prop>
						<prop name="Temp">59.94</prop>
						<prop name="Time">1660933</prop>
					</Chan>
				</Acq>
				<Acq Number="8">
					<Chan Number="0">
						<prop name="Fluor">4.17884161904308</prop>
						<prop name="Temp">59.94</prop>
						<prop name="Time">1814717</prop>
					</Chan>
				</Acq>
				<Acq Number="9">
					<Chan Number="0">
						<prop name="Fluor">4.21886956175767</prop>
						<prop name="Temp">59.94</prop>
						<prop name="Time">1968517</prop>
					</Chan>
				</Acq>
				<Acq Number="10">
					<Chan Number="0">
						<prop name="Fluor">4.25978676596558</prop>
						<prop name="Temp">59.94</prop>
						<prop name="Time">2122333</prop>
					</Chan>
				</Acq>
				<Acq Number="11">
					<Chan Number="0">
						<prop name="Fluor">4.2790813715756</prop>
						<prop name="Temp">59.94</prop>
						<prop name="Time">2276133</prop>
					</Chan>
				</Acq>
				<Acq Number="12">
					<Chan Number="0">
						<prop name="Fluor">4.26042330102759</prop>
						<prop name="Temp">59.94</prop>
						<prop name="Time">2429933</prop>
					</Chan>
				</Acq>
				<Acq Number="13">
					<Chan Number="0">
						<prop name="Fluor">4.25934281238388</prop>
						<prop name="Temp">59.94</prop>
						<prop name="Time">2583717</prop>
					</Chan>
				</Acq>
				<Acq Number="14">
					<Chan Number="0">
						<prop name="Fluor">4.27868048461035</prop>
						<prop name="Temp">59.94</prop>
						<prop name="Time">2737567</prop>
					</Chan>
				</Acq>
				<Acq Number="15">
					<Chan Number="0">
						<prop name="Fluor">4.300981556172</prop>
						<prop name="Temp">59.94</prop>
						<prop name="Time">2891383</prop>
					</Chan>
				</Acq>
				<Acq Number="16">
					<Chan Number="0">
						<prop name="Fluor">4.34303142633904</prop>
						<prop name="Temp">59.94</prop>
						<prop name="Time">3045167</prop>
					</Chan>
				</Acq>
				<Acq Number="17">
					<Chan Number="0">
						<prop name="Fluor">4.30099577336615</prop>
						<prop name="Temp">59.94</prop>
						<prop name="Time">3199000</prop>
					</Chan>
				</Acq>
				<Acq Number="18">
					<Chan Number="0">
						<prop name="Fluor">4.40116468935387</prop>
						<prop name="Temp">59.94</prop>
						<prop name="Time">3352767</prop>
					</Chan>
				</Acq>
				<Acq Number="19">
					<Chan Number="0">
						<prop name="Fluor">4.40151660372992</prop>
						<prop name="Temp">59.94</prop>
						<prop name="Time">3506567</prop>
					</Chan>
				</Acq>
				<Acq Number="20">
					<Chan Number="0">
						<prop name="Fluor">4.36329825913876</prop>
						<prop name="Temp">59.94</prop>
						<prop name="Time">3660367</prop>
					</Chan>
				</Acq>
				<Acq Number="21">
					<Chan Number="0">
						<prop name="Fluor">4.35981386345274</prop>
						<prop name="Temp">59.94</prop>
						<prop name="Time">3814167</prop>
					</Chan>
				</Acq>
				<Acq Number="22">
					<Chan Number="0">
						<prop name="Fluor">4.46385710708393</prop>
						<prop name="Temp">59.94</prop>
						<prop name="Time">3967950</prop>
					</Chan>
				</Acq>
				<Acq Number="23">
					<Chan Number="0">
						<prop name="Fluor">4.39937321278223</prop>
						<prop name="Temp">59.94</prop>
						<prop name="Time">4121750</prop>
					</Chan>
				</Acq>
				<Acq Number="24">
					<Chan Number="0">
						<prop name="Fluor">4.42241391024217</prop>
						<prop name="Temp">59.94</prop>
						<prop name="Time">4275567</prop>
					</Chan>
				</Acq>
				<Acq Number="25">
					<Chan Number="0">
						<prop name="Fluor">4.48089359984738</prop>
						<prop name="Temp">59.94</prop>
						<prop name="Time">4429367</prop>
					</Chan>
				</Acq>
				<Acq Number="26">
					<Chan Number="0">
						<prop name="Fluor">4.54317122243968</prop>
						<prop name="Temp">59.94</prop>
						<prop name="Time">4583183</prop>
					</Chan>
				</Acq>
				<Acq Number="27">
					<Chan Number="0">
						<prop name="Fluor">4.66491044074926</prop>
						<prop name="Temp">59.94</prop>
						<prop name="Time">4736983</prop>
					</Chan>
				</Acq>
				<Acq Number="28">
					<Chan Number="0">
						<prop name="Fluor">4.92673249422394</prop>
						<prop name="Temp">59.94</prop>
						<prop name="Time">4890800</prop>
					</Chan>
				</Acq>
				<Acq Number="29">
					<Chan Number="0">
						<prop name="Fluor">5.33366463720555</prop>
						<prop name="Temp">59.94</prop>
						<prop name="Time">5044583</prop>
					</Chan>
				</Acq>
				<Acq Number="30">
					<Chan Number="0">
						<prop name="Fluor">6.2080882013702</prop>
						<prop name="Temp">59.94</prop>
						<prop name="Time">5198383</prop>
					</Chan>
				</Acq>
				<Acq Number="31">
					<Chan Number="0">
						<prop name="Fluor">7.80955165306499</prop>
						<prop name="Temp">59.94</prop>
						<prop name="Time">5352200</prop>
					</Chan>
				</Acq>
				<Acq Number="32">
					<Chan Number="0">
						<prop name="Fluor">10.8541722311254</prop>
						<prop name="Temp">59.94</prop>
						<prop name="Time">5506000</prop>
					</Chan>
				</Acq>
				<Acq Number="33">
					<Chan Number="0">
						<prop name="Fluor">16.398870993748</prop>
						<prop name="Temp">59.94</prop>
						<prop name="Time">5659817</prop>
					</Chan>
				</Acq>
				<Acq Number="34">
					<Chan Number="0">
						<prop name="Fluor">26.1862478187849</prop>
						<prop name="Temp">59.94</prop>
						<prop name="Time">5813600</prop>
					</Chan>
				</Acq>
				<Acq Number="35">
					<Chan Number="0">
						<prop name="Fluor">41.33567789895</prop>
						<prop name="Temp">59.94</prop>
						<prop name="Time">5967383</prop>
					</Chan>
				</Acq>
				<Acq Number="36">
					<Chan Number="0">
						<prop name="Fluor">58.2517134428195</prop>
						<prop name="Temp">59.94</prop>
						<prop name="Time">6121217</prop>
					</Chan>
				</Acq>
				<Acq Number="37">
					<Chan Number="0">
						<prop name="Fluor">70.8846717949857</prop>
						<prop name="Temp">59.97</prop>
						<prop name="Time">6274700</prop>
					</Chan>
				</Acq>
				<Acq Number="38">
					<Chan Number="0">
						<prop name="Fluor">77.7180371444457</prop>
						<prop name="Temp">59.94</prop>
						<prop name="Time">6428550</prop>
					</Chan>
				</Acq>
				<Acq Number="39">
					<Chan Number="0">
						<prop name="Fluor">81.1536320560554</prop>
						<prop name="Temp">59.94</prop>
						<prop name="Time">6582417</prop>
					</Chan>
				</Acq>
				<Acq Number="40">
					<Chan Number="0">
						<prop name="Fluor">83.2818817703362</prop>
						<prop name="Temp">59.94</prop>
						<prop name="Time">6736233</prop>
					</Chan>
				</Acq>
				<Acq Number="41">
					<Chan Number="0">
						<prop name="Fluor">84.7956069945795</prop>
						<prop name="Temp">59.94</prop>
						<prop name="Time">6890067</prop>
					</Chan>
				</Acq>
				<Acq Number="42">
					<Chan Number="0">
						<prop name="Fluor">85.7323463611147</prop>
						<prop name="Temp">59.94</prop>
						<prop name="Time">7043817</prop>
					</Chan>
				</Acq>
				<Acq Number="43">
					<Chan Number="0">
						<prop name="Fluor">86.2898572455599</prop>
						<prop name="Temp">59.94</prop>
						<prop name="Time">7197650</prop>
					</Chan>
				</Acq>
				<Acq Number="44">
					<Chan Number="0">
						<prop name="Fluor">86.9251925166398</prop>
						<prop name="Temp">59.94</prop>
						<prop name="Time">7351467</prop>
					</Chan>
				</Acq>
				<Acq Number="45">
					<Chan Number="0">
						<prop name="Fluor">87.136988928591</prop>
						<prop name="Temp">59.94</prop>
						<prop name="Time">7505233</prop>
					</Chan>
				</Acq>
			</Sample>
			<Sample Number="30">
				<Acq Number="1">
					<Chan Number="0">
						<prop name="Fluor">7.84459403036159</prop>
						<prop name="Temp">59.94</prop>
						<prop name="Time">738150</prop>
					</Chan>
				</Acq>
				<Acq Number="2">
					<Chan Number="0">
						<prop name="Fluor">7.87453729275955</prop>
						<prop name="Temp">59.94</prop>
						<prop name="Time">891933</prop>
					</Chan>
				</Acq>
				<Acq Number="3">
					<Chan Number="0">
						<prop name="Fluor">7.89535621440241</prop>
						<prop name="Temp">59.94</prop>
						<prop name="Time">1045733</prop>
					</Chan>
				</Acq>
				<Acq Number="4">
					<Chan Number="0">
						<prop name="Fluor">7.87195779629849</prop>
						<prop name="Temp">59.97</prop>
						<prop name="Time">1199567</prop>
					</Chan>
				</Acq>
				<Acq Number="5">
					<Chan Number="0">
						<prop name="Fluor">7.89225614290934</prop>
						<prop name="Temp">59.94</prop>
						<prop name="Time">1353300</prop>
					</Chan>
				</Acq>
				<Acq Number="6">
					<Chan Number="0">
						<prop name="Fluor">7.93638935151693</prop>
						<prop name="Temp">59.94</prop>
						<prop name="Time">1507150</prop>
					</Chan>
				</Acq>
				<Acq Number="7">
					<Chan Number="0">
						<prop name="Fluor">7.97256060869729</prop>
						<prop name="Temp">59.94</prop>
						<prop name="Time">1660933</prop>
					</Chan>
				</Acq>
				<Acq Number="8">
					<Chan Number="0">
						<prop name="Fluor">7.99715316623501</prop>
						<prop name="Temp">59.94</prop>
						<prop name="Time">1814717</prop>
					</Chan>
				</Acq>
				<Acq Number="9">
					<Chan Number="0">
						<prop name="Fluor">7.93514566344376</prop>
						<prop name="Temp">59.94</prop>
						<prop name="Time">1968517</prop>
					</Chan>
				</Acq>
				<Acq Number="10">
					<Chan Number="0">
						<prop name="Fluor">7.99649309956668</prop>
						<prop name="Temp">59.94</prop>
						<prop name="Time">2122333</prop>
					</Chan>
				</Acq>
				<Acq Number="11">
					<Chan Number="0">
						<prop name="Fluor">7.95406489414965</prop>
						<prop name="Temp">59.94</prop>
						<prop name="Time">2276133</prop>
					</Chan>
				</Acq>
				<Acq Number="12">
					<Chan Number="0">
						<prop name="Fluor">7.97746544166535</prop>
						<prop name="Temp">59.94</prop>
						<prop name="Time">2429933</prop>
					</Chan>
				</Acq>
				<Acq Number="13">
					<Chan Number="0">
						<prop name="Fluor">7.99581521537762</prop>
						<prop name="Temp">59.94</prop>
						<prop name="Time">2583717</prop>
					</Chan>
				</Acq>
				<Acq Number="14">
					<Chan Number="0">
						<prop name="Fluor">7.99389650661746</prop>
						<prop name="Temp">59.94</prop>
						<prop name="Time">2737567</prop>
					</Chan>
				</Acq>
				<Acq Number="15">
					<Chan Number="0">
						<prop name="Fluor">7.99766312944063</prop>
						<prop name="Temp">59.94</prop>
						<prop name="Time">2891383</prop>
					</Chan>
				</Acq>
				<Acq Number="16">
					<Chan Number="0">
						<prop name="Fluor">7.97992822197856</prop>
						<prop name="Temp">59.94</prop>
						<prop name="Time">3045167</prop>
					</Chan>
				</Acq>
				<Acq Number="17">
					<Chan Number="0">
						<prop name="Fluor">8.01794673851969</prop>
						<prop name="Temp">59.94</prop>
						<prop name="Time">3199000</prop>
					</Chan>
				</Acq>
				<Acq Number="18">
					<Chan Number="0">
						<prop name="Fluor">8.01530897176935</prop>
						<prop name="Temp">59.94</prop>
						<prop name="Time">3352767</prop>
					</Chan>
				</Acq>
				<Acq Number="19">
					<Chan Number="0">
						<prop name="Fluor">8.03620225606113</prop>
						<prop name="Temp">59.94</prop>
						<prop name="Time">3506567</prop>
					</Chan>
				</Acq>
				<Acq Number="20">
					<Chan Number="0">
						<prop name="Fluor">8.02038274079301</prop>
						<prop name="Temp">59.94</prop>
						<prop name="Time">3660367</prop>
					</Chan>
				</Acq>
				<Acq Number="21">
					<Chan Number="0">
						<prop name="Fluor">8.03427954130478</prop>
						<prop name="Temp">59.94</prop>
						<prop name="Time">3814167</prop>
					</Chan>
				</Acq>
				<Acq Number="22">
					<Chan Number="0">
						<prop name="Fluor">8.05890702478207</prop>
						<prop name="Temp">59.94</prop>
						<prop name="Time">3967950</prop>
					</Chan>
				</Acq>
				<Acq Number="23">
					<Chan Number="0">
						<prop name="Fluor">8.03221566627697</prop>
						<prop name="Temp">59.94</prop>
						<prop name="Time">4121750</prop>
					</Chan>
				</Acq>
				<Acq Number="24">
					<Chan Number="0">
						<prop name="Fluor">8.05738295114996</prop>
						<prop name="Temp">59.94</prop>
						<prop name="Time">4275567</prop>
					</Chan>
				</Acq>
				<Acq Number="25">
					<Chan Number="0">
						<prop name="Fluor">8.05262760730582</prop>
						<prop name="Temp">59.94</prop>
						<prop name="Time">4429367</prop>
					</Chan>
				</Acq>
				<Acq Number="26">
					<Chan Number="0">
						<prop name="Fluor">8.01409903816572</prop>
						<prop name="Temp">59.94</prop>
						<prop name="Time">4583183</prop>
					</Chan>
				</Acq>
				<Acq Number="27">
					<Chan Number="0">
						<prop name="Fluor">8.01300960356756</prop>
						<prop name="Temp">59.94</prop>
						<prop name="Time">4736983</prop>
					</Chan>
				</Acq>
				<Acq Number="28">
					<Chan Number="0">
						<prop name="Fluor">8.08891679422314</prop>
						<prop name="Temp">59.94</prop>
						<prop name="Time">4890800</prop>
					</Chan>
				</Acq>
				<Acq Number="29">
					<Chan Number="0">
						<prop name="Fluor">8.06808189787434</prop>
						<prop name="Temp">59.94</prop>
						<prop name="Time">5044583</prop>
					</Chan>
				</Acq>
				<Acq Number="30">
					<Chan Number="0">
						<prop name="Fluor">8.16885058408436</prop>
						<prop name="Temp">59.94</prop>
						<prop name="Time">5198383</prop>
					</Chan>
				</Acq>
				<Acq Number="31">
					<Chan Number="0">
						<prop name="Fluor">8.40652332107873</prop>
						<prop name="Temp">59.94</prop>
						<prop name="Time">5352200</prop>
					</Chan>
				</Acq>
				<Acq Number="32">
					<Chan Number="0">
						<prop name="Fluor">8.72722821906348</prop>
						<prop name="Temp">59.94</prop>
						<prop name="Time">5506000</prop>
					</Chan>
				</Acq>
				<Acq Number="33">
					<Chan Number="0">
						<prop name="Fluor">9.2513882945335</prop>
						<prop name="Temp">59.94</prop>
						<prop name="Time">5659817</prop>
					</Chan>
				</Acq>
				<Acq Number="34">
					<Chan Number="0">
						<prop name="Fluor">10.3792437865039</prop>
						<prop name="Temp">59.94</prop>
						<prop name="Time">5813600</prop>
					</Chan>
				</Acq>
				<Acq Number="35">
					<Chan Number="0">
						<prop name="Fluor">12.5156835131772</prop>
						<prop name="Temp">59.94</prop>
						<prop name="Time">5967383</prop>
					</Chan>
				</Acq>
				<Acq Number="36">
					<Chan Number="0">
						<prop name="Fluor">16.4318956472355</prop>
						<prop name="Temp">59.94</prop>
						<prop name="Time">6121217</prop>
					</Chan>
				</Acq>
				<Acq Number="37">
					<Chan Number="0">
						<prop name="Fluor">23.4969736140948</prop>
						<prop name="Temp">59.97</prop>
						<prop name="Time">6274700</prop>
					</Chan>
				</Acq>
				<Acq Number="38">
					<Chan Number="0">
						<prop name="Fluor">35.1557065323002</prop>
						<prop name="Temp">59.94</prop>
						<prop name="Time">6428550</prop>
					</Chan>
				</Acq>
				<Acq Number="39">
					<Chan Number="0">
						<prop name="Fluor">50.1297305601263</prop>
						<prop name="Temp">59.94</prop>
						<prop name="Time">6582417</prop>
					</Chan>
				</Acq>
				<Acq Number="40">
					<Chan Number="0">
						<prop name="Fluor">62.6063792085514</prop>
						<prop name="Temp">59.94</prop>
						<prop name="Time">6736233</prop>
					</Chan>
				</Acq>
				<Acq Number="41">
					<Chan Number="0">
						<prop name="Fluor">69.5369069651772</prop>
						<prop name="Temp">59.94</prop>
						<prop name="Time">6890067</prop>
					</Chan>
				</Acq>
				<Acq Number="42">
					<Chan Number="0">
						<prop name="Fluor">73.7609225879365</prop>
						<prop name="Temp">59.94</prop>
						<prop name="Time">7043817</prop>
					</Chan>
				</Acq>
				<Acq Number="43">
					<Chan Number="0">
						<prop name="Fluor">77.20093913713</prop>
						<prop name="Temp">59.94</prop>
						<prop name="Time">7197650</prop>
					</Chan>
				</Acq>
				<Acq Number="44">
					<Chan Number="0">
						<prop name="Fluor">80.1283189017086</prop>
						<prop name="Temp">59.94</prop>
						<prop name="Time">7351467</prop>
					</Chan>
				</Acq>
				<Acq Number="45">
					<Chan Number="0">
						<prop name="Fluor">82.9567201223055</prop>
						<prop name="Temp">59.94</prop>
						<prop name="Time">7505233</prop>
					</Chan>
				</Acq>
			</Sample>
			<Sample Number="31">
				<Acq Number="1">
					<Chan Number="0">
						<prop name="Fluor">5.21057347350858</prop>
						<prop name="Temp">59.94</prop>
						<prop name="Time">738150</prop>
					</Chan>
				</Acq>
				<Acq Number="2">
					<Chan Number="0">
						<prop name="Fluor">5.24457228529001</prop>
						<prop name="Temp">59.94</prop>
						<prop name="Time">891933</prop>
					</Chan>
				</Acq>
				<Acq Number="3">
					<Chan Number="0">
						<prop name="Fluor">5.30652488120476</prop>
						<prop name="Temp">59.94</prop>
						<prop name="Time">1045733</prop>
					</Chan>
				</Acq>
				<Acq Number="4">
					<Chan Number="0">
						<prop name="Fluor">5.28387597540401</prop>
						<prop name="Temp">59.97</prop>
						<prop name="Time">1199567</prop>
					</Chan>
				</Acq>
				<Acq Number="5">
					<Chan Number="0">
						<prop name="Fluor">5.20182323297886</prop>
						<prop name="Temp">59.94</prop>
						<prop name="Time">1353300</prop>
					</Chan>
				</Acq>
				<Acq Number="6">
					<Chan Number="0">
						<prop name="Fluor">5.3273935472902</prop>
						<prop name="Temp">59.94</prop>
						<prop name="Time">1507150</prop>
					</Chan>
				</Acq>
				<Acq Number="7">
					<Chan Number="0">
						<prop name="Fluor">5.26289893327232</prop>
						<prop name="Temp">59.94</prop>
						<prop name="Time">1660933</prop>
					</Chan>
				</Acq>
				<Acq Number="8">
					<Chan Number="0">
						<prop name="Fluor">5.34785294603277</prop>
						<prop name="Temp">59.94</prop>
						<prop name="Time">1814717</prop>
					</Chan>
				</Acq>
				<Acq Number="9">
					<Chan Number="0">
						<prop name="Fluor">5.28550192331898</prop>
						<prop name="Temp">59.94</prop>
						<prop name="Time">1968517</prop>
					</Chan>
				</Acq>
				<Acq Number="10">
					<Chan Number="0">
						<prop name="Fluor">5.34741448908096</prop>
						<prop name="Temp">59.94</prop>
						<prop name="Time">2122333</prop>
					</Chan>
				</Acq>
				<Acq Number="11">
					<Chan Number="0">
						<prop name="Fluor">5.38721858044571</prop>
						<prop name="Temp">59.94</prop>
						<prop name="Time">2276133</prop>
					</Chan>
				</Acq>
				<Acq Number="12">
					<Chan Number="0">
						<prop name="Fluor">5.36880873783075</prop>
						<prop name="Temp">59.94</prop>
						<prop name="Time">2429933</prop>
					</Chan>
				</Acq>
				<Acq Number="13">
					<Chan Number="0">
						<prop name="Fluor">5.36748356187622</prop>
						<prop name="Temp">59.94</prop>
						<prop name="Time">2583717</prop>
					</Chan>
				</Acq>
				<Acq Number="14">
					<Chan Number="0">
						<prop name="Fluor">5.38674564360221</prop>
						<prop name="Temp">59.94</prop>
						<prop name="Time">2737567</prop>
					</Chan>
				</Acq>
				<Acq Number="15">
					<Chan Number="0">
						<prop name="Fluor">5.36871416258272</prop>
						<prop name="Temp">59.94</prop>
						<prop name="Time">2891383</prop>
					</Chan>
				</Acq>
				<Acq Number="16">
					<Chan Number="0">
						<prop name="Fluor">5.39099360141774</prop>
						<prop name="Temp">59.94</prop>
						<prop name="Time">3045167</prop>
					</Chan>
				</Acq>
				<Acq Number="17">
					<Chan Number="0">
						<prop name="Fluor">5.43031355599879</prop>
						<prop name="Temp">59.94</prop>
						<prop name="Time">3199000</prop>
					</Chan>
				</Acq>
				<Acq Number="18">
					<Chan Number="0">
						<prop name="Fluor">5.46958148021435</prop>
						<prop name="Temp">59.94</prop>
						<prop name="Time">3352767</prop>
					</Chan>
				</Acq>
				<Acq Number="19">
					<Chan Number="0">
						<prop name="Fluor">5.49053388675711</prop>
						<prop name="Temp">59.94</prop>
						<prop name="Time">3506567</prop>
					</Chan>
				</Acq>
				<Acq Number="20">
					<Chan Number="0">
						<prop name="Fluor">5.43188837422373</prop>
						<prop name="Temp">59.94</prop>
						<prop name="Time">3660367</prop>
					</Chan>
				</Acq>
				<Acq Number="21">
					<Chan Number="0">
						<prop name="Fluor">5.42755684559171</prop>
						<prop name="Temp">59.94</prop>
						<prop name="Time">3814167</prop>
					</Chan>
				</Acq>
				<Acq Number="22">
					<Chan Number="0">
						<prop name="Fluor">5.49200496054392</prop>
						<prop name="Temp">59.94</prop>
						<prop name="Time">3967950</prop>
					</Chan>
				</Acq>
				<Acq Number="23">
					<Chan Number="0">
						<prop name="Fluor">5.48739721792949</prop>
						<prop name="Temp">59.94</prop>
						<prop name="Time">4121750</prop>
					</Chan>
				</Acq>
				<Acq Number="24">
					<Chan Number="0">
						<prop name="Fluor">5.42877824008936</prop>
						<prop name="Temp">59.94</prop>
						<prop name="Time">4275567</prop>
					</Chan>
				</Acq>
				<Acq Number="25">
					<Chan Number="0">
						<prop name="Fluor">5.46585587306786</prop>
						<prop name="Temp">59.94</prop>
						<prop name="Time">4429367</prop>
					</Chan>
				</Acq>
				<Acq Number="26">
					<Chan Number="0">
						<prop name="Fluor">5.50695038461285</prop>
						<prop name="Temp">59.94</prop>
						<prop name="Time">4583183</prop>
					</Chan>
				</Acq>
				<Acq Number="27">
					<Chan Number="0">
						<prop name="Fluor">5.62677274182006</prop>
						<prop name="Temp">59.94</prop>
						<prop name="Time">4736983</prop>
					</Chan>
				</Acq>
				<Acq Number="28">
					<Chan Number="0">
						<prop name="Fluor">5.88557448647391</prop>
						<prop name="Temp">59.94</prop>
						<prop name="Time">4890800</prop>
					</Chan>
				</Acq>
				<Acq Number="29">
					<Chan Number="0">
						<prop name="Fluor">6.04330961812884</prop>
						<prop name="Temp">59.94</prop>
						<prop name="Time">5044583</prop>
					</Chan>
				</Acq>
				<Acq Number="30">
					<Chan Number="0">
						<prop name="Fluor">6.5900895979021</prop>
						<prop name="Temp">59.94</prop>
						<prop name="Time">5198383</prop>
					</Chan>
				</Acq>
				<Acq Number="31">
					<Chan Number="0">
						<prop name="Fluor">7.58387730915105</prop>
						<prop name="Temp">59.94</prop>
						<prop name="Time">5352200</prop>
					</Chan>
				</Acq>
				<Acq Number="32">
					<Chan Number="0">
						<prop name="Fluor">9.3187312653337</prop>
						<prop name="Temp">59.94</prop>
						<prop name="Time">5506000</prop>
					</Chan>
				</Acq>
				<Acq Number="33">
					<Chan Number="0">
						<prop name="Fluor">12.6183293842818</prop>
						<prop name="Temp">59.94</prop>
						<prop name="Time">5659817</prop>
					</Chan>
				</Acq>
				<Acq Number="34">
					<Chan Number="0">
						<prop name="Fluor">18.5865648762348</prop>
						<prop name="Temp">59.94</prop>
						<prop name="Time">5813600</prop>
					</Chan>
				</Acq>
				<Acq Number="35">
					<Chan Number="0">
						<prop name="Fluor">27.9402250535538</prop>
						<prop name="Temp">59.94</prop>
						<prop name="Time">5967383</prop>
					</Chan>
				</Acq>
				<Acq Number="36">
					<Chan Number="0">
						<prop name="Fluor">39.0974907308652</prop>
						<prop name="Temp">59.94</prop>
						<prop name="Time">6121217</prop>
					</Chan>
				</Acq>
				<Acq Number="37">
					<Chan Number="0">
						<prop name="Fluor">47.354790812717</prop>
						<prop name="Temp">59.97</prop>
						<prop name="Time">6274700</prop>
					</Chan>
				</Acq>
				<Acq Number="38">
					<Chan Number="0">
						<prop name="Fluor">53.1698978496727</prop>
						<prop name="Temp">59.94</prop>
						<prop name="Time">6428550</prop>
					</Chan>
				</Acq>
				<Acq Number="39">
					<Chan Number="0">
						<prop name="Fluor">57.9092928950206</prop>
						<prop name="Temp">59.94</prop>
						<prop name="Time">6582417</prop>
					</Chan>
				</Acq>
				<Acq Number="40">
					<Chan Number="0">
						<prop name="Fluor">62.4570353029559</prop>
						<prop name="Temp">59.94</prop>
						<prop name="Time">6736233</prop>
					</Chan>
				</Acq>
				<Acq Number="41">
					<Chan Number="0">
						<prop name="Fluor">66.1531348387509</prop>
						<prop name="Temp">59.94</prop>
						<prop name="Time">6890067</prop>
					</Chan>
				</Acq>
				<Acq Number="42">
					<Chan Number="0">
						<prop name="Fluor">69.3882838361082</prop>
						<prop name="Temp">59.94</prop>
						<prop name="Time">7043817</prop>
					</Chan>
				</Acq>
				<Acq Number="43">
					<Chan Number="0">
						<prop name="Fluor">71.7058399942238</prop>
						<prop name="Temp">59.94</prop>
						<prop name="Time">7197650</prop>
					</Chan>
				</Acq>
				<Acq Number="44">
					<Chan Number="0">
						<prop name="Fluor">73.4401533959669</prop>
						<prop name="Temp">59.94</prop>
						<prop name="Time">7351467</prop>
					</Chan>
				</Acq>
				<Acq Number="45">
					<Chan Number="0">
						<prop name="Fluor">74.9081295028974</prop>
						<prop name="Temp">59.94</prop>
						<prop name="Time">7505233</prop>
					</Chan>
				</Acq>
			</Sample>
			<Sample Number="32">
				<Acq Number="1">
					<Chan Number="0">
						<prop name="Fluor">3.98577652327948</prop>
						<prop name="Temp">59.94</prop>
						<prop name="Time">738150</prop>
					</Chan>
				</Acq>
				<Acq Number="2">
					<Chan Number="0">
						<prop name="Fluor">4.04369682911866</prop>
						<prop name="Temp">59.94</prop>
						<prop name="Time">891933</prop>
					</Chan>
				</Acq>
				<Acq Number="3">
					<Chan Number="0">
						<prop name="Fluor">4.04395718828587</prop>
						<prop name="Temp">59.94</prop>
						<prop name="Time">1045733</prop>
					</Chan>
				</Acq>
				<Acq Number="4">
					<Chan Number="0">
						<prop name="Fluor">4.04233331339776</prop>
						<prop name="Temp">59.97</prop>
						<prop name="Time">1199567</prop>
					</Chan>
				</Acq>
				<Acq Number="5">
					<Chan Number="0">
						<prop name="Fluor">4.04238397277267</prop>
						<prop name="Temp">59.94</prop>
						<prop name="Time">1353300</prop>
					</Chan>
				</Acq>
				<Acq Number="6">
					<Chan Number="0">
						<prop name="Fluor">4.14978242439087</prop>
						<prop name="Temp">59.94</prop>
						<prop name="Time">1507150</prop>
					</Chan>
				</Acq>
				<Acq Number="7">
					<Chan Number="0">
						<prop name="Fluor">4.06309794593747</prop>
						<prop name="Temp">59.94</prop>
						<prop name="Time">1660933</prop>
					</Chan>
				</Acq>
				<Acq Number="8">
					<Chan Number="0">
						<prop name="Fluor">4.17085898604829</prop>
						<prop name="Temp">59.94</prop>
						<prop name="Time">1814717</prop>
					</Chan>
				</Acq>
				<Acq Number="9">
					<Chan Number="0">
						<prop name="Fluor">4.10689489704219</prop>
						<prop name="Temp">59.94</prop>
						<prop name="Time">1968517</prop>
					</Chan>
				</Acq>
				<Acq Number="10">
					<Chan Number="0">
						<prop name="Fluor">4.19163566838843</prop>
						<prop name="Temp">59.94</prop>
						<prop name="Time">2122333</prop>
					</Chan>
				</Acq>
				<Acq Number="11">
					<Chan Number="0">
						<prop name="Fluor">4.21173361645057</prop>
						<prop name="Temp">59.94</prop>
						<prop name="Time">2276133</prop>
					</Chan>
				</Acq>
				<Acq Number="12">
					<Chan Number="0">
						<prop name="Fluor">4.21344134668317</prop>
						<prop name="Temp">59.94</prop>
						<prop name="Time">2429933</prop>
					</Chan>
				</Acq>
				<Acq Number="13">
					<Chan Number="0">
						<prop name="Fluor">4.21233336491917</prop>
						<prop name="Temp">59.94</prop>
						<prop name="Time">2583717</prop>
					</Chan>
				</Acq>
				<Acq Number="14">
					<Chan Number="0">
						<prop name="Fluor">4.21136955726082</prop>
						<prop name="Temp">59.94</prop>
						<prop name="Time">2737567</prop>
					</Chan>
				</Acq>
				<Acq Number="15">
					<Chan Number="0">
						<prop name="Fluor">4.23442036199779</prop>
						<prop name="Temp">59.94</prop>
						<prop name="Time">2891383</prop>
					</Chan>
				</Acq>
				<Acq Number="16">
					<Chan Number="0">
						<prop name="Fluor">4.23578196766347</prop>
						<prop name="Temp">59.94</prop>
						<prop name="Time">3045167</prop>
					</Chan>
				</Acq>
				<Acq Number="17">
					<Chan Number="0">
						<prop name="Fluor">4.23441788944229</prop>
						<prop name="Temp">59.94</prop>
						<prop name="Time">3199000</prop>
					</Chan>
				</Acq>
				<Acq Number="18">
					<Chan Number="0">
						<prop name="Fluor">4.27525249779336</prop>
						<prop name="Temp">59.94</prop>
						<prop name="Time">3352767</prop>
					</Chan>
				</Acq>
				<Acq Number="19">
					<Chan Number="0">
						<prop name="Fluor">4.27557994524773</prop>
						<prop name="Temp">59.94</prop>
						<prop name="Time">3506567</prop>
					</Chan>
				</Acq>
				<Acq Number="20">
					<Chan Number="0">
						<prop name="Fluor">4.32011812291607</prop>
						<prop name="Temp">59.94</prop>
						<prop name="Time">3660367</prop>
					</Chan>
				</Acq>
				<Acq Number="21">
					<Chan Number="0">
						<prop name="Fluor">4.27449766695406</prop>
						<prop name="Temp">59.94</prop>
						<prop name="Time">3814167</prop>
					</Chan>
				</Acq>
				<Acq Number="22">
					<Chan Number="0">
						<prop name="Fluor">4.36123516539403</prop>
						<prop name="Temp">59.94</prop>
						<prop name="Time">3967950</prop>
					</Chan>
				</Acq>
				<Acq Number="23">
					<Chan Number="0">
						<prop name="Fluor">4.33652936998693</prop>
						<prop name="Temp">59.94</prop>
						<prop name="Time">4121750</prop>
					</Chan>
				</Acq>
				<Acq Number="24">
					<Chan Number="0">
						<prop name="Fluor">4.33898411530329</prop>
						<prop name="Temp">59.94</prop>
						<prop name="Time">4275567</prop>
					</Chan>
				</Acq>
				<Acq Number="25">
					<Chan Number="0">
						<prop name="Fluor">4.33601428366542</prop>
						<prop name="Temp">59.94</prop>
						<prop name="Time">4429367</prop>
					</Chan>
				</Acq>
				<Acq Number="26">
					<Chan Number="0">
						<prop name="Fluor">4.31522418070998</prop>
						<prop name="Temp">59.94</prop>
						<prop name="Time">4583183</prop>
					</Chan>
				</Acq>
				<Acq Number="27">
					<Chan Number="0">
						<prop name="Fluor">4.43990573755567</prop>
						<prop name="Temp">59.94</prop>
						<prop name="Time">4736983</prop>
					</Chan>
				</Acq>
				<Acq Number="28">
					<Chan Number="0">
						<prop name="Fluor">4.47674597065282</prop>
						<prop name="Temp">59.94</prop>
						<prop name="Time">4890800</prop>
					</Chan>
				</Acq>
				<Acq Number="29">
					<Chan Number="0">
						<prop name="Fluor">4.51442118384283</prop>
						<prop name="Temp">59.94</prop>
						<prop name="Time">5044583</prop>
					</Chan>
				</Acq>
				<Acq Number="30">
					<Chan Number="0">
						<prop name="Fluor">4.61293181739864</prop>
						<prop name="Temp">59.94</prop>
						<prop name="Time">5198383</prop>
					</Chan>
				</Acq>
				<Acq Number="31">
					<Chan Number="0">
						<prop name="Fluor">4.89525350330348</prop>
						<prop name="Temp">59.94</prop>
						<prop name="Time">5352200</prop>
					</Chan>
				</Acq>
				<Acq Number="32">
					<Chan Number="0">
						<prop name="Fluor">5.32309176618149</prop>
						<prop name="Temp">59.94</prop>
						<prop name="Time">5506000</prop>
					</Chan>
				</Acq>
				<Acq Number="33">
					<Chan Number="0">
						<prop name="Fluor">6.17313234350316</prop>
						<prop name="Temp">59.94</prop>
						<prop name="Time">5659817</prop>
					</Chan>
				</Acq>
				<Acq Number="34">
					<Chan Number="0">
						<prop name="Fluor">7.90979293666865</prop>
						<prop name="Temp">59.94</prop>
						<prop name="Time">5813600</prop>
					</Chan>
				</Acq>
				<Acq Number="35">
					<Chan Number="0">
						<prop name="Fluor">10.9359738337046</prop>
						<prop name="Temp">59.94</prop>
						<prop name="Time">5967383</prop>
					</Chan>
				</Acq>
				<Acq Number="36">
					<Chan Number="0">
						<prop name="Fluor">16.4976747605045</prop>
						<prop name="Temp">59.94</prop>
						<prop name="Time">6121217</prop>
					</Chan>
				</Acq>
				<Acq Number="37">
					<Chan Number="0">
						<prop name="Fluor">26.1458609687967</prop>
						<prop name="Temp">59.97</prop>
						<prop name="Time">6274700</prop>
					</Chan>
				</Acq>
				<Acq Number="38">
					<Chan Number="0">
						<prop name="Fluor">40.3483005663157</prop>
						<prop name="Temp">59.94</prop>
						<prop name="Time">6428550</prop>
					</Chan>
				</Acq>
				<Acq Number="39">
					<Chan Number="0">
						<prop name="Fluor">55.5551222953803</prop>
						<prop name="Temp">59.94</prop>
						<prop name="Time">6582417</prop>
					</Chan>
				</Acq>
				<Acq Number="40">
					<Chan Number="0">
						<prop name="Fluor">67.7579276213632</prop>
						<prop name="Temp">59.94</prop>
						<prop name="Time">6736233</prop>
					</Chan>
				</Acq>
				<Acq Number="41">
					<Chan Number="0">
						<prop name="Fluor">74.856288313514</prop>
						<prop name="Temp">59.94</prop>
						<prop name="Time">6890067</prop>
					</Chan>
				</Acq>
				<Acq Number="42">
					<Chan Number="0">
						<prop name="Fluor">79.0082127374408</prop>
						<prop name="Temp">59.94</prop>
						<prop name="Time">7043817</prop>
					</Chan>
				</Acq>
				<Acq Number="43">
					<Chan Number="0">
						<prop name="Fluor">81.8997891688723</prop>
						<prop name="Temp">59.94</prop>
						<prop name="Time">7197650</prop>
					</Chan>
				</Acq>
				<Acq Number="44">
					<Chan Number="0">
						<prop name="Fluor">83.8756273174179</prop>
						<prop name="Temp">59.94</prop>
						<prop name="Time">7351467</prop>
					</Chan>
				</Acq>
				<Acq Number="45">
					<Chan Number="0">
						<prop name="Fluor">85.7466350650094</prop>
						<prop name="Temp">59.94</prop>
						<prop name="Time">7505233</prop>
					</Chan>
				</Acq>
			</Sample>
			<Sample Number="33">
				<Acq Number="1">
					<Chan Number="0">
						<prop name="Fluor">4.17846570774607</prop>
						<prop name="Temp">59.94</prop>
						<prop name="Time">738150</prop>
					</Chan>
				</Acq>
				<Acq Number="2">
					<Chan Number="0">
						<prop name="Fluor">4.26087079864428</prop>
						<prop name="Temp">59.94</prop>
						<prop name="Time">891933</prop>
					</Chan>
				</Acq>
				<Acq Number="3">
					<Chan Number="0">
						<prop name="Fluor">4.23914295275094</prop>
						<prop name="Temp">59.94</prop>
						<prop name="Time">1045733</prop>
					</Chan>
				</Acq>
				<Acq Number="4">
					<Chan Number="0">
						<prop name="Fluor">4.25943499127658</prop>
						<prop name="Temp">59.97</prop>
						<prop name="Time">1199567</prop>
					</Chan>
				</Acq>
				<Acq Number="5">
					<Chan Number="0">
						<prop name="Fluor">4.28149282446973</prop>
						<prop name="Temp">59.94</prop>
						<prop name="Time">1353300</prop>
					</Chan>
				</Acq>
				<Acq Number="6">
					<Chan Number="0">
						<prop name="Fluor">4.34947155822539</prop>
						<prop name="Temp">59.94</prop>
						<prop name="Time">1507150</prop>
					</Chan>
				</Acq>
				<Acq Number="7">
					<Chan Number="0">
						<prop name="Fluor">4.34713190311098</prop>
						<prop name="Temp">59.94</prop>
						<prop name="Time">1660933</prop>
					</Chan>
				</Acq>
				<Acq Number="8">
					<Chan Number="0">
						<prop name="Fluor">4.37146072984152</prop>
						<prop name="Temp">59.94</prop>
						<prop name="Time">1814717</prop>
					</Chan>
				</Acq>
				<Acq Number="9">
					<Chan Number="0">
						<prop name="Fluor">4.37082308316272</prop>
						<prop name="Temp">59.94</prop>
						<prop name="Time">1968517</prop>
					</Chan>
				</Acq>
				<Acq Number="10">
					<Chan Number="0">
						<prop name="Fluor">4.39315573743517</prop>
						<prop name="Temp">59.94</prop>
						<prop name="Time">2122333</prop>
					</Chan>
				</Acq>
				<Acq Number="11">
					<Chan Number="0">
						<prop name="Fluor">4.4581207216567</prop>
						<prop name="Temp">59.94</prop>
						<prop name="Time">2276133</prop>
					</Chan>
				</Acq>
				<Acq Number="12">
					<Chan Number="0">
						<prop name="Fluor">4.4158694658155</prop>
						<prop name="Temp">59.94</prop>
						<prop name="Time">2429933</prop>
					</Chan>
				</Acq>
				<Acq Number="13">
					<Chan Number="0">
						<prop name="Fluor">4.50278949369457</prop>
						<prop name="Temp">59.94</prop>
						<prop name="Time">2583717</prop>
					</Chan>
				</Acq>
				<Acq Number="14">
					<Chan Number="0">
						<prop name="Fluor">4.43574003591297</prop>
						<prop name="Temp">59.94</prop>
						<prop name="Time">2737567</prop>
					</Chan>
				</Acq>
				<Acq Number="15">
					<Chan Number="0">
						<prop name="Fluor">4.50383031880949</prop>
						<prop name="Temp">59.94</prop>
						<prop name="Time">2891383</prop>
					</Chan>
				</Acq>
				<Acq Number="16">
					<Chan Number="0">
						<prop name="Fluor">4.50528882808701</prop>
						<prop name="Temp">59.94</prop>
						<prop name="Time">3045167</prop>
					</Chan>
				</Acq>
				<Acq Number="17">
					<Chan Number="0">
						<prop name="Fluor">4.50386771621149</prop>
						<prop name="Temp">59.94</prop>
						<prop name="Time">3199000</prop>
					</Chan>
				</Acq>
				<Acq Number="18">
					<Chan Number="0">
						<prop name="Fluor">4.50237025918798</prop>
						<prop name="Temp">59.94</prop>
						<prop name="Time">3352767</prop>
					</Chan>
				</Acq>
				<Acq Number="19">
					<Chan Number="0">
						<prop name="Fluor">4.52473996648863</prop>
						<prop name="Temp">59.94</prop>
						<prop name="Time">3506567</prop>
					</Chan>
				</Acq>
				<Acq Number="20">
					<Chan Number="0">
						<prop name="Fluor">4.57123170334091</prop>
						<prop name="Temp">59.94</prop>
						<prop name="Time">3660367</prop>
					</Chan>
				</Acq>
				<Acq Number="21">
					<Chan Number="0">
						<prop name="Fluor">4.56769094220314</prop>
						<prop name="Temp">59.94</prop>
						<prop name="Time">3814167</prop>
					</Chan>
				</Acq>
				<Acq Number="22">
					<Chan Number="0">
						<prop name="Fluor">4.59220338485248</prop>
						<prop name="Temp">59.94</prop>
						<prop name="Time">3967950</prop>
					</Chan>
				</Acq>
				<Acq Number="23">
					<Chan Number="0">
						<prop name="Fluor">4.63255763610789</prop>
						<prop name="Temp">59.94</prop>
						<prop name="Time">4121750</prop>
					</Chan>
				</Acq>
				<Acq Number="24">
					<Chan Number="0">
						<prop name="Fluor">4.6354071233563</prop>
						<prop name="Temp">59.94</prop>
						<prop name="Time">4275567</prop>
					</Chan>
				</Acq>
				<Acq Number="25">
					<Chan Number="0">
						<prop name="Fluor">4.76477960625926</prop>
						<prop name="Temp">59.94</prop>
						<prop name="Time">4429367</prop>
					</Chan>
				</Acq>
				<Acq Number="26">
					<Chan Number="0">
						<prop name="Fluor">5.00828008112751</prop>
						<prop name="Temp">59.94</prop>
						<prop name="Time">4583183</prop>
					</Chan>
				</Acq>
				<Acq Number="27">
					<Chan Number="0">
						<prop name="Fluor">5.40415360996294</prop>
						<prop name="Temp">59.94</prop>
						<prop name="Time">4736983</prop>
					</Chan>
				</Acq>
				<Acq Number="28">
					<Chan Number="0">
						<prop name="Fluor">6.21551323173282</prop>
						<prop name="Temp">59.94</prop>
						<prop name="Time">4890800</prop>
					</Chan>
				</Acq>
				<Acq Number="29">
					<Chan Number="0">
						<prop name="Fluor">7.7345173270126</prop>
						<prop name="Temp">59.94</prop>
						<prop name="Time">5044583</prop>
					</Chan>
				</Acq>
				<Acq Number="30">
					<Chan Number="0">
						<prop name="Fluor">10.4209563672463</prop>
						<prop name="Temp">59.94</prop>
						<prop name="Time">5198383</prop>
					</Chan>
				</Acq>
				<Acq Number="31">
					<Chan Number="0">
						<prop name="Fluor">15.4337163225374</prop>
						<prop name="Temp">59.94</prop>
						<prop name="Time">5352200</prop>
					</Chan>
				</Acq>
				<Acq Number="32">
					<Chan Number="0">
						<prop name="Fluor">24.6755787108224</prop>
						<prop name="Temp">59.94</prop>
						<prop name="Time">5506000</prop>
					</Chan>
				</Acq>
				<Acq Number="33">
					<Chan Number="0">
						<prop name="Fluor">39.6041100595075</prop>
						<prop name="Temp">59.94</prop>
						<prop name="Time">5659817</prop>
					</Chan>
				</Acq>
				<Acq Number="34">
					<Chan Number="0">
						<prop name="Fluor">58.3357196553981</prop>
						<prop name="Temp">59.94</prop>
						<prop name="Time">5813600</prop>
					</Chan>
				</Acq>
				<Acq Number="35">
					<Chan Number="0">
						<prop name="Fluor">74.8369415391299</prop>
						<prop name="Temp">59.94</prop>
						<prop name="Time">5967383</prop>
					</Chan>
				</Acq>
				<Acq Number="36">
					<Chan Number="0">
						<prop name="Fluor">83.5840286331452</prop>
						<prop name="Temp">59.94</prop>
						<prop name="Time">6121217</prop>
					</Chan>
				</Acq>
				<Acq Number="37">
					<Chan Number="0">
						<prop name="Fluor">87.6504219834371</prop>
						<prop name="Temp">59.97</prop>
						<prop name="Time">6274700</prop>
					</Chan>
				</Acq>
				<Acq Number="38">
					<Chan Number="0">
						<prop name="Fluor">90.8434991364966</prop>
						<prop name="Temp">59.94</prop>
						<prop name="Time">6428550</prop>
					</Chan>
				</Acq>
				<Acq Number="39">
					<Chan Number="0">
						<prop name="Fluor">93.3316210258132</prop>
						<prop name="Temp">59.94</prop>
						<prop name="Time">6582417</prop>
					</Chan>
				</Acq>
				<Acq Number="40">
					<Chan Number="0">
						<prop name="Fluor">95.4201879096019</prop>
						<prop name="Temp">59.94</prop>
						<prop name="Time">6736233</prop>
					</Chan>
				</Acq>
				<Acq Number="41">
					<Chan Number="0">
						<prop name="Fluor">97.0190599048237</prop>
						<prop name="Temp">59.94</prop>
						<prop name="Time">6890067</prop>
					</Chan>
				</Acq>
				<Acq Number="42">
					<Chan Number="0">
						<prop name="Fluor">98.3475868413242</prop>
						<prop name="Temp">59.94</prop>
						<prop name="Time">7043817</prop>
					</Chan>
				</Acq>
				<Acq Number="43">
					<Chan Number="0">
						<prop name="Fluor">99.5739802155441</prop>
						<prop name="Temp">59.94</prop>
						<prop name="Time">7197650</prop>
					</Chan>
				</Acq>
				<Acq Number="44">
					<Chan Number="0">
						<prop name="Fluor">100.597671010875</prop>
						<prop name="Temp">59.94</prop>
						<prop name="Time">7351467</prop>
					</Chan>
				</Acq>
				<Acq Number="45">
					<Chan Number="0">
						<prop name="Fluor">101.469481891013</prop>
						<prop name="Temp">59.94</prop>
						<prop name="Time">7505233</prop>
					</Chan>
				</Acq>
			</Sample>
			<Sample Number="34">
				<Acq Number="1">
					<Chan Number="0">
						<prop name="Fluor">4.57478270590794</prop>
						<prop name="Temp">59.94</prop>
						<prop name="Time">738150</prop>
					</Chan>
				</Acq>
				<Acq Number="2">
					<Chan Number="0">
						<prop name="Fluor">4.56856397202037</prop>
						<prop name="Temp">59.94</prop>
						<prop name="Time">891933</prop>
					</Chan>
				</Acq>
				<Acq Number="3">
					<Chan Number="0">
						<prop name="Fluor">4.56885280774727</prop>
						<prop name="Temp">59.94</prop>
						<prop name="Time">1045733</prop>
					</Chan>
				</Acq>
				<Acq Number="4">
					<Chan Number="0">
						<prop name="Fluor">4.61349212693808</prop>
						<prop name="Temp">59.97</prop>
						<prop name="Time">1199567</prop>
					</Chan>
				</Acq>
				<Acq Number="5">
					<Chan Number="0">
						<prop name="Fluor">4.61352023671318</prop>
						<prop name="Temp">59.94</prop>
						<prop name="Time">1353300</prop>
					</Chan>
				</Acq>
				<Acq Number="6">
					<Chan Number="0">
						<prop name="Fluor">4.75512591226136</prop>
						<prop name="Temp">59.94</prop>
						<prop name="Time">1507150</prop>
					</Chan>
				</Acq>
				<Acq Number="7">
					<Chan Number="0">
						<prop name="Fluor">4.6595829082433</prop>
						<prop name="Temp">59.94</prop>
						<prop name="Time">1660933</prop>
					</Chan>
				</Acq>
				<Acq Number="8">
					<Chan Number="0">
						<prop name="Fluor">4.73182144501898</prop>
						<prop name="Temp">59.94</prop>
						<prop name="Time">1814717</prop>
					</Chan>
				</Acq>
				<Acq Number="9">
					<Chan Number="0">
						<prop name="Fluor">4.70785482872343</prop>
						<prop name="Temp">59.94</prop>
						<prop name="Time">1968517</prop>
					</Chan>
				</Acq>
				<Acq Number="10">
					<Chan Number="0">
						<prop name="Fluor">4.75467617461693</prop>
						<prop name="Temp">59.94</prop>
						<prop name="Time">2122333</prop>
					</Chan>
				</Acq>
				<Acq Number="11">
					<Chan Number="0">
						<prop name="Fluor">4.80000223588949</prop>
						<prop name="Temp">59.94</prop>
						<prop name="Time">2276133</prop>
					</Chan>
				</Acq>
				<Acq Number="12">
					<Chan Number="0">
						<prop name="Fluor">4.75541315043559</prop>
						<prop name="Temp">59.94</prop>
						<prop name="Time">2429933</prop>
					</Chan>
				</Acq>
				<Acq Number="13">
					<Chan Number="0">
						<prop name="Fluor">4.75416594475264</prop>
						<prop name="Temp">59.94</prop>
						<prop name="Time">2583717</prop>
					</Chan>
				</Acq>
				<Acq Number="14">
					<Chan Number="0">
						<prop name="Fluor">4.79960686555654</prop>
						<prop name="Temp">59.94</prop>
						<prop name="Time">2737567</prop>
					</Chan>
				</Acq>
				<Acq Number="15">
					<Chan Number="0">
						<prop name="Fluor">4.82504154971281</prop>
						<prop name="Temp">59.94</prop>
						<prop name="Time">2891383</prop>
					</Chan>
				</Acq>
				<Acq Number="16">
					<Chan Number="0">
						<prop name="Fluor">4.82661766431981</prop>
						<prop name="Temp">59.94</prop>
						<prop name="Time">3045167</prop>
					</Chan>
				</Acq>
				<Acq Number="17">
					<Chan Number="0">
						<prop name="Fluor">4.84831756909088</prop>
						<prop name="Temp">59.94</prop>
						<prop name="Time">3199000</prop>
					</Chan>
				</Acq>
				<Acq Number="18">
					<Chan Number="0">
						<prop name="Fluor">4.84670234675093</prop>
						<prop name="Temp">59.94</prop>
						<prop name="Time">3352767</prop>
					</Chan>
				</Acq>
				<Acq Number="19">
					<Chan Number="0">
						<prop name="Fluor">4.94001882240775</prop>
						<prop name="Temp">59.94</prop>
						<prop name="Time">3506567</prop>
					</Chan>
				</Acq>
				<Acq Number="20">
					<Chan Number="0">
						<prop name="Fluor">4.91945406061393</prop>
						<prop name="Temp">59.94</prop>
						<prop name="Time">3660367</prop>
					</Chan>
				</Acq>
				<Acq Number="21">
					<Chan Number="0">
						<prop name="Fluor">4.91553269923943</prop>
						<prop name="Temp">59.94</prop>
						<prop name="Time">3814167</prop>
					</Chan>
				</Acq>
				<Acq Number="22">
					<Chan Number="0">
						<prop name="Fluor">4.96456318822788</prop>
						<prop name="Temp">59.94</prop>
						<prop name="Time">3967950</prop>
					</Chan>
				</Acq>
				<Acq Number="23">
					<Chan Number="0">
						<prop name="Fluor">4.91392449056397</prop>
						<prop name="Temp">59.94</prop>
						<prop name="Time">4121750</prop>
					</Chan>
				</Acq>
				<Acq Number="24">
					<Chan Number="0">
						<prop name="Fluor">4.89323009874646</prop>
						<prop name="Temp">59.94</prop>
						<prop name="Time">4275567</prop>
					</Chan>
				</Acq>
				<Acq Number="25">
					<Chan Number="0">
						<prop name="Fluor">4.9127992468537</prop>
						<prop name="Temp">59.94</prop>
						<prop name="Time">4429367</prop>
					</Chan>
				</Acq>
				<Acq Number="26">
					<Chan Number="0">
						<prop name="Fluor">4.8897359402937</prop>
						<prop name="Temp">59.94</prop>
						<prop name="Time">4583183</prop>
					</Chan>
				</Acq>
				<Acq Number="27">
					<Chan Number="0">
						<prop name="Fluor">4.95787534713996</prop>
						<prop name="Temp">59.94</prop>
						<prop name="Time">4736983</prop>
					</Chan>
				</Acq>
				<Acq Number="28">
					<Chan Number="0">
						<prop name="Fluor">5.0473457766283</prop>
						<prop name="Temp">59.94</prop>
						<prop name="Time">4890800</prop>
					</Chan>
				</Acq>
				<Acq Number="29">
					<Chan Number="0">
						<prop name="Fluor">5.00052854256902</prop>
						<prop name="Temp">59.94</prop>
						<prop name="Time">5044583</prop>
					</Chan>
				</Acq>
				<Acq Number="30">
					<Chan Number="0">
						<prop name="Fluor">5.04677945675881</prop>
						<prop name="Temp">59.94</prop>
						<prop name="Time">5198383</prop>
					</Chan>
				</Acq>
				<Acq Number="31">
					<Chan Number="0">
						<prop name="Fluor">5.04281018533634</prop>
						<prop name="Temp">59.94</prop>
						<prop name="Time">5352200</prop>
					</Chan>
				</Acq>
				<Acq Number="32">
					<Chan Number="0">
						<prop name="Fluor">5.03852564047196</prop>
						<prop name="Temp">59.94</prop>
						<prop name="Time">5506000</prop>
					</Chan>
				</Acq>
				<Acq Number="33">
					<Chan Number="0">
						<prop name="Fluor">5.12526728438883</prop>
						<prop name="Temp">59.94</prop>
						<prop name="Time">5659817</prop>
					</Chan>
				</Acq>
				<Acq Number="34">
					<Chan Number="0">
						<prop name="Fluor">5.20814543395816</prop>
						<prop name="Temp">59.94</prop>
						<prop name="Time">5813600</prop>
					</Chan>
				</Acq>
				<Acq Number="35">
					<Chan Number="0">
						<prop name="Fluor">5.38202479804509</prop>
						<prop name="Temp">59.94</prop>
						<prop name="Time">5967383</prop>
					</Chan>
				</Acq>
				<Acq Number="36">
					<Chan Number="0">
						<prop name="Fluor">5.67131335563374</prop>
						<prop name="Temp">59.94</prop>
						<prop name="Time">6121217</prop>
					</Chan>
				</Acq>
				<Acq Number="37">
					<Chan Number="0">
						<prop name="Fluor">6.23891604272635</prop>
						<prop name="Temp">59.97</prop>
						<prop name="Time">6274700</prop>
					</Chan>
				</Acq>
				<Acq Number="38">
					<Chan Number="0">
						<prop name="Fluor">7.26640916603306</prop>
						<prop name="Temp">59.94</prop>
						<prop name="Time">6428550</prop>
					</Chan>
				</Acq>
				<Acq Number="39">
					<Chan Number="0">
						<prop name="Fluor">9.08651007706191</prop>
						<prop name="Temp">59.94</prop>
						<prop name="Time">6582417</prop>
					</Chan>
				</Acq>
				<Acq Number="40">
					<Chan Number="0">
						<prop name="Fluor">12.6104579407191</prop>
						<prop name="Temp">59.94</prop>
						<prop name="Time">6736233</prop>
					</Chan>
				</Acq>
				<Acq Number="41">
					<Chan Number="0">
						<prop name="Fluor">18.9688749114576</prop>
						<prop name="Temp">59.94</prop>
						<prop name="Time">6890067</prop>
					</Chan>
				</Acq>
				<Acq Number="42">
					<Chan Number="0">
						<prop name="Fluor">29.4474057085</prop>
						<prop name="Temp">59.94</prop>
						<prop name="Time">7043817</prop>
					</Chan>
				</Acq>
				<Acq Number="43">
					<Chan Number="0">
						<prop name="Fluor">43.2773994051381</prop>
						<prop name="Temp">59.94</prop>
						<prop name="Time">7197650</prop>
					</Chan>
				</Acq>
				<Acq Number="44">
					<Chan Number="0">
						<prop name="Fluor">53.8849961202246</prop>
						<prop name="Temp">59.94</prop>
						<prop name="Time">7351467</prop>
					</Chan>
				</Acq>
				<Acq Number="45">
					<Chan Number="0">
						<prop name="Fluor">59.3332858219243</prop>
						<prop name="Temp">59.94</prop>
						<prop name="Time">7505233</prop>
					</Chan>
				</Acq>
			</Sample>
			<Sample Number="35">
				<Acq Number="1">
					<Chan Number="0">
						<prop name="Fluor">7.16348250419334</prop>
						<prop name="Temp">59.94</prop>
						<prop name="Time">738150</prop>
					</Chan>
				</Acq>
				<Acq Number="2">
					<Chan Number="0">
						<prop name="Fluor">7.20342595143226</prop>
						<prop name="Temp">59.94</prop>
						<prop name="Time">891933</prop>
					</Chan>
				</Acq>
				<Acq Number="3">
					<Chan Number="0">
						<prop name="Fluor">7.22867019365097</prop>
						<prop name="Temp">59.94</prop>
						<prop name="Time">1045733</prop>
					</Chan>
				</Acq>
				<Acq Number="4">
					<Chan Number="0">
						<prop name="Fluor">7.27534789814184</prop>
						<prop name="Temp">59.97</prop>
						<prop name="Time">1199567</prop>
					</Chan>
				</Acq>
				<Acq Number="5">
					<Chan Number="0">
						<prop name="Fluor">7.250618709618</prop>
						<prop name="Temp">59.94</prop>
						<prop name="Time">1353300</prop>
					</Chan>
				</Acq>
				<Acq Number="6">
					<Chan Number="0">
						<prop name="Fluor">7.32831112422055</prop>
						<prop name="Temp">59.94</prop>
						<prop name="Time">1507150</prop>
					</Chan>
				</Acq>
				<Acq Number="7">
					<Chan Number="0">
						<prop name="Fluor">7.24997155984825</prop>
						<prop name="Temp">59.94</prop>
						<prop name="Time">1660933</prop>
					</Chan>
				</Acq>
				<Acq Number="8">
					<Chan Number="0">
						<prop name="Fluor">7.32826105892651</prop>
						<prop name="Temp">59.94</prop>
						<prop name="Time">1814717</prop>
					</Chan>
				</Acq>
				<Acq Number="9">
					<Chan Number="0">
						<prop name="Fluor">7.27755908624546</prop>
						<prop name="Temp">59.94</prop>
						<prop name="Time">1968517</prop>
					</Chan>
				</Acq>
				<Acq Number="10">
					<Chan Number="0">
						<prop name="Fluor">7.3524366585067</prop>
						<prop name="Temp">59.94</prop>
						<prop name="Time">2122333</prop>
					</Chan>
				</Acq>
				<Acq Number="11">
					<Chan Number="0">
						<prop name="Fluor">7.42507216082213</prop>
						<prop name="Temp">59.94</prop>
						<prop name="Time">2276133</prop>
					</Chan>
				</Acq>
				<Acq Number="12">
					<Chan Number="0">
						<prop name="Fluor">7.3536211437787</prop>
						<prop name="Temp">59.94</prop>
						<prop name="Time">2429933</prop>
					</Chan>
				</Acq>
				<Acq Number="13">
					<Chan Number="0">
						<prop name="Fluor">7.4509671415269</prop>
						<prop name="Temp">59.94</prop>
						<prop name="Time">2583717</prop>
					</Chan>
				</Acq>
				<Acq Number="14">
					<Chan Number="0">
						<prop name="Fluor">7.35008054932899</prop>
						<prop name="Temp">59.94</prop>
						<prop name="Time">2737567</prop>
					</Chan>
				</Acq>
				<Acq Number="15">
					<Chan Number="0">
						<prop name="Fluor">7.37828488493352</prop>
						<prop name="Temp">59.94</prop>
						<prop name="Time">2891383</prop>
					</Chan>
				</Acq>
				<Acq Number="16">
					<Chan Number="0">
						<prop name="Fluor">7.35583850893947</prop>
						<prop name="Temp">59.94</prop>
						<prop name="Time">3045167</prop>
					</Chan>
				</Acq>
				<Acq Number="17">
					<Chan Number="0">
						<prop name="Fluor">7.40306792689142</prop>
						<prop name="Temp">59.94</prop>
						<prop name="Time">3199000</prop>
					</Chan>
				</Acq>
				<Acq Number="18">
					<Chan Number="0">
						<prop name="Fluor">7.42543049927028</prop>
						<prop name="Temp">59.94</prop>
						<prop name="Time">3352767</prop>
					</Chan>
				</Acq>
				<Acq Number="19">
					<Chan Number="0">
						<prop name="Fluor">7.50027922875147</prop>
						<prop name="Temp">59.94</prop>
						<prop name="Time">3506567</prop>
					</Chan>
				</Acq>
				<Acq Number="20">
					<Chan Number="0">
						<prop name="Fluor">7.40514510098813</prop>
						<prop name="Temp">59.94</prop>
						<prop name="Time">3660367</prop>
					</Chan>
				</Acq>
				<Acq Number="21">
					<Chan Number="0">
						<prop name="Fluor">7.42378772775485</prop>
						<prop name="Temp">59.94</prop>
						<prop name="Time">3814167</prop>
					</Chan>
				</Acq>
				<Acq Number="22">
					<Chan Number="0">
						<prop name="Fluor">7.52652995088397</prop>
						<prop name="Temp">59.94</prop>
						<prop name="Time">3967950</prop>
					</Chan>
				</Acq>
				<Acq Number="23">
					<Chan Number="0">
						<prop name="Fluor">7.42052801928618</prop>
						<prop name="Temp">59.94</prop>
						<prop name="Time">4121750</prop>
					</Chan>
				</Acq>
				<Acq Number="24">
					<Chan Number="0">
						<prop name="Fluor">7.44816620198162</prop>
						<prop name="Temp">59.94</prop>
						<prop name="Time">4275567</prop>
					</Chan>
				</Acq>
				<Acq Number="25">
					<Chan Number="0">
						<prop name="Fluor">7.51506905502898</prop>
						<prop name="Temp">59.94</prop>
						<prop name="Time">4429367</prop>
					</Chan>
				</Acq>
				<Acq Number="26">
					<Chan Number="0">
						<prop name="Fluor">7.46282659318797</prop>
						<prop name="Temp">59.94</prop>
						<prop name="Time">4583183</prop>
					</Chan>
				</Acq>
				<Acq Number="27">
					<Chan Number="0">
						<prop name="Fluor">7.50637740553882</prop>
						<prop name="Temp">59.94</prop>
						<prop name="Time">4736983</prop>
					</Chan>
				</Acq>
				<Acq Number="28">
					<Chan Number="0">
						<prop name="Fluor">7.547270118296</prop>
						<prop name="Temp">59.94</prop>
						<prop name="Time">4890800</prop>
					</Chan>
				</Acq>
				<Acq Number="29">
					<Chan Number="0">
						<prop name="Fluor">7.61868664161909</prop>
						<prop name="Temp">59.94</prop>
						<prop name="Time">5044583</prop>
					</Chan>
				</Acq>
				<Acq Number="30">
					<Chan Number="0">
						<prop name="Fluor">7.6420643764958</prop>
						<prop name="Temp">59.94</prop>
						<prop name="Time">5198383</prop>
					</Chan>
				</Acq>
				<Acq Number="31">
					<Chan Number="0">
						<prop name="Fluor">7.76051737363641</prop>
						<prop name="Temp">59.94</prop>
						<prop name="Time">5352200</prop>
					</Chan>
				</Acq>
				<Acq Number="32">
					<Chan Number="0">
						<prop name="Fluor">7.93001730392414</prop>
						<prop name="Temp">59.94</prop>
						<prop name="Time">5506000</prop>
					</Chan>
				</Acq>
				<Acq Number="33">
					<Chan Number="0">
						<prop name="Fluor">8.3469859535921</prop>
						<prop name="Temp">59.94</prop>
						<prop name="Time">5659817</prop>
					</Chan>
				</Acq>
				<Acq Number="34">
					<Chan Number="0">
						<prop name="Fluor">9.23117304136065</prop>
						<prop name="Temp">59.94</prop>
						<prop name="Time">5813600</prop>
					</Chan>
				</Acq>
				<Acq Number="35">
					<Chan Number="0">
						<prop name="Fluor">10.9317909306498</prop>
						<prop name="Temp">59.94</prop>
						<prop name="Time">5967383</prop>
					</Chan>
				</Acq>
				<Acq Number="36">
					<Chan Number="0">
						<prop name="Fluor">13.7973989013443</prop>
						<prop name="Temp">59.94</prop>
						<prop name="Time">6121217</prop>
					</Chan>
				</Acq>
				<Acq Number="37">
					<Chan Number="0">
						<prop name="Fluor">19.3709588723218</prop>
						<prop name="Temp">59.97</prop>
						<prop name="Time">6274700</prop>
					</Chan>
				</Acq>
				<Acq Number="38">
					<Chan Number="0">
						<prop name="Fluor">29.0539785649297</prop>
						<prop name="Temp">59.94</prop>
						<prop name="Time">6428550</prop>
					</Chan>
				</Acq>
				<Acq Number="39">
					<Chan Number="0">
						<prop name="Fluor">44.1025226362021</prop>
						<prop name="Temp">59.94</prop>
						<prop name="Time">6582417</prop>
					</Chan>
				</Acq>
				<Acq Number="40">
					<Chan Number="0">
						<prop name="Fluor">62.2679385887253</prop>
						<prop name="Temp">59.94</prop>
						<prop name="Time">6736233</prop>
					</Chan>
				</Acq>
				<Acq Number="41">
					<Chan Number="0">
						<prop name="Fluor">77.796784431576</prop>
						<prop name="Temp">59.94</prop>
						<prop name="Time">6890067</prop>
					</Chan>
				</Acq>
				<Acq Number="42">
					<Chan Number="0">
						<prop name="Fluor">86.5869668945228</prop>
						<prop name="Temp">59.94</prop>
						<prop name="Time">7043817</prop>
					</Chan>
				</Acq>
				<Acq Number="43">
					<Chan Number="0">
						<prop name="Fluor">91.8613259131969</prop>
						<prop name="Temp">59.94</prop>
						<prop name="Time">7197650</prop>
					</Chan>
				</Acq>
				<Acq Number="44">
					<Chan Number="0">
						<prop name="Fluor">95.9872421714332</prop>
						<prop name="Temp">59.94</prop>
						<prop name="Time">7351467</prop>
					</Chan>
				</Acq>
				<Acq Number="45">
					<Chan Number="0">
						<prop name="Fluor">99.5213122629021</prop>
						<prop name="Temp">59.94</prop>
						<prop name="Time">7505233</prop>
					</Chan>
				</Acq>
			</Sample>
			<Sample Number="36">
				<Acq Number="1">
					<Chan Number="0">
						<prop name="Fluor">9.73527110062538</prop>
						<prop name="Temp">59.94</prop>
						<prop name="Time">738150</prop>
					</Chan>
				</Acq>
				<Acq Number="2">
					<Chan Number="0">
						<prop name="Fluor">9.64217359803802</prop>
						<prop name="Temp">59.94</prop>
						<prop name="Time">891933</prop>
					</Chan>
				</Acq>
				<Acq Number="3">
					<Chan Number="0">
						<prop name="Fluor">9.77617249165682</prop>
						<prop name="Temp">59.94</prop>
						<prop name="Time">1045733</prop>
					</Chan>
				</Acq>
				<Acq Number="4">
					<Chan Number="0">
						<prop name="Fluor">9.71896524451755</prop>
						<prop name="Temp">59.97</prop>
						<prop name="Time">1199567</prop>
					</Chan>
				</Acq>
				<Acq Number="5">
					<Chan Number="0">
						<prop name="Fluor">9.69236165912199</prop>
						<prop name="Temp">59.94</prop>
						<prop name="Time">1353300</prop>
					</Chan>
				</Acq>
				<Acq Number="6">
					<Chan Number="0">
						<prop name="Fluor">9.80351577433056</prop>
						<prop name="Temp">59.94</prop>
						<prop name="Time">1507150</prop>
					</Chan>
				</Acq>
				<Acq Number="7">
					<Chan Number="0">
						<prop name="Fluor">9.71818191651839</prop>
						<prop name="Temp">59.94</prop>
						<prop name="Time">1660933</prop>
					</Chan>
				</Acq>
				<Acq Number="8">
					<Chan Number="0">
						<prop name="Fluor">9.75014184424938</prop>
						<prop name="Temp">59.94</prop>
						<prop name="Time">1814717</prop>
					</Chan>
				</Acq>
				<Acq Number="9">
					<Chan Number="0">
						<prop name="Fluor">9.74867161392045</prop>
						<prop name="Temp">59.94</prop>
						<prop name="Time">1968517</prop>
					</Chan>
				</Acq>
				<Acq Number="10">
					<Chan Number="0">
						<prop name="Fluor">9.85600364144751</prop>
						<prop name="Temp">59.94</prop>
						<prop name="Time">2122333</prop>
					</Chan>
				</Acq>
				<Acq Number="11">
					<Chan Number="0">
						<prop name="Fluor">9.8270134685095</prop>
						<prop name="Temp">59.94</prop>
						<prop name="Time">2276133</prop>
					</Chan>
				</Acq>
				<Acq Number="12">
					<Chan Number="0">
						<prop name="Fluor">9.80424446255964</prop>
						<prop name="Temp">59.94</prop>
						<prop name="Time">2429933</prop>
					</Chan>
				</Acq>
				<Acq Number="13">
					<Chan Number="0">
						<prop name="Fluor">9.82848533506556</prop>
						<prop name="Temp">59.94</prop>
						<prop name="Time">2583717</prop>
					</Chan>
				</Acq>
				<Acq Number="14">
					<Chan Number="0">
						<prop name="Fluor">9.79955772208293</prop>
						<prop name="Temp">59.94</prop>
						<prop name="Time">2737567</prop>
					</Chan>
				</Acq>
				<Acq Number="15">
					<Chan Number="0">
						<prop name="Fluor">9.88416549226214</prop>
						<prop name="Temp">59.94</prop>
						<prop name="Time">2891383</prop>
					</Chan>
				</Acq>
				<Acq Number="16">
					<Chan Number="0">
						<prop name="Fluor">9.86062031035512</prop>
						<prop name="Temp">59.94</prop>
						<prop name="Time">3045167</prop>
					</Chan>
				</Acq>
				<Acq Number="17">
					<Chan Number="0">
						<prop name="Fluor">9.8574649835107</prop>
						<prop name="Temp">59.94</prop>
						<prop name="Time">3199000</prop>
					</Chan>
				</Acq>
				<Acq Number="18">
					<Chan Number="0">
						<prop name="Fluor">9.88096108654207</prop>
						<prop name="Temp">59.94</prop>
						<prop name="Time">3352767</prop>
					</Chan>
				</Acq>
				<Acq Number="19">
					<Chan Number="0">
						<prop name="Fluor">9.90832130393783</prop>
						<prop name="Temp">59.94</prop>
						<prop name="Time">3506567</prop>
					</Chan>
				</Acq>
				<Acq Number="20">
					<Chan Number="0">
						<prop name="Fluor">9.83377038188007</prop>
						<prop name="Temp">59.94</prop>
						<prop name="Time">3660367</prop>
					</Chan>
				</Acq>
				<Acq Number="21">
					<Chan Number="0">
						<prop name="Fluor">9.82578775764872</prop>
						<prop name="Temp">59.94</prop>
						<prop name="Time">3814167</prop>
					</Chan>
				</Acq>
				<Acq Number="22">
					<Chan Number="0">
						<prop name="Fluor">9.93748180154292</prop>
						<prop name="Temp">59.94</prop>
						<prop name="Time">3967950</prop>
					</Chan>
				</Acq>
				<Acq Number="23">
					<Chan Number="0">
						<prop name="Fluor">9.9023071228775</prop>
						<prop name="Temp">59.94</prop>
						<prop name="Time">4121750</prop>
					</Chan>
				</Acq>
				<Acq Number="24">
					<Chan Number="0">
						<prop name="Fluor">9.96058049118716</prop>
						<prop name="Temp">59.94</prop>
						<prop name="Time">4275567</prop>
					</Chan>
				</Acq>
				<Acq Number="25">
					<Chan Number="0">
						<prop name="Fluor">10.0058939481587</prop>
						<prop name="Temp">59.94</prop>
						<prop name="Time">4429367</prop>
					</Chan>
				</Acq>
				<Acq Number="26">
					<Chan Number="0">
						<prop name="Fluor">10.1914456214125</prop>
						<prop name="Temp">59.94</prop>
						<prop name="Time">4583183</prop>
					</Chan>
				</Acq>
				<Acq Number="27">
					<Chan Number="0">
						<prop name="Fluor">10.5851208158276</prop>
						<prop name="Temp">59.94</prop>
						<prop name="Time">4736983</prop>
					</Chan>
				</Acq>
				<Acq Number="28">
					<Chan Number="0">
						<prop name="Fluor">11.2929653837836</prop>
						<prop name="Temp">59.94</prop>
						<prop name="Time">4890800</prop>
					</Chan>
				</Acq>
				<Acq Number="29">
					<Chan Number="0">
						<prop name="Fluor">12.6218234212245</prop>
						<prop name="Temp">59.94</prop>
						<prop name="Time">5044583</prop>
					</Chan>
				</Acq>
				<Acq Number="30">
					<Chan Number="0">
						<prop name="Fluor">15.2078983114156</prop>
						<prop name="Temp">59.94</prop>
						<prop name="Time">5198383</prop>
					</Chan>
				</Acq>
				<Acq Number="31">
					<Chan Number="0">
						<prop name="Fluor">20.0795352633702</prop>
						<prop name="Temp">59.94</prop>
						<prop name="Time">5352200</prop>
					</Chan>
				</Acq>
				<Acq Number="32">
					<Chan Number="0">
						<prop name="Fluor">28.9289612570668</prop>
						<prop name="Temp">59.94</prop>
						<prop name="Time">5506000</prop>
					</Chan>
				</Acq>
				<Acq Number="33">
					<Chan Number="0">
						<prop name="Fluor">43.5980942335541</prop>
						<prop name="Temp">59.94</prop>
						<prop name="Time">5659817</prop>
					</Chan>
				</Acq>
				<Acq Number="34">
					<Chan Number="0">
						<prop name="Fluor">63.2992547159183</prop>
						<prop name="Temp">59.94</prop>
						<prop name="Time">5813600</prop>
					</Chan>
				</Acq>
				<Acq Number="35">
					<Chan Number="0">
						<prop name="Fluor">81.527163705195</prop>
						<prop name="Temp">59.94</prop>
						<prop name="Time">5967383</prop>
					</Chan>
				</Acq>
				<Acq Number="36">
					<Chan Number="0">
						<prop name="Fluor">92.3407340387805</prop>
						<prop name="Temp">59.94</prop>
						<prop name="Time">6121217</prop>
					</Chan>
				</Acq>
				<Acq Number="37">
					<Chan Number="0">
						<prop name="Fluor">97.9921286920504</prop>
						<prop name="Temp">59.97</prop>
						<prop name="Time">6274700</prop>
					</Chan>
				</Acq>
				<Acq Number="38">
					<Chan Number="0">
						<prop name="Fluor">101.818075205185</prop>
						<prop name="Temp">59.94</prop>
						<prop name="Time">6428550</prop>
					</Chan>
				</Acq>
				<Acq Number="39">
					<Chan Number="0">
						<prop name="Fluor">104.759817651831</prop>
						<prop name="Temp">59.94</prop>
						<prop name="Time">6582417</prop>
					</Chan>
				</Acq>
				<Acq Number="40">
					<Chan Number="0">
						<prop name="Fluor">106.810883978817</prop>
						<prop name="Temp">59.94</prop>
						<prop name="Time">6736233</prop>
					</Chan>
				</Acq>
				<Acq Number="41">
					<Chan Number="0">
						<prop name="Fluor">108.189389765091</prop>
						<prop name="Temp">59.94</prop>
						<prop name="Time">6890067</prop>
					</Chan>
				</Acq>
				<Acq Number="42">
					<Chan Number="0">
						<prop name="Fluor">109.079382032189</prop>
						<prop name="Temp">59.94</prop>
						<prop name="Time">7043817</prop>
					</Chan>
				</Acq>
				<Acq Number="43">
					<Chan Number="0">
						<prop name="Fluor">109.979890555393</prop>
						<prop name="Temp">59.94</prop>
						<prop name="Time">7197650</prop>
					</Chan>
				</Acq>
				<Acq Number="44">
					<Chan Number="0">
						<prop name="Fluor">110.606484401118</prop>
						<prop name="Temp">59.94</prop>
						<prop name="Time">7351467</prop>
					</Chan>
				</Acq>
				<Acq Number="45">
					<Chan Number="0">
						<prop name="Fluor">111.447896971834</prop>
						<prop name="Temp">59.94</prop>
						<prop name="Time">7505233</prop>
					</Chan>
				</Acq>
			</Sample>
			<Sample Number="37">
				<Acq Number="1">
					<Chan Number="0">
						<prop name="Fluor">4.03056602208452</prop>
						<prop name="Temp">59.94</prop>
						<prop name="Time">738150</prop>
					</Chan>
				</Acq>
				<Acq Number="2">
					<Chan Number="0">
						<prop name="Fluor">4.04885088590806</prop>
						<prop name="Temp">59.94</prop>
						<prop name="Time">891933</prop>
					</Chan>
				</Acq>
				<Acq Number="3">
					<Chan Number="0">
						<prop name="Fluor">4.07283763699274</prop>
						<prop name="Temp">59.94</prop>
						<prop name="Time">1045733</prop>
					</Chan>
				</Acq>
				<Acq Number="4">
					<Chan Number="0">
						<prop name="Fluor">4.14229846943488</prop>
						<prop name="Temp">59.97</prop>
						<prop name="Time">1199567</prop>
					</Chan>
				</Acq>
				<Acq Number="5">
					<Chan Number="0">
						<prop name="Fluor">4.16600118781951</prop>
						<prop name="Temp">59.94</prop>
						<prop name="Time">1353300</prop>
					</Chan>
				</Acq>
				<Acq Number="6">
					<Chan Number="0">
						<prop name="Fluor">4.16793572915717</prop>
						<prop name="Temp">59.94</prop>
						<prop name="Time">1507150</prop>
					</Chan>
				</Acq>
				<Acq Number="7">
					<Chan Number="0">
						<prop name="Fluor">4.14192882983184</prop>
						<prop name="Temp">59.94</prop>
						<prop name="Time">1660933</prop>
					</Chan>
				</Acq>
				<Acq Number="8">
					<Chan Number="0">
						<prop name="Fluor">4.14417881999825</prop>
						<prop name="Temp">59.94</prop>
						<prop name="Time">1814717</prop>
					</Chan>
				</Acq>
				<Acq Number="9">
					<Chan Number="0">
						<prop name="Fluor">4.19098049079601</prop>
						<prop name="Temp">59.94</prop>
						<prop name="Time">1968517</prop>
					</Chan>
				</Acq>
				<Acq Number="10">
					<Chan Number="0">
						<prop name="Fluor">4.19125217380429</prop>
						<prop name="Temp">59.94</prop>
						<prop name="Time">2122333</prop>
					</Chan>
				</Acq>
				<Acq Number="11">
					<Chan Number="0">
						<prop name="Fluor">4.16656241545222</prop>
						<prop name="Temp">59.94</prop>
						<prop name="Time">2276133</prop>
					</Chan>
				</Acq>
				<Acq Number="12">
					<Chan Number="0">
						<prop name="Fluor">4.19188128082505</prop>
						<prop name="Temp">59.94</prop>
						<prop name="Time">2429933</prop>
					</Chan>
				</Acq>
				<Acq Number="13">
					<Chan Number="0">
						<prop name="Fluor">4.3094233731837</prop>
						<prop name="Temp">59.94</prop>
						<prop name="Time">2583717</prop>
					</Chan>
				</Acq>
				<Acq Number="14">
					<Chan Number="0">
						<prop name="Fluor">4.23733330118557</prop>
						<prop name="Temp">59.94</prop>
						<prop name="Time">2737567</prop>
					</Chan>
				</Acq>
				<Acq Number="15">
					<Chan Number="0">
						<prop name="Fluor">4.26298672294662</prop>
						<prop name="Temp">59.94</prop>
						<prop name="Time">2891383</prop>
					</Chan>
				</Acq>
				<Acq Number="16">
					<Chan Number="0">
						<prop name="Fluor">4.31177184710472</prop>
						<prop name="Temp">59.94</prop>
						<prop name="Time">3045167</prop>
					</Chan>
				</Acq>
				<Acq Number="17">
					<Chan Number="0">
						<prop name="Fluor">4.26302226593199</prop>
						<prop name="Temp">59.94</prop>
						<prop name="Time">3199000</prop>
					</Chan>
				</Acq>
				<Acq Number="18">
					<Chan Number="0">
						<prop name="Fluor">4.33274195535885</prop>
						<prop name="Temp">59.94</prop>
						<prop name="Time">3352767</prop>
					</Chan>
				</Acq>
				<Acq Number="19">
					<Chan Number="0">
						<prop name="Fluor">4.26193868954741</prop>
						<prop name="Temp">59.94</prop>
						<prop name="Time">3506567</prop>
					</Chan>
				</Acq>
				<Acq Number="20">
					<Chan Number="0">
						<prop name="Fluor">4.33543117080968</prop>
						<prop name="Temp">59.94</prop>
						<prop name="Time">3660367</prop>
					</Chan>
				</Acq>
				<Acq Number="21">
					<Chan Number="0">
						<prop name="Fluor">4.28459852285568</prop>
						<prop name="Temp">59.94</prop>
						<prop name="Time">3814167</prop>
					</Chan>
				</Acq>
				<Acq Number="22">
					<Chan Number="0">
						<prop name="Fluor">4.26316246706138</prop>
						<prop name="Temp">59.94</prop>
						<prop name="Time">3967950</prop>
					</Chan>
				</Acq>
				<Acq Number="23">
					<Chan Number="0">
						<prop name="Fluor">4.35445872201174</prop>
						<prop name="Temp">59.94</prop>
						<prop name="Time">4121750</prop>
					</Chan>
				</Acq>
				<Acq Number="24">
					<Chan Number="0">
						<prop name="Fluor">4.47556841835562</prop>
						<prop name="Temp">59.94</prop>
						<prop name="Time">4275567</prop>
					</Chan>
				</Acq>
				<Acq Number="25">
					<Chan Number="0">
						<prop name="Fluor">4.42515600748677</prop>
						<prop name="Temp">59.94</prop>
						<prop name="Time">4429367</prop>
					</Chan>
				</Acq>
				<Acq Number="26">
					<Chan Number="0">
						<prop name="Fluor">4.54422574322343</prop>
						<prop name="Temp">59.94</prop>
						<prop name="Time">4583183</prop>
					</Chan>
				</Acq>
				<Acq Number="27">
					<Chan Number="0">
						<prop name="Fluor">4.73214950374441</prop>
						<prop name="Temp">59.94</prop>
						<prop name="Time">4736983</prop>
					</Chan>
				</Acq>
				<Acq Number="28">
					<Chan Number="0">
						<prop name="Fluor">5.05875561697579</prop>
						<prop name="Temp">59.94</prop>
						<prop name="Time">4890800</prop>
					</Chan>
				</Acq>
				<Acq Number="29">
					<Chan Number="0">
						<prop name="Fluor">5.62320706023439</prop>
						<prop name="Temp">59.94</prop>
						<prop name="Time">5044583</prop>
					</Chan>
				</Acq>
				<Acq Number="30">
					<Chan Number="0">
						<prop name="Fluor">6.77797907660867</prop>
						<prop name="Temp">59.94</prop>
						<prop name="Time">5198383</prop>
					</Chan>
				</Acq>
				<Acq Number="31">
					<Chan Number="0">
						<prop name="Fluor">9.01706272360477</prop>
						<prop name="Temp">59.94</prop>
						<prop name="Time">5352200</prop>
					</Chan>
				</Acq>
				<Acq Number="32">
					<Chan Number="0">
						<prop name="Fluor">13.1563829735569</prop>
						<prop name="Temp">59.94</prop>
						<prop name="Time">5506000</prop>
					</Chan>
				</Acq>
				<Acq Number="33">
					<Chan Number="0">
						<prop name="Fluor">20.3851957958959</prop>
						<prop name="Temp">59.94</prop>
						<prop name="Time">5659817</prop>
					</Chan>
				</Acq>
				<Acq Number="34">
					<Chan Number="0">
						<prop name="Fluor">31.7151968228154</prop>
						<prop name="Temp">59.94</prop>
						<prop name="Time">5813600</prop>
					</Chan>
				</Acq>
				<Acq Number="35">
					<Chan Number="0">
						<prop name="Fluor">45.0573763373265</prop>
						<prop name="Temp">59.94</prop>
						<prop name="Time">5967383</prop>
					</Chan>
				</Acq>
				<Acq Number="36">
					<Chan Number="0">
						<prop name="Fluor">56.8319920386281</prop>
						<prop name="Temp">59.94</prop>
						<prop name="Time">6121217</prop>
					</Chan>
				</Acq>
				<Acq Number="37">
					<Chan Number="0">
						<prop name="Fluor">65.0500381507869</prop>
						<prop name="Temp">59.97</prop>
						<prop name="Time">6274700</prop>
					</Chan>
				</Acq>
				<Acq Number="38">
					<Chan Number="0">
						<prop name="Fluor">70.8956581498088</prop>
						<prop name="Temp">59.94</prop>
						<prop name="Time">6428550</prop>
					</Chan>
				</Acq>
				<Acq Number="39">
					<Chan Number="0">
						<prop name="Fluor">75.5489368831958</prop>
						<prop name="Temp">59.94</prop>
						<prop name="Time">6582417</prop>
					</Chan>
				</Acq>
				<Acq Number="40">
					<Chan Number="0">
						<prop name="Fluor">78.9129763632244</prop>
						<prop name="Temp">59.94</prop>
						<prop name="Time">6736233</prop>
					</Chan>
				</Acq>
				<Acq Number="41">
					<Chan Number="0">
						<prop name="Fluor">81.6898357694688</prop>
						<prop name="Temp">59.94</prop>
						<prop name="Time">6890067</prop>
					</Chan>
				</Acq>
				<Acq Number="42">
					<Chan Number="0">
						<prop name="Fluor">83.6735197268462</prop>
						<prop name="Temp">59.94</prop>
						<prop name="Time">7043817</prop>
					</Chan>
				</Acq>
				<Acq Number="43">
					<Chan Number="0">
						<prop name="Fluor">85.166110922455</prop>
						<prop name="Temp">59.94</prop>
						<prop name="Time">7197650</prop>
					</Chan>
				</Acq>
				<Acq Number="44">
					<Chan Number="0">
						<prop name="Fluor">86.4592356066823</prop>
						<prop name="Temp">59.94</prop>
						<prop name="Time">7351467</prop>
					</Chan>
				</Acq>
				<Acq Number="45">
					<Chan Number="0">
						<prop name="Fluor">87.2786345927134</prop>
						<prop name="Temp">59.94</prop>
						<prop name="Time">7505233</prop>
					</Chan>
				</Acq>
			</Sample>
			<Sample Number="38">
				<Acq Number="1">
					<Chan Number="0">
						<prop name="Fluor">3.57621577927214</prop>
						<prop name="Temp">59.94</prop>
						<prop name="Time">738150</prop>
					</Chan>
				</Acq>
				<Acq Number="2">
					<Chan Number="0">
						<prop name="Fluor">3.59381039763527</prop>
						<prop name="Temp">59.94</prop>
						<prop name="Time">891933</prop>
					</Chan>
				</Acq>
				<Acq Number="3">
					<Chan Number="0">
						<prop name="Fluor">3.59402069958723</prop>
						<prop name="Temp">59.94</prop>
						<prop name="Time">1045733</prop>
					</Chan>
				</Acq>
				<Acq Number="4">
					<Chan Number="0">
						<prop name="Fluor">3.65968359407817</prop>
						<prop name="Temp">59.97</prop>
						<prop name="Time">1199567</prop>
					</Chan>
				</Acq>
				<Acq Number="5">
					<Chan Number="0">
						<prop name="Fluor">3.63731253767674</prop>
						<prop name="Temp">59.94</prop>
						<prop name="Time">1353300</prop>
					</Chan>
				</Acq>
				<Acq Number="6">
					<Chan Number="0">
						<prop name="Fluor">3.68379042872625</prop>
						<prop name="Temp">59.94</prop>
						<prop name="Time">1507150</prop>
					</Chan>
				</Acq>
				<Acq Number="7">
					<Chan Number="0">
						<prop name="Fluor">3.65935884988018</prop>
						<prop name="Temp">59.94</prop>
						<prop name="Time">1660933</prop>
					</Chan>
				</Acq>
				<Acq Number="8">
					<Chan Number="0">
						<prop name="Fluor">3.75092644281403</prop>
						<prop name="Temp">59.94</prop>
						<prop name="Time">1814717</prop>
					</Chan>
				</Acq>
				<Acq Number="9">
					<Chan Number="0">
						<prop name="Fluor">3.72797624319271</prop>
						<prop name="Temp">59.94</prop>
						<prop name="Time">1968517</prop>
					</Chan>
				</Acq>
				<Acq Number="10">
					<Chan Number="0">
						<prop name="Fluor">3.79537636966639</prop>
						<prop name="Temp">59.94</prop>
						<prop name="Time">2122333</prop>
					</Chan>
				</Acq>
				<Acq Number="11">
					<Chan Number="0">
						<prop name="Fluor">3.70496810462517</prop>
						<prop name="Temp">59.94</prop>
						<prop name="Time">2276133</prop>
					</Chan>
				</Acq>
				<Acq Number="12">
					<Chan Number="0">
						<prop name="Fluor">3.79597167558306</prop>
						<prop name="Temp">59.94</prop>
						<prop name="Time">2429933</prop>
					</Chan>
				</Acq>
				<Acq Number="13">
					<Chan Number="0">
						<prop name="Fluor">3.83974109948133</prop>
						<prop name="Temp">59.94</prop>
						<prop name="Time">2583717</prop>
					</Chan>
				</Acq>
				<Acq Number="14">
					<Chan Number="0">
						<prop name="Fluor">3.79413751204454</prop>
						<prop name="Temp">59.94</prop>
						<prop name="Time">2737567</prop>
					</Chan>
				</Acq>
				<Acq Number="15">
					<Chan Number="0">
						<prop name="Fluor">3.8406603346973</prop>
						<prop name="Temp">59.94</prop>
						<prop name="Time">2891383</prop>
					</Chan>
				</Acq>
				<Acq Number="16">
					<Chan Number="0">
						<prop name="Fluor">3.93148762189792</prop>
						<prop name="Temp">59.94</prop>
						<prop name="Time">3045167</prop>
					</Chan>
				</Acq>
				<Acq Number="17">
					<Chan Number="0">
						<prop name="Fluor">3.81829452481423</prop>
						<prop name="Temp">59.94</prop>
						<prop name="Time">3199000</prop>
					</Chan>
				</Acq>
				<Acq Number="18">
					<Chan Number="0">
						<prop name="Fluor">3.90657806626668</prop>
						<prop name="Temp">59.94</prop>
						<prop name="Time">3352767</prop>
					</Chan>
				</Acq>
				<Acq Number="19">
					<Chan Number="0">
						<prop name="Fluor">3.884472626883</prop>
						<prop name="Temp">59.94</prop>
						<prop name="Time">3506567</prop>
					</Chan>
				</Acq>
				<Acq Number="20">
					<Chan Number="0">
						<prop name="Fluor">3.95377084271223</prop>
						<prop name="Temp">59.94</prop>
						<prop name="Time">3660367</prop>
					</Chan>
				</Acq>
				<Acq Number="21">
					<Chan Number="0">
						<prop name="Fluor">3.92826261853154</prop>
						<prop name="Temp">59.94</prop>
						<prop name="Time">3814167</prop>
					</Chan>
				</Acq>
				<Acq Number="22">
					<Chan Number="0">
						<prop name="Fluor">4.01989973042822</prop>
						<prop name="Temp">59.94</prop>
						<prop name="Time">3967950</prop>
					</Chan>
				</Acq>
				<Acq Number="23">
					<Chan Number="0">
						<prop name="Fluor">4.15078397618065</prop>
						<prop name="Temp">59.94</prop>
						<prop name="Time">4121750</prop>
					</Chan>
				</Acq>
				<Acq Number="24">
					<Chan Number="0">
						<prop name="Fluor">4.4217568805191</prop>
						<prop name="Temp">59.94</prop>
						<prop name="Time">4275567</prop>
					</Chan>
				</Acq>
				<Acq Number="25">
					<Chan Number="0">
						<prop name="Fluor">4.88855200115401</prop>
						<prop name="Temp">59.94</prop>
						<prop name="Time">4429367</prop>
					</Chan>
				</Acq>
				<Acq Number="26">
					<Chan Number="0">
						<prop name="Fluor">5.8068161763552</prop>
						<prop name="Temp">59.94</prop>
						<prop name="Time">4583183</prop>
					</Chan>
				</Acq>
				<Acq Number="27">
					<Chan Number="0">
						<prop name="Fluor">7.64068621497784</prop>
						<prop name="Temp">59.94</prop>
						<prop name="Time">4736983</prop>
					</Chan>
				</Acq>
				<Acq Number="28">
					<Chan Number="0">
						<prop name="Fluor">11.0591289784052</prop>
						<prop name="Temp">59.94</prop>
						<prop name="Time">4890800</prop>
					</Chan>
				</Acq>
				<Acq Number="29">
					<Chan Number="0">
						<prop name="Fluor">17.5274962245159</prop>
						<prop name="Temp">59.94</prop>
						<prop name="Time">5044583</prop>
					</Chan>
				</Acq>
				<Acq Number="30">
					<Chan Number="0">
						<prop name="Fluor">28.7016048796311</prop>
						<prop name="Temp">59.94</prop>
						<prop name="Time">5198383</prop>
					</Chan>
				</Acq>
				<Acq Number="31">
					<Chan Number="0">
						<prop name="Fluor">45.8586015736359</prop>
						<prop name="Temp">59.94</prop>
						<prop name="Time">5352200</prop>
					</Chan>
				</Acq>
				<Acq Number="32">
					<Chan Number="0">
						<prop name="Fluor">64.6383360498333</prop>
						<prop name="Temp">59.94</prop>
						<prop name="Time">5506000</prop>
					</Chan>
				</Acq>
				<Acq Number="33">
					<Chan Number="0">
						<prop name="Fluor">78.3052795610418</prop>
						<prop name="Temp">59.94</prop>
						<prop name="Time">5659817</prop>
					</Chan>
				</Acq>
				<Acq Number="34">
					<Chan Number="0">
						<prop name="Fluor">86.1553643807976</prop>
						<prop name="Temp">59.94</prop>
						<prop name="Time">5813600</prop>
					</Chan>
				</Acq>
				<Acq Number="35">
					<Chan Number="0">
						<prop name="Fluor">91.3994280114434</prop>
						<prop name="Temp">59.94</prop>
						<prop name="Time">5967383</prop>
					</Chan>
				</Acq>
				<Acq Number="36">
					<Chan Number="0">
						<prop name="Fluor">95.6578404929802</prop>
						<prop name="Temp">59.94</prop>
						<prop name="Time">6121217</prop>
					</Chan>
				</Acq>
				<Acq Number="37">
					<Chan Number="0">
						<prop name="Fluor">98.3887480357259</prop>
						<prop name="Temp">59.97</prop>
						<prop name="Time">6274700</prop>
					</Chan>
				</Acq>
				<Acq Number="38">
					<Chan Number="0">
						<prop name="Fluor">100.275428045644</prop>
						<prop name="Temp">59.94</prop>
						<prop name="Time">6428550</prop>
					</Chan>
				</Acq>
				<Acq Number="39">
					<Chan Number="0">
						<prop name="Fluor">102.074544284682</prop>
						<prop name="Temp">59.94</prop>
						<prop name="Time">6582417</prop>
					</Chan>
				</Acq>
				<Acq Number="40">
					<Chan Number="0">
						<prop name="Fluor">103.377042800608</prop>
						<prop name="Temp">59.94</prop>
						<prop name="Time">6736233</prop>
					</Chan>
				</Acq>
				<Acq Number="41">
					<Chan Number="0">
						<prop name="Fluor">104.109131500413</prop>
						<prop name="Temp">59.94</prop>
						<prop name="Time">6890067</prop>
					</Chan>
				</Acq>
				<Acq Number="42">
					<Chan Number="0">
						<prop name="Fluor">104.814074091589</prop>
						<prop name="Temp">59.94</prop>
						<prop name="Time">7043817</prop>
					</Chan>
				</Acq>
				<Acq Number="43">
					<Chan Number="0">
						<prop name="Fluor">105.259036248311</prop>
						<prop name="Temp">59.94</prop>
						<prop name="Time">7197650</prop>
					</Chan>
				</Acq>
				<Acq Number="44">
					<Chan Number="0">
						<prop name="Fluor">105.900030724782</prop>
						<prop name="Temp">59.94</prop>
						<prop name="Time">7351467</prop>
					</Chan>
				</Acq>
				<Acq Number="45">
					<Chan Number="0">
						<prop name="Fluor">106.003281057801</prop>
						<prop name="Temp">59.94</prop>
						<prop name="Time">7505233</prop>
					</Chan>
				</Acq>
			</Sample>
			<Sample Number="39">
				<Acq Number="1">
					<Chan Number="0">
						<prop name="Fluor">5.79477047122767</prop>
						<prop name="Temp">59.94</prop>
						<prop name="Time">738150</prop>
					</Chan>
				</Acq>
				<Acq Number="2">
					<Chan Number="0">
						<prop name="Fluor">5.85111825046278</prop>
						<prop name="Temp">59.94</prop>
						<prop name="Time">891933</prop>
					</Chan>
				</Acq>
				<Acq Number="3">
					<Chan Number="0">
						<prop name="Fluor">5.87294051059849</prop>
						<prop name="Temp">59.94</prop>
						<prop name="Time">1045733</prop>
					</Chan>
				</Acq>
				<Acq Number="4">
					<Chan Number="0">
						<prop name="Fluor">5.91331376630052</prop>
						<prop name="Temp">59.97</prop>
						<prop name="Time">1199567</prop>
					</Chan>
				</Acq>
				<Acq Number="5">
					<Chan Number="0">
						<prop name="Fluor">5.91331561969228</prop>
						<prop name="Temp">59.94</prop>
						<prop name="Time">1353300</prop>
					</Chan>
				</Acq>
				<Acq Number="6">
					<Chan Number="0">
						<prop name="Fluor">5.91606930982938</prop>
						<prop name="Temp">59.94</prop>
						<prop name="Time">1507150</prop>
					</Chan>
				</Acq>
				<Acq Number="7">
					<Chan Number="0">
						<prop name="Fluor">5.95556177461898</prop>
						<prop name="Temp">59.94</prop>
						<prop name="Time">1660933</prop>
					</Chan>
				</Acq>
				<Acq Number="8">
					<Chan Number="0">
						<prop name="Fluor">6.00154683710366</prop>
						<prop name="Temp">59.94</prop>
						<prop name="Time">1814717</prop>
					</Chan>
				</Acq>
				<Acq Number="9">
					<Chan Number="0">
						<prop name="Fluor">5.95785172145754</prop>
						<prop name="Temp">59.94</prop>
						<prop name="Time">1968517</prop>
					</Chan>
				</Acq>
				<Acq Number="10">
					<Chan Number="0">
						<prop name="Fluor">6.00103264603351</prop>
						<prop name="Temp">59.94</prop>
						<prop name="Time">2122333</prop>
					</Chan>
				</Acq>
				<Acq Number="11">
					<Chan Number="0">
						<prop name="Fluor">5.93548468907643</prop>
						<prop name="Temp">59.94</prop>
						<prop name="Time">2276133</prop>
					</Chan>
				</Acq>
				<Acq Number="12">
					<Chan Number="0">
						<prop name="Fluor">5.95919317835624</prop>
						<prop name="Temp">59.94</prop>
						<prop name="Time">2429933</prop>
					</Chan>
				</Acq>
				<Acq Number="13">
					<Chan Number="0">
						<prop name="Fluor">6.08602149555226</prop>
						<prop name="Temp">59.94</prop>
						<prop name="Time">2583717</prop>
					</Chan>
				</Acq>
				<Acq Number="14">
					<Chan Number="0">
						<prop name="Fluor">6.04185520856268</prop>
						<prop name="Temp">59.94</prop>
						<prop name="Time">2737567</prop>
					</Chan>
				</Acq>
				<Acq Number="15">
					<Chan Number="0">
						<prop name="Fluor">6.0660545546941</prop>
						<prop name="Temp">59.94</prop>
						<prop name="Time">2891383</prop>
					</Chan>
				</Acq>
				<Acq Number="16">
					<Chan Number="0">
						<prop name="Fluor">6.04655467317443</prop>
						<prop name="Temp">59.94</prop>
						<prop name="Time">3045167</prop>
					</Chan>
				</Acq>
				<Acq Number="17">
					<Chan Number="0">
						<prop name="Fluor">6.06604651888871</prop>
						<prop name="Temp">59.94</prop>
						<prop name="Time">3199000</prop>
					</Chan>
				</Acq>
				<Acq Number="18">
					<Chan Number="0">
						<prop name="Fluor">6.0854234717584</prop>
						<prop name="Temp">59.94</prop>
						<prop name="Time">3352767</prop>
					</Chan>
				</Acq>
				<Acq Number="19">
					<Chan Number="0">
						<prop name="Fluor">6.08583980578055</prop>
						<prop name="Temp">59.94</prop>
						<prop name="Time">3506567</prop>
					</Chan>
				</Acq>
				<Acq Number="20">
					<Chan Number="0">
						<prop name="Fluor">6.17468280639778</prop>
						<prop name="Temp">59.94</prop>
						<prop name="Time">3660367</prop>
					</Chan>
				</Acq>
				<Acq Number="21">
					<Chan Number="0">
						<prop name="Fluor">6.10551435692291</prop>
						<prop name="Temp">59.94</prop>
						<prop name="Time">3814167</prop>
					</Chan>
				</Acq>
				<Acq Number="22">
					<Chan Number="0">
						<prop name="Fluor">6.12988565814167</prop>
						<prop name="Temp">59.94</prop>
						<prop name="Time">3967950</prop>
					</Chan>
				</Acq>
				<Acq Number="23">
					<Chan Number="0">
						<prop name="Fluor">6.10296216605236</prop>
						<prop name="Temp">59.94</prop>
						<prop name="Time">4121750</prop>
					</Chan>
				</Acq>
				<Acq Number="24">
					<Chan Number="0">
						<prop name="Fluor">6.14828759585637</prop>
						<prop name="Temp">59.94</prop>
						<prop name="Time">4275567</prop>
					</Chan>
				</Acq>
				<Acq Number="25">
					<Chan Number="0">
						<prop name="Fluor">6.14230590548256</prop>
						<prop name="Temp">59.94</prop>
						<prop name="Time">4429367</prop>
					</Chan>
				</Acq>
				<Acq Number="26">
					<Chan Number="0">
						<prop name="Fluor">6.07582618943053</prop>
						<prop name="Temp">59.94</prop>
						<prop name="Time">4583183</prop>
					</Chan>
				</Acq>
				<Acq Number="27">
					<Chan Number="0">
						<prop name="Fluor">6.17699159292948</prop>
						<prop name="Temp">59.94</prop>
						<prop name="Time">4736983</prop>
					</Chan>
				</Acq>
				<Acq Number="28">
					<Chan Number="0">
						<prop name="Fluor">6.16854643364812</prop>
						<prop name="Temp">59.94</prop>
						<prop name="Time">4890800</prop>
					</Chan>
				</Acq>
				<Acq Number="29">
					<Chan Number="0">
						<prop name="Fluor">6.20645557072129</prop>
						<prop name="Temp">59.94</prop>
						<prop name="Time">5044583</prop>
					</Chan>
				</Acq>
				<Acq Number="30">
					<Chan Number="0">
						<prop name="Fluor">6.2007508158698</prop>
						<prop name="Temp">59.94</prop>
						<prop name="Time">5198383</prop>
					</Chan>
				</Acq>
				<Acq Number="31">
					<Chan Number="0">
						<prop name="Fluor">6.25330383418428</prop>
						<prop name="Temp">59.94</prop>
						<prop name="Time">5352200</prop>
					</Chan>
				</Acq>
				<Acq Number="32">
					<Chan Number="0">
						<prop name="Fluor">6.28443283181069</prop>
						<prop name="Temp">59.94</prop>
						<prop name="Time">5506000</prop>
					</Chan>
				</Acq>
				<Acq Number="33">
					<Chan Number="0">
						<prop name="Fluor">6.25173979987253</prop>
						<prop name="Temp">59.94</prop>
						<prop name="Time">5659817</prop>
					</Chan>
				</Acq>
				<Acq Number="34">
					<Chan Number="0">
						<prop name="Fluor">6.28261277977624</prop>
						<prop name="Temp">59.94</prop>
						<prop name="Time">5813600</prop>
					</Chan>
				</Acq>
				<Acq Number="35">
					<Chan Number="0">
						<prop name="Fluor">6.29389580986952</prop>
						<prop name="Temp">59.94</prop>
						<prop name="Time">5967383</prop>
					</Chan>
				</Acq>
				<Acq Number="36">
					<Chan Number="0">
						<prop name="Fluor">6.32895369817264</prop>
						<prop name="Temp">59.94</prop>
						<prop name="Time">6121217</prop>
					</Chan>
				</Acq>
				<Acq Number="37">
					<Chan Number="0">
						<prop name="Fluor">6.36772781584047</prop>
						<prop name="Temp">59.97</prop>
						<prop name="Time">6274700</prop>
					</Chan>
				</Acq>
				<Acq Number="38">
					<Chan Number="0">
						<prop name="Fluor">6.44656230263073</prop>
						<prop name="Temp">59.94</prop>
						<prop name="Time">6428550</prop>
					</Chan>
				</Acq>
				<Acq Number="39">
					<Chan Number="0">
						<prop name="Fluor">6.59055248846919</prop>
						<prop name="Temp">59.94</prop>
						<prop name="Time">6582417</prop>
					</Chan>
				</Acq>
				<Acq Number="40">
					<Chan Number="0">
						<prop name="Fluor">6.86422903215919</prop>
						<prop name="Temp">59.94</prop>
						<prop name="Time">6736233</prop>
					</Chan>
				</Acq>
				<Acq Number="41">
					<Chan Number="0">
						<prop name="Fluor">7.37016848441387</prop>
						<prop name="Temp">59.94</prop>
						<prop name="Time">6890067</prop>
					</Chan>
				</Acq>
				<Acq Number="42">
					<Chan Number="0">
						<prop name="Fluor">8.19922377898341</prop>
						<prop name="Temp">59.94</prop>
						<prop name="Time">7043817</prop>
					</Chan>
				</Acq>
				<Acq Number="43">
					<Chan Number="0">
						<prop name="Fluor">9.80015103845382</prop>
						<prop name="Temp">59.94</prop>
						<prop name="Time">7197650</prop>
					</Chan>
				</Acq>
				<Acq Number="44">
					<Chan Number="0">
						<prop name="Fluor">12.7943671747574</prop>
						<prop name="Temp">59.94</prop>
						<prop name="Time">7351467</prop>
					</Chan>
				</Acq>
				<Acq Number="45">
					<Chan Number="0">
						<prop name="Fluor">18.4012337427389</prop>
						<prop name="Temp">59.94</prop>
						<prop name="Time">7505233</prop>
					</Chan>
				</Acq>
			</Sample>
			<Sample Number="40">
				<Acq Number="1">
					<Chan Number="0">
						<prop name="Fluor">3.39202675100643</prop>
						<prop name="Temp">59.94</prop>
						<prop name="Time">738150</prop>
					</Chan>
				</Acq>
				<Acq Number="2">
					<Chan Number="0">
						<prop name="Fluor">3.5116705530183</prop>
						<prop name="Temp">59.94</prop>
						<prop name="Time">891933</prop>
					</Chan>
				</Acq>
				<Acq Number="3">
					<Chan Number="0">
						<prop name="Fluor">3.470483837049</prop>
						<prop name="Temp">59.94</prop>
						<prop name="Time">1045733</prop>
					</Chan>
				</Acq>
				<Acq Number="4">
					<Chan Number="0">
						<prop name="Fluor">3.53116415781277</prop>
						<prop name="Temp">59.97</prop>
						<prop name="Time">1199567</prop>
					</Chan>
				</Acq>
				<Acq Number="5">
					<Chan Number="0">
						<prop name="Fluor">3.53114377050336</prop>
						<prop name="Temp">59.94</prop>
						<prop name="Time">1353300</prop>
					</Chan>
				</Acq>
				<Acq Number="6">
					<Chan Number="0">
						<prop name="Fluor">3.55345470703362</prop>
						<prop name="Temp">59.94</prop>
						<prop name="Time">1507150</prop>
					</Chan>
				</Acq>
				<Acq Number="7">
					<Chan Number="0">
						<prop name="Fluor">3.55152591021374</prop>
						<prop name="Temp">59.94</prop>
						<prop name="Time">1660933</prop>
					</Chan>
				</Acq>
				<Acq Number="8">
					<Chan Number="0">
						<prop name="Fluor">3.63623365314994</prop>
						<prop name="Temp">59.94</prop>
						<prop name="Time">1814717</prop>
					</Chan>
				</Acq>
				<Acq Number="9">
					<Chan Number="0">
						<prop name="Fluor">3.6149633512103</prop>
						<prop name="Temp">59.94</prop>
						<prop name="Time">1968517</prop>
					</Chan>
				</Acq>
				<Acq Number="10">
					<Chan Number="0">
						<prop name="Fluor">3.6359260582274</prop>
						<prop name="Temp">59.94</prop>
						<prop name="Time">2122333</prop>
					</Chan>
				</Acq>
				<Acq Number="11">
					<Chan Number="0">
						<prop name="Fluor">3.61435321101175</prop>
						<prop name="Temp">59.94</prop>
						<prop name="Time">2276133</prop>
					</Chan>
				</Acq>
				<Acq Number="12">
					<Chan Number="0">
						<prop name="Fluor">3.6571787902551</prop>
						<prop name="Temp">59.94</prop>
						<prop name="Time">2429933</prop>
					</Chan>
				</Acq>
				<Acq Number="13">
					<Chan Number="0">
						<prop name="Fluor">3.69760315169569</prop>
						<prop name="Temp">59.94</prop>
						<prop name="Time">2583717</prop>
					</Chan>
				</Acq>
				<Acq Number="14">
					<Chan Number="0">
						<prop name="Fluor">3.69676466802075</prop>
						<prop name="Temp">59.94</prop>
						<prop name="Time">2737567</prop>
					</Chan>
				</Acq>
				<Acq Number="15">
					<Chan Number="0">
						<prop name="Fluor">3.69844265092653</prop>
						<prop name="Temp">59.94</prop>
						<prop name="Time">2891383</prop>
					</Chan>
				</Acq>
				<Acq Number="16">
					<Chan Number="0">
						<prop name="Fluor">3.72028195280366</prop>
						<prop name="Temp">59.94</prop>
						<prop name="Time">3045167</prop>
					</Chan>
				</Acq>
				<Acq Number="17">
					<Chan Number="0">
						<prop name="Fluor">3.71894693558434</prop>
						<prop name="Temp">59.94</prop>
						<prop name="Time">3199000</prop>
					</Chan>
				</Acq>
				<Acq Number="18">
					<Chan Number="0">
						<prop name="Fluor">3.77957705805163</prop>
						<prop name="Temp">59.94</prop>
						<prop name="Time">3352767</prop>
					</Chan>
				</Acq>
				<Acq Number="19">
					<Chan Number="0">
						<prop name="Fluor">3.73801213111014</prop>
						<prop name="Temp">59.94</prop>
						<prop name="Time">3506567</prop>
					</Chan>
				</Acq>
				<Acq Number="20">
					<Chan Number="0">
						<prop name="Fluor">3.80134866566831</prop>
						<prop name="Temp">59.94</prop>
						<prop name="Time">3660367</prop>
					</Chan>
				</Acq>
				<Acq Number="21">
					<Chan Number="0">
						<prop name="Fluor">3.77616591550429</prop>
						<prop name="Temp">59.94</prop>
						<prop name="Time">3814167</prop>
					</Chan>
				</Acq>
				<Acq Number="22">
					<Chan Number="0">
						<prop name="Fluor">3.75539266405012</prop>
						<prop name="Temp">59.94</prop>
						<prop name="Time">3967950</prop>
					</Chan>
				</Acq>
				<Acq Number="23">
					<Chan Number="0">
						<prop name="Fluor">3.77072631117429</prop>
						<prop name="Temp">59.94</prop>
						<prop name="Time">4121750</prop>
					</Chan>
				</Acq>
				<Acq Number="24">
					<Chan Number="0">
						<prop name="Fluor">3.81189948101401</prop>
						<prop name="Temp">59.94</prop>
						<prop name="Time">4275567</prop>
					</Chan>
				</Acq>
				<Acq Number="25">
					<Chan Number="0">
						<prop name="Fluor">3.82685054040202</prop>
						<prop name="Temp">59.94</prop>
						<prop name="Time">4429367</prop>
					</Chan>
				</Acq>
				<Acq Number="26">
					<Chan Number="0">
						<prop name="Fluor">3.84340074667126</prop>
						<prop name="Temp">59.94</prop>
						<prop name="Time">4583183</prop>
					</Chan>
				</Acq>
				<Acq Number="27">
					<Chan Number="0">
						<prop name="Fluor">3.91989135254012</prop>
						<prop name="Temp">59.94</prop>
						<prop name="Time">4736983</prop>
					</Chan>
				</Acq>
				<Acq Number="28">
					<Chan Number="0">
						<prop name="Fluor">3.89221240328068</prop>
						<prop name="Temp">59.94</prop>
						<prop name="Time">4890800</prop>
					</Chan>
				</Acq>
				<Acq Number="29">
					<Chan Number="0">
						<prop name="Fluor">3.90949925229756</prop>
						<prop name="Temp">59.94</prop>
						<prop name="Time">5044583</prop>
					</Chan>
				</Acq>
				<Acq Number="30">
					<Chan Number="0">
						<prop name="Fluor">3.94823187214463</prop>
						<prop name="Temp">59.94</prop>
						<prop name="Time">5198383</prop>
					</Chan>
				</Acq>
				<Acq Number="31">
					<Chan Number="0">
						<prop name="Fluor">4.08763036819508</prop>
						<prop name="Temp">59.94</prop>
						<prop name="Time">5352200</prop>
					</Chan>
				</Acq>
				<Acq Number="32">
					<Chan Number="0">
						<prop name="Fluor">4.26839764924123</prop>
						<prop name="Temp">59.94</prop>
						<prop name="Time">5506000</prop>
					</Chan>
				</Acq>
				<Acq Number="33">
					<Chan Number="0">
						<prop name="Fluor">4.55132060773937</prop>
						<prop name="Temp">59.94</prop>
						<prop name="Time">5659817</prop>
					</Chan>
				</Acq>
				<Acq Number="34">
					<Chan Number="0">
						<prop name="Fluor">5.18408133404442</prop>
						<prop name="Temp">59.94</prop>
						<prop name="Time">5813600</prop>
					</Chan>
				</Acq>
				<Acq Number="35">
					<Chan Number="0">
						<prop name="Fluor">6.37664040602552</prop>
						<prop name="Temp">59.94</prop>
						<prop name="Time">5967383</prop>
					</Chan>
				</Acq>
				<Acq Number="36">
					<Chan Number="0">
						<prop name="Fluor">8.54468085795589</prop>
						<prop name="Temp">59.94</prop>
						<prop name="Time">6121217</prop>
					</Chan>
				</Acq>
				<Acq Number="37">
					<Chan Number="0">
						<prop name="Fluor">12.4989901780121</prop>
						<prop name="Temp">59.97</prop>
						<prop name="Time">6274700</prop>
					</Chan>
				</Acq>
				<Acq Number="38">
					<Chan Number="0">
						<prop name="Fluor">19.0796735892049</prop>
						<prop name="Temp">59.94</prop>
						<prop name="Time">6428550</prop>
					</Chan>
				</Acq>
				<Acq Number="39">
					<Chan Number="0">
						<prop name="Fluor">29.0621924050591</prop>
						<prop name="Temp">59.94</prop>
						<prop name="Time">6582417</prop>
					</Chan>
				</Acq>
				<Acq Number="40">
					<Chan Number="0">
						<prop name="Fluor">41.2496911204295</prop>
						<prop name="Temp">59.94</prop>
						<prop name="Time">6736233</prop>
					</Chan>
				</Acq>
				<Acq Number="41">
					<Chan Number="0">
						<prop name="Fluor">52.9170837768369</prop>
						<prop name="Temp">59.94</prop>
						<prop name="Time">6890067</prop>
					</Chan>
				</Acq>
				<Acq Number="42">
					<Chan Number="0">
						<prop name="Fluor">63.1380458397654</prop>
						<prop name="Temp">59.94</prop>
						<prop name="Time">7043817</prop>
					</Chan>
				</Acq>
				<Acq Number="43">
					<Chan Number="0">
						<prop name="Fluor">70.5663805709266</prop>
						<prop name="Temp">59.94</prop>
						<prop name="Time">7197650</prop>
					</Chan>
				</Acq>
				<Acq Number="44">
					<Chan Number="0">
						<prop name="Fluor">75.8540511915074</prop>
						<prop name="Temp">59.94</prop>
						<prop name="Time">7351467</prop>
					</Chan>
				</Acq>
				<Acq Number="45">
					<Chan Number="0">
						<prop name="Fluor">79.9228065465877</prop>
						<prop name="Temp">59.94</prop>
						<prop name="Time">7505233</prop>
					</Chan>
				</Acq>
			</Sample>
			<Sample Number="41">
				<Acq Number="1">
					<Chan Number="0">
						<prop name="Fluor">3.29070929511338</prop>
						<prop name="Temp">59.94</prop>
						<prop name="Time">738150</prop>
					</Chan>
				</Acq>
				<Acq Number="2">
					<Chan Number="0">
						<prop name="Fluor">3.36768666187176</prop>
						<prop name="Temp">59.94</prop>
						<prop name="Time">891933</prop>
					</Chan>
				</Acq>
				<Acq Number="3">
					<Chan Number="0">
						<prop name="Fluor">3.36790413462978</prop>
						<prop name="Temp">59.94</prop>
						<prop name="Time">1045733</prop>
					</Chan>
				</Acq>
				<Acq Number="4">
					<Chan Number="0">
						<prop name="Fluor">3.40720560978254</prop>
						<prop name="Temp">59.97</prop>
						<prop name="Time">1199567</prop>
					</Chan>
				</Acq>
				<Acq Number="5">
					<Chan Number="0">
						<prop name="Fluor">3.38685845718854</prop>
						<prop name="Temp">59.94</prop>
						<prop name="Time">1353300</prop>
					</Chan>
				</Acq>
				<Acq Number="6">
					<Chan Number="0">
						<prop name="Fluor">3.46974986202252</prop>
						<prop name="Temp">59.94</prop>
						<prop name="Time">1507150</prop>
					</Chan>
				</Acq>
				<Acq Number="7">
					<Chan Number="0">
						<prop name="Fluor">3.46789110524261</prop>
						<prop name="Temp">59.94</prop>
						<prop name="Time">1660933</prop>
					</Chan>
				</Acq>
				<Acq Number="8">
					<Chan Number="0">
						<prop name="Fluor">3.49006555482848</prop>
						<prop name="Temp">59.94</prop>
						<prop name="Time">1814717</prop>
					</Chan>
				</Acq>
				<Acq Number="9">
					<Chan Number="0">
						<prop name="Fluor">3.46916905126705</prop>
						<prop name="Temp">59.94</prop>
						<prop name="Time">1968517</prop>
					</Chan>
				</Acq>
				<Acq Number="10">
					<Chan Number="0">
						<prop name="Fluor">3.53046751975185</prop>
						<prop name="Temp">59.94</prop>
						<prop name="Time">2122333</prop>
					</Chan>
				</Acq>
				<Acq Number="11">
					<Chan Number="0">
						<prop name="Fluor">3.50927463539341</prop>
						<prop name="Temp">59.94</prop>
						<prop name="Time">2276133</prop>
					</Chan>
				</Acq>
				<Acq Number="12">
					<Chan Number="0">
						<prop name="Fluor">3.55132467121579</prop>
						<prop name="Temp">59.94</prop>
						<prop name="Time">2429933</prop>
					</Chan>
				</Acq>
				<Acq Number="13">
					<Chan Number="0">
						<prop name="Fluor">3.61142534460127</prop>
						<prop name="Temp">59.94</prop>
						<prop name="Time">2583717</prop>
					</Chan>
				</Acq>
				<Acq Number="14">
					<Chan Number="0">
						<prop name="Fluor">3.52915323321104</prop>
						<prop name="Temp">59.94</prop>
						<prop name="Time">2737567</prop>
					</Chan>
				</Acq>
				<Acq Number="15">
					<Chan Number="0">
						<prop name="Fluor">3.61213470128713</prop>
						<prop name="Temp">59.94</prop>
						<prop name="Time">2891383</prop>
					</Chan>
				</Acq>
				<Acq Number="16">
					<Chan Number="0">
						<prop name="Fluor">3.55205020545714</prop>
						<prop name="Temp">59.94</prop>
						<prop name="Time">3045167</prop>
					</Chan>
				</Acq>
				<Acq Number="17">
					<Chan Number="0">
						<prop name="Fluor">3.59128055002547</prop>
						<prop name="Temp">59.94</prop>
						<prop name="Time">3199000</prop>
					</Chan>
				</Acq>
				<Acq Number="18">
					<Chan Number="0">
						<prop name="Fluor">3.65046731724087</prop>
						<prop name="Temp">59.94</prop>
						<prop name="Time">3352767</prop>
					</Chan>
				</Acq>
				<Acq Number="19">
					<Chan Number="0">
						<prop name="Fluor">3.62921487442616</prop>
						<prop name="Temp">59.94</prop>
						<prop name="Time">3506567</prop>
					</Chan>
				</Acq>
				<Acq Number="20">
					<Chan Number="0">
						<prop name="Fluor">3.60861604169199</prop>
						<prop name="Temp">59.94</prop>
						<prop name="Time">3660367</prop>
					</Chan>
				</Acq>
				<Acq Number="21">
					<Chan Number="0">
						<prop name="Fluor">3.64263981074812</prop>
						<prop name="Temp">59.94</prop>
						<prop name="Time">3814167</prop>
					</Chan>
				</Acq>
				<Acq Number="22">
					<Chan Number="0">
						<prop name="Fluor">3.63950657776253</prop>
						<prop name="Temp">59.94</prop>
						<prop name="Time">3967950</prop>
					</Chan>
				</Acq>
				<Acq Number="23">
					<Chan Number="0">
						<prop name="Fluor">3.65204550233879</prop>
						<prop name="Temp">59.94</prop>
						<prop name="Time">4121750</prop>
					</Chan>
				</Acq>
				<Acq Number="24">
					<Chan Number="0">
						<prop name="Fluor">3.71189560138639</prop>
						<prop name="Temp">59.94</prop>
						<prop name="Time">4275567</prop>
					</Chan>
				</Acq>
				<Acq Number="25">
					<Chan Number="0">
						<prop name="Fluor">3.66638697436938</prop>
						<prop name="Temp">59.94</prop>
						<prop name="Time">4429367</prop>
					</Chan>
				</Acq>
				<Acq Number="26">
					<Chan Number="0">
						<prop name="Fluor">3.6648536626066</prop>
						<prop name="Temp">59.94</prop>
						<prop name="Time">4583183</prop>
					</Chan>
				</Acq>
				<Acq Number="27">
					<Chan Number="0">
						<prop name="Fluor">3.72328363035836</prop>
						<prop name="Temp">59.94</prop>
						<prop name="Time">4736983</prop>
					</Chan>
				</Acq>
				<Acq Number="28">
					<Chan Number="0">
						<prop name="Fluor">3.71947669209241</prop>
						<prop name="Temp">59.94</prop>
						<prop name="Time">4890800</prop>
					</Chan>
				</Acq>
				<Acq Number="29">
					<Chan Number="0">
						<prop name="Fluor">3.75885108929914</prop>
						<prop name="Temp">59.94</prop>
						<prop name="Time">5044583</prop>
					</Chan>
				</Acq>
				<Acq Number="30">
					<Chan Number="0">
						<prop name="Fluor">3.75743481846446</prop>
						<prop name="Temp">59.94</prop>
						<prop name="Time">5198383</prop>
					</Chan>
				</Acq>
				<Acq Number="31">
					<Chan Number="0">
						<prop name="Fluor">3.83435188203368</prop>
						<prop name="Temp">59.94</prop>
						<prop name="Time">5352200</prop>
					</Chan>
				</Acq>
				<Acq Number="32">
					<Chan Number="0">
						<prop name="Fluor">3.83015543419578</prop>
						<prop name="Temp">59.94</prop>
						<prop name="Time">5506000</prop>
					</Chan>
				</Acq>
				<Acq Number="33">
					<Chan Number="0">
						<prop name="Fluor">3.94762803839223</prop>
						<prop name="Temp">59.94</prop>
						<prop name="Time">5659817</prop>
					</Chan>
				</Acq>
				<Acq Number="34">
					<Chan Number="0">
						<prop name="Fluor">4.14387719205389</prop>
						<prop name="Temp">59.94</prop>
						<prop name="Time">5813600</prop>
					</Chan>
				</Acq>
				<Acq Number="35">
					<Chan Number="0">
						<prop name="Fluor">4.3579502547651</prop>
						<prop name="Temp">59.94</prop>
						<prop name="Time">5967383</prop>
					</Chan>
				</Acq>
				<Acq Number="36">
					<Chan Number="0">
						<prop name="Fluor">4.8351223338838</prop>
						<prop name="Temp">59.94</prop>
						<prop name="Time">6121217</prop>
					</Chan>
				</Acq>
				<Acq Number="37">
					<Chan Number="0">
						<prop name="Fluor">5.74121497204027</prop>
						<prop name="Temp">59.97</prop>
						<prop name="Time">6274700</prop>
					</Chan>
				</Acq>
				<Acq Number="38">
					<Chan Number="0">
						<prop name="Fluor">7.41851768995967</prop>
						<prop name="Temp">59.94</prop>
						<prop name="Time">6428550</prop>
					</Chan>
				</Acq>
				<Acq Number="39">
					<Chan Number="0">
						<prop name="Fluor">10.5438463333227</prop>
						<prop name="Temp">59.94</prop>
						<prop name="Time">6582417</prop>
					</Chan>
				</Acq>
				<Acq Number="40">
					<Chan Number="0">
						<prop name="Fluor">16.3811948956313</prop>
						<prop name="Temp">59.94</prop>
						<prop name="Time">6736233</prop>
					</Chan>
				</Acq>
				<Acq Number="41">
					<Chan Number="0">
						<prop name="Fluor">26.444538960662</prop>
						<prop name="Temp">59.94</prop>
						<prop name="Time">6890067</prop>
					</Chan>
				</Acq>
				<Acq Number="42">
					<Chan Number="0">
						<prop name="Fluor">42.0454023348157</prop>
						<prop name="Temp">59.94</prop>
						<prop name="Time">7043817</prop>
					</Chan>
				</Acq>
				<Acq Number="43">
					<Chan Number="0">
						<prop name="Fluor">60.4983933842224</prop>
						<prop name="Temp">59.94</prop>
						<prop name="Time">7197650</prop>
					</Chan>
				</Acq>
				<Acq Number="44">
					<Chan Number="0">
						<prop name="Fluor">73.4492948496338</prop>
						<prop name="Temp">59.94</prop>
						<prop name="Time">7351467</prop>
					</Chan>
				</Acq>
				<Acq Number="45">
					<Chan Number="0">
						<prop name="Fluor">79.1990976362781</prop>
						<prop name="Temp">59.94</prop>
						<prop name="Time">7505233</prop>
					</Chan>
				</Acq>
			</Sample>
			<Sample Number="42">
				<Acq Number="1">
					<Chan Number="0">
						<prop name="Fluor">3.60761425229755</prop>
						<prop name="Temp">59.94</prop>
						<prop name="Time">738150</prop>
					</Chan>
				</Acq>
				<Acq Number="2">
					<Chan Number="0">
						<prop name="Fluor">3.62305750694161</prop>
						<prop name="Temp">59.94</prop>
						<prop name="Time">891933</prop>
					</Chan>
				</Acq>
				<Acq Number="3">
					<Chan Number="0">
						<prop name="Fluor">3.62328680602256</prop>
						<prop name="Temp">59.94</prop>
						<prop name="Time">1045733</prop>
					</Chan>
				</Acq>
				<Acq Number="4">
					<Chan Number="0">
						<prop name="Fluor">3.68271692913699</prop>
						<prop name="Temp">59.97</prop>
						<prop name="Time">1199567</prop>
					</Chan>
				</Acq>
				<Acq Number="5">
					<Chan Number="0">
						<prop name="Fluor">3.72332783169556</prop>
						<prop name="Temp">59.94</prop>
						<prop name="Time">1353300</prop>
					</Chan>
				</Acq>
				<Acq Number="6">
					<Chan Number="0">
						<prop name="Fluor">3.76561689807563</prop>
						<prop name="Temp">59.94</prop>
						<prop name="Time">1507150</prop>
					</Chan>
				</Acq>
				<Acq Number="7">
					<Chan Number="0">
						<prop name="Fluor">3.72294030360158</prop>
						<prop name="Temp">59.94</prop>
						<prop name="Time">1660933</prop>
					</Chan>
				</Acq>
				<Acq Number="8">
					<Chan Number="0">
						<prop name="Fluor">3.76555385289053</prop>
						<prop name="Temp">59.94</prop>
						<prop name="Time">1814717</prop>
					</Chan>
				</Acq>
				<Acq Number="9">
					<Chan Number="0">
						<prop name="Fluor">3.78530029315662</prop>
						<prop name="Temp">59.94</prop>
						<prop name="Time">1968517</prop>
					</Chan>
				</Acq>
				<Acq Number="10">
					<Chan Number="0">
						<prop name="Fluor">3.7652301725174</prop>
						<prop name="Temp">59.94</prop>
						<prop name="Time">2122333</prop>
					</Chan>
				</Acq>
				<Acq Number="11">
					<Chan Number="0">
						<prop name="Fluor">3.80495955216992</prop>
						<prop name="Temp">59.94</prop>
						<prop name="Time">2276133</prop>
					</Chan>
				</Acq>
				<Acq Number="12">
					<Chan Number="0">
						<prop name="Fluor">3.80643614861589</prop>
						<prop name="Temp">59.94</prop>
						<prop name="Time">2429933</prop>
					</Chan>
				</Acq>
				<Acq Number="13">
					<Chan Number="0">
						<prop name="Fluor">3.82576396490031</prop>
						<prop name="Temp">59.94</prop>
						<prop name="Time">2583717</prop>
					</Chan>
				</Acq>
				<Acq Number="14">
					<Chan Number="0">
						<prop name="Fluor">3.88577180209615</prop>
						<prop name="Temp">59.94</prop>
						<prop name="Time">2737567</prop>
					</Chan>
				</Acq>
				<Acq Number="15">
					<Chan Number="0">
						<prop name="Fluor">3.86722299847937</prop>
						<prop name="Temp">59.94</prop>
						<prop name="Time">2891383</prop>
					</Chan>
				</Acq>
				<Acq Number="16">
					<Chan Number="0">
						<prop name="Fluor">3.8684431884773</prop>
						<prop name="Temp">59.94</prop>
						<prop name="Time">3045167</prop>
					</Chan>
				</Acq>
				<Acq Number="17">
					<Chan Number="0">
						<prop name="Fluor">3.84673694891841</prop>
						<prop name="Temp">59.94</prop>
						<prop name="Time">3199000</prop>
					</Chan>
				</Acq>
				<Acq Number="18">
					<Chan Number="0">
						<prop name="Fluor">3.92645453170465</prop>
						<prop name="Temp">59.94</prop>
						<prop name="Time">3352767</prop>
					</Chan>
				</Acq>
				<Acq Number="19">
					<Chan Number="0">
						<prop name="Fluor">3.92638579984965</prop>
						<prop name="Temp">59.94</prop>
						<prop name="Time">3506567</prop>
					</Chan>
				</Acq>
				<Acq Number="20">
					<Chan Number="0">
						<prop name="Fluor">3.92781749891094</prop>
						<prop name="Temp">59.94</prop>
						<prop name="Time">3660367</prop>
					</Chan>
				</Acq>
				<Acq Number="21">
					<Chan Number="0">
						<prop name="Fluor">3.9234400213061</prop>
						<prop name="Temp">59.94</prop>
						<prop name="Time">3814167</prop>
					</Chan>
				</Acq>
				<Acq Number="22">
					<Chan Number="0">
						<prop name="Fluor">3.9441878088446</prop>
						<prop name="Temp">59.94</prop>
						<prop name="Time">3967950</prop>
					</Chan>
				</Acq>
				<Acq Number="23">
					<Chan Number="0">
						<prop name="Fluor">3.95972512939712</prop>
						<prop name="Temp">59.94</prop>
						<prop name="Time">4121750</prop>
					</Chan>
				</Acq>
				<Acq Number="24">
					<Chan Number="0">
						<prop name="Fluor">4.04231448932035</prop>
						<prop name="Temp">59.94</prop>
						<prop name="Time">4275567</prop>
					</Chan>
				</Acq>
				<Acq Number="25">
					<Chan Number="0">
						<prop name="Fluor">3.99851388642844</prop>
						<prop name="Temp">59.94</prop>
						<prop name="Time">4429367</prop>
					</Chan>
				</Acq>
				<Acq Number="26">
					<Chan Number="0">
						<prop name="Fluor">3.99883364971256</prop>
						<prop name="Temp">59.94</prop>
						<prop name="Time">4583183</prop>
					</Chan>
				</Acq>
				<Acq Number="27">
					<Chan Number="0">
						<prop name="Fluor">4.0583153575018</prop>
						<prop name="Temp">59.94</prop>
						<prop name="Time">4736983</prop>
					</Chan>
				</Acq>
				<Acq Number="28">
					<Chan Number="0">
						<prop name="Fluor">4.1964128366754</prop>
						<prop name="Temp">59.94</prop>
						<prop name="Time">4890800</prop>
					</Chan>
				</Acq>
				<Acq Number="29">
					<Chan Number="0">
						<prop name="Fluor">4.31517386958494</prop>
						<prop name="Temp">59.94</prop>
						<prop name="Time">5044583</prop>
					</Chan>
				</Acq>
				<Acq Number="30">
					<Chan Number="0">
						<prop name="Fluor">4.57361975976585</prop>
						<prop name="Temp">59.94</prop>
						<prop name="Time">5198383</prop>
					</Chan>
				</Acq>
				<Acq Number="31">
					<Chan Number="0">
						<prop name="Fluor">5.13062230803493</prop>
						<prop name="Temp">59.94</prop>
						<prop name="Time">5352200</prop>
					</Chan>
				</Acq>
				<Acq Number="32">
					<Chan Number="0">
						<prop name="Fluor">6.17564756556079</prop>
						<prop name="Temp">59.94</prop>
						<prop name="Time">5506000</prop>
					</Chan>
				</Acq>
				<Acq Number="33">
					<Chan Number="0">
						<prop name="Fluor">8.11834455468402</prop>
						<prop name="Temp">59.94</prop>
						<prop name="Time">5659817</prop>
					</Chan>
				</Acq>
				<Acq Number="34">
					<Chan Number="0">
						<prop name="Fluor">11.7465924843889</prop>
						<prop name="Temp">59.94</prop>
						<prop name="Time">5813600</prop>
					</Chan>
				</Acq>
				<Acq Number="35">
					<Chan Number="0">
						<prop name="Fluor">18.3167000935008</prop>
						<prop name="Temp">59.94</prop>
						<prop name="Time">5967383</prop>
					</Chan>
				</Acq>
				<Acq Number="36">
					<Chan Number="0">
						<prop name="Fluor">29.2497048745059</prop>
						<prop name="Temp">59.94</prop>
						<prop name="Time">6121217</prop>
					</Chan>
				</Acq>
				<Acq Number="37">
					<Chan Number="0">
						<prop name="Fluor">44.3189105333583</prop>
						<prop name="Temp">59.97</prop>
						<prop name="Time">6274700</prop>
					</Chan>
				</Acq>
				<Acq Number="38">
					<Chan Number="0">
						<prop name="Fluor">60.8354182712563</prop>
						<prop name="Temp">59.94</prop>
						<prop name="Time">6428550</prop>
					</Chan>
				</Acq>
				<Acq Number="39">
					<Chan Number="0">
						<prop name="Fluor">72.6965071902039</prop>
						<prop name="Temp">59.94</prop>
						<prop name="Time">6582417</prop>
					</Chan>
				</Acq>
				<Acq Number="40">
					<Chan Number="0">
						<prop name="Fluor">79.761128633285</prop>
						<prop name="Temp">59.94</prop>
						<prop name="Time">6736233</prop>
					</Chan>
				</Acq>
				<Acq Number="41">
					<Chan Number="0">
						<prop name="Fluor">84.3257694453983</prop>
						<prop name="Temp">59.94</prop>
						<prop name="Time">6890067</prop>
					</Chan>
				</Acq>
				<Acq Number="42">
					<Chan Number="0">
						<prop name="Fluor">87.3990329696195</prop>
						<prop name="Temp">59.94</prop>
						<prop name="Time">7043817</prop>
					</Chan>
				</Acq>
				<Acq Number="43">
					<Chan Number="0">
						<prop name="Fluor">90.052177819662</prop>
						<prop name="Temp">59.94</prop>
						<prop name="Time">7197650</prop>
					</Chan>
				</Acq>
				<Acq Number="44">
					<Chan Number="0">
						<prop name="Fluor">91.8892392980883</prop>
						<prop name="Temp">59.94</prop>
						<prop name="Time">7351467</prop>
					</Chan>
				</Acq>
				<Acq Number="45">
					<Chan Number="0">
						<prop name="Fluor">93.424532599191</prop>
						<prop name="Temp">59.94</prop>
						<prop name="Time">7505233</prop>
					</Chan>
				</Acq>
			</Sample>
			<Sample Number="43">
				<Acq Number="1">
					<Chan Number="0">
						<prop name="Fluor">11.7593584194973</prop>
						<prop name="Temp">59.94</prop>
						<prop name="Time">738150</prop>
					</Chan>
				</Acq>
				<Acq Number="2">
					<Chan Number="0">
						<prop name="Fluor">11.7641037221709</prop>
						<prop name="Temp">59.94</prop>
						<prop name="Time">891933</prop>
					</Chan>
				</Acq>
				<Acq Number="3">
					<Chan Number="0">
						<prop name="Fluor">11.7855530878471</prop>
						<prop name="Temp">59.94</prop>
						<prop name="Time">1045733</prop>
					</Chan>
				</Acq>
				<Acq Number="4">
					<Chan Number="0">
						<prop name="Fluor">11.8220397701853</prop>
						<prop name="Temp">59.97</prop>
						<prop name="Time">1199567</prop>
					</Chan>
				</Acq>
				<Acq Number="5">
					<Chan Number="0">
						<prop name="Fluor">11.780887059434</prop>
						<prop name="Temp">59.94</prop>
						<prop name="Time">1353300</prop>
					</Chan>
				</Acq>
				<Acq Number="6">
					<Chan Number="0">
						<prop name="Fluor">11.7452091988572</prop>
						<prop name="Temp">59.94</prop>
						<prop name="Time">1507150</prop>
					</Chan>
				</Acq>
				<Acq Number="7">
					<Chan Number="0">
						<prop name="Fluor">11.8004637925141</prop>
						<prop name="Temp">59.94</prop>
						<prop name="Time">1660933</prop>
					</Chan>
				</Acq>
				<Acq Number="8">
					<Chan Number="0">
						<prop name="Fluor">11.8480816344065</prop>
						<prop name="Temp">59.94</prop>
						<prop name="Time">1814717</prop>
					</Chan>
				</Acq>
				<Acq Number="9">
					<Chan Number="0">
						<prop name="Fluor">11.8050778556542</prop>
						<prop name="Temp">59.94</prop>
						<prop name="Time">1968517</prop>
					</Chan>
				</Acq>
				<Acq Number="10">
					<Chan Number="0">
						<prop name="Fluor">11.8059719340535</prop>
						<prop name="Temp">59.94</prop>
						<prop name="Time">2122333</prop>
					</Chan>
				</Acq>
				<Acq Number="11">
					<Chan Number="0">
						<prop name="Fluor">11.8031653077014</prop>
						<prop name="Temp">59.94</prop>
						<prop name="Time">2276133</prop>
					</Chan>
				</Acq>
				<Acq Number="12">
					<Chan Number="0">
						<prop name="Fluor">11.8078334550068</prop>
						<prop name="Temp">59.94</prop>
						<prop name="Time">2429933</prop>
					</Chan>
				</Acq>
				<Acq Number="13">
					<Chan Number="0">
						<prop name="Fluor">11.8461496319399</prop>
						<prop name="Temp">59.94</prop>
						<prop name="Time">2583717</prop>
					</Chan>
				</Acq>
				<Acq Number="14">
					<Chan Number="0">
						<prop name="Fluor">11.7815849417497</prop>
						<prop name="Temp">59.94</prop>
						<prop name="Time">2737567</prop>
					</Chan>
				</Acq>
				<Acq Number="15">
					<Chan Number="0">
						<prop name="Fluor">11.8900854864109</prop>
						<prop name="Temp">59.94</prop>
						<prop name="Time">2891383</prop>
					</Chan>
				</Acq>
				<Acq Number="16">
					<Chan Number="0">
						<prop name="Fluor">11.7908687978205</prop>
						<prop name="Temp">59.94</prop>
						<prop name="Time">3045167</prop>
					</Chan>
				</Acq>
				<Acq Number="17">
					<Chan Number="0">
						<prop name="Fluor">11.8694483018948</prop>
						<prop name="Temp">59.94</prop>
						<prop name="Time">3199000</prop>
					</Chan>
				</Acq>
				<Acq Number="18">
					<Chan Number="0">
						<prop name="Fluor">11.9273685068976</prop>
						<prop name="Temp">59.94</prop>
						<prop name="Time">3352767</prop>
					</Chan>
				</Acq>
				<Acq Number="19">
					<Chan Number="0">
						<prop name="Fluor">11.8871188214838</prop>
						<prop name="Temp">59.94</prop>
						<prop name="Time">3506567</prop>
					</Chan>
				</Acq>
				<Acq Number="20">
					<Chan Number="0">
						<prop name="Fluor">11.9760364113201</prop>
						<prop name="Temp">59.94</prop>
						<prop name="Time">3660367</prop>
					</Chan>
				</Acq>
				<Acq Number="21">
					<Chan Number="0">
						<prop name="Fluor">11.9252946937761</prop>
						<prop name="Temp">59.94</prop>
						<prop name="Time">3814167</prop>
					</Chan>
				</Acq>
				<Acq Number="22">
					<Chan Number="0">
						<prop name="Fluor">11.9933942320828</prop>
						<prop name="Temp">59.94</prop>
						<prop name="Time">3967950</prop>
					</Chan>
				</Acq>
				<Acq Number="23">
					<Chan Number="0">
						<prop name="Fluor">12.1274937634664</prop>
						<prop name="Temp">59.94</prop>
						<prop name="Time">4121750</prop>
					</Chan>
				</Acq>
				<Acq Number="24">
					<Chan Number="0">
						<prop name="Fluor">12.401996630628</prop>
						<prop name="Temp">59.94</prop>
						<prop name="Time">4275567</prop>
					</Chan>
				</Acq>
				<Acq Number="25">
					<Chan Number="0">
						<prop name="Fluor">13.0522087787764</prop>
						<prop name="Temp">59.94</prop>
						<prop name="Time">4429367</prop>
					</Chan>
				</Acq>
				<Acq Number="26">
					<Chan Number="0">
						<prop name="Fluor">13.9601632472969</prop>
						<prop name="Temp">59.94</prop>
						<prop name="Time">4583183</prop>
					</Chan>
				</Acq>
				<Acq Number="27">
					<Chan Number="0">
						<prop name="Fluor">16.0369555732827</prop>
						<prop name="Temp">59.94</prop>
						<prop name="Time">4736983</prop>
					</Chan>
				</Acq>
				<Acq Number="28">
					<Chan Number="0">
						<prop name="Fluor">19.772850890838</prop>
						<prop name="Temp">59.94</prop>
						<prop name="Time">4890800</prop>
					</Chan>
				</Acq>
				<Acq Number="29">
					<Chan Number="0">
						<prop name="Fluor">26.3803377350069</prop>
						<prop name="Temp">59.94</prop>
						<prop name="Time">5044583</prop>
					</Chan>
				</Acq>
				<Acq Number="30">
					<Chan Number="0">
						<prop name="Fluor">37.5615003435241</prop>
						<prop name="Temp">59.94</prop>
						<prop name="Time">5198383</prop>
					</Chan>
				</Acq>
				<Acq Number="31">
					<Chan Number="0">
						<prop name="Fluor">53.8240221388334</prop>
						<prop name="Temp">59.94</prop>
						<prop name="Time">5352200</prop>
					</Chan>
				</Acq>
				<Acq Number="32">
					<Chan Number="0">
						<prop name="Fluor">70.3458709327801</prop>
						<prop name="Temp">59.94</prop>
						<prop name="Time">5506000</prop>
					</Chan>
				</Acq>
				<Acq Number="33">
					<Chan Number="0">
						<prop name="Fluor">80.1310829554776</prop>
						<prop name="Temp">59.94</prop>
						<prop name="Time">5659817</prop>
					</Chan>
				</Acq>
				<Acq Number="34">
					<Chan Number="0">
						<prop name="Fluor">84.8970319335582</prop>
						<prop name="Temp">59.94</prop>
						<prop name="Time">5813600</prop>
					</Chan>
				</Acq>
				<Acq Number="35">
					<Chan Number="0">
						<prop name="Fluor">88.8935625331626</prop>
						<prop name="Temp">59.94</prop>
						<prop name="Time">5967383</prop>
					</Chan>
				</Acq>
				<Acq Number="36">
					<Chan Number="0">
						<prop name="Fluor">92.6193744614666</prop>
						<prop name="Temp">59.94</prop>
						<prop name="Time">6121217</prop>
					</Chan>
				</Acq>
				<Acq Number="37">
					<Chan Number="0">
						<prop name="Fluor">95.5569241011562</prop>
						<prop name="Temp">59.97</prop>
						<prop name="Time">6274700</prop>
					</Chan>
				</Acq>
				<Acq Number="38">
					<Chan Number="0">
						<prop name="Fluor">97.5913305826806</prop>
						<prop name="Temp">59.94</prop>
						<prop name="Time">6428550</prop>
					</Chan>
				</Acq>
				<Acq Number="39">
					<Chan Number="0">
						<prop name="Fluor">99.0960091728657</prop>
						<prop name="Temp">59.94</prop>
						<prop name="Time">6582417</prop>
					</Chan>
				</Acq>
				<Acq Number="40">
					<Chan Number="0">
						<prop name="Fluor">100.230351966292</prop>
						<prop name="Temp">59.94</prop>
						<prop name="Time">6736233</prop>
					</Chan>
				</Acq>
				<Acq Number="41">
					<Chan Number="0">
						<prop name="Fluor">100.921598213906</prop>
						<prop name="Temp">59.94</prop>
						<prop name="Time">6890067</prop>
					</Chan>
				</Acq>
				<Acq Number="42">
					<Chan Number="0">
						<prop name="Fluor">101.795328874465</prop>
						<prop name="Temp">59.94</prop>
						<prop name="Time">7043817</prop>
					</Chan>
				</Acq>
				<Acq Number="43">
					<Chan Number="0">
						<prop name="Fluor">102.163234027411</prop>
						<prop name="Temp">59.94</prop>
						<prop name="Time">7197650</prop>
					</Chan>
				</Acq>
				<Acq Number="44">
					<Chan Number="0">
						<prop name="Fluor">102.486429887979</prop>
						<prop name="Temp">59.94</prop>
						<prop name="Time">7351467</prop>
					</Chan>
				</Acq>
				<Acq Number="45">
					<Chan Number="0">
						<prop name="Fluor">102.789403771554</prop>
						<prop name="Temp">59.94</prop>
						<prop name="Time">7505233</prop>
					</Chan>
				</Acq>
			</Sample>
			<Sample Number="44">
				<Acq Number="1">
					<Chan Number="0">
						<prop name="Fluor">4.35615183185941</prop>
						<prop name="Temp">59.94</prop>
						<prop name="Time">738150</prop>
					</Chan>
				</Acq>
				<Acq Number="2">
					<Chan Number="0">
						<prop name="Fluor">4.39261843985917</prop>
						<prop name="Temp">59.94</prop>
						<prop name="Time">891933</prop>
					</Chan>
				</Acq>
				<Acq Number="3">
					<Chan Number="0">
						<prop name="Fluor">4.45648178711798</prop>
						<prop name="Temp">59.94</prop>
						<prop name="Time">1045733</prop>
					</Chan>
				</Acq>
				<Acq Number="4">
					<Chan Number="0">
						<prop name="Fluor">4.43352840434874</prop>
						<prop name="Temp">59.97</prop>
						<prop name="Time">1199567</prop>
					</Chan>
				</Acq>
				<Acq Number="5">
					<Chan Number="0">
						<prop name="Fluor">4.45470556755486</prop>
						<prop name="Temp">59.94</prop>
						<prop name="Time">1353300</prop>
					</Chan>
				</Acq>
				<Acq Number="6">
					<Chan Number="0">
						<prop name="Fluor">4.47793415802171</prop>
						<prop name="Temp">59.94</prop>
						<prop name="Time">1507150</prop>
					</Chan>
				</Acq>
				<Acq Number="7">
					<Chan Number="0">
						<prop name="Fluor">4.47549756684984</prop>
						<prop name="Temp">59.94</prop>
						<prop name="Time">1660933</prop>
					</Chan>
				</Acq>
				<Acq Number="8">
					<Chan Number="0">
						<prop name="Fluor">4.5838281267801</prop>
						<prop name="Temp">59.94</prop>
						<prop name="Time">1814717</prop>
					</Chan>
				</Acq>
				<Acq Number="9">
					<Chan Number="0">
						<prop name="Fluor">4.58316775091608</prop>
						<prop name="Temp">59.94</prop>
						<prop name="Time">1968517</prop>
					</Chan>
				</Acq>
				<Acq Number="10">
					<Chan Number="0">
						<prop name="Fluor">4.5623164036829</prop>
						<prop name="Temp">59.94</prop>
						<prop name="Time">2122333</prop>
					</Chan>
				</Acq>
				<Acq Number="11">
					<Chan Number="0">
						<prop name="Fluor">4.51883661165192</prop>
						<prop name="Temp">59.94</prop>
						<prop name="Time">2276133</prop>
					</Chan>
				</Acq>
				<Acq Number="12">
					<Chan Number="0">
						<prop name="Fluor">4.52064895041878</prop>
						<prop name="Temp">59.94</prop>
						<prop name="Time">2429933</prop>
					</Chan>
				</Acq>
				<Acq Number="13">
					<Chan Number="0">
						<prop name="Fluor">4.60423078659388</prop>
						<prop name="Temp">59.94</prop>
						<prop name="Time">2583717</prop>
					</Chan>
				</Acq>
				<Acq Number="14">
					<Chan Number="0">
						<prop name="Fluor">4.62435329314111</prop>
						<prop name="Temp">59.94</prop>
						<prop name="Time">2737567</prop>
					</Chan>
				</Acq>
				<Acq Number="15">
					<Chan Number="0">
						<prop name="Fluor">4.6264771076253</prop>
						<prop name="Temp">59.94</prop>
						<prop name="Time">2891383</prop>
					</Chan>
				</Acq>
				<Acq Number="16">
					<Chan Number="0">
						<prop name="Fluor">4.64916686235709</prop>
						<prop name="Temp">59.94</prop>
						<prop name="Time">3045167</prop>
					</Chan>
				</Acq>
				<Acq Number="17">
					<Chan Number="0">
						<prop name="Fluor">4.64763631042229</prop>
						<prop name="Temp">59.94</prop>
						<prop name="Time">3199000</prop>
					</Chan>
				</Acq>
				<Acq Number="18">
					<Chan Number="0">
						<prop name="Fluor">4.66722556651331</prop>
						<prop name="Temp">59.94</prop>
						<prop name="Time">3352767</prop>
					</Chan>
				</Acq>
				<Acq Number="19">
					<Chan Number="0">
						<prop name="Fluor">4.64636180188887</prop>
						<prop name="Temp">59.94</prop>
						<prop name="Time">3506567</prop>
					</Chan>
				</Acq>
				<Acq Number="20">
					<Chan Number="0">
						<prop name="Fluor">4.71230682842053</prop>
						<prop name="Temp">59.94</prop>
						<prop name="Time">3660367</prop>
					</Chan>
				</Acq>
				<Acq Number="21">
					<Chan Number="0">
						<prop name="Fluor">4.72946249629095</prop>
						<prop name="Temp">59.94</prop>
						<prop name="Time">3814167</prop>
					</Chan>
				</Acq>
				<Acq Number="22">
					<Chan Number="0">
						<prop name="Fluor">4.79501439049991</prop>
						<prop name="Temp">59.94</prop>
						<prop name="Time">3967950</prop>
					</Chan>
				</Acq>
				<Acq Number="23">
					<Chan Number="0">
						<prop name="Fluor">4.87464434777441</prop>
						<prop name="Temp">59.94</prop>
						<prop name="Time">4121750</prop>
					</Chan>
				</Acq>
				<Acq Number="24">
					<Chan Number="0">
						<prop name="Fluor">5.06615716959932</prop>
						<prop name="Temp">59.94</prop>
						<prop name="Time">4275567</prop>
					</Chan>
				</Acq>
				<Acq Number="25">
					<Chan Number="0">
						<prop name="Fluor">5.29246684665465</prop>
						<prop name="Temp">59.94</prop>
						<prop name="Time">4429367</prop>
					</Chan>
				</Acq>
				<Acq Number="26">
					<Chan Number="0">
						<prop name="Fluor">5.79773302311733</prop>
						<prop name="Temp">59.94</prop>
						<prop name="Time">4583183</prop>
					</Chan>
				</Acq>
				<Acq Number="27">
					<Chan Number="0">
						<prop name="Fluor">6.72503157484258</prop>
						<prop name="Temp">59.94</prop>
						<prop name="Time">4736983</prop>
					</Chan>
				</Acq>
				<Acq Number="28">
					<Chan Number="0">
						<prop name="Fluor">8.49688089710509</prop>
						<prop name="Temp">59.94</prop>
						<prop name="Time">4890800</prop>
					</Chan>
				</Acq>
				<Acq Number="29">
					<Chan Number="0">
						<prop name="Fluor">11.5015066842835</prop>
						<prop name="Temp">59.94</prop>
						<prop name="Time">5044583</prop>
					</Chan>
				</Acq>
				<Acq Number="30">
					<Chan Number="0">
						<prop name="Fluor">17.0274302381955</prop>
						<prop name="Temp">59.94</prop>
						<prop name="Time">5198383</prop>
					</Chan>
				</Acq>
				<Acq Number="31">
					<Chan Number="0">
						<prop name="Fluor">26.544420496357</prop>
						<prop name="Temp">59.94</prop>
						<prop name="Time">5352200</prop>
					</Chan>
				</Acq>
				<Acq Number="32">
					<Chan Number="0">
						<prop name="Fluor">41.2348659576874</prop>
						<prop name="Temp">59.94</prop>
						<prop name="Time">5506000</prop>
					</Chan>
				</Acq>
				<Acq Number="33">
					<Chan Number="0">
						<prop name="Fluor">59.0938689106362</prop>
						<prop name="Temp">59.94</prop>
						<prop name="Time">5659817</prop>
					</Chan>
				</Acq>
				<Acq Number="34">
					<Chan Number="0">
						<prop name="Fluor">74.2742495417629</prop>
						<prop name="Temp">59.94</prop>
						<prop name="Time">5813600</prop>
					</Chan>
				</Acq>
				<Acq Number="35">
					<Chan Number="0">
						<prop name="Fluor">82.8381280438086</prop>
						<prop name="Temp">59.94</prop>
						<prop name="Time">5967383</prop>
					</Chan>
				</Acq>
				<Acq Number="36">
					<Chan Number="0">
						<prop name="Fluor">88.5411188781849</prop>
						<prop name="Temp">59.94</prop>
						<prop name="Time">6121217</prop>
					</Chan>
				</Acq>
				<Acq Number="37">
					<Chan Number="0">
						<prop name="Fluor">92.5851226870561</prop>
						<prop name="Temp">59.97</prop>
						<prop name="Time">6274700</prop>
					</Chan>
				</Acq>
				<Acq Number="38">
					<Chan Number="0">
						<prop name="Fluor">95.6395743894078</prop>
						<prop name="Temp">59.94</prop>
						<prop name="Time">6428550</prop>
					</Chan>
				</Acq>
				<Acq Number="39">
					<Chan Number="0">
						<prop name="Fluor">97.9341201274809</prop>
						<prop name="Temp">59.94</prop>
						<prop name="Time">6582417</prop>
					</Chan>
				</Acq>
				<Acq Number="40">
					<Chan Number="0">
						<prop name="Fluor">99.2723364891928</prop>
						<prop name="Temp">59.94</prop>
						<prop name="Time">6736233</prop>
					</Chan>
				</Acq>
				<Acq Number="41">
					<Chan Number="0">
						<prop name="Fluor">100.537113727729</prop>
						<prop name="Temp">59.94</prop>
						<prop name="Time">6890067</prop>
					</Chan>
				</Acq>
				<Acq Number="42">
					<Chan Number="0">
						<prop name="Fluor">101.331354707312</prop>
						<prop name="Temp">59.94</prop>
						<prop name="Time">7043817</prop>
					</Chan>
				</Acq>
				<Acq Number="43">
					<Chan Number="0">
						<prop name="Fluor">101.85897261802</prop>
						<prop name="Temp">59.94</prop>
						<prop name="Time">7197650</prop>
					</Chan>
				</Acq>
				<Acq Number="44">
					<Chan Number="0">
						<prop name="Fluor">102.360932767022</prop>
						<prop name="Temp">59.94</prop>
						<prop name="Time">7351467</prop>
					</Chan>
				</Acq>
				<Acq Number="45">
					<Chan Number="0">
						<prop name="Fluor">103.011663283082</prop>
						<prop name="Temp">59.94</prop>
						<prop name="Time">7505233</prop>
					</Chan>
				</Acq>
			</Sample>
			<Sample Number="45">
				<Acq Number="1">
					<Chan Number="0">
						<prop name="Fluor">7.00568319354463</prop>
						<prop name="Temp">59.94</prop>
						<prop name="Time">738150</prop>
					</Chan>
				</Acq>
				<Acq Number="2">
					<Chan Number="0">
						<prop name="Fluor">7.04040758472915</prop>
						<prop name="Temp">59.94</prop>
						<prop name="Time">891933</prop>
					</Chan>
				</Acq>
				<Acq Number="3">
					<Chan Number="0">
						<prop name="Fluor">7.06301104000031</prop>
						<prop name="Temp">59.94</prop>
						<prop name="Time">1045733</prop>
					</Chan>
				</Acq>
				<Acq Number="4">
					<Chan Number="0">
						<prop name="Fluor">7.06022718716123</prop>
						<prop name="Temp">59.97</prop>
						<prop name="Time">1199567</prop>
					</Chan>
				</Acq>
				<Acq Number="5">
					<Chan Number="0">
						<prop name="Fluor">7.08229737629947</prop>
						<prop name="Temp">59.94</prop>
						<prop name="Time">1353300</prop>
					</Chan>
				</Acq>
				<Acq Number="6">
					<Chan Number="0">
						<prop name="Fluor">7.15194160083464</prop>
						<prop name="Temp">59.94</prop>
						<prop name="Time">1507150</prop>
					</Chan>
				</Acq>
				<Acq Number="7">
					<Chan Number="0">
						<prop name="Fluor">7.08172714280007</prop>
						<prop name="Temp">59.94</prop>
						<prop name="Time">1660933</prop>
					</Chan>
				</Acq>
				<Acq Number="8">
					<Chan Number="0">
						<prop name="Fluor">7.15188411845999</prop>
						<prop name="Temp">59.94</prop>
						<prop name="Time">1814717</prop>
					</Chan>
				</Acq>
				<Acq Number="9">
					<Chan Number="0">
						<prop name="Fluor">7.12866864427405</prop>
						<prop name="Temp">59.94</prop>
						<prop name="Time">1968517</prop>
					</Chan>
				</Acq>
				<Acq Number="10">
					<Chan Number="0">
						<prop name="Fluor">7.06288125134169</prop>
						<prop name="Temp">59.94</prop>
						<prop name="Time">2122333</prop>
					</Chan>
				</Acq>
				<Acq Number="11">
					<Chan Number="0">
						<prop name="Fluor">7.12750081115255</prop>
						<prop name="Temp">59.94</prop>
						<prop name="Time">2276133</prop>
					</Chan>
				</Acq>
				<Acq Number="12">
					<Chan Number="0">
						<prop name="Fluor">7.10822310067702</prop>
						<prop name="Temp">59.94</prop>
						<prop name="Time">2429933</prop>
					</Chan>
				</Acq>
				<Acq Number="13">
					<Chan Number="0">
						<prop name="Fluor">7.23905754043779</prop>
						<prop name="Temp">59.94</prop>
						<prop name="Time">2583717</prop>
					</Chan>
				</Acq>
				<Acq Number="14">
					<Chan Number="0">
						<prop name="Fluor">7.1710751068666</prop>
						<prop name="Temp">59.94</prop>
						<prop name="Time">2737567</prop>
					</Chan>
				</Acq>
				<Acq Number="15">
					<Chan Number="0">
						<prop name="Fluor">7.19652485726115</prop>
						<prop name="Temp">59.94</prop>
						<prop name="Time">2891383</prop>
					</Chan>
				</Acq>
				<Acq Number="16">
					<Chan Number="0">
						<prop name="Fluor">7.1988174708534</prop>
						<prop name="Temp">59.94</prop>
						<prop name="Time">3045167</prop>
					</Chan>
				</Acq>
				<Acq Number="17">
					<Chan Number="0">
						<prop name="Fluor">7.17439857619256</prop>
						<prop name="Temp">59.94</prop>
						<prop name="Time">3199000</prop>
					</Chan>
				</Acq>
				<Acq Number="18">
					<Chan Number="0">
						<prop name="Fluor">7.28257058604831</prop>
						<prop name="Temp">59.94</prop>
						<prop name="Time">3352767</prop>
					</Chan>
				</Acq>
				<Acq Number="19">
					<Chan Number="0">
						<prop name="Fluor">7.21681537522111</prop>
						<prop name="Temp">59.94</prop>
						<prop name="Time">3506567</prop>
					</Chan>
				</Acq>
				<Acq Number="20">
					<Chan Number="0">
						<prop name="Fluor">7.28702161605546</prop>
						<prop name="Temp">59.94</prop>
						<prop name="Time">3660367</prop>
					</Chan>
				</Acq>
				<Acq Number="21">
					<Chan Number="0">
						<prop name="Fluor">7.2590131330144</prop>
						<prop name="Temp">59.94</prop>
						<prop name="Time">3814167</prop>
					</Chan>
				</Acq>
				<Acq Number="22">
					<Chan Number="0">
						<prop name="Fluor">7.19628851256021</prop>
						<prop name="Temp">59.94</prop>
						<prop name="Time">3967950</prop>
					</Chan>
				</Acq>
				<Acq Number="23">
					<Chan Number="0">
						<prop name="Fluor">7.30041507365368</prop>
						<prop name="Temp">59.94</prop>
						<prop name="Time">4121750</prop>
					</Chan>
				</Acq>
				<Acq Number="24">
					<Chan Number="0">
						<prop name="Fluor">7.34794166420617</prop>
						<prop name="Temp">59.94</prop>
						<prop name="Time">4275567</prop>
					</Chan>
				</Acq>
				<Acq Number="25">
					<Chan Number="0">
						<prop name="Fluor">7.40797308930256</prop>
						<prop name="Temp">59.94</prop>
						<prop name="Time">4429367</prop>
					</Chan>
				</Acq>
				<Acq Number="26">
					<Chan Number="0">
						<prop name="Fluor">7.51769566084223</prop>
						<prop name="Temp">59.94</prop>
						<prop name="Time">4583183</prop>
					</Chan>
				</Acq>
				<Acq Number="27">
					<Chan Number="0">
						<prop name="Fluor">7.77946955415326</prop>
						<prop name="Temp">59.94</prop>
						<prop name="Time">4736983</prop>
					</Chan>
				</Acq>
				<Acq Number="28">
					<Chan Number="0">
						<prop name="Fluor">8.21483055791066</prop>
						<prop name="Temp">59.94</prop>
						<prop name="Time">4890800</prop>
					</Chan>
				</Acq>
				<Acq Number="29">
					<Chan Number="0">
						<prop name="Fluor">9.11827372769981</prop>
						<prop name="Temp">59.94</prop>
						<prop name="Time">5044583</prop>
					</Chan>
				</Acq>
				<Acq Number="30">
					<Chan Number="0">
						<prop name="Fluor">10.6172462623714</prop>
						<prop name="Temp">59.94</prop>
						<prop name="Time">5198383</prop>
					</Chan>
				</Acq>
				<Acq Number="31">
					<Chan Number="0">
						<prop name="Fluor">13.6538591642395</prop>
						<prop name="Temp">59.94</prop>
						<prop name="Time">5352200</prop>
					</Chan>
				</Acq>
				<Acq Number="32">
					<Chan Number="0">
						<prop name="Fluor">19.2547437128973</prop>
						<prop name="Temp">59.94</prop>
						<prop name="Time">5506000</prop>
					</Chan>
				</Acq>
				<Acq Number="33">
					<Chan Number="0">
						<prop name="Fluor">28.329833559129</prop>
						<prop name="Temp">59.94</prop>
						<prop name="Time">5659817</prop>
					</Chan>
				</Acq>
				<Acq Number="34">
					<Chan Number="0">
						<prop name="Fluor">39.4128927769423</prop>
						<prop name="Temp">59.94</prop>
						<prop name="Time">5813600</prop>
					</Chan>
				</Acq>
				<Acq Number="35">
					<Chan Number="0">
						<prop name="Fluor">50.5831643242726</prop>
						<prop name="Temp">59.94</prop>
						<prop name="Time">5967383</prop>
					</Chan>
				</Acq>
				<Acq Number="36">
					<Chan Number="0">
						<prop name="Fluor">60.8479539858941</prop>
						<prop name="Temp">59.94</prop>
						<prop name="Time">6121217</prop>
					</Chan>
				</Acq>
				<Acq Number="37">
					<Chan Number="0">
						<prop name="Fluor">69.4371086169535</prop>
						<prop name="Temp">59.97</prop>
						<prop name="Time">6274700</prop>
					</Chan>
				</Acq>
[truncated: 2,377,474 more chars]
