# Supplementary material for: Immune response of human cultured cells towards macrocyclic Fe2PO and Fe2PC bioactive cyclophane complexes
Source: PeerJ. 2020 Apr 20;8:e8956. doi: 10.7717/peerj.8956 (PMC7179565; doi:10.7717/peerj.8956)
Supplement: Supplemental Information 1 — Raw data from the Roche LightCycler 480 using the RT2 ProfilerTM PCR Array Human Innate Adaptive Immune Responses (catalog PAHS-052Z, Qiagen-SABiosciences). [file peerj-08-8956-s001.zip › Raw data RTqPCR Fe(III) Complexes/Fe2PC 24h.ixo]

<objectstream signature="IXOS" version="1">
	<obj name="root" class="HTCExperiment" version="5">
		<prop name="name">Alex 24h Fe2PC 5-28-13</prop>
		<prop name="UID">2C1D28DAEDE6452AAF1D08EB514DD3B1</prop>
		<prop name="OwnerUID">C6C05626183A45218341EE89EA1A5F2A</prop>
		<prop name="Created">2013-05-29T01:50:11.828</prop>
		<prop name="CreatedBy">C6C05626183A45218341EE89EA1A5F2A</prop>
		<prop name="CreatedByName">System Admin</prop>
		<prop name="LastModified">2013-05-29T03:58:58.593</prop>
		<prop name="LastModifiedBy">C6C05626183A45218341EE89EA1A5F2A</prop>
		<prop name="LastModifiedByName">System Admin</prop>
		<list name="AppliedTemplates" count="1">
			<item>MikeRTProlifer1(8hrZH)01-07-10</item>
		</list>
		<list name="TemplateOwners" count="1">
			<item>System Admin</item>
		</list>
		<prop name="SWVersion">LCS480 1.5.0.39</prop>
		<obj name="AppProperty" class="TAppProperty" version="2">
			<prop name="Created">2013-05-29T01:50:11.828</prop>
			<prop name="LastModified">1899-12-30T00:00:00.000</prop>
		</obj>
		<obj name="ConProperty" class="TAppProperty" version="2">
			<prop name="Created">2013-05-29T01:50:11.828</prop>
			<prop name="LastModified">1899-12-30T00:00:00.000</prop>
		</obj>
		<obj name="run" class="HTCRun" version="7">
			<prop name="name">Run</prop>
			<prop name="Created">2013-05-29T01:50:11.812</prop>
			<prop name="LastModified">2013-05-29T03:58:51.015</prop>
			<obj name="AppProperty" class="TAppProperty" version="2">
				<prop name="Created">2013-05-29T01:50:11.812</prop>
				<prop name="LastModified">1899-12-30T00:00:00.000</prop>
			</obj>
			<obj name="ConProperty" class="TAppProperty" version="2">
				<prop name="Created">2013-05-29T01:50:11.812</prop>
				<prop name="LastModified">1899-12-30T00:00:00.000</prop>
				<prop name="HasProperties">1</prop>
				<obj name="_Properties" class="TAppProperties" version="1">
					<prop name="Created">2013-05-29T01:50:11.812</prop>
					<prop name="LastModified">1899-12-30T00:00:00.000</prop>
					<list name="emlist" count="4">
						<obj name="item" class="TAppProperty" version="2">
							<prop name="name">TopChart</prop>
							<prop name="Created">2013-05-29T01:50:25.593</prop>
							<prop name="LastModified">1899-12-30T00:00:00.000</prop>
						</obj>
						<obj name="item" class="TAppProperty" version="2">
							<prop name="name">LeftChart</prop>
							<prop name="Created">2013-05-29T01:50:25.593</prop>
							<prop name="LastModified">1899-12-30T00:00:00.000</prop>
						</obj>
						<obj name="item" class="TAppProperty" version="2">
							<prop name="name">RightChart</prop>
							<prop name="Created">2013-05-29T01:50:25.593</prop>
							<prop name="LastModified">1899-12-30T00:00:00.000</prop>
						</obj>
						<obj name="item" class="TAppProperty" version="2">
							<prop name="name">RunOverviewChart</prop>
							<prop name="Created">2013-05-29T01:50:25.593</prop>
							<prop name="LastModified">1899-12-30T00:00:00.000</prop>
						</obj>
					</list>
				</obj>
			</obj>
			<prop name="State">3</prop>
			<prop name="StartTime">2013-05-29T01:52:00.187</prop>
			<prop name="EndTime">2013-05-29T03:58:50.984</prop>
			<prop name="InstrumentID">1434</prop>
			<prop name="InstrumentVersion">HTC_VER_10</prop>
			<prop name="InstrumentName">Seabury Texas A&amp;M SN 1434</prop>
			<prop name="InstrCalibrationDate">1899.12.30 00:00:00:00</prop>
			<prop name="Technician">System Admin</prop>
			<prop name="AcqStoreClass">HTCAcquisitionStore</prop>
			<prop name="AcquisitionStore">eJzkvVuzqlyWrvtXKjL2HRd2zhJRlRFi76Aoh9ahA3LnGQUVFQX99avx5cq9akVk7bqZseeYUXkxIv2GA5FJe/rzNpr477fN+d+u68v+P/72uN3av/3btl4/n//xt1kynWzvr9Pz1J5u17i9PfZ/+7f3/vHER//xN/lvf//35nFr/vdfTsv19bqvp7fXtf3b3+V/Hw2/+7+eEa8vTb3/30+wjH8+oz49239u47Ot9098/eE5//E3TceX+D/7Nm/3l/9335K/nvtf7070uB0f68t/sSf742X/X+3mPzb8d/Iv9u8/HY3/s5fy/8dO4hF06tt/+rP/tMPq/73DyemCr2qqY1kn/2Kvkv2l+dvf/x+NaNQZ6zKz//HjX+3/P/4h/tM7+E+/nF/b4+MfL6Va/+L36bo+7f71ceH7A/72tf9rL6ZjWxmTf/7vXx3iLW7penTWWzxtcIP/xdPw6ES307V9/u3ve+pcgSTLSPj7w1ymctPY8Pm+DiRS1WdLtyOQQX0GLgsPrq9TVak+0D2d4fEyCehieTmBmjRnEmazV0+PwWcGnwnnIsxXckFbZfyFviyelR+QLmDzT52BVd+uLNymckBvbWsCua/fIrqm+PqnqVaD1Cdx5eebp0O92WsCmhtx5jeM6bRq2hKM/enJIodGNrWe3AUp3fos4tpNp2exvYLqzOdVsDQSh35GN+DuOUmrEN73nubSJsHtyccq8qRwR1NyvICx+tgMqNs0lB7sGXxnvsvi+HEpqBf1FPqFtaji8XaH7693XZBPfVKF1ntSM3rayNDd3iUL3vLNoXXID2CZy23lL99qSren5Q2UVR0Qnxhrne6r9R7I2WiqwNyObRpL1hK67iUEh1cl0+csnoC1sfZVOFvddXrvjCuMnPJIomZdl1S/v1ageMa9CvysKelMFAJG7riufPuN73fadgZYdleL6Jy7DX1d7h58PtpJBLbu7ajkXyKw5KIiwXjl1fSfZ8cIiwl/DmX3zwe/iwHyb2HA2JItVf0jGGCTX8uAxRcZoM6QAZEzvvX0sOZT0Ol2TyJ/YEA4Wekw0iczFp5XgUPlVpPhk+puFZXzZEf3PKtBXvrnKizrV0vjMJyD2WUx87eF3FBjNieg1atnFbzcCWfl0UtBdwYG9JKT0gPsLPi6yICwHhjgJtUVuoDHLHptth4F1bBBNt6cRMna8eilaUqQvpuniF7spdPyjTXbpZov/Gbv2fSWVS0ofeBVkW0kHn3SJ+fO+Z6x0JbXMp2fkwxIGGDNrmKppnBnN9Cm80nFnaqpaSU5Dr4/x6ni6p5xujmWLm5PX1S8GRjwekozkKWrINGNQcP05UwDJZNwe8rAAMGLGpma71gQKWpDvc/AAD4PRTjeGRa1CTLA1FfIgN4bB9Tb7ADMxkgIJwMDalO3kKGbQxXFqSHT+IgM0DxkQFA88Hg6xmsDRqPfq9B1i5YaH7uAsd9fKp/Sc0p7SUOmXg4XFrKTItPk6wa4/dOJRBXFmn/TTwyGHtYiOO6b9icyQPktDJCJppt/CAQmv1gEPk9+B3K8g4jIbW5RbWM5MM5vhypMtW1PsWrHoG6/LgmmcmBT5XozYDR6zphfHs6c6n1cQ1eoFQs//V6nm9fFA7UqcCGv1k5Pt7mmguGcnySEW8fZK+QbIN/1tQoVI62pZOFC3/X7jgXyChfypKruMCqShIWpiRAIIKSgSy+EwF2kDn0WNULAUVEsFvkBH/PWg36nIgTuI92mh5o8YGz5XuV7AwROecc5JUHOovVqodPMPyAE+rqsAtsKa2qvEQLqOJuQRKuKmqaSNYMeZg6B/Onu6MxucPsBQiCZ+zss4tFlDtqhSnF7AwTIAIGxeJXMPxlzj46/fQM9zXYsOo1nOn3R5A7mJUDR2g4QuObhATQ+QAD2T49mmwJA91shkkxnFr2N7hMY3c4HEmjqQqbKRLmCMZ6WIkqdWqeOZRRgpdWDBTBAINT0DZibx4UEVn4uaWqDBJLsXEgU3y8WldZrH3pndGbRKseiX+8uMSgyQsC/a0X/EyGg/h4IyJalG+Z/A4GpMnb0f/z4jRCgv9gEXtOiBattgPj1GYsQlgUD4/E8kNDXfZnubIIrU7GeVdEot1DAHV8H83jBx+/uW1N6PN0QIqeqCtcDBLLRdAH985CIcL92ZLq/ITTU5tWysB51KfuEwQasxfvGgvhUIyRYhhDYwJsE6wEC14TcwCp5XAWrwQQizZ0CWSMEwnche3Qk8TN0Uo9QMaYjm6493QclmgXML2jh0cVFe4GuhwsWNgaujJdIQwhUdkaicoDAqBmlYMynJRbZdd9QMhVPtP8HQmCx8FrqHvkSyGeOEBg/L+U/IGDcx/+EgLRSPBip55T5B3Zs2ZuddbBGGyzSg7QKaMH1C8jfcocQ1POertcbfD/eKqyi0+5u0eUAgf6rN1W02uP7y8omAWWAAJ8wNJ3tSpqC0iEEIlt6oNk08RW+i6qswlenBHRuKVv4etGjCmvFk+lYkzfwsUZXFs3hvKMJ021Q3NdFBOvLBaH6lEIwbemMpjJA4HHNElCje038dY1//wMhoP0eCKi6qv7Lavl5JvCrIaAMJqCOF8CC9QAB1gYYiUfVQQR8NZbp4/jEiIn/UfjmYAJ7vxqDMZhA9NjiymOUaAKScCoRVc2+p3amLMCYoAkEaSG3dDSYgNkPJpCRY8A+S32NK5t1rfzHJcWIG6AJSC55VyEfILBkgwlgHKjCbjCB7QxXRuk+QOBwqAOavdIzmL7A7bGVZFFv2wSgKk+f+NsBAoZLXiDbgUd81aQ7eriiCUxWaAJBayIEzt8og0+JJhDeBgg80nkLn0s1IfF6gADwOoSx5iIENgMErN5awOg9wjhQvluLttFpDt/6kBKfF13DVuFbAflh4PYOxxunGUvxeJ6fe+ZPBwjU58EE4n1U+ez5cOh7PT2CVY/vwteWz5RWSzQBqZGFiDOKkJsOENDXmyMLuH7XKelfN4SwWiJEM8WmvnHfgLKZ3En0cXF/N1OMA/oZTcDXHt+WMteZwvhlYTxYva4ISecSgeQhBPz00zS0sxcCzAQhEJx/KAT03wMBnZh/Sl9w8osh0L3TB6h44uJJPfQE0hee9MQ0jiyqi61Op4MJyIY9HzJ34NFYxZXdYIMJ7AcTuC1eNehiMIF+hhCoLp8FWGSXCN/ZuKjrWmUA+csEljlwFn2sPVgQ33ClVmqZMs+YgrrbdSyyLM2icxkz/ahPBYtU0w/o9hZT+NIqYb7cOQWtxjuEhNq0+Hs78mjj1wF83qdARBiwPdpd528Y27AgwdukNZ1FN+ARy3MRbM6mTaswScDYH0rUZVNq6cxBCHTpbkK4NUCgK8sQjAOaQEJel55+P60Psk4XBOIBAsljv4BPss5EEBRdyzz1gKYzX50wztTzlB4qhGqX9HvhK4eVTeXl+Q791QYW5s+NQxdPowQF3YKF0tHndHvVU4wHiWDxqagLusbfQLd/H6vI3C1tul0sbiDNXyUJn1cFTWe23oFZh4/K706eTqvBBOSVjlCdusSmpmxNsejFlQXnV27TNAwjMOf+WQTGE4v+IZ1S+Cj8woLpo7F+IgT+1bWL/x8gYBjkT2kM0l/cE1jGuxbkdgFVeF/Pe9rsvBkQrh1ZOF49Zbqd+hKQlsyZT8zAoZO402BUDRBI57jS1gMElAECQRdhHNiqdx+6+TGp/M8AAXUudNB2CIHAH3oC6rHegbXGOBCGQxxwBgj0s0fHfOeAmV5iW1xJ6zhhwdPccoqSjSn3rsXMZ11a0CO1L/C9DSZwHOKA2sg+SCMX48DX1QPqq/4bVJ0viD83vjuaLgnnbrcaIDCYwAK+Kci3IQ6YF4SWOxu/oPMQAvF0gMANgiUo/cwh8ebltjT5IhRGMzSBmDaBTuvTYgFKjhCIMDe1TONXDSTlemLhe7YqqHPGaNU/jhgH9pM5Hq/vYAJTPxL+c2469HJHE9BWWOrRaYCANcQBYg+NwdJLA3o7uw50xgAB44DmcDhdcHvPN0Jgd8gcSnafLej551EF0gKL+q+ewHjoCfj9YAJZZk+hywN8zD+5Q1euAgh5NIFIHmMcsKoXxqHocBFhqHk/sidg/h4IjGXNlP+7nsDPgMCvNoF4Vb/BkBou/JE91+mhcwIgb+ko/Ks+1qkzrUagTdEEordhOXTmH8cwGodzEo7aL64s1+kVRseyqnyeH2yq54sldOOzYMFyc+H0tCImFlX+rMLp8ohJ2uEHUKvyRvzzHvVWKhTMwMvoTaKTXTgUnGMLqpwkVTTe+Cl9dxkD/fBCs6jlekcnhtOA8UUTCC9PhEDuIQTGk08o/Omi4JTNqy9oNV+y8GygqSzP45i7TbyqIumMGXuuj1IgozUWbQQvmZrBtgPrdUYIHAK9pzNuRQgZz2XJ+e3KdE3xeHykoScgv3cWVdhrCX2XZyT8DBCINsPVgdjDInWbW0FthiYgX5V9FV6PN4fmVH2grscggnQwgcfhdUJI7u5VaCkYB+p9yeHTIwSSWDgp5QlCQGLfIwlT07AooXvc3uWMcSNdXHa0sBAC/zABfTAB49DuQJvHV+F7E2rRszb0dAI0Af9k5AHVtkYIZjWYwGEwgfEAgQ/C7Of2BMa/BwKWgcX9Z0DgV18ivA2NwVHmcRa8BxMIwiEOvDEOhPpgAp8TQkAtrjPi58MlwmyAgPQVcxGOi3NP3wMELDOoSNAOjcH0rzjwRAj4u3VtUUNjGpD0/CQRcdAEnrPmiEXl3FBfw7SlynGPEHhe3pUfDyYQV+QBVotxwJ+Z24BKq+kUiBrGVQQDBPZqewNt0T1xf9oIn/9OQyzKVciiyG0Curn5H5ALjAORZ9KGLk00AVomqyqoJhgHVh5C4HOzTix6DnHgo2ovGLkDBE4DBLpvm4BKh8ag885kqn8RAuajxyR9G+LAbINxwJI2GQvYEAdIiSag3hECQTzEgZrJDyw6+yBCZaTZ9PrAOECWGAeCGpYeVd34BP1tgEC53KZ0ajoZdO0AgXCIA/4AAUN6HauwGUzg8jDuoBCMA4HdXQJ6bBEC/TR7kEgqdZ1mb4SAcsM4EH5GX52qeu2AXiMEwsiYBXR62AN8cnEmAQwQcNeSgD4fegKzHxoHrN8CAUVWFPUPiQO/+hLhN2x7+F7QBIJuvOopmeBJ328GCKRDT0D56BPo9+G8ir4TK6DPRJ6ANkDAZy8q03SAgJzcaxblOhal9pcJQJkQvxpMoGoqjBPL25ME16EnMFUHCGxuNxEkC4TE00MTkM/3jkWXs+fQb71twdIzUUXhYAINoAkokY5mMDGdkt7GxR0+rtuKcJ0eAnp68xAU+xaSyF54nH5vxy+YbbKsgnAwATbEAduZrYQ/H64O8O0mA8VRTyLQDUmm5QQ+YOrbCUmO30amSq9HQMaug4/7q4PxY4craaMtKlgOELhJ0yWaishZZDHo2ea2VOGbG2UVBEttRzeZ00K3Ge9JsB5MwB4vEQqbCeDzvw+PVm80gdF5fWfhcoDAaoMQ0P0+IfH44Ozo9IsQ0I0BAuoAgeqMJjCOdTSNo60UdJKvd6COMA7479CzaP3kCIX15SoC65P0VCkQAl9eXUV0UmYe7QcTUFhzrnytRMiFAwS6+7au/PSHmoD8ewYGFcU05D+EAtNfrAKl2XRAooaTKJ5oOiU8iEAZT4/E94c8MD5zGxTl5rHQGPKA+kUK6MmgAvI0seiyWlzgcx5U4HKIPLq8TQP4VpXAqtu4HuUFG4O6O+HSPR2aAm+1PoLSLm8iVJVUprkyZTBGKWfB9qJ7tM7mb9DTXJAQKcBpfLxgSNYY5otoKfdUsrHK5HTbogo8Dh41/TIAIx8HVbCp8O9NbY4qUMdLETUmbel0oEDUvXLiHwcV4N07hdG7ODFfH/LABhdKsFKkAFy4LlPx5TGMrOHywOmt6HR6RiqYBVIgIbJk09droABHCgTye9KynJx1ICGqgE8GChhZ8wJNNffEv53mHj0MnUGJIgWQoEMeeColGC8LVeCmbXe039gZ5iOkAOcDBe6PvQNkrx1J8JI2Ng0+lwZGDsP8YiRuSf2JtAf9nj5IyAPdoosMj6f8RBUINoMKMCuYgwWLG4s0S+U0HKEKdDekQHjimB+CeZbB53C4iGC8Wts/kgK/Z2RQ0RTrT2kNWr96bniJFFDWQ1fgOnQFtGODgu2NjyIa60+dzhkmdXmBFMBUjS5QnJECkhbOSfQdugJ5t0dB16SKhGqOLlBdLz5ocEKhFxslpQsdKaCZ/ClCaQgEsp+eQLUHCqwGF9AciYF5f3WYsgcXOGZH3J8SXSAUJlLguNoz0AlSwA8mckN3W3QBsh5coB2uD8xG6AKyhy4Q7IZA4GkaAdKIJcG/RwrQDZaXI945CekwrlOflxlo6eAC7kABJ2HoDuFsUvH9G9fK0ann0B09l/Fjl1k0GygwXg6BYBcjBe6DC+gDBUI+UEBdUg3kbrg+0MKqpNEQCJRkoEA+UGA6fTTwTYZAsB4oUCsYCMzavGNKH1yg7nkBY7IQLJb38g7X/qkDI9MukRqDC5yXGAj6CJBay8EF1sZpD6o7eYoAasOmh8IqQX18r0hhwTzq77w59IXXsGAuq/h45XLQLedMov1joNzhtEIXSS7Etz8L50dS4PcMDSr6WP1TeoO/ui0w0eo3KIfBBYrBBTaJHYOum0cRMHNn07SyKSaEqVeFbGd51B0ooLrUE1FboIGKIRH8wwW0gQJHCEMY366C+NYm43SmkxGM6fVJotm2S5m8b87w3bNbFdw+ikM/KVJAnTtdFawGCrRXNHrNS5ECdEgECw0p8L1RpECRyTo1x/wO+lVrSZg+kALXrY6GG+4iERHuFdTzjgqYPPOrgJsUqzrRYj7Tdyvi1+8NGnn4zeHjRSfiG7qEa+nR/4CiazZLFmmh0yuxBWjnwBVx0WMV7asAQNoSTASn8d6hO90I4PMI8yqw3pOesQpdoDtUpyo6fJAC16vcgfxaHlkA01tAjeSLVLiteBUshkQgQqWG8Uy6oz8Yfk3PJrrAZ3FMKl4MFDAXJ4YxHings4npUeNzakAr2ECBRbajAow9dBekgL8c2gJVVh5BL+1b5V9vIqWXrxPCd3q5V/7CunLq3ZAC3+JUsSDfFJjAvu4aqeRhgmj3hvcjKfB7pgYVUzX/+6nBn0GB6S92gX7oC3zioS9wPa90urVlAPLERBBs1r5F5YECo8sa135p6AuovRiBFlpeFXwy/N12cAFyRQqE3UCBeIYuMO5qUQXGBtcuQz9KWDU3TASTYWAoDdszSNXxhgY9UOBFQwoKvWMi+OsKwSHHqhzXmcDXHygwgpMDxhEpEFHXaWnXYyKQ7k4rgmZwAatqOVj6NSRRGjQpvRZIgW/Bl1UYmWeLdtcn58umKZjfuri2zgYXMMbiVIVyHeoUrG0HunnHRPBMGzRq6mEi2CYzFq/7mUOvWM2gDH0BfhwoMC6QAv2C5+hO7CgzGKYGleEyoX8cXIBe+RvMpb4nYVxqHn2dkQKj40DZ7Ll0aNQszqDY+zvx23Jc0CT0cvgOfQG4JnJKsYCcYSCoZOgnSI1i+8G/v2iYOMZDIlCOxgaUaPtk0VZvLDqa9BVYI3GrwvmNpXRm7lLQDb1lkT9XS8q8DN8PLyvm04XhIFmNNShyfWO+OVqkP5ICv2dsUBlbsjr+n5kIct7j2nu7xVW0OmMisGmdYM6do5E+Nq1DE9JjTg2JJ8KqsTj9rpopWJHiYdWNRUGj8aeBvtFqER32Iw+r9hJh1d5TETabS0EfC3sCeq2hwSeDC+gTqwbTKdBY87XC6eedMegqdAF/fy8CKnLM9V2Qp8xXBwoY8zWDsR8IEbGs1uk+KV7wmZ/aKjRGh4B+r0UMHxddIGzeRUofxVYBqxF+FRUm1el4O4kxQN8KFroNGrmzoiv46oMLsKE7uLhVMqjbHl3gPriAnuwS+IjtjPBzpzpUTdMEKTVCFzgMFNhSdJ0++ssFik5mUnXQ4btGCkRvcaupPi96UGfangRvGxOBsTncwbpiSglOEa7t26WEVbtEF/Cb87OkO1ZgVY5uSZVsz3JJBbnPQA4ldAHzYnLKRPYAWY2QMpun0tIjmx5g1EvoAvv6btMckAKdpDQC/02qlu77YAOfavIh0WiGFDC9OAa1lyrh3xd3h75X9xK6IsLjv/cXzY+kwO+ZG1SJpst/iAuYv5gCjz26gDWexyLcXjWLAulTIBO3ZFFqbC16rIarz2fbq6LIt1Iq4XqKa1O9IMEESEnnu8sFrLNfEf86dAeb2cnHKnqkIpI3LhrpwpmAGWEiCM3bkbOdz0+gCXSB6OBeAvqqMRFYl7irwtul8WiuYiL42EVa+fLQFzC709AdDIXw5SERzM67F+gXdAF/NFwjWIwxEchjD6pgO7iArHcqkCJaDnOBSIFHji5ge3IhwvNAgeKZZ2CpzxOJztHeoq3cEZDl4RpBP1DAFzwFw396Ip51Oa6daS/AykykAB8ocBtcQPsiBfy26HoW9VcNjIdzEuF1SASfedqDfnOPLHpO0AVugwt8BwqEi/2D0/AxUCDYIQW6wN/R92y3gZGsoQv4et1Tb+y6uH+sFH7sbDiVRDx8LKo7VcFIdnuqWKcD6HO/Zf60Xtu07eU7fAMNt5eM0oDCtcWEF+wtFh2nOW7/eEcXWKyrKrTFHd1iPm3gsx49qiAbmcGPpMDvGRxUZcv61+Xy8yjwq12AMZ2gIaMLhOlAgaZOMad2SAF/PvQFwsEFRofNYjBUTAR/UUBLxZIEtGY1jQETgfQeKDDeRA5tVCkAXOdSFtbrCxr7gttA6hbP2tNwpZA9kQK6EuPaFa0vnF7PmAikndoN072eQ8uBAl8HXSCoTXSBJS70YD7RBXxroEAj92jcktRW0SiN8KzPd7jWxdOIhdvBBYh+QwqUgS+il5HIWGXjmLOWIAW+LlLgXZ9zGDUhusDmr77A4AIkG8YFst3Cpm+nLaCTE5/wussD+lR2GXxZsGRxddh7VI/cCDTDXVXDhwll5gQjHbTojAljN9Jaml3rDqSjdxQ+rVZYxT59IBVunASGgVVnbIwKZHF+kOh53pZUv6YbII42zAx9MfHUSB8gN70U4em8CTCRIAWMUXjCxGRdZCq6+x5Mc/qs/ELT8d+rq2WQtPMLXWHnBrTMMw8+B2UukuVy1lARuCn++yQ1Czm9c+qaaws+7XBNZmc8ix9Jgd8zOaiqumL+IS5g/2IKcCYTUF7zBNfKIREsGLrA10cKhGRwATZQQFsOFMgGF7i2OwZqVYfCPzpOSVej+x1zalOzSJ2MAqrAIgRtgokgmG+ylJqmzUCSn0gByZhwtv3yC8iddRfRdZrtaDG4QCeGRPBkuke/2lyG8W6didA0ximNOmkG0vYkSLAcEgFawBskvm6JLw+J4PWuUzTuFpivDN3BYH00QCqHTxdWhkAqkXnC51wqqigmWIU6XxZYxd4Z12r9ZVFdYir0+4ECs6nhUTrTD9DXecJg/r6mdJsVGfR+s6ziU/0K6FRgzv6c2Yr4k6EvEFpIgW+OLhBIAwWcm90PHzw6EP9Zr1J6YvkTpHHKq/A5Xaa0TLMatPjwYGF8GGPCauUcpOdruFL4rBu68LMZGKCWSLkKEwG+7gPUusDtP/KZQ5XFdA8quC0L8Zx1qNZkmLig/pDgxq4WzbzLDdRDsha81K8FNTqlAJP5Naa8/F7Q/vhYAeF7tQo2kfQz7y3ye0YHVZ0Yf0p38FdfI7i/mh6UGyaCIBiuERjMEyDd7CMa/ECBQPZc6C9DX8AY+gLKbTcF9X3Ate2uZC3dPqQnqJ5a4+/vo5T20csHs3ulJLoNuX+yrF0gzdAXmA2JwFD1G1h4nlQ+veDa9lruXehmXs/C4O4F1M0JASsdhvSX63FBLW86g/EKKRDmW8ei28j7Anl2L+GrzYFToRboAqM4IlEIekElfaWBflR9Eqx15tC9P4m53XzQBUJ/iYnj9c6BuEgBzOmYCOI5usCoEkgB1q2xagvrAhLsD1Vi3dEFxlmbg/7JfAF3U3IoT/dIhS1Sxb8OfYFoN1CgFKfKn87x+GmGjdvzjCPzgzO6QFQhBdTSw+M736Phn1+vGr529WSBpI9rqibyGuSkSirevuuW0srwYAynsgrW0yWneu0+geh4APyvjYYP7voIJk2QgsvLwqOrTxYhFW5j4Sdt0dJ+80XXSOKWwU69ljR7nXbwnTdXEcj6QqYLMVlyj22YSBq/T9lPpMDvmR1UDYOofwgFfnVfQDJ0BbTmmjA/HxKBkuo5fCp0gaAY5gW+8m4GfYIu4M+GqaHDLmCgL/oNi0bPVU3f130PnYMUCKSBAmxIBPr2ibmeDd1B88k9dAvxYkE+dAcva68B8xa3lV8tZpzepHAG1ot3VdgtdU5Jjjn96xRIEXdwgXjyckEfq+gW5dV1qLPtP9CvrbYKj/eRR90DuoB0OwGJlrleUrcgJoyOhV/5E4U4tPIh4UEcr1m0IY+Aipm5AunwOJEwhb1MJxuhgG5thqkh0ygpefXy8KHgB0vOFboAEiyGbvUK0YD2L4/uw2F2TzYK4v/VHRwbiQkKsYdP7t8HChSWAqrzPLLocEYXePrXJ3yCe0wi036kNNXcCyi2i0Z/HhJB7DVb6LNVUsX1I21p+/nMQdatUviTEe7vUZ4+QZuVJxHql5tNv87lCD27v6swHHr++XqKa79/cglob0xw2phcOSrSlIjVW23oqJLu8G1OdxGm00dDZ1VJeUBwf/hmlzo/kQLK75kdVMey9qd0B3/1lcKlZaERu7NERNPrzaJioIAsFphLV8XYokbmeWBo9pIFjyER0LKfwVe2a6yyemnTo/bR8CwvauZbq1FNq1sWQgeDC1w2aPwTSU9Aq+a4dmXD1FDmeNehD/Ah0TxeOfR4lHDtuyMFfDovAjq6bRUwvVVKwufgApMOKSCJUhB/dM0cet22H5DaHLc3ur89er07CVjHGVRB9CkKOvTq4Ht++iTafSqHUoGJwDfWa+FfOVbV/WNm0I0vZ+Gbgwv4f10jcAYKTPcPzP3bGKklRlIF501eU1YjZbTTkYtEn0gB1U7GCxT3sRHh6D3R2WS4UqgLGat04SNFv5qHLpAmSIFFiRQgj/wOI7+LB6piIiEkvIFWN63wLXW8o5HTbMB8qYlItK+sU7eczmFUHNEFxA4TwYoYmCjsEVKr+mgNXYOExOumPYk2HVLA1g8bMPguF0D2dstUN2R8ok6AiKJQcf8V/P+jyn9jIri0NiXaJeVT63ohXEvuP5MCv2d2ULUM0/pD7i1g/eJE0La9Cp+1m+BZPFAgGihA7vOSRbq+1WnvpDMgyXUxdO+sgK7DxgHjacrMF+tDSZ38PQejzWsWnabvnn6PpwjG4yYVUbFxdzSJdyfQ5/uXCHYEAsZy+wbm8m5W0aXRAxrHlwD6Oe2q4Ns2nHINKdDXu5z5qoEUiFcSUsf2UzJcKcMq5VyG72z2EmEfHzCB5BwTQfPhVaQnxY62rq/D5/7wSXhpBSaADgSfGsqGBd1t6dD2tcH3B9VZBE0l6XQ3uICW35ACyRndYz3KrvBRxj7LlDDXqSPvMjTsUy7imb9Pae7luL8v78CCxUCBjzjg67XJqQo46DbdiPoDFmhHEWr7W0o1tkSjv91iFvYaUsB1lQa0WO3w8elZ0lvubTHREKTA6+Lo9HK44PE03bIK3c2DU3cbPqBXX6cqmmZeT7OVO3RXa6UKEsOwqbXyt3y+nzUMDrt8xyC/4vtNq3WVHn2k2FN5NEgJ1xDBYnNo6b6gLZ++ZhKD26yznZ9Igd8zO6jJimz+IRRgv5gC26YfQzc/Y+7uugbX5lW/xdzulSLYbgOPJlmzBPNZLCv/O7jA5927MFJUj0Hzrmwm7c0bKNdRLUKJTQJGV68IZPLOGBLDLWhtSRTG+/ZVRXPnyJm8bu+Y61WXxKstrnWGfhnutbXtSHTs9JQaBdOg/6s7eF0/C1rNFaTQfJRWwUpVOB2N0w8ofdiSaHuNOLVPXg7dJE5EAF1T0Hn1NPDvXwELFzeBCeB5SzmdpVsWrVKsqlN8yDABeCcSrXR0gc+E6GDVqwnhx5NU0gdR96DsjiuRroapnwWRc/iuVyVJLlm4o68AbO4Y7MzC+tVZbLzGRDAaHU+Vf1Lw+G1EKUNnZOgC792qoNo2QaPnS0wE3mmJ1CpfLzyeLxkpcH6isbN6C+bKTUiy4LVOl3Q/QwoZwx1FzA2n5hkpIL9LpMBN3+j0tjNqIM5hwhLxQAoQr/3y2c7XGX/MxiU7PMYnzkvnIPJuljf0U1dbdKHzjCWS9Nmxx1MoPAmWEcnQ9/iPpMDvmR3UFFP/U7qDv/ruAo9gmFg97dHgu0B3qKdYBXRHPEMCe40585JaC/hCvqzCsdtyypi+AP1slBXXj0WPK8o45otsNtz/upq07F5MAUaky4SfFpeSNlZ8BFmaoPHf8gln7qVuQHe/GebY2QHX9jA7gD6zOhFOYjT6d4FV/NHXWRWWxragyy5zwViZSIGteuF0WdQ9qPmhJeFKRxeYvjFXSzbPqqD6eDu6+YoxKLUTkCiuxY6Wtih4qJ32lR8UmMt308MajMzARDA39jLVTV+BroomJKbfPsDEMq+5vTKOLK33Ghr9iafQJdWTgD/bt/SsayoPtO5W+bvXUWeH73cMGj2gC7yy4RrH11bA0EdHTAAbDamULB8wAi8W/jJHCkF6/wKZbiQWmR4mAjl01tAtRSLiCal7ujotPDBdDRNGqOPz2yR8gqVJSBmmT2yWJFN0iY3kscTdrG3arTYTPm9XVOQ06lPHfns7vjr5ZZWlc1WmNtUvfHrdFSyG46xgVLPHXPjekYj0My9+JAV+z+ygpinWn9Id/NU3Gurmkg+aJeck+L6bYY6/WKPROiULb4Vv0TrzfBg91AUJFw1SoN3aMzA3RCUQPUYWW82CkM9oVLPgdihb9lovEtDH97QKwzwr6WdjrkEJPl8RjJaTlFUpuoB8f99ZfJl9AzZvLli1z7ZnkSR5NV2YYgRGs81FqOqYCK6TxQyUG0mrqF5dWqouvQ9ol+NLRG/vvaO9165xrZ5shR+8kAKLCbHAYodA+OcTS+n4Oy85zYwj5mzJLGgTjlbwnfZnEeohusCRHg1QjrXN4pUme8xfxQ6f+tWpylbDLQz7UZMON1seMX7fRClVnh+f+/VeZkFJucfel4cFhnM/Ef9wbFKa2qkGWtQdWdgU85SeTo8HGPQai+grLzHx6MoIVNedVfFmN8wOusO3FmxoIgC62qJJ4y5gtBqdmf8armwedHQBcktPVbhRzjKTTaSI+d2vSZJf1g69ryYxZqJyXmXsTQKHvyTKt7Z/rnL6uTbUKfcf7rZvpNiEbCyWTzLB97v7RQgv1fUfSYHfMzuo6WNV/kMmiH/1vIDrX3aAKztW0fA1JFS+9huQBCaCyFlthymiIgCpevsiOsW7gpKsnoH6uSxZuj4y22Hz154v9HNdBaP427CFEQtQ/T6rfEwTJZXM1Yn7j61GgsmiS9nd0XFte5ORAMvXHQbu7AXjQ9MJfxwPE7EHvoSPs18xP9X9lO6jFyYCth2uEaTXHb3P2h5IPXuxqG5GLd1d2iN05flMwqWtF3S2HVswflgB85UDUuCRPp/cI82Z+Kfbo6ZvMlsBIaNzFb1OkU0lq1Ohe25txmdlI7PPdFbwKFtWLLu+1juKSrSCT6UtiBh/hluoX84Fp9elUyWPZ1+wppzbmMunWLXxs6hptms0MO3yiNQrMBEsp48nfKbnWIRW9iioJI0KUMFbVXyz2uLxIdYRqRQlFZQf16PT6wndKyJVFXVfTEwUpi3Ihyu6wKNpSrae0Tn063crYmlzd2h23zl8DZuA5aHtFk6zdoFv5LZm4nHOWzqLVz7PGaEsu/Q8dS6HeM83p0nD0ud5Uf9ICvye2UHNVA3rfygFlNIdgTU941mWxE1A1bVcgjYOSjwLi51HwQliXKSMkIXWHpc/seoX0Il1IfLVI985vh7JfJ4vkAJWm3M2s047sLp7xny6xERw+8SUB6ORLaDMMBHESY1n9f2xZLnivXSWj9HAaZj3LIjNRU9VYe3ha5VF5X/UbUqNwxQTiMcyEl63q5TOg5qAXqxfwjefE4+lmwATxv3xZr5f6iVdNIWNWeMYEF/fsJJ2I8vhbhU1VXR1fZumgVqAMTYr4X8XI4dGCTNgrJ7RBSR572FKn+943j5rlruXwKEfIx3u7PkWKNDMrpmprFK+mdYbBvxhW6y8MYf7/vwsgud87VF6Qwrom+QoIj7Waup+Zk8YbcecRPSyTKnXTvB42JsHgas5bqjJ8Hh3128ieGtlBX2o4RL6lF1ZEIhlQf3q8hw+5zDMN8QHzsyv2YKqJJQI9b7AI9c5d16EU85y5632Tro6Ffywqy8iV7na09qyZ3x12HCSriNn53Tl6cKza3ongowfP7M7+HtmB7WxRcZ/yATxr+4O0pVqwSeOHlgopOE0COwL9ISXxK+VwKbvb52DiUsSC5erVqZb1VqCUT+PVer5q9a57eYt3ynvmgRjJAhjdzRYfdLnlV9MXJ2e5CTj9LleCl6tjymbbXQ0+mMnhIi6JHWCqTPi87nSkzDxMQHIWmzDSL5usYrJdoeJJORgaM9c+PGpqek+lXWQ+verCot917JPiI+/l9WUQbQqSnpn7QRGsylSYC2IRTdJSfh0WRMRjM0tGjKYW/jYeVUF990BA5ZVSSC1iU346dQHzmXmObxo1zXJyzu3mZMP90tOyzUTe43KbGJtvzwZQ0cS84rsYPI45PPT41z5urcMqFzvDKQARQrIk5VOjfuhhTEz4ircTR87urk939y99VOSWsVYpl69u4F+pUnF9+D2tJiGAPIifla+lGx21GLTFyYedhZ+rn8dJ1S7gk8WvajybHcvaLvG4ydmOj6+vbTC8YPpga9f9lWIyr8NX9+yk3la7ndMOHuNO4XxevDsnT1ZvnlsfmZf4PfMDupEG0LBH0GBXz0vwPKbwr2DPBZBa+g7Wr7lFj4TKEn0EOgC98quYCwXggV38xVQYToBjC/0JLKAe54ziRvBhWohBT4x2M72vHRAvt0w10PnysMdx/Z860Y7NO49FEzxLAPXtnTDMk/Lemd2MOfcmW8/LFinh4E60zMosX4kwQmQAjaZpmA8zLwKVHtpYWLQFfjA7c2im9K3bBRICzD4O2N8xPWa1mVjg2E0ISYMz0npeT89cZe5tILU3zvUnZ+PQGR1SDDPt0PXH8+G7yufVlxfnB3ndu+PvEiVi8hOM1lm6yyoQdK+O5LbvsbZ3XcCnsw2syr7nNOAPa9sx/33dvhSpjUmqPdjMQGrtUsWaW6TUl0ftUAaOxH+cf5oaFM0Ep+ePgLf/9IK6M7yHmAZBbpA7MxK6uf7HLS0lUmQqZua0qn0gs9og64xfirckc/6htPVuxRZ+7q39GZlLoeqXjFhK6veOc4/yJP6cWP5vtU82gWuw9MzZgmhdLrtZOrizeOibkUmV4/mR1Lg98wO6jLmgT+EAr/6voOvueRz2iehgHut9zQXjgZfWJSV7/atQzW11EG5LrdV5McvnZ5th4MujHMlqmNROPXHevKtfryIUFvHlmPJMxlMlucsOp/Vgs5H1pLv1q+XiBcUSja/3KdAttKRZcluVTjnqVjzvF5/RXRPPx7ba5iQld65CP/xeNaULMMTSEt3RfxbM7HZ9BzoYEhPpMD89W1Z5uyv8PWvTwG+M1DgwKcwjufh0I3LHHoPNlcebHHt5NpwJXMirlcYT49XEREDqZP7jg9K0DPBL1fWOJlov/wwhwtJa7J0GNZtBz2/HyvxoFtcUWfWhcdKuxaCrrWSTTWhc4+7tfCdBXisGr8c6OF2JKH6vXv0/Fm+QZtPExZqzdih+iPBRNCEJ5Z1kwCrWEo/oH8IvmtV1gqamwt0sWVISXLRNy1dkFcPsrutqrArV55ziU83Tm/XmmXBMAtZ6eGSC+22JrlvN47TjrMrT97drcoeOW4vvMXhcB/2M8vZw6udRRF++G68f6EL+A/5J1JA/T2zg7qqK8ofkgh+9X0Hn/S959R71lUcO+uCLvKpC8YtOYmwhjagZKEIkB7uhUXXDQRs9nQy+Jp2JXKxaBoneNsmT+bkUvkmOJ7jO5OGz6MRGvxqM2vpYWHd+O5bTkk2XR8bVA8jwkSQnHBtOs91507LlO/5UkaKnGdIgSd78Wiz7ljUXXyLcnIygajuVkRqRXUmTSwdRpfqTfyVed2x5+K7h24RUZHxjYc5e+95oDXHSPhScZXpORYXXmyON5KQ+lSy0f7QgWK3D+GHTuRRbdRuQSfenPHb1bGcr/eykQLzKxNH0fWOqxsMMNWURPT3cues9drk21NRiey69R1mdN6b+056QXe5nQOWzi4BGE/kXdgEmx7B9+7AbCNBQhY+G7r2bgkv3OSCbnHft7SdKxTUi5MQ7lWNTI9wmILlt2mVWMwfJpYlAuPVDo/vxpj3jvIljO+CBI3f5M+C3sp7xIsi3Ik83jfc8Wzpzved0whMW5pMjc095cnGqUg+uhiOs72sCd9ukpfInffS+pEU+D2zg7pOjH9dLj+PAr+6Oyja54XvxxOr4u/LkFubbA2ylJyqqOHtjl7Lhw3WJZJFlORlww7rAg35cq9Zqj2K3pnGe8ozXbuSKL9kO2fnhhM+v8Yr4SfD5wxG7c7k3PxCJebn0madmt3hcyboEteLFziJyi0O94tehebat9ll7GLS0KaYQ7xjsKMe7hZ82/5Iop3QS9YHXAN9ibk8vNcbjy0v4xNHlnAi9GXT0mjbx2Acr5EIg0NT0njqFDzJglEF7esis7IRNret4sP8fYCJoHnxEb7fZTh8V/HMdlzLmPH4OrmyVLQkcPznfgWYrM8sfTa147jSy+FZiu83LS4T2cn8+4XPmuudBNfbvGBXLyvBcsYlCWT71VBl+ZZBd0RahZP33qbHqHG5cOZNlfMaqRodFxl0tSJEsuTPHeXOo4fRddwQiORnS9dsP4YvX9+rgI2KwHnX9ZSnvt4wEWxDTlXD4HwVawcmhqkpp9wsHnwXLpoqU6ymoZDd13xzPlxYau/vO2cWvmS+Xo1eJPWt54/sDqq/Z3ZQN3Rr/Ifcd/BXTw0dHHvDD/okqNJiutvRS0ht0GP/RPwYrJru32zOlwafs/jm4JnoR70Kpu3WVT5/FrrjaCeXb2M8K4MwzmvHCt5zPo/dggTaEg3dVT+Mb5JwjWdlhTl+P41yPMsPNcsF0/Gs7N05z91mUiXH1E6d4qNW3PUecRXnK4nT2ZZtuFvWF+YbmwNnDHQLpHn0xYRygsIxGsvk4eu8FeKT4llfmrsjdMsGquiyfpaUV4XKk2ITVMJUhluh2pDy2Ue3RGTVo4Aem/sR9CPbIAXnue7Y33vAYTG5ivT+VFCxIZnCiIZnkr3ka+9I1cLn/JpgFW9exHPq4NFz73TtqtDdtx6zHzMG/eh6Zn6m9BY7WrkBJF+tmP+4TDgzY+vBV7b/EKmi2jqzMGbB+D4TVXw2OqRsdLxwXxBbpKUderSv1TkYbNuTsAS9dqSs1flaWt9F1rIeE1IkJXxzlY5C8GlRO+PPouU7/3Bnub0aPpM43e85NF90Gym7t442NxS+zR5vJm786f1ICvye2UF9LKvGH+ICv5oCi6dj8INzQcWdNx3mXL2iPPpEFfOLRPLod2EnfPqdHQW/jrUdg7HEoY+cmuSbc2M5Z0Xy+EqrnyySDS1wvKwquBDFjkWL16ahx2/s8bV7P5B87ycOs1fjjLOyvAhxu+JZW9+x6mKFzUU8J5XsfJ7+lWfS7ibi0QxshqVU89BhHQk8G1dK4g3dt/yskeCSisAZmV/KF+arZGk0fIX37p2OQPsUCQvMEbpH81amPD9+CyG20Shgm+XN4PZ6u2Ac5bum1/dhB73vNixZhnPubC0X+F47XKs0UW+Oc+iPc+6Zm6rKZu6qd8ZXl/P0Xd1JKqmu7kTb1ZlvZjNLhMK2UQI+Gub+A9ToGoXSspPcMc6uw1ST3J4aNs0vUzR491mlpkN0NvFMTDjvOCWwXMopY4fG5AuScZEv113KRgYtkXowIkGz8GTHvb98fnhlDyG0EUvZuVinXJRpybLRQm+cy+f14ukov7PUcDDrFeHiyDPBrsO8g6E7ruOqfG+s3yLd8HHwIynwe2YHdcsw/6d2B9Ps4/BtMzsQ4dpni82c3uEB5Lj2nouRRx1Y3zkNGKni1h03LA7XYyDV/CLyarF2HHU7XfLDyEJDj9pV7dDOC7l4i1L4x/Swo3NT8vnaPJVCqI3csPfJvvJl/cS11lkXrRPfsKqy6puxePRQuSNuFueJOI1Icjr0DfOu8ZMv85FdxTfLLZxiP2Wgqh9MDNLl2jrrjiz5HtOGyKcrvaVv19iBeXunxH/OXFyb45fHD/sa35/v9r0TgCVxFvIdicXs6LGpM7nwMK81AtVEq53vZy04xLNrJWQHc/jpkUacPd+1yEpFT52vkQ19DPEgOfHnqaOpMuNbN14wSBqZO9/rEw1G3zYs8kszZbvD8E2pzuFU+ZLIPaZO44Bn2boV2TjxOPNl3+Ihm68IOHujZ9s4crn7DfdEOMlJZrfW9/h8VgYCGt+wnW68z/jhrD+Z2CZNyni7znhOpbJKRx88nicavjns7DtSzOQW02g8UOp8Y+JqPmznzRWNr+fKuxK24v9MCvye2UFDVobPE/0RFPjVdxmRjHjJ+fFWkjQar3p2nOw3fLaVmyr8TLsd66HCHCqdZ5Vgcrlz7AVh3B2luJbL94Xj3Ngi4Pl7YVSBmmu6o7zslseZdsWiS86c7bf3kBfL86lKV43nMSNzZR6lmxtLF5beO+K0EHxX0Xr42iysKk8ENU9mnk/yXiENrqWbngfZIyZgjea2c+v2PozrdFHFuwO+3i7b4lmv7CuSjrjXU/K+xiCraPjR5bzE+t0rIV9JpxPL7C9tnUg3NB6cjm8GjEPLNrO9zf3PholU0rDq702WcZDaa5WPQi9wmtvrwifJuq7S77nonXkpFbxoZFzL4T3XnZGkr3i22R9YvPGvqXO9SSn35o9OhM2qaxzlWjXcpeJOwsds2bC6+uS88OHFhBsHOrt9wpxPXGVXQa9Ndg69dDnnHxOpZgfqjk16pnBPx4SRrLjhOaeNseMxpE8iIghL9lzcc55dtyeWHxWvd5bP15tjmLlXWSipHiOHsOL8nt2q7Ko9PCce4fvn7zFS4BWOf+SnidTfMztoKKZm/reJYKqMHf0fP34jBX71J4vfMAV+IOsznkX7Z8/0LH/yef19D98XEHvsS0HGKl4LlptSHTibSvc5rXeXKn1sF56zcMKQZ+XZZXz+KBzH7DD9rk+jXoTPZN4zNcqAr8azc5X3+8D7X+Wdy7KqTLCtH8iGgIDaVKxUQUUSqgrocVMUUFDx9vQ7bZ3T250VsdYfu2nonFys8Y0xMBW23rw2GMj7lRL1pFUhuFOizT7PN/d4pr+hEvjBolFkJZNhO2eX8u4j1uGvIez0HMZ7M/bUNaZKMHCMHMIxrjFZramhFBtbXbw5S3Dmamfufp9eCV7TBRg/+bmSzl7EoAf3NT0+WgrXQ3yzmbda42a2dBRxe+hTiIIkwkP4uVRSWbUlPAIdUNrYMGlbnQ3mVEvRq08PFqp3W0AwUytM6+7NPIipQcxumxsuD4NptX+X1FiiEqiwf54Gc18vz4DLXstRuIee80CnBvHph1+cS8oy3vp7NmC1al2iWkfZo1tu3kxOtQWu13xU+aeZgzDlpzMGA/XBxDq33tAEVkTJ5H0ilZd0Pq8HokCI904JQzk22OXg1tQgBJ3vfrTZAVHewOycPun11f3fpMDfmR00dW1i/Ee+Wfynf310bfUBJjftrIiZPYshPV5r9GY4Ye7sKyhxtnGBmKkZ9UifVnnpfircXbyGEvOXvCk35R6j70sqnqhjhP5bLNG311bltV2eM9EVpOK5UzFemUgqJr/HrJ62PPRfhgHJ6RSip37nLFyQ6mH4IU/3z/tUkfPprmQLnFV4GA0HzD/YRAm7HvzuQ7i9K14DtOpnEzvBXFNof8brdrr4hCqpkB0fylZ7fB/wsi2JhbOrFLlQmwcMLD7G3y1/FWHKxZtt8Y7IJdsr4adubcBEizGfRxdFBhZ5/2GPC8zw23CxpAoOFi4LTJ36wXk/pwTOeH5HoeaMczPTEQa3Y4ep9t5UmKShDTvdpEYQxQ4L/C1/QL2TZ5TXpFfCr0+PHaGriL52qzztpT3gPm4VTC8NUTZ7zufw2FFv2Jdvm3Hr2Am4B8mFssjgUcnVQpvDsixiLPLDmYnlms7nzvBfeEimRIHJffaGqGgaDB9my+TRSQVUl4+BEYyeCl+P/tEs8HdmB01joun/kUYw+cMUsMqlwDDbUqKu9+8HfMt4j8EuX1fYfeKS3V6qhofv7shEUF0NWE4VCzPPbxRRLbodfGTjIW+vrRLsuUEUIYtGv6wDHoh3GYPy7H30V6OKi7jlb3jacwP52mlJdSKegn/wQ0yzzuHiBC1C/UoACyiKSuy6eQuVefwgt2tHkdZgPYUB3x+919GzmJg0CUDwxhZxp1645F1iL3Jwvrh/5cQOHUkl2vQToZf5tSK231UN59wgFa31qOL1dyTY4q4MMHZ6zvhsbCCsPTdFf6ZeFF4opCpVp7afyyepshonOXjcPGJWpQ9F5EVMFPMpuyRd41LWmeoCRhtB1KmWJcdseaUg0IZ7dAZYMn9dj1qI1OUVD/r7yUJ9LQWIp33BvFONKlAS3QatdgD9xetScfvOyNvzKMa0jSQTbtDFcJ+aLfKMKCfwGAF8xk2MfAHUIIh4BhTD5QtzI7hRtjPOAPfV4ELUvbRczJ5EgW7SGRgn6lMRbPiPUuDvzA6a45Gp/UfuU2j+YQqssoJ6sO3UPPRai1atyB+YDuap4sVJgWw/cC2UMyw5ny9iASoj1UQ2b0gl0tlByS1ErIJh5X87o4Tvp9hhuDg3PJgowQNOS42jf9xXSvjSVwinibPF7HTsGN+Y9hRmaRFhbl1Q4RvHjmF97m0M1ceRSaoHAG9zPkMMTc7EwY53sIvXKa6uG4/x4tEhlBK+GOUdqdYLk3rhrFYDdI/Sr7zHcESJ3bYS2j/Z8PCrkcpWzcnCqG0KReoDR2XDbnrEgumhItSSti8Xpwyjo0FZwLyacziF2hrRyKmjDCGhnt92JeJ4+6CsMCYKHYJYxZD5goWerceQHPIes1GvVNjejTl4t8rH+DBXGM5HOlEIzBviUhAFBsNLDf67WWD+iJdcZiJ6gOJrG4xva+rxynDVgrnbCRTXTaFwfiIKfT2Lwstr1jMeeesHDIc9UWIClOWuU6LAnSVv9D/PG2WDsCKqc6JOcesoe2U4jqG5WwYGPlEgNIKt+BcpoP+d2UFzQm37P/L7Av8PAn+GAuPKjTC6z8grq/PZhk37maH3qHruz9afHHockAq852/Wz7ZrqOrpE5PBkVTR5eYO9pmDmH/ajRI+dkYLqubuUa43Gve1GkpYDnxOKjFqJl33GpNkO4lZu+kqMefOHGh/YhRDJhXxjO0Sdo67RW+1OVbydVRJVfPdFuP0HleybolChxI63H4HqSLeuhMDHmGC/CSuLHT1sVhkgX5Gsb1eFRyzyIZr0qWYTSi7hNrvusLHSjaYueeSC1M5GGx8eGgYasOES/1E25983RwPLhAF9MCxQe4aF/Pr/cJEXpsPGB26E6J96JlkJh3/LlV1zBdaxOUqiwTk5WOIyRvWLPxcbQHD5WSCxevCKlkO4jmM+aAnb18/uXS0aw7yaTnIz6qrSC03AIa15qLHlJbzfai3sFo4czw4Xqlwf96VEIXJA4vzoGfC81og9Z8SlOeOKHBvjCmEV+eNaWTduKwKoYJvJlfM276txMO60fF7ponJt3gqcnCe/JsU+Duzg2NFH/1Xpob+dCOw5zLGaGY05B3atwYemCtadea8Cp+6eEBVuBv0bsap4tMr9eB84wKGs8mF8XJKjeD9+iX+UJNctEjP9+uTh9G5XNCqvWhvWGVSYKqbNRf19aqC7gxSzGFFvTX/JnO4ik+M3utOKuyE8fPKYo8xG5aMV9VyRyXBliiHs0wR7iPOYTx2VJyZlE3E0jNLOJWkkqLprzxkYdYu3HtroXBHMy6nSkSNZJbkGOf7Cwv5aN1C8/wgRtfPmXFn+Z1DHFE28Cf7rJLpnSg37LUco8f6ooRlSFkndH5ZpzfpePVp9wZ16BNlRr85/A03BYzlzsB8MEqZLIM1QmP71GjkXFRyUhJVLg+VqJfet0y0QRyD21Fil2NOFDhR9IDy03mY0NEy3jQtUS7+/T6AcmsVHlSkcqVxd5gKPFdhXiclOOmnR1/ee87dCTWY+8ZJMBjsKyYtnRrWzNHeSFXoxjkhuIU9CQDDQ9dWfBaPc0g2iYFFMH3S+wP/aBb4O7ODY3U6Nv8jVwf/NAWKh0sqXKlEAfOizGHgn8iLB2zDuHsdvSEekRdKGJNqerRVOI18F8O3dmHy/LtmvYqkj9mzySs599o3iOPJRxkktOotO2whffkSxfTXOC6yteG2dQ+I9wv11uermwMbWzHGH6raocUpS4SnAWJ6TamBuBtpgPWtcwyW9wOTaRPXIK8eqcz/Ug8+tV0N03qwwGReXCu+1A+wWN5EjKFVu5XQzKiFZXwib18fLlyQOasgRReh3+kV9egJ1DDYuCvEYlYwGVjGA+xRUaDY/aZsrjdqHP7HCvDA8gv/eTGZtdnUmOK752LypCxyGuZjogbPmbRX+o6yS7FBXhQFC6PcbkFmuxr91wh5+KnjFtql+cFiu39W8qkTJbIiCWjzoVT4VKNGNX12FL083nER7IgaF9bQ9l9KRdkrTmo4fk9PzL8FUaCatTnw7SDBtPEq6v0LourYoCwQ+rMbD+3DaAfwTVrKXlariNeIKFAeKQtEX5sawcD/R7PA35kdHI8MVf+PNII/fT8Cy5QJHs5Nw/mir3K4nD8eZrLG39w5eenETbzfFMq54nsvNqDMHI7e/U3e2FomAp/3Acrv4qjwm2m8Ybb7EAUWms/5Z7UG2FBMwGgf1pzfh5To8745kTe11Ft3a+rVXU+NIPC8godlRlli7w58JFMtSabOKIfrtT79evmRS2GTSosgazA4bmom7rXZggsNoC9+n4R1I1SZ8ny0mHdeVPG+j1QQv2v62flHAXNjz+Hz9DMM2ldN2YZfduStlHX89+rAuRMSxYzP8oCZGlMWWKadgAqIAvEYLjzcDEwD/NBsUPRuz8PuTT19KKdTTG8R7X99XtuwhMEeD71JWUVWdDyvsXgh7l6i4o8fRW8zV8Go3hAF4pp6/CH7Tf3oTczCfkuvv5w7ooLmUWMaeETF0cihLHSBupK2n/yyWv/CwI77ShznbU3HQ++fd19XFT+6RAGIOmoEG40awbAPH5CkgxYDv6JsUe83JTSeb6JYUSPgK/GPUuDvzA6ODcX4v3p1sJgsE+T5o6lkM+UqXKcf8p7tQjDBY0rQY7IM5MnsrIRq3xpw80m1oWwoYZ91Ssz7jx+gtxmfmDRvsQqNotHfbwJZydCOEKbubwrHCmkVv+ZtCaMZESZw75RY08gBsA4d/b9NT16/+5IKvuuEo7QPRIGhdpnC0csvGK3NkgmjiN+QPnUN5U5vuHyNnAcEcbFE/h5dFenPmh1TVwY9ry7Imx1GPfykOwXyS3Kpwrdl2JBCckT/3jaV2F11gG352aP4/r7p3Bo2NZi6IwooF6JA/yYKGBZ5tbh+LpVov90UWLW8EAVK8uLjmxK6CPMBRqgcqFGgbgOPNR+Fk54U7jCiIgS2gUF0jCkrTdop6K+linw6fVbiGyc7iJbLCL1Rniiy1+n1xvHDkVd5p0jv1KpgST/CbJ3R8R7mRL3E+H0GsJz3Vfi7ITu0cyelhuFXVVimRIHP1nxjfs6IAp+nTo1nsGxRhl6rhNMDUSD4XRfwc3wx2f8vWeD/f/A/qMhPlg==</prop>
			<obj name="TemperatureLog" class="TemperatureLog" version="2">
				<prop name="Times">TEFSWgABGfkAAIEZ9OkAAACKAgAAKwQAALsFAABbBwAA/AgAAJ0KAAA9DAAA3g0AAI8PAAAwEQAA4RIAAIIUAAAzFgAA1BcAAIUZAAAmGwAAthwAAFceAAD3HwAAmCEAADkjAADZJAAAiyYAACsoAADdKQAAfSsAAC8tAADPLgAAgTAAACEyAADCMwAAUjUAAPM2AACUOAAANDoAAMQ7AABlPQAABT8AAKZAAABXQgAA+EMAAKlFAABKRwAA+0gAAJxKAABNTAAA7k0AAH5PAAAfUQAAv1IAAGBUAAABVgAAoVcAAFNZAADzWgAAlFwAADVeAADFXwAAZWEAAAZjAACnZAAAN2YAANdnAACJaQAAKWsAANtsAAB7bgAALXAAAM1xAAB/cwAAH3UAAMB2AABQeAAA8XkAAJF7AAAyfQAA5H4AAISAAAA1ggAA1oMAAIeFAAAohwAA2YgAAHqKAAArjAAAzI0AAH2PAAAekQAAz5IAAHCUAAAhlgAAwpcAAHOZAAAUmwAAxZwAAGaeAAD2nwAAl6EAADejAADYpAAAeaYAABmoAADLqQAAa6sAAB2tAAC9rgAAb7AAAA+yAACwswAAQLUAAOG2AACBuAAAIroAANO7AAB0vQAAJb8AAMbAAAB3wgAAGMQAAMnFAABqxwAAHMkAALzKAABtzAAADs4AAJ7PAAA/0QAA39IAAIDUAAAh1gAAwdcAAHPZAAAT2wAAxdwAAGXeAAAX4AAAt+EAAGnjAAD55AAAmeYAADroAADb6QAAe+sAABztAADN7gAAbvAAAB/yAADA8wAAcfUAABL3AADD+AAAZPoAABX8AAC2/QAARv8AAOcAAQCHAgEAKAQBAMkFAQBpBwEAGwkBALsKAQBtDAEADQ4BAL8PAQBfEQEAERMBAKEUAQBBFgEA4hcBAIMZAQAkGwEAxBwBAHUeAQAWIAEAxyEBAGgjAQAZJQEAuiYBAGsoAQAMKgEAvSsBAF4tAQDuLgEAjzABAC8yAQDQMwEAcTUBABE3AQDDOAEAZDoBABU8AQC1PQEAZz8BAAdBAQC5QgEASUQBAOlFAQCKRwEAK0kBAMtKAQBsTAEAHU4BAL5PAQBvUQEAEFMBAMFUAQBiVgEAE1gBALRZAQBlWwEABl0BAJZeAQA3YAEA12EBAHhjAQAZZQEAuWYBAGtoAQALagEAvWsBAF1tAQAPbwEAr3ABAFByAQDgcwEAgXUBACF3AQDCeAEAc3oBABR8AQDFfQEAZn8BABeBAQC4ggEAaYQBAAqGAQC7hwEAXIkBAA2LAQCujAEAX44BAO+PAQCQkQEAMZMBAMGUAQBhlgEAE5gBALOZAQBlmwEABZ0BALeeAQBXoAEACaIBAKmjAQBKpQEA2qYBAHuoAQAbqgEAvKsBAG2tAQAOrwEAv7ABAGCyAQARtAEAsrUBAGS3AQAEuQEAtboBAFa8AQDmvQEAh78BACfBAQDIwgEAacQBAAnGAQC7xwEAW8kBAA3LAQCtzAEAX84BAP/PAQCx0QEAQdMBAOHUAQCC1gEAI9gBAMPZAQBk2wEAFd0BALbeAQBG4AEA5+EBAIfjAQAo5QEAuOYBAFnoAQD56QEAmusBAEvtAQDs7gEAnfABAD7yAQDv8wEAkPUBAEH3AQDi+AEAcvoBABP8AQC0/QEAVP8BAPUAAgCVAgIARwQCAOcFAgCZBwIAOQkCAOsKAgCLDAIALA4CALwPAgBdEQIA/RICAJ4UAgBPFgIA8BcCAKEZAgBCGwIA9BwCAJQeAgBFIAIA5iECAJcjAgA4JQIAyCYCAGkoAgAJKgIAqisCADotAgDbLgIAfDACABwyAgC9MwIAXTUCAA83AgCvOAIAYToCAAE8AgCzPQIAUz8CAAVBAgCVQgIANUQCANZFAgB3RwIAF0kCALhKAgBpTAIACk4CALxPAgBcUQIADVMCAK5UAgBfVgIA71cCAJBZAgAxWwIAwVwCAGFeAgATYAIAs2ECAGVjAgAFZQIAt2YCAFdoAgAJagIAqWsCAFttAgD8bgIArXACAD1yAgDdcwIAfnUCAB93AgC/eAIAYHoCABF8AgCyfQIAY38CAASBAgC1ggIAVoQCAAeGAgCohwIAWYkCAOmKAgCKjAIAK44CALuPAgBbkQIA/JICAJ2UAgAtlgIAzZcCAH+ZAgAfmwIA0ZwCAHGeAgAjoAIAxKECAHWjAgAVpQIAtqYCAEaoAgDnqQIAh6sCACitAgDZrgIAerACACuyAgDMswIAfbUCAB63AgDPuAIAcLoCACG8AgDCvQIAc78CABTBAgDFwgIAVcQCAPbFAgCXxwIAJ8kCAMfKAgB5zAIAGc4CAMvPAgBr0QIAHdMCAL3UAgBv1gIAD9gCALDZAgBA2wIA4dwCAIHeAgAi4AIA0+ECAHTjAgAl5QIAxuYCAHfoAgAY6gIAyesCAGrtAgAb7wIAvPACAG3yAgAO9AIAnvUCAD/3AgDf+AIAgPoCACH8AgDB/QIAc/8CABMBAwDFAgMAZQQDABcGAwC3BwMAWAkDAOgKAwCJDAMAKQ4DAMoPAwB7EQMAHBMDAM0UAwBuFgMAHxgDAMAZAwBxGwMAEh0DAMQeAwBkIAMAFSIDALYjAwBGJQMA5yYDAIcoAwAoKgMAySsDAGktAwAKLwMAqzADAEwyAwDsMwMAfDUDAB03AwC9OAMAXjoDAP87AwCfPQMAUT8DAPFAAwCjQgMAQ0QDAPVFAwCFRwMAJUkDAMZKAwBnTAMAB04DAKhPAwBZUQMA+lIDAKtUAwBMVgMA/VcDAJ5ZAwBPWwMA8FwDAKFeAwBCYAMA82EDAINjAwAkZQMAxWYDAGVoAwD1aQMAp2sDAEdtAwD5bgMAmXADAEtyAwDrcwMAnXUDAD13AwDveAMAj3oDAEF8AwDhfQMAk38DADOBAwDlggMAhYQDADeGAwDHhwMAZ4kDAAiLAwCpjAMASY4DAOqPAwCbkQMAPJMDAO2UAwCOlgMAP5gDAOCZAwCRmwMAMp0DAOOeAwBzoAMAFKIDALWjAwBVpQMA5aYDAJeoAwA3qgMA6asDAImtAwA7rwMA27ADAI2yAwAttAMA37UDAH+3AwAxuQMA0boDAIO8AwAjvgMA1b8DAHXBAwAnwwMAx8QDAHnGAwAZyAMAy8kDAGvLAwAdzQMArc4DAE3QAwDu0QMAj9MDAC/VAwDQ1gMAgdgDACLaAwDT2wMAdN0DACXfAwDG4AMAd+IDABjkAwCo5QMASecDAOnoAwCK6gMAK+wDAMztAwB97wMAHfEDAM/yAwBv9AMAIfYDAMH3AwBz+QMAA/sDAKP8AwBE/gMA5f8DAIUBBAAmAwQA1wQEAHgGBAApCAQAygkEAHsLBAAcDQQArA4EAE0QBADtEQQAjhMEAC8VBADPFgQAgRgEACEaBADTGwQAcx0EACUfBADFIAQAdyIEAAckBACnJQQASCcEAOkoBACJKgQAKiwEANstBAB8LwQALTEEAM4yBAB/NAQAIDYEALA3BABROQQA8ToEAJI8BAAzPgQA1D8EAIVBBAAlQwQA10QEAHdGBAApSAQAyUkEAGpLBAD6TAQAm04EADtQBADcUQQAjVMEAC5VBADfVgQAgFgEADFaBADSWwQAg10EACRfBADVYAQAdmIEAAZkBACnZQQAR2cEAOhoBACJagQAKWwEANttBAB7bwQALXEEAM1yBAB/dAQAH3YEANF3BABheQQAAXsEAKJ8BABDfgQA438EAISBBAA1gwQA1oQEAIeGBAAoiAQA2YkEAHqLBAArjQQAu44EAFyQBAD9kQQAnZMEAC2VBADflgQAf5gEADGaBADRmwQAg50EACOfBADVoAQAdaIEACekBADHpQQAaKcEAPioBACZqgQAOawEANqtBACLrwQALLEEAN2yBAB+tAQAL7YEANC3BACBuQQAIrsEANS8BAB0vgQAJcAEALXBBABWwwQA98QEAJfGBAAnyAQA2ckEAHnLBAArzQQAy84EAH3QBAAd0gQAz9MEAG/VBAAh1wQAwdgEAHPaBAAD3AQAo90EAETfBADl4AQAheIEACbkBADX5QQAeOcEACnpBADK6gQAe+wEABzuBACs7wQATfEEAO3yBACO9AQAL/YEAM/3BACB+QQAIfsEANP8BABz/gQAJQAFAMUBBQB3AwUABwUFAKcGBQBICAUA6QkFAIkLBQAqDQUA3A4FAHwQBQAtEgUAzhMFAH8VBQAgFwUAsBgFAFEaBQDxGwUAkh0FADMfBQDTIAUAhSIFACUkBQDXJQUAdycFACkpBQDJKgUAaiwFAPotBQCbLwUAOzEFANwyBQCNNAUALjYFAN83BQCAOQUAMTsFANI8BQCDPgUAJEAFANVBBQB2QwUAJ0UFALdGBQBYSAUA+UkFAJlLBQApTQUA204FAHtQBQAtUgUAzVMFAH9VBQAfVwUA0VgFAHFaBQAjXAUAw10FAGRfBQD0YAUAlWIFADVkBQDWZQUAh2cFAChpBQDZagUAemwFACtuBQDMbwUAfXEFAB5zBQDPdAUAX3YFAAB4BQCheQUAQXsFANF8BQCDfgUAJIAFANWBBQB1gwUAJ4UFAMeGBQB5iAUAGYoFAMuLBQBrjQUAHY8FAL2QBQBvkgUAD5QFAMGVBQBhlwUAApkFAJKaBQAznAUA050FAHSfBQAloQUAxqIFAHekBQAYpgUAyacFAGqpBQAcqwUAvKwFAG2uBQAOsAUAnrEFAD+zBQDftAUAgLYFACG4BQDBuQUAc7sFABO9BQDFvgUAZcAFABfCBQC3wwUAWMUFAOjGBQCJyAUAKcoFAMrLBQB7zQUAHM8FAM3QBQBu0gUAH9QFAMDVBQBx1wUAEtkFAKLaBQBD3AUA5N0FAITfBQAl4QUAxeIFAHfkBQAX5gUAyecFAGnpBQAb6wUAu+wFAG3uBQAN8AUAv/EFAF/zBQAA9QUAkPYFADH4BQDR+QUAcvsFACT9BQDE/gUAdQAGABYCBgDHAwYAaAUGABkHBgC6CAYAawoGAPsLBgCcDQYAPQ8GAN0QBgBtEgYAHxQGAL8VBgBxFwYAERkGAMMaBgBkHAYAFR4GALUfBgBnIQYAByMGALkkBgBZJgYA+icGAIopBgArKwYAyywGAGwuBgAdMAYAvjEGAG8zBgAQNQYAwTYGAGI4BgATOgYAtDsGAGU9BgAGPwYAt0AGAEdCBgDoQwYAiUUGAClHBgC5SAYAa0oGAAtMBgC9TQYAXU8GAA9RBgCvUgYAYVQGAAFWBgCzVwYAU1kGAAVbBgClXAYAV14GAPdfBgCYYQYAKGMGAMlkBgBpZgYACmgGALtpBgBcawYADW0GAK5uBgBfcAYAAHIGALFzBgBSdQYAA3cGAKR4BgA0egYA1XsGAHV9BgAWfwYAt4AGAFeCBgAJhAYAqYUGAFuHBgD7iAYArYoGAE2MBgD/jQYAn48GAECRBgDQkgYAcZQGABGWBgCylwYAZJkGAASbBgC1nAYAVp4GAAegBgCooQYAWaMGAPqkBgCrpgYATKgGANypBgB9qwYAHa0GAL6uBgBfsAYA/7EGALGzBgBRtQYAA7cGAKS4BgBVugYA9bsGAKe9BgA3vwYA18AGAHjCBgAZxAYAucUGAFrHBgALyQYArMoGAF3MBgD+zQYAr88GAFDRBgAB0wYAotQGADLWBgDT1wYAc9kGABTbBgC13AYAVd4GAAfgBgCn4QYAWeMGAPnkBgCr5gYAS+gGAP3pBgCd6wYAT+0GAO/uBgCQ8AYAMfIGAMHzBgBh9QYAAvcGALP4BgBU+gYABfwGAKb9BgBX/wYA+AAHAKkCBwBKBAcA+wUHAJwHBwBNCQcA3QoHAH4MBwAfDgcAvw8HAE8RBwABEwcAoRQHAFMWBwDzFwcApRkHAEUbBwD3HAcAlx4HAEkgBwDpIQcAiiMHABolBwC7JgcAWygHAPwpBwCtKwcATi0HAP8uBwCgMAcAUTIHAPIzBwCkNQcARDcHAPU4BwCWOgcAJjwHAMc9BwBnPwcACEEHAKlCBwBJRAcA+0UHAJtHBwBNSQcA7UoHAJ9MBwA/TgcA8U8HAJFRBwBDUwcA5FQHAJVWBwA1WAcA1lkHAGZbBwAHXQcAp14HAFlgBwD5YQcAq2MHAEtlBwDsZgcAjWgHAB1qBwC9awcAXm0HAA9vBwCwcAcAYXIHAAJ0BwCzdQcAVHcHAAV5BwCmegcAV3wHAPh9BwCIfwcAKYEHAMmCBwBqhAcAC4YHAKyHBwBdiQcA/YoHAK+MBwBPjgcAAZAHAKGRBwBTkwcA85QHAKWWBwA1mAcA1ZkHAHabBwAXnQcAt54HAFigBwAJogcAqqMHAFulBwD8pgcAragHAE6qBwD/qwcAoK0HADCvBwDRsAcAcbIHABK0BwCztQcAU7cHAAW5BwClugcAV7wHAPe9BwCpvwcAScEHAPvCBwCbxAcATcYHAN3HBwB9yQcAHssHAL/MBwBfzgcAANAHALHRBwBS0wcAA9UHAKTWBwBV2AcA9tkHAKfbBwBI3QcA2N4HAHngBwAZ4gcAuuMHAFvlBwD75gcAregHAE3qBwD/6wcAn+0HAFHvBwDx8AcAo/IHAEP0BwDk9QcAhfcHABX5BwC1+gcAVvwHAAf+BwCo/wcAWQEIAPoCCACsBAgATAYIAP0HCACeCQgATwsIAPAMCACADggAIRAIAMERCABiEwgAAxUIAKMWCABVGAgA9RkIAKcbCABHHQgA+R4IAJkgCABLIggA7CMIAJ0lCAAtJwgAzSgIAG4qCAAPLAgAry0IAFAvCAABMQgAojIIAFM0CAD0NQgApTcIAEY5CAD3OggAmDwIAEk+CADZPwgAekEIABtDCAC7RAgAS0YIAP1HCACdSQgAT0sIAO9MCAChTggAQVAIAPNRCACTUwgARVUIAOVWCACXWAgAN1oIAOlbCAB5XQgAGV8IALpgCABbYggA+2MIAK1lCABNZwgA/2gIAI9qCAAvbAgA0G0IAHFvCAARcQgAsnIIAGN0CAAEdggAtXcIAFZ5CAAHewgAqHwIAFl+CAD6fwgArIEIADuDCADchAgAfYYIAB2ICACtiQgAX4sIAP+MCACxjggAUZAIAAOSCACjkwgAVZUIAPWWCACnmAgAR5oIAPmbCACZnQgAS58IAOygCACdoggALaQIAM2lCABupwgAD6kIAK+qCABQrAgAAa4IAKKvCABTsQgA9LIIAKW0CABGtggA97cIAJi5CABJuwgA2bwIAHq+CAAbwAgAu8EIAEvDCAD9xAgAncYIAE/ICADvyQgAocsIAEHNCADzzggAk9AIAEXSCADl0wgAl9UIADfXCADp2AgAedoIABncCAC63QgAW98IAPvgCACc4ggATeQIAO7lCACf5wgAQOkIAPHqCACS7AgAQ+4IANPvCAB08QgAFfMIALX0CABF9ggA9/cIAJf5CABJ+wgA6fwIAJv+CAA7AAkA7QEJAI0DCQA/BQkA3wYJAJEICQAxCgkA0gsJAHMNCQADDwkAoxAJAFUSCQD1EwkApxUJAEcXCQD5GAkAmRoJAEscCQDsHQkAjB8JAC0hCQC9IgkAXSQJAP4lCQCvJwkAUCkJAAErCQCiLAkAUy4JAPQvCQClMQkARjMJANY0CQB3NgkAFzgJALg5CQBZOwkA+TwJAKs+CQBLQAkA/UEJAJ1DCQBPRQkA70YJAKFICQBBSgkA80sJAINNCQAjTwkAxFAJAGVSCQAFVAkAplUJAFdXCQD4WAkAqVoJAEpcCQD7XQkAnF8JAE1hCQDdYgkAfmQJAB9mCQC/ZwkAT2kJAAFrCQChbAkAU24JAPRvCQClcQkARXMJAOZ0CQCXdgkAOHgJAOl5CQCKewkAO30JANx+CQBsgAkADYIJAK2DCQBOhQkA74YJAI+ICQBBigkA4YsJAJONCQA0jwkA5ZAJAIWSCQA3lAkA15UJAImXCQApmQkA25oJAGucCQALngkArJ8JAE2hCQDtogkAjqQJAD+mCQDgpwkAkakJADKrCQDjrAkAhK4JACWwCQC1sQkAVbMJAPa0CQCXtgkAN7gJANi5CQCJuwkAKr0JANu+CQB8wAkALcIJAM7DCQBexQkA/8YJAJ/ICQBAygkA4csJAIHNCQAzzwkA09AJAIXSCQAl1AkA19UJAGfXCQAH2QkAqNoJAEncCQDp3QkAit8JADzhCQDc4gkAjeQJAC7mCQDf5wkAgOkJADHrCQDB7AkAYu4JAAPwCQCj8QkAM/MJAOX0CQCF9gkAN/gJANf5CQCJ+wkAKf0JANv+CQB8AAoALQIKAM0DCgB/BQoAHwcKAMAICgBhCgoA8QsKAJENCgAyDwoA4xAKAIQSCgA1FAoA1hUKAIcXCgAoGQoA2RoKAHocCgAKHgoAqx8KAEshCgDsIgoAjSQKAC0mCgDfJwoAfykKADErCgDRLAoAgy4KACMwCgDVMQoAdTMKACc1CgDHNgoAeTgKAAk6CgCpOwoASj0KAOs+CgCLQAoALEIKAN1DCgB+RQoAL0cKANBICgCBSgoAIkwKANNNCgBjTwoABFEKAKVSCgBFVAoA1VUKAIdXCgAnWQoA2VoKAHlcCgArXgoAy18KAH1hCgAdYwoAz2QKAG9mCgAhaAoAwWkKAHNrCgATbQoAtG4KAFVwCgDlcQoAhXMKACZ1CgDXdgoAeHgKACl6CgDKewoAfH0KABx/CgDNgAoAboIKAB+ECgCvhQoAUIcKAPGICgCRigoAIYwKANONCgBzjwoAJZEKAMWSCgB3lAoAF5YKAMmXCgBpmQoAG5sKALycCgBtngoADaAKAL+hCgBfowoAAKUKAKGmCgAxqAoA0akKAHKrCgAjrQoAxK4KAHWwCgAWsgoAx7MKAGi1CgAZtwoAurgKAGu6CgAMvAoAnL0KAD2/CgDdwAoAfsIKAB/ECgC/xQoAcccKABHJCgDDygoAY8wKABXOCgC1zwoAZ9EKAAfTCgCo1AoASdYKANnXCgB52QoAGtsKAMvcCgBs3goAHeAKAL7hCgBv4woAEOUKAMHmCgBi6AoAE+oKALTrCgBE7QoA5e4KAIXwCgAm8goAx/MKAGf1CgAZ9woAufgKAGv6CgAL/AoAvf0KAF3/CgAPAQsArwILAGEECwDxBQsAkQcLADIJCwDTCgsAcwwLABQOCwDFDwsAZhELABcTCwC4FAsAaRYLAAoYCwCaGQsAOxsLANscCwB8HgsAHSALAL0hCwBvIwsADyULAMEmCwBhKAsAEyoLALMrCwBlLQsABS8LALcwCwBHMgsA5zMLAIg1CwApNwsAuTgLAFk6CwD6OwsAmz0LADs/CwDcQAsAjUILAC5ECwDPRQsAb0cLAP9ICwCgSgsAQUwLAOFNCwCTTwsAM1ELAOVSCwCFVAsAN1YLANdXCwCJWQsAKVsLANtcCwB7XgsALWALAM1hCwB/YwsAH2ULAMBmCwBhaAsA8WkLAJFrCwAybQsA024LAGNwCwADcgsApHMLAFV1CwD2dgsAp3gLAEh6CwD5ewsAmn0LAEx/CwDsgAsAfIILAB2ECwC9hQsAXocLAP+ICwCfigsAUYwLAPGNCwCjjwsAQ5ELAPWSCwCVlAsAR5YLAOeXCwCZmQsAOZsLANqcCwB7ngsAC6ALAKuhCwBMowsA/aQLAJ6mCwBPqAsA8KkLAKGrCwBCrQsA864LAJSwCwBFsgsA1bMLAHa1CwAXtwsAt7gLAEe6CwD5uwsAmb0LAEu/CwDrwAsAncILAD3ECwDvxQsAj8cLAEHJCwDhygsAgswLACPOCwDDzwsAZNELAAXTCwCl1AsAV9YLAPfXCwCp2QsASdsLAPvcCwCb3gsATeALAO3hCwCf4wsAP+ULAPHmCwCR6AsAMuoLANPrCwBj7QsAA+8LAKTwCwBV8gsA9vMLAKf1CwBI9wsA+fgLAJr6CwBM/AsA7P0LAHz/CwAdAQwAvQIMAF4EDAD/BQwAnwcMAFEJDADxCgwAowwMAEMODAD1DwwAlREMAEcTDADnFAwAmRYMADkYDADrGQwAjBsMABsdDADNHgwAbSAMAB8iDAC/IwwAcSUMABEnDADDKAwAYyoMABUsDAC1LQwAZy8MAAcxDAC5MgwAWTQMAAs2DACrNwwAXTkMAO06DACNPAwALj4MAM8/DABvQQwAEEMMAMFEDABiRgwAE0gMALRJDABlSwwABk0MALdODABYUAwA6FEMAIlTDAApVQwAylYMAGtYDAAMWgwAvVsMAF1dDAAPXwwAr2AMAGFiDAABZAwAs2UMAFNnDAAFaQwApWoMAFdsDAD3bQwAqW8MADlxDADZcgwAenQMABt2DAC7dwwAXHkMAA17DACufAwAX34MAACADACxgQwAUoMMAASFDACkhgwAVYgMAOWJDACGiwwAJ40MAMeODABXkAwACZIMAKmTDABblQwA+5YMAK2YDABNmgwA/5sMAJ+dDABRnwwA8aAMAKOiDABEpAwA9aUMAJWnDABHqQwA56oMAIisDAAprgwAua8MAFmxDAD6sgwAq7QMAEy2DAD9twwAnrkMAE+7DADwvAwAob4MAELADADzwQwAhMMMACTFDADFxgwAZcgMAAbKDACnywwAN80MANfODAB40AwAKdIMAMrTDAB71QwAHNcMAM3YDABu2gwAH9wMAMDdDABx3wwAEuEMAKLiDABD5AwA4+UMAITnDAAl6QwAxeoMAHfsDAAX7gwAye8MAGnxDAAb8wwAu/QMAG32DAAN+AwAv/kMAF/7DAAA/QwAof4MADEADQDRAQ0AcgMNACMFDQDEBg0AdQgNABYKDQDHCw0AaA0NABkPDQC6EA0AShINAOsTDQCMFQ0ALBcNAM0YDQBtGg0AHxwNAL8dDQBxHw0AESENAMMiDQBjJA0AFSYNALUnDQBnKQ0ABysNALksDQBZLg0ACzANAJsxDQA7Mw0A3DQNAH02DQAdOA0AvjkNAG87DQAQPQ0AwT4NAGJADQATQg0AtEMNAGVFDQAGRw0At0gNAEdKDQDoSw0AiU0NAClPDQC5UA0Aa1INAAxUDQCsVQ0ATVcNAO1YDQB9Wg0AL1wNAM9dDQCBXw0AIWENANNiDQBzZA0AJWYNAMVnDQB3aQ0AF2sNAMlsDQBpbg0AG3ANALtxDQBtcw0ADXUNAK52DQBPeA0A73kNAJB7DQAxfQ0A0X4NAIOADQAjgg0A1YMNAHWFDQAnhw0Ax4gNAHmKDQAZjA0Ay40NAGuPDQAdkQ0AvZINAG+UDQAPlg0AwZcNAGGZDQATmw0As5wNAFSeDQD1nw0AlaENADajDQDXpA0Ad6YNABioDQDJqQ0AaqsNAButDQC8rg0ATLANAO2xDQCNsw0ALrUNAM+2DQBvuA0AIboNAMG7DQBzvQ0AE78NAMXADQBlwg0AF8QNALfFDQBpxw0ACckNALvKDQBbzA0ADc4NAK3PDQBf0Q0A/9INALHUDQBR1g0A8tcNAJPZDQAj2w0AxNwNAGTeDQAV4A0AtuENAGfjDQAI5Q0AueYNAFroDQAL6g0ArOsNADztDQDd7g0AffANAB7yDQC/8w0AX/UNABH3DQCx+A0AY/oNAAT8DQC1/Q0AVf8NAAcBDgCnAg4AWQQOAPkFDgCaBw4AOwkOAMsKDgBrDA4ADA4OAL0PDgBeEQ4ADxMOALAUDgBhFg4AAhgOALMZDgBUGw4ABR0OAJUeDgA2IA4A1yEOAHcjDgAHJQ4AuSYOAFkoDgALKg4AqysOAF0tDgD9Lg4ArzAOAE8yDgABNA4AoTUOAFM3DgDzOA4ApToOADU8DgDVPQ4Adj8OABdBDgC3Qg4AWEQOAAlGDgCqRw4AW0kOAPxKDgCtTA4ATk4OAP9PDgCgUQ4AMFMOANFUDgBxVg4AElgOALNZDgBTWw4ABV0OAKVeDgBXYA4A92EOAKljDgBJZQ4A+2YOAJtoDgBNag4A7WsOAJ9tDgA/bw4A8XAOAJFyDgAydA4AwnUOAGN3DgAEeQ4ApHoOADR8DgDVfQ4AdX8OABaBDgC3gg4AV4QOAAmGDgCphw4AW4kOAPuKDgCtjA4ATY4OAP+PDgCfkQ4AUZMOAPGUDgCjlg4ARJgOAPWZDgCFmw4AJZ0OAMaeDgBnoA4AB6IOAKijDgBZpQ4A+qYOAKuoDgBMqg4A/asOAJ6tDgAurw4Az7AOAG+yDgAQtA4AoLUOAEG3DgDhuA4AgroOACO8DgDDvQ4Adb8OABXBDgDHwg4AZ8QOABnGDgC5xw4Aa8kOAAzLDgC9zA4AXc4OAA/QDgCv0Q4AYdMOAAHVDgCi1g4AQ9gOANPZDgBz2w4AFN0OAMXeDgBm4A4AF+IOALjjDgBp5Q4ACucOALvoDgBc6g4ADewOAK7tDgA+7w4A3/AOAH/yDgAg9A4AwfUOAGH3DgAT+Q4As/oOAGX8DgAF/g4At/8OAFcBDwAJAw8AqQQPAFsGDwD7Bw8ArQkPAD0LDwDdDA8Afg4PAB8QDwC/EQ8AYBMPABEVDwCyFg8AYxgPAAQaDwC1Gw8AVh0PAAcfDwCXIA8AOCIPANkjDwB5JQ8ACScPALsoDwBbKg8ADSwPAK0tDwBfLw8A/zAPALEyDwBRNA8AAzYPAKM3DwBVOQ8ABjsPAJY8DwA3Pg8A1z8PAHhBDwAZQw8AuUQPAGtGDwAMSA8AvUkPAF1LDwAPTQ8Ar04PAGFQDwABUg8As1MPAFNVDwAFVw8ApVgPAFdaDwD3Ww8AqV0PAElfDwD7YA8Am2IPAE1kDwDdZQ8AfWcPAB5pDwC/ag8AX2wPAABuDwCxbw8AUnEPAARzDwCkdA8AVXYPAPZ3DwCneQ8ASHsPAPl8DwCJfg8AKoAPAMuBDwBrgw8A+4QPAK2GDwBNiA8A/4kPAJ+LDwBRjQ8A8Y4PAKOQDwBEkg8A9ZMPAJWVDwBHlw8A55gPAJmaDwA5nA8A650PAIufDwAsoQ8AzaIPAF2kDwD9pQ8AnqcPAE+pDwDwqg8AoawPAEKuDwDzrw8AlLEPAEWzDwDmtA8Al7YPADi4DwDIuQ8AabsPAAm9DwCqvg8AS8APAOvBDwCdww8APcUPAO/GDwCPyA8AQcoPAOHLDwCTzQ8AM88PAOXQDwCF0g8AN9QPANfVDwCJ1w8AKdkPANvaDwB83A8AHN4PAL3fDwBN4Q8A7eIPAI7kDwA/5g8A4OcPAJHpDwAy6w8A4+wPAITuDwA18A8A1vEPAIfzDwAo9Q8AyfYPAGn4DwD5+Q8AmvsPADv9DwDb/g8AjQAQAC0CEADOAxAAbwUQAP8GEACfCBAAQAoQAOELEABxDRAAEQ8QALIQEABjEhAABBQQALUVEABWFxAABxkQAKgaEAA4HBAA2R0QAHkfEAAaIRAAuyIQAFskEAANJhAArScQAF8pEAD/KhAAsSwQAFEuEAADMBAAozEQAFUzEAD1NBAApzYQAEc4EAD5ORAAiTsQACk9EADKPhAAa0AQAAxCEACsQxAAXUUQAP5GEACvSBAAUEoQAAFMEACiTRAAU08QAONQEACEUhAAJVQQAMVVEABVVxAAB1kQAKdaEABZXBAA+V0QAKtfEABMYRAA/WIQAJ1kEABPZhAA72cQAKFpEABBaxAA82wQAJNuEABFcBAA1XEQAHVzEAAWdRAAt3YQAFd4EAD4eRAAqXsQAEp9EADrfhAAe4AQABuCEAC8gxAAXYUQAO2GEACNiBAALooQAN+LEACAjRAAMY8QANKQEACDkhAAJJQQANWVEABllxAABpkQAKeaEABHnBAA150QAImfEAApoRAA26IQAHukEAAtphAAzacQAH+pEAAfqxAA0awQAIKuEAASsBAAs7EQAFSzEAD0tBAAlbYQADW4EADnuRAAh7sQADm9EADZvhAAi8AQACvCEADdwxAAfcUQAC/HEADPyBAAgcoQACHMEACxzRAAUs8QAPPQEACU0hAAI9QQANXVEAB11xAAJ9kQAMfaEAB53BAAGd4QAMvfEABr4RAAHeMQAL3kEABv5hAAD+gQAMHpEABh6xAAE+0QALPuEABl8BAABfIQAKbzEABH9RAA1/YQAHf4EAAY+hAAufsQAEn9EADp/hAAigARADsCEQDcAxEAjQURAC4HEQDfCBEAgAoRADEMEQDSDREAYg8RAAMREQCjEhEARBQRAOUVEQCFFxEANxkRANcaEQCJHBEAKR4RANsfEQB7IREAHCMRAL0kEQBdJhEA/icRAJ8pEQA/KxEA8SwRAJEuEQBDMBEA4zERAJUzEQA1NREA5zYRAIc4EQA5OhEA2TsRAIs9EQArPxEA3UARAH1CEQAeRBEAv0URAE9HEQDvSBEAkEoRADFMEQDBTREAYU8RAAJREQCzUhEAVFQRAPVVEQCFVxEAJVkRAMZaEQBnXBEA910RAJdfEQA4YREA6WIRAIpkEQA7ZhEA3GcRAI1pEQAuaxEA32wRAIBuEQAQcBEAsXERAFFzEQDydBEAk3YRADN4EQDleREAhXsRADd9EQDXfhEAiYARACmCEQDbgxEAjIURAByHEQC9iBEAXYoRAP6LEQCfjREAP48RAPGQEQCRkhEAQ5QRAOSVEQCVlxEANZkRAOeaEQCHnBEAOZ4RANmfEQCLoREAK6MRAN2kEQB9phEAL6gRAM+pEQCBqxEAIa0RANOuEQBzsBEAFLIRALWzEQBFtREA5bYRAIa4EQA3uhEA2LsRAIm9EQAqvxEA3MARAHzCEQAtxBEAzsURAH/HEQAgyREA0coRAGHMEQACzhEAo88RAEPREQDk0hEAhdQRACXWEQDX1xEAd9kRACnbEQDJ3BEAe94RABzgEQDN4REAbeMRAB/lEQC/5hEAcegRABHqEQDD6xEAY+0RABXvEQDG8BEAZ/IRABj0EQC59REAWfcRAAv5EQCr+hEAXfwRAP39EQCv/xEATwESAAEDEgChBBIAUwYSAPMHEgClCRIARQsSAPcMEgCXDhIASRASAOkREgCKExIAKxUSALsWEgBbGBIA/BkSAK0bEgBOHRIA/x4SAKAgEgBRIhIA8iMSAKMlEgBEJxIA9SgSAJYqEgBHLBIA1y0SAHgvEgAZMRIAuTISAFo0EgD7NRIArDcSAE05EgDtOhIAnzwSAD8+EgDxPxIAkUESAENDEgDjRBIAlUYSADVIEgDnSRIAh0sSADlNEgDZThIAelASABtSEgC7UxIAXFUSAP1WEgCdWBIAPloSAO9bEgCQXRIAQV8SAOJgEgCTYhIANGQSAMRlEgBlZxIABWkSAKZqEgBHbBIA+G0SAJlvEgA5cRIA63ISAIx0EgA9dhIA3XcSAI95EgAvexIA4XwSAIF+EgAzgBIA04ESAIWDEgAlhRIA14YSAHeIEgApihIAuYsSAFmNEgD6jhIAm5ASADuSEgDckxIAjZUSAC6XEgDfmBIAgJoSADGcEgDSnRIAhJ8SACShEgDVohIAdqQSACemEgC3pxIAWKkSAPmqEgCZrBIAOq4SANuvEgCMsRIALbMSAM20EgB/thIAH7gSANG5EgBxuxIAI70SAMS+EgB1wBIAFcISAMfDEgBnxRIAGccSALnIEgBryhIAC8wSAKzNEgBNzxIA3dASAH3SEgAe1BIAz9USAHDXEgAh2RIAwtoSAHPcEgAU3hIAxd8SAGbhEgAX4xIAuOQSAEjmEgDp5xIAiekSACrrEgDL7BIAa+4SAB3wEgC98RIAb/MSAA/1EgDB9hIAYfgSABP6EgCz+xIAZf0SAAX/EgC3ABMAVwITAAkEEwCpBRMASgcTAOsIEwCLChMAGwwTALwNEwBdDxMA7RATAI0SEwAuFBMA3xUTAIAXEwAxGRMA0hoTAIQcEwAkHhMA1R8TAHYhEwAXIxMAtyQTAFgmEwAJKBMAqikTAFsrEwD8LBMArS4TAE4wEwD/MRMAoDMTAFE1EwDhNhMAgjgTACM6EwDEOxMAUz0TAAU/EwClQBMAV0ITAPdDEwCpRRMASUcTAPtIEwCbShMATUwTAN1NEwB9TxMAHlETAL9SEwBfVBMAAFYTALFXEwBSWRMABFsTAKRcEwBVXhMA9l8TAKdhEwA3YxMA2GQTAHlmEwAZaBMAumkTAFtrEwAMbRMArW4TAE1wEwD/cRMAn3MTAFF1EwDxdhMAo3gTAER6EwD1exMAlX0TAEd/EwDngBMAiIITACmEEwC5hRMAWYcTAPqIEwCbihMAK4wTAMyNEwBsjxMAHZETAL6SEwBvlBMAEJYTAMGXEwBimRMAE5sTALScEwBEnhMA5Z8TAIWhEwAmoxMAx6QTAHimEwAZqBMAuakTAGurEwAMrRMAva4TAF2wEwAPshMAr7MTAGG1EwABtxMAs7gTAFO6EwAFvBMAlb0TADW/EwDWwBMAd8ITABfEEwC4xRMAaccTAArJEwC7yhMAXMwTAA3OEwCuzxMAX9ETAADTEwCQ1BMAMdYTANHXEwBy2RMAE9sTAMTcEwBl3hMABeATALfhEwBX4xMACeUTAKnmEwBb6BMA++kTAK3rEwBN7RMA/+4TAJ/wEwBR8hMA4fMTAIH1EwAi9xMAw/gTAGP6EwAE/BMAtf0TAFb/EwAHARQAqAIUAFkEFAD6BRQAigcUACsJFADMChQAbAwUAA0OFAC+DxQAXxEUABATFACxFBQAURYUAAMYFACjGRQAVRsUAPUcFACnHhQARyAUAPkhFACZIxQASyUUANsmFAB7KBQAHCoUAL0rFABdLRQA/i4UAK8wFABQMhQAATQUAKI1FABDNxQA4zgUAIQ6FAAlPBQAxT0UAGY/FAAXQRQAuEIUAGlEFAAKRhQAu0cUAExJFADsShQAjUwUAC1OFADOTxQAb1EUACBTFADBVBQAYVYUABNYFACzWRQAZVsUAAVdFAC3XhQAV2AUAAliFACpYxQAW2UUAPtmFACtaBQATWoUAP9rFACPbRQAL28UANBwFABxchQAEXQUALJ1FABjdxQABHkUALV6FABWfBQAB34UAKh/FABZgRQA+oIUAIqEFAArhhQAzIcUAGyJFAANixQAvowUAF+OFAAQkBQAsZEUAFGTFAADlRQAo5YUAFWYFAD1mRQAp5sUAEedFAD5nhQAmaAUAEuiFADroxQAnaUUAD2nFADeqBQAf6oUAA+sFACvrRQAUK8UAAGxFACishQAU7QUAOO1FACEtxQAJbkUAMW6FABmvBQAB74UALi/FABZwRQA+cIUAKvEFABMxhQA/ccUAJ3JFABPyxQA78wUAKHOFABB0BQA89EUAJPTFABF1RQA5dYUAJfYFAAn2hQAx9sUAGjdFAAJ3xQAqeAUAEriFAD74xQAnOUUAE3nFADu6BQAn+oUAEDsFADx7RQAku8UACLxFADD8hQAY/QUAAT2FACl9xQAVvkUAPf6FACo/BQASf4UAOn/FACbARUAOwMVAO0EFQCNBhUAPwgVAN8JFQCRCxUAMQ0VAOMOFQCEEBUANRIVANUTFQCHFRUAFxcVALcYFQBYGhUA+RsVAJkdFQA6HxUA6yAVAIwiFQA9JBUA3iUVAI8nFQAwKRUA4SoVAIIsFQAzLhUAxC8VAGQxFQAFMxUApTQVAEY2FQDnNxUAmDkVADk7FQDqPBUAiz4VADxAFQDdQRUAfUMVAC9FFQDPRhUAgUgVACFKFQDTSxUAc00VACVPFQDFUBUAd1IVABdUFQDJVRUAWVcVAPlYFQCaWhUAO1wVANtdFQB8XxUALWEVAM5iFQB/ZBUAIGYVANFnFQByaRUAI2sVALNsFQBUbhUA9W8VAJVxFQA2cxUAxnQVAGd2FQAHeBUAqHkVAFl7FQD6fBUAm34VADuAFQDcgRUAjYMVAC6FFQDfhhUAgIgVADGKFQDSixUAhI0VABOPFQC0kBUAVZIVAPWTFQCWlRUAN5cVAOiYFQCJmhUAKZwVANudFQB7nxUALaEVAM2iFQB/pBUAH6YVANGnFQBxqRUAI6sVAMSsFQBkrhUABbAVAJWxFQA1sxUA1rQVAIe2FQAouBUA2bkVAHq7FQArvRUAzL4VAH3AFQANwhUArsMVAE/FFQDvxhUAkMgVADHKFQDByxUAYc0VAALPFQCz0BUAVNIVAOTTFQCF1RUAJdcVAMbYFQBn2hUAGNwVALndFQBZ3xUAC+EVAKviFQBd5BUA/eUVAK/nFQBP6RUAAesVAJHsFQAx7hUA0u8VAHPxFQAD8xUAo/QVAET2FQDl9xUAhfkVACb7FQDX/BUAeP4VACkAFgDKARYAWgMWAPsEFgCcBhYAPAgWAN0JFgCOCxYALw0WAOAOFgCBEBYAIRIWANMTFgBzFRYAJRcWAMUYFgB3GhYAFxwWAMkdFgBpHxYAGyEWAKsiFgBLJBYA7CUWAI0nFgAtKRYAzioWAH8sFgAgLhYA0S8WAHIxFgAjMxYAxDQWAFQ2FgD1NxYAlTkWADY7FgDXPBYAiD4WAClAFgDaQRYAakMWAAtFFgCrRhYATEgWAO1JFgCeSxYAP00WAPBOFgCRUBYAMVIWAONTFgCDVRYANVcWANVYFgCHWhYAJ1wWANldFgB5XxYAK2EWAMtiFgBsZBYADWYWAK1nFgA9aRYA3moWAI9sFgAwbhYA4W8WAIJxFgAzcxYA1HQWAIV2FgAmeBYA13kWAGd7FgAIfRYAqX4WAEmAFgDqgRYAi4MWADyFFgDdhhYAfYgWAC+KFgDPixYAgY0WACGPFgDTkBYAc5IWACWUFgDFlRYAd5cWABeZFgC4mhYAWZwWAPmdFgCJnxYAKqEWANyiFgB8pBYALaYWAM6nFgB/qRYAIKsWANGsFgByrhYAArAWAKOxFgBDsxYA5LQWAIW2FgA2uBYA17kWAIi7FgApvRYAyb4WAHvAFgAcwhYAzcMWAG3FFgAfxxYAv8gWAHHKFgARzBYAw80WAFPPFgDz0BYAlNIWADXUFgDV1RYAdtcWACfZFgDI2hYAedwWABreFgDL3xYAbOEWAPziFgCd5BYAPeYWAN7nFgB/6RYAMOsWANHsFgCC7hYAI/AWAMPxFgB18xYAFfUWAMf2FgBn+BYAGfoWALn7FgBr/RYAC/8WAKwAFwBNAhcA7QMXAI4FFwAvBxcAzwgXAHAKFwAhDBcAwg0XAHMPFwAUERcAxRIXAFUUFwD2FRcAlxcXADcZFwDYGhcAeRwXACoeFwDLHxcAfCEXAB0jFwC9JBcAbyYXAA8oFwDBKRcAYSsXABMtFwCzLhcAZTAXAAUyFwC3MxcAVzUXAPg2FwCZOBcAOToXAMk7FwB7PRcAHD8XALxAFwBdQhcA/UMXAI1FFwAuRxcAz0gXAG9KFwD/SxcAoE0XAFFPFwDyUBcApFIXAERUFwD1VRcAllcXAEdZFwDoWhcAeFwXABleFwC5XxcAWmEXAPtiFwCsZBcATWYXAP5nFwCfaRcAUGsXAPFsFwCRbhcAQ3AXAORxFwCVcxcANXUXAOd2FwCHeBcAOXoXAMl7FwBpfRcACn8XAKuAFwBLghcA7IMXAJ2FFwA+hxcA74gXAJCKFwBBjBcA4o0XAHKPFwATkRcAs5IXAFSUFwD1lRcAppcXAEeZFwD4mhcAmZwXAEqeFwDrnxcAnKEXAD2jFwDdpBcAj6YXAC+oFwDhqRcAgasXADOtFwDTrhcAhbAXABWyFwC1sxcAVrUXAPe2FwCXuBcAOLoXAOm7FwCKvRcAO78XANzAFwCNwhcALsQXAN/FFwBvxxcAEMkXALHKFwBRzBcA8s0XAJPPFwBE0RcA5dIXAIXUFwAm1hcAx9cXAGfZFwD32hcAmNwXAEneFwDq3xcAm+EXADzjFwDt5BcAjuYXAB7oFwC/6RcAX+sXAADtFwCh7hcAUvAXAPPxFwCk8xcARfUXAPb2FwCX+BcASPoXAOn7FwCJ/RcAO/8XANsAGACNAhgALQQYAN8FGABvBxgADwkYALAKGABRDBgA8Q0YAJIPGABDERgA5BIYAJUUGAA2FhgA5xcYAIgZGAAYGxgAuRwYAFkeGAD6HxgAmyEYAEwjGADtJBgAniYYAD8oGADfKRgAkSsYADEtGADjLhgAgzAYADUyGADFMxgAZTUYAAY3GACnOBgARzoYAOg7GACZPRgAOj8YAOxAGACMQhgAPUQYAN5FGACPRxgAMEkYAMBKGABhTBgAAU4YAKJPGABDURgA9FIYAJVUGABGVhgA51cYAJhZGAA5WxgA6lwYAIteGAA8YBgA3WEYAH1jGAAvZRgAz2YYAIFoGAAhahgA02sYAGNtGAADbxgApHAYAEVyGADlcxgAhnUYADd3GADYeBgAiXoYACp8GADbfRgAfH8YAAyBGACtghgATYQYAO6FGACPhxgAQIkYAOGKGACBjBgAM44YANOPGACFkRgAJZMYANeUGAB3lhgAKZgYALmZGABZmxgA+pwYAJueGAA7oBgA3KEYAI2jGAAupRgA36YYAICoGAAxqhgAwasYAGKtGAADrxgAo7AYAESyGADlsxgAlrUYADe3GADouBgAiboYACm8GADbvRgAe78YAC3BGADNwhgAf8QYAA/GGACvxxgAUMkYAPHKGACRzBgAMs4YAOPPGACE0RgANdMYANbUGACH1hgAKNgYALjZGABZ2xgA+dwYAJreGAA74BgA7OEYAI3jGAA+5RgA3+YYAJDoGAAx6hgA0esYAIPtGAAj7xgA1fAYAHXyGAAn9BgAx/UYAGj3GAAJ+RgAqfoYADn8GADa/RgAi/8YACwBGQDdAhkAfgQZAC8GGQDQBxkAgQkZACILGQCyDBkAUw4ZAPQPGQCUERkANRMZAOYUGQCHFhkAOBgZANkZGQB5GxkAKx0ZAMseGQB9IBkAHSIZAM8jGQBvJRkAIScZALEoGQBRKhkA8isZAJMtGQA0LxkA1DAZAIUyGQAmNBkA1zUZAHg3GQApORkAyjoZAHs8GQALPhkArD8ZAE1BGQDtQhkAjkQZAC9GGQDgRxkAgUkZADJLGQDTTBkAdE4ZACVQGQDFURkAd1MZABdVGQDJVhkAaVgZAPlZGQCrWxkAS10ZAOxeGQCNYBkALWIZAM5jGQB/ZRkAIGcZANFoGQByahkAI2wZAMRtGQB1bxkABXEZAKZyGQBHdBkA53UZAIh3GQApeRkA2noZAHt8GQAsfhkAzX8ZAH6BGQAfgxkA0IQZAHGGGQARiBkAw4kZAGOLGQAVjRkAtY4ZAGeQGQAHkhkAqJMZAEmVGQDplhkAeZgZABqaGQC7mxkAW50ZAOueGQCdoBkAPaIZAO+jGQB/pRkAH6cZAMCoGQBhqhkAAawZAKKtGQBTrxkA9LAZAKWyGQBGtBkA97UZAJi3GQA5uRkAyboZAGm8GQAKvhkAq78ZAFzBGQD9whkArsQZAE/GGQAAyBkAockZAFLLGQDzzBkApM4ZAEXQGQDl0RkAl9MZADfVGQDp1hkAidgZADvaGQDL2xkAa90ZAAzfGQCt4BkATeIZAO7jGQCf5RkAQOcZAPHoGQCS6hkAQ+wZAOTtGQCV7xkAJfEZAMbyGQBn9BkAB/YZAKj3GQBJ+RkA+voZAJv8GQBM/hkA7f8ZAJ4BGgA/AxoA8AQaAJEGGgAxCBoA4wkaAIMLGgA1DRoA1Q4aAIcQGgAXEhoAtxMaAFgVGgD5FhoAmRgaADoaGgDrGxoAjB0aAD0fGgDeIBoAjyIaADAkGgDAJRoAYScaAAEpGgCiKhoAQywaAOMtGgCELxoANTEaANYyGgCHNBoAKDYaALg3GgBZORoA+ToaAJo8GgA7PhoA7D8aAI1BGgA+QxoA30QaAJBGGgAxSBoA4kkaAINLGgAjTRoA1U4aAHVQGgAnUhoAx1MaAHlVGgAJVxoAqVgaAEpaGgDrWxoAi10aACxfGgDdYBoAfmIaAC9kGgDQZRoAgWcaACJpGgDTahoAY2waAARuGgClbxoARXEaAOZyGgCHdBoAOHYaANl3GgCKeRoAK3saANx8GgB9fhoALoAaAM+BGgCAgxoAIYUaAMGGGgBziBoAE4oaAMWLGgBljRoAF48aALeQGgBYkhoA+ZMaAJmVGgAplxoAypgaAHyaGgAcnBoAzZ0aAG6fGgAfoRoAwKIaAHGkGgASphoAw6caAGSpGgAVqxoApawaAEauGgDnrxoAh7EaACizGgDJtBoAerYaABu4GgDMuRoAbbsaAB69GgC/vhoAX8AaABHCGgCxwxoAY8UaAAPHGgC1yBoAVcoaAAfMGgCXzRoAN88aANjQGgB50hoAGdQaALrVGgBr1xoADNkaAL3aGgBe3BoAD94aALDfGgBh4RoAAuMaALTkGgBU5hoA9ecaAIXpGgAl6xoAxuwaAGfuGgAY8BoAufEaAGrzGgAL9RoAvPYaAF34GgAO+hoAr/saAGD9GgAB/xoAsgAbAFMCGwAEBBsApQUbAFYHGwD3CBsAlwobAEkMGwDpDRsAmw8bACsRGwDLEhsAbBQbAA0WGwCtFxsAThkbAP8aGwCgHBsAUR4bAPIfGwCjIRsARCMbAPUkGwCWJhsANygbAMcpGwBnKxsACC0bAKkuGwBaMBsA+zEbAKwzGwBNNRsA/jYbAJ84GwBQOhsA8TsbAKI9GwBDPxsA9EAbAJVCGwBGRBsA50UbAJhHGwA5SRsA2UobAItMGwAsThsA3U8bAG1RGwANUxsArlQbAE9WGwDvVxsAkFkbAEFbGwDiXBsAk14bADRgGwDlYRsAhmMbADdlGwDYZhsAeWgbAAlqGwCpaxsASm0bAOtuGwCccBsAPXIbAO5zGwCPdRsAQHcbAOF4GwCSehsAM3wbAOR9GwCFfxsANoEbANeCGwB3hBsAKYYbAMmHGwB7iRsAG4sbAM2MGwBdjhsA/Y8bAJ6RGwA/kxsA35QbAICWGwAxmBsA0pkbAIObGwAknRsA1Z4bAHagGwAnohsAyKMbAHmlGwAapxsAy6gbAGyqGwAdrBsAvq0bAG+vGwAQsRsAsbIbAFG0GwDytRsAk7cbADO5GwDUuhsAdbwbACa+GwDHvxsAeMEbABnDGwDKxBsAa8YbABzIGwC9yRsAbssbAA/NGwDAzhsAYdAbABLSGwCz0xsAU9UbAAXXGwCl2BsAV9obAOfbGwCH3RsAKN8bAMngGwBp4hsACuQbALvlGwBc5xsADekbAK7qGwBf7BsAAO4bAKHvGwAx8RsA0fIbAHL0GwAT9hsAxPcbAGX5GwAW+xsAt/wbAGj+GwAJABwAugEcAFsDHAAMBRwArQYcAE0IHAD/CRwAnwscAFENHADxDhwAoxAcADMSHADTExwAdBUcABUXHAC1GBwAVhocAAccHACoHRwAWR8cAPogHACrIhwAOyQcANwlHAB9JxwAHSkcAL4qHABfLBwAEC4cALEvHABiMRwAAzMcALQ0HABVNhwABjgcAKc5HABYOxwA+TwcAJk+HABLQBwA20EcAHtDHAAcRRwAvUYcAF1IHAD+SRwAr0scAFBNHAABTxwAolAcAFNSHAD0UxwAlVUcACVXHADFWBwAZlocAAdcHAC4XRwAWV8cAAphHACrYhwAXGQcAP1lHACuZxwAT2kcAABrHAChbBwAQW4cAPNvHACTcRwARXMcAOV0HACXdhwAJ3gcAMd5HABoexwACX0cAKl+HABKgBwA+4EcAJyDHABNhRwA7oYcAI+IHAAfihwAv4scAGCNHAABjxwAoZAcAEKSHADzkxwAlJUcAEWXHADmmBwAh5ocABecHAC3nRwAWJ8cAPmgHACqohwAS6QcAPylHACdpxwATqkcAO+qHACgrBwAQa4cAPKvHACTsRwAM7McAOW0HACFthwAN7gcAMe5HABnuxwACL0cAKm+HABJwBwA6sEcAJvDHAA8xRwA7cYcAI7IHAA/yhwA4MscAJHNHAAhzxwAwtAcAGPSHAAD1BwApNUcAEXXHAD22BwAl9ocAEjcHADp3RwAmt8cADvhHADs4hwAjeQcAD7mHADf5xwAf+kcADHrHADB7BwAYe4cAALwHACj8RwAQ/McAOT0HACV9hwANvgcAOf5HACI+xwAOf0cANr+HACLAB0ALAIdAN0DHQBtBR0ADgcdAK8IHQBPCh0A8AsdAJENHQBCDx0A4xAdAJQSHQA1FB0A5hUdAIcXHQA4GR0A2RodAIocHQArHh0A3B8dAH0hHQAdIx0AzyQdAF8mHQD/Jx0AoCkdAEErHQDhLB0Agi4dADMwHQDUMR0AhTMdACY1HQDXNh0AeDgdACk6HQDKOx0Aaz0dAPs+HQCbQB0APEIdAN1DHQCORR0AL0cdAOBIHQCBSh0AMkwdANNNHQCETx0AJVEdANZSHQB3VB0AF1YdALhXHQBZWR0A+VodAJpcHQA7Xh0A7F8dAI1hHQA+Yx0A32QdAJBmHQAxaB0A4mkdAINrHQA0bR0A1W4dAIZwHQAnch0A2HMdAHl1HQAqdx0Ay3gdAGt6HQAdfB0ArX0dAE1/HQDugB0Aj4IdAC+EHQDQhR0AgYcdACKJHQDTih0AdIwdACWOHQDGjx0Ad5EdABiTHQC5lB0ASZYdAOmXHQCKmR0AK5sdANycHQB9nh0ALqAdAM+hHQCAox0AIaUdANKmHQBzqB0AJKodAMWrHQB2rR0AF68dAMiwHQBpsh0AGrQdALu1HQBstx0ADbkdAK26HQBfvB0A770dAI+/HQAwwR0A0cIdAHHEHQASxh0Aw8cdAGTJHQAVyx0AtswdAGfOHQAI0B0AudEdAFrTHQD71B0Ai9YdACvYHQDM2R0AbdsdAB7dHQC/3h0AcOAdABHiHQDC4x0AY+UdABTnHQC16B0AZuodAAfsHQC47R0AWe8dAArxHQCr8h0AXPQdAP31HQCd9x0AT/kdAN/6HQB//B0AIP4dAMH/HQBhAR4AAgMeALMEHgBUBh4ABQgeALcJHgBHCx4A5wweAIgOHgApEB4AyREeAGoTHgALFR4AvBYeAF0YHgAOGh4ArxseAGAdHgABHx4AkSAeADEiHgDSIx4AcyUeAAMnHgCkKB4ARCoeAOUrHgCFLR4AJi8eANcwHgB4Mh4AKTQeAMo1HgB7Nx4ACzkeAKw6HgBNPB4A7T0eAI4/HgAvQR4A4EIeAIFEHgAyRh4A00ceAIRJHgAlSx4AxUweAHdOHgAHUB4Ap1EeAEhTHgDpVB4AiVYeACpYHgDbWR4AfFseAC1dHgDOXh4Af2AeACBiHgDBYx4AUWUeAPFmHgCSaB4AM2oeAORrHgCFbR4ANm8eANdwHgCIch4AKXQeANp1HgB7dx4ALHkeAM16HgBtfB4ADn4eAK9/HgBPgR4A34IeAICEHgAxhh4A0oceAIOJHgAkix4A1YweAHaOHgAnkB4At5EeAFiTHgD5lB4AmZYeADqYHgDbmR4AjJseAC2dHgDenh4Af6AeADCiHgDRox4AcaUeACOnHgCzqB4AU6oeAPSrHgCVrR4ANa8eANawHgCHsh4AKLQeANm1HgB6tx4ALLkeAMy6HgB9vB4ADb4eAK6/HgBPwR4A78IeAJDEHgAxxh4A4sceAIPJHgA0yx4A1cweAIbOHgAn0B4A2NEeAHnTHgAJ1R4AqdYeAErYHgDr2R4Ai9seACzdHgDd3h4AfuAeAB/iHgDQ4x4AceUeAAHnHgCh6B4AQuoeAOPrHgCD7R4AJO8eANXwHgB28h4AJ/QeAMj1HgB59x4AGvkeAMv6HgBb/B4A/P0eAJ3/HgA9AR8A3gIfAH8EHwAwBh8A0QcfAIIJHwAjCx8A1AwfAHUOHwAmEB8AxxEfAHgTHwAZFR8AyhYfAGsYHwAcGh8AvRsfAF0dHwAPHx8AryAfAFAiHwDxIx8AkSUfACEnHwDCKB8AYyofAAMsHwCTLR8ANC8fAOUwHwCGMh8ANzQfANg1HwCJNx8AKjkfAMs6HwBbPB8A/D0fAJw/HwA9QR8A7kIfAI9EHwBARh8A4UcfAJJJHwAzSx8A5EwfAIVOHwA2UB8A11EfAIhTHwApVR8A2lYfAHtYHwALWh8Aq1sfAExdHwDtXh8AjWAfAC5iHwDfYx8AgGUfADFnHwDSaB8Ag2ofACRsHwDVbR8Adm8fABdxHwCnch8AR3QfAOh1HwCJdx8AOnkfANt6HwCMfB8ALX4fAN5/HwB/gR8AMIMfANGEHwCChh8AI4gfANSJHwB1ix8AJo0fAMeOHwBXkB8A95EfAJiTHwA5lR8A2ZYfAHqYHwArmh8AzJsfAH2dHwAenx8Az6AfAHCiHwAhpB8AwqUfAHSnHwADqR8ApKofAEWsHwDlrR8Ahq8fACexHwDYsh8AebQfACq2HwDLtx8AfLkfAB27HwDOvB8Ab74fACDAHwDBwR8AUcMfAPHEHwCSxh8AM8gfANPJHwB0yx8AJc0fAMbOHwB30B8AGNIfAMnTHwBq1R8AG9cfALzYHwBd2h8A7dsfAI3dHwAu3x8Az+AfAIDiHwAh5B8A0uUfAHPnHwAk6R8AxeofAHbsHwAX7h8AyO8fAGnxHwAa8x8Au/QfAGz2HwAN+B8AnfkfAD37HwDe/B8Af/4fAA8AIACvASAAUAMgAPEEIACRBiAAMgggAOMJIACECyAANQ0gANYOIAB3ECAAFxIgAKcTIABIFSAA+RYgAJoYIABLGiAA7BsgAI0dIAAdHyAAvSAgAF4iIAD/IyAAsCUgAFEnIAACKSAAoyogAFQsIAD1LSAApi8gAEcxIAD4MiAAmTQgAEo2IADrNyAAnDkgAD07IADNPCAAbT4gAA5AIACvQSAAT0MgAPBEIAChRiAAQkggAPNJIACUSyAARU0gAOZOIACXUCAAJ1IgAMhTIABpVSAACVcgAKpYIABLWiAA/FsgAJ1dIABOXyAA72AgAI9iIAAwZCAA0WUgAHFnIAABaSAAomogAFNsIAD0bSAApW8gAEZxIAD3ciAAmHQgAEl2IADqdyAAm3kgADx7IADtfCAAfX4gAB6AIAC/gSAAX4MgAACFIAChhiAAUoggAPOJIACkiyAARY0gAPaOIACXkCAASJIgAOmTIACalSAAO5cgAMuYIABrmiAADJwgAK2dIABNnyAA7qAgAJ+iIABApCAA8aUgAJKnIABEqSAA5KogAIWsIAAVriAAta8gAFaxIAD3siAAqLQgAEm2IAD6tyAAm7kgAEy7IADtvCAAnr4gAD/AIADwwSAAkcMgACHFIADBxiAAYsggAAPKIACTyyAAM80gANTOIAB10CAAFdIgALbTIABn1SAACNcgALnYIABa2iAADNwgAKzdIABN3yAA3eAgAH3iIAAe5CAAv+UgAHDnIAAR6SAAwuogAGPsIAAU7iAAte8gAGbxIAAH8yAAuPQgAFn2IAAK+CAAq/kgADv7IADb/CAAfP4gAB0AIQC9ASEAXgMhAA8FIQCwBiEAYQghAAIKIQCzCyEAVA0hAPUOIQCFECEAJRIhAMYTIQBnFSEAGBchALkYIQBqGiEACxwhALwdIQBdHyEADiEhAK8iIQBgJCEAASYhALInIQBTKSEABCshAJQsIQA1LiEA1S8hAHYxIQAXMyEAyDQhAGk2IQAJOCEAqjkhAEs7IQD8PCEAnT4hAE5AIQDvQSEAoEMhAEFFIQDyRiEAk0ghAERKIQDlSyEAlk0hADdPIQDoUCEAiVIhABlUIQC5VSEAWlchAPtYIQCLWiEAK1whAMxdIQBtXyEADWEhAK5iIQBfZCEAAGYhALFnIQBSaSEAA2shAKRsIQBFbiEA1W8hAHVxIQAWcyEAt3QhAGh2IQAJeCEAunkhAFt7IQAMfSEArX4hAF6AIQD/gSEAsIMhAFGFIQAChyEAo4ghAFSKIQD1iyEApo0hAEePIQDXkCEAd5IhABiUIQC5lSEAWZchAPqYIQCrmiEATJwhAP2dIQCenyEAT6EhAPCiIQCRpCEAIaYhAMGnIQBiqSEAA6shALSsIQBVriEABrAhAKexIQBYsyEA+bQhAKq2IQBLuCEA/LkhAJ27IQAtvSEAzb4hAG7AIQAPwiEAr8MhAFDFIQABxyEAosghAFTKIQD0yyEApc0hAEbPIQDn0CEAd9IhABfUIQC41SEAWdchAArZIQCr2iEAXNwhAP3dIQCu3yEAT+EhAADjIQCh5CEAUuYhAPPnIQCk6SEANOshANXsIQB17iEABfAhAKbxIQBX8yEA+PQhAKn2IQBK+CEA+/khAJz7IQBN/SEA7v4hAI8AIgAfAiIAvwMiAGAFIgABByIAsggiAFMKIgAEDCIApQ0iAFYPIgD3ECIAqBIiAEkUIgD6FSIAmxciAEwZIgDtGiIAnhwiAD8eIgDwHyIAkSEiAEIjIgDjJCIAcyYiABQoIgC0KSIAVSsiAPUsIgCWLiIARzAiAOgxIgCZMyIAOjUiAOs2IgCMOCIAPToiAM07IgBuPSIADz8iAK9AIgBQQiIA8UMiAKJFIgBDRyIA9EgiAJVKIgBGTCIA500iAJhPIgA5USIA6lIiAItUIgAbViIAu1ciAFxZIgD9WiIAnVwiAD5eIgDvXyIAkGEiAEFjIgDiZCIAlGYiADRoIgDVaSIAZWsiAAVtIgCmbiIAR3AiAPhxIgCZcyIASnUiAOt2IgCceCIAPXoiAO57IgCPfSIAQH8iAOGAIgCSgiIAM4QiAMOFIgBjhyIABIkiAKWKIgBFjCIA5o0iAJePIgA4kSIA6ZIiAIqUIgA7liIA3JciAH2ZIgANmyIArZwiAE6eIgDvnyIAoKEiAEGjIgDypCIAk6YiAESoIgDlqSIAlqsiADetIgDoriIAibAiABmyIgC5syIAWrUiAPu2IgCcuCIAPLoiAO27IgB9vSIAHr8iAL/AIgBfwiIAAMQiAKHFIgAxxyIA0cgiAHLKIgATzCIAxM0iAGXPIgAW0SIAt9IiAGjUIgAJ1iIAutciAFvZIgAM2yIArdwiAD3eIgDd3yIAfuEiAB/jIgC/5CIAYOYiABHoIgCy6SIAZOsiAATtIgC17iIAVvAiAAfyIgCo8yIASfUiANn2IgB5+CIAGvoiALv7IgBs/SIADf8iAL4AIwBfAiMAEAQjALEFIwBiByMAAwkjALQKIwBVDCMABg4jAKcPIwBYESMA6BIjAIkUIwApFiMAuRcjAFoZIwALGyMArBwjAF0eIwD+HyMAryEjAFAjIwABJSMAoiYjAFMoIwD0KSMApSsjADUtIwDWLiMAdzAjABcyIwC4MyMAWTUjAAo3IwCrOCMAXDojAP07IwCuPSMATz8jAABBIwChQiMAUkQjAPNFIwCkRyMARUkjANVKIwB1TCMAFk4jALdPIwBXUSMA+FIjAKlUIwBKViMA+1cjAJxZIwBNWyMA7lwjAJ9eIwBAYCMA8WEjAIFjIwAiZSMAw2YjAGRoIwAEaiMApWsjAFZtIwD3biMAqHAjAElyIwD6cyMAm3UjAEx3IwDteCMAnnojAD98IwDwfSMAgH8jACGBIwDBgiMAUYQjAPKFIwCkhyMARIkjAPWKIwCWjCMAR44jAOiPIwCZkSMAOpMjANuUIwBrliMAC5gjAKyZIwBNmyMA7ZwjAI6eIwA/oCMA4KEjAJGjIwAypSMA5KYjAISoIwAlqiMAtasjAFWtIwD2riMAl7AjAEiyIwDpsyMAmrUjADu3IwDsuCMAjbojAD68IwDfvSMAkL8jADHBIwDiwiMAg8QjADTGIwDVxyMAhskjACfLIwC3zCMAV84jAPjPIwCZ0SMAOdMjANrUIwCL1iMALNgjAN3ZIwB+2yMAL90jANDeIwCB4CMAEeIjALLjIwBT5SMA8+YjAJToIwA16iMA5usjAIftIwA47yMA2fAjAIryIwAr9CMA3PUjAH33IwAu+SMAz/ojAF/8IwD//SMAoP8jAEEBJADhAiQAggQkADMGJADUByQAhQkkACYLJADXDCQAeA4kABkQJACpESQASRMkAOoUJACLFiQAPBgkAN0ZJACOGyQALx0kAOAeJACBICQAMiIkANMjJACEJSQAJSckALUoJABVKiQA9iskAJctJAA3LyQA2DAkAIkyJAAqNCQA2zUkAHw3JAAtOSQAzjokAG88JAD/PSQAnz8kAEBBJADhQiQAkkQkADNGJADkRyQAhUkkADZLJADXTCQAiE4kAClQJADaUSQAe1MkAAtVJACsViQATFgkAO1ZJACNWyQALl0kAN9eJACAYCQAMWIkANJjJACDZSQAJGckANVoJABlaiQABmwkAKdtJABHbyQA6HAkAIlyJAA6dCQA23UkAIx3JAAteSQA3nokAH98JAAwfiQA0X8kAGGBJAABgyQAooQkAEOGJADjhyQAhIkkADWLJADWjCQAh44kACiQJADZkSQAepMkACyVJADMliQAbZgkAP2ZJACdmyQAPp0kAN+eJACQoCQAMaIkAOKjJACDpSQANKckANWoJACGqiQAJ6wkANitJAB5ryQACbEkAKmyJABKtCQA67UkAIu3JAAsuSQA3bokAH68JAAvviQA0L8kAIHBJAAiwyQA08QkAGPGJAAEyCQApckkAEXLJADmzCQAh84kADjQJADZ0SQAitMkACvVJADc1iQAfdgkAC7aJADP2yQAgN0kABDfJACx4CQAUeIkAOHjJACC5SQANOckANToJACF6iQAJuwkANftJAB47yQAKfEkAMryJAB79CQAC/YkAKz3JABN+SQA7fokAI78JAAv/iQA4P8kAIEBJQAyAyUA0wQlAIQGJQAlCCUA1gklAHcLJQAoDSUAyQ4lAHoQJQAbEiUAuxMlAFwVJQD9FiUAnRglAC0aJQDOGyUAfx0lACAfJQDRICUAciIlACMkJQDEJSUAdSclABYpJQC3KiUARywlAOctJQCILyUAKTElANoyJQB7NCUALDYlAM03JQB+OSUAHzslANA8JQBxPiUAIkAlAMNBJQBTQyUA9EQlAJRGJQA1SCUA1UklAHZLJQAnTSUAyE4lAHlQJQAaUiUAy1MlAGxVJQANVyUAnVglAD1aJQDeWyUAj10lADBfJQDhYCUAgmIlADRkJQDDZSUAZGclAAVpJQClaiUARmwlAOdtJQCYbyUAOXElAOpyJQCLdCUAPHYlAN13JQCOeSUAHnslAL98JQBffiUA738lAJCBJQBBgyUA4oQlAJOGJQA0iCUA5YklAIaLJQA3jSUA2I4lAImQJQAqkiUAy5MlAFuVJQD8liUAnJglAD2aJQDumyUAj50lAECfJQDhoCUAkqIlADOkJQDkpSUAhaclADapJQDXqiUAZ6wlAAeuJQCoryUASbElAOmyJQCKtCUAPLYlANy3JQCNuSUALrslAN+8JQCAviUAMcAlAMHBJQBiwyUAA8UlAKPGJQBEyCUA5cklAJbLJQA3zSUA6M4lAInQJQA60iUA29MlAIzVJQAt1yUAvdglAF3aJQD+2yUAn90lAD/fJQDg4CUAkeIlADLkJQDj5SUAhOclADXpJQDW6iUAd+wlAAfuJQCn7yUASPElAOnyJQCJ9CUAKvYlANv3JQB8+SUALfslAM78JQB//iUAIAAmANEBJgBhAyYAAgUmAKMGJgBECCYA5AkmAIULJgA2DSYA1w4mAIgQJgApEiYA2hMmAHsVJgALFyYAqxgmAEwaJgDtGyYAjR0mAC4fJgDfICYAgCImADEkJgDSJSYAhCcmACQpJgDFKiYAVSwmAPUtJgCWLyYANzEmAOgyJgCJNCYAOjYmANs3JgCMOSYALTsmAN48JgB/PiYAMEAmANFBJgBhQyYAAUUmAKJGJgBDSCYA40kmAIRLJgA1TSYA1k4mAIdQJgAoUiYA2VMmAHpVJgArVyYAu1gmAFxaJgD9WyYAnV0mAD5fJgDfYCYAkGImADFkJgDiZSYAg2cmADRpJgDVaiYAhmwmACduJgDYbyYAeXEmAAlzJgCpdCYASnYmAOt3JgCMeSYALHsmAN18JgB+fiYAL4AmANCBJgCBgyYAIoUmAMOGJgBTiCYA84kmAJSLJgA1jSYA5o4mAIeQJgA4kiYA2ZMmAIqVJgArlyYA3JgmAH2aJgAunCYAz50mAICfJgAQoSYAsaImAFGkJgDypSYAgqcmACOpJgDDqiYAZKwmAPStJgClryYARrEmAPeyJgCYtCYASbYmAOq3JgCbuSYAPLsmAO28JgCOviYAP8AmAODBJgCBwyYAEcUmALHGJgBSyCYA88kmAKTLJgBFzSYA9s4mAJfQJgBI0iYA6dMmAJrVJgA71yYA7NgmAI3aJgAd3CYAvd0mAF7fJgD/4CYAn+ImAEDkJgDx5SYAkucmAEPpJgDk6iYAlewmADbuJgDn7yYAd/EmABjzJgC59CYAWfYmAPr3JgCb+SYATPsmAO38JgCe/iYAPwAnAPABJwCRAycAQgUnAOMGJwCUCCcANQonAMULJwBlDScABg8nAKcQJwA3EicA1xMnAHgVJwAZFycAuRgnAFoaJwALHCcArB0nAF0fJwD+ICcAryInAFAkJwDxJScAgScnACEpJwDCKicAYywnABQuJwC1LycAZjEnAAczJwC4NCcAWTYnAAo4JwCrOScAXDsnAP08JwCNPicALUAnAM5BJwBvQycAD0UnALBGJwBhSCcAAkonALNLJwBUTScABU8nAKZQJwBXUicA51MnAIhVJwApVycAyVgnAGpaJwALXCcAvF0nAF1fJwAOYScAr2InAGBkJwABZicAsmcnAFNpJwAEaycApWwnAEVuJwDmbycARHEnAOVyJwB1dCcAFXYnALZ3JwBXeScA93onAJh8JwA5ficA6n8nAIuBJwA8gycA3YQnAI6GJwAviCcA4IknAIGLJwAyjScA044nAISQJwAlkicAxZMnAGaVJwAHlycAl5gnAEiaJwDpmycAmp0nACqfJwDLoCcAbKInAAykJwCtpScATacnAP+oJwCfqicAUawnAPGtJwCjrycAQ7EnAPWyJwCVtCcAR7YnANe3JwB3uScAGLsnALm8JwBZvicA+r8nAJvBJwBMwycA7cQnAJ7GJwA/yCcA8MknAJHLJwBCzScA484nAJTQJwA10icA5tMnAIfVJwA41ycA2dgnAHnaJwAa3CcAqt0nAEvfJwDs4CcAneInAD3kJwDv5ScAj+cnAEHpJwDh6icAk+wnADPuJwDl7ycAhfEnADfzJwDH9CcAZ/YnAAj4JwCp+ScAOfsnAOr8JwCL/icAPAAoAN0BKACOAygALwUoAOAGKACBCCgAMgooAOQLKACEDSgANQ8oANYQKAB3EigAKBQoANkVKAB6FygAGxkoAMwaKABtHCgAHh4oAL8fKABwISgAESMoAMIkKABjJigAFCgoALUpKABmKygABy0oAKcuKABIMCgA2DEoAHkzKAAZNSgAyzYoAGs4KAAdOigAvTsoAG89KAAPPygAwUAoAGFCKAACRCgAkkUoADNHKADTSCgAdEooABVMKAC1TSgAZ08oAAdRKAC5UigAWVQoAAtWKACrVygAO1koANxaKAB9XCgAHV4oAL5fKABfYSgAEGMoALFkKABiZigAA2goALRpKABVaygABm0oAKduKABYcCgA+XEoAKpzKAA6dSgA23YoAHt4KAAceigAvXsoAF19KAAPfygAr4AoAGGCKAABhCgAs4UoAFOHKAAFiSgApYooADWMKADWjSgAd48oABeRKAC4kigAaZQoAAqWKACrlygAXJkoAP2aKACunCgAT54oAACgKAChoSgAUqMoAPOkKACkpigARagoAPapKACXqygAN60oANiuKABosCgACbIoAKmzKABbtSgA+7YoAK24KABNuigA/7soAJ+9KABRvygA8cAoAKPCKABDxCgA9cUoAIXHKAAlySgAxsooAGfMKAAHzigAqM8oAEnRKAD60igAm9QoAEzWKADt1ygAntkoAD/bKADw3CgAkd4oAELgKADj4SgAlOMoACTlKADF5igAZegoAAbqKACn6ygAR+0oAPnuKACZ8CgAS/IoAOvzKACd9SgAPfcoAO/4KACP+igAH/woAMD9KABh/ygAAQEpAKICKQBDBCkA9AUpAJUHKQBGCSkA5wopAJgMKQA5DikA6g8pAIsRKQArEykAzBQpAFwWKQD9FykAnRkpAE8bKQDvHCkAoR4pAEEgKQDzISkAkyMpAEUlKQDlJikAlygpADcqKQDHKykAaC0pAAkvKQCpMCkASjIpAOszKQCcNSkAPTcpAO44KQCPOikAQDwpAOE9KQCSPykAM0EpAORCKQB0RCkAFUYpALVHKQBWSSkA90opAJdMKQA4TikA2U8pAGlRKQAJUykAqlQpADpWKQDbVykAe1kpAC1bKQDNXCkAf14pAB9gKQDRYSkAcWMpACNlKQDDZikAdWgpABVqKQDHaykAZ20pABlvKQCpcCkASXIpAOpzKQCLdSkALHcpAMx4KQBteikAHnwpAL99KQBffykAAIEpAKGCKQBBhCkA4oUpAIOHKQA0iSkA1YopAIaMKQAnjikA2I8pAHmRKQAqkykAy5QpAGyWKQAMmCkAnJkpAD2bKQDdnCkAj54pAC+gKQDhoSkAgaMpADOlKQDTpikAhagpACWqKQC1qykAVq0pAPeuKQCXsCkAOLIpAOmzKQCKtSkAK7cpANy4KQB9uikALrwpAM+9KQCAvykAIcEpANLCKQBzxCkAJMYpAMXHKQBVySkABsspAJbMKQA3zikA188pAInRKQAp0ykA29QpAHvWKQAt2CkAzdkpAH/bKQAf3SkAr94pAFDgKQDx4SkAkeMpADLlKQDT5ikAhOgpACXqKQDW6ykAd+0pACjvKQDJ8CkAevIpABv0KQDM9SkAXPcpAP34KQCd+ikAPvwpAN/9KQB//ykAMQEqANECKgCDBCoAIwYqANUHKgB1CSoABQsqAKYMKgBHDioA5w8qAIgRKgA5EyoA2hQqAIsWKgAsGCoAzRkqAH4bKgAfHSoA0B4qAHEgKgAiIioAwyMqAHQlKgAEJyoApSgqAEUqKgDmKyoAhy0qACcvKgDZMCoAeTIqACs0KgDLNSoAfTcqAB05KgDPOioAXzwqAP89KgCgPyoAQUEqAOFCKgCCRCoAI0YqANRHKgB1SSoAJksqAMdMKgB4TioAGVAqAMpRKgBrUyoAC1UqAKxWKgA8WCoA3VkqAH1bKgAvXSoAz14qAIFgKgAhYioA02MqAHRlKgAlZyoAxWgqAHdqKgAHbCoAp20qAEhvKgDpcCoAiXIqACp0KgDLdSoAfHcqAB15KgDOeioAb3wqACB+KgDBfyoAcoEqABODKgDEhCoAVIYqAPWHKgCViSoANosqANeMKgB3jioAKZAqAMmRKgB7kyoAG5UqAM2WKgBtmCoA/ZkqAJ6bKgA/nSoA354qAICgKgAhoioAwaMqAHOlKgATpyoAxagqAGWqKgAXrCoAt60qAGmvKgAJsSoAu7IqAFu0KgANtioAnbcqAD25KgDeuioAf7wqAB++KgDAvyoAYcEqABLDKgCzxCoAZMYqAAXIKgC2ySoAV8sqAAjNKgCYzioAOdAqANnRKgB60yoAG9UqALzWKgBt2CoADdoqAL/bKgBf3SoAEd8qALHgKgBB4ioA4uMqAIPlKgAj5yoAxOgqAHXqKgAW7CoAt+0qAGjvKgAJ8SoAuvIqAFv0KgAM9ioArfcqAE35KgDu+ioAfvwqAB/+KgC//yoAcQErABEDKwDDBCsAYwYrABUIKwC1CSsAZwsrAPcMKwCXDisAOBArANkRKwB5EysAGhUrALsWKwBsGCsADRorAL4bKwBfHSsAEB8rALEgKwBiIisAAyQrAKMlKwBEJysA1CgrAHUqKwAVLCsAxy0rAGcvKwAZMSsAuTIrAGs0KwALNisAmzcrADw5KwDdOisAfTwrAB4+KwDPPysAcEErABFDKwDCRCsAY0YrABRIKwC1SSsAZksrAAdNKwCnTisASFArANhRKwB5UysAGVUrAMtWKwBrWCsAHVorAL1bKwBvXSsAD18rAMFgKwBRYisA8WMrAJJlKwAzZysA02grAHRqKwAVbCsAxm0rAGdvKwAYcSsAuXIrAGp0KwALdisAq3crAEx5KwDceisAfXwrAB1+KwC+fysAX4ErAP+CKwCghCsAQYYrAOGHKwCTiSsAM4srAOWMKwCFjisAN5ArAMeRKwBnkysACJUrAKmWKwBJmCsA6pkrAIubKwA8nSsA3Z4rAI6gKwAvoisA4KMrAIGlKwAypysAwqgrAGOqKwADrCsApK0rAEWvKwDlsCsAl7IrADe0KwDptSsAibcrADu5KwDLuisAa7wrAAy+KwCtvysATcErAO7CKwCfxCsAQMYrAOHHKwCSySsAM8srAOTMKwCFzisANtArAMbRKwBn0ysAB9UrAKjWKwBJ2CsA6dkrAJvbKwA73SsA7d4rAI3gKwA/4isAz+MrAG/lKwAQ5ysAsegrAFHqKwDy6ysAo+0rAETvKwDl8CsAlvIrADf0KwDo9SsAifcrADr5KwDb+isAe/wrABz+KwCs/ysATQEsAO0CLACfBCwAPwYsAPEHLACRCSwAQwssAOMMLABzDiwAFBAsALURLABVEywA9hQsAKcWLABIGCwA+RksAJobLAA7HSwA7B4sAI0gLAAdIiwAziMsAF4lLAD/JiwAnygsAFEqLADxKywAoy0sAEMvLAD1MCwAlTIsAEc0LADXNSwAdzcsABg5LAC5OiwAWTwsAPo9LACrPywATEEsAP1CLACeRCwAP0YsAPBHLACRSSwAQkssAONMLACUTiwANVAsAOZRLACHUywAJ1UsAMhWLABpWCwA+VksAJlbLABLXSwA614sAJ1gLAA9YiwA72MsAI9lLABBZywA4WgsAJNqLAAzbCwA5W0sAHVvLAAVcSwAtnIsAFd0LAD3dSwAmHcsAEl5LADqeiwAi3wsADx+LADdfywAjoEsAC+DLADghCwAgYYsACGILADCiSwAY4ssAPOMLACTjiwARZAsAOWRLACXkywAN5UsAOmWLACJmCwAO5osANybLACNnSwALZ8sAN+gLAB/oiwAD6QsALClLABRpywA8agsAJKqLABDrCwA5K0sAJWvLAA2sSwA57IsAIi0LAAptiwA2rcsAHu5LAAsuywAzbwsAH6+LAAOwCwAr8EsAE/DLADwxCwAkcYsADHILADjySwAg8ssADXNLADVziwAh9AsACfSLAC30ywAWNUsAPnWLACZ2CwAOtosAOvbLACM3SwAPd8sAN7gLACP4iwAMOQsAOHlLACC5ywAM+ksANTqLAB17CwAJu4sAMfvLAB48SwAGfMsAMr0LABr9iwAC/gsAKz5LABd+ywA/vwsAK/+LABQAC0A8QEtAKIDLQBDBS0A9AYtAJUILQBGCi0A5wstAJgNLQA5Dy0A6hAtAHoSLQAbFC0AuxUtAFwXLQD9GC0AnRotAE8cLQDvHS0AoR8tAEEhLQDzIi0AlCQtACMmLQDEJy0AZSktAAUrLQCmLC0AVy4tAPgvLQCpMS0ASjMtAPs0LQCcNi0APTgtAO45LQCPOy0AQD0tAOE+LQCSQC0AIkItAMNDLQBjRS0ABEctAKVILQBFSi0A90stAJdNLQBJTy0A6VAtAJtSLQA7VC0A7VUtAH1XLQAdWS0AvlotAF9cLQD/XS0AoF8tAFFhLQDyYi0Ao2QtAERmLQDlZy0AlmktADdrLQDobC0AiW4tADpwLQDKcS0Aa3MtAAt1LQCsdi0AXXgtAP55LQCfey0AUH0tAPF+LQCigC0AQ4ItAPSDLQCEhS0AJYctAMWILQBmii0AB4wtAKeNLQBZjy0A+ZAtAKuSLQBLlC0A/ZUtAJ2XLQBPmS0A75otAH+cLQAgni0AwZ8tAGGhLQACoy0As6QtAFSmLQAFqC0ApqktAFerLQD4rC0Ama4tAEqwLQDrsS0AnLMtAD21LQDuti0Aj7gtAC+6LQDQuy0Acb0tAAG/LQChwC0AU8ItAPPDLQClxS0ARcctAPfILQCXyi0AScwtAOnNLQCbzy0AK9EtAMvSLQBs1C0ADdYtAK3XLQBO2S0A/9otAKDcLQBB3i0A8t8tAJPhLQBE4y0A5eQtAJbmLQA36C0A1+ktAHjrLQAZ7S0Aqe4tAEnwLQD78S0AnPMtAE31LQDt9i0An/gtAD/6LQDx+y0Akf0tAEP/LQDTAC4AcwIuABQELgC1BS4AVQcuAPYILgCnCi4ASAwuAOkNLgCaDy4AOxEuAOwSLgCNFC4APhYuAM4XLgBvGS4ADxsuALAcLgBRHi4A8R8uAKMhLgBDIy4A9SQuAJUmLgBHKC4A5ykuAJkrLgApLS4AyS4uAGowLgALMi4AqzMuAEw1LgD9Ni4AnjguAE86LgDwOy4AkT0uAEI/LgDjQC4AlEIuADVELgDVRS4AdkcuABdJLgCnSi4AR0wuAPlNLgCZTy4AS1EuAOtSLgCdVC4APVYuAO9XLgCPWS4AQVsuANFcLgBxXi4AEmAuALNhLgBTYy4A9GQuAKVmLgBGaC4A92kuAJhrLgA5bS4A6m4uAItwLgA8ci4A3XMuAI51LgAvdy4Az3guAHB6LgARfC4AsX0uAFJ/LgDzgC4Ak4IuAEWELgDlhS4Al4cuADeJLgDpii4AiYwuADuOLgDcjy4Aa5EuAAyTLgCtlC4ATZYuAO6XLgCfmS4AQJsuAOGcLgCSni4AM6AuAOShLgCFoy4ANqUuANemLgB3qC4AGKouALmrLgBJrS4A6a4uAJuwLgA7si4A7bMuAI21LgA/ty4A37guAJG6LgAhvC4Awb0uAGK/LgADwS4ApMIuAETELgD1xS4AlscuADfJLgDoyi4AicwuADrOLgDbzy4Ae9EuABzTLgC91C4ATdYuAO3XLgCf2S4AP9suAPHcLgCR3i4AQ+AuAOThLgCV4y4ANeUuAOfmLgCH6C4AOeouAMnrLgBp7S4ACu8uAKvwLgBL8i4A7PMuAJ31LgA+9y4A3/guAJD6LgAx/C4A4v0uAIP/LgA0AS8AxAIvAGUELwAFBi8ApgcvAEcJLwDnCi8AmQwvADkOLwDrDy8AixEvAD0TLwDNFC8AbRYvAA4YLwCvGS8ATxsvAPAcLwChHi8AQiAvAOMhLwCUIy8ANSUvAOYmLwCHKC8AJyovAMgrLwBpLS8A+S4vAJkwLwA6Mi8A2zMvAGs1LwALNy8AvTgvAF06LwAPPC8Arz0vAGE/LwABQS8AkUIvADJELwDTRS8AdEcvABRJLwDFSi8AZkwvAAdOLwCnTy8AWVEvAPlSLwCJVC8AKlYvAMtXLwBrWS8A/FovAJxcLwA9Xi8A3V8vAH5hLwAvYy8A0GQvAIFmLwAiaC8Aw2kvAHRrLwAVbS8Axm4vAGdwLwAHci8AqHMvAEl1LwDZdi8AeXgvACt6LwDLey8AfX0vAB1/LwDPgC8Ab4IvACGELwDBhS8Ac4cvAAOJLwCjii8ARIwvAOWNLwCFjy8AJpEvANeSLwB4lC8AKZYvAMqXLwB8mS8AHJsvAL2cLwBuni8AD6AvAMChLwBhoy8AEqUvAKKmLwBDqC8A46kvAISrLwAlrS8Axa4vAHewLwAXsi8AybMvAGm1LwAbty8Aq7gvAEu6LwDsuy8Ajb0vAC2/LwDOwC8Af8IvACDELwDRxS8AcscvABPJLwDEyi8AZcwvABbOLwCmzy8AR9EvAOfSLwCI1C8AKdYvAMnXLwB72S8AG9svAM3cLwBt3i8AH+AvAL/hLwBP4y8A8OQvAJHmLwAx6C8A0ukvAITrLwAk7S8A1e4vAHbwLwAn8i8AyPMvAGn1LwAa9y8Au/gvAGz6LwD8+y8Anf0vAD3/LwDeADAAfwIwAB8EMADRBTAAcQcwACMJMADECjAAdQwwAAUOMAClDzAARhEwAOcSMACHFDAAKBYwANkXMAB6GTAAKxswAMwcMABtHjAAHiAwAL8hMABwIzAAESUwAMImMABSKDAA8ykwAJMrMAA0LTAA1S4wAHUwMAAnMjAAxzMwAHk1MAAZNzAAyzgwAGs6MAAMPDAAnD0wAD0/MADdQDAAfkIwAC9EMADQRTAAgUcwACJJMADTSjAAdEwwABVOMADGTzAAZ1EwABhTMACoVDAASVYwAOlXMACKWTAAK1swAMxcMAB9XjAAHWAwAM9hMABvYzAAIWUwAMFmMABiaDAA8mkwAJNrMAAzbTAAw24wAGRwMAAFcjAApXMwAEZ1MAD3djAAmHgwAEl6MADqezAAi30wADx/MADdgDAAjoIwAC+EMADPhTAAcIcwABGJMAChijAAQYwwAPONMACUjzAARZEwAOWSMACXlDAAN5YwAOmXMACJmTAAO5swAMucMABrnjAADKAwAK2hMABNozAA7qQwAJ+mMABAqDAA8akwAJKrMABDrTAA5K4wAIWwMAA2sjAA17MwAIi1MAAYtzAAubgwAFm6MAD6uzAAm70wADu/MADtwDAAjcIwAD/EMADfxTAAkccwACHJMADByjAAYswwAAPOMACjzzAARNEwAOXSMACF1DAAJtYwAMfXMABn2TAACNswAKncMABJ3jAA+98wAJzhMABN4zAA7eQwAJ/mMAA/6DAA8ekwAIHrMAAh7TAAwu4wAGPwMAAD8jAApPMwAFX1MAD29jAAp/gwAEj6MAD5+zAAmv0wADv/MADsADEAjQIxAD4EMQDOBTEAbwcxAA8JMQCwCjEAUQwxAPENMQCjDzEAQxExAPUSMQCVFDEARxYxAOcXMQCZGTEAKRsxAMkcMQBqHjEACyAxAKshMQBMIzEA/SQxAJ4mMQBPKDEA8CkxAKErMQBCLTEA4y4xAJQwMQA1MjEA5jMxAHY1MQAXNzEAtzgxAFg6MQD5OzEAmT0xAEs/MQDrQDEAnUIxAD1EMQDvRTEAj0cxADBJMQDASjEAYUwxAAFOMQCiTzEAU1ExAPRSMQClVDEARlYxAPdXMQCYWTEASVsxAOpcMQCLXjEAPGAxAMxhMQBtYzEADWUxAK5mMQBPaDEA72kxAKFrMQBBbTEA824xAJNwMQBFcjEA5XMxAJd1MQA3dzEA2HgxAGh6MQAJfDEAqX0xAEp/MQD7gDEAnIIxAE2EMQDuhTEAn4cxAECJMQDhijEAkowxADOOMQDkjzEAdJExABWTMQC1lDEAVpYxAPeXMQCXmTEASZsxAOmcMQCbnjEAO6AxAO2hMQCNozEAP6UxAM+mMQBvqDEAIaoxAMGrMQBzrTEAE68xAMWwMQBlsjEAF7QxALe1MQBptzEA+bgxAJm6MQA6vDEA270xAHu/MQAcwTEAzcIxAG7EMQAfxjEAwMcxAHHJMQASyzEAs8wxAGTOMQAF0DEApdExAEbTMQDn1DEAd9YxABfYMQDJ2TEAadsxABvdMQC73jEAbeAxAA3iMQC/4zEAX+UxABHnMQCx6DEAY+oxAPPrMQCT7TEANO8xANXwMQB18jEAFvQxAMf1MQBo9zEAGfkxALr6MQBr/DEADP4xAK3/MQBeATIA/wIyALAEMgBABjIA4QcyAIEJMgAiCzIAwwwyAGQOMgAVEDIAtREyAGcTMgAHFTIAuRYyAFkYMgD6GTIAihsyACsdMgDLHjIAbCAyAB0iMgC+IzIAbyUyABAnMgDBKDIAYioyABMsMgC0LTIAVS8yAAYxMgCnMjIAWDQyAOg1MgCJNzIAKTkyAMo6MgBrPDIACz4yAL0/MgBdQTIAD0MyAK9EMgBQRjIA4EcyAIFJMgAhSzIAwkwyAHNOMgAUUDIAxVEyAGZTMgAXVTIAuFYyAGlYMgAKWjIAq1syAFxdMgD9XjIArmAyAD5iMgDfYzIAf2UyACBnMgDBaDIAYWoyABNsMgCzbTIAZW8yAAVxMgC3cjIAV3QyAPh1MgCIdzIAKXkyAMl6MgBqfDIAG34yALx/MgBtgTIADoMyAL+EMgBghjIAEYgyALKJMgBkizIABI0yALWOMgBWkDIAB5IyAKiTMgBZlTIA+pYyAJuYMgBMmjIA3JsyAH2dMgAdnzIAvqAyAF+iMgD/ozIAsaUyAFGnMgADqTIApKoyAFWsMgD1rTIAp68yADexMgDXsjIAeLQyABm2MgC5tzIAWrkyAAu7MgCsvDIAXb4yAP6/MgCvwTIAUMMyAPHEMgCixjIAQ8gyAOTJMgCEyzIAJc0yALXOMgBV0DIAB9IyAKfTMgBZ1TIA+dYyAKvYMgBL2jIA/dsyAJ3dMgBP3zIA3+AyAH/iMgAg5DIAweUyAGHnMgAC6TIAs+oyAFTsMgAF7jIApu8yAFfxMgD48jIAmfQyAEr2MgDa9zIAe/kyABv7MgC8/DIAXf4yAP3/MgCvATMATwMzAAEFMwChBjMAUwgzAPMJMwCUCzMAJA0zAMUOMwBlEDMABhIzALcTMwBYFTMACRczAKoYMwBbGjMA/BszAK0dMwBOHzMA7yAzAKAiMwAwJDMA0SUzAHEnMwASKTMAsyozAEMsMwDjLTMAhC8zACUxMwDFMjMAdzQzAAc2MwCnNzMASDkzAOk6MwCJPDMAKj4zANs/MwB8QTMALUMzAM5EMwB/RjMAIEgzANFJMwBySzMAI00zAMROMwBlUDMABVIzAKZTMwBHVTMA11YzAHdYMwApWjMAyVszAHtdMwAbXzMAzWAzAG1iMwAfZDMAr2UzAE9nMwDwaDMAkWozADFsMwDSbTMAg28zACRxMwDVcjMAdnQzACd2MwDIdzMAaXkzABp7MwDLfDMAbH4zAA2AMwC+gTMAToMzAO+EMwCPhjMAMIgzANGJMwBxizMAI40zAMOOMwB1kDMAFZIzAMeTMwBnlTMACJczAJiYMwA5mjMA2ZszAHqdMwArnzMAzKAzAH2iMwAepDMAz6UzAHCnMwARqTMAwqozAHSsMwAUrjMApK8zAEWxMwDlsjMAhrQzACe2MwDHtzMAebkzABm7MwDLvDMAa74zAB3AMwC9wTMAXsMzAO7EMwCPxjMAL8gzANDJMwCByzMAIs0zANPOMwB00DMAJdIzAMbTMwB31TMAGNczAMnYMwBq2jMAG9wzALzdMwBd3zMA/eAzAJ7iMwA/5DMAz+UzAG/nMwAh6TMAweozAHPsMwAT7jMAxe8zAGXxMwAX8zMAt/QzAFj2MwDo9zMAifkzACn7MwDK/DMAa/4zAAsANAC9ATQAXQM0AA8FNACfBjQAPwg0AOAJNACBCzQAIQ00AMIONABzEDQAFBI0AMUTNABmFTQAFxc0ALgYNABZGjQAChw0AJodNAA7HzQA2yA0AHwiNAAdJDQAvSU0AG8nNAAPKTQAwSo0AGEsNAATLjQAsy80AFQxNADkMjQAhTQ0ACU2NADGNzQAdzk0ABg7NADJPDQAaj40ABtANAC8QTQAbUM0AA5FNACeRjQAP0g0AN9JNACASzQAIU00AMFONABzUDQAE1I0AMVTNABlVTQAF1c0AKdYNABHWjQA6Fs0AIldNAApXzQAymA0AHtiNAAcZDQAzWU0AG5nNAAfaTQAwGo0AFBsNADxbTQAkW80ADJxNADTcjQAc3Q0ABR2NAC1dzQARXk0AOV6NACGfDQAJ340ALd/NABXgTQACYM0AKmENABbhjQA+4c0AK2JNABNizQA7ow0AH6ONAAfkDQAv5E0AGCTNAARlTQAspY0AGOYNAAEmjQAtZs0AFadNAAHnzQAqKA0AFmiNAD6ozQAq6U0AEynNAD9qDQAnqo0AE+sNADwrTQAoa80AEKxNADzsjQAlLQ0ADW2NADmtzQAdrk0ABe7NAC3vDQAWL40APm/NACZwTQAS8M0AOvENACdxjQAPcg0AO/JNAB/yzQAH800AMDONABh0DQAAdI0AKLTNABU1TQA9NY0AKXYNABG2jQA99s0AJjdNABJ3zQA6uA0AHriNAAb5DQAu+U0AFznNAD96DQAneo0AE/sNADv7TQAoe80AEHxNADz8jQAlPQ0ADT2NADE9zQAZfk0AAX7NACm/DQAV/40APj/NACpATUASgM1APsENQCcBjUATQg1AO4JNQCfCzUAQA01AOEONQCBEDUAIhI1AMMTNQBTFTUA8xY1AKUYNQBFGjUA9xs1AJcdNQBJHzUA6SA1AIoiNQAaJDUAuyU1AFwnNQD8KDUArSo1AE4sNQD/LTUAoC81AFExNQDyMjUAozQ1AEQ2NQD1NzUAljk1ACY7NQDHPDUAZz41AAhANQCpQTUASUM1APtENQCcRjUATUg1AO1JNQCfSzUAP001AOBONQBwUDUAEVI1ALFTNQBSVTUAA1c1AKRYNQBVWjUA9ls1AKddNQBIXzUA+WA1AJpiNQAqZDUAy2U1AGtnNQAMaTUArWo1AE1sNQD/bTUAn281AFFxNQDxcjUAknQ1ACJ2NQDDdzUAZHk1AAR7NQC1fDUAVn41AOZ/NQCHgTUAJ4M1AMiENQBYhjUA+Yc1AJmJNQA6izUA7Iw1AIyONQAckDUAvZE1AF2TNQD+lDUAn5Y1AD+YNQDxmTUAkZs1AEOdNQDjnjUAlaA1ACWiNQDFozUAZqU1AAenNQCnqDUASKo1APmrNQCarTUAS681AOywNQCdsjUAPrQ1AM61NQBvtzUAD7k1ALC6NQBRvDUA8b01AKO/NQBDwTUA9cI1AJXENQBHxjUA58c1AJnJNQApyzUAycw1AGrONQAL0DUAq9E1AEzTNQD91DUAntY1AE/YNQDw2TUAods1AELdNQD03jUAlOA1AEXiNQDm4zUAduU1ABfnNQC36DUAWOo1APnrNQCZ7TUAS+81AOvwNQCd8jUAPfQ1AO/1NQCP9zUAQfk1ANH6NQBx/DUAEv41ALP/NQBTATYA9AI2AKUENgBGBjYA9wc2AJgJNgBJCzYA6gw2AJsONgArEDYAzBE2AG0TNgD9FDYAnRY2AE8YNgDvGTYAoRs2AEEdNgDzHjYAkyA2AEUiNgDVIzYAdSU2ABYnNgC3KDYAVyo2APgrNgCpLTYASi82APwwNgCcMjYATTQ2AO41NgCfNzYAQDk2ANA6NgBxPDYAET42ALI/NgBTQTYA80I2AKVENgBFRjYA90c2AJdJNgBJSzYA2Uw2AHlONgAaUDYAu1E2AFtTNgD8VDYArVY2AE5YNgDvWTYAj1s2AEFdNgDhXjYAgmA2ABJiNgCzYzYAU2U2APRmNgClaDYARmo2APdrNgCYbTYASW82AOpwNgCbcjYAPHQ2AO11NgCOdzYAP3k2AOB6NgBwfDYAEX42ALF/NgBSgTYA84I2AJOENgBFhjYA5Yc2AJeJNgA3izYA6Yw2AImONgA7kDYA25E2AHyTNgAMlTYArZY2AE2YNgDumTYAn5s2AECdNgDxnjYAkqA2AESiNgDkozYAlaU2ADanNgDnqDYAiKo2ABisNgC5rTYAWa82APqwNgCbsjYAO7Q2AO21NgCNtzYAP7k2AN+6NgCRvDYAMb42AOO/NgBzwTYAE8M2ALTENgBVxjYA9cc2AJbJNgBHyzYA6Mw2AJnONgA60DYA69E2AIzTNgA91TYA3tY2AI/YNgAw2jYAwNs2AGHdNgAB3zYAouA2AEPiNgDj4zYAleU2ADXnNgDn6DYAh+o2ADnsNgDZ7TYAeu82AArxNgCr8jYATPQ2AP31NgCd9zYAT/k2AO/6NgCh/DYAMf42ANH/NgByATcAEwM3ALMENwBUBjcABQg3AKYJNwBXCzcA+Aw3AKkONwBKEDcA+xE3AJwTNwBNFTcA7hY3AJ8YNwAvGjcA0Bs3AHEdNwABHzcAoSA3AFMiNwDzIzcApSU3AEUnNwD3KDcAlyo3AEksNwDpLTcAmy83ADsxNwDcMjcAbDQ3AA02NwCtNzcATjk3AP86NwCgPDcAUT43API/NwCjQTcAREM3APVENwCWRjcAR0g3AOhJNwB4SzcAGU03ALlONwBaUDcA+1E3AJtTNwBNVTcA7VY3AJ9YNwA/WjcA8Vs3AJFdNwBDXzcA02A3AHNiNwAUZDcAtWU3AEVnNwDlaDcAhmo3ACdsNwDHbTcAaG83ABlxNwC6cjcAa3Q3AAx2NwC9dzcAXnk3AA97NwCwfDcAQH43AOF/NwCBgTcAIoM3AMOENwBjhjcAFYg3ALWJNwBnizcAB403ALmONwBZkDcAC5I3AJuTNwA7lTcA3JY3AH2YNwAdmjcAvps3AG+dNwAQnzcAwaA3AGKiNwAUpDcAtKU3AGWnNwAGqTcAt6o3AFisNwDorTcAia83ACmxNwDKsjcAa7Q3AAu2NwC9tzcAXbk3AA+7NwCvvDcAYb43AAHANwCzwTcAVMM3APTENwCExjcAJcg3AMXJNwBmyzcAF803ALjONwBp0DcACtI3ALvTNwBc1TcADdc3AK7YNwBP2jcA79s3AJDdNwAx3zcA0eA3AHLiNwAT5DcAs+U3AGXnNwAF6TcAt+o3AFfsNwAJ7jcAqe83AFvxNwD78jcAnPQ3ACz2NwDN9zcAbfk3AA77NwC//DcAYP43AAEAOAChATgAQgM4AOMEOACDBjgAJAg4ANUJOAB2CzgAJw04AMgOOAB5EDgAGhI4AMsTOABsFTgAHRc4AL4YOABOGjgA7xs4AI8dOAAwHzgA0SA4AHEiOAAjJDgAwyU4AHUnOAAVKTgAxyo4AFcsOAD3LTgAmC84ADkxOADJMjgAaTQ4AAo2OACrNzgAOzk4ANs6OAB8PDgAHT44AL0/OABeQTgAD0M4ALBEOABhRjgAAkg4ALNJOABUSzgABU04AJVOOAA2UDgA11E4AGdTOAAHVTgAuVY4AFlYOAALWjgArFs4AF1dOAD9XjgAr2A4AE9iOAABZDgAkWU4ADFnOADSaDgAc2o4ABNsOAC0bTgAZW84AAZxOAC3cjgAWHQ4AAl2OACqdzgAW3k4APx6OACMfDgALX44AM1/OABugTgAD4M4AK+EOABhhjgAAYg4ALOJOABTizgABY04AKWOOABXkDgA55E4AIeTOAAolTgAyZY4AGmYOAAKmjgAu5s4AFydOAANnzgArqA4AF+iOAAApDgAsaU4AFKnOAADqTgAk6o4ADSsOADVrTgAda84ABaxOAC3sjgAV7Q4APi1OACptzgASrk4APu6OACcvDgATb44AO6/OACfwTgAL8M4ANDEOABxxjgAAcg4AKHJOABTyzgA9Mw4AKXOOABF0DgA99E4AJfTOABJ1TgA6dY4AIrYOAAa2jgAu9s4AFvdOAD83jgAreA4AE7iOAD/4zgAoOU4AFHnOADy6DgAo+o4AETsOAD17TgAlu84AEfxOADX8jgAePQ4ABn2OACp9zgASfk4APv6OACb/DgATf44AO3/OACfATkAPwM5APEEOQCRBjkAQwg5AOMJOQCVCzkANQ05AOcOOQCHEDkAORI5ANkTOQB6FTkAChc5AKsYOQBLGjkA7Bs5AHwdOQAdHzkAvSA5AF4iOQAPJDkAsCU5AGEnOQACKTkAtCo5AFQsOQAFLjkApi85ADYxOQDXMjkAdzQ5ABg2OQC5NzkAWTk5AAs7OQCrPDkAXT45AP0/OQCvQTkAT0M5AAFFOQCRRjkAMUg5ANJJOQBzSzkAE005ALROOQBlUDkABlI5ALdTOQBYVTkACVc5AKpYOQBbWjkA/Fs5AIxdOQAtXzkAzWA5AG5iOQAPZDkAr2U5AGFnOQABaTkAs2o5AFNsOQAFbjkApW85AEZxOQDWcjkAd3Q5ABd2OQC4dzkAaXk5AAp7OQC8fDkAXH45AA2AOQCugTkAX4M5AACFOQCxhjkAQYg5AOKJOQCDizkAE405ALOOOQBlkDkABZI5ALeTOQBXlTkACZc5AKmYOQBbmjkA65s5AIudOQAsnzkAzaA5AG2iOQAOpDkAv6U5AGCnOQARqTkAsqo5AGOsOQAErjkAta85AFaxOQDmsjkAh7Q5ACe2OQDItzkAabk5AAm7OQC7vDkAW745AA3AOQCtwTkAX8M5AP/EOQCxxjkAQcg5AOHJOQCCyzkAI805AMTOOQBk0DkAFdI5ALbTOQBn1TkACNc5ALnYOQBa2jkAC9w5AJvdOQA83zkA3eA5AG3iOQAN5DkAv+U5AF/nOQAR6TkAseo5AGPsOQAE7jkAte85AEXxOQDl8jkAhvQ5ACf2OQDH9zkAaPk5ABn7OQC6/DkAa/45AAwAOgC9AToAXgM6AA8FOgCfBjoAQAg6AOEJOgBxCzoAEQ06AMMOOgBjEDoAFRI6ALUTOgBnFToABxc6ALkYOgBZGjoA+hs6AIodOgArHzoAzCA6AGwiOgAdJDoAviU6AG8nOgAQKToAwSo6AGIsOgATLjoAtC86AGUxOgAGMzoApzQ6AEc2OgDXNzoAeDk6ABk7OgC5PDoAaz46AAxAOgC9QToAXUM6AP5EOgCfRjoAL0g6AM9JOgCBSzoAIU06ANNOOgBzUDoAJVI6ALVTOgBVVToA9lY6AJdYOgAnWjoAx1s6AGhdOgAJXzoAqWA6AEpiOgD7YzoAnGU6AE1nOgDuaDoAn2o6AC9sOgDQbToAcW86AAFxOgChcjoAU3Q6APN1OgCldzoARXk6APd6OgCXfDoAOH46AMh/OgBpgToACYM6AKqEOgBchjoA/Ic6AK2JOgBOizoA/4w6AKCOOgBRkDoA8pE6AIKTOgAjlToAw5Y6AGSYOgAFmjoApZs6AFedOgD3njoAqaA6AEmiOgD7ozoAnKU6AE2nOgDdqDoAfao6AB6sOgC/rToAX686AACxOgCxsjoAUrQ6AAO2OgCktzoAVbk6APa6OgCGvDoAJ746AMe/OgBowToACcM6AKnEOgBbxjoA+8c6AK3JOgBNyzoA/8w6AJ/OOgBA0DoA0NE6AHHTOgAR1ToAstY6AGTYOgAE2joAtds6AFbdOgAH3zoAqOA6AFniOgD64zoAiuU6ACvnOgDL6DoAbOo6AA3sOgCt7ToAX+86AP/wOgCx8joAUfQ6AAP2OgCk9zoAVfk6AOX6OgCF/DoAJv46AMf/OgBnATsACAM7ALkEOwBaBjsACwg7AKwJOwBNCzsA7Qw7AI4OOwA/EDsA4BE7AJETOwAyFTsA5BY7AIQYOwA1GjsA1hs7AGYdOwAHHzsApyA7AEgiOwDpIzsAiSU7ADsnOwDbKDsAjSo7AC0sOwDfLTsAfy87ACAxOwCwMjsAUTQ7APE1OwCSNzsAQzk7AOQ6OwCVPDsANj47AOc/OwCIQTsAOUM7ANpEOwBqRjsAC0g7AKxJOwBMSzsA7Uw7AI1OOwA/UDsA31E7AJFTOwAxVTsA41Y7AHNYOwATWjsAtFs7AFVdOwD1XjsAlmA7AEdiOwDoYzsAmWU7ADpnOwDsaDsAjGo7AD1sOwDebTsAbm87AA9xOwCvcjsAUHQ7APF1OwCRdzsAQ3k7AON6OwCVfDsANX47AOd/OwB3gTsAF4M7ALiEOwBZhjsA+Yc7AJqJOwBLizsA7Iw7AJ2OOwA+kDsA75E7AJCTOwAglTsAwZY7AGGYOwACmjsAo5s7AEOdOwD1njsAlaA7AEeiOwDnozsAmaU7ADmnOwDaqDsAaqo7AAusOwCrrTsATK87AP2wOwCesjsAT7Q7APC1OwChtzsAQrk7APS6OwCUvDsARb47AOa/OwB2wTsAF8M7ALfEOwBYxjsA+cc7AJnJOwBLyzsA68w7AJ3OOwA90DsA79E7AI/TOwBB1TsA4dY7AILYOwAS2jsAs9s7AFPdOwD03jsApeA7AEbiOwD34zsAmOU7AEnnOwDq6DsAm+o7ADzsOwDt7TsAju87AB7xOwC/8jsAX/Q7AAD2OwCh9zsAQfk7APP6OwCT/DsARf47AOX/OwCXATwAJwM8AMcEPABoBjwACQg8AKkJPABKCzwA/Aw8AJwOPABNEDwA7hE8AJ8TPABAFTwA0BY8AHEYPAARGjwAshs8AFMdPADzHjwApSA8AEUiPAD3IzwAlyU8AEknPADpKDwAiio8ABosPAC7LTwAWy88APwwPACtMjwATjQ8AP81PACgNzwAUTk8API6PACjPDwARD48APU/PACWQTwAR0M8AOhEPAB4RjwAGUg8ALlJPABaSzwA+0w8AJtOPABNUDwA7VE8AJ9TPAA/VTwA8VY8AIFYPAAhWjwAwls8AGNdPAAEXzwApGA8AFViPAD2YzwAp2U8AEhnPAD5aDwAmmo8AEtsPADsbTwAfG88AB1xPAC9cjwAXnQ8AP91PACfdzwAUXk8APF6PACjfDwARH48APV/PACFgTwAJYM8AMaEPABnhjwAB4g8AKiJPABZizwA+ow8AJuOPAA7kDwA3JE8AH2TPAAdlTwArZY8AE6YPADvmTwAj5s8AB+dPADRnjwAcaA8ACOiPADDozwAdaU8ABWnPADHqDwAZ6o8AAisPACYrTwAOa88ANmwPAB6sjwAK7Q8AMy1PAB9tzwAHrk8AM+6PABwvDwAIb48AMK/PABzwTwAFMM8AMXEPABmxjwAF8g8ALjJPABpyzwACs08ALvOPABc0DwADdI8AK7TPABf1TwAANc8AJDYPAAx2jwA0ds8AHLdPAAT3zwAs+A8AGXiPAAF5DwAt+U8AFfnPAAJ6TwAqeo8AFvsPAD77TwAnO88ACzxPADN8jwAbfQ8AA72PAC/9zwAYPk8ABH7PACy/DwAY/48AAQAPQC1AT0AVgM9AAcFPQCoBj0AWQg9AOkJPQCKCz0AKw09AMwOPQBbED0ADRI9AK0TPQBfFT0A/xY9ALEYPQBRGj0AAxw9AKMdPQBVHz0A5SA9AIUiPQAmJD0AxyU9AGcnPQAIKT0AuSo9AFosPQAMLj0ArC89AF0xPQD+Mj0ArzQ9AFA2PQABOD0AkTk9ADI7PQDTPD0Acz49AANAPQC1QT0AVUM9AAdFPQCnRj0AWUg9APlJPQCrSz0ATE09AP1OPQCdUD0AT1I9AN9TPQB/VT0AIFc9AMFYPQBhWj0AAlw9ALNdPQBUXz0ABWE9AKZiPQBHZD0A52U9AJlnPQApaT0AyWo9AGpsPQALbj0Aq289AExxPQD9cj0AnnQ9AE92PQDwdz0AoXk9AEJ7PQDzfD0Ag349ACSAPQDFgT0AZYM9APWEPQCnhj0AR4g9APmJPQCZiz0AS409AOuOPQCdkD0APZI9AO+TPQCPlT0AMJc9AMCYPQBhmj0AAZw9AKKdPQBUnz0A9KA9AKWiPQBGpD0A96U9AJinPQBJqT0A6qo9AJusPQArrj0AzK89AG2xPQANsz0AnbQ9AE+2PQDvtz0Aobk9AEG7PQDzvD0AlL49AEXAPQDlwT0Al8M9ADfFPQDYxj0AaMg9AAnKPQCpyz0ASs09APvOPQCc0D0ATdI9AO7TPQCf1T0AQNc9APHYPQCS2j0AQ9w9AOTdPQB03z0AFeE9ALXiPQBW5D0A9+U9AJfnPQBJ6T0A6eo9AJvsPQA77j0A7e89AI3xPQA/8z0Az/Q9AG/2PQAQ+D0Asfk9AFH7PQDy/D0Agv49ACMAPgDDAT4AZAM+ABUFPgC2Bj4AZwg+AAgKPgC5Cz4AWg0+AAsPPgCsED4APBI+AN0TPgB9FT4AHhc+AL8YPgBfGj4AERw+ALEdPgBjHz4AAyE+ALUiPgBVJD4AByY+AJcnPgA3KT4A2Co+AHksPgAZLj4Aui8+AGsxPgAMMz4AvTQ+AF42PgAPOD4AsDk+AGE7PgACPT4Akj4+ADNAPgDTQT4AdEM+ABVFPgC1Rj4AZ0g+AAdKPgC5Sz4AWU0+AAtPPgCrUD4AXVI+AO1TPgCNVT4ALlc+AM9YPgBvWj4AEFw+AMFdPgBiXz4AE2E+ALRiPgBlZD4ABmY+ALdnPgBHaT4A6Go+AIlsPgApbj4AuW8+AGtxPgALcz4AvXQ+AF12PgAPeD4Ar3k+AGF7PgABfT4As34+AFOAPgAFgj4ApYM+AEaFPgDWhj4Ad4g+ABeKPgC4iz4AaY0+AAqPPgC7kD4AXJI+AA2UPgCulT4AX5c+AACZPgCQmj4AMZw+ANGdPgBynz4AE6E+ALOiPgBlpD4ABaY+ALenPgBXqT4ACas+AKmsPgBbrj4A668+AIuxPgAssz4AzbQ+AG22PgAOuD4Av7k+AGC7PgARvT4Asr4+AGTAPgAEwj4AtcM+AFbFPgDmxj4Ah8g+ACfKPgDIyz4Aac0+AAnPPgC70D4AW9I+AA3UPgCt1T4AX9c+AP/YPgCx2j4AUdw+APLdPgCC3z4AI+E+AMPiPgBk5D4ABeY+AKXnPgBG6T4A5+o+AIfsPgAo7j4A2e8+AHrxPgAK8z4Aq/Q+AEv2PgDs9z4AfPk+AB37PgC9/D4AXv4+AP//PgCfAT8AUQM/APEEPwCjBj8AQwg/APUJPwCVCz8ANg0/AMYOPwBnED8ABxI/AKgTPwBZFT8A+hY/AKsYPwBMGj8A/Rs/AJ4dPwBPHz8A8CA/AKEiPwBCJD8A9CU/AIMnPwAkKT8AxSo/AGUsPwD1LT8Apy8/AEcxPwD5Mj8AmTQ/AEs2PwDrNz8AnTk/AD07PwDvPD8Ajz4/AEFAPwDRQT8AcUM/ABJFPwCzRj8AU0g/APRJPwClSz8ARk0/APdOPwCYUD8ASVI/AOpTPwCbVT8APFc/AMxYPwBtWj8ADVw/AK5dPwBPXz8A72A/AKFiPwBBZD8A82U/AJNnPwA0aT8AxGo/AGVsPwAFbj8Apm8/AFdxPwD4cj8AqXQ/AEp2PwD8dz8AnHk/ACx7PwDNfD8AbX4/AA6APwCvgT8AT4M/AAGFPwChhj8AU4g/APOJPwCliz8ARY0/AOaOPwCHkD8AF5I/ALeTPwBYlT8ACZc/AKqYPwBbmj8A/Js/AK2dPwBOnz8A/6A/AKCiPwAwpD8A0aU/AHGnPwASqT8As6o/AFOsPwAFrj8Apa8/AFexPwD3sj8AqbQ/ADm2PwDZtz8Aerk/ABu7PwCrvD8ATL4/AP2/PwCdwT8AT8M/AO/EPwCQxj8AIMg/AMHJPwBhyz8AAs0/ALPOPwBU0D8ABdI/AKbTPwBX1T8A+NY/AKnYPwBK2j8A2ts/AHvdPwAb3z8AvOA/AF3iPwD94z8AnuU/AD/nPwDf6D8AgOo/ABDsPwCx7T8AUe8/APLwPwCT8j8AM/Q/AOX1PwCF9z8AN/k/ANf6PwCJ/D8AGf4/ALn/PwBaAUAA+wJAAJwEQAA8BkAA7QdAAI4JQAA/C0AA4AxAAJEOQAAyEEAA4xFAAHMTQAAUFUAAtRZAAFUYQADlGUAAlxtAADcdQADpHkAAiSBAADsiQADcI0AAjSVAAC0nQADfKEAAbypAAA8sQACwLUAAUS9AAPEwQACSMkAAQzRAAOQ1QACVN0AANjlAAOc6QACIPEAAOT5AAMk/QABqQUAAC0NAAKtEQAA7RkAA7UdAAI1JQAA/S0AA30xAAJFOQAAxUEAA41FAAINTQAA1VUAA1VZAAIdYQAAnWkAA2VtAAHldQAArX0AAy2BAAGxiQAD8Y0AAnWVAAD1nQADeaEAAj2pAADBsQADhbUAAgm9AADNxQADUckAAhXRAABV2QAC2d0AAV3lAAPd6QACHfEAAOX5AANl/QACLgUAAK4NAAN2EQAB9hkAAL4hAAM+JQABwi0AAEY1AAKGOQABBkEAA4pFAAJOTQAA0lUAA5ZZAAIaYQAA3mkAA2JtAAImdQAAqn0AA3KBAAGuiQAAMpEAAraVAAE2nQADdqEAAj6pAAC+sQADhrUAAga9AADOxQADTskAAhbRAACW2QADXt0AAd7lAABi7QAC5vEAASb5AAOm/QACKwUAAO8NAANzEQACNxkAALshAAN/JQACAy0AAMc1AANLOQACD0EAAJNJAALTTQABV1UAA9dZAAJbYQAA32kAA19tAAIndQAAp30AA2+BAAHviQAAt5EAAzeVAAH/nQAAP6UAAr+pAAFDsQADx7UAAke9AADLxQADk8kAAhPRAADX2QADW90AAh/lAACj7QADZ/EAAev5AAAoAQQCrAUEASwNBAOwEQQB8BkEAHQhBAL0JQQBeC0EA/wxBAJ8OQQBREEEA8RFBAKMTQQBDFUEA9RZBAJUYQQA2GkEA1xtBAGcdQQAHH0EAqCBBAFkiQQD6I0EArCVBAEwnQQD9KEEAnipBAE8sQQDwLUEAoS9BADExQQDSMkEAczRBABM2QQCjN0EAVTlBAPU6QQCnPEEARz5BAOg/QQCJQUEAKUNBAMpEQQBrRkEAC0hBAKxJQQBdS0EA/kxBAK9OQQBQUEEAAVJBAKJTQQBTVUEA41ZBAIRYQQAlWkEAxVtBAGZdQQAXX0EAuGBBAGliQQD5Y0EAmmVBADtnQQDbaEEAa2pBAB1sQQC9bUEAb29BAA9xQQDBckEAYXRBABN2QQC0d0EAZXlBAAV7QQC3fEEAR35BAOd/QQCIgUEAKYNBAMmEQQBqhkEAG4hBALyJQQBti0EADo1BAL+OQQBPkEEA8JFBAJGTQQAxlUEAwZZBAHOYQQATmkEAxZtBAGWdQQAXn0EAt6BBAGmiQQAJpEEAqqVBAEunQQDbqEEAfKpBABysQQCsrUEATa9BAO2wQQCOskEAP7RBAOC1QQCRt0EAMrlBAOO6QQBzvEEAFL5BALW/QQBVwUEA5cJBAJfEQQA3xkEA6cdBAInJQQA7y0EA28xBAI3OQQAt0EEA39FBAG/TQQAP1UEAsNZBAFHYQQDx2UEAkttBAETdQQDk3kEAleBBADbiQQDn40EAiOVBABjnQQC56EEAWepBAPrrQQCb7UEAO+9BAO3wQQCN8kEAP/RBAN/1QQCR90EAMflBANL6QQBz/EEAA/5BAKP/QQBEAUIA9QJCAJYEQgBHBkIA6AdCAJkJQgA6C0IA6wxCAHsOQgAcEEIAvRFCAE0TQgDtFEIAjhZCAD8YQgDgGUIAkRtCADIdQgDCHkIAYyBCAAMiQgCkI0IARSVCAOUmQgCXKEIANypCAOkrQgCJLUIAOy9CANswQgCNMkIALTRCAN81QgB/N0IAIDlCAME6QgBRPEIA8T1CAJI/QgBDQUIA5EJCAJVEQgA2RkIA50dCAIhJQgA5S0IA2kxCAIxOQgAbUEIAvFFCAF1TQgD9VEIAjVZCAD9YQgDfWUIAkVtCADFdQgDjXkIAg2BCADViQgDVY0IAh2VCACdnQgDZaEIAeWpCACtsQgC7bUIAW29CAPxwQgCdckIAPXRCAN51QgCPd0IAMHlCAOF6QgCCfEIAM35CANR/QgCFgUIAJoNCALaEQgBXhkIA94dCAJiJQgA5i0IA2YxCAIuOQgArkEIA3ZFCAH2TQgAvlUIAz5ZCAIGYQgAhmkIA05tCAGOdQgADn0IApKBCAEWiQgDlo0IAhqVCADenQgDYqEIAiapCACqsQgDbrUIAfK9CAAyxQgCtskIATbRCAO61QgCPt0IAL7lCAOG6QgCBvEIAM75CANS/QgCFwUIAJcNCANfEQgB3xkIAGMhCALnJQgBJy0IA6cxCAIrOQgA70EIA3NFCAI3TQgAu1UIA39ZCAIDYQgAx2kIA0ttCAIPdQgAU30IAtOBCAFXiQgD140IAheVCADfnQgDX6EIAiepCACnsQgDb7UIAe+9CAC3xQgDN8kIAf/RCAB/2QgDR90IAcflCABL7QgCz/EIAQ/5CAOP/QgCEAUMANQNDANYEQwCHBkMAKAhDANkJQwB6C0MAKw1DAMwOQwB9EEMAHhJDAK4TQwBPFUMA7xZDAJAYQwAxGkMA0RtDAIMdQwAjH0MA1SBDAHUiQwAnJEMAxyVDAHknQwAZKUMAuipDAFssQwDrLUMAiy9DACwxQwDdMkMAfjRDAC82QwDQN0MAgTlDACI7QwDUPEMAdD5DACVAQwC1QUMAVkNDAPdEQwCXRkMAJ0hDANlJQwB5S0MAK01DAMtOQwB9UEMAHVJDAM9TQwBvVUMAIVdDALFYQwBRWkMA8ltDAJNdQwAzX0MA1GBDAIViQwAmZEMA12VDAHhnQwApaUMAuWpDAFpsQwD7bUMAnG9DACtxQwDdckMAfXRDAC92QwDPd0MAcHlDABF7QwCxfEMAUn5DAPN/QwCTgUMARYNDAOWEQwCXhkMAN4hDAOmJQwCJi0MAO41DAMuOQwBrkEMADJJDAK2TQwBNlUMA7pZDAI+YQwAvmkMA0JtDAHGdQwARn0MAoaBDAFOiQwDzo0MApaVDAEWnQwD3qEMAl6pDAEmsQwDprUMAm69DADuxQwDcskMAfbRDAA22QwCtt0MATrlDAP+6QwCgvEMAUb5DAPK/QwCkwUMARMNDAPXEQwCWxkMAJshDAMfJQwBny0MACM1DAKnOQwBJ0EMA6tFDAIvTQwAs1UMAzNZDAH3YQwAe2kMArttDAE/dQwDv3kMAkOBDADHiQwDR40MAg+VDACPnQwDV6EMAdepDACfsQwDH7UMAee9DABnxQwDL8kMAbPRDAB32QwCt90MATflDAO76QwCP/EMAL/5DAND/QwCBAUQAIgNEANMERAB0BkQAJQhEAMYJRAB3C0QABw1EAKgORABJEEQA6RFEAHkTRAArFUQAyxZEAH0YRAAdGkQAzxtEAG8dRAAhH0QAwSBEAHMiRAATJEQAxSVEAGUnRAAXKUQAtypEAFgsRAD5LUQAiS9EACkxRADKMkQAezREABw2RADNN0QAbjlEAB87RADAPEQAcT5EABJARADDQUQAU0NEAPRERACVRkQANUhEANZJRACHS0QAKE1EANlORABpUEQAClJEAKtTRABLVUQA21ZEAI1YRAAtWkQA31tEAH9dRAAxX0QA0WBEAINiRAAjZEQA1WVEAHVnRAAnaUQAt2pEAFdsRAAJbkQAqW9EAFtxRAD7ckQArXREAE12RAD/d0QAn3lEAFF7RADxfEQAkn5EADOARADDgUQAY4NEAASFRAC1hkQAVohEAAeKRACoi0QAWY1EAPqORACskEQATJJEANyTRAB9lUQAHZdEAL6YRABfmkQA/5tEALGdRABRn0QAA6FEAKOiRABVpEQA9aVEAKenRABHqUQA+apEAJmsRAA6rkQA269EAGuxRAALs0QArLREAF22RAD+t0QAr7lEAFC7RAABvUQAor5EAFPARAD0wUQApcNEADXFRADWxkQAd8hEABfKRACny0QAWc1EAPnORACr0EQAS9JEAP3TRACd1UQAPtdEAN/YRAB/2kQAD9xEAMHdRABh30QAE+FEALTiRABl5EQABeZEALfnRABX6UQACetEAKnsRABb7kQA6+9EAIvxRAAs80QAzfREAG32RAAO+EQAv/lEAGD7RAAR/UQAsv5EAGMARQAEAkUAtQNFAEUFRQDmBkUAhwhFACcKRQC3C0UAaQ1FAAkPRQC7EEUAWxJFAA0URQCtFUUAXxdFAP8YRQCxGkUAURxFAAMeRQCjH0UARCFFAOUiRQB1JEUAFSZFALYnRQBnKUUACCtFALksRQBaLkUACzBFAKwxRQBdM0UA/jRFAK82RQA/OEUA4DlFAIE7RQAhPUUAsT5FAGNARQADQkUAtUNFAFVFRQAHR0UAp0hFAFlKRQD5S0UAq01FAEtPRQD9UEUAnVJFAE9URQDfVUUAf1dFACBZRQDBWkUAYVxFAAJeRQC0X0UAVGFFAAVjRQCmZEUAV2ZFAPhnRQCpaUUASmtFAPtsRQCLbkUALHBFAM1xRQBtc0UA/XRFAJ52RQA/eEUA33lFAIB7RQAhfUUAwX5FAHOARQATgkUAxYNFAGWFRQAXh0UAt4hFAGmKRQAJjEUAqo1FAEuPRQDbkEUAfJJFAByURQDNlUUAbpdFAB+ZRQDAmkUAcZxFABKeRQDDn0UAZKFFABWjRQClpEUARqZFAOenRQCHqUUAF6tFAMmsRQBprkUAG7BFALyxRQBts0UADbVFAL+2RQBfuEUAEbpFALG7RQBjvUUA875FAJPARQA0wkUA1cNFAHXFRQAWx0UAx8hFAGjKRQAZzEUAus1FAGvPRQAM0UUAvdJFAE3URQDu1UUAj9dFAC/ZRQC/2kUAYNxFAAHeRQCh30UAQuFFAOPiRQCE5EUANeZFANXnRQCH6UUAJ+tFANnsRQB57kUAK/BFAMvxRQBb80UADfVFAJ32RQA9+EUA3vlFAI/7RQAw/UUA4f5FAIIARgAzAkYA1ANGAIUFRgAmB0YA1whGAHgKRgAIDEYAqQ1GAEkPRgDqEEYAixJGACsURgDdFUYAfRdGAC8ZRgDPGkYAgRxGACEeRgDTH0YAcyFGACUjRgDFJEYAdyZGABcoRgC4KUYAWStGAOksRgCJLkYAKjBGANsxRgB8M0YALTVGAM42RgB/OEYAIDpGANE7RgByPUYAIz9GAMRARgBUQkYA9UNGAJVFRgA2R0YA10hGAHdKRgApTEYAyU1GAHtPRgAbUUYAzVJGAG1URgAfVkYAv1dGAHFZRgARW0YAw1xGAGNeRgAEYEYApWFGADVjRgDVZEYAdmZGACdoRgDIaUYAeWtGABptRgDLbkYAbHBGAB1yRgC+c0YATnVGAO92RgCPeEYAMHpGANF7RgBxfUYAI39GAMSARgB1gkYAFYRGAMeFRgBnh0YAGYlGALmKRgBrjEYAC45GAL2PRgBdkUYA/pJGAJ+URgAvlkYAz5dGAHCZRgAhm0YAwpxGAHOeRgAUoEYAxaFGAGajRgAXpUYAuKZGAEioRgDpqUYAiatGACqtRgDLrkYAa7BGAB2yRgC9s0YAb7VGAA+3RgDBuEYAYbpGABO8RgCzvUYAZb9GAAXBRgC3wkYAV8RGAPjFRgCZx0YAOclGAOvKRgCLzEYAPc5GAN3PRgCP0UYAL9NGAOHURgCB1kYAM9hGANPZRgCF20YAJd1GANfeRgBn4EYAB+JGAKjjRgBJ5UYA6eZGAIroRgA86kYA3OtGAI3tRgAu70YA3/BGAIDyRgAQ9EYAsfVGAFH3RgDy+EYAgvpGACP8RgDE/UYAZP9GAPQARwCVAkcANQRHANYFRwB3B0cAFwlHAMkKRwBpDEcAGw5HALsPRwBtEUcADRNHAL8URwBfFkcAERhHALEZRwBSG0cA8xxHAIMeRwAjIEcAxCFHAHUjRwAWJUcAxyZHAGgoRwAZKkcAuitHAGstRwAML0cAnDBHAD0yRwDdM0cAfjVHAB83RwC/OEcAcTpHABE8RwDDPUcAYz9HABVBRwC1QkcAZ0RHAAdGRwC5R0cAWUlHAPpKRwCbTEcAK05HAMxPRwBsUUcAHVNHAL5URwBvVkcAEFhHAMFZRwBiW0cAE11HALReRwBEYEcA5WFHAIVjRwAmZUcAx2ZHAGdoRwAZakcAuWtHAGttRwAMb0cAvXBHAF1yRwAPdEcAr3VHAGF3RwABeUcAonpHAEN8RwDTfUcAc39HABSBRwDFgkcAZoRHABeGRwC4h0cAaYlHAAqLRwC7jEcAXI5HAOyPRwCNkUcALZNHAM6URwBvlkcAD5hHAMGZRwBhm0cAE51HALOeRwBloEcABaJHALejRwBXpUcACadHAJmoRwA5qkcA2qtHAHutRwAbr0cAvLBHAG2yRwAOtEcAv7VHAGC3RwARuUcAsrpHAEK8RwDjvUcAg79HACTBRwDFwkcAZcRHABfGRwC3x0cAaclHAAnLRwC7zEcAW85HAA3QRwCt0UcAX9NHAO/URwCP1kcAMNhHANHZRwBx20cAEt1HAMPeRwBk4EcAFeJHALbjRwBn5UcACOdHAJjoRwA56kcA2etHAHrtRwAb70cAu/BHAG3yRwAN9EcAv/VHAF/3RwAR+UcAsfpHAGP8RwAD/kcAtf9HAFUBSAD2AkgAlwRIACcGSADHB0gAaAlIABkLSAC6DEgAaw5IAAwQSAC9EUgAXhNIAA8VSACwFkgAYRhIAAIaSACSG0gAMx1IANQeSAB0IEgAFSJIALUjSABnJUgABydIALkoSABZKkgACyxIAKstSABdL0gA/TBIAK8ySABPNEgAATZIAJE3SAAxOUgA0jpIAHM8SAAUPkgAtD9IAGVBSAAGQ0gAt0RIAFhGSAD5R0gAmUlIADpLSADbTEgAe05IAAtQSAC9UUgAXVNIAA9VSACvVkgAYVhIAAFaSACiW0gAQ11IANNeSABzYEgAFGJIAMVjSABmZUgAF2dIALhoSABpakgACmxIALttSABcb0gADXFIAJ1ySAA+dEgA33VIAH93SAAPeUgAwXpIAGF8SAACfkgAo39IAEOBSADkgkgAhYRIACWGSADXh0gAd4lIACmLSADJjEgAe45IAByQSAC8kUgAXZNIAO2USACNlkgALphIAN+ZSACAm0gAMZ1IANKeSACDoEgAJKJIANWjSAB2pUgABqdIAKeoSABHqkgA6KtIAImtSAApr0gA27BIAHuySAAttEgAzbVIAH+3SAAfuUgA0bpIAHG8SAAjvkgAw79IAHXBSAAFw0gApcRIAEbGSADnx0gAh8lIACjLSADZzEgAes5IACvQSADM0UgAfdNIAB7VSACu1kgAT9hIAO/ZSACQ20gAMd1IANHeSACD4EgAJOJIANXjSAB15UgAJ+dIAMfoSAB56kgAGexIAMvtSABr70gADPFIAK3ySAA99EgA3fVIAH73SAAv+UgA0PpIAIH8SAAi/kgA0/9IAHQBSQAlA0kAxgRJAFYGSQD3B0kAlwlJADgLSQDZDEkAeQ5JACsQSQDLEUkAfRNJAB0VSQDPFkkAbxhJACEaSQDBG0kAcx1JABMfSQCkIEkAVSJJAPUjSQCnJUkARydJAPkoSQCZKkkASyxJAOstSQCdL0kAPTFJAO8ySQCPNEkAQTZJANE3SQBxOUkAEjtJALM8SQBTPkkA9D9JAKVBSQBGQ0kA90RJAJhGSQBJSEkA6klJAHpLSQAbTUkAu05JAFxQSQD9UUkAnVNJAE9VSQDvVkkAoVhJAEFaSQDzW0kAk11JAEVfSQDlYEkAl2JJADdkSQDpZUkAiWdJACppSQDLakkAW2xJAPttSQCcb0kATXFJAO5ySQCfdEkAQHZJAPF3SQCSeUkAQ3tJAOR8SQB0fkkAFYBJALWBSQBWg0kA94RJAJeGSQBJiEkA6YlJAJuLSQA7jUkA7Y5JAI2QSQA/kkkA35NJAJGVSQAxl0kA45hJAIOaSQA1nEkA1Z1JAIefSQAnoUkAyKJJAGmkSQD5pUkAmadJADqpSQDrqkkAjKxJAD2uSQDer0kAj7FJADCzSQDhtEkAgrZJADO4SQDDuUkAZLtJAAW9SQClvkkANcBJAOfBSQCHw0kAOcVJANnGSQCLyEkAK8pJAN3LSQB9zUkAL89JAM/QSQCB0kkAIdRJANPVSQBz10kAFNlJALXaSQBF3EkA5d1JAIbfSQA34UkA2OJJAInkSQAq5kkA3OdJAHzpSQAt60kAzuxJAH/uSQAg8EkA0fFJAGHzSQAC9UkAo/ZJAEP4SQDT+UkAhftJACX9SQDX/kkAdwBKACkCSgDJA0oAagVKAAsHSgCrCEoAOwpKAO0LSgCNDUoAPw9KAN8QSgCREkoAMRRKAOMVSgCDF0oANRlKANUaSgCHHEoAJx5KANkfSgB5IUoAGiNKALskSgBLJkoA6ydKAIwpSgA9K0oA3ixKAI8uSgAwMEoA4TFKAIIzSgAzNUoA1DZKAIU4SgAmOkoAtjtKAFc9SgD3PkoAmEBKADlCSgDZQ0oAi0VKACtHSgDdSEoAfUpKAC9MSgDPTUoAgU9KACFRSgDTUkoAc1RKACVWSgDFV0oAd1lKABdbSgDJXEoAWV5KAPlfSgCaYUoAO2NKANxkSgB8ZkoALWhKAM5pSgB/a0oAIG1KANFuSgBycEoAI3JKAMRzSgBUdUoA9XZKAJV4SgA2ekoA13tKAHd9SgApf0oAyYBKAHuCSgAchEoAzYVKAG2HSgAfiUoAv4pKAHGMSgARjkoAw49KAGORSgAEk0oApZRKADWWSgDVl0oAdplKACebSgDInEoAeZ5KABqgSgC7oUoAXKNKAPykSgCdpkoAPahKAN6pSgB/q0oAH61KANGuSgBhsEoAAbJKAKKzSgBDtUoA5LZKAIS4SgA1ukoA1rtKAIe9SgAov0oA2cBKAHrCSgArxEoAu8VKAFzHSgD9yEoAncpKAC3MSgDfzUoAf89KADHRSgDR0koAg9RKACTWSgDV10oAddlKACfbSgDH3EoAed5KABngSgDL4UoAa+NKAB3lSgCt5koATehKAO7pSgCP60oAL+1KANDuSgCB8EoAIvJKANPzSgB09UoAJfdKAMb4SgB3+koAGPxKAKj9SgBJ/0oA6QBLAIoCSwArBEsAywVLAH0HSwAdCUsAzwpLAG8MSwAhDksAwQ9LAHMRSwATE0sAxRRLAGUWSwAXGEsAtxlLAGkbSwD5HEsAmR5LADogSwDbIUsAeyNLABwlSwDNJksAbihLAB8qSwDAK0sAcS1LABIvSwDDMEsAUzJLAPQzSwCVNUsANTdLAMU4SwB3OksAFzxLAMk9SwBpP0sAG0FLALtCSwBtREsADUZLAL9HSwBfSUsAEUtLALFMSwBjTksAA1BLALVRSwBVU0sA9lRLAJdWSwAnWEsAx1lLAGhbSwAZXUsAul5LAGtgSwAMYksAvWNLAF5lSwAPZ0sAsGhLAGFqSwACbEsAs21LAENvSwDkcEsAhXJLACV0SwDGdUsAZ3dLAAd5SwCoeksAWXxLAPp9SwCrf0sAO4FLANyCSwB9hEsAHYZLAK2HSwBfiUsA/4pLALGMSwBRjksAA5BLAKSRSwBVk0sA9ZRLAKeWSwBHmEsA6JlLAImbSwAZnUsAuZ5LAFqgSwALoksArKNLAF2lSwD+pksAr6hLAFCqSwABrEsAoq1LAFOvSwDksEsAhLJLACW0SwDFtUsAVbdLAAe5SwCnuksAWbxLAPm9SwCrv0sAS8FLAP3CSwCdxEsAT8ZLAO/HSwChyUsAMctLANHMSwByzksAE9BLALPRSwBU00sABdVLAKbWSwBX2EsA+NlLAKnbSwBK3UsA+95LAIvgSwAs4ksAzeNLAG3lSwD95ksAr+hLAE/qSwAB7EsAoe1LAFPvSwDz8EsApfJLAEX0SwD39UsAl/dLAEn5SwDp+ksAm/xLADv+SwDc/0sAfQFMAA0DTACtBEwATgZMAP8HTACgCUwAUQtMAPIMTACkDkwARBBMAPURTACFE0wAJhVMAMcWTABnGEwA9xlMAKkbTABJHUwA+x5MAJsgTABNIkwA7SNMAJ8lTAA/J0wA8ShMAJEqTABDLEwA5C1MAJUvTAAlMUwAxTJMAGY0TAAHNkwApzdMAEg5TAD5OkwAmjxMAEs+TADsP0wAnUFMAC1DTADOREwAb0ZMAA9ITACfSUwAUUtMAPFMTACjTkwAQ1BMAPVRTACVU0wAR1VMAOdWTACZWEwAOVpMAOtbTACLXUwALF9MAM1gTABdYkwA/WNMAJ5lTABPZ0wA8GhMAKFqTABCbEwA821MAJRvTABFcUwA5nJMAHZ0TAAXdkwAt3dMAFh5TAD5ekwAmXxMAEt+TADsf0wAnYFMAD2DTADvhEwAj4ZMAEGITADhiUwAk4tMADONTADljkwAhZBMADeSTADXk0wAiZVMACmXTADKmEwAa5pMAPubTACbnUwAPJ9MAN2gTAB9okwAHqRMAL+lTABfp0wAEalMALGqTABjrEwAA65MALWvTABVsUwA9rJMAJe0TAAntkwAx7dMAGi5TAAJu0wAmbxMADm+TADav0wAi8FMACzDTADdxEwAfsZMAC/ITADQyUwAgctMACLNTADTzkwAY9BMAATSTACl00wARdVMAObWTACH2EwAJ9pMANnbTAB53UwAK99MAMvgTAB94kwAHeRMAM/lTABv50wAIelMAMHqTABz7EwAE+5MALTvTABV8UwA5fJMAIX0TAAm9kwA1/dMAHj5TAAZ+0wAufxMAFr+TAD7/0wAmwFNADwDTQDdBE0AfQZNAC8ITQDPCU0AgQtNACENTQDTDk0AdBBNACUSTQDFE00AdxVNABcXTQDJGE0AaRpNABscTQC7HU0AXB9NAP0gTQCNIk0ALSRNAM4lTQB/J00AIClNANEqTQByLE0AIy5NAMQvTQB1MU0AFjNNAMc0TQBoNk0A+DdNAJk5TQA5O00A2jxNAHs+TQAbQE0AzUFNAG1DTQAfRU0Av0ZNAHFITQARSk0Aw0tNAGNNTQAVT00AtVBNAGdSTQAHVE0AqFVNAElXTQDZWE0AeVpNABpcTQDLXU0AbF9NAB1hTQC+Yk0Ab2RNABBmTQDBZ00AYmlNABNrTQC0bE0ARG5NAOVvTQCFcU0AJnNNAMd0TQB4dk0AGXhNALl5TQBre00AC31NAL1+TQBdgE0AD4JNAK+DTQBhhU0AAYdNALOITQBTik0ABYxNAKWNTQBXj00A95BNAJiSTQA5lE0AyZVNAGmXTQAKmU0Au5pNAFycTQANnk0Arp9NAF+hTQAAo00AsaRNAFKmTQADqE0ApKlNADSrTQDVrE0Ada5NABawTQC3sU0AaLNNAAm1TQCptk0AW7hNAPu5TQCtu00ATb1NAP++TQCfwE0AUcJNAPHDTQCjxU0AQ8dNAPXITQCVyk0ANsxNANfNTQBnz00AB9FNAKjSTQBJ1E0A6dVNAJvXTQA72U0A7dpNAI3cTQA/3k0A399NAJHhTQAx400A4+RNAIPmTQAk6E0AxelNAFXrTQD17E0Alu5NAEfwTQDo8U0AmfNNADr1TQDs9k0AjPhNAD36TQDe+00Aj/1NADD/TQDhAE4AggJOADMETgDUBU4AhQdOACYJTgDXCk4AeAxOAAgOTgCpD04ASRFOAOoSTgCLFE4APBZOAN0XTgB9GU4ALxtOAM8cTgCBHk4AISBOANMhTgBzI04AJSVOAMUmTgB3KE4AFypOAMkrTgBpLU4ACi9OAKswTgBLMk4A2zNOAHw1TgAdN04ArThOAE06TgDuO04Anz1OAEA/TgDxQE4AkkJOAENETgDkRU4AlUdOACVJTgDGSk4AZ0xOAAdOTgCoT04ASVFOAOlSTgCbVE4AO1ZOAO1XTgCNWU4AP1tOAN9cTgCRXk4AMWBOAONhTgCDY04ANWVOANVmTgB2aE4AF2pOALdrTgBHbU4A6G5OAIlwTgAZck4AuXNOAFp1TgD7dk4Am3hOACt6TgDMe04AbX1OAP1+TgCdgE4APoJOAO+DTgCQhU4AQYdOAOKITgCTik4ANIxOAOWNTgCGj04AN5FOAMeSTgBolE4ACZZOAKmXTgBKmU4A65pOAJycTgA9nk4A3Z9OAI+hTgAvo04A4aROAIGmTgAzqE4A06lOAIWrTgAlrU4A165OAHewTgApsk4AubNOAFm1TgD6tk4Am7hOADy6TgDcu04Ajb1OAC6/TgDfwE4AgMJOADHETgDSxU4AYsdOAAPJTgCjyk4ARMxOAOXNTgCWz04AN9FOAOjSTgCJ1E4AKdZOANvXTgB82U4ALdtOAM3cTgB/3k4AH+BOANHhTgBx404AI+VOAMPmTgB16E4AFepOAMfrTgBn7U4ACO9OAKnwTgA58k4A2fNOAHr1TgAb904Aq/hOAEv6TgDs+04Anf1OAD7/TgDvAE8AkAJPAEEETwDiBU8AkwdPADQJTwDECk8AZQxPAAUOTwCmD08ARxFPAPgSTwCZFE8AORZPAOsXTwCLGU8APRtPAN0cTwCPHk8ALyBPAOEhTwCBI08AMyVPANMmTwCFKE8AJSpPANcrTwB3LU8AKS9PALkwTwBZMk8A+jNPAJs1TwArN08AyzhPAGw6TwANPE8ArT1PAE4/TwD/QE8AoEJPAFFETwDyRU8Ao0dPAERJTwDUSk8AdUxPABVOTwC2T08AV1FPAPdSTwCYVE8AOVZPANlXTwB6WU8AG1tPALtcTwBcXk8ADWBPAK5hTwBfY08AAGVPALFmTwBSaE8ABGpPAKRrTwA0bU8A1W5PAHVwTwAWck8At3NPAGh1TwAJd08AunhPAFt6TwAMfE8ArX1PAE1/TwD/gE8An4JPAFGETwDxhU8Ao4dPAESJTwD1ik8AlYxPAEeOTwDnj08AmZFPADmTTwDrlE8Ai5ZPAD2YTwDNmU8AbZtPAA6dTwCvnk8AT6BPAPChTwCho08AQqVPAPOmTwCUqE8ARapPAOarTwCXrU8AOK9PAMiwTwBpsk8ACbRPAKq1TwBLt08A/LhPAJ26TwA9vE8A771PAI+/TwBBwU8A4cJPAJPETwAzxk8A5cdPAIXJTwA3y08A18xPAInOTwAZ0E8AudFPAFrTTwD71E8Ai9ZPACvYTwDM2U8AbdtPAA3dTwCu3k8AX+BPAADiTwCx408AUuVPAATnTwCT6E8ANOpPANXrTwB17U8AFu9PALfwTwBo8k8ACfRPAKn1TwBb908A+/hPAK36TwBN/E8A//1PAJ//TwBRAVAA8QJQAKMEUABEBlAA9QdQAIUJUAAlC1AAxgxQAGcOUAAHEFAAqBFQAFkTUAD6FFAAqxZQAEwYUAD9GVAAnhtQAE8dUADfHlAAgCBQACEiUADBI1AAYiVQAAMnUACjKFAARCpQAPUrUACWLVAARy9QAOgwUACZMlAAKTRQAMo1UABrN1AADDlQAKw6UABNPFAA/j1QAJ8/UABQQVAA8UJQAKJEUABDRlAA9EdQAJVJUAA1S1AA50xQAIdOUAA5UFAA2VFQAItTUAArVVAA3VZQAH1YUAAvWlAAz1tQAIFdUAAhX1AA02BQAHNiUAAUZFAAtWVQAFVnUADlaFAAhmpQACdsUAC3bVAAV29QAPhwUACpclAASnRQAPt1UACcd1AATXlQAO56UACffFAAQH5QAPF/UACBgVAAIoNQAMOEUABjhlAABIhQAKWJUABWi1AA94xQAKiOUABJkFAA6ZFQAJuTUAA7lVAA7ZZQAI2YUAA/mlAA35tQAJGdUAAxn1AA46BQAISiUAA1pFAA1aVQAIenUAAXqVAAt6pQAFisUAD5rVAAma9QADqxUADrslAAjLRQAD22UADet1AAj7lQADC7UADhvFAAgr5QADPAUADEwVAAZMNQAAXFUAClxlAARshQAOfJUACYy1AAOc1QAOrOUACL0FAAPNJQAN3TUAB91VAAL9dQAM/YUACB2lAAIdxQANPdUABz31AAJeFQAMXiUAB35FAAF+ZQALjnUABZ6VAA+epQAInsUAAq7lAAy+9QAFvxUAD78lAAnPRQAE32UADu91AAn/lQAED7UADx/FAAkv5QAEQAUQDTAVEAdANRABUFUQC1BlEAVghRAPcJUQCoC1EASQ1RAPoOUQCbEFEATBJRAO0TUQCNFVEAPxdRAN8YUQCRGlEAMRxRAOMdUQCEH1EANSFRANUiUQCHJFEAJyZRANknUQB5KVEAKytRALssUQBbLlEA/C9RAJ0xUQA9M1EA3jRRAI82UQAwOFEA4TlRAII7UQAzPVEA1D5RAIVAUQAmQlEA10NRAHhFUQAIR1EAqUhRAElKUQDqS1EAi01RADxPUQDdUFEAjlJRAC9UUQDgVVEAgVdRACFZUQDTWlEAc1xRACVeUQDFX1EAd2FRABdjUQDJZFEAaWZRABtoUQC8aVEAbWtRAP1sUQCdblEAPnBRAN9xUQB/c1EAIHVRANF2UQByeFEAI3pRAMR7UQB1fVEAFn9RAMeAUQBoglEA+INRAJmFUQA5h1EA2ohRAHuKUQAsjFEAzY1RAH6PUQAfkVEA0JJRAHGUUQARllEAw5dRAGOZUQAVm1EAtZxRAGeeUQAHoFEAuaFRAFmjUQALpVEAm6ZRADyoUQDcqVEAfatRAA2tUQCtrlEATrBRAO+xUQCPs1EAH7VRAMC2UQBhuFEAAbpRAKK7UQBDvVEA9L5RAJXAUQBGwlEA58NRAJjFUQA5x1EA2chRAIvKUQArzFEA3c1RAH3PUQAv0VEAz9JRAHDUUQAR1lEAsddRAEHZUQDi2lEAg9xRABPeUQCz31EAVOFRAAXjUQCm5FEAV+ZRAPjnUQCp6VEASutRANrsUQB77lEAG/BRALzxUQBd81EADvVRAK/2UQBg+FEAAfpRALL7UQBT/VEA8/5RAKUAUgBFAlIA9wNSAJcFUgBJB1IA6QhSAJsKUgA7DFIA3A1SAH0PUgAdEVIArRJSAE4UUgD/FVIAoBdSAFEZUgDyGlIAoxxSAEQeUgD1H1IAliFSAEcjUgDXJFIAeCZSABkoUgC5KVIAWitSAPssUgCsLlIATTBSAP4xUgCfM1IAUDVSAPE2UgCROFIAQzpSAOM7UgCVPVIANT9SAOdAUgCHQlIAOURSANlFUgCLR1IAG0lSALtKUgBcTFIA/U1SAJ1PUgA+UVIA71JSAJBUUgBBVlIA4ldSAJNZUgA0W1IA5VxSAIZeUgAWYFIAt2FSAFdjUgD4ZFIAmWZSAEpoUgDraVIAnGtSAD1tUgDublIAj3BSAEByUgDhc1IAgXVSADN3UgDTeFIAhXpSACV8UgDXfVIAd39SACmBUgDJglIAaoRSAAuGUgC8h1IAXYlSAA6LUgCvjFIAYI5SAAGQUgCykVIAU5NSAASVUgClllIARZhSAPeZUgCXm1IASZ1SAOmeUgCboFIAPKJSAO2jUgCNpVIAP6dSAN+oUgCRqlIAMaxSAOOtUgBzr1IAE7FSALSyUgBVtFIA9bVSAJa3UgBHuVIA6LpSAJm8UgA6vlIA679SAIzBUgA9w1IAzcRSAG7GUgAPyFIAr8lSAFDLUgDxzFIAos5SAEPQUgD00VIAldNSADXVUgDn1lIAh9hSADnaUgDZ21IAi91SACvfUgDd4FIAbeJSAA3kUgCu5VIAT+dSAO/oUgCQ6lIAQexSAOLtUgCT71IANPFSAOXyUgCG9FIAN/ZSAMf3UgBo+VIACftSAKn8UgBK/lIA6/9SAJwBUwA9A1MA7gRTAI8GUwBACFMA4QlTAIELUwAzDVMA0w5TAIUQUwAlElMA1xNTAHcVUwApF1MAuRhTAFkaUwD6G1MAmx1TADwfUwDcIFMAjSJTAC4kUwDfJVMAgCdTADEpUwDSKlMAgyxTACQuUwC0L1MAVTFTAPUyUwCWNFMANzZTAOg3UwCJOVMAOjtTANs8UwCMPlMALUBTAM1BUwB/Q1MAH0VTANFGUwBxSFMAI0pTAMNLUwB1TVMAFU9TAMdQUwBXUlMA91NTAJhVUwA5V1MA2VhTAHpaUwArXFMAzF1TAH1fUwAeYVMAz2JTAHBkUwAAZlMAoWdTAEFpUwDialMAcmxTABNuUwCzb1MAVHFTAPVyUwCmdFMAR3ZTAPh3UwCZeVMAOXtTAOt8UwCLflMAPYBTAN2BUwCPg1MAL4VTAOGGUwBxiFMAEYpTALKLUwBTjVMA845TAJSQUwBFklMA5pNTAJeVUwA4l1MA6ZhTAIqaUwA8nFMAy51TAGyfUwANoVMAraJTAD2kUwDepVMAf6dTAB+pUwDAqlMAYaxTABKuUwCzr1MAZLFTAAWzUwCltFMAV7ZTAPe3UwCpuVMASbtTAPu8UwCbvlMATcBTAN3BUwB9w1MAHsVTAL/GUwBfyFMAAMpTALHLUwBSzVMABM9TAKTQUwBV0lMA9tNTAJfVUwAn11MAx9hTAGjaUwAJ3FMAut1TAFvfUwAM4VMAreJTAF7kUwD/5VMAsOdTAFHpUwDx6lMAo+xTAETuUwD171MAlfFTAEfzUwDn9FMAmfZTACn4UwDJ+VMAavtTAAv9UwCr/lMATABUAP0BVACeA1QAPwVUAN8GVACACFQAIQpUAMELVABRDVQA8g5UAJMQVAAzElQA1BNUAHUVVAAmF1QAxxhUAHgaVAAZHFQAyh1UAGsfVAAcIVQAvSJUAF0kVAAPJlQArydUAGEpVAABK1QAsyxUAFMuVAD0L1QAlTFUADUzVADFNFQAZjZUAAc4VACnOVQANztUANg8VACJPlQAKkBUANtBVAB8Q1QALUVUAM5GVAB/SFQAIEpUAMFLVABRTVQA8U5UAJJQVAAzUlQA5FNUAIVVVAA2V1QA11hUAIhaVAApXFQA2l1UAHtfVAAsYVQAzWJUAG1kVAAfZlQAv2dUAHFpVAARa1QAw2xUAGNuVAAEcFQApXFUAEVzVADVdFQAdnZUABd4VACneVQAR3tUAOh8VACZflQAOoBUAOuBVACMg1QAPYVUAN6GVAB/iFQAD4pUAK+LVABQjVQA8Y5UAKKQVABDklQA9JNUAJWVVABGl1QA55hUAJiaVAA5nFQA6p1UAIufVAA8oVQA3aJUAH2kVAAvplQAz6dUAIGpVAAhq1QA06xUAHOuVAAlsFQAtbFUAFWzVAD2tFQAl7ZUADe4VADYuVQAibtUACq9VADbvlQAfMBUAC3CVADOw1QAf8VUACDHVADByFQAUcpUAPHLVACSzVQAIs9UAMPQVABj0lQABNRUAKXVVABW11QA99hUAJfaVAA43FQA6d1UAIrfVAAr4VQAu+JUAFzkVAD85VQAnedUAE7pVADv6lQAoOxUAEHuVADy71QAk/FUAETzVADl9FQAlvZUADf4VADo+VQAiftUACn9VADb/lQAewBVAC0CVQDNA1UAfwVVAB8HVQDRCFUAYQpVAAEMVQCiDVUAQw9VAOMQVQCEElUANRRVANYVVQCHF1UAKBlVANkaVQB6HFUAKx5VAMwfVQB9IVUADSNVAK4kVQBPJlUA7ydVAJApVQAxK1UA4ixVAIMuVQA0MFUA1TFVAIYzVQAnNVUA2DZVAHk4VQAZOlUAyztVAGs9VQAdP1UAvUBVAG9CVQAPRFUAwUVVAFFHVQDxSFUAkkpVADNMVQDUTVUAdE9VACVRVQDGUlUAd1RVABhWVQDJV1UAallVABtbVQC8XFUAbV5VAA5gVQCeYVUAP2NVAN9kVQCAZlUAIWhVANJpVQBza1UAJG1VAMVuVQB2cFUAF3JVAMhzVQBpdVUAGndVALt4VQBselUADXxVAL59VQBff1UAEIFVALGCVQBihFUAA4ZVALSHVQBViVUA9YpVAKeMVQBHjlUA+Y9VAJmRVQBLk1UA65RVAJ2WVQAtmFUAzZlVAG6bVQAPnVUAr55VAFCgVQABolUAoqNVAFOlVQD0plUApahVAEaqVQDnq1UAd61VABevVQC4sFUAWbJVAAq0VQCrtVUAXLdVAP24VQCuulUAT7xVAAC+VQChv1UAUsFVAPPCVQCkxFUARcZVAOXHVQCXyVUAN8tVAOnMVQCJzlUAO9BVAMvRVQBr01UADNVVAK3WVQBN2FUA7tlVAJ/bVQBA3VUA8d5VAJLgVQBE4lUA5ONVAJXlVQA251UA5+hVAHfqVQAY7FUAue1VAFnvVQD68FUAm/JVAEz0VQDt9VUAnvdVAD/5VQDw+lUAkfxVAEL+VQDj/1UAlAFWADUDVgDVBFYAhwZWACcIVgDZCVYAaQtWAAkNVgCqDlYASxBWAOsRVgCME1YAPRVWAN4WVgCPGFYAMBpWAOEbVgCCHVYAMx9WANQgVgCFIlYAJiRWANclVgB4J1YAKSlWAMoqVgB8LFYAHC5WAM0vVgBuMVYADzNWAJ80VgA/NlYA4DdWAIE5VgAyO1YA0zxWAIQ+VgAlQFYA1kFWAHdDVgAoRVYAyUZWAHpIVgAbSlYAzEtWAG1NVgANT1YAv1BWAF9SVgARVFYAoVVWAEFXVgDiWFYAg1pWACNcVgDEXVYAZV9WAAVhVgCmYlYAR2RWAOdlVgB3Z1YAKWlWALlqVgBZbFYA+m1WAJtvVgA7cVYA3HJWAI10VgAudlYA33dWAIB5VgAxe1YA0nxWAHN+VgADgFYAo4FWAESDVgDlhFYAloZWADeIVgDoiVYAiYtWADqNVgDbjlYAjJBWAC2SVgDek1YAf5VWADCXVgDRmFYAcZpWACOcVgDEnVYAdZ9WAAWhVgClolYARqRWAOelVgCHp1YAKKlWANmqVgB6rFYAK65WAMyvVgB9sVYAHrNWAM+0VgBwtlYAIbhWALG5VgBSu1YA87xWAJO+VgA0wFYA1cFWAIbDVgAnxVYA2MZWAHnIVgAqylYAy8tWAHzNVgAdz1YAztBWAG/SVgAg1FYAwdVWAGHXVgAT2VYAs9pWAFTcVgD13VYAld9WACXhVgDG4lYAd+RWABjmVgDJ51YAaulWABvrVgC87FYAbe5WAA7wVgC/8VYAYPNWABH1VgCh9lYAQvhWAOP5VgCE+1YAJP1WAMX+VgB2AFcAFwJXAMgDVwBpBVcAGgdXALsIVwBsClcADQxXAL4NVwBfD1cAEBFXALESVwBRFFcAAxZXAKMXVwBVGVcA9RpXAKccVwBHHlcA6B9XAIkhVwApI1cAuSRXAGsmVwD7J1cAmylXADwrVwDdLFcAfS5XAB4wVwDPMVcAcDNXABE1VwDCNlcAYzhXAAQ6VwC1O1cAVT1XAAc/VwCXQFcAN0JXANhDVwB5RVcAGUdXALpIVwBrSlcADExXAL1NVwBeT1cAD1FXALBSVwBhVFcAAlZXAKNXVwAzWVcA01pXAHRcVwAVXlcAxl9XAGdhVwAYY1cAuWRXAGpmVwALaFcAvGlXAF1rVwAObVcAr25XAGBwVwABclcAoXNXAFN1VwDzdlcApXhXAEV6VwD3e1cAl31XAEl/VwDZgFcAeYJXABqEVwC7hVcAW4dXAPyIVwCtilcAToxXAP+NVwCgj1cAUZFXAPKSVwCjlFcARJZXAOWXVwB1mVcAFZtXALacVwBXnlcACKBXAKmhVwBao1cA+6RXAKymVwBNqFcA/qlXAJ+rVwBQrVcA8a5XAKKwVwBDslcA9LNXAJW1VwA1t1cA57hXAIe6VwA5vFcAyb1XAGm/VwAKwVcAq8JXAEvEVwDsxVcAncdXAD7JVwDvylcAkMxXAEHOVwDiz1cAg9FXABPTVwCz1FcAVNZXAPXXVwCm2VcAR9tXAPjcVwCZ3lcASuBXAOvhVwCc41cAPeVXAO7mVwCP6FcAQOpXAOHrVwCB7VcAM+9XANPwVwB08lcAFfRXALX1VwBF91cA5vhXAJf6VwA4/FcA6f1XAIr/VwA8AVgA3AJYAI0EWAAuBlgA3wdYAIAJWAAhC1gAsQxYAFEOWADyD1gAkxFYAEQTWADlFFgAlhZYADcYWADoGVgAiRtYADodWADbHlgAjCBYAC0iWADeI1gAfyVYADAnWADRKFgAcSpYACMsWACzLVgAUy9YAPQwWACVMlgANTRYANY1WACHN1gAKDlYANk6WAB6PFgAKz5YAMw/WAB9QVgADUNYAK5EWABPRlgA70dYAJBJWAAxS1gA4kxYAINOWAA0UFgA1VFYAIZTWAAnVVgA2FZYAHlYWAAqWlgAy1tYAHxdWAAdX1gAvWBYAG9iWAD/Y1gAn2VYAEBnWADhaFgAgWpYACJsWADTbVgAdG9YACVxWADGclgAd3RYABh2WADJd1gAWXlYAPp6WACbfFgAPH5YANx/WAB9gVgALoNYAM+EWACAhlgAIYhYANKJWABzi1gAJI1YAMWOWABlkFgAF5JYALeTWABplVgA+ZZYAJmYWAA6mlgA25tYAHydWAAcn1gAzaBYAG6iWAAfpFgAwKVYAHGnWAASqVgAw6pYAGSsWAAFrlgAla9YADWxWADWslgAd7RYABe2WAC4t1gAWblYAPm6WACavFgAO75YANu/WAB8wVgALcNYAM7EWAB/xlgAIMhYANHJWAByy1gAI81YAMTOWABl0FgA9dFYAJXTWAA21VgA19ZYAIjYWAAp2lgA2ttYAHvdWAAs31gAzeBYAH7iWAAf5FgAv+VYAHHnWAAB6VgAoepYAELsWADj7VgAhO9YACTxWADV8lgAdvRYACf2WADI91gAeflYABr7WAC7/FgAS/5YAOv/WACMAVkALQNZAN4EWQB/BlkAMAhZANEJWQCCC1kAIw1ZALMOWQBTEFkA9BFZAJUTWQBGFVkA5xZZAJgYWQA5GlkA6htZAIsdWQA8H1kA3SBZAI4iWQAvJFkAzyVZAHAnWQARKVkAsSpZAEEsWQDiLVkAky9ZADQxWQDlMlkAhjRZADc2WQDYN1kAiTlZACo7WQDLPFkAWz5ZAPs/WQCcQVkAPUNZAO5EWQCPRlkAQEhZAOFJWQCSS1kAM01ZAOROWQCFUFkAJVJZANdTWQBnVVkAB1dZAKhYWQBJWlkA6VtZAIpdWQA7X1kA3GBZAI1iWQAuZFkA32VZAG9nWQAQaVkAsWpZAFFsWQDybVkAk29ZAERxWQDlclkAlnRZADd2WQDod1kAiXlZADp7WQDbfFkAjH5ZAC2AWQDNgVkAf4NZAA+FWQCvhlkAUIhZAPGJWQCRi1kAMo1ZANOOWQCEkFkAJZJZANaTWQB3lVkAKJdZAMmYWQBpmlkAG5xZAKudWQBMn1kA7KBZAI2iWQAtpFkAzqVZAH+nWQAgqVkA0apZAHKsWQAjrlkAxK9ZAHWxWQAWs1kAt7RZAEe2WQDnt1kAiLlZACm7WQDavFkAe75ZACzAWQDNwVkAfsNZAB/FWQDQxlkAcchZACLKWQDDy1kAdM1ZABXPWQDG0FkAZ9JZABjUWQC51VkASddZAOnYWQCK2lkAK9xZAMzdWQBs31kAHeFZAL7iWQBv5FkAEOZZAMHnWQBi6VkAE+tZALTsWQBl7lkABvBZAKfxWQA381kA1/RZAHj2WQAZ+FkAyvlZAGv7WQAc/VkAvf5ZAG4AWgAPAloAwANaAGEFWgASB1oAswhaAGQKWgAFDFoAtg1aAFcPWgAIEVoAqRJaADkUWgDZFVoAehdaABsZWgC7GloAXBxaAA0eWgCuH1oAXyFaAAAjWgCxJFoAUiZaAAQoWgCTKVoANCtaANUsWgB1LloAFjBaALcxWgBoM1oACTVaALo2WgBbOFoADDpaAK07WgBePVoA/z5aALBAWgBRQloAAkRaAKNFWgBUR1oA5EhaAIVKWgAlTFoAtU1aAFZPWgD3UFoAl1JaACdUWgDIVVoAeVdaABpZWgDMWloAbFxaAB1eWgC+X1oAb2FaABBjWgDBZFoAUWZaAPJnWgCTaVoAM2taANRsWgB1bloAJnBaAMdxWgB4c1oAGXVaAMp2WgBreFoAHHpaAL17WgBufVoAD39aAMCAWgBhgloAEoRaALOFWgBkh1oABYlaAJWKWgA1jFoA1o1aAHePWgAXkVoAuJJaAGmUWgAKlloAu5daAFyZWgANm1oArpxaAF+eWgAAoFoAoaFaADGjWgDRpFoAcqZaABOoWgDEqVoAZataABatWgC3rloAaLBaAAmyWgC6s1oAW7VaAAy3WgCtuFoAXrpaAP+7WgCwvVoAUb9aAALBWgCjwloAVMRaAPXFWgCVx1oAR8laANfKWgB3zFoAGM5aALnPWgBZ0VoA+tJaAKvUWgBM1loA/ddaAJ7ZWgBP21oA8NxaAJHeWgAh4FoAweFaAGLjWgAD5VoAtOZaAFXoWgAG6loAp+taAFjtWgD57loAqvBaAEvyWgD881oAnfVaAE73WgDv+FoAoPpaAEH8WgDR/VoAcf9aABIBWwCzAlsAUwRbAPQFWwClB1sARglbAPcKWwCYDFsAOQ5bANkPWwB6EVsAGxNbALsUWwBcFlsA/RdbAK4ZWwBPG1sAAB1bAKEeWwBSIFsA8yFbAKQjWwBFJVsA9iZbAJcoWwBIKlsA6StbAHktWwAZL1sAujBbAFsyWwDrM1sAjDVbACw3WwDNOFsAbTpbAA48WwC/PVsAYD9bABFBWwCyQlsAY0RbAARGWwC1R1sARUlbAOZKWwCHTFsAJ05bAMhPWwBpUVsAGlNbALtUWwBsVlsADVhbAL5ZWwBfW1sAEF1bALFeWwBiYFsAA2JbALRjWwBVZVsA5WZbAIVoWwAmalsAx2tbAGdtWwAIb1sAuXBbAFpyWwAMdFsArHVbAF13WwD+eFsAn3pbAC98WwDPfVsAcH9bABGBWwDCglsAY4RbABSGWwC1h1sAZolbAAeLWwC4jFsAWY5bAAqQWwCrkVsAXJNbAP2UWwCNllsALZhbAM6ZWwBvm1sAD51bALCeWwBhoFsAAqJbALOjWwBUpVsABadbAKaoWwBXqlsA+KtbAJmtWwApr1sAybBbAGqyWwALtFsAm7VbADu3WwDcuFsAfbpbAC68WwDPvVsAgL9bACHBWwDSwlsAc8RbACTGWwDFx1sAdslbABfLWwDIzFsAac5bAPnPWwCZ0VsAOtNbANvUWwB71lsAHNhbAM3ZWwBu21sAH91bAMDeWwBx4FsAEuJbALPjWwBU5VsA9OZbAKXoWwBG6lsA9+tbAJjtWwBJ71sA6vBbAJvyWwA89FsA7fVbAI73WwA/+VsA4PpbAJH8WwAy/lsA4/9bAIQBXAA1A1wAxQRcAGYGXAAHCFwApwlcAEgLXADpDFwAmg5cADsQXADsEVwAjRNcAD4VXADfFlwAkBhcADEaXADiG1wAgx1cADQfXADVIFwAZSJcAAUkXACmJVwARydcAOcoXACIKlwAOSxcANotXACML1wALDFcAN0yXAB+NFwALzZcANA3XABxOVwAATtcAKE8XABCPlwA4z9cAJRBXAA1Q1wA5kRcAIdGXAA4SFwA2UlcAIpLXAArTVwA3E5cAH1QXAAuUlwAz1NcAIBVXAAQV1wAsVhcAFFaXADhW1wAgl1cADNfXADUYFwAhWJcACZkXADXZVwAeGdcAClpXADKalwAe2xcABxuXAC9b1wAXXFcAO1yXACOdFwAP3ZcAOB3XACReVwAMntcAON8XACEflwAJYBcALWBXABVg1wA9oRcAJeGXABIiFwA6YlcAJqLXAA7jVwA7I5cAI2QXAA+klwA35NcAJCVXAAxl1wA4phcAIOaXAA0nFwA1Z1cAGWfXAAFoVwApqJcAEekXADnpVwAiKdcADmpXADaqlwAjKxcACyuXADdr1wAfrFcAB+zXACvtFwAT7ZcAPC3XACRuVwAQrtcAOO8XACUvlwANcBcAObBXACHw1wAOMVcANnGXACKyFwAK8pcANzLXAB9zVwALs9cAM/QXACA0lwAIdRcALHVXABR11wA8thcAJPaXAAz3FwA1N1cAIXfXAAm4VwA1+JcAHjkXAAp5lwAyudcAHvpXAAc61wAzexcAF3uXAD+71wAn/FcAD/zXADg9FwAgfZcADL4XADT+VwAhPtcACX9XADW/lwAdwBdACgCXQDJA10AegVdABsHXQDMCF0AbQpdAB4MXQC/DV0ATw9dAO8QXQCQEl0AMRRdANEVXQByF10AIxldAMQaXQB1HF0AFh5dAMcfXQBoIV0AGSNdALokXQBbJl0A6yddAIwpXQAsK10AzSxdAH4uXQAfMF0A0DFdAHEzXQAiNV0AwzZdAHQ4XQAVOl0AxjtdAGc9XQAYP10AuUBdAElCXQDpQ10AikVdACtHXQDMSF0AbEpdAB1MXQC+TV0Ab09dABBRXQDBUl0AYlRdABNWXQCjV10ARFldAOVaXQCFXF0AJl5dAMdfXQB4YV0AGWNdAMpkXQBrZl0ADGhdAKxpXQBNa10A7WxdAI5uXQAvcF0Av3FdAF9zXQAAdV0AoXZdAFJ4XQDzeV0ApHtdAEV9XQDVfl0AdYBdABaCXQC3g10AV4VdAPiGXQCpiF0ASopdAPuLXQCcjV0ATY9dAO6QXQCfkl0AL5RdANCVXQBxl10AEZldALKaXQBTnF0ABJ5dAKWfXQBWoV0A96JdAKikXQBJpl0A+qddAJupXQBMq10A7axdAH2uXQAdsF0AvrFdAF+zXQD/tF0AoLZdAFG4XQDyuV0Ao7tdAES9XQD1vl0AlsBdADfCXQDHw10AZ8VdAAjHXQCpyF0AWspdAPvLXQCszV0ATc9dAP7QXQCf0l0AUNRdAPHVXQCi110AQ9ldAPTaXQCE3F0AJd5dAMXfXQBV4V0A9uJdAKfkXQBI5l0A+eddAJrpXQBL610A7OxdAJ3uXQA+8F0A7/FdAH/zXQAg9V0AwfZdAGH4XQAC+l0Ao/tdAFT9XQD1/l0ApgBeAEcCXgD4A14AmQVeAEoHXgDrCF4AewpeABwMXgC8DV4AXQ9eAP0QXgCeEl4ATxReAPAVXgChF14AQhleAPMaXgCUHF4ARR5eANUfXgB2IV4AFyNeALckXgBYJl4A+SdeAKopXgBLK14A/CxeAJ0uXgBOMF4A7zFeAKAzXgBBNV4A8jZeAJM4XgAjOl4AwzteAGQ9XgAFP14ApUBeAEZCXgDnQ14AmEVeADlHXgDqSF4Ai0peADxMXgDdTV4Ajk9eAC9RXgDgUl4AgVReADJWXgDTV14AhFleACVbXgC1XF4AVV5eAMRfXgBlYV4ABWNeALdkXgBXZl4ACWheAKlpXgA5a14A2mxeAHtuXgAbcF4AvHFeAF1zXgAOdV4Ar3ZeAGB4XgABel4AsnteAFN9XgAEf14ApYBeAEWCXgDmg14Ah4VeABeHXgC3iF4AWIpeAPmLXgCJjV4AOo9eANuQXgCMkl4ALZReAN6VXgB/l14AMJleANGaXgCCnF4AEp5eALOfXgBToV4A9KJeAJWkXgA1pl4A56deAIepXgA5q14A2axeAIuuXgAssF4A3bFeAG2zXgANtV4ArrZeAE+4XgDfuV4AkLteADG9XgDivl4Ag8BeADTCXgDVw14AhsVeACfHXgDYyF4AecpeACrMXgDLzV4AfM9eAAzRXgCt0l4ATdReAO7VXgCP114AL9leAOHaXgCB3F4AM95eANPfXgCF4V4AJeNeANfkXgBn5l4AB+heAKjpXgBJ614A2exeAIruXgAr8F4A3PFeAH3zXgAu9V4Az/ZeAID4XgAh+l4A0vteAGL9XgAD/14AowBfAEQCXwDlA18AhQVfADcHXwDXCF8AiQpfACkMXwDbDV8Aew9fAC0RXwC9El8AXRRfAP4VXwCfF18ALxlfAOAaXwCBHF8AMh5fANMfXwCEIV8AJSNfANYkXwB3Jl8AKChfAMkpXwBpK18ACi1fAJouXwA7MF8A2zFfAI0zXwAtNV8A3zZfAH84XwAxOl8A0TtfAIM9XwAjP18A1UBfAGVCXwAFRF8ApkVfAEdHXwDXSF8AiEpfAClMXwDaTV8Ae09fACxRXwDNUl8AflRfAB9WXwDQV18AcVlfABFbXwCyXF8AQl5fAONfXwCDYV8ANWNfANVkXwCHZl8AJ2hfANlpXwB5a18AK21fAMtuXwB9cF8ADXJfAK1zXwBOdV8A73ZfAH94XwAwel8A0XtfAIJ9XwAjf18A1IBfAHWCXwAmhF8Ax4VfAHiHXwAZiV8AuYpfAFqMXwDqjV8Ai49fACuRXwDdkl8AfZRfAC+WXwDPl18AgZlfACGbXwDTnF8AdJ5fACWgXwC1oV8AVaNfAPakXwCXpl8AJ6hfANipXwB5q18AKq1fAMuuXwB8sF8AHbJfAM6zXwBvtV8AILdfAMG4XwBhul8AArxfAJK9XwAzv18A08BfAHTCXwAExF8ApcVfAEXHXwDVyF8AdspfABfMXwC3zV8AWM9fAPnQXwCq0l8AS9RfAPzVXwCd118ATtlfAO/aXwCg3F8AQd5fAPLfXwCT4V8ARONfANTkXwB15l8AFehfALbpXwBX618A9+xfAKnuXwBJ8F8A+/FfAJvzXwBN9V8A7fZfAJ/4XwAv+l8Az/tfAHD9XwAR/18AoQBgAFICYADzA2AApAVgAEUHYAD2CGAAlwpgAEgMYADpDWAAmg9gADsRYADsEmAAjRRgAD4WYADfF2AAfxlgACAbYACwHGAAUR5gAPEfYACjIWAARCNgAPUkYACVJmAARyhgAOcpYACZK2AAOS1gAOsuYACLMGAAPTJgAM0zYABtNWAADjdgAK84YAA/OmAA8DtgAJE9YABCP2AA40BgAJRCYAA1RGAA5kVgAIdHYAA4SWAA2UpgAIpMYAAaTmAAu09gAFtRYAD8UmAAnVRgAD1WYADvV2AAj1lgAEFbYADhXGAAk15gADNgYADlYWAAdWNgABVlYAC2ZmAAV2hgAOdpYACYa2AAOW1gAOpuYACLcGAAPHJgAN1zYACOdWAAL3dgAOB4YABwemAAEXxgALF9YABSf2AA84BgAJOCYABFhGAA5YVgAJeHYAA3iWAA6YpgAImMYAA7jmAA249gAI2RYAAdk2AAvZRgAG+WYAAPmGAAwZlgAGGbYAATnWAAs55gAGWgYAAFomAAlaNgADalYADXpmAAd6hgAAeqYACoq2AASa1gAOmuYACKsGAAK7JgANyzYAB9tWAALrdgAM+4YACAumAAIbxgANK9YABzv2AAJMFgAMXCYAB2xGAAF8ZgAMjHYABpyWAACctgAKrMYAA6zmAA289gAHvRYAAt02AAzdRgAH/WYAAf2GAA0dlgAHHbYAAj3WAAxN5gAHXgYAAV4mAApeNgAEblYADn5mAAh+hgACjqYADJ62AAeu1gABvvYADM8GAAbfJgAB70YAC/9WAAcPdgABH5YADC+mAAY/xgABT+YACk/2AARQFhAOUCYQCGBGEAJwZhAMcHYQB5CWEAGQthAMsMYQBrDmEAHRBhAL0RYQBNE2EA7hRhAI8WYQAvGGEA0BlhAHEbYQAiHWEAwx5hAHQgYQAVImEAxiNhAGclYQAYJ2EAuShhAGoqYQALLGEAvC1hAF0vYQD9MGEAnjJhAC40YQDPNWEAbzdhACE5YQDBOmEAczxhABM+YQDFP2EAZUFhABdDYQC3RGEAR0ZhAOhHYQCJSWEAKUthAMpMYQBrTmEAHFBhAL1RYQBuU2EAD1VhAMBWYQBhWGEAElphALNbYQBkXWEABV9hAKVgYQBGYmEA1mNhAHdlYQAXZ2EAyWhhAGlqYQAbbGEAu21hAFxvYQD9cGEAnXJhAD50YQDfdWEAf3dhADF5YQDRemEAg3xhACN+YQDVf2EAdYFhACeDYQDHhGEAeYZhAAmIYQCpiWEASothAOuMYQB7jmEALJBhAM2RYQB+k2EAH5VhANCWYQBxmGEAIpphAMObYQB0nWEAFZ9hAMagYQBWomEA96NhAJelYQA4p2EA2ahhAHmqYQArrGEAzK1hAH2vYQAdsWEAz7JhAG+0YQAhtmEAsbdhAFG5YQDyumEAk7xhACO+YQDUv2EAdcFhACbDYQDHxGEAeMZhABnIYQDKyWEAa8thABzNYQC9zmEAbtBhAP7RYQCf02EAP9VhAODWYQCB2GEAIdphANPbYQBz3WEAJd9hAMXgYQB34mEAF+RhAKflYQBI52EA6ehhAInqYQAq7GEAy+1hAHzvYQAd8WEAzvJhAG/0YQAg9mEAwfdhAHL5YQAT+2EAxPxhAGX+YQAWAGIAtwFiAFcDYgD4BGIAiAZiACkIYgDJCWIAewtiABsNYgDNDmIAbRBiAB8SYgC/E2IAcRViACIXYgDDGGIAYxpiAAQcYgClHWIARR9iAPcgYgCXImIASSRiAOklYgCbJ2IAKyliAMwqYgBsLGIADS5iAJ0vYgBOMWIA7zJiAKA0YgBBNmIA8jdiAJM5YgBEO2IA5TxiAJY+YgA3QGIA6EFiAIlDYgApRWIAykZiAFpIYgD7SWIAm0tiAE1NYgDtTmIAn1BiAD9SYgDxU2IAkVViAENXYgDjWGIAlVpiADVcYgDFXWIAZl9iAAdhYgCnYmIASGRiAOllYgCaZ2IAO2liAOxqYgCNbGIAPm5iAN9vYgCQcWIAMXNiAOJ0YgCDdmIANHhiANV5YgB1e2IAFn1iAKZ+YgBHgGIA54FiAIiDYgAYhWIAuYZiAFmIYgALimIAq4tiAF2NYgD9jmIAr5BiAE+SYgABlGIAoZViADGXYgDSmGIAc5piABScYgC0nWIAZZ9iAAahYgCnomIAWKRiAPmlYgCqp2IAS6liAPyqYgCdrGIATq5iAO+vYgCgsWIAQbNiAPK0YgCTtmIARLhiANS5YgB1u2IAFb1iALa+YgBXwGIA98FiAKnDYgBJxWIA+8ZiAJvIYgBNymIA7ctiAH3NYgAez2IAv9BiAF/SYgAA1GIAsdViAFLXYgDz2GIApNpiAEXcYgD23WIAl99iAEjhYgDp4mIAmuRiADvmYgDs52IAfOliAB3rYgC97GIAXu5iAP/vYgCP8WIAQPNiAOH0YgCS9mIAM/hiAOT5YgCF+2IAJf1iAMb+YgBWAGMA9wFjAJcDYwBJBWMA6QZjAJsIYwA7CmMA7QtjAI0NYwA/D2MA3xBjAG8SYwAQFGMAsRVjAFEXYwDyGGMAkxpjAEQcYwDlHWMAlh9jADchYwDoImMAiSRjADomYwDbJ2MAjCljAC0rYwDeLGMAfy5jADAwYwDAMWMAYTNjAAE1YwCiNmMAQzhjAOM5YwCVO2MANT1jAOc+YwCHQGMAOUJjANlDYwCLRWMAG0djALtIYwBcSmMA/UtjAJ1NYwA+T2MA31BjAJBSYwAxVGMA4lVjAINXYwA0WWMA1VpjAIZcYwAnXmMA2F9jAHlhYwAqY2MAy2RjAHxmYwAdaGMAzmljAF5rYwD/bGMAn25jAEBwYwDhcWMAgXNjADN1YwDUdmMAhXhjACV6YwDXe2MAd31jACl/YwC5gGMAWYJjAPqDYwCbhWMAK4djANyIYwB9imMALoxjAM+NYwCAj2MAIZFjANKSYwBzlGMAJJZjAMWXYwB2mWMABptjAKecYwBHnmMA6J9jAImhYwApo2MA26RjAHumYwAtqGMAzaljAH+rYwAfrWMAr65jAFCwYwDxsWMAkbNjACG1YwDCtmMAY7hjAAO6YwCku2MARb1jAPa+YwCXwGMASMJjAOnDYwCaxWMAO8djAOzIYwCNymMAPsxjAN/NYwCQz2MAMdFjAOLSYwCD1GMANNZjANXXYwB12WMAFttjAKbcYwBH3mMA599jAJnhYwA542MA6+RjAIvmYwA96GMA3eljAI/rYwAv7WMA4e5jAIHwYwAR8mMAsvNjAFP1YwDz9mMAlPhjAEX6YwDm+2MAh/1jADj/YwDZAGQAigJkACsEZADcBWQAfQdkAC4JZADPCmQAgAxkABAOZACxD2QAURFkAPISZACTFGQAMxZkAOUXZACFGWQANxtkANccZACJHmQAKSBkALkhZABaI2QA+yRkAJwmZAA8KGQA3SlkAI4rZAAvLWQA4C5kAIEwZAAyMmQA0zNkAIQ1ZAAlN2QA1jhkAHc6ZAAoPGQAyT1kAGk/ZAAKQWQAmkJkADtEZADcRWQAjUdkAC1JZADfSmQAf0xkADFOZADRT2QAg1FkACNTZADVVGQAdVZkAAVYZACmWWQAR1tkAOdcZACIXmQAOWBkANphZAB7Y2QALGVkAM1mZAB+aGQAH2pkANBrZABxbWQAIm9kAMNwZABjcmQABHRkAJR1ZAA1d2QA1XhkAId6ZAAnfGQA2X1kAHl/ZAArgWQAy4JkAFyEZAD8hWQAnYdkAD2JZADeimQAf4xkADCOZADRj2QAgpFkACOTZADUlGQAdZZkACaYZADHmWQAeJtkABmdZADKnmQAa6BkAByiZAC9o2QAbqVkAA+nZACvqGQAUKpkAOCrZACBrWQAIa9kANOwZABzsmQAJbRkAMW1ZAB3t2QAF7lkAMm6ZABpvGQA+b1kAJq/ZAA7wWQA3MJkAHzEZAAtxmQAzsdkAG/JZAAgy2QAwcxkAHLOZAAT0GQAxNFkAGXTZAAW1WQAt9ZkAGjYZAAJ2mQAqdtkAErdZADa3mQAe+BkABziZADN42QAbeVkAB/nZAC/6GQAcepkABHsZADD7WQAY+9kABXxZACl8mQARfRkAOb1ZACH92QAF/lkAMj6ZABp/GQAGv5kALv/ZABsAWUADQNlAL4EZQBfBmUA/wdlAKAJZQAwC2UA0QxlAHEOZQAjEGUAwxFlAHUTZQAVFWUAxxZlAGcYZQAZGmUAuRtlAEkdZQDqHmUAiyBlACsiZQDMI2UAfSVlAB4nZQC/KGUAcCplABEsZQDCLWUAYy9lABQxZQC1MmUAZjRlAAc2ZQC4N2UASDllAOk6ZQCJPGUAKj5lAMs/ZQBrQWUAHUNlAL1EZQBvRmUA/0dlAJ9JZQBAS2UA0ExlAHFOZQARUGUAw1FlAGRTZQAVVWUAtVZlAGdYZQAHWmUAuVtlAFldZQALX2UAq2BlAF1iZQDtY2UAjWVlAC5nZQDPaGUAb2plABBsZQCxbWUAYm9lAANxZQC0cmUAVXRlAAZ2ZQCnd2UAWHllAPl6ZQCqfGUAS35lAOt/ZQCMgWUALYNlAL2EZQBdhmUA/odlAI6JZQAvi2UAz4xlAIGOZQAhkGUA05FlAHOTZQAllWUAxZZlAHeYZQAXmmUAyZtlAGmdZQD5nmUAmqBlADuiZQDbo2UAbKVlAAynZQCtqGUATaplAO6rZQCPrWUAQK9lAOGwZQCSsmUAM7RlAOS1ZQCFt2UANrllANe6ZQB3vGUAGL5lALm/ZQBJwWUA6cJlAIrEZQArxmUAu8dlAFvJZQANy2UArcxlAF/OZQD/z2UAsdFlAFHTZQAD1WUAo9ZlAFXYZQD12WUAp9tlADfdZQDX3mUAeOBlABniZQC542UAWuVlAPvmZQCs6GUATeplAP7rZQCf7WUAUO9lAPHwZQCi8mUAQ/RlAPT1ZQCV92UARvllAOf6ZQCH/GUAKP5lALj/ZQBZAWYA+QJmAKsEZgBLBmYA/QdmAJ0JZgBPC2YA7wxmAKEOZgBBEGYA8xFmAIMTZgAjFWYAxBZmAGUYZgAFGmYAphtmAFcdZgD4HmYAmSBmAEoiZgDrI2YAnCVmAD0nZgDuKGYAjypmAEAsZgDhLWYAki9mADMxZgDTMmYAdDRmAAQ2ZgClN2YARTlmAPc6ZgCXPGYAST5mAOk/ZgCbQWYAO0NmAO1EZgCNRmYAP0hmAN9JZgBvS2YAEE1mALFOZgBRUGYA8lFmAKNTZgBEVWYA9VZmAJZYZgA3WmYA6FtmAIldZgA6X2YA22BmAIxiZgAtZGYA3mVmAH9nZgAwaWYA0WpmAIJsZgASbmYAs29mAFNxZgD0cmYAhHRmACV2ZgDFd2YAZnlmAAd7ZgCnfGYAWX5mAPl/ZgCrgWYAS4NmAP2EZgCdhmYAT4hmAN+JZgB/i2YAII1mAMGOZgBhkGYAApJmALSTZgBUlWYA9ZZmAKaYZgBHmmYA+JtmAJmdZgBKn2YA66BmAJyiZgA9pGYA7qVmAI+nZgAvqWYA0KpmAGCsZgABrmYAoa9mAFOxZgD0smYApbRmAEW2ZgD3t2YAl7lmAEm7ZgDpvGYAm75mADvAZgDLwWYAbMNmAA3FZgCtxmYATshmAO/JZgCPy2YAMM1mANHOZgBx0GYAEtJmAKLTZgBD1WYA49ZmAITYZgAl2mYAxdtmAHfdZgAX32YAyeBmAGniZgAb5GYAq+VmAEvnZgDs6GYAjepmAC3sZgDO7WYAf+9mACDxZgDB8mYAcvRmABP2ZgDE92YAZflmABb7ZgC3/GYAaP5mAAkAZwC6AWcASgNnAOsEZwCLBmcALAhnAM0JZwBtC2cAHw1nAL8OZwBxEGcAERJnAMMTZwBjFWcA8xZnAJQYZwA1GmcA1RtnAHYdZwAnH2cAyCBnAGkiZwAaJGcAuyVnAGwnZwANKWcAvipnAF8sZwAQLmcAsS9nAGIxZwADM2cAozRnAEQ2ZwDlN2cAdTlnABU7ZwDHPGcAZz5nABlAZwC5QWcAa0NnAAtFZwC9RmcAXUhnAA9KZwCvS2cAP01nAOBOZwCBUGcAIVJnAMJTZwBzVWcAFFdnALVYZwBmWmcAB1xnALhdZwBZX2cACmFnAKtiZwBcZGcA/WVnAK5nZwBfaWcAAGtnAKFsZwBSbmcA829nAKRxZwBFc2cA9nRnAJd2ZwBIeGcA6XlnAJp7ZwAqfWcAy35nAGuAZwAMgmcArYNnAE2FZwD/hmcAn4hnAFGKZwDxi2cAo41nAEOPZwDTkGcAdJJnABWUZwC1lWcAVpdnAAeZZwCommcASZxnAPqdZwCbn2cAPKFnAO2iZwCNpGcAP6ZnAM+nZwBvqWcAEKtnALGsZwBRrmcA8q9nAKOxZwBEs2cA5bRnAJa2ZwA3uGcA6LlnAJm7ZwA6vWcA675nAIzAZwA9wmcA3sNnAI/FZwAwx2cA0chnAILKZwAjzGcA1M1nAHXPZwAm0WcAx9JnAHjUZwAZ1mcAytdnAFrZZwD72mcAm9xnADzeZwDd32cAfeFnAC/jZwDP5GcAgeZnACHoZwDT6WcAY+tnAAPtZwCk7mcARfBnAOXxZwCG82cAN/VnANj2ZwB5+GcAKvpnANv7ZwB8/WcAHf9nAM4AaABvAmgAIARoAMEFaAByB2gAEwloAMQKaABUDGgA9Q1oAJUPaAA2EWgA1xJoAHcUaAApFmgAyRdoAHsZaAAbG2gAzRxoAG0eaAD9H2gAniFoAD8jaADfJGgAgCZoADEoaADSKWgAgytoACQtaADVLmgAdjBoABcyaADIM2gAaTVoABo3aAC7OGgAbDpoAA08aACtPWgATj9oAO9AaAB/QmgAH0RoANFFaABxR2gAI0loAMNKaAB1TGgAFU5oAMdPaABnUWgA91JoAJhUaAA5VmgA2VdoAHpZaAArW2gAzFxoAH1eaAAeYGgAv2FoAHBjaAARZWgAwmZoAGNoaAAUamgAtWtoAFVtaAD2bmgAl3BoACdyaADHc2gAeXVoABl3aADLeGgAa3poAB18aAC9fWgAb39oAA+BaADBgmgAUYRoAPGFaACSh2gAM4loANOKaAB0jGgAJY5oAMaPaABnkWgAGJNoALmUaABqlmgAC5hoALyZaABdm2gADp1oAJ6eaAA/oGgA36FoAICjaAAhpWgAwaZoAHOoaAATqmgAxatoAGWtaAAXr2gAt7BoAGmyaAD5s2gAmbVoADq3aADbuGgAfLpoABy8aADNvWgAbr9oAA/BaADAwmgAYcRoABLGaACzx2gAZMloAAXLaAC2zGgAV85oAPfPaACY0WgAOdNoAMnUaABp1mgAG9hoALzZaABt22gADd1oAL/eaABf4GgAEeJoALHjaABB5WgA4uZoAIPoaAAj6mgAxOtoAHXtaAAW72gAx/BoAGjyaAAZ9GgAuvVoAFv3aAAM+WgArfpoAF78aAD//WgAsP9oAEABaQDhAmkAgQRpACIGaQDDB2kAYwlpABULaQC1DGkAZw5pAAcQaQC5EWkAWRNpAAsVaQCrFmkAXRhpAP0ZaQCvG2kATx1pAN8eaQCAIGkAMSJpANIjaQCDJWkAJCdpAMUoaQBVKmkABixpAKctaQBYL2kA6DBpAIkyaQApNGkAyjVpAGs3aQALOWkAvTppAF08aQAPPmkArz9pAGFBaQDxQmkAkURpADJGaQDTR2kAc0lpABRLaQDFTGkAZk5pAAdQaQC4UWkAWVNpAApVaQCrVmkAXFhpAOxZaQCNW2kALV1pAM5eaQBvYGkAD2JpAMFjaQBhZWkAE2dpALNoaQBEamkA5GtpAIVtaQAlb2kAxnBpAHdyaQAYdGkAyXVpAGp3aQAbeWkAvHppAF18aQAOfmkAr39pAGCBaQABg2kAsoRpAFOGaQAEiGkAlIlpADWLaQDVjGkAdo5pABeQaQC3kWkAaZNpAAmVaQC7lmkAW5hpAA2aaQCtm2kAPZ1pAN6eaQB/oGkAH6JpAMCjaQBxpWkAEqdpAMSoaQBkqmkAFaxpALataQBXr2kACLFpAKmyaQBatGkA+7VpAKy3aQBNuWkA/rppAI68aQAvvmkAz79pAHDBaQARw2kAscRpAGPGaQAEyGkAtclpAFXLaQAHzWkAp85pAFnQaQDp0WkAidNpACrVaQDL1mkAa9hpAAzaaQC922kAXt1pAA/faQCw4GkAUeJpAALkaQCj5WkAVOdpAPXoaQCm6mkANuxpANftaQB372kAGPFpALnyaQBZ9GkAC/ZpAKv3aQBM+WkA3PppAH38aQAd/mkAvv9pAF8BagD/AmoAsQRqAFEGagADCGoAowlqAFULagD1DGoAhQ5qACYQagDHEWoAZxNqAAgVagC5FmoAWhhqAAwaagCsG2oAXR1qAP4eagCfIGoAUCJqAPEjagCRJWoAMidqANMoagBzKmoAFCxqAMUtagBmL2oAFzFqALgyagBZNGoACjZqAKs3agBcOWoA/TpqAK48agBPPmoAAEBqAKFBagBSQ2oA80RqAKRGagBFSGoA9klqAIZLagAnTWoAx05qAGhQagAJUmoAqVNqAFtVagD7VmoArVhqAE1aagD/W2oAn11qAC9fagDQYGoAcWJqABFkagCyZWoAY2dqAARpagC1amoAVmxqAAduagCob2oASXFqAPpyagCbdGoATHZqAO13agCeeWoAP3tqAPB8agCAfmoAIYBqAMGBagBig2oAA4VqAKOGagBViGoA9YlqAKeLagBHjWoA+Y5qAJmQagBLkmoA25NqAHuVagAcl2oAvZhqAF2aagD+m2oAr51qAFCfagABoWoAoqJqAEOkagD0pWoAladqAEapagDnqmoAmKxqADmuagDqr2oAerFqABuzagC7tGoAXLZqAP23agCduWoAT7tqAO+8agChvmoAQcBqAPPBagCTw2oAI8VqAMTGagBlyGoABcpqAKbLagBXzWoA+M5qAKnQagBK0moA+9NqAJzVagA912oA7thqAI/aagBA3GoA4d1qAJLfagAz4WoA0+JqAHTkagAV5moApedqAEXpagD36moAl+xqAEnuagDp72oAm/FqADvzagDt9GoAjfZqAB34agC++WoAX/tqAP/8agCg/moAUQBrAPIBawCjA2sARAVrAPUGawCWCGsARwprAOgLawCJDWsAOg9rANsQawCMEmsALRRrAN4VawBuF2sADxlrAK8aawBQHGsA8R1rAJEfawBDIWsA4yJrAJUkawA1JmsA5ydrAIcpawA5K2sAySxrAGkuawAKMGsAqzFrAEwzawDsNGsAnTZrAD44awDvOWsAkDtrADE9awDiPmsAg0BrADRCawDVQ2sAhkVrACdHawDYSGsAaEprAAlMawCpTWsASk9rAOtQawCMUmsAPVRrAN1VawCPV2sAL1lrAOFaawCBXGsAM15rAMNfawBjYWsABGNrAKVkawBFZmsA5mdrAJdpawA4a2sA6WxrAIpuawArcGsA3HFrAH1zawAudWsAz3ZrAIB4awAQemsAsXtrAFF9awDyfmsAk4BrADOCawDlg2sAhYVrADeHawDHiGsAZ4prAAiMawCpjWsASY9rAOqQawCbkmsAPJRrAO2VawCOl2sAP5lrAOCaawCRnGsAMp5rAOOfawCEoWsAJaNrANakawB3pmsAKKhrAMmpawBpq2sACq1rAKuuawA7sGsA27FrAI2zawAttWsA37ZrAH+4awAxumsA0btrAIO9awAjv2sA1cBrAGXCawAFxGsApsVrAEfHawDnyGsAiMprADnMawDazWsAjM9rACzRawDd0msAftRrAC/WawDQ12sAgdlrACLbawDT3GsAdN5rACXgawDG4WsAZ+NrABjlawC55msAauhrAAvqawCr62sATO1rAO3uawB98GsAHfJrAM/zawBv9WsAIfdrAMH4awBz+msAE/xrAMX9awBl/2sAFwFsAKcCbABHBGwA6AVsAIkHbAApCWwAygpsAHsMbAAcDmwAzQ9sAG4RbAAPE2wAwBRsAGEWbAASGGwAsxlsAFMbbAD0HGwAlR5sACUgbADFIWwAdyNsABclbADJJmwAaShsABsqbAC7K2wAbS1sAA0vbACuMGwAPjJsAN8zbAB/NWwADzdsALA4bABROmwA8TtsAJI9bABDP2wA5EBsAJVCbAA2RGwA10VsAIhHbAApSWwA2kpsAGpMbAALTmwAq09sAExRbADtUmwAjVRsAC5WbADfV2wAgFlsACFbbADSXGwAc15sACRgbADFYWwAdmNsAAZlbACnZmwAR2hsAOhpbACJa2wAKW1sANtubAB7cGwAHHJsAL1zbABNdWwA7XZsAJ94bAA/emwA8XtsAJF9bABDf2wA44BsAJWCbAA1hGwA1oVsAGaHbAAHiWwAp4psAEiMbAD5jWwAmo9sAEuRbADskmwAnZRsAD6WbADvl2wAkJlsADGbbADinGwAg55sADSgbADEoWwAZaNsAAWlbACmpmwAR6hsAOepbACZq2wAOa1sAOuubACLsGwAPbJsAM2zbABttWwADrdsAK+4bABPumwA8LtsAKG9bABCv2wA88BsAJTCbAA1xGwA5sVsAIfHbAA4yWwAyMpsAGnMbAAJzmwAqs9sAEvRbADr0mwAndRsAD3WbADv12wAj9lsAEHbbADh3GwAgt5sABLgbACz4WwAU+NsAPTkbACl5mwARuhsAPfpbACY62wASe1sAOrubACc8GwAPPJsAN3zbACO9WwAL/dsAOD4bABw+mwAEfxsALH9bABS/2wA8wBtAJMCbQBFBG0A5QVtAJcHbQA3CW0A6QptAIkMbQAqDm0Aug9tAFsRbQD7Em0AnBRtAE0WbQDuF20AnxltAEAbbQDxHG0Akh5tAEMgbQDkIW0AhSNtADYlbQDXJm0AiChtABgqbQC5K20AWS1tAPoubQCbMG0AOzJtAO0zbQCNNW0APzdtAN84bQCROm0AITxtAME9bQBiP20AA0FtAKRCbQBERG0A9UVtAJZHbQBHSW0A6EptAIlMbQA6Tm0A209tAIxRbQAcU20AvVRtAF1WbQD+V20An1ltAD9bbQDxXG0AkV5tAENgbQDkYW0AlWNtACVlbQDFZm0AZmhtAAdqbQCna20ASG1tAPlubQCacG0AS3JtAOxzbQCNdW0APndtAN94bQCQem0AIHxtAMF9bQBhf20AAoFtAKOCbQBDhG0A9YVtAJWHbQBHiW0A54ptAJmMbQA5jm0A2o9tAGqRbQALk20ArJRtAEyWbQD9l20AnpltAE+bbQDwnG0AoZ5tAEKgbQDjoW0AlKNtADWlbQDmpm0AdqhtABeqbQC3q20AWK1tAPmubQCZsG0AS7JtAOyzbQCdtW0APbdtAN64bQBuum0AD7xtAK+9bQBQv20AAcFtAKLCbQBTxG0A9MVtAKXHbQBGyW0A58ptAJjMbQA5zm0A6s9tAIvRbQAs020AzNRtAG3WbQAe2G0Av9ltAE/bbQDv3G0Aod5tAEHgbQDz4W0Ak+NtAEXlbQDl5m0AhuhtABbqbQC3620AV+1tAPjubQCp8G0ASvJtAPvzbQCc9W0ATfdtAO74bQCf+m0AQPxtAOH9bQCS/20AMwFuAOQCbgB0BG4AFQZuALUHbgBWCW4A9wpuAJcMbgBJDm4A6Q9uAJsRbgA7E24A7RRuAI0WbgAuGG4AvhluAF8bbgD/HG4AoB5uADAgbgDRIW4AcSNuABIlbgDDJm4AZChuABUqbgC2K24AZy1uAAgvbgC5MG4AWjJuAAs0bgCsNW4ATTduAP44bgCOOm4ALzxuAM89bgBwP24AEUFuALFCbgBjRG4AA0ZuALVHbgBVSW4AB0tuAKdMbgBZTm4A+U9uAKtRbgBLU24A7FRuAHxWbgAdWG4AvVluAF5bbgAPXW4AsF5uAGFgbgACYm4AtGNuAFRlbgAFZ24ApmhuAEdqbgD4a24AmW1uAEpvbgDacG4Ae3JuABt0bgC8dW4AXXduAP14bgCvem4AT3xuAAF+bgChf24AU4FuAPSCbgCUhG4AJIZuAMWHbgBliW4ABotuALeMbgBYjm4ACZBuAKqRbgBbk24A/JRuAK2WbgBOmG4A75luAKCbbgAwnW4A0Z5uAHGgbgASom4Aw6NuAGSlbgAFp24AtqhuAFeqbgD3q24AmK1uAEmvbgDqsG4Am7JuADy0bgDttW4AjrduAC+5bgDgum4AgbxuADK+bgDCv24AY8FuAAPDbgCkxG4ARcZuAOXHbgCXyW4AN8tuAOnMbgCJzm4AO9BuAMvRbgBr024ADNVuAK3WbgBN2G4A7tluAJ/bbgBA3W4A8d5uAJLgbgAz4m4A5ONuAHTlbgAV524AtehuAFbqbgD3624Al+1uAEnvbgDp8G4Am/JuADz0bgDt9W4AjfduAD/5bgDf+m4AgPxuABD+bgCx/24AUQFvAPICbwCjBG8ARAZvAPUHbwCWCW8ARwtvAOgMbwCJDm8AOhBvANsRbwB8E28AHBVvAL0WbwBNGG8A7RlvAJ8bbwA/HW8A8R5vAJEgbwBDIm8A4yNvAJUlbwAlJ28AxShvAGYqbwAHLG8Apy1vAEgvbwD5MG8AmjJvAEs0bwDsNW8AnTdvAD45bwDfOm8AkDxvACA+bwDBP28AYUFvAAJDbwCjRG8AREZvAPVHbwCVSW8AR0tvAOdMbwCZTm8AKVBvAMlRbwBqU28AC1VvAKtWbwBMWG8A/VlvAJ5bbwBPXW8A8F5vAKFgbwBCYm8A82NvAJRlbwBFZ28A5mhvAIdqbwA4bG8AyG1vAGlvbwAJcW8AqnJvAEt0bwDrdW8AnXdvAD15bwDvem8Aj3xvAEF+bwDhf28AgoFvABKDbwCzhG8AU4ZvAPSHbwCliW8ARotvAPeMbwCYjm8ASZBvAOqRbwCbk28APJVvAO2WbwCOmG8AL5pvAOCbbwCBnW8AIZ9vAMKgbwBjom8A86NvAJOlbwBFp28A5ahvAJeqbwA3rG8A6a1vAImvbwA7sW8A27JvAI20bwAdtm8AvbdvAF65bwD/um8An7xvAEC+bwDxv28AksFvAETDbwDkxG8AhcZvADbIbwDXyW8Ad8tvABjNbwC5zm8ASdBvAOnRbwCb028AO9VvAO3WbwCN2G8AP9pvAN/bbwCR3W8AMd9vANLgbwBi4m8AA+RvAKPlbwBE528A9ehvAJbqbwBH7G8A6O1vAJnvbwA68W8A6/JvAIz0bwAt9m8AzfdvAG75bwAP+28An/xvAD/+bwDx/28AkQFwAEMDcADjBHAAlQZwADUIcADnCXAAdwtwABcNcAC4DnAAWRBwAPkRcACaE3AATBVwAOwWcACdGHAAPhpwAO8bcACQHXAAMR9wAOIgcACDInAAIyRwAMQlcABlJ3AA9ShwAJUqcABXLHAA+C1wAIgvcAA5MXAA2jJwAIw0cAAsNnAA3TdwAH45cAAvO3AA0DxwAIE+cAAiQHAA00FwAHRDcAAVRXAAtUZwAFZIcAD3SXAAh0twACdNcADZTnAAeVBwACtScADMU3AAfVVwAB1XcADPWHAAX1pwAP9bcACgXXAAQV9wAOFgcACCYnAAM2RwANRlcACFZ3AAJmlwANdqcAB4bHAAGW5wAMpvcABrcXAADHNwAKx0cABNdnAA3XdwAH15cAAve3AAz3xwAIF+cAAhgHAA04FwAHODcAAlhXAAxYZwAGaIcAD2iXAAl4twADeNcADYjnAAeZBwABmScAC6k3AAW5VwAOuWcACLmHAALJpwAM2bcABtnXAADp9wAL+gcABgonAAEaRwALKlcABTp3AABKlwAJSqcAA1rHAA1a1wAHavcAAXsXAAt7JwAGm0cAAJtnAAu7dwAFy5cAANu3AArbxwAE6+cADev3AAf8FwAB/DcADAxHAAccZwABLIcADDyXAAZMtwABXNcAC2znAAZ9BwAAjScACY03AAOdVwANnWcAB62HAAG9pwALvbcABt3XAADd9wAL/gcABf4nAAEeRwAKHlcABB53AA4uhwAIPqcAAk7HAAxO1wAHXvcAAW8XAAx/JwAGj0cAAZ9nAAuvdwAFv5cAAM+3AAnPxwAD3+cADd/3AAfgFxAB8DcQC/BHEAYAZxABEIcQCyCXEAUwtxAPMMcQCUDnEANRBxAMURcQBlE3EAFxVxALcWcQBpGHEACRpxALsbcQBbHXEADR9xAK0gcQBfInEA7yNxAI8lcQAwJ3EA0ShxAHEqcQASLHEAwy1xAGQvcQAVMXEAtjJxAGc0cQAINnEAuTdxAFo5cQALO3EArDxxAE0+cQDtP3EAjkFxAC9DcQC/RHEAX0ZxABFIcQCxSXEAY0txAANNcQC1TnEAVVBxAAdScQCnU3EAWVVxAOlWcQCJWHEAKlpxAMtbcQBsXXEADF9xAL1gcQBeYnEAD2RxALBlcQBhZ3EAAmlxALNqcQBUbHEA9W1xAKZvcQA2cXEA13JxAHd0cQAYdnEAuXdxAFl5cQALe3EArHxxAF1+cQD9f3EAr4FxAE+DcQDwhHEAgIZxACGIcQDBiXEAYotxABONcQC0jnEAZZBxAAaScQC3k3EAWJVxAAmXcQCqmHEAW5pxAPybcQCMnXEALZ9xAM2gcQBuonEAD6RxAK+lcQBhp3EAAalxALOqcQBTrHEABa5xAKWvcQBXsXEA57JxAIe0cQAotnEAybdxAGm5cQAKu3EAu7xxAFy+cQANwHEArsFxAF/DcQAAxXEAscZxAFLIcQDzyXEAk8txADTNcQDVznEAddBxABbScQDH03EAaNVxABnXcQC62HEAbNpxAAzccQCc3XEAPd9xAN3gcQB+4nEAH+RxAL/lcQBx53EAEelxAMPqcQBj7HEAFe5xAKXvcQBF8XEA5vJxAIf0cQAn9nEAyPdxAHn5cQAa+3EAy/xxAGz+cQAdAHIAvgFyAG8DcgAQBXIAwQZyAGIIcgDyCXIAkwtyADQNcgDUDnIAdRByABUScgDHE3IAZxVyABkXcgC5GHIAaxpyAAsccgC9HXIAXR9yAP4gcgCOInIALyRyAM8lcgBwJ3IAISlyAMIqcgB0LHIAFC5yAMUvcgBmMXIAFzNyALg0cgBpNnIACjhyAJo5cgA7O3IA2zxyAHw+cgAdQHIAvUFyAG9DcgAPRXIAwUZyAGFIcgATSnIAtEtyAFRNcgDkTnIAhVByACVScgDGU3IAd1VyABhXcgDJWHIAalpyABtccgC8XXIAbV9yAA5hcgC/YnIAYGRyABFmcgCyZ3IAQmlyAONqcgCDbHIAJG5yAMVvcgBlcXIAF3NyALd0cgBpdnIACXhyALt5cgBbe3IADX1yAJ1+cgA9gHIA3oFyAH+DcgAPhXIAr4ZyAFCIcgDxiXIAkYtyADKNcgDCjnIAY5ByAASScgCkk3IARZVyAOWWcgCXmHIAN5pyAOmbcgCJnXIAO59yANugcgB8onIADKRyAK2lcgBNp3IA7qhyAJ+qcgBArHIA8a1yAJKvcgBEsXIA5LJyAJW0cgA2tnIA57dyAIi5cgA5u3IA2rxyAGq+cgALwHIAq8FyAEzDcgDtxHIAjcZyAC7IcgDfyXIAgMtyADHNcgDSznIAYtByAAPScgCj03IARNVyAOXWcgCF2HIAN9pyANfbcgCJ3XIAKd9yANvgcgB74nIALeRyAL3lcgBd53IA/uhyAJ/qcgA/7HIA8e1yAJHvcgAy8XIAwvJyAGP0cgAD9nIApPdyAFX5cgD2+nIAp/xyAEj+cgD5/3IAmgFzADsDcwDbBHMAjQZzAC0IcwDfCXMAfwtzADENcwDBDnMAYRBzAAIScwCjE3MAQxVzAOQWcwCVGHMANhpzAOcbcwCIHXMAOR9zANogcwCMInMALCRzALwlcwBdJ3MA/ShzAJ4qcwA/LHMA3y1zAJEvcwAxMXMA4zJzAIM0cwA1NnMA1TdzAIc5cwAXO3MAtzxzAFg+cwD5P3MAmUFzADpDcwDrRHMAjEZzAD1IcwDeSXMAj0tzADBNcwDhTnMAglBzADNScwDUU3MAZFVzAAVXcwClWHMARlpzAOdbcwCHXXMAOV9zANlgcwCLYnMAK2RzAN1lcwB9Z3MAL2lzAL9qcwBfbHMAAG5zAKFvcwAxcXMA0XJzAHJ0cwATdnMAs3dzAFR5cwAFe3MApnxzAFd+cwD4f3MAqYFzAEqDcwD7hHMAi4ZzACyIcwDNiXMAXYtzAP2McwCvjnMAT5BzAAGScwChk3MAU5VzAPOWcwClmHMARZpzAOabcwB2nXMAF59zALegcwBYonMACaRzAKqlcwBcp3MA/KhzAK2qcwBOrHMA/61zAKCvcwBRsXMA8rJzAKO0cwBEtnMA9bdzAIW5cwAmu3MAx7xzAFe+cwD3v3MAqcFzAEnDcwD7xHMAnMZzAE3IcwDtyXMAn8tzAD/NcwDgznMAcNBzAAA</prop>
				<prop name="Temps">REFSWgAAjGoCAICMZf+4HoXrUXg9QP1S7vI+QI/C9SjvXA9AQPDwuB4F90FAwwAAj+JBQHspXP7wyEJA9hAA/8K1Q0CkcD0K39ejREBmLgHGRbtAMzYBs0ZAFwEo75xHQB8GAX5IQO4oAXCdSS0DhkpAf65H4XoUbkv19N1M/fNvTUBQAD0K21dOPQM8T/30UEB+YACuR4FQQHEoAbvwUAUDZVFAkADht3r0UR0DZVJ1A9e7UkBPAT1KU7UEU71A7vJIVEB7pgG63tQEKlVASI4Bt1W2LQMmVuUDl1Y1AwP7V0Dp8nBXQJqZtg8Q2VeNA0FYLQOmbVilAxRZzQMoWXUDWwdZFQPYWI0DkSQUSVQkFRwU5gwXBgLVFBTR0XQfhh1GAs6cF83MEK8RrB+2FdYCyswXFgPcFxJ2AsfsH6YCxAQvFi0OAhHCLC82JZYCwEwvXi1GAiG+bC+GL3gjPgK8nC+mLyC4K9Yv6C/CIb4CuvQvBjUAHj8IOyY/UD9iP3Q/hj3u8gG4jD+WP6g/uj/UP/Y/4DsA/j/gPxpPTE8OT2hPek+MTwCmT7hPMk/ET95PAF/STwxfAO5PMF9aX2xffl9AX4pftF8Ajk/QX6Jf/F/mXwhvMm8UbwA+b2hvem+Mb55vsG/Cb1RvANZv6G/6bwx/Ln9Af1J/HH8AXn+If3J/nH+Of9B/sn/kfwDmf/h/Go88j06PGF86j4SPAJaPqI+6j8yP3o/wjzKPDJ8AJp84n0qfXJ9un4Cfkp+knwAen8if2p/sn66fwJ8KrySvAEavWK9qrzSvZo+Ir5KvvK8Arq/or/qv1K8evxC/Kr9UvwA2v2C/ir+cv2a/eL/Sv5yvANa/CM/CvyzPPs9Qz2LPJM8Ahs94z5LPvM+Wz6jP8s8E3wDezxDfOt8k317fcN+C31TfAKbfuN/K39zfnt8A7+rfFO8ANu8Y7yrvVO9m73jviu+07wDG75jv4u/87w7/IP/y70T/AFb/aP86/4z/nv+A/6r/tP8Azv/4/woP3P8WDyAPMg9kDwB2D0gP6u+MD74P0A/iD+y/AOYPGB/yDywfLh9AH1ofdB8Alh+oH7offB/GH/AfAi/cHwAmLzgvSi9cLx4vgC+SL3QvALYvyC/aL+wvpi/4LyI/BD8ALj9YP2o/fD+OP6A/sj/EPwA+P9A/+j/cPwZPME9CT1RPAGZPGE9yT5xPdk+IT7pP1E8A9k8IXxpf3E/mT1BfYl9EXwCGX5hfql+8X85f4F96XwRvABZvKG86b0xvng8Ab4JvlG8Adm+4b8pvpG/mb9hvEn8kfwD+bzB/Qn9sf35/kH+if7R/AMZ/2H9Sf+x/Do8gjzpfLI8AVo8wj/JvbI+ej7CPwo+EjwDOj/iPCp8cnz6PIJ9Sn2SfAHafKJ86n6yf3o+4n+Kf9J8Axp8AryqvPK9OrwivGq+ErwCWr6ivuq/Mr96v8K+an/yvACa/OL9Kv1y/br+Av5K/pL8Atr9wr8K/7L/+vxDPyr8kzwBGz1jPas98zybPOM+yz8TPANbPmM+qzwzfHt8IvwLfVN8AZt943zLflN+G38Df0t+k3wDe3wjvGu883x7vUO9i73TvACbvQO+S76zvzu+w78LvBP8AFv/w7yL/TP9e/3D/Mv+U/wCm/4D/kv/c/77/0P8SDyQPADYP+P8KD2wPfg+QD6IPVA8Arg/YD+oP/A++DwgfMh9EHwAWH1Afeh+MHy7vaB+iH8wfAL4f+B8KLxwvLi9AL1IvZC8Adi+IL5ovrC/eH7gv4i/ELwD2L9gfCj88P64fQD9yP1w/AJY/iD+iP8w/tj/wPwJPFE8AJk84T0pPXE9uT+A/gk+UTwC2T1A/qk/sT55P+E8CXyRfAEZfWF8qX2xfbl8gP4JfxF8A1l/oX/pfrF8GbzBvQm9UbwDWTxhvWm+cb4ZvwG/Sb7RvAPZvCH8afyx/7m84f0p/dH8Ahn+Yf1p/rH++f+B/8n8EjwAWjyiPOo9Mj16PcI/Sf5SPAKaPuI/Kj9yPho/ojxKfJJ8A/o9In1qfbJ9+n5Cfop+0nwDGnzCfQp/8nw6vIK/inzSvAFavaK96r4yvnq+wr8Kv1K8A5q/4rwq/HL8uv0C/Ur88rwBev3C/gr+sv76/kL/Kv/S/AN6/GM8qzzzPTs9gz3LPDM8Als+oz7rPzM/ez/DPis8M3wAm3xjfMt9c327fgN8635TfALbfyN/a3+zf/t+g3wrvNO8ARu9Y7xLvbO+O76Dveu/E7/jW7+jv+u9XQHsUrn9H4ZpXQJqZH/D3aVdAF/F6RFdA3QAu8SBXQADxHgX3V0DsOPCF61ZA/TNG8dNWQEjheu8UrrdWPfObVkDuT/FHgVYd9FZAUqz+4mz0MVYV8xpE9ANtVr3j6lVt89FVHfPtuZT0oVVF84NVQL9cj8L1KGys9FNVVRXzOrT0HKz0A8T09+pUQLfxXM9UQLUptvG47PSYVE3zd7tUQCfxFF5UZWNItuT0L1S18wxULfPw7VNN89dTRfPDU0Dbzcw/AKxTPfOLU2q19FM181U8BDxTbfO1ITQEAywE51IFA87/UkCkcD0K17NtUrXznFK943pSbfO3YVJAv+EKR3wELrdSQB8A8Q5SJfP0vVG189xRQMPo8I/bwlEl86RRLfOQUWoFA27UBFTEBDxRXfPbIVFt8wFR7fPoUNa1A85QhQRQHfOZULY983tQzQNiUE3zR14UFC5QQPbQARUkFNv5TxXzuk8184VPZqUDV0/N9GQU5U4FA1uuTs0Dgk4980uUFNsLTqUD102FA6NN1kXzc03F9E21A/5MW0BxsBHQTL3jCqwU24NNZWP4TQUDDk5qvQRNLfPgtBTTTT3zC8tNTfPHFCcOJQ4l5vMgBCcGJaYVphUW8tpcJ/4VCG4vgCuGAuOUL3YDrC++LQI+AuzEJz7z1CfuL9gjzhIh8Aw/Hj8wP0I/TfUWXj8AcD+CP5Q/pj3mFaY/sD/COQDmFeY/+Dv+PyBPEk80T15PAEhPWk+UT6ZPuE/KT9xP7k8AAF8SXyRfNl9IX1pfbF9+XwCQX6JftF/GX9hf6l/8Xw5vQCBvMm9Eb35PUG96b0218wH8hG+mb7hvym+UZ54VFgPepBR3TkBmBnGmTmh9FnYVNhNPJfOUT0X02ix0A0wUJVAt80BQar3jWjwUdzwUl1Bt89GxFBcOFYbzUeXzH1FdQLARcD1RFfNa1ARpdNwH/uKo1ATEUZUkVoR0/1FN8xecBDGEBGtTUo1zbaQEh1JF81ujUj3zu1I189WkBFv3Us0TEFO94yo0BNtDU7UDXlMFA35TVg0DmFPNA7I8BMw8BNvsUwVzBlTNEyBUWh3zOez0WFRNE3UcBG2M/PSnVF3zwVRdJLachPpUJfMUVUUUVVo9FFUNA2hVXfRVPQNbnFVNE7VVfQRVJQRtVe3zCFaFAyNWXQTNVk0TVVbldFz0kVaq7fOoRPTDBJTcVPT7Jkz0F1etBLTkSBz33hO1V40EVwVztldd89HatOTovOQKWEXzI1iqxfRYpQRYhXRY1SRXrBUUJPTEV80TwLyUviDUn+af+J8KqbbyvBSvHq8AMKtOr2Cvcq+8536vwOOmrbCer8irFvU+8mtXzQNCpmSUI1eF9Bz06Vz00VBM/17/cPMm8jQElByE92K28uzkh96FtgKeVe10VuSEblXl8090tDfshNMgVTX01ITsHATMVBY187VURfOT/Pd2hSbz1myEKVSNcw18hPVT0o1z3TQHrhNT7fOIU5Yls3FTlXRTbYQchBpaFMQBRATrUg0DyHwEa65SBXOWfAR+UnWEUVLtpKwHzgISVMT2BBRL0VE9A7zUB/7iiOQHFgZyVlG94zqEd351pgKV5zQU0kwUtSQfzhJgqkwURSwUK0R0EGR08UxcF7byfE+VFCR0FHwXgAZ1/mX2A4QU8xAOJT6DTda942pNTRM1hNT1TCbt88hMxRYW8npMN+4VANYlXiU2JSYt3t8wL0IvVC8AXi+AL4ovXO++L4Dr5iXmLwCo7wI/zOfG7+jvUj8E/x7/ADD/Qv9U/2b/2D/CP9Rvnv8AsP/K/9T/zm/w/wIPLA8+DwBQD2IPdA8GDxgPqg+8D84PAJAPog8EHxYfKB86H0wfXh8AcB+CH9xvjh+4H5ofzB/WH4D4H+ofDC82L+Bj7m0WsmeVTt2kTiWz4RR3LnJT2U8NxBx0wk8ts/lPto1zHVCtczhQnbNV2VAVxEx0ilDVg6xQWo2zx3x041AtJFClJFqsdDicdFRRXdNspH9ktnVe0tzEfwbCM1Jd00lM5H8msqH8fyay8RSHkKbSI481htaimkSP9gLkrVPV4wBUbXMenIQ6Wry0U+S0bVQFc4aMjwCehe6zrI++hR5zzI/ehZayE9BVBbQ0RAH8jw6fIJ9EMpmesvVEn1aVBsJj5KQLe1eNs5d0n4aVzsOUnwCmlQ7TtJ/WI8yXzp9IX1pfADyvbl84r3qvnF/GX5ivkq+AzK/2X8ivCm5zkOalBnJG1VcVsye0RA7kRPFWWh3kVs3Tv1bV46CMRFWIfGRvFLRXhGRANLRrIVal0wo0tPFV1aNL2lX9dFUFxDxEjCxES3JVhSRVnZTsZCPEZNMKVR3U/DTRdIS4VFIdtFQ1hOw0ZmyESfw0CzFUBcMTpIX0t5bTTITbrFPN049TnbN1U6qVs2B8dEU8hCgcxAqJUx3UZMTYZDf2dWaTUlBlJEQ3boPcdBlMxP4MNFPgUe3UBDSsrMSOtMSrdlHtI10ENDzMxCNmlMQMUdXk1CTXUH1kqkyEn9wkg0yEb9QkV4Yc1DFQrUTsxKMg1qLKVIwnHsNPlbRPHdROLbMTuU7FJGwkWnwlbNSb4Fb2ArRNvVN+5IQ+1ORrEE31tEzVs9RMbYQEFOc2shFc1DMgfuUe5c7fAPDfQpFenQ7vGO8y76SfVu8AyJ9y7+yfnuXulbbvwO/a7wBEr1avaK8a/3yvnq+Qr6qvANSvjv/or9qv/K/uD0AvOr8AVL9mvwC/er+sv76/0L/ivwD0vwbPGM8qzzzPlr9Iz3LPAITPls+oz7rPzM/ez/DPAt8AJC8O3xjfKt9c327fgN9K2VhO31AjxnIDTmVETm2EVlwkj04FlE41hE8lRK1PfSN8T92ETw2D7lVPPZMPzCQs7CRNhIRDaVDFdFSHToVec1BdxFlQfTT8dCtRjXRRdWOrZ1GtM4L8dJts5LeZURV0jOTxUbVkbDQlZnw0QFKVNNR0fFIVQ6uUUqWDsMzk0Nx06dq8dAOcNB5TdUM1U1JthFO9JFx0jfTkpXR0Tb90dN9TnSSkdBHkNCMtVEU0NHemgoAkd6ZCtbUsdM4cdOhUdWMHogx0IfRs82BewnQcRI6qVESpNETBDHTh9GT6rVV1YxdWtURWpYNQqpxkZ4REgXxEnaREtWx0Z+4i7VY9cwlXrWSpV21EJARcxERzPFSQVtREp1eVJFdddFddxNY8VBBYtURYdUNFWGo9kz8MVBcUVNtXnYMFylwExDxfrg/AD5Jf1A8Atl/4DwofLB8ObzgfCm9kH1B2H5gb3kU+CldcBDRcZFSzQAai+4RE4bRkyrRkzaqkRJVWzURkRGNWilVkVn0jLHRk0/DuIv1qTETgJETHTESwVRUzRZhURHksRz5zLEQyLESrElWtc/jMNN7sNMamPHSpVMUk3DRzlCRamsw0Puw0JlQN5FT08KrENNCUdLiUNJ6EdIBpU8VEpDRKtDQsU61EWnR0/8x051JFI8jMdLWnfDSQrHR4Up2EUpBtRKTnBnN0NVHFZDyEwKx856ZChVGtc2g8hFDVUXWEUUUjGASE/FCs3RSsNMFQ7RRQpYOQrVB1Q3VQzYNcxDRAqsw0JYSECbw02qSEoMFPTSTs1+bV3tV24qJOhOWEzNQ3xNTD0E6VRiNNbDV0HJQxTXUD9UxldJVMdeMClJR6NKcGogsA5NQjoJaVPp+wT1KfdJd2nwCQn6KfFF/On9if8pHen/ifAAqhBqUepXZfKK9yr7xfzl8AwK+yr/RfFm8obzpvTG9OzwCQv1pvjG9eb6hvum/Mb+5vAAB/En8kfzZ/SH9af2x/1m8AeH+if7R/xn/Yf+p//H9+fwCQfzKPpN8+j1CPao+Mj4aPALCPwo+kj86P4I8Kn/yHNvO1TkXzPCREgk4VA7nVTmVETiUzJwTkbk8GNVOjT30kBETzMOY1BuLVPkzkZETkfSTkmVBWXUOxUB0TzqyU7vQ0awpRxdRRReM9UaVDVV985Ht8NJXUlK+M5xTe43w0BczkIKznPjX+8pV1RDSMNDSoHDcmguSiRDT8FDQLMMYiMDT0URVTRfNsFPSF3Cce9SYy1dc09PEM9A1c9CtUVkUjSFTVU2CUJHqcJBWTbPSurKTIrKR78Aby2wFVRfMcVU3zNlWq/fNVPCRwzPSHvPShmLz0u/BG8txVZUSk9A4I1Pf2I+z0YfwX9v2O4xQEE+lW5eRUBB0kB74VHuIFbZQEikQHngVWDYYFbgWyBgJHfAcmghRYvfRXAG1EnA/GDyDP6g80zzbPEB8AYs+Mz57PQB+yz7zPlh/4z6DCwf7TPAdOs6wUNnTEHGlXDTQEJOP89MVWLQPBrPQfBi8YK06jNCTnVaht9DwvpkJ/RCRoNCRHNVXVUzBEJBhVJSSEJBnmhC9G8oxUNQSkL7YlWkbyDJQk6lOVBFN142Gy7OTjIA6zDPRtU/2kFiz0OVNN8xb8JFOgPpKV4sTkxFQ0qiw3BgJ3RVKFw15EP1Y1pkLv9JcqjvK6zJSdbDSAhDcmgmNUUV2knD/+8uVQLQOpzKSXdgKVnJR5hJReRqSUQVBVlOw3LuNP1eS2/DSAT40DS09tQwjFT0Uj2CRHniM8RENOUiVTAERPvsJqvPQqZE8EdkUGApc8VENFk0+lT8dEADYjzE/WT+hP+k8EXx5fOF8AQl+0D8YNhl3WDfYPqF/aUQAOHzAf4l9UH/5fYB+KH5wfAIZvgG/SH8Qf9h8ojxovBC8AHi8gj1IvZC+GL5gvai+sLwDOL+Av8i+8LxY/KD86P0w/ABafAJ+CP2w/jj+4P8o/3D8A7j8ATxJPJE82T6A/Qk9sT0h+Tfb1DgIvlPeO404l063hNJQcT00DU3z0iLVPfePCxEQDUA0DH6pM9DcU9FV8lHUk9JG2HPSsUFUDx1A1o+ipUH203OQdBPQ41ORaqvTkdPzkkAT0qNyUy1rElOPUlP9RVaRSnQObM1I1k0xSnbSc5IetUk0Do1IVA7uEVNxqtOT1FKQQNOQqU0W0GVNt1ETkflOt1DznHvOpU0Wk5FQIFOQe9NQ51sSkU1T9RFRds41UqsXTp+SkwbSk4KSk+ylU7bQ0tC7c1E281ybSm4FVjbOcVaVU9KTWppzU7lV99ETUI4zUPGpk1Ftc1HVMtJFWNaSSzGTIRNdOY1ZVpATENLYMxFBXdZNpVy2Tgap0xJws1LaExM6ExO623MQKWE0DI1i9kzo1WH2TReS0H1gFFIy0AcwEz1bPiH+af6x/vn9AzwCKz/R/Bo8Yj+rPPI9Oj2CPrHKJvpKaVxUDayzURqVXVZRXBaSMhOtsvLlqZNSbTLSB7GRnVmWkiVY1VNyEIcxko2A2kuxFVZ0D04RnZpP8pIWc1FFu/KeOs5zUHvykBXxkVezEpNPkpLHkpJH01Gl5tKdW8knEpDNUHbNREYyUm6Be0tVU5L1kpC2hVOSNUyXTcVznjrOmZKQhU320jKTnDKTQZVK9hFJF5PyUflIdswVh/JROfFdu48Tkc1B2olXl9OTEDPSsZFSTRFdWhrJdUU0DQ2RUI+zkqwhRLXRQfePSTPS3muREnyz0hVCNhDT0SdlQ/eRM9BdQBQP6T7a9w8pPDTOUT3XTZmVPpWRPzfS0RMFO1bMLjk7F1E4F9Kz06wAW01qkBINMBFNNDWRNvbStTA0z1EwlYzVMRLgFTdWzDrxEW0CeBVYFFg8AKAMmD0APSg9sD3YP6L+SDwAMz8YP0A8KEe4PWM8KH2zPAD4foM96Ga7PaB/Sz9zP7s8AGN/qH4RPPt9Q32rfdN9+TwCo35LfzN/e38Df6t/83/7fABDvMu9c727vgO+S76Tvtu8AyO9KT9zv/u8Q/+rvNP8e/wAw/2r/fP+O/1D/Yv/E/9b/xOj7/rIAvEUEt9ZCgk5aHZPFtEQBT+WETyWUWuSko8yk6k/9sxAMVLUsvKRHhKRiUC1jfRSUp76DUEW0UH2mvlNcVGsrUXWzR2xUX1EVBDZcVJtRHZO1UbWEzATV8TxUCrRUJbxUQFKazUNYtFR1UtWk7JSwtVLlU8gEFORSrWP8qVJ1VOSUN6yUUcxUalVTnaRT5XOe5FS45JSx16yUm5AuUg1UJaMmpVTlU0h0l3aCehxkk1VUPZOufBTGhBToPGQLAVW9RFX1ZGRnJpXOQ5gUl4Zl/pLeVe2kXGQOpuSEKFbNVLSEYbRke5bsZJdW5XOutIcuw1Zi3ZRXLVT0Z8ayV1f9s21whISKV7WDoVfVRGpcJN1sdPR0dBBYvYNLKVi1g0FMd1ZjWK2TBeGEhMqMJ3Z/8C8CPxQ/ANZ/KD/if0w/Ho8wj3qJhj1gfj+YP8I/HHfmIpBXrQTChIQ6XCdWJbZDHCTKVkKlw7DEhy4l1lO0ZEvchKUxrGQcVCUcJOoklM4aBCS1XGSeVZVUbGemssVPjEQ3PJcuo3wU5lRmBQPMVMUExESMVA3DVXOUFFpUZERMZCvcRJUTDGTu1FTTpJcmYqWgTBduYzwXFmPcVB68lAGI5Jf2U/yUrgQXBqX+smDaBBRErFQsUoWjElKqLWPtTKTTfKS+PKSkVVHlU4hEpGy0BFJMpNUzXKQdpAQHxATlUFLVZFClFKykmYykd/xUK15QDcNDpKQrtKRTACqWk08tRE91ZE8ttNSktRREZOEUBKJOvbNzigQEPAS0BxS0i7C+UphVTd2kTVVETe2kTNVkLUxtM/5MzbN6NMSDZQMLTqXG/rW+tX6/mLuevwC4v8qxLn3Wv/C/+r90fy7PAJh/UskWtRa1Zs+Iz6rJ5n8ACI/KzySPPo9Qj2KPdI+GjwAo30rpto+oj1Lv3I/ejxCfACKfNJ9Gn1ifap98n46foJ8AAp/En9af6J/6n6z/Dq8grwBCr1SvZq94r4qvnK+ur8CvANKv5K/2rwi/Gr8svy6vOL+sSrHWUgNOdXMjfGRnrU7Ns5pOhQROVQMMVU9tJE/lFE9tNE/Ns6v6Ty0UUC0EUP0DVbZ0BG9Q3TOKUC1zpzVQRSPB7LThUE20xLQTGFFVRLRUVMRXvlUecrWjtFTExFTcUfUD+LC0BJtQ1lOMVExSvSNlqgwUgIxUnPwEtfwE1VlS1QT0BAhT5QRTVQOzPFNtJFRUd1PdI5K1U0VzqqzEx1MVc9+qPFT5PFQZzEQ1xERManwUZnwUhowUoFRFc5W6nBTTBFVU5VTkFCitVW1zQFVVA1zMFHRqDCSO3BSu5BTIVc0kYVW1tETUY0CuEjZWbXNNUDQkZ1blFFQko0xEq7tWLXRW/QP1jNQQtVc1EydkJERXRdRXKr0jdWwkl/w0r9QnziVaFkNYbTMeWKVEWPUDVUgc7PgURNNsJMfcLwAeP2jveu9sP47vaD96P9TvALY/0D8C/xz/Lv9A/+IxdhKrrVd1c4Pc1Ezs5CymBOQRV73WVgLcVCTDVrzUpVZtA4281HWk9BVdhNRGhNQmPCQTID5ytfc81OBs1MFVfQOpqVW9xOz0eXTUWmzUQWp01Cr09BLkFPhU9QMr2FRVA7zcRKPUT0Yi1VEsBDgEVB6MFABUmNXG1iO8xLJTdcSMBHxqNFRhRBRKpMQsU6UkbVMdc/NSvePeUhVzS79SLcRSjUTUBHMMFFVQZMQ1bMQgfMQFbMSr4FHtZFFFI7HkVJdlUQ1kUUXU5FRHUa0k1VFFUw60VPQEZNlQVBVUzLSlLGSQZBRt1LQ1TwxkN9S0H1C1tiZDVlRklE/dFE/FtE81ZCVOFVRO3bSEtFp0ty6Kq7BNveN+BHRLvJQUlkS02EyNtEz1BLyUtAFNTRR0ZFOwdnXmbf5l/m8AEHsWfyh7Rn1Of8Avcn+EfwD2L7Bzvn2ufS4/AI9SP2Q/AHY/OI8yj6w/vj/QP+I/vJ8A/j/wPypPXL8+T0hPOk+ETwBOT5BPuk/MT5ZPqE8CXxRfACZfOF9KX1xfbl+AX5JfpF8ATr/IX9pf7F/+XxBvIm80bwBGb1hvam98b45voG+yb2S/yHa13hW2Eo6Mv87SR0+KlQRPTeRP3cS8tw7DUIqNI1P0tHHcv87DNHTjAPy/xrMUzybNNgM8z07FdvMNUk0TTlKV1GzPfsW2EoHOjM+ez7DDniK7z/UDxYVT9UPktARzAObFjiIzhhzUU1R9FATf7rMU1NoVVPUD9UQEDDTXDgUeAltiVXUje1UF05Zc11rWItDs9OlV7bMBjPQkg9D2QjSM10YSaZzX7rKBoazXhsO81371ztUeAkKGZPRjV7WE7Nde9e6y0bVXJcPoZJQBWOXjHAFY7YQk50YTNO9G7a7viO8A2p/sn8afwO8irxSvRq/w74AS+WavGP+ar6yvLsPM1HeAbP9+/bbVZhOc/9azlNRXBVZ9M0DE/9b/6P/6+UbVWA4NtgNs1PFUzdPXbAS1wJS0pzwEg1RN82pkVAeuIjpkBx4CAlQ9hqo+os48hLQ8hJS8BHOq5LRevARDzMQn5LQORLwHLgNSrdTUB37SjMwEWW/sB3YiO1JlEx0EF0b2AuVRpRQcF0YSmVQUA3RRBQQ8H04VJtNcF67TkGwffh32A2QUHZwXvvLGFU99M5CkFGq8H84f4BMwztPsH2bzhCRPTU2EFCdGVuLQTMW0LCd2Igs8LwBOLb7fcC+CL5wn/t2uL8gvANIvRO/uLwg/GjkWPTY/QD8AgjG270g/4u+kP/7vEP+qPwA8/07/YP8ST3T/jv/4T6r/ALz/zv/g/wIPFA8mDzgPSg8A7P9WD4APkg+kD7YPyA/aDwC8X/4PEB8iHzQfRh9YH2ofAHwf5g/4D7IfxB+mH+gf+h/QDC8eLygjPuIApNQcTlgVhOxnz7LFTnWUT03jaUMMd+6zT8WD7k8Vs2kPLHdmwk3ExGlQrbRq7MSfxMS5THTXUG0EtVCFtFHd0ytRBYNFqqTEZ7R0gtwkm+QktYqExNGsxOnkJHPABoNSNCW0/HRY5HR1UvW01HSrsFJ1c8hENOQ8xANtU8WDHlNN0zdTdbPTUVO1tDSEhTSEpVOqFbO/dDTXfDTxfDQRVVTdJFR1c0h0hGC0tC16XISTVOV0VO10xDTN6HyEAVV9lHy0OlVaBYNVRLRwVQ3jh1S3ZE61pnNVjYQkRBdWxYNbLla1o0pWxaNjFJRVexy0lxyUtRS0z/yENelkRAPkpCFXxbSslBVXXJRtpESKxKdWpWbCi91XbQRXhbSUl/bCRbVYFbM/hJQUWHWz4QVXjZPItJeeswyvNl8QrwA6r1xffl9oX6JftF+Or4ivoNpf9F+ur7irFtNXFbNfoKRHZsOklJtATuNWFePKqiS0sPyEmQyUgWRMS6jsh+aFZsL9RETlxITOlkREtVWVU54kR8ZybqlVbdQkRDdEtCAURAVavITmxDTIVE00VFWUUkyEecw3LrJGTIQptLSlCgx08KQ3foNTdXOYWVN1JDyEZFNVxFONQ805fDQhU52ULDTgUop9xFJN47NEN9Yz1HRgWkQ0RPx0KFK1kxLUdFvyUU3j01Hlg7yUxNWkfMSKtMRurMRZUTa9UzxRFbMfUWU07HSr7FDlg8zcxLDkxJ1RUMWjsyBWQl6UJEE0hK0srCQTUP1kT+WDrNh0J45jfCQUTyUz5U6mtZOiTv20RNQ6VCQOaU7d1l5zTS2zZk2VJJVNRURMFVRM1bQM5HeA9Oe+hW4FFuXm1d7VTtLHANTf3t321fbfEO8a75SfTu8AWO9q73Tvju+o7xKv9O82rwBIr1qvhP9+r5Cvoq+0r4b/AGAPyq/cr/6vEL8qv/SvJi8AaL96v4y/Tr+Qv8K/pL/GvwD4vwrPHM8uz9gfOs9kz3bPAIjPms+sz77P0M/iz/TPBt8AGN8q3zzfTt9g33LfhN+W3Va2kgNOtZMjtIRaVCe25rLUTh2jDE/dk0e0dCeWU0+NQ/lPvWMVzJQvPmJvUP10xCSnUMpVdFBNk9vMJ5bSGFFKpZMwLIRM7CeW0ogkhAmj7Hd2k1GNdPQk23BOwossUnWTR7x3diOcdJqaPDS1vHTQUo1ENDQIrVPdMyNTpWM9jHRYtlR0cVNNk4tThZOqKpQ0xeTk3QT0+rQ33jJrM1S9U0wsdGZUXYNNgSR0oFTtdNw000R1pvQ0CFXNdBxEQAxEWhb8ZHZVHaOMLE+2kwxERfoURBVUR3ZzdERnfGcoRoN8Tz5i74xECZxHHqIJPKxHvmJ1NGcuQxxXDlVaHqL8rEQXWFVEWM1zq0hY5WRY3ZMH7ETZABRfJl+gD7IPlF9eX+AP8g8A/A++XxBvQh8Eb1YfAG9qGao+Yq9cZIPcRFSMBDKtV92TF1clM/WcZNyqZETDZGSqpGSN7PR1pqRkXVYtdPwUJmxkEDVWdZP3HETgVTWUnPeq9oKSnPR5NCRiJCRHzVVdozBVReR09PhUqh0T3ix0xuw0rix0hmlUtUTkNFUkdEBU5bNJJGz19DVT5XT85Lt0dGWgfDSBbHdWQk5THRNNLmx0FFMVJNx04lw0LcScdKpSvURSFeSc5KtXUh0TPszkGWQ1UlalY+1RfWPRXOS3VDRroVGlY31UNGFRHROpTkznvoNR1YP2LOThVkyEw1AF9FC9Y5VMhM1zJORXUBWEtDQlUGwFBCTk10+1k6NP1WRWhIQ8T6VkToUEThV0tqSEYk49Yy9OpdvDalSUj3SUV9SEJk3Ncyno7IeGkhp0lJcMl67VAP6VHp8wn0KfVJ9mn3ifip8ABF+mn8Cf2p9MXx6t/p+AXwAir5xftl9or/Kp1l/4XwpvABxvLm9Ab0K/VG/mv3hvim8AlG++b5Bvym/0bwZ/0G+ybwAkfxZ/YH9yf4R/ln+of7p/AMx/3n9Az1LPBI8mjziPSo8AXI9uj4CPko+kj7aPyI/aj5Dsj/6PCJO+QgskRz7zTtYdE55OnTROJRMcTza9M1NP1eOIT40ETJTVAwzkHUTkOLw0U1C23ZN3UB1TkFCVU6yqJOTHvDTjvDQDbDQdWmTkOIzkUlElE2xM5E2QZOSoUQ00zJTcjDTL/lG9FFIF5JTkTFI01fSk5IBENKNSxSS85EvVUp0z8dTnThIq3OStQ+wkXlOFlFMFk5itUwUzslOVU8z0JOS1U/0TBmwkHlT1QzpiLPRTjCeGJU5Sp1Qt5NacpNpUtTP1pCQUVaDtJEwnRiXe85T0nKz0s7VVfSPOnPTpVeVDB1lWDQTMFDxWtTNV5PQTbVZVlBQkp9QXzhXGFWr+01fF9Ff1Q0pXdTTUpBcegpysFLSMtNFXbLUkNAQJWJ0zIVidpExkB75CK1iVVBwUzqwUAcSMB74PEM8izxwfFh0+zwAYHyofjM8uH4gbps9wH9LPbPTPvvKlV71Da1f9FKq8FCd8tA6MtPFMtNiK1PS3DCSgTLdGtQbiUWFWdZQst9bjLLTxVfXDU9pVxSSs9KOE9Io0JFFyhPcWA7z0JYzUCqz00/NU9fSUJLWMJJ1UpKUUpCRkNPe+8jX01BNGRPTxU30EDPdWs1M9RCrs5Hgc9Fp8pDzc55ZSoQwk5NPgfqOc5Lc8pKGJUqUUjORjDKeGMww0FFYkNP9RJVRRlQRRFTSqvOST5JR0/JRXbDQ9UVFd5Iw3llNQxVPQhJRNt5w0oVClFNw0aWyUs01QBaTcNBlQdcP+sU9dNFSXHlJgTyXUT6qF1E59A7k0lH4kRE+iLEQYfEQrUC4CsNREcxFNNTR0RRSE2FxEW0BGRQDWRR6VHoX2RdZFxkWmRaZPAMBLxk3eTeZNDl1eDSZfMF8AUl+0D5Zdxg+gX/IPzF8eHwAwH9JfTB/uX3gfih9Mf6YfAKAfQn/UH+Yf+B8SLywvJi8AOC9KL3QvFi9oL6ovnC/OLwDgL/IvBD8WPyg/Oj9MP14/AHA/gj+UP6Y/GI+yP9w/7j8AAE8STyRPNk9IT1pPbE/GOmyb8L5CS079s4JODeOtxTyUAU9t1E99s25ZT6W0vETuTyWTD5SUrSyElEdQ/dRQldN7tVAlk58s9LlQtaPWWkz07gz0EFHdtFFVA6tHUSWTX8TkgCRUm1YsVLdRrbRRHbRRDeOtBTSkJVI9E0BEpFhqNKR1rOSUHKSwUm1Dtcis5OR05PxStaMWpmSkN1Nl1EykaizkhSos5KU85L9kpNfEVCPgmsYyDLSkJlR1VAxkYLVU9cN6pKSTVJVUVFIVtFTN9MSkAYzUGqTUrTrE1FVVfQNwJLSHJVUts6GU1+6TVdWk5KStDmzUKFb1w0pctGNpVvVERNSXbLS1Vq20mkTU51y0A1e1lKS0NNVXPRNQ5GRthLSKV6glpMTH7tLdpLT09GQQrVgl4ylYLVRYJZM/VVjdpFgts+GEtMr0twDG41TPfn9Yz1LPnH/Gf3DPANJ/5M/mzyCPus8sj1aPYIOaFpK49GSQVzVUhLQ6UORn3mUes6RkykzUsLRk1ZvMZIGsbEuE1DFWkvXzGtxlPLTlFLc+srVq5KSejGSFFLRuVY30NVW1ozZkZCBVrZQslNXmBOTMpKSzDOSVVNol43k0ZF5U/bNCVFjdtBTn9vL6UzWkU5XUKNxcQ+DWQm805Fe8V8YySxxTjQMDbOd+AtCM5A2ztFSWUh1klOcuU0SkVSh0VBCsVVGFZFHldLVRbUOoLKSMUWVkUVK11FEtlOzkHSxUB1xVpVBddFCVVOREl/xEfwAs9wbjPPfWRc5F5nNc9+6jtU8dVE8N4+VOLbOxWU6t9Oz0PE4t1E5VBlqe000d02ZNPfRN/bOtAuQEzEzlpEz183oARBcGtcYl9vUGBR4FFg8gDwAyD0wPVg9oC96/gA+aDxTPBCbNltLrPMfmDUbPEB96zwCMz24faBumz7DPys/0zwbfAJAvEt8c374vKN9K34TfVt8AmN+q38zfrt/A3+rf9N8m7wA470rvXO9u73hPyj+k77bvAMjv2u/s7/7vEP8i/zT/Rv8AWP9q/3z/jv+g/7L/xP/W/2SQ68ZSEfynxrJ3Tl2DbarspPFOvQMnT51DtWK0RJjEpN5PBVMJtVD1gyWEpEBQLQRQqv1jfQRUmayksexE1KwUV86yClH9syM0VD+qXFRZXFR5LFSXNFSvqVGthJQE4zRU/0ykIDVSBVM5BKRTUv1kDKRth3xUqFLNY8FShWRaDKT3nFQYU/WzMMxUs0pT7UTMlHxTDZRTrHWE1JTTU2XEUy2TBlJclCUMZ35TVPWDdSRnJgayrlSdVBRk4ERnzpNELJf+Yk1kb3Zt9oLV1BRL8FXNowicZ3ZTVv1jZV3EZHW8Z+ZyrlbNowXIzGTh3G/ubZ6jBH/2dWTGs+R07ix/50JBWPWDAUVMf15/cH/qL/wvpn8QPwAiPzw/Vj9AjzqPfD+GP2CPiMI/1DcukrZ8j46FJsIXBVd9Y/tEJ66NJmO0Z86NNpbiLFbFsxdWrVSMZCj7jzUEJJR/fERoJJeWwhUwfEQYJJT/BGRLkC6SYcacF16VRhN0lGJUHeM1ROREJKQUCFRlFsazVORXluKc1JSDzJRsLBQrUFPNsyo8FBRkFLNQrGZDrFTMUp0UUj0Djiz8l/ayYFJ1lFJ1FPyUlQoMFPE8pNg0p7ain61RlcOAUc2jaDSkTmlR3YRcpBbEBPpQrWOr41DFs8d8pKqspJFabAR5vKReUP2zQ+RU0SNsBEsAdpLi3KSwT6bdg3FPVQTMpAg0BNjWDLSXTl0ETrWjL05C9bMAJASDsDYDxLRXHLStJiS08Uw9JExtAxkqrLSTBMQDJAQHJAQrwADGtW695m+Qv6K/vL/OtTZ9AOa/+L8Kz3x/Ls9gy55/aMsAbs+Yw9Z/+H8Kj9zP1s8wjwBSj2SPdo+IjxrvnI8G78CPANKP9I/ej/CPGp88ny6fUJ8AYp90n5afqJ+6n8yf3p/wnwACr5TvJq84r0qvXK9ur4CvAJKvpK+2r8iv2q/sr/6vEL+AIr80v36fkJO+ZZYDzGRnrU5Fc5pOfQROzXMMVU89Q1NMZIgsBMJEBGv5T1UkUEWzOFDNQ1tVUA1zb1DNM4rsVKGn7FfmVR6jvLQYnFQ4TVGNk1RRJVScVIicVNWoDMTEFMTcvFT4UWpdAxIUFCz8BEdSdbSqdFSAFBSchFS1hFTVrJRVBBQIU3UUU/UDPbVThRRTjXN3U10DktY0VKpTZUPFPBTkU6YNgwBUrWSUFDOUFFOpVPUEtESGrBSgtBTBqVRFdIwU9ZwUDgQkKFb8FEBVRXNa7BR7xBStlmxErlV9ZFVtA+lZVbUUXEQcVl0kVi1UqVbNtDwkiDxEozREu6okJNUkJPWE1BAERCdWXCREV2VzYwxEe4wkrZf0NK9XPSRXRbPo1nwkA1i9FFjtUzdYMr1TSBTnRnL6V33E/NQA+9CmszQ/Lj9o71rvjO9OPwCw78Lv1O+mP5g/+u/UPy7/1ED79gKt1NSDpOROV6ptQy7U1BMERPdcRNyqHCS9JCSlHCSNJCxXJjQkPlaVZDQkDoTUAyBqPvLabNTBZNSpVbXEUmTUeTzXzlJBPNQqnERbEFVlc/NUjXPX/EQVvNxEoowUhfTH7sX+M4VUNUMbrBTbwP7TRFTMijwUtFQUmEQXdlNUFEhqRFQsRFQMlMT1Uq0UZVLtFFKtVAQUiFI9Q61zdFRQUvXzOcQEG2qUVAFMVVEdI81RnRQ1UWVzk6xUf1E9RLxUU0hRpSQUFA6cVPjMtGPfUO0U3LceooxQrSOlcdS0Wry3DnIf5FQD1uxU109lc6OktGJPKm1kT/0ET1VUTtW0XGShV2y3RrWm4+wUfpR0R5aMlBRNzUPlpGdGchoKjJS0/GQLdGyTcB519m8AWC8Cfxx3Hn8wf0p/vC9efwBwf5J/BDeufcZ/MD/yf0Q/AGY/II+CP7SPnj+oP7o/5D8A9j+Qn7KPHE8uTxBPUk90TwBeT3BPqk+8TzZPoE/yTwRfABZfKF86X0xfFq9YX4JflF8Apl+4X8pf3F/uXwBvEm8kbwA2b0hvWm9sb35vkG+ib7RvIL5lNiVuv4C/kr9PpeSstwL+Ihe8v86/4L/yvwTPVtKhbhzPLs9Ay94iM2zETIRczz7ymnTPhs+Ywy4SQyVTpeNerM9GwrJ0DNPPoOXP988J3xvfpeMuXNRHEuz0YkTX5kKUVNcWI1zUo+dVlRR03wYSVYz0bWCU397zhPe21QYCEVfVIy0w/NRIV23TYdzf7tXCbtLR/N8O5VYDJORHWNQ9FBzk+KTkzlSUx1cCbTPAnO/Gn9ifou/sn6bvAACr5u9Arwr/XK92r2ivgq+0rK+W81cFE3VXTdNGVMTXblIMRJTxFJTRrPSrt1Z1hFZVc4es9GcmLJRRVi10LJQhnNTjgKquouoEBNFk1LkcBKNaPNSKVNRuVTV0VT0zVTzchCPU9Ap0tOx8hMvRVKXDuHSHrqJ6VJQVhGwESHyEMUyHRsICplwE21Pd9KTEqDyElGacxG1THbS8xDpTVXMtJ8TEBVNl1FJFtOR3mG7FPgMEFGVSjZT8BDEtUk3TFlI9M/ykd07SS8ZRraOqHBfWsnJ8xLVWpHQ8LBQjUf1kUUptNFDVs9JcF27SoXQUa4FQ5UNkXBRLUAUDKzFQTYRQVdPuFHem8rOFT9UUpBQjTwUD8ZVOVdRO9RRO7cTkFBjQ7GSzIKYTjCRz5CRDTWptgwZ0NNAUJOhM1RQEjCeWg05tVq4lRi9oI/4iAce8334vkC+iL6wvJu/YLyBK7wQ/Bj9AO7aC64TvPj8AWDteP9jv6u/cT/7vIP8y/wAU/95PmE/aT3z/lv/Ab8L/AKT/3v/Y/4r/HA/u/zgPKg8AZA92D4gPmg+sD74P0A/iDwD0DwYfGB8qHzwfTh9gH3IfAIQflh+oH7ofzB/eH/AfAi/AFC9eX3BYU9BG1ebSj06sfYRcJAFP7YRPTaN8ZmwktE8F1ubSD1C9dFVQZYNN/MRpXHSDPHS1n/zEuezE21Btg/atUO3jEFG1gyu0xExVUf3TZ7zEgNwkm+wkTbfsJNdR9XSExArsdKslUi2jPvx0WMR0fNlSvYTUdLBSJSPIUlQlxmYjU8WDHhyENwTHtq6ialO1g4tTXdRTquXTvxyE1yTE+QTEEbLctCu8t+7iYFT1w4GmTISZVOV0lITOvLToKpS0AUS0IVy0Omy3ZrVqLqKOTLSpVLTDVaV0tly0+lX90xdWxYMumjy0SgyUY1a1hPyEndoklLX0rOdWlZMJV5IttFd1tFSUV8yn7uKQtlSUp1fVs8JXZYPdGVdNBLSUEFhVRIyX5tJrP1hNAxSUlNlXzYQAzEe2nzBfQl8sr/6f+J9iXwCMX45fwF9ir7Svhq/oXxpppiYiuFftZFyUX7RUPho0lCDEpAVXJcT0p+7iFbCURJn0pIEUvya1HuKlGvSkATy3TuLTVLSzKpyEnmy0hTxEbGy3boKVNsSEHmy0BYy35tNUTAU0DHSXVNV0bIRmlIQpTrw3/oIN1DTxjDTjsFSukwTEoey0iOS0cQzERVqcND9sNx7F/oLt1HRV0Ew8mNx0eizEYVTHsjaTUtUkZMT2UT3kUbRVNBQ0oYTEilFNA3RlUW3jV6TH5tIfUVVkSVElxOTE1LwnbuKXrCeopiXuxTaTUEXDFfzE+aVPHeO6FNemg0/VJE8i5bPhNN9G1e7CC1TXbuKxp2TXLjPchP5MxePMBUxts+WM1+7lvoVOBT7lALbdztXO3+Db5t3+3QbtLu8AmJ9C71zvzp/Yk5bl7p+Y7wASr7zvzu9Ir1qvTP9+r5CvAEL/pK/Gr1APCg/srwa/6K8AEr8kvz6/UL9iv3y/lr9wvwCqv9S/5r/4vzIvDM8uz0DPAFLPHM92z4jPms+sz77P0M8A4s/0zwbfGN8q3zzfTt9g34By34TfXs9AI7YzTCfOQoK1Tm2DtczU9U7VkyfWhCRuT5U0T7VT3k9qlURQNaMsbIRFUB1TtWKcJH2kJJlQRXOxbDSHtlLuUBVTCFG1k1Uj7CRHHIRf3CR7JISVlSSEtRQ00SyFJIVSpG00XDQ5NDcWQnUsNI5qNDSoZDTBRDTkUjWjjfzcdBZTzXR8P7ZChSVTxWRTLWSUNNNcdEtwlD51JnImzDRAzDe2c1QKJZOT7DSu7Ddmcvs4PiKrHFVtJFWdJFWtk3DZVWV0NESjVV2Du1WqbYPVrPT1xGQOlGQopVbNs0RkT27jVrVTrqlWFVR8ZOHU9APURB2q3EQ0JFRQTGRwFFSIwVf1dMxX1k/oQ5ZCKVjWXSNBWA3kWLVTHlgqRXPhNGTKTATEJF+eDwCwD3pfzA/mD/gPml8MH85fAABvQh9kH9ZfWB9qETZtDkNADAcGBf719vVubZZCedT8pUvM9DScZwYDVm2D5cocRM6s9LXEZ54yf1VKldNoPCRP5GeW0hg8JK3/JHTmVC0TzEz0s9bkNJVU1ZN3DHRXVFodU0LcNClUtZMTrCSr81MVQ9WMNLuMdKUA/OdGI+znnuOEd9bl1pPU5JXMvHSxtHSaPDc2olypUp0kJDQstHQKZDTxpvx02lEdFCyEmSSEhar8dGpcNE5M5DMUhBxVUUVzASSE5UTkyDzkVa4c5J1chHtkhGAs5LFBBOeuIyzk8U81o6yhTyU0jIcGU/Q03MTUollO1YTEhDpOrZMAvITYS5Cuc1yUb01lEypNStXUTBVUTOWGhpJ6zLcGpoIOTjWmhpVWlS6dRp0ATp9gn3qf7E+en7CfIl/EnwDen/ibRlUWr4BfQq+UX7ZfAMhfcq/kX/5fEG8ib8y/Lm8AOG/Kv3xvbm+Qb6JvxG9GbwC4b7Jv/G8Wf9BvQn8sf2Z/AHh/in+cf65/aM/Kf+R/9n8ACI8ajyyPPo9Qj2KPdI+GjwCYj6qPvI/Oj+CP8o9Ufy5SqwNOTeROlSRO5dOOVU6N48WERAzs1EP0N6pecrTk1O78NBcs5DHatDRNJORpUGUTilDW3UOnUD0jv7w021CyrdRQXSSUNDFRjVNMVlTkZ1HVU4Bk5JvElAW8VOTXfORTNUswPjVW46lSxTRENHrM5JSs5LUalOTOnOTpUgUE9CdGAqs9U5UkUzUDcST0jbVT/UOqXKTHUz0j36rsJPnsJBl8JDN0JEy2LPRmVB3zgVTdlFTM5ZR8JNNUPeSUJAdVmh3zIeSkQVUtNHz0dJq89I4kJK5VpUTkpOFtVf1D+lWN4xVW5dNbLlYVU1BWRVNn/PQzgVa1NPwUu1bdRFS0ze3kFAlX3dRMBERXai00V20DdZQEkFeVlK1XFUPCV30L+qS0F2VY5eRYVeTUtDdYRVMVB1wE2SwEyKy3lg8QzwAizzTPFh0eH2jPes+Mz57PwIAfkh+8z87P+MtWIrZXqi1Tg6S0VwzUNqzEHKpEBP3s9N7k9MUMJKrY5Pfe9UYCXVZtI0ZWVD00ZLQXZLT3jPTgFLeKFlKwRCSYPCcW4xS0R0VV1VMwXC/20yz0xqQkValE9Iq8pGuEJFXUpNk+LPc+Ig9UFVPwU6bVU9BTDdT05Joc9IEVU11zZPQkTuTnbpOEpDH/BDfG5fbCqlKdtKzsVV7U5DxEpCPU5AxMN1oW81H187hRZSOfbDe29vJoURVDUlFd5FG0BUR0NPqUlOdQPZRQanWkUG0DlYSUeVA1s9Ve3DRDvDQrvDQLUDBtJOw//j328uhOFTQcR4oWUkA0RAskRANQDkKcVU2tpE11lE0VQwKMVC3MXEToTN1Dd9xXfkUAXnXeRZZNtk2mTc5N1k/oTwD6T3QPLl84X0pfvA+OVWZVAIZfkF+iXwQfJh/gX1pvXB8ARh9wH2IfpB8Gn6gfIn/cHwD+H1h/Ci80L94f8B86L1QvAH4vkC+iL8Qv1i/oL/ov3H8AHj8wP0I/VD9mP3g/ij+cPwCuP8A/0j/kP/Y/CE8aTyxPgD5PUE9iT3RPFjUu05z0S2w0n77iAU91QzhPtbOtcUyUo0891E8d5FBW9QMsUG30ULXUUEUD1YOclJ+ElLlU9NZQqtWkUM3jCNyUK9zkRUrU5F/clHvcl16it/SUU9FRPaTc5AU0pB6M5KtAUs3jWJTsjoRUqNVSdUPIJKTkpOT8UlYV4xZTJfM1RORRPORtasRUhVNdw55TdUNVuGTk10Tk8VSkDRTnqm7TVDUTYPTUepykk1YE5LVUNaRUffRUtUSpVS3U/KQ0LLRVjNRwNVXN44gctKFVXbRUZGvcVSXz9QS0DlZ1Q1soVvXDSlZFA2Nc15q+Apc81K5W9bREtOcKTLQBNNQdJNce1W5jvLRLilf1k6Gsx1ay3YS0tfQExBDstClY9ZNBrVgl80VY/eRYtbvKAoS0xATPfn+Qf1rPrH+mfwCoz+p//H+uz+DLLo8Yj9rPmFSPboVuAppX/dS8tDqo7GfmZd5q0US0t3S0mVBMt0a1zlPchDFM1Bq0ZLUDrGTqVGTMVZUDs6oEtJ6UZIXM1GjU1E+pVSXUjNQgLLQF9KTsqhzkzyTksNyklzxkftisp4azvKQrVJUDE1RWvQP3U0XT1YSkv1ykW6dTFQOLUz2DbJyUlVWMpDlE5CFs5yby5YikVy6lptNSZfSc57bSQmqE5CqM5BCsVPRRjWRVUaVUUUUDozSkjOzkm3JRFeNWUcVUNKQcVkSkA1H1BFAt5FCd1JlQVbQEVH9QTeQs9EkoRPfeRXfy7tREvmT3nkO2vEQYT0XT5U6106IEjPc+gjykRPPwbgXOQ0QEbXPs9C5N1XP+TM32Cu6jTL2zejwXnvW+JYYFAEYFFg8oCy4NNg9IC14PcA8Agg/8v54PwA/KD9QP3g/4DwA6H4zPns9AH4oZjh/gz/LPAATfFt9gL7ovTN8u31jfct8AhN+G37jfqt/c3+7fAO/S3wAk7x7vSO9a72zvfu+Q76LvALTvFj/Y7+rv/O8O/yD/Mv8ARP9W/2j/ev/E74b/sP/C/xjU/+b99rIATuWknE+uTxjAQ9alPuK0T8Wm3kXmgwqUpE0MVGn8Tw5VJnOkpEX0hKQQLF8+VfZCgkxXWDZjXFe2gvFRFbMKjFSpJXxX9rJgHKR6rFSUsvQEsKRX9kLiUvWEUwR1VPRUN8xftpXOQ6SX9l0IjpWGlebySBxvLmVelaZTEnSU5kxnboIaNJdeA2xnAsayh3xvjm02c6RnFqO8ZEtbVg3Dc8RnbsKs1GdCtoLh9IXsZ15jdHRQBH+QRqNEh56T1HTuNHcuwicARH9Wf2h/en/0LwY/0H+6fwAsPz6PYD9yP2SPXo+YP6o/AMw/1jXuU4SHZgOUh3ZThCRYWyBmU6xkylatw7C8ZDGbzIdmA7xkS1ZdZDwkKRz0h34y7AyU0wyfHgIkI5Ausm4sn3ZTVfWETJcgtoM0Z2aVJmUeImIUZ4aVFraCEVR9A/mcl/YTVBcSlqKNvJcusk40HNuQTmOWZBTnUs0j0QwXDmKWhVJtlFLVhBSvxiO8VPaFUcW0UeUkRK+WQ6xUUGlR5YSsBB+kBAVRHURkhKcOk1DFZIQEfVAllGK0pEu0p46TVATxT8WzYbfUr8Yj7Kcusq5ONbMBfgS3XrXGtR6/ML9Cv1S/AGa/eLuOv5i/qr+8v86/4LsA3r/wvxrPjH82z0jPYs/UfwB2z/h/Co8cj9bPyMsm30iPAFqPNO9e34CPko+8j9aP0I8A4o/0jxafOJ8qn0yfXp9wnwCSn4Sftp/In9qf7J/+nxCvACKvNK9Gr1ivaq+c/3aviK8Asq/Er9av6K/6rwy/Hr8wvwBCv6Sf/v8QA7YDHA8uBdZSa3FPjWRPpWPeT3VzWxBQvUMsUL0kUOVEWGwPfgWuktRQnSRQ3QSVUX1zI6RUR6wHfgJ5CqQElcRUrswHHkPkVfQEWyBSfQM5UkUjWOQEa3VSvUOMZMSoUsVD08FS/RR0xPxsVBZTynVzMEQUSixXviKFUzKFRFPtNDwU0VO9RCRUNQ3sRCaMFEBUZcSUH7RmY+xExuRE4lQ9c/qI3ETLHxVkVT1E7B/uQtbK3BTwhEQOFC8mUl1WLG3EPESRVqVjrkQvDnKN+2xEHFelRGwnflNXis0jgYQ0nIwvniXWMgplWC1zI7QvTjIeWL1EANQv5i9g73LvTD+G70A/qu8AvO/e78A7vj8A/xr/JP/ePyzwOw5ya1cdJFcNxBRHVJ5zPETRNCS3RESZPE+UPhOE1Di89CFkR9Yy6kB0R/YVjmMEJJNIjrJVvESVPNwUIIxEBbxPRiK4qVSFRKQUgIQUaBTUTra8FDFUFXMPVJ1z99oUVNu8xMVTPXOqU6odI5IkVG0MVFVcFD81UzVzJ2QUB1MdRCQUtdN8VLeMVJpSfXODVVK9I2VkxEhcVDF8VJkXlMU0xN5RrRQcFKhtUXVzkFGtk3RRnXOlV7xUPAzH5nIMrFTwiVBt1Bxku+S3PkMcZGtoHGfWUwRkF+y0+U8lRJpcZIU8ZFdPrSSktPFWhGS3Tr1kTp1zR3S3qH56k2A2cnekZD6cZA5WnKTYTPW0TL0jNSx3ABYjdGSroH51FnXub2AvEn8AJH82dTZ/YH/KL3x/fn+gfwCyecZ1xn84P/J57n9oP3o/AIw/bo+wP8I/1D+mP/g/Cp8AHE+mnxhPQk9Uv1a/aE+aTwBMT55P0E+KT/RPBl/oTxJfADxfTl+gr1pfhF+WX6hful8AzF/eX/BfAm8UbyZvOG9KbwBcb25vgG+Sb6Rvtm9gX3JR2pYSEUQkPE4tc3NOqt0Dqoy05XS1T9W0T5olU5TMFNFP1fTMtCWtUN0jQFDl41ycFHdq7LSZlBSx/LTOULXTVejctAMcxB8cxD8kxDFZNBcuFYYir1GtFAzEleM0xP40xB5cx/YiUwFSnQR0z4bPmMMGE6TP3gIharzPzs/gw9bSBuzP/sWSzrJ1DNfeIrAc35azVaDN1DzfTt9g286y1QQE7qVVlTMQhN9+IlvE1HsWnPSXVi0DrLTfxtUGE0JM5DTc17bz7Nc2AqH83xQO5e6DWO2zKSTvfnM87wBO74Dv2p/U79bvAK/q7+yfACavWK8i/2yvRv+gr7KvXP+kbvUOI1dVxHSUBVSU6aCU/6b95tO895YTVrUjGijU/+b19iKzfNSeDAQDCFY2IlNVtSM6BAQefLRlA4S06jQHLsK1VK0jq5dUXaN8JNRiXIRGpVSdAy1sBy4i9ZwE3aa0BMdT9fS0BIesBG9pU2XExAQ5tMQcU52EkpwE7cwHFtNSHXRExH5SBBRn9Aemw1KN0xKcxJH2FB9mk0QUjDQf9iIzLVGdAx1RJQRRbXaWMlXQnBS3nBSXdBR/VHRVaUR0TIwUK3QUD5QULfEUdMJPTQRPjRQcdKsUT210Tl10To3TgolOjRRU1AvcFMMgBjKnWpwkc+RkMU11wwJENAvMTAV0TL0UnDc+JSZVAL4lNiVuLXYviCuOL6Arti0Avi847+Iv/C9u7xA/SjEWPQCm77jvSj/c7+7voD/qPyT/ADb/SP9a/yRfdv9w/xpfpP8Ahv+4/+r/1P/e/9j/Ig80DwA+D1gPag+MD54P0G9yX9QPAOYP+A8KHxwfLh9AH1IfZB8Adh+IH5ofrB++H9Af4h/0HwAGLxgvKi88Lw5zVNdO1RbirbdE1PFOfeMnJHRxtU/9tE9lc95PFbMJCDR/RnXecn1Uf2Z1fpNsdEMIUaUkhH+WdW6ylaR3kObTtHfGw2zEIMx/brJ1RVJlc47sf/59roIWFI8GXuJjU1XENI9Ws0yH3nJRDVyPboUmgnqstJWEjxb+4uBUJeP6vLSrj72GCl4yiFS0o9SHVrXms+yPrP6F3nJdVk00VvXTj0VWZXOuJJ82lb7DVx1EVEyXJrNXXeODfKScbJ+MfpUmggpYfSSUn0aiHgVYTbRXjdS8n+afSF9aXwBsXzavSK8yr6Rfxl+Yr+pfYNxf/l/wXzJpBuKjV3WEmrRERsREJ1et1GSU8dpEtNMUtLlW/eOgVtQFxIREbwy0V2REOFZU7aSMZAesZPDMhNFETKxDQC7iilV1w3KctFo1VU2DPGy0JVX1RMyENfFshNjUNMBUNYT0NDWAzDRm3LRPVM101DRrIFRFIwichOFTtZQ1U3XDsiTEnFNNNEyEVVxUhEZkdCqkNA70tFX3XDTYDIS3PMSjXDSJiFzHrtJOPDeOs2Q0AbBENCsw9tOUxLFRtbRRqv3jgMTEZZTEQRw0K6lRfTSMxPjcxNe8JL1tUK2zpVCNM4pQZTPVcWSEUaQkNezEH1BmfQMEUCXkNNSUT3W0ZU+lZE8txJwkuU51s02OZNRaTu2ktNy65NQ1i+TUS3wEFE2V1o7VVIazfAS0hOQHzIQAzIQAQ+DG3c7dPp323xDrfp0m74BA70rvxJ9m7+ifkulekusAzO/O7wDzJq8A/1qvHP9urwAY/2r/tK/Gr9ivEg/sr24PAAi/Ir9Evxa/WL96v2S/Nr8AcL+av9S/vr/QvwrPHM8uzwBAz1LPxA92z4jPms+sz77PANDP4s/0z17PcM8q3zzfTt8AYN9y34Tflt+o3/qxHpVmktsvTgXjc06NM6pOKp1ETlUkT21DYpSHxmMVT0VjA0yEHawvTmPMJKuRUL0zrDzkzOQk6KVQDeRRrUQ8hDgENFRNUc1TbFG9hDyEqAQ0tcR05Nz0JP9R7ZMX2kQ0M2w0TFJ1Q21SEI1kvHdGQ0w01cTkq3BeQyiMNJtwRmJDpDRenDeu0qmYbHcGk1P9s+SMdAbaJHQeDEQ6VEVjU1SsveTMNIZU7ZOnXHTB1BR3VkNU9YRV1SMuVartk0fkZGJERHscRJa2TESzVZ2DzlXFI+m1Ve10Vr0zHFYdRFaipSNVlGc2Q5xEoaREu2rU9Nx8RPW8ZBBXxSOzKVdtRCRUXFel9FdaDYRXdUOtV2V0V63TZehEZAMUV/6yNFiVQ1NIWC2EfAT4RGTTRAQFxywEwoxftg/ID7pf1A8Azl8QHyIfNB8ebR5vWB8yb6CMH54dTgXORY6SV0QULIVXzSMR5EQbAA4FRmLDhVaVk6qER35FdkWOc1aQzRSEZGNApnNVvZSU9McqxPSp5GSSxPR5nPfOIlVB3GQq5GQSNET4JHSp3mz3bkKiVHSIXHRxqNw3RvVWIhkkdP6MdOapU8VkhDSwLPSUdHR8iox0Zpw0ToQ3diNkdPqJUi30HDTEvHfeY7x0cyas5FNSdYS85B3sd8bzIVG1NASH7jMshHschz6iy0xRJQRRdSQ0hPZQVl2T21B9ZFCNk6ck5G2MVORzUJ2DXlDVkxFDfIcO5Y6TTz1EnIcugy1PdUP9TpVETg2ELEQLV07VkyPUh/4D5IeW80T0j5ZDTL0kFJdekgs8RAMDTu2WNp9In1qZXp12lQB2n5Cfmp8cX86f2J/yn2RfAB6viF+aXzSvtl9or6Kv5F8A9l9IvypvPG+ev0hvcm+03wB+b7Dfum/Mb/a/4G/yb5xvANZvOH8af0R/Rn9gf5J/pH8Atn/If9p/7H/+fxCPIo80jwAe31iPao98j46PoI+yj8SPgNaP6I/6jwyftt/I22ZSZyVODVOa5N/GE0/19ATvQBblZuMk7zbtngNU5ONU7yxm7YZydFEtU5CE75bl0B6TpO+25UaTUjXjgVKy9eOa1O92MvFSJUMILVN9MyVT3UM/BPdmUrV3DDSSFDSqU52TxSQs99ZSALwnzuIzTP9e9ULWUqCMJxZTfPcO8g58JEUoNCRAnP/+07z0rjQkAdDE/9b/6PNW8/T3zuMEB0j+QxQPZlInLAdGUmM8D5beQq9XdTPRXA8+EhwBWEX0fA+OD6AP0g/8DybPAFDPMs9sz4bPmM+qz3Qfbh+goB/azwTf9sUGIqWUtHdSNARMJAdWIgm8tO98tyoOIr0kJKAsJIfs92ZS1VckJEBMtCb0FApWVjXj8VX149o8tMG09DWjbCSKTCRyVTUEzNRTPFVlpKTUCrT082T0m9dUnVO8VAVEfPSFUMSnvqXW03z0FfzU/PzkUeMk946lDiKNZKR1BPeIFiP05zaTU1Wm/kNkNLnVUt0znkQ0g2Q0aVKiLVNQTDcWpRYzUTWj4YbMlM1RvbR8Pw4jdDRB1hSkJ1GV1FF9w+5QjPXU7DS/UCXUzDfWQmsVUHUzUST0N+w3FjMMRJvOTx2TmE+d9AREI1VP7aROXdRO5dOKNEfCLjITnEeGRb4T1ERLTWz1pESE2EyFc9RMTTQE/Ef2o05NhkZVpk+4T8pPANxP7k0GXxhfig8sX05fwA8EygFGAuvcB9YNnl+oX9pZABYfOB/iX0wfFm+AH5IfpB8Ath/IH1p/3B9+fyCfen8kLwDuHzgvai9ML3YvoC+KL8QvANYv6C/6Lww/Hj8wP0I/VD8AZj94P4o/nD+uP8A/0j/kPwD2PwhPGk8sTz5PUE9iT3RPqIZPkEM2ohEEBDys9HOmpPS3Tp3UtPQnfPyjTU99w95PRdSclCWclLNFUA20hJR9UK3jmVqklLGslMxQZbPoLFSzCFGF9OTkP1Gt41lQ9Ofu5ebl5tLKTFTp7ORVBZzkHpTkOVykWEykq3VSfcOOXKSoVKTBpiSk3FI15MTlU6UDMKp05Ep05GqUpIVk5J41U41DuHyk11Pt1FTkNQ3MpCbUpEBUlVQM5LV1vKST9KSuVI1DyJrUpODcpAFV3bQctDS1Vf3jTSy0cFVt1FVqNaOhNLS5JLTeVe2kbVVlExBWjUMoVp20anS0W3S0e3zUl1Z9w62uZLTIVjW0Vj20V6rNlFdtZFdlE1A81GmJV2W0xLShvMdOo3zE7lYMdBBYPdRYBfRY/UStWL0jFFjV5Fd1A8oKBHTEDHTAZM+Wf6h/un8AzH+2zd5/AI8SjySP7s84j6BKj2yPXoW+8wx0kLy0X1J0dDr8Z0YC+/Rk4eRnSmYSsGy0k8xnt6JjdLSrS1YlgyyEtBWU1PrKpGTlZGTMJLfOopZVqk0DfySUZiyUT6xkMFVVjUMYLJT/zKTmzKSxxkRnVuME5HNU5dNalVS9I0TEpC0s56YC8M1TNaPRU5XkDGSjU5pFA4tU5G1TpfSUpDVpU920DGQDbKTvUk1k0jSksTynJoJ8xFRcUrSdtLxULCSkElLNo/ZWbFTaUYV0UW20Uc2kqVF9ZAz0V2xUOtzkHRVRZQMH7OTlJFceVRZVaA5VNpNE9EskVCxQrQNtExxU8U91A7pPFaStT8UDR09ldE+NpE7axdOipPR3TqUDQE5GRQMLTnUGttOsBGPU9FsuTfVz/kxF5ExFtgJ+AnpsF/71ZhV+BU4FJg0ALg9IC04NZgXOvXYPmA+iDwAUz7YPOM9CwQ4VTs1mzxAfAGofnM+uz3Af2hnOz/DPAt8AFN8m3wAvOt9M317fcN+K3wCUT57fuN/K39zf7t+w3wLvACTvRu9Y72rvfO+O76Dvsu8AxO/W7+jv+u8M/x7/MP9C/wBU/2b/eP+K/5z/rv/A/zLvqOT/9v0mgvwkxCO8RFdtTk0Dj05dU8VOXYOlCtxEQ+SnjoNPHZPuVU+lkxAcVDEMVE0UVNtpUMWzg1Dds6dQamVTv7yk27Sk9lBNlFZkpDBRdcNMhKRnTKTVgFRUm4Skt4Sk11HWVXPxUeWzCpxUJVJKJWRSpZNgFKfe8pQEFAmw/Jd2U1LFs/OQhlPclwouY1NVc3HEl76VjgMEZ1pOUvmslBFUjbMrTGStSBxkZlSlQ4GMFJvVVF1TtURkzixk6FSshaSMZCFVpYRVXVNVWHxnplOUZKlVJcPDZGSx3NwUC5DOshdWPbRWtN1U1GRn1ISDVnVjnar8hLX0ZNHUZOfsZAm1V9UUV3XDPFfVlFeoNWSUh4YDVwVTwqyE3VoEdPR8JBdYPbRY3bOjR1hFVGR3TlLZHHTIAHx/zn/Yf/J5Fj8wP/p/TD8Abj+AP2qJjj9gj1qPxD/mPUpeorZkNI58J16iNhR0rRmshP1WdcPc/ITFqgSUqvyElfyEdUQkXWVWXaNG9IdmMg5W3bON93xk4FWdtByX9vKYKoREd0SUYIRER0SXrmNNVS1T+FTlRLQUxYwUsas8Z86TXGRRVKWEVKK9YyKUlBtgfsNTvcPQqVP9NNRUoNRUgNRUYFr8VEislDFTNaRTxbNB87xXZpMEpxYVJgJvPKTbVlJlMz5S3bMnUqRdZCwVUa2UjKS1jKSV2VEtlFSkY1HlI0hRTD20XKQWUQ0EjATffASrw1DlI6icpJGMBG+1UOUUUIUzPFBdcyVmfAQDUOW0PASjT52jW3FPJQMvTyVETuUk2gy0lyS0Wk49wydOqN323qOstIvctFfc9BSlTcUUTOUkXLQa1PS4EKy0I7Dukxy063y/jr+gvwCyv8S/3r/ovwLPDM8mz0DPAKp55mV+xeZlzn1+z8DP+nEA7n8YjyqP3M/mz2CP4s+EjwDe/3jfoo+8j7aPyI/yjxSfAP6PIJ8yn1yfVp9wn4qfpJ8Atp/In9qf7J/+nxCvAg8krwBGr1ivaq8sr3avoK+yr8SvANav6K/6rwy/Hr8wv5qfVL+sZr1WAg5OLWRONXNzrU5FE7VOFWPxhGVPZgVTYk+VRFQEzk+lc1kHNGd+ckBQzTNabARtfXQEmVCNc7NQdcM1zAxk6ERkClEVBMxUWz9RHUNZUU2zdKwErZDMVK9RzTPKFMTjasxU/+RUHiwUOVKNc2tTUu1EUuVzjFINZFFSnSRkV+Zy/GxUFixU0zBTLSRkFGM8FH5TamUznkRUuGQU01MVVswOVZ4SJlT9BMQUWFSizTN65EceE5wUxvzE4Nb8RPpU1SRVTbM0VaxtBJREaFWlU4HUFKGtVf1ju1VFE9V8RPBY9BRzQGayKFYFU0JUR2r+Yns0JJdsRK5W5SQqVCThpNT7RCQdFEcugm1QHERpV1Vzilc1c1Gj7Dc+c/Qk8PQkENwkWylYpVNBWEUTRcwkEx9Y5XT01MrsLwY/cO8Agu9kP5bvWD+679zvpj/QP4DKPwz/Dv9I/zrxzmP01Jq1VyUDX8zkPld9QyDVV01DBRxE6TxEylYqLYOwpNSbVCSBNCcWYlVRxPQxPEQaPCQDLCRV6gwkzHTUtfQUnuQUoYVU107VFkOMRB7kFAWJVeV0lBTIHNd2YxzUgJVU7eNcPNREjBeOchOKdATzzMTO1Mdm0+zEjSZcVHNTfWSsBDo8FzYVZtbS7VJFxBwcmFLFxGocFGCMxEKExChSvUSabFT29FTcUV3k1FSjtvRUjFEFU3JRzeNOahTEM8xUH9xUCFHldIJEZMr0t64T5Leus+y0Sdp8FCv8VA9QvSPuT7ZFc7dP7eN8TzVzU7a0tBhPTUPlTgVTogZ0ZHdO1bTkZNtg9mWWQ61NjVNmTU1UTQVTAibkdMxMHSZecnpMh361AOZ1PnX2bf5tFn8wezZ/QH8AWn/ML35/kH+qfxQ/3n/IewDmfQ6NDo94P4o/5I+eP8A/ANI/5D/2P5CfEk8cTxZPSE8AKk88T3ZPgE9yT7xPnk+4TwDyT6xP9k8oXzpfTF9eX3BfAIJflF+mX7hfyl/cX+5fgK8Akq8kbzZvSG9ab2xvfm+Qb2CibwRftm/IY+YiAE7NFLbkFFdOJQOOTo3zxS1OxdMBT/UjQ7wXxmIxtLy0sxAWMhdQFSSEFLVN7LRp3LSKUA3jp1qkFL98FNtQFWRQzRRZURUkZBRMUQ3jZzwUaYIsF1YyvJR011HF07HxJBQTEO7iLFKN80Wo9AdWA5TEnNR0tdwE0MZkxOlSxQa+BVYyPFPK9WRTxdNxnAfGIqpTts2zxVN1899T7bP5qlSEGRTUM1wETPTEZqr0xIb8xKA01LoU1NM1VM3j7kwEB1UFFHzUU0BVrQRE1HRE1JR81NOwVXUkZNThXNQBVlZVMxxW3dRW5SNQvPdqniKDnNSdpNS7Vg3kbVZ18+9W7bMJV6W0tVeV1FdVM1xXzbN1igzkl3T0r0zn5oP81ANtWO3jHFgN4zdYvdNTSFhtBJyU+PzU0wzkBcdMlMJc79af6J/6nyT/AA6vMK9Cr1SvJv8g/0L/fK9Ilq/Aq9bSrVyXRhNXJQNTLld1BESU97zU2DSUq79WjfOlnNSNNJRvqqzUV6T0QPyEJrzUCFgElIPQpqLaVWV0Ve2zK6lVHSOSbLRyvIfG8rVBvIQqVLQKVX0EVFYVM9dUrXRUHZRUNeO1hWwEaxTUU1TF0zENVMXzEVRVhsbTRIdWMqusU82EU43zdeTEXFoMxEUkhCdTFTMHlARJ8ZTH1tK97He+s1IltKlSxfRkxDEEhBnsBP5VUeUkUSXUUaWjqoTEm5BR7dN5UZ3ULBRDakwUI2QUDCQU8FCltEVQxdPBXHcWk4QUbdzEi1FQNeM11MQ7cDbTT9TVBCR0lCx0bswUOE+sDXbu0rlOVXROrQROUEWUXNQbMKbzTSWjfowktU+UNBDUZNhMxWPUAUwF1JwnRiWuZRY1xiVeJQB2JXYviCv23Z4vuC/CLzzvAOYv+C8aP4TvRj1GNUY/WD8Aaj/k7/bvmD+qPxz/Pv9Q/wBi/3T/Xk/Ib5r/vP+u/8j/ANr/BA/2/yAPEg9MD14PcA8AMg+UD6YPuA/KD9wP7g8AHwASHyQfFm9IH1ofbB9+H5AfAKIftB/GH9gfgg/sHw4vIC9oMi/0Fy7DTn3TL061k7VzTNSqDHThTo2UT6pts2I01JgsdM4kdASmBNQlULWEdHRcBNR11jx0kVAVg65cdMdQ2p2T6Dx0AVF90x9RjDXUpMRZUcWEnMc+IqgZUeXUvMTjUX3GNnMEhGs5UmXjU0TEbVItkxuHUp2TqFLdxDzHFuJr91I1dFNV4zBTpaM1SgTEZBSEflONJKQ0a7hTZePTPITqU/2DtQZ8hCaEhEBUnZNYmry0dcy0k1TVhHyExtqEhOCMhPpU/RMUVaYloy5VRXRUtGrshIGtVcXjnFUllFUF09VA1IRTsEa1PrVOkxyUXRS0rXUMlJdWJaOuBLTIWVbttCSU+1YF0xXsp6oG8lBElGd8lIGEpJxVV/2DtryU1ySk7sSk2wpY7bMhWC3jOliWBdNFWO0kWMXkVJTMBVf9E8TEl/6fSF9aX2xfACatJq+gX7JfxF92r+Bfsq8w9F8GbzBrNuKaV010TJeovsOElUxk6ZxE0QyUt0qMRJ4EtIgkt2bDVhVjpTqcZCFEt85S7Jy007RER2bio0xEhVUt1FWqDcNVPEQ85GQe7GQFqjxE7NS00cy0s9w0mKZshHxUhSR8hEbktCmmtLQNVJ20LMTXLITBpiSEp1ONZEyEb3R0WJpMhD80xCFTDYauwu3Q/Hf2dY4jfMR+ZMRhUkyNNNR0KlLFxFw0+Cw0a95RxZRRzVOsUcUkWvx0csTEXFHts0G0xKTDwJ5zUd0mTpLS1MS3bVD9I5lQfdN/UJU0plSESVCllOQkEcwk7rVPLeO6RNR5T4XjRzY01BhPDcPlTs0kZCcWzlI8TsWzC1TUO+DWY2pk5GOs1C501P5MBfMT0Ez1hjbievwXrt1W5QAO5ebV1t/o3wLvFO8e7zDvAFLvvJ9m74jvku+k767vwO8A4u9Mr16vMPsu/4Cvgv+0rwDGr4j/+hn2rwAv+h8svz6/ABi/Kr9kv26/gL+av7y/zr8A4L/yvwTPFs8ozzrPTM9ezwBwz4LPlM+mz7jPys/cz+7PAADfEt8k36a/uL9a32zfft9YkN+i36yUAE5dZE7FRGbUhJpO/YRsJApP1ZPTQ08tdIQkwpSE+U9srUTkJDFQNZNTUHUjK3FQFWOK1CSn1Cd2ko3jtCT8UKWE9CdO0lSqBIRsFDSIJIShLDS+qVGFlCSE8fx0Emw0LKq0dEWsdGDMdIFsNJyYtHeWIzw06VKddn5CJVFT9WSEdybjU3WDi7w0NapsdMd8dN9TBeQs9K0ZHHQzVB2TTjx0Zqo8dIYERKAMRLocdNOq5DT1RPQOXEQoVERAtgx0XFVlQ3ZVTdOUquRkrlxEyMRk4zREAbVWNaMcZEQ2VrWTUNKERGeMZ3aSo6REu1ashZR0RO1WbWMJxEQnZFRnHoNX5TTkRJdXJUNVrURkysxE4WRlWH0kbVhN0zRYXUNIWHWEKnQE+GRk0+RExzRXZqIBwJRfrg+AX7oPzA/eD9BfACIfHG82HxhvSh80b44fYBMqfkKlxER3DBROtEcuEmsMV41z7wQMvVZd9GoEBId0RG2ERFdW9SSC3PQgtGdWRcZv2GOmkopA5G/2ZS6DBH8WdV5CuFz3Vl4SelQNE15EdEkUdCExRHQ78A5DDPTbZHdeM6qkdI2kdG3s5FWkdD2KrDQovDQKpH9+Y8R0ntDEd+aD1HeuI1JlQxZSIA1E9HcuUwSHLhKMFIcGIxVR9SRRXWRRBTQ8j65CK7VQJUOdvDR9ZI8W5ag284SHDhNPjWRPhZNXyuzUIwzk9bSHVmKCThqNc08klBhOhZbehb6DEvSEPvSPPoNMBURspx6VAE7VppU2n1CfWp9sn3adlp8AqJ8SX9Sf3p9IX1pZNq1mXwCIXzqvpF++X6Cvmql2r/BfAAK/JG82b+ivQm9Mb07fWG8Aem+Mb7Zv2G/qb/xvzm8IfwAaf0R/Vn9of3p/jH+ef7B/AMJ/1H/mf/h/Co8cjy6PQI8AUo9kj3aPiI+aj6yPvo8wf0DSj+SP5o/4g07jJJQczNSpRyRHtjNOvePxNEQ4aU9NJOzUo/Q03k8lU6sQUJ1TLLQ0Raw0YtYc5INQzUOf1DS5UNpNM9bMNPRQxVMQUVR9BIzkR4zkZ3w0gsSUM5tRzeSU5NFR3eTslK0F1OQeUsVTQFQ0WtbM5HVSnVOMFDSwUlYFk8hSfTPiLKT8DKVtUw3jNVO941FTbeTWXKSFUw0TnvwkuFNWVVPXUzVT82ykDFT0KyZUBZNIXPRglCfmQlOTVM3kRPTOhCTofCSrAVW94yFEJDpkJFO2jPRwVQ0TjlXd46m27KTBVS0T3FV19FVMvZQMJChWJQT09GP89G175PSXVg0TrlbNRGrk9Of09ANEBB1X1fSqpARQRARtTASKXASjZHQXPkNX9YSkBBBY3eObKViV40FYXSRsBBQBWCVUTAeeD/gLHs8wzwIfAETPBh9oz3rPnM92H5gbvs9Q0M+aHwTfxlKQ1BRfTAShOoS3frV2tebCyuwUsFYUBJlWleOBFARp/PSrS1bdNFb9Qxp8tVaqDePlJLTMLCSzDLSebVXNQ39VBZNoVfUjVU2c9Da81Bi01P9U9MvmVJ3UVEUE7NSMVJbNQ29UBURUJQS0JCmm9NQNVJWmViLVDPS7RVMlU6B0p77TRORQZKRrMVPlwxoU9PpSbZRYPKem0zw0mlI9Q3cUNFVgzORFPDQqLKQMRKRN8uyU1VGNxIw0ndyXtG6jZDRUXDQuUW3kUbYlUwBRnUPjUO2TxW1Q/UOqUCVTkFC1FGrsNF7cNEE09CdQvUNtC6yU5k+dU6xP/ZNteQxEQ0/lwwpP9YPV1DxElzSUZyxEL07SDfROvUYGkpgklFxNMqWkTRVEbETITF1GPgMaNFQDrPQLTsVWPkXORQCmTa5PyEveTeZP+E8KXyRfIJYPQF+6D8wHLgLr3A+WXwC4X7JfJB82Hwhv4l9cH34fAJAfoh+0H55vmG/SH9wf9h8AIC/yj0QvLi9AL2IvfC+eLwCwL8Iv1C/mL/gvCj8cPy4/AEA/Uj9kP3Y/iD+aP6w/vj8A0D/iP/Q/Bk+AL5IvPE9OT2BYQyaVVk9oS2aiEU6tw0k8PJcGArdMl07zT42UUoT0lGyX1rIJhJQlPPSpPoyXhrJ9pJSZRPSxzVCNw85Q3aQcVAhRqqUDI9zkPfyUWfTkdFbslJVRPQOvBPTKLFTZ4wSnjgIgUv2TOVJYZaQkr9byqFL1k8FEr1TW00TkMGzkSpSkY3SvNIalpgLTZKTxUyXmpqVQFqO0r8al1qKurKTIHGQT4FR15CRkGszXxtW+1ZrW8ojspKFVPeTM1NYkLLeOwg48v+aiYVS/ZrWA9pN0v4a/mLMGs6S35qKhRLTH7mLdxL/WtYaTWD0DST/st2ai4fy3LkLEDM8Afn9Yz1LPpH9+z8h/6n/8fwC2z+jL7s/oz0qPZI9WhQ6z1CTX3nI+BHQgnLT9VgClBITUU9jmk7xnTrp733XkUqTU45zfjrKWxNR9zNSRZsTfDqMslP3k31YCs6YM5JdUNfTUpF6kpEZa9NQtrKQIVP0EUwUEjVM9A79TPfODoI4CgJBU52alZuXus1O1VsYDUpRtdLTkqqxUkpzn/gJcapzkR5zkJ5zkB1I9A1vvUXVD2FGtRFHFhNY0pIhR1fNoPKRHUTL9AywE99ai/lAV9v6z0iz0sCz35kJ1LPRgUKB19Ez33kVe9a5DT52kT8aNA0BPJVSE93YCmk7QJZSc/95zPASPXARXTQLFQyLM/+6DXATr8Kb1xgIDB06lBlYFLg0eDzAPQgEAPg0GBb69dg+QA9a9ng+oDwDKDyzH/gXmD/gPAh9kz0YfAJjPUh+sz2Yf6B/azwTfBi8AKN8yTzTfRt8Y32LflN+G3wCg33rfzN/u3wDvEu8k7zbvAEjvWu9s737vkO+i77Tvxu8A2O/q7/zvDv8g/zL/5N9G/wA4/3r/jP+e/7D/Yv/U/+b9spayCwS3VgJzTvWUTialU+FOvVTcpGDMR8aSo9FP5WTkR96jUA2DXCicrJugNmNQzbPHHFfGkpUBNFQdNKQ4PF82Yo7SNKSoXF92o1ElwxdStg3DM1INg0xS7WNtmhSkh6RUoVKFZOwE3NYUpPdSNXRT7bMqU6pdk0PkVF6slH68lJhVU8VDstyUzNSU5LyUTJOQ3nIeVH1ULGRThJS1bYSUjWyUp1SlVFSWnVPYVJVkVFV0nGQu1pRkRVXFRFWlU4FVan3DnJRktTyUzlX1s7XwdGQI5IQhVn3DPK1W5UNVVqWTbyQkj6lWnVTUhMMUJNy8ZPuqxGQXBHQwZHRKFHRhqVe9ZCyEnPRkthR00a1X5fPoV+VkWF2TIw1Y7bM6WBWkPHd+w9x0Cc5sd8ZCwqx/7i8AP7p/ABQ/3n84PxKPbD8+j4A/kj8wtD/GP9g7blKlV52kVDTTTle1pHQ0DBR08VbUzbTEZLfMZJ4cRIdWNPUExGRXpGQ4VnVUNCSoCyD+FTajVQVTufyEo5lVDXTUFHJVhRTkFDxWlEQjVaUzCnxk8awXmtayunQUnlS1lAxkZrVUpZNPpBQxVJWzG4qUlPwEZN2kl55T1JSUapyUd5yUV6SUP1ONU1UlFFQIBGTthFTRFKS1tyykn+QEg1KlA2kYFKfGU3RUGVLVBjal3iOtUW0zrFHFk5GkVHI1Ue2zWpQEPVGlJGSk0wxRpcR8BNe8pLlQLGVUfKSDUPUEUN2EjARtMbykGVBVM/5P3STNT33DjE/FVNykIE8YHQZ2AxS0fk7dhGxkAwBYzrV+Q7S0c02VhE09kzUOxMTQPLToTCW2zrUCnmNOzfb2taa1fr+Qv6K/ALS/xr/Ys9a/UH/6v3R/Js8AmHtGzU7PyH+Kz+x//n8QjwDKzyyPPo8A32qPfI/W39D/AMr/tI+Oj+CPwo/Ujw6fAJ8ACp9En2afeJ+Kn5yfrp/AnwDSn+Sf9p8IrxqvLK8+r1CvAGKvdK9Gn1ifqq+8r86v4K+g8q8Evxa/KL86v01tM/xMVLd+cgNOBUR8ZFdcZFuOTj1TxU7dVE99c1tDT20zfE8dg7BEZGP6T1UkHGeWAk1QBROrcVClM4p8BKf8VL+2FGTbUN1D9lAlFFGsXSTcVExRfQNnpFSC1VH9Y5vcVLwUxNdR1BVExFQK7AQsfFxgUmalM3pSHVSEVLBSPbPNyHRU6VJFBEQUHlNaTQM1FFRYU820U/1j1YucxKWcxMUMVN9T1qUD+VN9cxOEFDNUUO0E3EfWRSbDVD1TtYQUTdN0FO5UbRS0RCH8FE1AhERaVa0ExBSOdETVqbREwbRE4eQU/FW2PVMVVsVjLlalM0plVnVUVt0UPESdVg3UmBxHTlOM1AlXDSTcJEJlV9VzXPQ3HoKQV920aNQnZtNkJPrs1BdYfdS1WAUjSLQkN1iVcwcJWO20lCTI3C9O7zA/Wu8AZO9OP3A/uu/M797vsD+qP2AM/yb/OP8a8Z6itFdtVJrs1FeEJDZXjVQERPdaLETepNTFVkVzqiwnWncSdTxEXVado0QcJFUlLEQOHCT19BTe3BSoY9BW1ebTVZVzd+z0YKr09Efs9DDs9BAEJPiqdBTe3ETGtBSl3ESGJIwXdxJVfBcegiAk1dxEreYUVMhTdcRTFfOaqVOdtHwEYIQESlwULNFTJRa2Q2TE2mRUv1LQnRT8ByYjbFRTzAQ3UlY9Qx1SBSRStXRR3WStUQUjuFE9U5UMFH+a1FRjJMRLUb0kpFQSoVH1ts7D5LfuM1Blc5CpUPU0zLRRdBQ1zLQhZVCdowTsVUxkoE8V821qpLQwTz1D/U51BEVO1bROxVRst1aKsJRktX6cdEecpBRNPVPlJqxkyEydxJyktAR0e2AAZrVmdR515m/4bwJ/HHcefwA4f0p/vC92f4B/mn+kf9Z9AP4lzn/gf1I/ZD92P1CPij8AlD9+j9A/4j/0Px6fEE8KTwAsT46vSE8aT4RPfk+QT6JPAMxP3k/wTwJfFF8mXzhfSl8AXF9uX4Bfkl+kX7ZfyF/aXwDsX/5fEG8ib7xPRm9Yb2pvwHxvNm+Ib7JvVLe+shFO1uXjPE4tE3N0tLdOtLUEbLVPReNiT23ET1KF9E+91HQUJWwUQNS0aVp0Fz4Smby0sVCl42vOUP0D6Fx0CFHlI2sjUUUDPTwUWVFF1KwcF36yrlEV88psdOMmlHT+UbW0hMQ55AdGA8zUB/4CqFJF5EzE3FJWddP1UvXDFnwEMIwEpUzcxGOMB7ZimCSEuFrcxNOkBOxT9cMG9MRNJlwEQFQ1dDQEdUQEo41UzQQsB34y4ATU+1lUBSRM1C5VxbRVrRTa3PSBbNScVW0ju1Vq9cPW1PTuHAQIVrVjoyhWzdSs9+Yic5TUkWlW3XQMlMj8hONWjYSqvPQV9NQ05NRQfPRnSsTUgezknOzndtLVpORt7nT0CVgtEyNYrSPbOlh1E0VYxQMfWCQ9NNTUzPTXfjLAhO/GnwDYn+qf7O9m7wCvMq9Erxb/gED/Yq+Er2avoKMugwTkmlVXbSNr9NRE3NQlTKS1DMyk65TU0Vb9I7dFVn0zoJTXjtW+slHkhJs4Vj0zHFaNxITU6qlVNYREtLNM1J501IWFVUWjbAQPFg8oAy4Sw9VU5SOj7MSMnLRzVNRl9BzUPgzUJZSEBFRSrSPqNIfGg1NtxFOtIxV67LRklMROpAfG83QEC/hShYRS3fTcd+bTjMRRc+QHVoOMxCO8BArcBEvvUfWkUe1kdMShNBRte3TEYVElo05RBYSlUbVjGKx1ZBTlXHTIpVA9M6xsH2bzUBXjPmhkFCtwLuNQRePiT520LU/F03FP3WRP/QQMdFXU7GSX3BRn5GQzPCTVANQUunwkj5wkV00QTYQML3bzjCST5CQ7IC7jANwUAzCOJX4lTi1mL3gvii8A/N+uLyDvyi9E7/4vaO8yOQAuP5jvqu+cP87v4O+iP/TvALY/AE86/0z/Xv9wT3r/vG8Ajm9w/6r/tP/W/+j/Ag8cDwD2/0gPWg9sD34PkA+iD7QPAMYP2A/qD/wPFg84DzIfRB8AVh9oHxoffB9+H5Afwh/UHwDmH8Bv0mH2HyAvshGW1V7SSS8818ajTi3WtuIMDNTVQyTUiAR0whx0+U+ytXRQJbS8xFVQXdNvsjR0iszHNtLHUEXT48FQzWSUJLPApsXuglJRpGW0rMSIhMeXgr7sJNyqrMT45CQS7HQs7HRMrVLdw2VSPeOA7HScVvR0tVKtc84sxPHcdNMIU8W0DMQ8FMReU1Zt43dT5XOS9LSqDMS1zOy05BTE/lOF1FRUvXSUtFNshG18hIZUhNWg1LS6lLTTZIT1VFqtcw6EtChVLXRVBXSqxIR7zISW1ISu1ITOFVW9c+m0hAEstzaTLJRVVfSEbQyUiASUoSSUrbsstNxW9XRWPeMQmkSUJ8SkSleVxMyke1VXNdRXzYO2rETRvKRr6Fc1tFhFoxxYNdNbN1hlc0hY1dMr9EQV+NxE07xEx7SXtpUerQA2X0hfKq8sXy5fYF+iX7RfgJavyF+ir/xfDm/wU0fSo1LcpHWkR4bSKXSVV81zte2MRNX0hL1WVbRWMNV0ZEd+cwS0QFZNhAS0VRB0ZPeshNq0hME8RLWpdLSQFERyVRXjWlVV9WNB1GQqrIQKRLSt83SE11S147xshJ1CZISFzDfGNYaTZIQV1LSr+lO1g+H0tMqMNLKmDIScU0XE9LRabDRFpAzH/sNTbcTcdNhsxL9kRDdO4oPMdz7iUFJt4203PDQgUrXj/FHdw1vlUbVzzVFd06+kxGuQUUVjeeR0XVFF001DdMQhUWUk5CTy/MS116Qkv+TEp1CtdFC0tXTEJFP8xDdQFYRQaj10T82DxizUlE+1w7VuDNQjFNTxTmVkTpStJDTUV5zUJ6TX7uKwNU2VU3505EdNZcS0FFvUTO3j0EzdwzX01wL+M04NJk7l/tXW3cbf2N8A6t8E7xblFu+QnzrvtJ9u7wB477rh7qO07wavuO/y7zyvAE6vEP9q/4Svlq+or7qvrB8A1q+4/7ofBL8WvygvKr9UvwBGv1C/cr/8r36/yL/av+y/AP6/EM8izzTPRs9Yz2rPfM8Ajs+gz7LPxM/Wz+jP+s8M3wAe3zDfQt9U32bfeN+K36S3Wt5iEQyUPE5ldE51g1OmTpWGnkNPrZNgfIxrzk/dRFA1MyVQNUO1PqwkWvzUdVBFY5ltUN1jsVCVU85QbUNN6GyEClGNhOR0Pfx0W1lRtbN0UZ0jlex3qkaTUd1j4ex0//x0GYlSvTSsdFO0d3ZjZDSoaVJ9JKR03Kzk91J1g7MWU90kXHRMU72TY61TNUN+U5XTmPzkuFrs5NOcNOxTdYMG1DStJtw0QFRtQ1g0dHWqJHST/DSu1DTG3DTgqjx1VOVEVVVEVbVzTbVVldNoRESBVR2jnKVVNTO1NEf+Mu4ERAjVVt1jIUxEPGRkXVaqvZNzdESRbESobETIWnRE4XxE+1aNJFc1Q8kupEdOI1etdNxUnFeqtbO0vETXlFTuHGQK2VgVhFQEQVg1M0VYppVTHlgdpKREyjQExAAcV05foA+yD5Rfbl/QD/oPAAwf5l8gH/JfTB9WH2gfGhG0BvOkRJq0RGtXfSNCUiQEI9xFTGTpdETRBATRt2xnjvMEBGe89FFWRJUklEQgbES78G4S6txktdEcRLv0ZKNVnSOFqjREbjQkVZT0PDQkJRTsZ0YDVM1EVE00DHf245rUNGa8NElU/UQMdA2a/GT3jHTfU+307OSjRVNFk4tkd0YjbHQ6bDeavpIDtDTpUh0klOS5bKR3FhJ8Ul1DZVJtE9VKVDQuvOQSZDT4UaytZFzkxFGVNFE1Q44C9HRwVOdO5Q6CS+C28xyEq+xQVXPSHOS5TISd1jSEf1C1s2Qc5ElQtP1ENIQPJOTxT73kT2qN9E9Fk0t8hBRPjUMr5U4tRE7NhE71NBxEUQushHOQ1pKndJR3rNRrMU1VcwIcpMxMBUQBTK2EZKcGlba1hpVWlS6dADafUJtWnW6fgJuGn6ifup8AJF/Wn+CfGq9UXyatJq+QXwBir2yv1l3OX+hf2l8cby5vAEBvUm+0v15vuL96b4xvlm8AuG/Sb+Rv9m8Ifyp/PH9OfwBgf3J/hH+Wf6h/un/Mf95/APB/Ao8Ujx5/OI8qj1yPbo8AgI+Sj6SPto/Ij9qP7I/+jWYOUgBOtRQsRFdOVZPbj04FQ8VOfVMMT2YtU0NPHTT8NLRPFSSq3NQQJOQxrDRNHORprVC9E4NQreOntDS/Wsw027w09FD9gxhsNG0wlDRMUa3jZ1H9g1WIhDSjlDS8ZOTVjDTUSzC+UhAUNCzM5EdSLN3ULDR6UuXUUnUkDKSh0JTkAzC+E9QkIxT0PLVTZURTXQNxU60TksrkJKpUpMe0J47i+VOUrdRE9DNs9EyMJ0ZCgVos9KBk9LpUDfRUZSasdkO09ChVDVNAlPRc1nT0dFXF05Y8JK5VrKVEHCThVWX0Va3jFxVWxdM2BCRQ7BeGk/T0raH89LtW1URWbePvlVaN4wkcBCesF+6jVww99IwEkFdt5HwHfuMUBK36NBQcWHX0WDXzSG1YreM3WEVTB1iN4xPZV+30rBTCjA/mDRbPAMgPEs80H07PcM+Cz3Qfdh+gMB+yz8zP1s3O8q2stIGmPARXVy20xBQZBNT9msT03ES0w1ZdNES0k5jU9871VoJEVv2U3BQOFVZlA/XkpOAMtwa1lrOqDLR3nNRgDLRHnNQwKpzUELT0+Myk3lT3LiM2jCSGVG3jb1RlRJQkrTks9CBU/YMIjCTmVVNlw84c9LYk5J7k5E18jKRhUy00jKQxBPRNGOQk+lLV1NTkxrTnambCjiSkdUQ0WFLF9NrM5CckpAVSrUPrUZAN9NyXfiP0lIDEl1aCVGi0l66VdkL+hJTjUF0Da8FQXTRQDVOQUD30VVCNw1wc9EAk9CWkNC0JnDTiT31TrEyXjsJrPE+19E/9g9hOrRMrok7VJE5l9E4VlqZFpv6CmE2NJKz0JkRE8a1MLVPDTGXD/mRElwIsVAMkR35V1kWOT6BPsk8AxE/WTd5N/k9wDxJfNF+mDwCwA7bjfFfGDd4PgF+iXwQfACYfOB8Kb1wfbh+AH5IfTI8Ath9Yj0qPzB/+H+Af+h80LwAmL1gvai/sH24voC+yL8QvANYv6C/6Lww/Hj8wP0I/VD8AZj94P4o/nD+uP8A/0j/kPwB2L5AvGk8sT/4/EE9iT0xHrOb1LpIvTqWkTl0Dmi1OVUPUTt3DCkSXluKriE/1tE+FpE+tAxdqrJQ4hJRTDPRxUN3DEYqMnwb1jsL8rJ/m5f7isW7Ml06z5OTEUY3D3Jjsn1bj/JRMUj20LKSAshSkmiSn/uLOUl2j8ZZ85AhT5ZMlTKdmwl6hU6XUZK92rT4SAATkGcSUr17SbezXtq2W4thUsH3U1K+21X7yYlUdA3uo/K8OvV6iATTUHGTUNEQ0txZjVr1ETLde0r0010bmkvVWjaR0v17TV2VkYhTUl5y37rVuQuhXPaShWL221rXOtR4CK8y0+AYkdNNXTVT0tybPOM9yfwCcf17PWM/Cf+R/9n/Iz9rPICSPNo8gj1KJ5pKljLe+kwFXHZQk1HOwZrVetcZldoOyXLSHrGeuAldWPRNAatxkIbRkCNxk8VVdg03aZGS7VeXUHLSKXGQzclXlROykPFW1VPSEBQrspOwEZMugvqXO45ykW3xUVUNkVB0DSwRngvbSDzxlfKfus9xX9tKPKrRUdZSUWGTkOkSnrlVotuMsp5YCs5xUnlI981OFUhVkjFRK5JQzdOQrFlJl5FH1hFF15FRUNaz85I7U5HBRzYRUVLM8UcWU3OQHUV0D6jVQPRPQJPS1UM3kBPSrg1BllFBtlFBV5FBk1UbO80915FT0jE8V1LVPhQMgbPToTr3zsTVO1XN+nPRHTl3knPTYswDm0zwEc03Vcz5NrEVk9ATMTJVT5dT0VwA8B+b1VkVeBUa6Cw8dDy8PAEECPg1eBb69dg+AD5IPnA8AFs8gw/YFLs1GzxgbVs8QHwBCH5zPTh/Az8rBts/Yz8rPAAzfph8g3zLfRN9uT2Dfet8AjN+W36jfst+83/bfCO8a7wAs7z7vUO9i73Tvhu+Y76rvALzvzu/g7/LvBP8W/yj/Ov8ATP/W3/Dfcv+U/6b/iP+6/yzU9+6yAE6NhE7NpIxEW49OlVPFTo1kT91EtU9dlE/F87RPdWPu1tSkEFBtwyyEpE1QRv1TaVAFw5OgjkKfVATVuZyk25Sk9HSkEFGqRXRRlVNFZKRnRKSAqowEm2Skt2Sk10RU8ZpspAqUVCVS1YSsVFjWdFR8UsXzlIRUsFJarfPI9ATkUiV0U3Vj2x5TPWM1U4VjUVOqXYNqJBSFJBSl7FS/qsxU1ywU8SwUEWyUKzVUrfNIJGRgVIVUbJSzm1SVVERkzlTVc+6JVGWkhGQhJJcele6ycK1V1XOOVf1TqYRkwaVVVVRVPWQslBWkZDCpVgWkvGRhvGSBrGSdZtRktVaVtMyE51YldKVX3YRXvZQEdFf0ZG2VV6XDkAR0p2R3R6LdWlQk+gR0F1h1Yy40dFlHNHcewgdY/VPZHHQIG3BmdabCwKR/5i/4L6p/AMx/Hj8wP1I/ZD9ejU6PYI+gmjm2P5g7LgNENI4MdF9qRDQ+lIQZ9GT9VgXE1VbNs8rUhLDUZJVWtGVkRCRjLERLVmUzLKjUZAMgbsL89BTl7BTMsgSUs2xnfpJ/Va3zaFVVTQRVpcMwhEQYjERV/WSU5BxkxmyUq1yUq4xU7URUnTNaZJRENVRlcyLURApUXRa+I1VTbWO2HBSeLBSBBFS1ZjQUSsRULlPF8xRWvFT8UmVz4vQExIxULapEVJJSzaN35Ae+U9TUB27CDERU8pQE1VEiTXO4rAemBTYTUYWEPKSrLlH9pFGFYwGUBOWmRATMUHVkpKSRrKR3TVDts2BQVaSspCeEpGsNUG1j5tSkoE+FY81x1KRATzWUxKTMTmrNs5r0pGcEBC9O7fZilrqPtLRDsHZCJk2FlKVMFXRM/TSstJMExAMC9KQHBLfOtZa1br+Av5K5AKa/uLO2v8i/4r/sv2Z/EM8AinnWk5x/pnVOz4jP2nnOfwD4f7LPDI8W30CPUo9kj3aPAIiPWt+cj6aPuI/Kj+SP1o8A2P+y/wSfLp9An1KfhJ+WnxCon7qfzJ9mMvzUn/afCK8AGq8srz6vUK9ir3Svhq+YrwCqr7yvzq/gr/KvBL8Wvyi/YDq/ZJe+ZW4TBARvTnVDraZsZOBONVRPNSNPNU8lQ4VEZMpPFQR0BE0b/FQ3UG1UXARzBGRrkFA9c6rUtMpQ/fNt5wRkAFFlMxxRZSNbPVGFc1dRXVNyxFRTjlF1tMxUyNRU4bxUrfwcxBZSFSMxVFRKVuwEbFI9FFJlBFJtBNpUVNoUFPNSRTMOU9ZFsyhTDXNDLBRhUzTtBARUlgxUrlMVRIzEVegEVAakFB6sFDesFEtXVA1zc8RHdnKjlBStxaQU3lSdY/jkRBJVVV1TMuwUTHREZnxHqgaCoNwUueQU0ewU7GlVrRQEJCAURDpWvSM1WQxEcyQkjVZ1JJTUtcc0JN981PlWlWMVmswkMkQ0TlddZEwkgRJUJJrcN5ZTV8V0zNS7ILYWIiFYNSM/WHVzQzVY1cRYnTPqV51k3DQBxNQvRjU+7T7vcO9KP4TvAIbvqO9qP6Q/pj/w78o/JP9s/u0OcqNXlWN1V3VDbUbM1CdX7VMOV8UEajRE03zUuRwkoVadYxWILERrDERTdNf28xREpQoMRPPsF45CvfQUpVa8FIxVdZN0vBRcbERVQ2TUJ+wUDPQVVD10tVTFc7zkRKJUPRRUVGUknBROlBQ1NAQVJAS1/DRU5CxUzlP9BFOyXVRTZVR0BGBTFSNBaVN9VLzECpQE8VJV1Jhsxw5TtASBUmUk/ARQkLQES8D+M2TE/yzH9mNRajUjr9RUkRzEdlEVJEy8V5ZiJVG99KxU8OS0m9dQNSO/UE30xLSDVhxkbVAlQ1X0VDGst2imtZ61RrKYnLRqT7X0lU+VZE6dZE6tZFRkWkVO9bROxXbeM4x0h3R0rUMkhBBNhSRMRbPYWUxVJGSUuE31QxHUFADrkIZ1HnXeb/Bv+m8Mfx5/ADh/Un+8L25/gH/yL7R/xnUA9iW+f/B77n9YP2o/LI9+PwCQj7I/nD/WP3CfSr/0P/Y/AAhP8j9UT2ZPIE+CT4xPbk8AoE+yT8xP3k8IXxpfLF8+XwBQX2JfdF+GX5hfql+8X85fAOBf8l8EbxZvKG86b0xvXm+AcG+Cb5Rvpm/gm27zfLRAtsQUc07dw7dO/QPx1U5l9E8Nw2KsFKNPyg3UT/3UUDUUzLRAUFrV41xsFH1QhfOZfBTTsVBtBEx07ry0CFHUtfQMFD8MFF8EFHtRQpWzlQwXBhXeI4R0BcQEGx5SZSM7UqX01Afm81VSlfOoRMTBVMTczHRr/FKtYxh0BDBTTcSqZARktMR+jMSYfASyjVPdI9NTNTTMz3YyQKoU1Fg0BHU8BI1EBK5VVK3DxkyE4BwE+vTEtRzs9DTU9E1VrWNoVVUlE4Hk9Jz89LM01FvWVc0j8FVddFb9AyshVg3DQpz0W4TXJhKrkVY1M6yU9MiM9OEinPT7tNf+c2TkUMzf1uKxnNznjiPE5O5XhfMJWVhl9ATkQVjd80UM5FMfWP0E3NTKvNTCZO8Atp/In4LvvO+e7+ifIq80rwDe7wj/Ov9kr36vkKseI9zXrJ7zvNRCVz0DHUz0A1o8lOeM9NFWdTOwfNRVmYz0gXzUaZz0S9yENTGs9BqM9AFWJeT89NvTVWUju1UVo55VqpW0VcUDblS0VTTUNqrMhCBUtAXk9OzsxNNaHAS67MSTVPUjd0QEW15UrWNIVGUjK/zEVROEhVNlI9uUxMO8xKuqU3Ujj+y0b5wEVVo0hDyMzANThfPptA+q9kKUVMR8XMRldMRK2Nx06wD2IhdSrcP2UbTNJBwUxhwUplGVo4qKRBRwHBRWbHfWo/wEAVVRHcRQ9UPUHHS1VBSrn1CtY4i8xGQ8dElmJHQwUF3EfBTxT5W0yU9VtATUWqwXH+LlTtpthE4Vo35OdSNPTlD1dMwUqyD2IqeEJHOkJLQbIP5iApQ00Ewl1EwCBQNXlCcmJa5l3iV+JWYtAFYvcCt2L4gvmi+kL8Yv2C8A6i9c7wY/ODMONQ4/OD96PwDE79bvmD/CP/zvHv8w/0L/APRPVv/wT4L/jP+ub8D/0v8ApP+u/wgPqv8sDz4PGA8qDwB0D4YPmA+qD7wPzg/gD/IPAAQfFh+4bzIhJh9QH2IfdB8Ahh+YH6ofvB/OH+Af8h8EL8hmD8BrjoNOFbQs1I5O1mWzxU4ttE8FIzhPaj3ET/WkTxWD7k/l06sPUO1zLDR0TTx0aSVQ7dODzMcuw1DFhLzEa/RQ5eMQlHQrUf3TrUeEdGVR/WOClHSbpoR0tVHtpJR064TECk1SZbMlUk2E1HRYPMcUNsU24rD0dMgsxCPAFsXarnNTXYM1UyXDUVOqRaNsbDSFLISj7LS/FVNl49d0NPEshMuwvrWalsJGTIRgVEWUvLSbaVT9JGyEzrS06FQttKFVjYZm02S3NuJw1ISIxVUlw6FEt8aFXoL1VaLNJFYNxOSH7tJj7IR7LVZl45dWFaOuDJ/epcjWpZaDFKROPJce4opXYn2ToVSfHiOslBBYLcMhKXyfjp+gkx4ixKyfJl8AOF9KXxSvXl9Ir5JfpF9OrwCQr8Jf1F/mX6ivuq/Mr96ttObTbES39KSgVv3ThxgMt3YzTEQ4VnW0jEU0t6Amw0S/Vr9oswbDVe3TI1R8v+bTVP3TtwR0l2yEVX50hGZshE5khC30NDURpLT37LTfUw2U/HQjoFN1ZPS3FtNT7UQUxBUj7LT/tHTrJMcGc/R0q5hSFYRSReNj5HRMWkQ0MOx0DFKFhFEVgyveURVUUeW0UdXE3HSlbrTEWZzH/kNR1YRRNPVkzCTQ7MSwUC1klCQrfVA9Y2L0xEfsxyaTVPzHppNPHURPhdRPHSMBFCTfNtVGJUbV/tWOM1zXsn5SPmzXpuLMTC0z6BiE1+blrnIOTh0mNuXm1QC+3cbf2Nvu3fbdDu8g7zLvAKSfTu/In9qZnu/4nwqvrO8ALq9Ar/LvVK9O/4ivAv+crwC+r9CvIi/cr+6vCL8SvzS/AEa/ML9iv3S/hr/4r5K/vL8Azr8ovwLPFM8mzzjPSs9czwBuz4DPks+kz7bPyM/az+zPAP7POB8K3zTfRt9Y32rffN8Ajt+g37LfxN/W3+jf+t8M7wAe7zDvQu9U7x7feO+K75zvrKbltpIDTj1jolQkhbZ8JD5QtZOzUC0zSFVRHVRRtZMzLDSorHSsazDuQpFTvTMG3DSVmNw082DWkndVpWa+gneIZGRbYO6yVBxX5kXuc1ja3YRZLTMYWb2D91gsfUTsRIFY3SRYFTSU9ATTQL6CxxRXdoO8/879HqK1nERkXfxUHFctM9hlVsVkVr00dGQHVg1UrVU9Y5JVtSNJJAQSpgRE2lTF5LQ0a+w0KM1UnZPwU7UkjDSDU2qVIz2cNAdUdNBSFWM1mpR0YTQ0LFLVlBSEVa8EhHkENEHsdArcJFPHUE0k5ORYpCQjPITLuk9dk1OUh4aSek62JUMRTtWTp00VYyrWtJTDTE2ETH1T/ktqbQRLPWMiPBTDSi0zq2hKpTRJPTRJBURJmrWUSNWTh0idRHwUx21H9UN1R02TT0clQ2txRy2ER/VjbEhVJFVI7YRIffRINSRInZMDAEndFtYV7h3OFQYv0BMCXpLzJCcOL0AvUi9kLxYvACgvein2H3gvyi+kL6Yv8C8Aui/8LxY/ED9KP1w/Bj+IPwA6P6w/zhU</prop>
			</obj>
			<obj name="Protocol" class="HTCProtocol" version="1">
				<prop name="Created">2013-05-29T01:50:11.812</prop>
				<prop name="LastModified">2013-05-29T01:51:03.625</prop>
				<obj name="Programs" class="HTCRunProgramList" version="5">
					<list name="emlist" count="4">
						<obj name="item" class="HTCRunProgram" version="1">
							<prop name="name">Heat Activation</prop>
							<prop name="Cycles">1</prop>
							<prop name="AnalysisMode">None</prop>
							<obj name="Segments" class="TEMRunSegmentList" version="1">
								<list name="emlist" count="1">
									<obj name="item" class="HTCRunSegment" version="2">
										<prop name="Hold">600</prop>
										<prop name="Slope">4.4</prop>
										<prop name="StepDelay">0</prop>
										<prop name="StepSize">0</prop>
										<prop name="Target">95</prop>
										<prop name="Target2">0</prop>
										<prop name="AcquisitionMode">0</prop>
										<prop name="AcqPerDegree">5</prop>
									</obj>
								</list>
							</obj>
						</obj>
						<obj name="item" class="HTCRunProgram" version="1">
							<prop name="name">Quantification</prop>
							<prop name="Cycles">45</prop>
							<prop name="AnalysisMode">Quantification</prop>
							<obj name="Segments" class="TEMRunSegmentList" version="1">
								<list name="emlist" count="2">
									<obj name="item" class="HTCRunSegment" version="2">
										<prop name="Hold">15</prop>
										<prop name="Slope">1</prop>
										<prop name="StepDelay">0</prop>
										<prop name="StepSize">0</prop>
										<prop name="Target">95</prop>
										<prop name="Target2">0</prop>
										<prop name="AcquisitionMode">0</prop>
										<prop name="AcqPerDegree">5</prop>
									</obj>
									<obj name="item" class="HTCRunSegment" version="2">
										<prop name="Hold">60</prop>
										<prop name="Slope">1</prop>
										<prop name="StepDelay">0</prop>
										<prop name="StepSize">0</prop>
										<prop name="Target">60</prop>
										<prop name="Target2">0</prop>
										<prop name="AcquisitionMode">1</prop>
										<prop name="AcqPerDegree">5</prop>
									</obj>
								</list>
							</obj>
						</obj>
						<obj name="item" class="HTCRunProgram" version="1">
							<prop name="name">Melt Curve</prop>
							<prop name="Cycles">1</prop>
							<prop name="AnalysisMode">Melting Curves</prop>
							<obj name="Segments" class="TEMRunSegmentList" version="1">
								<list name="emlist" count="2">
									<obj name="item" class="HTCRunSegment" version="2">
										<prop name="Hold">15</prop>
										<prop name="Slope">4.4</prop>
										<prop name="StepDelay">0</prop>
										<prop name="StepSize">0</prop>
										<prop name="Target">60</prop>
										<prop name="Target2">0</prop>
										<prop name="AcquisitionMode">0</prop>
										<prop name="AcqPerDegree">5</prop>
									</obj>
									<obj name="item" class="HTCRunSegment" version="2">
										<prop name="Hold">3</prop>
										<prop name="Slope">4.4</prop>
										<prop name="StepDelay">0</prop>
										<prop name="StepSize">0</prop>
										<prop name="Target">95</prop>
										<prop name="Target2">0</prop>
										<prop name="AcquisitionMode">0</prop>
										<prop name="AcqPerDegree">20</prop>
									</obj>
								</list>
							</obj>
						</obj>
						<obj name="item" class="HTCRunProgram" version="1">
							<prop name="name">Cooling</prop>
							<prop name="Cycles">1</prop>
							<prop name="AnalysisMode">None</prop>
							<obj name="Segments" class="TEMRunSegmentList" version="1">
								<list name="emlist" count="1">
									<obj name="item" class="HTCRunSegment" version="2">
										<prop name="Hold">30</prop>
										<prop name="Slope">2.2</prop>
										<prop name="StepDelay">0</prop>
										<prop name="StepSize">0</prop>
										<prop name="Target">50</prop>
										<prop name="Target2">0</prop>
										<prop name="AcquisitionMode">0</prop>
										<prop name="AcqPerDegree">5</prop>
									</obj>
								</list>
							</obj>
						</obj>
					</list>
					<list name="AnalysisModes" count="4">
						<item>None</item>
						<item>Quantification</item>
						<item>Melting Curves</item>
						<item>Color Compensation</item>
					</list>
					<prop name="ChannelCount">1</prop>
					<prop name="InstrumentSubclass">HTC_VER_10</prop>
					<obj name="Container" class="HTCBlockType" version="1">
						<prop name="Id">bt96TC5</prop>
						<prop name="RowCount">8</prop>
						<prop name="ColCount">12</prop>
						<prop name="OvershootDnDelay">10</prop>
						<prop name="OvershootUpDelay">10</prop>
						<prop name="RampRateMaxDn">2.2</prop>
						<prop name="RampRateMaxUp">4.4</prop>
						<prop name="ReactionVolMin">10</prop>
						<prop name="ReactionVolMax">100</prop>
						<prop name="ReactionVolDefault">20</prop>
						<prop name="HorVertCrosstalkCoefficient">0.0003</prop>
						<prop name="DiagCrosstalkCoefficent">0.0001</prop>
					</obj>
					<prop name="MaxPositionsToSeek">96</prop>
					<obj name="DetectionFormats" class="DetectionFormats" version="2">
						<list name="emlist" count="1">
							<obj name="item" class="HTCDetectionFormat" version="1">
								<list name="emlist" count="1">
									<obj name="item" class="HTCChannel" version="2">
										<prop name="name">SYBR Green I / HRM Dye</prop>
										<prop name="Active">1</prop>
										<prop name="EmissionWL">533</prop>
										<prop name="ExcitationWL">483</prop>
										<prop name="IntgrTime">250</prop>
										<prop name="MaxIntgrTime">1000</prop>
										<prop name="MeltFactor">1.2</prop>
										<prop name="QuantFactor">30</prop>
									</obj>
								</list>
								<prop name="name">SYBR Green I / HRM Dye</prop>
								<prop name="Active">1</prop>
								<prop name="DefChannelNdx">0</prop>
								<prop name="DenominatorNdx">-1</prop>
								<prop name="ReadOnly">0</prop>
								<list name="EmissionWLAvail" count="6">
									<item>500</item>
									<item>533</item>
									<item>568</item>
									<item>610</item>
									<item>640</item>
									<item>670</item>
								</list>
								<list name="ExcitationWLAvail" count="5">
									<item>450</item>
									<item>483</item>
									<item>523</item>
									<item>558</item>
									<item>615</item>
								</list>
								<prop name="MeasuringMode">hmmDynamic</prop>
							</obj>
						</list>
						<prop name="DefFormatName">SYBR Green I / HRM Dye</prop>
					</obj>
					<list name="AcquisitionModes" count="4">
						<item>None</item>
						<item>Single</item>
						<item>Continuous</item>
						<item>Step</item>
					</list>
					<prop name="SeekTemp">30</prop>
					<prop name="SampleVolume">25</prop>
				</obj>
			</obj>
			<prop name="CompletedProgramNo">5</prop>
			<prop name="StopPoint">3</prop>
			<prop name="CarouselConstMoved">0</prop>
		</obj>
		<obj name="AnlsAndSampleInfo" class="AnlsAndSampleInfo" version="1">
			<obj name="AnlsPropTypes" class="PropertyTypeList" version="1">
				<list name="emlist" count="3">
					<obj name="item" class="SamplePropType" version="1">
						<prop name="name">Units</prop>
						<prop name="PropClass">QuantUnitsProp</prop>
						<prop name="IsChannelProperty">0</prop>
						<prop name="SelectorOrder">0</prop>
						<prop name="ShowInSelector">0</prop>
						<prop name="ShowInTable">0</prop>
						<prop name="TableOrder">0</prop>
					</obj>
					<obj name="item" class="SamplePropType" version="1">
						<prop name="name">ExtRef</prop>
						<prop name="PropClass">RQExtRefProp</prop>
						<prop name="IsChannelProperty">0</prop>
						<prop name="SelectorOrder">0</prop>
						<prop name="ShowInSelector">0</prop>
						<prop name="ShowInTable">0</prop>
						<prop name="TableOrder">0</prop>
					</obj>
					<obj name="item" class="SamplePropType" version="1">
						<prop name="name">Endpt External Experiment</prop>
						<prop name="PropClass">EndptGenoExtExp</prop>
						<prop name="IsChannelProperty">0</prop>
						<prop name="SelectorOrder">0</prop>
						<prop name="ShowInSelector">0</prop>
						<prop name="ShowInTable">0</prop>
						<prop name="TableOrder">0</prop>
					</obj>
				</list>
			</obj>
			<obj name="SamplePropTypes" class="PropertyTypeList" version="1">
				<list name="emlist" count="26">
					<obj name="item" class="SamplePosPropType" version="1">
						<prop name="name">Position</prop>
						<prop name="PropClass">GenSampleEditPosition</prop>
						<prop name="AnalysisClass">General</prop>
						<prop name="IsChannelProperty">0</prop>
						<prop name="SelectorOrder">0</prop>
						<prop name="ShowInSelector">0</prop>
						<prop name="ShowInTable">1</prop>
						<prop name="TableOrder">0</prop>
					</obj>
					<obj name="item" class="SamplePropType" version="1">
						<prop name="name">Color</prop>
						<prop name="PropClass">SamplePrefColor</prop>
						<prop name="AnalysisClass">General</prop>
						<prop name="IsChannelProperty">0</prop>
						<prop name="SelectorOrder">1</prop>
						<prop name="ShowInSelector">0</prop>
						<prop name="ShowInTable">1</prop>
						<prop name="TableOrder">1</prop>
					</obj>
					<obj name="item" class="SamplePropType" version="1">
						<prop name="name">Replicate of</prop>
						<prop name="PropClass">GenSampleEditReplicate</prop>
						<prop name="AnalysisClass">General</prop>
						<prop name="IsChannelProperty">0</prop>
						<prop name="SelectorOrder">2</prop>
						<prop name="ShowInSelector">0</prop>
						<prop name="ShowInTable">1</prop>
						<prop name="TableOrder">2</prop>
					</obj>
					<obj name="item" class="SamplePropType" version="1">
						<prop name="name">Sample Name</prop>
						<prop name="PropClass">GenSampleEditName</prop>
						<prop name="AnalysisClass">General</prop>
						<prop name="IsChannelProperty">0</prop>
						<prop name="SelectorOrder">3</prop>
						<prop name="ShowInSelector">1</prop>
						<prop name="ShowInTable">1</prop>
						<prop name="TableOrder">3</prop>
					</obj>
					<obj name="item" class="SamplePropType" version="1">
						<prop name="name">Subsets</prop>
						<prop name="PropClass">GenSampleEditSubset</prop>
						<prop name="AnalysisClass">General</prop>
						<prop name="IsChannelProperty">0</prop>
						<prop name="SelectorOrder">4</prop>
						<prop name="ShowInSelector">0</prop>
						<prop name="ShowInTable">0</prop>
						<prop name="TableOrder">4</prop>
					</obj>
					<obj name="item" class="SamplePropType" version="1">
						<prop name="name">Notes</prop>
						<prop name="PropClass">GenSampleEditNotes</prop>
						<prop name="AnalysisClass">General</prop>
						<prop name="IsChannelProperty">0</prop>
						<prop name="SelectorOrder">5</prop>
						<prop name="ShowInSelector">0</prop>
						<prop name="ShowInTable">0</prop>
						<prop name="TableOrder">5</prop>
					</obj>
					<obj name="item" class="SamplePropType" version="1">
						<prop name="name">Sample ID</prop>
						<prop name="PropClass">HTCSampleID</prop>
						<prop name="AnalysisClass">General</prop>
						<prop name="IsChannelProperty">0</prop>
						<prop name="SelectorOrder">6</prop>
						<prop name="ShowInSelector">0</prop>
						<prop name="ShowInTable">0</prop>
						<prop name="TableOrder">6</prop>
					</obj>
					<obj name="item" class="SamplePropType" version="1">
						<prop name="name">Sample Prep Notes</prop>
						<prop name="PropClass">HTCSamplePrepNotes</prop>
						<prop name="AnalysisClass">General</prop>
						<prop name="IsChannelProperty">0</prop>
						<prop name="SelectorOrder">7</prop>
						<prop name="ShowInSelector">0</prop>
						<prop name="ShowInTable">0</prop>
						<prop name="TableOrder">7</prop>
					</obj>
					<obj name="item" class="SamplePrefWidthType" version="1">
						<prop name="name">Width</prop>
						<prop name="PropClass">SamplePrefWidth</prop>
						<prop name="AnalysisClass">Sample preferences</prop>
						<prop name="IsChannelProperty">0</prop>
						<prop name="SelectorOrder">8</prop>
						<prop name="ShowInSelector">0</prop>
						<prop name="ShowInTable">0</prop>
						<prop name="TableOrder">8</prop>
					</obj>
					<obj name="item" class="SamplePrefLineStyleType" version="1">
						<prop name="name">Line Style</prop>
						<prop name="PropClass">SamplePrefLineStyle</prop>
						<prop name="AnalysisClass">Sample preferences</prop>
						<prop name="IsChannelProperty">0</prop>
						<prop name="SelectorOrder">9</prop>
						<prop name="ShowInSelector">0</prop>
						<prop name="ShowInTable">0</prop>
						<prop name="TableOrder">9</prop>
					</obj>
					<obj name="item" class="SamplePrefPointStyleType" version="1">
						<prop name="name">Point Style</prop>
						<prop name="PropClass">SamplePrefPointStyle</prop>
						<prop name="AnalysisClass">Sample preferences</prop>
						<prop name="IsChannelProperty">0</prop>
						<prop name="SelectorOrder">10</prop>
						<prop name="ShowInSelector">0</prop>
						<prop name="ShowInTable">0</prop>
						<prop name="TableOrder">10</prop>
					</obj>
					<obj name="item" class="SamplePropType" version="1">
						<prop name="name">Dominant Channel</prop>
						<prop name="PropClass">DominantChannelProp</prop>
						<prop name="AnalysisClass">Color Compensation Analysis</prop>
						<prop name="IsChannelProperty">0</prop>
						<prop name="SelectorOrder">11</prop>
						<prop name="ShowInSelector">0</prop>
						<prop name="ShowInTable">0</prop>
						<prop name="TableOrder">11</prop>
					</obj>
					<obj name="item" class="EndPtSampleTypePropertyType" version="1">
						<prop name="name">EndPt Sample Type</prop>
						<prop name="PropClass">GroupingSample</prop>
						<prop name="AnalysisClass">EndPtGenotyping</prop>
						<prop name="IsChannelProperty">0</prop>
						<prop name="SelectorOrder">12</prop>
						<prop name="ShowInSelector">0</prop>
						<prop name="ShowInTable">0</prop>
						<prop name="TableOrder">12</prop>
					</obj>
					<obj name="item" class="SamplePropType" version="1">
						<prop name="name">EndPt Genotype</prop>
						<prop name="PropClass">Genotype</prop>
						<prop name="AnalysisClass">EndPtGenotyping</prop>
						<prop name="IsChannelProperty">0</prop>
						<prop name="SelectorOrder">13</prop>
						<prop name="ShowInSelector">0</prop>
						<prop name="ShowInTable">0</prop>
						<prop name="TableOrder">13</prop>
					</obj>
					<obj name="item" class="SamplePropType" version="1">
						<prop name="name">Target Name</prop>
						<prop name="PropClass">TargetName</prop>
						<prop name="AnalysisClass">General</prop>
						<prop name="IsChannelProperty">1</prop>
						<prop name="SelectorOrder">14</prop>
						<prop name="ShowInSelector">0</prop>
						<prop name="ShowInTable">0</prop>
						<prop name="TableOrder">14</prop>
					</obj>
					<obj name="item" class="QuantSampleTypePropertyType" version="1">
						<prop name="name">Quantification Sample Type</prop>
						<prop name="PropClass">QuantSampleTypeProperty</prop>
						<prop name="AnalysisClass">Quantification Analysis</prop>
						<prop name="IsChannelProperty">1</prop>
						<prop name="SelectorOrder">15</prop>
						<prop name="ShowInSelector">0</prop>
						<prop name="ShowInTable">0</prop>
						<prop name="TableOrder">15</prop>
					</obj>
					<obj name="item" class="SamplePropType" version="1">
						<prop name="name">Concentration</prop>
						<prop name="PropClass">QuantConcProperty</prop>
						<prop name="AnalysisClass">Quantification Analysis</prop>
						<prop name="IsChannelProperty">1</prop>
						<prop name="SelectorOrder">16</prop>
						<prop name="ShowInSelector">0</prop>
						<prop name="ShowInTable">0</prop>
						<prop name="TableOrder">16</prop>
					</obj>
					<obj name="item" class="QuantCpType" version="1">
						<prop name="name">Cp Low</prop>
						<prop name="PropClass">QuantCpLowProp</prop>
						<prop name="AnalysisClass">Quantification Analysis</prop>
						<prop name="IsChannelProperty">1</prop>
						<prop name="SelectorOrder">17</prop>
						<prop name="ShowInSelector">0</prop>
						<prop name="ShowInTable">0</prop>
						<prop name="TableOrder">17</prop>
					</obj>
					<obj name="item" class="QuantCpType" version="1">
						<prop name="name">Cp High</prop>
						<prop name="PropClass">QuantCpHighProp</prop>
						<prop name="AnalysisClass">Quantification Analysis</prop>
						<prop name="IsChannelProperty">1</prop>
						<prop name="SelectorOrder">18</prop>
						<prop name="ShowInSelector">0</prop>
						<prop name="ShowInTable">0</prop>
						<prop name="TableOrder">18</prop>
					</obj>
					<obj name="item" class="GroupSampleTypePropertyType" version="1">
						<prop name="name">Melt Geno Sample Type</prop>
						<prop name="PropClass">GroupChannelTypeProp</prop>
						<prop name="AnalysisClass">Melt Geno</prop>
						<prop name="IsChannelProperty">1</prop>
						<prop name="SelectorOrder">19</prop>
						<prop name="ShowInSelector">0</prop>
						<prop name="ShowInTable">0</prop>
						<prop name="TableOrder">19</prop>
					</obj>
					<obj name="item" class="SamplePropType" version="1">
						<prop name="name">Melt Geno Genotype</prop>
						<prop name="PropClass">ChannelGenotype</prop>
						<prop name="AnalysisClass">Melt Geno</prop>
						<prop name="IsChannelProperty">1</prop>
						<prop name="SelectorOrder">20</prop>
						<prop name="ShowInSelector">0</prop>
						<prop name="ShowInTable">0</prop>
						<prop name="TableOrder">20</prop>
					</obj>
					<obj name="item" class="RQTargetPropertyType" version="1">
						<prop name="name">Target Type</prop>
						<prop name="PropClass">RQTargetProperty</prop>
						<prop name="AnalysisClass">Relative Quantification</prop>
						<prop name="IsChannelProperty">1</prop>
						<prop name="SelectorOrder">21</prop>
						<prop name="ShowInSelector">0</prop>
						<prop name="ShowInTable">0</prop>
						<prop name="TableOrder">21</prop>
					</obj>
					<obj name="item" class="RQSampleTargetPropertyType" version="1">
						<prop name="name">Combined Sample and Target Type</prop>
						<prop name="PropClass">RQSampleTargetProperty</prop>
						<prop name="AnalysisClass">Relative Quantification</prop>
						<prop name="IsChannelProperty">1</prop>
						<prop name="SelectorOrder">22</prop>
						<prop name="ShowInSelector">0</prop>
						<prop name="ShowInTable">0</prop>
						<prop name="TableOrder">22</prop>
					</obj>
					<obj name="item" class="SamplePropType" version="1">
						<prop name="name">Efficiency</prop>
						<prop name="PropClass">RQEffProp</prop>
						<prop name="AnalysisClass">Relative Quantification</prop>
						<prop name="IsChannelProperty">1</prop>
						<prop name="SelectorOrder">23</prop>
						<prop name="ShowInSelector">0</prop>
						<prop name="ShowInTable">0</prop>
						<prop name="TableOrder">23</prop>
					</obj>
					<obj name="item" class="GroupSampleTypePropertyTypeNoPos" version="1">
						<prop name="name">Scanning Sample Type</prop>
						<prop name="PropClass">GroupChannelTypeProp</prop>
						<prop name="AnalysisClass">Scanning</prop>
						<prop name="IsChannelProperty">1</prop>
						<prop name="SelectorOrder">24</prop>
						<prop name="ShowInSelector">0</prop>
						<prop name="ShowInTable">0</prop>
						<prop name="TableOrder">24</prop>
					</obj>
					<obj name="item" class="SamplePropType" version="1">
						<prop name="name">Scanning Genotype</prop>
						<prop name="PropClass">ChannelGenotype</prop>
						<prop name="AnalysisClass">Scanning</prop>
						<prop name="IsChannelProperty">1</prop>
						<prop name="SelectorOrder">25</prop>
						<prop name="ShowInSelector">0</prop>
						<prop name="ShowInTable">0</prop>
						<prop name="TableOrder">25</prop>
					</obj>
				</list>
			</obj>
			<obj name="SelectedChannels" class="TEMIntegerSet" version="1">
				<list name="Items" count="1">
					<prop name="Item">0</prop>
				</list>
			</obj>
			<obj name="AnalysisProperties" class="ExpPropList" version="1">
				<list name="emlist" count="3">
					<obj name="PropertyObject" class="EndptGenoExtExp" version="3">
						<prop name="PropertyTypeName">Endpt External Experiment</prop>
					</obj>
					<obj name="PropertyObject" class="RQExtRefProp" version="3">
						<prop name="PropertyTypeName">ExtRef</prop>
						<prop name="RefExpProg">-1</prop>
					</obj>
					<obj name="PropertyObject" class="QuantUnitsProp" version="3">
						<prop name="PropertyTypeName">Units</prop>
					</obj>
				</list>
			</obj>
			<obj name="SampleInfoList" class="SamplePropInfoList" version="1">
				<list name="emlist" count="96">
					<obj name="item" class="SamplePropInfo" version="1">
						<obj name="ChannelProperties" class="ChanPropList" version="2">
							<obj name="ChannelProperties" class="EMList" version="1">
								<list name="emlist" count="1">
									<obj name="item" class="PropertyList" version="1">
										<list name="emlist" count="12">
											<obj name="PropertyObject" class="RQSampleTargetProperty" version="4">
												<prop name="PropertyTypeName">Combined Sample and Target Type</prop>
												<prop name="Position">0</prop>
												<prop name="IsDefault">0</prop>
												<obj name="ChannelProp" class="ChannelProperty" version="1">
													<prop name="ChannelIdx">0</prop>
												</obj>
											</obj>
											<obj name="PropertyObject" class="QuantConcProperty" version="4">
												<prop name="PropertyTypeName">Concentration</prop>
												<prop name="Position">0</prop>
												<prop name="IsDefault">1</prop>
												<prop name="Concentration">0</prop>
												<obj name="ChannelProp" class="ChannelProperty" version="1">
													<prop name="ChannelIdx">0</prop>
												</obj>
												<prop name="ReadOnly">1</prop>
											</obj>
											<obj name="PropertyObject" class="QuantCpHighProp" version="4">
												<prop name="PropertyTypeName">Cp High</prop>
												<prop name="Position">0</prop>
												<prop name="IsDefault">1</prop>
												<prop name="CpRangeHigh">0</prop>
												<obj name="ChannelProp" class="ChannelProperty" version="1">
													<prop name="ChannelIdx">0</prop>
												</obj>
												<prop name="ReadOnly">1</prop>
											</obj>
											<obj name="PropertyObject" class="QuantCpLowProp" version="4">
												<prop name="PropertyTypeName">Cp Low</prop>
												<prop name="Position">0</prop>
												<prop name="IsDefault">1</prop>
												<prop name="CpRangeLow">0</prop>
												<obj name="ChannelProp" class="ChannelProperty" version="1">
													<prop name="ChannelIdx">0</prop>
												</obj>
												<prop name="ReadOnly">1</prop>
											</obj>
											<obj name="PropertyObject" class="RQEffProp" version="4">
												<prop name="PropertyTypeName">Efficiency</prop>
												<prop name="Position">0</prop>
												<prop name="IsDefault">1</prop>
												<prop name="Efficiency">2</prop>
												<obj name="ChannelProp" class="ChannelProperty" version="1">
													<prop name="ChannelIdx">0</prop>
												</obj>
											</obj>
											<obj name="PropertyObject" class="ChannelGenotype" version="4">
												<prop name="PropertyTypeName">Melt Geno Genotype</prop>
												<prop name="Position">0</prop>
												<prop name="IsDefault">1</prop>
												<prop name="ReadOnly">1</prop>
												<obj name="ChannelProp" class="ChannelProperty" version="1">
													<prop name="ChannelIdx">0</prop>
												</obj>
											</obj>
											<obj name="PropertyObject" class="GroupChannelTypeProp" version="4">
												<prop name="PropertyTypeName">Melt Geno Sample Type</prop>
												<prop name="Position">0</prop>
												<prop name="IsDefault">0</prop>
												<prop name="GroupSampleType">mstUnknown</prop>
												<obj name="ChannelProp" class="ChannelProperty" version="1">
													<prop name="ChannelIdx">0</prop>
												</obj>
											</obj>
											<obj name="PropertyObject" class="QuantSampleTypeProperty" version="4">
												<prop name="PropertyTypeName">Quantification Sample Type</prop>
												<prop name="Position">0</prop>
												<prop name="IsDefault">0</prop>
												<prop name="SampleType">qsUnknown</prop>
												<obj name="ChannelProp" class="ChannelProperty" version="1">
													<prop name="ChannelIdx">0</prop>
												</obj>
											</obj>
											<obj name="PropertyObject" class="ChannelGenotype" version="4">
												<prop name="PropertyTypeName">Scanning Genotype</prop>
												<prop name="Position">0</prop>
												<prop name="IsDefault">1</prop>
												<prop name="ReadOnly">1</prop>
												<obj name="ChannelProp" class="ChannelProperty" version="1">
													<prop name="ChannelIdx">0</prop>
												</obj>
											</obj>
											<obj name="PropertyObject" class="GroupChannelTypeProp" version="4">
												<prop name="PropertyTypeName">Scanning Sample Type</prop>
												<prop name="Position">0</prop>
												<prop name="IsDefault">0</prop>
												<prop name="GroupSampleType">mstUnknown</prop>
												<obj name="ChannelProp" class="ChannelProperty" version="1">
													<prop name="ChannelIdx">0</prop>
												</obj>
											</obj>
											<obj name="PropertyObject" class="TargetName" version="4">
												<prop name="PropertyTypeName">Target Name</prop>
												<prop name="Position">0</prop>
												<prop name="IsDefault">1</prop>
												<obj name="ChannelProp" class="ChannelProperty" version="1">
													<prop name="ChannelIdx">0</prop>
												</obj>
											</obj>
											<obj name="PropertyObject" class="RQTargetProperty" version="4">
												<prop name="PropertyTypeName">Target Type</prop>
												<prop name="Position">0</prop>
												<prop name="IsDefault">0</prop>
												<prop name="TargetType">dtNone</prop>
												<obj name="ChannelProp" class="ChannelProperty" version="1">
													<prop name="ChannelIdx">0</prop>
												</obj>
											</obj>
										</list>
									</obj>
								</list>
							</obj>
						</obj>
						<prop name="ChannelPropertyCount">1</prop>
						<prop name="ContainerPosition">0</prop>
						<prop name="HasSampleProperties">1</prop>
						<obj name="SampleProperties" class="PropertyList" version="1">
							<list name="emlist" count="14">
								<obj name="PropertyObject" class="SamplePrefColor" version="4">
									<prop name="PropertyTypeName">Color</prop>
									<prop name="Position">0</prop>
									<prop name="IsDefault">0</prop>
									<prop name="Color">$00FF8000</prop>
								</obj>
								<obj name="PropertyObject" class="DominantChannelProp" version="4">
									<prop name="PropertyTypeName">Dominant Channel</prop>
									<prop name="Position">0</prop>
									<prop name="IsDefault">0</prop>
									<prop name="DominantChannel">0</prop>
								</obj>
								<obj name="PropertyObject" class="Genotype" version="4">
									<prop name="PropertyTypeName">EndPt Genotype</prop>
									<prop name="Position">0</prop>
									<prop name="IsDefault">1</prop>
									<prop name="ReadOnly">1</prop>
								</obj>
								<obj name="PropertyObject" class="GroupingSample" version="4">
									<prop name="PropertyTypeName">EndPt Sample Type</prop>
									<prop name="Position">0</prop>
									<prop name="IsDefault">0</prop>
									<prop name="GroupSampleType">mstUnknown</prop>
								</obj>
								<obj name="PropertyObject" class="SamplePrefLineStyle" version="4">
									<prop name="PropertyTypeName">Line Style</prop>
									<prop name="Position">0</prop>
									<prop name="IsDefault">0</prop>
									<prop name="LineStyle">psSolid</prop>
								</obj>
								<obj name="PropertyObject" class="GenSampleEditNotes" version="4">
									<prop name="PropertyTypeName">Notes</prop>
									<prop name="Position">0</prop>
									<prop name="IsDefault">1</prop>
								</obj>
								<obj name="PropertyObject" class="SamplePrefPointStyle" version="4">
									<prop name="PropertyTypeName">Point Style</prop>
									<prop name="Position">0</prop>
									<prop name="IsDefault">0</prop>
									<prop name="PointStyle">psNothing</prop>
								</obj>
								<obj name="PropertyObject" class="GenSampleEditPosition" version="4">
									<prop name="PropertyTypeName">Position</prop>
									<prop name="Position">0</prop>
									<prop name="IsDefault">1</prop>
								</obj>
								<obj name="PropertyObject" class="GenSampleEditReplicate" version="4">
									<prop name="PropertyTypeName">Replicate of</prop>
									<prop name="Position">0</prop>
									<prop name="IsDefault">1</prop>
									<prop name="ReplicateOf">-1</prop>
								</obj>
								<obj name="PropertyObject" class="HTCSampleID" version="4">
									<prop name="PropertyTypeName">Sample ID</prop>
									<prop name="Position">0</prop>
									<prop name="IsDefault">1</prop>
								</obj>
								<obj name="PropertyObject" class="GenSampleEditName" version="4">
									<prop name="PropertyTypeName">Sample Name</prop>
									<prop name="Position">0</prop>
									<prop name="IsDefault">1</prop>
									<prop name="name">Sample 1</prop>
								</obj>
								<obj name="PropertyObject" class="HTCSamplePrepNotes" version="4">
									<prop name="PropertyTypeName">Sample Prep Notes</prop>
									<prop name="Position">0</prop>
									<prop name="IsDefault">1</prop>
								</obj>
								<obj name="PropertyObject" class="GenSampleEditSubset" version="4">
									<prop name="PropertyTypeName">Subsets</prop>
									<prop name="Position">0</prop>
									<prop name="IsDefault">1</prop>
								</obj>
								<obj name="PropertyObject" class="SamplePrefWidth" version="5">
									<prop name="PropertyTypeName">Width</prop>
									<prop name="Position">0</prop>
									<prop name="IsDefault">1</prop>
									<prop name="Width">1</prop>
								</obj>
							</list>
						</obj>
					</obj>
					<obj name="item" class="SamplePropInfo" version="1">
						<obj name="ChannelProperties" class="ChanPropList" version="2">
							<obj name="ChannelProperties" class="EMList" version="1">
								<list name="emlist" count="1">
									<obj name="item" class="PropertyList" version="1">
										<list name="emlist" count="12">
											<obj name="PropertyObject" class="RQSampleTargetProperty" version="4">
												<prop name="PropertyTypeName">Combined Sample and Target Type</prop>
												<prop name="Position">1</prop>
												<prop name="IsDefault">0</prop>
												<obj name="ChannelProp" class="ChannelProperty" version="1">
													<prop name="ChannelIdx">0</prop>
												</obj>
											</obj>
											<obj name="PropertyObject" class="QuantConcProperty" version="4">
												<prop name="PropertyTypeName">Concentration</prop>
												<prop name="Position">1</prop>
												<prop name="IsDefault">1</prop>
												<prop name="Concentration">0</prop>
												<obj name="ChannelProp" class="ChannelProperty" version="1">
													<prop name="ChannelIdx">0</prop>
												</obj>
												<prop name="ReadOnly">1</prop>
											</obj>
											<obj name="PropertyObject" class="QuantCpHighProp" version="4">
												<prop name="PropertyTypeName">Cp High</prop>
												<prop name="Position">1</prop>
												<prop name="IsDefault">1</prop>
												<prop name="CpRangeHigh">0</prop>
												<obj name="ChannelProp" class="ChannelProperty" version="1">
													<prop name="ChannelIdx">0</prop>
												</obj>
												<prop name="ReadOnly">1</prop>
											</obj>
											<obj name="PropertyObject" class="QuantCpLowProp" version="4">
												<prop name="PropertyTypeName">Cp Low</prop>
												<prop name="Position">1</prop>
												<prop name="IsDefault">1</prop>
												<prop name="CpRangeLow">0</prop>
												<obj name="ChannelProp" class="ChannelProperty" version="1">
													<prop name="ChannelIdx">0</prop>
												</obj>
												<prop name="ReadOnly">1</prop>
											</obj>
											<obj name="PropertyObject" class="RQEffProp" version="4">
												<prop name="PropertyTypeName">Efficiency</prop>
												<prop name="Position">1</prop>
												<prop name="IsDefault">1</prop>
												<prop name="Efficiency">2</prop>
												<obj name="ChannelProp" class="ChannelProperty" version="1">
													<prop name="ChannelIdx">0</prop>
												</obj>
											</obj>
											<obj name="PropertyObject" class="ChannelGenotype" version="4">
												<prop name="PropertyTypeName">Melt Geno Genotype</prop>
												<prop name="Position">1</prop>
												<prop name="IsDefault">1</prop>
												<prop name="ReadOnly">1</prop>
												<obj name="ChannelProp" class="ChannelProperty" version="1">
													<prop name="ChannelIdx">0</prop>
												</obj>
											</obj>
											<obj name="PropertyObject" class="GroupChannelTypeProp" version="4">
												<prop name="PropertyTypeName">Melt Geno Sample Type</prop>
												<prop name="Position">1</prop>
												<prop name="IsDefault">0</prop>
												<prop name="GroupSampleType">mstUnknown</prop>
												<obj name="ChannelProp" class="ChannelProperty" version="1">
													<prop name="ChannelIdx">0</prop>
												</obj>
											</obj>
											<obj name="PropertyObject" class="QuantSampleTypeProperty" version="4">
												<prop name="PropertyTypeName">Quantification Sample Type</prop>
												<prop name="Position">1</prop>
												<prop name="IsDefault">0</prop>
												<prop name="SampleType">qsUnknown</prop>
												<obj name="ChannelProp" class="ChannelProperty" version="1">
													<prop name="ChannelIdx">0</prop>
												</obj>
											</obj>
											<obj name="PropertyObject" class="ChannelGenotype" version="4">
												<prop name="PropertyTypeName">Scanning Genotype</prop>
												<prop name="Position">1</prop>
												<prop name="IsDefault">1</prop>
												<prop name="ReadOnly">1</prop>
												<obj name="ChannelProp" class="ChannelProperty" version="1">
													<prop name="ChannelIdx">0</prop>
												</obj>
											</obj>
											<obj name="PropertyObject" class="GroupChannelTypeProp" version="4">
												<prop name="PropertyTypeName">Scanning Sample Type</prop>
												<prop name="Position">1</prop>
												<prop name="IsDefault">0</prop>
												<prop name="GroupSampleType">mstUnknown</prop>
												<obj name="ChannelProp" class="ChannelProperty" version="1">
													<prop name="ChannelIdx">0</prop>
												</obj>
											</obj>
											<obj name="PropertyObject" class="TargetName" version="4">
												<prop name="PropertyTypeName">Target Name</prop>
												<prop name="Position">1</prop>
												<prop name="IsDefault">1</prop>
												<obj name="ChannelProp" class="ChannelProperty" version="1">
													<prop name="ChannelIdx">0</prop>
												</obj>
											</obj>
											<obj name="PropertyObject" class="RQTargetProperty" version="4">
												<prop name="PropertyTypeName">Target Type</prop>
												<prop name="Position">1</prop>
												<prop name="IsDefault">0</prop>
												<prop name="TargetType">dtNone</prop>
												<obj name="ChannelProp" class="ChannelProperty" version="1">
													<prop name="ChannelIdx">0</prop>
												</obj>
											</obj>
										</list>
									</obj>
								</list>
							</obj>
						</obj>
						<prop name="ChannelPropertyCount">1</prop>
						<prop name="ContainerPosition">1</prop>
						<prop name="HasSampleProperties">1</prop>
						<obj name="SampleProperties" class="PropertyList" version="1">
							<list name="emlist" count="14">
								<obj name="PropertyObject" class="SamplePrefColor" version="4">
									<prop name="PropertyTypeName">Color</prop>
									<prop name="Position">1</prop>
									<prop name="IsDefault">0</prop>
									<prop name="Color">clRed</prop>
								</obj>
								<obj name="PropertyObject" class="DominantChannelProp" version="4">
									<prop name="PropertyTypeName">Dominant Channel</prop>
									<prop name="Position">1</prop>
									<prop name="IsDefault">0</prop>
									<prop name="DominantChannel">0</prop>
								</obj>
								<obj name="PropertyObject" class="Genotype" version="4">
									<prop name="PropertyTypeName">EndPt Genotype</prop>
									<prop name="Position">1</prop>
									<prop name="IsDefault">1</prop>
									<prop name="ReadOnly">1</prop>
								</obj>
								<obj name="PropertyObject" class="GroupingSample" version="4">
									<prop name="PropertyTypeName">EndPt Sample Type</prop>
									<prop name="Position">1</prop>
									<prop name="IsDefault">0</prop>
									<prop name="GroupSampleType">mstUnknown</prop>
								</obj>
								<obj name="PropertyObject" class="SamplePrefLineStyle" version="4">
									<prop name="PropertyTypeName">Line Style</prop>
									<prop name="Position">1</prop>
									<prop name="IsDefault">0</prop>
									<prop name="LineStyle">psSolid</prop>
								</obj>
								<obj name="PropertyObject" class="GenSampleEditNotes" version="4">
									<prop name="PropertyTypeName">Notes</prop>
									<prop name="Position">1</prop>
									<prop name="IsDefault">1</prop>
								</obj>
								<obj name="PropertyObject" class="SamplePrefPointStyle" version="4">
									<prop name="PropertyTypeName">Point Style</prop>
									<prop name="Position">1</prop>
									<prop name="IsDefault">0</prop>
									<prop name="PointStyle">psNothing</prop>
								</obj>
								<obj name="PropertyObject" class="GenSampleEditPosition" version="4">
									<prop name="PropertyTypeName">Position</prop>
									<prop name="Position">1</prop>
									<prop name="IsDefault">1</prop>
								</obj>
								<obj name="PropertyObject" class="GenSampleEditReplicate" version="4">
									<prop name="PropertyTypeName">Replicate of</prop>
									<prop name="Position">1</prop>
									<prop name="IsDefault">1</prop>
									<prop name="ReplicateOf">-1</prop>
								</obj>
								<obj name="PropertyObject" class="HTCSampleID" version="4">
									<prop name="PropertyTypeName">Sample ID</prop>
									<prop name="Position">1</prop>
									<prop name="IsDefault">1</prop>
								</obj>
								<obj name="PropertyObject" class="GenSampleEditName" version="4">
									<prop name="PropertyTypeName">Sample Name</prop>
									<prop name="Position">1</prop>
									<prop name="IsDefault">1</prop>
									<prop name="name">Sample 2</prop>
								</obj>
								<obj name="PropertyObject" class="HTCSamplePrepNotes" version="4">
									<prop name="PropertyTypeName">Sample Prep Notes</prop>
									<prop name="Position">1</prop>
									<prop name="IsDefault">1</prop>
								</obj>
								<obj name="PropertyObject" class="GenSampleEditSubset" version="4">
									<prop name="PropertyTypeName">Subsets</prop>
									<prop name="Position">1</prop>
									<prop name="IsDefault">1</prop>
								</obj>
								<obj name="PropertyObject" class="SamplePrefWidth" version="5">
									<prop name="PropertyTypeName">Width</prop>
									<prop name="Position">1</prop>
									<prop name="IsDefault">1</prop>
									<prop name="Width">1</prop>
								</obj>
							</list>
						</obj>
					</obj>
					<obj name="item" class="SamplePropInfo" version="1">
						<obj name="ChannelProperties" class="ChanPropList" version="2">
							<obj name="ChannelProperties" class="EMList" version="1">
								<list name="emlist" count="1">
									<obj name="item" class="PropertyList" version="1">
										<list name="emlist" count="12">
											<obj name="PropertyObject" class="RQSampleTargetProperty" version="4">
												<prop name="PropertyTypeName">Combined Sample and Target Type</prop>
												<prop name="Position">2</prop>
												<prop name="IsDefault">0</prop>
												<obj name="ChannelProp" class="ChannelProperty" version="1">
													<prop name="ChannelIdx">0</prop>
												</obj>
											</obj>
											<obj name="PropertyObject" class="QuantConcProperty" version="4">
												<prop name="PropertyTypeName">Concentration</prop>
												<prop name="Position">2</prop>
												<prop name="IsDefault">1</prop>
												<prop name="Concentration">0</prop>
												<obj name="ChannelProp" class="ChannelProperty" version="1">
													<prop name="ChannelIdx">0</prop>
												</obj>
												<prop name="ReadOnly">1</prop>
											</obj>
											<obj name="PropertyObject" class="QuantCpHighProp" version="4">
												<prop name="PropertyTypeName">Cp High</prop>
												<prop name="Position">2</prop>
												<prop name="IsDefault">1</prop>
												<prop name="CpRangeHigh">0</prop>
												<obj name="ChannelProp" class="ChannelProperty" version="1">
													<prop name="ChannelIdx">0</prop>
												</obj>
												<prop name="ReadOnly">1</prop>
											</obj>
											<obj name="PropertyObject" class="QuantCpLowProp" version="4">
												<prop name="PropertyTypeName">Cp Low</prop>
												<prop name="Position">2</prop>
												<prop name="IsDefault">1</prop>
												<prop name="CpRangeLow">0</prop>
												<obj name="ChannelProp" class="ChannelProperty" version="1">
													<prop name="ChannelIdx">0</prop>
												</obj>
												<prop name="ReadOnly">1</prop>
											</obj>
											<obj name="PropertyObject" class="RQEffProp" version="4">
												<prop name="PropertyTypeName">Efficiency</prop>
												<prop name="Position">2</prop>
												<prop name="IsDefault">1</prop>
												<prop name="Efficiency">2</prop>
												<obj name="ChannelProp" class="ChannelProperty" version="1">
													<prop name="ChannelIdx">0</prop>
												</obj>
											</obj>
											<obj name="PropertyObject" class="ChannelGenotype" version="4">
												<prop name="PropertyTypeName">Melt Geno Genotype</prop>
												<prop name="Position">2</prop>
												<prop name="IsDefault">1</prop>
												<prop name="ReadOnly">1</prop>
												<obj name="ChannelProp" class="ChannelProperty" version="1">
													<prop name="ChannelIdx">0</prop>
												</obj>
											</obj>
											<obj name="PropertyObject" class="GroupChannelTypeProp" version="4">
												<prop name="PropertyTypeName">Melt Geno Sample Type</prop>
												<prop name="Position">2</prop>
												<prop name="IsDefault">0</prop>
												<prop name="GroupSampleType">mstUnknown</prop>
												<obj name="ChannelProp" class="ChannelProperty" version="1">
													<prop name="ChannelIdx">0</prop>
												</obj>
											</obj>
											<obj name="PropertyObject" class="QuantSampleTypeProperty" version="4">
												<prop name="PropertyTypeName">Quantification Sample Type</prop>
												<prop name="Position">2</prop>
												<prop name="IsDefault">0</prop>
												<prop name="SampleType">qsUnknown</prop>
												<obj name="ChannelProp" class="ChannelProperty" version="1">
													<prop name="ChannelIdx">0</prop>
												</obj>
											</obj>
											<obj name="PropertyObject" class="ChannelGenotype" version="4">
												<prop name="PropertyTypeName">Scanning Genotype</prop>
												<prop name="Position">2</prop>
												<prop name="IsDefault">1</prop>
												<prop name="ReadOnly">1</prop>
												<obj name="ChannelProp" class="ChannelProperty" version="1">
													<prop name="ChannelIdx">0</prop>
												</obj>
											</obj>
											<obj name="PropertyObject" class="GroupChannelTypeProp" version="4">
												<prop name="PropertyTypeName">Scanning Sample Type</prop>
												<prop name="Position">2</prop>
												<prop name="IsDefault">0</prop>
												<prop name="GroupSampleType">mstUnknown</prop>
												<obj name="ChannelProp" class="ChannelProperty" version="1">
													<prop name="ChannelIdx">0</prop>
												</obj>
											</obj>
											<obj name="PropertyObject" class="TargetName" version="4">
												<prop name="PropertyTypeName">Target Name</prop>
												<prop name="Position">2</prop>
												<prop name="IsDefault">1</prop>
												<obj name="ChannelProp" class="ChannelProperty" version="1">
													<prop name="ChannelIdx">0</prop>
												</obj>
											</obj>
											<obj name="PropertyObject" class="RQTargetProperty" version="4">
												<prop name="PropertyTypeName">Target Type</prop>
												<prop name="Position">2</prop>
												<prop name="IsDefault">0</prop>
												<prop name="TargetType">dtNone</prop>
												<obj name="ChannelProp" class="ChannelProperty" version="1">
													<prop name="ChannelIdx">0</prop>
												</obj>
											</obj>
										</list>
									</obj>
								</list>
							</obj>
						</obj>
						<prop name="ChannelPropertyCount">1</prop>
						<prop name="ContainerPosition">2</prop>
						<prop name="HasSampleProperties">1</prop>
						<obj name="SampleProperties" class="PropertyList" version="1">
							<list name="emlist" count="14">
								<obj name="PropertyObject" class="SamplePrefColor" version="4">
									<prop name="PropertyTypeName">Color</prop>
									<prop name="Position">2</prop>
									<prop name="IsDefault">0</prop>
									<prop name="Color">$0030D700</prop>
								</obj>
								<obj name="PropertyObject" class="DominantChannelProp" version="4">
									<prop name="PropertyTypeName">Dominant Channel</prop>
									<prop name="Position">2</prop>
									<prop name="IsDefault">0</prop>
									<prop name="DominantChannel">0</prop>
								</obj>
								<obj name="PropertyObject" class="Genotype" version="4">
									<prop name="PropertyTypeName">EndPt Genotype</prop>
									<prop name="Position">2</prop>
									<prop name="IsDefault">1</prop>
									<prop name="ReadOnly">1</prop>
								</obj>
								<obj name="PropertyObject" class="GroupingSample" version="4">
									<prop name="PropertyTypeName">EndPt Sample Type</prop>
									<prop name="Position">2</prop>
									<prop name="IsDefault">0</prop>
									<prop name="GroupSampleType">mstUnknown</prop>
								</obj>
								<obj name="PropertyObject" class="SamplePrefLineStyle" version="4">
									<prop name="PropertyTypeName">Line Style</prop>
									<prop name="Position">2</prop>
									<prop name="IsDefault">0</prop>
									<prop name="LineStyle">psSolid</prop>
								</obj>
								<obj name="PropertyObject" class="GenSampleEditNotes" version="4">
									<prop name="PropertyTypeName">Notes</prop>
									<prop name="Position">2</prop>
									<prop name="IsDefault">1</prop>
								</obj>
								<obj name="PropertyObject" class="SamplePrefPointStyle" version="4">
									<prop name="PropertyTypeName">Point Style</prop>
									<prop name="Position">2</prop>
									<prop name="IsDefault">0</prop>
									<prop name="PointStyle">psNothing</prop>
								</obj>
								<obj name="PropertyObject" class="GenSampleEditPosition" version="4">
									<prop name="PropertyTypeName">Position</prop>
									<prop name="Position">2</prop>
									<prop name="IsDefault">1</prop>
								</obj>
								<obj name="PropertyObject" class="GenSampleEditReplicate" version="4">
									<prop name="PropertyTypeName">Replicate of</prop>
									<prop name="Position">2</prop>
									<prop name="IsDefault">1</prop>
									<prop name="ReplicateOf">-1</prop>
								</obj>
								<obj name="PropertyObject" class="HTCSampleID" version="4">
									<prop name="PropertyTypeName">Sample ID</prop>
									<prop name="Position">2</prop>
									<prop name="IsDefault">1</prop>
								</obj>
								<obj name="PropertyObject" class="GenSampleEditName" version="4">
									<prop name="PropertyTypeName">Sample Name</prop>
									<prop name="Position">2</prop>
									<prop name="IsDefault">1</prop>
									<prop name="name">Sample 3</prop>
								</obj>
								<obj name="PropertyObject" class="HTCSamplePrepNotes" version="4">
									<prop name="PropertyTypeName">Sample Prep Notes</prop>
									<prop name="Position">2</prop>
									<prop name="IsDefault">1</prop>
								</obj>
								<obj name="PropertyObject" class="GenSampleEditSubset" version="4">
									<prop name="PropertyTypeName">Subsets</prop>
									<prop name="Position">2</prop>
									<prop name="IsDefault">1</prop>
								</obj>
								<obj name="PropertyObject" class="SamplePrefWidth" version="5">
									<prop name="PropertyTypeName">Width</prop>
									<prop name="Position">2</prop>
									<prop name="IsDefault">1</prop>
									<prop name="Width">1</prop>
								</obj>
							</list>
						</obj>
					</obj>
					<obj name="item" class="SamplePropInfo" version="1">
						<obj name="ChannelProperties" class="ChanPropList" version="2">
							<obj name="ChannelProperties" class="EMList" version="1">
								<list name="emlist" count="1">
									<obj name="item" class="PropertyList" version="1">
										<list name="emlist" count="12">
											<obj name="PropertyObject" class="RQSampleTargetProperty" version="4">
												<prop name="PropertyTypeName">Combined Sample and Target Type</prop>
												<prop name="Position">3</prop>
												<prop name="IsDefault">0</prop>
												<obj name="ChannelProp" class="ChannelProperty" version="1">
													<prop name="ChannelIdx">0</prop>
												</obj>
											</obj>
											<obj name="PropertyObject" class="QuantConcProperty" version="4">
												<prop name="PropertyTypeName">Concentration</prop>
												<prop name="Position">3</prop>
												<prop name="IsDefault">1</prop>
												<prop name="Concentration">0</prop>
												<obj name="ChannelProp" class="ChannelProperty" version="1">
													<prop name="ChannelIdx">0</prop>
												</obj>
												<prop name="ReadOnly">1</prop>
											</obj>
											<obj name="PropertyObject" class="QuantCpHighProp" version="4">
												<prop name="PropertyTypeName">Cp High</prop>
												<prop name="Position">3</prop>
												<prop name="IsDefault">1</prop>
												<prop name="CpRangeHigh">0</prop>
												<obj name="ChannelProp" class="ChannelProperty" version="1">
													<prop name="ChannelIdx">0</prop>
												</obj>
												<prop name="ReadOnly">1</prop>
											</obj>
											<obj name="PropertyObject" class="QuantCpLowProp" version="4">
												<prop name="PropertyTypeName">Cp Low</prop>
												<prop name="Position">3</prop>
												<prop name="IsDefault">1</prop>
												<prop name="CpRangeLow">0</prop>
												<obj name="ChannelProp" class="ChannelProperty" version="1">
													<prop name="ChannelIdx">0</prop>
												</obj>
												<prop name="ReadOnly">1</prop>
											</obj>
											<obj name="PropertyObject" class="RQEffProp" version="4">
												<prop name="PropertyTypeName">Efficiency</prop>
												<prop name="Position">3</prop>
												<prop name="IsDefault">1</prop>
												<prop name="Efficiency">2</prop>
												<obj name="ChannelProp" class="ChannelProperty" version="1">
													<prop name="ChannelIdx">0</prop>
												</obj>
											</obj>
											<obj name="PropertyObject" class="ChannelGenotype" version="4">
												<prop name="PropertyTypeName">Melt Geno Genotype</prop>
												<prop name="Position">3</prop>
												<prop name="IsDefault">1</prop>
												<prop name="ReadOnly">1</prop>
												<obj name="ChannelProp" class="ChannelProperty" version="1">
													<prop name="ChannelIdx">0</prop>
												</obj>
											</obj>
											<obj name="PropertyObject" class="GroupChannelTypeProp" version="4">
												<prop name="PropertyTypeName">Melt Geno Sample Type</prop>
												<prop name="Position">3</prop>
												<prop name="IsDefault">0</prop>
												<prop name="GroupSampleType">mstUnknown</prop>
												<obj name="ChannelProp" class="ChannelProperty" version="1">
													<prop name="ChannelIdx">0</prop>
												</obj>
											</obj>
											<obj name="PropertyObject" class="QuantSampleTypeProperty" version="4">
												<prop name="PropertyTypeName">Quantification Sample Type</prop>
												<prop name="Position">3</prop>
												<prop name="IsDefault">0</prop>
												<prop name="SampleType">qsUnknown</prop>
												<obj name="ChannelProp" class="ChannelProperty" version="1">
													<prop name="ChannelIdx">0</prop>
												</obj>
											</obj>
											<obj name="PropertyObject" class="ChannelGenotype" version="4">
												<prop name="PropertyTypeName">Scanning Genotype</prop>
												<prop name="Position">3</prop>
												<prop name="IsDefault">1</prop>
												<prop name="ReadOnly">1</prop>
												<obj name="ChannelProp" class="ChannelProperty" version="1">
													<prop name="ChannelIdx">0</prop>
												</obj>
											</obj>
											<obj name="PropertyObject" class="GroupChannelTypeProp" version="4">
												<prop name="PropertyTypeName">Scanning Sample Type</prop>
												<prop name="Position">3</prop>
												<prop name="IsDefault">0</prop>
												<prop name="GroupSampleType">mstUnknown</prop>
												<obj name="ChannelProp" class="ChannelProperty" version="1">
													<prop name="ChannelIdx">0</prop>
												</obj>
											</obj>
											<obj name="PropertyObject" class="TargetName" version="4">
												<prop name="PropertyTypeName">Target Name</prop>
												<prop name="Position">3</prop>
												<prop name="IsDefault">1</prop>
												<obj name="ChannelProp" class="ChannelProperty" version="1">
													<prop name="ChannelIdx">0</prop>
												</obj>
											</obj>
											<obj name="PropertyObject" class="RQTargetProperty" version="4">
												<prop name="PropertyTypeName">Target Type</prop>
												<prop name="Position">3</prop>
												<prop name="IsDefault">0</prop>
												<prop name="TargetType">dtNone</prop>
												<obj name="ChannelProp" class="ChannelProperty" version="1">
													<prop name="ChannelIdx">0</prop>
												</obj>
											</obj>
										</list>
									</obj>
								</list>
							</obj>
						</obj>
						<prop name="ChannelPropertyCount">1</prop>
						<prop name="ContainerPosition">3</prop>
						<prop name="HasSampleProperties">1</prop>
						<obj name="SampleProperties" class="PropertyList" version="1">
							<list name="emlist" count="14">
								<obj name="PropertyObject" class="SamplePrefColor" version="4">
									<prop name="PropertyTypeName">Color</prop>
									<prop name="Position">3</prop>
									<prop name="IsDefault">0</prop>
									<prop name="Color">clFuchsia</prop>
								</obj>
								<obj name="PropertyObject" class="DominantChannelProp" version="4">
									<prop name="PropertyTypeName">Dominant Channel</prop>
									<prop name="Position">3</prop>
									<prop name="IsDefault">0</prop>
									<prop name="DominantChannel">0</prop>
								</obj>
								<obj name="PropertyObject" class="Genotype" version="4">
									<prop name="PropertyTypeName">EndPt Genotype</prop>
									<prop name="Position">3</prop>
									<prop name="IsDefault">1</prop>
									<prop name="ReadOnly">1</prop>
								</obj>
								<obj name="PropertyObject" class="GroupingSample" version="4">
									<prop name="PropertyTypeName">EndPt Sample Type</prop>
									<prop name="Position">3</prop>
									<prop name="IsDefault">0</prop>
									<prop name="GroupSampleType">mstUnknown</prop>
								</obj>
								<obj name="PropertyObject" class="SamplePrefLineStyle" version="4">
									<prop name="PropertyTypeName">Line Style</prop>
									<prop name="Position">3</prop>
									<prop name="IsDefault">0</prop>
									<prop name="LineStyle">psSolid</prop>
								</obj>
								<obj name="PropertyObject" class="GenSampleEditNotes" version="4">
									<prop name="PropertyTypeName">Notes</prop>
									<prop name="Position">3</prop>
									<prop name="IsDefault">1</prop>
								</obj>
								<obj name="PropertyObject" class="SamplePrefPointStyle" version="4">
									<prop name="PropertyTypeName">Point Style</prop>
									<prop name="Position">3</prop>
									<prop name="IsDefault">0</prop>
									<prop name="PointStyle">psNothing</prop>
								</obj>
								<obj name="PropertyObject" class="GenSampleEditPosition" version="4">
									<prop name="PropertyTypeName">Position</prop>
									<prop name="Position">3</prop>
									<prop name="IsDefault">1</prop>
								</obj>
								<obj name="PropertyObject" class="GenSampleEditReplicate" version="4">
									<prop name="PropertyTypeName">Replicate of</prop>
									<prop name="Position">3</prop>
									<prop name="IsDefault">1</prop>
									<prop name="ReplicateOf">-1</prop>
								</obj>
								<obj name="PropertyObject" class="HTCSampleID" version="4">
									<prop name="PropertyTypeName">Sample ID</prop>
									<prop name="Position">3</prop>
									<prop name="IsDefault">1</prop>
								</obj>
								<obj name="PropertyObject" class="GenSampleEditName" version="4">
									<prop name="PropertyTypeName">Sample Name</prop>
									<prop name="Position">3</prop>
									<prop name="IsDefault">1</prop>
									<prop name="name">Sample 4</prop>
								</obj>
								<obj name="PropertyObject" class="HTCSamplePrepNotes" version="4">
									<prop name="PropertyTypeName">Sample Prep Notes</prop>
									<prop name="Position">3</prop>
									<prop name="IsDefault">1</prop>
								</obj>
								<obj name="PropertyObject" class="GenSampleEditSubset" version="4">
									<prop name="PropertyTypeName">Subsets</prop>
									<prop name="Position">3</prop>
									<prop name="IsDefault">1</prop>
								</obj>
								<obj name="PropertyObject" class="SamplePrefWidth" version="5">
									<prop name="PropertyTypeName">Width</prop>
									<prop name="Position">3</prop>
									<prop name="IsDefault">1</prop>
									<prop name="Width">1</prop>
								</obj>
							</list>
						</obj>
					</obj>
					<obj name="item" class="SamplePropInfo" version="1">
						<obj name="ChannelProperties" class="ChanPropList" version="2">
							<obj name="ChannelProperties" class="EMList" version="1">
								<list name="emlist" count="1">
									<obj name="item" class="PropertyList" version="1">
										<list name="emlist" count="12">
											<obj name="PropertyObject" class="RQSampleTargetProperty" version="4">
												<prop name="PropertyTypeName">Combined Sample and Target Type</prop>
												<prop name="Position">4</prop>
												<prop name="IsDefault">0</prop>
												<obj name="ChannelProp" class="ChannelProperty" version="1">
													<prop name="ChannelIdx">0</prop>
												</obj>
											</obj>
											<obj name="PropertyObject" class="QuantConcProperty" version="4">
												<prop name="PropertyTypeName">Concentration</prop>
												<prop name="Position">4</prop>
												<prop name="IsDefault">1</prop>
												<prop name="Concentration">0</prop>
												<obj name="ChannelProp" class="ChannelProperty" version="1">
													<prop name="ChannelIdx">0</prop>
												</obj>
												<prop name="ReadOnly">1</prop>
											</obj>
											<obj name="PropertyObject" class="QuantCpHighProp" version="4">
												<prop name="PropertyTypeName">Cp High</prop>
												<prop name="Position">4</prop>
												<prop name="IsDefault">1</prop>
												<prop name="CpRangeHigh">0</prop>
												<obj name="ChannelProp" class="ChannelProperty" version="1">
													<prop name="ChannelIdx">0</prop>
												</obj>
												<prop name="ReadOnly">1</prop>
											</obj>
											<obj name="PropertyObject" class="QuantCpLowProp" version="4">
												<prop name="PropertyTypeName">Cp Low</prop>
												<prop name="Position">4</prop>
												<prop name="IsDefault">1</prop>
												<prop name="CpRangeLow">0</prop>
												<obj name="ChannelProp" class="ChannelProperty" version="1">
													<prop name="ChannelIdx">0</prop>
												</obj>
												<prop name="ReadOnly">1</prop>
											</obj>
											<obj name="PropertyObject" class="RQEffProp" version="4">
												<prop name="PropertyTypeName">Efficiency</prop>
												<prop name="Position">4</prop>
												<prop name="IsDefault">1</prop>
												<prop name="Efficiency">2</prop>
												<obj name="ChannelProp" class="ChannelProperty" version="1">
													<prop name="ChannelIdx">0</prop>
												</obj>
											</obj>
											<obj name="PropertyObject" class="ChannelGenotype" version="4">
												<prop name="PropertyTypeName">Melt Geno Genotype</prop>
												<prop name="Position">4</prop>
												<prop name="IsDefault">1</prop>
												<prop name="ReadOnly">1</prop>
												<obj name="ChannelProp" class="ChannelProperty" version="1">
													<prop name="ChannelIdx">0</prop>
												</obj>
											</obj>
											<obj name="PropertyObject" class="GroupChannelTypeProp" version="4">
												<prop name="PropertyTypeName">Melt Geno Sample Type</prop>
												<prop name="Position">4</prop>
												<prop name="IsDefault">0</prop>
												<prop name="GroupSampleType">mstUnknown</prop>
												<obj name="ChannelProp" class="ChannelProperty" version="1">
													<prop name="ChannelIdx">0</prop>
												</obj>
											</obj>
											<obj name="PropertyObject" class="QuantSampleTypeProperty" version="4">
												<prop name="PropertyTypeName">Quantification Sample Type</prop>
												<prop name="Position">4</prop>
												<prop name="IsDefault">0</prop>
												<prop name="SampleType">qsUnknown</prop>
												<obj name="ChannelProp" class="ChannelProperty" version="1">
													<prop name="ChannelIdx">0</prop>
												</obj>
											</obj>
											<obj name="PropertyObject" class="ChannelGenotype" version="4">
												<prop name="PropertyTypeName">Scanning Genotype</prop>
												<prop name="Position">4</prop>
												<prop name="IsDefault">1</prop>
												<prop name="ReadOnly">1</prop>
												<obj name="ChannelProp" class="ChannelProperty" version="1">
													<prop name="ChannelIdx">0</prop>
												</obj>
											</obj>
											<obj name="PropertyObject" class="GroupChannelTypeProp" version="4">
												<prop name="PropertyTypeName">Scanning Sample Type</prop>
												<prop name="Position">4</prop>
												<prop name="IsDefault">0</prop>
												<prop name="GroupSampleType">mstUnknown</prop>
												<obj name="ChannelProp" class="ChannelProperty" version="1">
													<prop name="ChannelIdx">0</prop>
												</obj>
											</obj>
											<obj name="PropertyObject" class="TargetName" version="4">
												<prop name="PropertyTypeName">Target Name</prop>
												<prop name="Position">4</prop>
												<prop name="IsDefault">1</prop>
												<obj name="ChannelProp" class="ChannelProperty" version="1">
													<prop name="ChannelIdx">0</prop>
												</obj>
											</obj>
											<obj name="PropertyObject" class="RQTargetProperty" version="4">
												<prop name="PropertyTypeName">Target Type</prop>
												<prop name="Position">4</prop>
												<prop name="IsDefault">0</prop>
												<prop name="TargetType">dtNone</prop>
												<obj name="ChannelProp" class="ChannelProperty" version="1">
													<prop name="ChannelIdx">0</prop>
												</obj>
											</obj>
										</list>
									</obj>
								</list>
							</obj>
						</obj>
						<prop name="ChannelPropertyCount">1</prop>
						<prop name="ContainerPosition">4</prop>
						<prop name="HasSampleProperties">1</prop>
						<obj name="SampleProperties" class="PropertyList" version="1">
							<list name="emlist" count="14">
								<obj name="PropertyObject" class="SamplePrefColor" version="4">
									<prop name="PropertyTypeName">Color</prop>
									<prop name="Position">4</prop>
									<prop name="IsDefault">0</prop>
									<prop name="Color">clGray</prop>
								</obj>
								<obj name="PropertyObject" class="DominantChannelProp" version="4">
									<prop name="PropertyTypeName">Dominant Channel</prop>
									<prop name="Position">4</prop>
									<prop name="IsDefault">0</prop>
									<prop name="DominantChannel">0</prop>
								</obj>
								<obj name="PropertyObject" class="Genotype" version="4">
									<prop name="PropertyTypeName">EndPt Genotype</prop>
									<prop name="Position">4</prop>
									<prop name="IsDefault">1</prop>
									<prop name="ReadOnly">1</prop>
								</obj>
								<obj name="PropertyObject" class="GroupingSample" version="4">
									<prop name="PropertyTypeName">EndPt Sample Type</prop>
									<prop name="Position">4</prop>
									<prop name="IsDefault">0</prop>
									<prop name="GroupSampleType">mstUnknown</prop>
								</obj>
								<obj name="PropertyObject" class="SamplePrefLineStyle" version="4">
									<prop name="PropertyTypeName">Line Style</prop>
									<prop name="Position">4</prop>
									<prop name="IsDefault">0</prop>
									<prop name="LineStyle">psSolid</prop>
								</obj>
								<obj name="PropertyObject" class="GenSampleEditNotes" version="4">
									<prop name="PropertyTypeName">Notes</prop>
									<prop name="Position">4</prop>
									<prop name="IsDefault">1</prop>
								</obj>
								<obj name="PropertyObject" class="SamplePrefPointStyle" version="4">
									<prop name="PropertyTypeName">Point Style</prop>
									<prop name="Position">4</prop>
									<prop name="IsDefault">0</prop>
									<prop name="PointStyle">psNothing</prop>
								</obj>
								<obj name="PropertyObject" class="GenSampleEditPosition" version="4">
									<prop name="PropertyTypeName">Position</prop>
									<prop name="Position">4</prop>
									<prop name="IsDefault">1</prop>
								</obj>
								<obj name="PropertyObject" class="GenSampleEditReplicate" version="4">
									<prop name="PropertyTypeName">Replicate of</prop>
									<prop name="Position">4</prop>
									<prop name="IsDefault">1</prop>
									<prop name="ReplicateOf">-1</prop>
								</obj>
								<obj name="PropertyObject" class="HTCSampleID" version="4">
									<prop name="PropertyTypeName">Sample ID</prop>
									<prop name="Position">4</prop>
									<prop name="IsDefault">1</prop>
								</obj>
								<obj name="PropertyObject" class="GenSampleEditName" version="4">
									<prop name="PropertyTypeName">Sample Name</prop>
									<prop name="Position">4</prop>
									<prop name="IsDefault">1</prop>
									<prop name="name">Sample 5</prop>
								</obj>
								<obj name="PropertyObject" class="HTCSamplePrepNotes" version="4">
									<prop name="PropertyTypeName">Sample Prep Notes</prop>
									<prop name="Position">4</prop>
									<prop name="IsDefault">1</prop>
								</obj>
								<obj name="PropertyObject" class="GenSampleEditSubset" version="4">
									<prop name="PropertyTypeName">Subsets</prop>
									<prop name="Position">4</prop>
									<prop name="IsDefault">1</prop>
								</obj>
								<obj name="PropertyObject" class="SamplePrefWidth" version="5">
									<prop name="PropertyTypeName">Width</prop>
									<prop name="Position">4</prop>
									<prop name="IsDefault">1</prop>
									<prop name="Width">1</prop>
								</obj>
							</list>
						</obj>
					</obj>
					<obj name="item" class="SamplePropInfo" version="1">
						<obj name="ChannelProperties" class="ChanPropList" version="2">
							<obj name="ChannelProperties" class="EMList" version="1">
								<list name="emlist" count="1">
									<obj name="item" class="PropertyList" version="1">
										<list name="emlist" count="12">
											<obj name="PropertyObject" class="RQSampleTargetProperty" version="4">
												<prop name="PropertyTypeName">Combined Sample and Target Type</prop>
												<prop name="Position">5</prop>
												<prop name="IsDefault">0</prop>
												<obj name="ChannelProp" class="ChannelProperty" version="1">
													<prop name="ChannelIdx">0</prop>
												</obj>
											</obj>
											<obj name="PropertyObject" class="QuantConcProperty" version="4">
												<prop name="PropertyTypeName">Concentration</prop>
												<prop name="Position">5</prop>
												<prop name="IsDefault">1</prop>
												<prop name="Concentration">0</prop>
												<obj name="ChannelProp" class="ChannelProperty" version="1">
													<prop name="ChannelIdx">0</prop>
												</obj>
												<prop name="ReadOnly">1</prop>
											</obj>
											<obj name="PropertyObject" class="QuantCpHighProp" version="4">
												<prop name="PropertyTypeName">Cp High</prop>
												<prop name="Position">5</prop>
												<prop name="IsDefault">1</prop>
												<prop name="CpRangeHigh">0</prop>
												<obj name="ChannelProp" class="ChannelProperty" version="1">
													<prop name="ChannelIdx">0</prop>
												</obj>
												<prop name="ReadOnly">1</prop>
											</obj>
											<obj name="PropertyObject" class="QuantCpLowProp" version="4">
												<prop name="PropertyTypeName">Cp Low</prop>
												<prop name="Position">5</prop>
												<prop name="IsDefault">1</prop>
												<prop name="CpRangeLow">0</prop>
												<obj name="ChannelProp" class="ChannelProperty" version="1">
													<prop name="ChannelIdx">0</prop>
												</obj>
												<prop name="ReadOnly">1</prop>
											</obj>
											<obj name="PropertyObject" class="RQEffProp" version="4">
												<prop name="PropertyTypeName">Efficiency</prop>
												<prop name="Position">5</prop>
												<prop name="IsDefault">1</prop>
												<prop name="Efficiency">2</prop>
												<obj name="ChannelProp" class="ChannelProperty" version="1">
													<prop name="ChannelIdx">0</prop>
												</obj>
											</obj>
											<obj name="PropertyObject" class="ChannelGenotype" version="4">
												<prop name="PropertyTypeName">Melt Geno Genotype</prop>
												<prop name="Position">5</prop>
												<prop name="IsDefault">1</prop>
												<prop name="ReadOnly">1</prop>
												<obj name="ChannelProp" class="ChannelProperty" version="1">
													<prop name="ChannelIdx">0</prop>
												</obj>
											</obj>
											<obj name="PropertyObject" class="GroupChannelTypeProp" version="4">
												<prop name="PropertyTypeName">Melt Geno Sample Type</prop>
												<prop name="Position">5</prop>
												<prop name="IsDefault">0</prop>
												<prop name="GroupSampleType">mstUnknown</prop>
												<obj name="ChannelProp" class="ChannelProperty" version="1">
													<prop name="ChannelIdx">0</prop>
												</obj>
											</obj>
											<obj name="PropertyObject" class="QuantSampleTypeProperty" version="4">
												<prop name="PropertyTypeName">Quantification Sample Type</prop>
												<prop name="Position">5</prop>
												<prop name="IsDefault">0</prop>
												<prop name="SampleType">qsUnknown</prop>
												<obj name="ChannelProp" class="ChannelProperty" version="1">
													<prop name="ChannelIdx">0</prop>
												</obj>
											</obj>
											<obj name="PropertyObject" class="ChannelGenotype" version="4">
												<prop name="PropertyTypeName">Scanning Genotype</prop>
												<prop name="Position">5</prop>
												<prop name="IsDefault">1</prop>
												<prop name="ReadOnly">1</prop>
												<obj name="ChannelProp" class="ChannelProperty" version="1">
													<prop name="ChannelIdx">0</prop>
												</obj>
											</obj>
											<obj name="PropertyObject" class="GroupChannelTypeProp" version="4">
												<prop name="PropertyTypeName">Scanning Sample Type</prop>
												<prop name="Position">5</prop>
												<prop name="IsDefault">0</prop>
												<prop name="GroupSampleType">mstUnknown</prop>
												<obj name="ChannelProp" class="ChannelProperty" version="1">
													<prop name="ChannelIdx">0</prop>
												</obj>
											</obj>
											<obj name="PropertyObject" class="TargetName" version="4">
												<prop name="PropertyTypeName">Target Name</prop>
												<prop name="Position">5</prop>
												<prop name="IsDefault">1</prop>
												<obj name="ChannelProp" class="ChannelProperty" version="1">
													<prop name="ChannelIdx">0</prop>
												</obj>
											</obj>
											<obj name="PropertyObject" class="RQTargetProperty" version="4">
												<prop name="PropertyTypeName">Target Type</prop>
												<prop name="Position">5</prop>
												<prop name="IsDefault">0</prop>
												<prop name="TargetType">dtNone</prop>
												<obj name="ChannelProp" class="ChannelProperty" version="1">
													<prop name="ChannelIdx">0</prop>
												</obj>
											</obj>
										</list>
									</obj>
								</list>
							</obj>
						</obj>
						<prop name="ChannelPropertyCount">1</prop>
						<prop name="ContainerPosition">5</prop>
						<prop name="HasSampleProperties">1</prop>
						<obj name="SampleProperties" class="PropertyList" version="1">
							<list name="emlist" count="14">
								<obj name="PropertyObject" class="SamplePrefColor" version="4">
									<prop name="PropertyTypeName">Color</prop>
									<prop name="Position">5</prop>
									<prop name="IsDefault">0</prop>
									<prop name="Color">$0012D7FA</prop>
								</obj>
								<obj name="PropertyObject" class="DominantChannelProp" version="4">
									<prop name="PropertyTypeName">Dominant Channel</prop>
									<prop name="Position">5</prop>
									<prop name="IsDefault">0</prop>
									<prop name="DominantChannel">0</prop>
								</obj>
								<obj name="PropertyObject" class="Genotype" version="4">
									<prop name="PropertyTypeName">EndPt Genotype</prop>
									<prop name="Position">5</prop>
									<prop name="IsDefault">1</prop>
									<prop name="ReadOnly">1</prop>
								</obj>
								<obj name="PropertyObject" class="GroupingSample" version="4">
									<prop name="PropertyTypeName">EndPt Sample Type</prop>
									<prop name="Position">5</prop>
									<prop name="IsDefault">0</prop>
									<prop name="GroupSampleType">mstUnknown</prop>
								</obj>
								<obj name="PropertyObject" class="SamplePrefLineStyle" version="4">
									<prop name="PropertyTypeName">Line Style</prop>
									<prop name="Position">5</prop>
									<prop name="IsDefault">0</prop>
									<prop name="LineStyle">psSolid</prop>
								</obj>
								<obj name="PropertyObject" class="GenSampleEditNotes" version="4">
									<prop name="PropertyTypeName">Notes</prop>
									<prop name="Position">5</prop>
									<prop name="IsDefault">1</prop>
								</obj>
								<obj name="PropertyObject" class="SamplePrefPointStyle" version="4">
									<prop name="PropertyTypeName">Point Style</prop>
									<prop name="Position">5</prop>
									<prop name="IsDefault">0</prop>
									<prop name="PointStyle">psNothing</prop>
								</obj>
								<obj name="PropertyObject" class="GenSampleEditPosition" version="4">
									<prop name="PropertyTypeName">Position</prop>
									<prop name="Position">5</prop>
									<prop name="IsDefault">1</prop>
								</obj>
								<obj name="PropertyObject" class="GenSampleEditReplicate" version="4">
									<prop name="PropertyTypeName">Replicate of</prop>
									<prop name="Position">5</prop>
									<prop name="IsDefault">1</prop>
									<prop name="ReplicateOf">-1</prop>
								</obj>
								<obj name="PropertyObject" class="HTCSampleID" version="4">
									<prop name="PropertyTypeName">Sample ID</prop>
									<prop name="Position">5</prop>
									<prop name="IsDefault">1</prop>
								</obj>
								<obj name="PropertyObject" class="GenSampleEditName" version="4">
									<prop name="PropertyTypeName">Sample Name</prop>
									<prop name="Position">5</prop>
									<prop name="IsDefault">1</prop>
									<prop name="name">Sample 6</prop>
								</obj>
								<obj name="PropertyObject" class="HTCSamplePrepNotes" version="4">
									<prop name="PropertyTypeName">Sample Prep Notes</prop>
									<prop name="Position">5</prop>
									<prop name="IsDefault">1</prop>
								</obj>
								<obj name="PropertyObject" class="GenSampleEditSubset" version="4">
									<prop name="PropertyTypeName">Subsets</prop>
									<prop name="Position">5</prop>
									<prop name="IsDefault">1</prop>
								</obj>
								<obj name="PropertyObject" class="SamplePrefWidth" version="5">
									<prop name="PropertyTypeName">Width</prop>
									<prop name="Position">5</prop>
									<prop name="IsDefault">1</prop>
									<prop name="Width">1</prop>
								</obj>
							</list>
						</obj>
					</obj>
					<obj name="item" class="SamplePropInfo" version="1">
						<obj name="ChannelProperties" class="ChanPropList" version="2">
							<obj name="ChannelProperties" class="EMList" version="1">
								<list name="emlist" count="1">
									<obj name="item" class="PropertyList" version="1">
										<list name="emlist" count="12">
											<obj name="PropertyObject" class="RQSampleTargetProperty" version="4">
												<prop name="PropertyTypeName">Combined Sample and Target Type</prop>
												<prop name="Position">6</prop>
												<prop name="IsDefault">0</prop>
												<obj name="ChannelProp" class="ChannelProperty" version="1">
													<prop name="ChannelIdx">0</prop>
												</obj>
											</obj>
											<obj name="PropertyObject" class="QuantConcProperty" version="4">
												<prop name="PropertyTypeName">Concentration</prop>
												<prop name="Position">6</prop>
												<prop name="IsDefault">1</prop>
												<prop name="Concentration">0</prop>
												<obj name="ChannelProp" class="ChannelProperty" version="1">
													<prop name="ChannelIdx">0</prop>
												</obj>
												<prop name="ReadOnly">1</prop>
											</obj>
											<obj name="PropertyObject" class="QuantCpHighProp" version="4">
												<prop name="PropertyTypeName">Cp High</prop>
												<prop name="Position">6</prop>
												<prop name="IsDefault">1</prop>
												<prop name="CpRangeHigh">0</prop>
												<obj name="ChannelProp" class="ChannelProperty" version="1">
													<prop name="ChannelIdx">0</prop>
												</obj>
												<prop name="ReadOnly">1</prop>
											</obj>
											<obj name="PropertyObject" class="QuantCpLowProp" version="4">
												<prop name="PropertyTypeName">Cp Low</prop>
												<prop name="Position">6</prop>
												<prop name="IsDefault">1</prop>
												<prop name="CpRangeLow">0</prop>
												<obj name="ChannelProp" class="ChannelProperty" version="1">
													<prop name="ChannelIdx">0</prop>
												</obj>
												<prop name="ReadOnly">1</prop>
											</obj>
											<obj name="PropertyObject" class="RQEffProp" version="4">
												<prop name="PropertyTypeName">Efficiency</prop>
												<prop name="Position">6</prop>
												<prop name="IsDefault">1</prop>
												<prop name="Efficiency">2</prop>
												<obj name="ChannelProp" class="ChannelProperty" version="1">
													<prop name="ChannelIdx">0</prop>
												</obj>
											</obj>
											<obj name="PropertyObject" class="ChannelGenotype" version="4">
												<prop name="PropertyTypeName">Melt Geno Genotype</prop>
												<prop name="Position">6</prop>
												<prop name="IsDefault">1</prop>
												<prop name="ReadOnly">1</prop>
												<obj name="ChannelProp" class="ChannelProperty" version="1">
													<prop name="ChannelIdx">0</prop>
												</obj>
											</obj>
											<obj name="PropertyObject" class="GroupChannelTypeProp" version="4">
												<prop name="PropertyTypeName">Melt Geno Sample Type</prop>
												<prop name="Position">6</prop>
												<prop name="IsDefault">0</prop>
												<prop name="GroupSampleType">mstUnknown</prop>
												<obj name="ChannelProp" class="ChannelProperty" version="1">
													<prop name="ChannelIdx">0</prop>
												</obj>
											</obj>
											<obj name="PropertyObject" class="QuantSampleTypeProperty" version="4">
												<prop name="PropertyTypeName">Quantification Sample Type</prop>
												<prop name="Position">6</prop>
												<prop name="IsDefault">0</prop>
												<prop name="SampleType">qsUnknown</prop>
												<obj name="ChannelProp" class="ChannelProperty" version="1">
													<prop name="ChannelIdx">0</prop>
												</obj>
											</obj>
											<obj name="PropertyObject" class="ChannelGenotype" version="4">
												<prop name="PropertyTypeName">Scanning Genotype</prop>
												<prop name="Position">6</prop>
												<prop name="IsDefault">1</prop>
												<prop name="ReadOnly">1</prop>
												<obj name="ChannelProp" class="ChannelProperty" version="1">
													<prop name="ChannelIdx">0</prop>
												</obj>
											</obj>
											<obj name="PropertyObject" class="GroupChannelTypeProp" version="4">
												<prop name="PropertyTypeName">Scanning Sample Type</prop>
												<prop name="Position">6</prop>
												<prop name="IsDefault">0</prop>
												<prop name="GroupSampleType">mstUnknown</prop>
												<obj name="ChannelProp" class="ChannelProperty" version="1">
													<prop name="ChannelIdx">0</prop>
												</obj>
											</obj>
											<obj name="PropertyObject" class="TargetName" version="4">
												<prop name="PropertyTypeName">Target Name</prop>
												<prop name="Position">6</prop>
												<prop name="IsDefault">1</prop>
												<obj name="ChannelProp" class="ChannelProperty" version="1">
													<prop name="ChannelIdx">0</prop>
												</obj>
											</obj>
											<obj name="PropertyObject" class="RQTargetProperty" version="4">
												<prop name="PropertyTypeName">Target Type</prop>
												<prop name="Position">6</prop>
												<prop name="IsDefault">0</prop>
												<prop name="TargetType">dtNone</prop>
												<obj name="ChannelProp" class="ChannelProperty" version="1">
													<prop name="ChannelIdx">0</prop>
												</obj>
											</obj>
										</list>
									</obj>
								</list>
							</obj>
						</obj>
						<prop name="ChannelPropertyCount">1</prop>
						<prop name="ContainerPosition">6</prop>
						<prop name="HasSampleProperties">1</prop>
						<obj name="SampleProperties" class="PropertyList" version="1">
							<list name="emlist" count="14">
								<obj name="PropertyObject" class="SamplePrefColor" version="4">
									<prop name="PropertyTypeName">Color</prop>
									<prop name="Position">6</prop>
									<prop name="IsDefault">0</prop>
									<prop name="Color">$00000097</prop>
								</obj>
								<obj name="PropertyObject" class="DominantChannelProp" version="4">
									<prop name="PropertyTypeName">Dominant Channel</prop>
									<prop name="Position">6</prop>
									<prop name="IsDefault">0</prop>
									<prop name="DominantChannel">0</prop>
								</obj>
								<obj name="PropertyObject" class="Genotype" version="4">
									<prop name="PropertyTypeName">EndPt Genotype</prop>
									<prop name="Position">6</prop>
									<prop name="IsDefault">1</prop>
									<prop name="ReadOnly">1</prop>
								</obj>
								<obj name="PropertyObject" class="GroupingSample" version="4">
									<prop name="PropertyTypeName">EndPt Sample Type</prop>
									<prop name="Position">6</prop>
									<prop name="IsDefault">0</prop>
									<prop name="GroupSampleType">mstUnknown</prop>
								</obj>
								<obj name="PropertyObject" class="SamplePrefLineStyle" version="4">
									<prop name="PropertyTypeName">Line Style</prop>
									<prop name="Position">6</prop>
									<prop name="IsDefault">0</prop>
									<prop name="LineStyle">psSolid</prop>
								</obj>
								<obj name="PropertyObject" class="GenSampleEditNotes" version="4">
									<prop name="PropertyTypeName">Notes</prop>
									<prop name="Position">6</prop>
									<prop name="IsDefault">1</prop>
								</obj>
								<obj name="PropertyObject" class="SamplePrefPointStyle" version="4">
									<prop name="PropertyTypeName">Point Style</prop>
									<prop name="Position">6</prop>
									<prop name="IsDefault">0</prop>
									<prop name="PointStyle">psNothing</prop>
								</obj>
								<obj name="PropertyObject" class="GenSampleEditPosition" version="4">
									<prop name="PropertyTypeName">Position</prop>
									<prop name="Position">6</prop>
									<prop name="IsDefault">1</prop>
								</obj>
								<obj name="PropertyObject" class="GenSampleEditReplicate" version="4">
									<prop name="PropertyTypeName">Replicate of</prop>
									<prop name="Position">6</prop>
									<prop name="IsDefault">1</prop>
									<prop name="ReplicateOf">-1</prop>
								</obj>
								<obj name="PropertyObject" class="HTCSampleID" version="4">
									<prop name="PropertyTypeName">Sample ID</prop>
									<prop name="Position">6</prop>
									<prop name="IsDefault">1</prop>
								</obj>
								<obj name="PropertyObject" class="GenSampleEditName" version="4">
									<prop name="PropertyTypeName">Sample Name</prop>
									<prop name="Position">6</prop>
									<prop name="IsDefault">1</prop>
									<prop name="name">Sample 7</prop>
								</obj>
								<obj name="PropertyObject" class="HTCSamplePrepNotes" version="4">
									<prop name="PropertyTypeName">Sample Prep Notes</prop>
									<prop name="Position">6</prop>
									<prop name="IsDefault">1</prop>
								</obj>
								<obj name="PropertyObject" class="GenSampleEditSubset" version="4">
									<prop name="PropertyTypeName">Subsets</prop>
									<prop name="Position">6</prop>
									<prop name="IsDefault">1</prop>
								</obj>
								<obj name="PropertyObject" class="SamplePrefWidth" version="5">
									<prop name="PropertyTypeName">Width</prop>
									<prop name="Position">6</prop>
									<prop name="IsDefault">1</prop>
									<prop name="Width">1</prop>
								</obj>
							</list>
						</obj>
					</obj>
					<obj name="item" class="SamplePropInfo" version="1">
						<obj name="ChannelProperties" class="ChanPropList" version="2">
							<obj name="ChannelProperties" class="EMList" version="1">
								<list name="emlist" count="1">
									<obj name="item" class="PropertyList" version="1">
										<list name="emlist" count="12">
											<obj name="PropertyObject" class="RQSampleTargetProperty" version="4">
												<prop name="PropertyTypeName">Combined Sample and Target Type</prop>
												<prop name="Position">7</prop>
												<prop name="IsDefault">0</prop>
												<obj name="ChannelProp" class="ChannelProperty" version="1">
													<prop name="ChannelIdx">0</prop>
												</obj>
											</obj>
											<obj name="PropertyObject" class="QuantConcProperty" version="4">
												<prop name="PropertyTypeName">Concentration</prop>
												<prop name="Position">7</prop>
												<prop name="IsDefault">1</prop>
												<prop name="Concentration">0</prop>
												<obj name="ChannelProp" class="ChannelProperty" version="1">
													<prop name="ChannelIdx">0</prop>
												</obj>
												<prop name="ReadOnly">1</prop>
											</obj>
											<obj name="PropertyObject" class="QuantCpHighProp" version="4">
												<prop name="PropertyTypeName">Cp High</prop>
												<prop name="Position">7</prop>
												<prop name="IsDefault">1</prop>
												<prop name="CpRangeHigh">0</prop>
												<obj name="ChannelProp" class="ChannelProperty" version="1">
													<prop name="ChannelIdx">0</prop>
												</obj>
												<prop name="ReadOnly">1</prop>
											</obj>
											<obj name="PropertyObject" class="QuantCpLowProp" version="4">
												<prop name="PropertyTypeName">Cp Low</prop>
												<prop name="Position">7</prop>
												<prop name="IsDefault">1</prop>
												<prop name="CpRangeLow">0</prop>
												<obj name="ChannelProp" class="ChannelProperty" version="1">
													<prop name="ChannelIdx">0</prop>
												</obj>
												<prop name="ReadOnly">1</prop>
											</obj>
											<obj name="PropertyObject" class="RQEffProp" version="4">
												<prop name="PropertyTypeName">Efficiency</prop>
												<prop name="Position">7</prop>
												<prop name="IsDefault">1</prop>
												<prop name="Efficiency">2</prop>
												<obj name="ChannelProp" class="ChannelProperty" version="1">
													<prop name="ChannelIdx">0</prop>
												</obj>
											</obj>
											<obj name="PropertyObject" class="ChannelGenotype" version="4">
												<prop name="PropertyTypeName">Melt Geno Genotype</prop>
												<prop name="Position">7</prop>
												<prop name="IsDefault">1</prop>
												<prop name="ReadOnly">1</prop>
												<obj name="ChannelProp" class="ChannelProperty" version="1">
													<prop name="ChannelIdx">0</prop>
												</obj>
											</obj>
											<obj name="PropertyObject" class="GroupChannelTypeProp" version="4">
												<prop name="PropertyTypeName">Melt Geno Sample Type</prop>
												<prop name="Position">7</prop>
												<prop name="IsDefault">0</prop>
												<prop name="GroupSampleType">mstUnknown</prop>
												<obj name="ChannelProp" class="ChannelProperty" version="1">
													<prop name="ChannelIdx">0</prop>
												</obj>
											</obj>
											<obj name="PropertyObject" class="QuantSampleTypeProperty" version="4">
												<prop name="PropertyTypeName">Quantification Sample Type</prop>
												<prop name="Position">7</prop>
												<prop name="IsDefault">0</prop>
												<prop name="SampleType">qsUnknown</prop>
												<obj name="ChannelProp" class="ChannelProperty" version="1">
													<prop name="ChannelIdx">0</prop>
												</obj>
											</obj>
											<obj name="PropertyObject" class="ChannelGenotype" version="4">
												<prop name="PropertyTypeName">Scanning Genotype</prop>
												<prop name="Position">7</prop>
												<prop name="IsDefault">1</prop>
												<prop name="ReadOnly">1</prop>
												<obj name="ChannelProp" class="ChannelProperty" version="1">
													<prop name="ChannelIdx">0</prop>
												</obj>
											</obj>
											<obj name="PropertyObject" class="GroupChannelTypeProp" version="4">
												<prop name="PropertyTypeName">Scanning Sample Type</prop>
												<prop name="Position">7</prop>
												<prop name="IsDefault">0</prop>
												<prop name="GroupSampleType">mstUnknown</prop>
												<obj name="ChannelProp" class="ChannelProperty" version="1">
													<prop name="ChannelIdx">0</prop>
												</obj>
											</obj>
											<obj name="PropertyObject" class="TargetName" version="4">
												<prop name="PropertyTypeName">Target Name</prop>
												<prop name="Position">7</prop>
												<prop name="IsDefault">1</prop>
												<obj name="ChannelProp" class="ChannelProperty" version="1">
													<prop name="ChannelIdx">0</prop>
												</obj>
											</obj>
											<obj name="PropertyObject" class="RQTargetProperty" version="4">
												<prop name="PropertyTypeName">Target Type</prop>
												<prop name="Position">7</prop>
												<prop name="IsDefault">0</prop>
												<prop name="TargetType">dtNone</prop>
												<obj name="ChannelProp" class="ChannelProperty" version="1">
													<prop name="ChannelIdx">0</prop>
												</obj>
											</obj>
										</list>
									</obj>
								</list>
							</obj>
						</obj>
						<prop name="ChannelPropertyCount">1</prop>
						<prop name="ContainerPosition">7</prop>
						<prop name="HasSampleProperties">1</prop>
						<obj name="SampleProperties" class="PropertyList" version="1">
							<list name="emlist" count="14">
								<obj name="PropertyObject" class="SamplePrefColor" version="4">
									<prop name="PropertyTypeName">Color</prop>
									<prop name="Position">7</prop>
									<prop name="IsDefault">0</prop>
									<prop name="Color">$00FFFF0F</prop>
								</obj>
								<obj name="PropertyObject" class="DominantChannelProp" version="4">
									<prop name="PropertyTypeName">Dominant Channel</prop>
									<prop name="Position">7</prop>
									<prop name="IsDefault">0</prop>
									<prop name="DominantChannel">0</prop>
								</obj>
								<obj name="PropertyObject" class="Genotype" version="4">
									<prop name="PropertyTypeName">EndPt Genotype</prop>
									<prop name="Position">7</prop>
									<prop name="IsDefault">1</prop>
									<prop name="ReadOnly">1</prop>
								</obj>
								<obj name="PropertyObject" class="GroupingSample" version="4">
									<prop name="PropertyTypeName">EndPt Sample Type</prop>
									<prop name="Position">7</prop>
									<prop name="IsDefault">0</prop>
									<prop name="GroupSampleType">mstUnknown</prop>
								</obj>
								<obj name="PropertyObject" class="SamplePrefLineStyle" version="4">
									<prop name="PropertyTypeName">Line Style</prop>
									<prop name="Position">7</prop>
									<prop name="IsDefault">0</prop>
									<prop name="LineStyle">psSolid</prop>
								</obj>
								<obj name="PropertyObject" class="GenSampleEditNotes" version="4">
									<prop name="PropertyTypeName">Notes</prop>
									<prop name="Position">7</prop>
									<prop name="IsDefault">1</prop>
								</obj>
								<obj name="PropertyObject" class="SamplePrefPointStyle" version="4">
									<prop name="PropertyTypeName">Point Style</prop>
									<prop name="Position">7</prop>
									<prop name="IsDefault">0</prop>
									<prop name="PointStyle">psNothing</prop>
								</obj>
								<obj name="PropertyObject" class="GenSampleEditPosition" version="4">
									<prop name="PropertyTypeName">Position</prop>
									<prop name="Position">7</prop>
									<prop name="IsDefault">1</prop>
								</obj>
								<obj name="PropertyObject" class="GenSampleEditReplicate" version="4">
									<prop name="PropertyTypeName">Replicate of</prop>
									<prop name="Position">7</prop>
									<prop name="IsDefault">1</prop>
									<prop name="ReplicateOf">-1</prop>
								</obj>
								<obj name="PropertyObject" class="HTCSampleID" version="4">
									<prop name="PropertyTypeName">Sample ID</prop>
									<prop name="Position">7</prop>
									<prop name="IsDefault">1</prop>
								</obj>
								<obj name="PropertyObject" class="GenSampleEditName" version="4">
									<prop name="PropertyTypeName">Sample Name</prop>
									<prop name="Position">7</prop>
									<prop name="IsDefault">1</prop>
									<prop name="name">Sample 8</prop>
								</obj>
								<obj name="PropertyObject" class="HTCSamplePrepNotes" version="4">
									<prop name="PropertyTypeName">Sample Prep Notes</prop>
									<prop name="Position">7</prop>
									<prop name="IsDefault">1</prop>
								</obj>
								<obj name="PropertyObject" class="GenSampleEditSubset" version="4">
									<prop name="PropertyTypeName">Subsets</prop>
									<prop name="Position">7</prop>
									<prop name="IsDefault">1</prop>
								</obj>
								<obj name="PropertyObject" class="SamplePrefWidth" version="5">
									<prop name="PropertyTypeName">Width</prop>
									<prop name="Position">7</prop>
									<prop name="IsDefault">1</prop>
									<prop name="Width">1</prop>
								</obj>
							</list>
						</obj>
					</obj>
					<obj name="item" class="SamplePropInfo" version="1">
						<obj name="ChannelProperties" class="ChanPropList" version="2">
							<obj name="ChannelProperties" class="EMList" version="1">
								<list name="emlist" count="1">
									<obj name="item" class="PropertyList" version="1">
										<list name="emlist" count="12">
											<obj name="PropertyObject" class="RQSampleTargetProperty" version="4">
												<prop name="PropertyTypeName">Combined Sample and Target Type</prop>
												<prop name="Position">8</prop>
												<prop name="IsDefault">0</prop>
												<obj name="ChannelProp" class="ChannelProperty" version="1">
													<prop name="ChannelIdx">0</prop>
												</obj>
											</obj>
											<obj name="PropertyObject" class="QuantConcProperty" version="4">
												<prop name="PropertyTypeName">Concentration</prop>
												<prop name="Position">8</prop>
												<prop name="IsDefault">1</prop>
												<prop name="Concentration">0</prop>
												<obj name="ChannelProp" class="ChannelProperty" version="1">
													<prop name="ChannelIdx">0</prop>
												</obj>
												<prop name="ReadOnly">1</prop>
											</obj>
											<obj name="PropertyObject" class="QuantCpHighProp" version="4">
												<prop name="PropertyTypeName">Cp High</prop>
												<prop name="Position">8</prop>
												<prop name="IsDefault">1</prop>
												<prop name="CpRangeHigh">0</prop>
												<obj name="ChannelProp" class="ChannelProperty" version="1">
													<prop name="ChannelIdx">0</prop>
												</obj>
												<prop name="ReadOnly">1</prop>
											</obj>
											<obj name="PropertyObject" class="QuantCpLowProp" version="4">
												<prop name="PropertyTypeName">Cp Low</prop>
												<prop name="Position">8</prop>
												<prop name="IsDefault">1</prop>
												<prop name="CpRangeLow">0</prop>
												<obj name="ChannelProp" class="ChannelProperty" version="1">
													<prop name="ChannelIdx">0</prop>
												</obj>
												<prop name="ReadOnly">1</prop>
											</obj>
											<obj name="PropertyObject" class="RQEffProp" version="4">
												<prop name="PropertyTypeName">Efficiency</prop>
												<prop name="Position">8</prop>
												<prop name="IsDefault">1</prop>
												<prop name="Efficiency">2</prop>
												<obj name="ChannelProp" class="ChannelProperty" version="1">
													<prop name="ChannelIdx">0</prop>
												</obj>
											</obj>
											<obj name="PropertyObject" class="ChannelGenotype" version="4">
												<prop name="PropertyTypeName">Melt Geno Genotype</prop>
												<prop name="Position">8</prop>
												<prop name="IsDefault">1</prop>
												<prop name="ReadOnly">1</prop>
												<obj name="ChannelProp" class="ChannelProperty" version="1">
													<prop name="ChannelIdx">0</prop>
												</obj>
											</obj>
											<obj name="PropertyObject" class="GroupChannelTypeProp" version="4">
												<prop name="PropertyTypeName">Melt Geno Sample Type</prop>
												<prop name="Position">8</prop>
												<prop name="IsDefault">0</prop>
												<prop name="GroupSampleType">mstUnknown</prop>
												<obj name="ChannelProp" class="ChannelProperty" version="1">
													<prop name="ChannelIdx">0</prop>
												</obj>
											</obj>
											<obj name="PropertyObject" class="QuantSampleTypeProperty" version="4">
												<prop name="PropertyTypeName">Quantification Sample Type</prop>
												<prop name="Position">8</prop>
												<prop name="IsDefault">0</prop>
												<prop name="SampleType">qsUnknown</prop>
												<obj name="ChannelProp" class="ChannelProperty" version="1">
													<prop name="ChannelIdx">0</prop>
												</obj>
											</obj>
											<obj name="PropertyObject" class="ChannelGenotype" version="4">
												<prop name="PropertyTypeName">Scanning Genotype</prop>
												<prop name="Position">8</prop>
												<prop name="IsDefault">1</prop>
												<prop name="ReadOnly">1</prop>
												<obj name="ChannelProp" class="ChannelProperty" version="1">
													<prop name="ChannelIdx">0</prop>
												</obj>
											</obj>
											<obj name="PropertyObject" class="GroupChannelTypeProp" version="4">
												<prop name="PropertyTypeName">Scanning Sample Type</prop>
												<prop name="Position">8</prop>
												<prop name="IsDefault">0</prop>
												<prop name="GroupSampleType">mstUnknown</prop>
												<obj name="ChannelProp" class="ChannelProperty" version="1">
													<prop name="ChannelIdx">0</prop>
												</obj>
											</obj>
											<obj name="PropertyObject" class="TargetName" version="4">
												<prop name="PropertyTypeName">Target Name</prop>
												<prop name="Position">8</prop>
												<prop name="IsDefault">1</prop>
												<obj name="ChannelProp" class="ChannelProperty" version="1">
													<prop name="ChannelIdx">0</prop>
												</obj>
											</obj>
											<obj name="PropertyObject" class="RQTargetProperty" version="4">
												<prop name="PropertyTypeName">Target Type</prop>
												<prop name="Position">8</prop>
												<prop name="IsDefault">0</prop>
												<prop name="TargetType">dtNone</prop>
												<obj name="ChannelProp" class="ChannelProperty" version="1">
													<prop name="ChannelIdx">0</prop>
												</obj>
											</obj>
										</list>
									</obj>
								</list>
							</obj>
						</obj>
						<prop name="ChannelPropertyCount">1</prop>
						<prop name="ContainerPosition">8</prop>
						<prop name="HasSampleProperties">1</prop>
						<obj name="SampleProperties" class="PropertyList" version="1">
							<list name="emlist" count="14">
								<obj name="PropertyObject" class="SamplePrefColor" version="4">
									<prop name="PropertyTypeName">Color</prop>
									<prop name="Position">8</prop>
									<prop name="IsDefault">0</prop>
									<prop name="Color">$00404000</prop>
								</obj>
								<obj name="PropertyObject" class="DominantChannelProp" version="4">
									<prop name="PropertyTypeName">Dominant Channel</prop>
									<prop name="Position">8</prop>
									<prop name="IsDefault">0</prop>
									<prop name="DominantChannel">0</prop>
								</obj>
								<obj name="PropertyObject" class="Genotype" version="4">
									<prop name="PropertyTypeName">EndPt Genotype</prop>
									<prop name="Position">8</prop>
									<prop name="IsDefault">1</prop>
									<prop name="ReadOnly">1</prop>
								</obj>
								<obj name="PropertyObject" class="GroupingSample" version="4">
									<prop name="PropertyTypeName">EndPt Sample Type</prop>
									<prop name="Position">8</prop>
									<prop name="IsDefault">0</prop>
									<prop name="GroupSampleType">mstUnknown</prop>
								</obj>
								<obj name="PropertyObject" class="SamplePrefLineStyle" version="4">
									<prop name="PropertyTypeName">Line Style</prop>
									<prop name="Position">8</prop>
									<prop name="IsDefault">0</prop>
									<prop name="LineStyle">psSolid</prop>
								</obj>
								<obj name="PropertyObject" class="GenSampleEditNotes" version="4">
									<prop name="PropertyTypeName">Notes</prop>
									<prop name="Position">8</prop>
									<prop name="IsDefault">1</prop>
								</obj>
								<obj name="PropertyObject" class="SamplePrefPointStyle" version="4">
									<prop name="PropertyTypeName">Point Style</prop>
									<prop name="Position">8</prop>
									<prop name="IsDefault">0</prop>
									<prop name="PointStyle">psNothing</prop>
								</obj>
								<obj name="PropertyObject" class="GenSampleEditPosition" version="4">
									<prop name="PropertyTypeName">Position</prop>
									<prop name="Position">8</prop>
									<prop name="IsDefault">1</prop>
								</obj>
								<obj name="PropertyObject" class="GenSampleEditReplicate" version="4">
									<prop name="PropertyTypeName">Replicate of</prop>
									<prop name="Position">8</prop>
									<prop name="IsDefault">1</prop>
									<prop name="ReplicateOf">-1</prop>
								</obj>
								<obj name="PropertyObject" class="HTCSampleID" version="4">
									<prop name="PropertyTypeName">Sample ID</prop>
									<prop name="Position">8</prop>
									<prop name="IsDefault">1</prop>
								</obj>
								<obj name="PropertyObject" class="GenSampleEditName" version="4">
									<prop name="PropertyTypeName">Sample Name</prop>
									<prop name="Position">8</prop>
									<prop name="IsDefault">1</prop>
									<prop name="name">Sample 9</prop>
								</obj>
								<obj name="PropertyObject" class="HTCSamplePrepNotes" version="4">
									<prop name="PropertyTypeName">Sample Prep Notes</prop>
									<prop name="Position">8</prop>
									<prop name="IsDefault">1</prop>
								</obj>
								<obj name="PropertyObject" class="GenSampleEditSubset" version="4">
									<prop name="PropertyTypeName">Subsets</prop>
									<prop name="Position">8</prop>
									<prop name="IsDefault">1</prop>
								</obj>
								<obj name="PropertyObject" class="SamplePrefWidth" version="5">
									<prop name="PropertyTypeName">Width</prop>
									<prop name="Position">8</prop>
									<prop name="IsDefault">1</prop>
									<prop name="Width">1</prop>
								</obj>
							</list>
						</obj>
					</obj>
					<obj name="item" class="SamplePropInfo" version="1">
						<obj name="ChannelProperties" class="ChanPropList" version="2">
							<obj name="ChannelProperties" class="EMList" version="1">
								<list name="emlist" count="1">
									<obj name="item" class="PropertyList" version="1">
										<list name="emlist" count="12">
											<obj name="PropertyObject" class="RQSampleTargetProperty" version="4">
												<prop name="PropertyTypeName">Combined Sample and Target Type</prop>
												<prop name="Position">9</prop>
												<prop name="IsDefault">0</prop>
												<obj name="ChannelProp" class="ChannelProperty" version="1">
													<prop name="ChannelIdx">0</prop>
												</obj>
											</obj>
											<obj name="PropertyObject" class="QuantConcProperty" version="4">
												<prop name="PropertyTypeName">Concentration</prop>
												<prop name="Position">9</prop>
												<prop name="IsDefault">1</prop>
												<prop name="Concentration">0</prop>
												<obj name="ChannelProp" class="ChannelProperty" version="1">
													<prop name="ChannelIdx">0</prop>
												</obj>
												<prop name="ReadOnly">1</prop>
											</obj>
											<obj name="PropertyObject" class="QuantCpHighProp" version="4">
												<prop name="PropertyTypeName">Cp High</prop>
												<prop name="Position">9</prop>
												<prop name="IsDefault">1</prop>
												<prop name="CpRangeHigh">0</prop>
												<obj name="ChannelProp" class="ChannelProperty" version="1">
													<prop name="ChannelIdx">0</prop>
												</obj>
												<prop name="ReadOnly">1</prop>
											</obj>
											<obj name="PropertyObject" class="QuantCpLowProp" version="4">
												<prop name="PropertyTypeName">Cp Low</prop>
												<prop name="Position">9</prop>
												<prop name="IsDefault">1</prop>
												<prop name="CpRangeLow">0</prop>
												<obj name="ChannelProp" class="ChannelProperty" version="1">
													<prop name="ChannelIdx">0</prop>
												</obj>
												<prop name="ReadOnly">1</prop>
											</obj>
											<obj name="PropertyObject" class="RQEffProp" version="4">
												<prop name="PropertyTypeName">Efficiency</prop>
												<prop name="Position">9</prop>
												<prop name="IsDefault">1</prop>
												<prop name="Efficiency">2</prop>
												<obj name="ChannelProp" class="ChannelProperty" version="1">
													<prop name="ChannelIdx">0</prop>
												</obj>
											</obj>
											<obj name="PropertyObject" class="ChannelGenotype" version="4">
												<prop name="PropertyTypeName">Melt Geno Genotype</prop>
												<prop name="Position">9</prop>
												<prop name="IsDefault">1</prop>
												<prop name="ReadOnly">1</prop>
												<obj name="ChannelProp" class="ChannelProperty" version="1">
													<prop name="ChannelIdx">0</prop>
												</obj>
											</obj>
											<obj name="PropertyObject" class="GroupChannelTypeProp" version="4">
												<prop name="PropertyTypeName">Melt Geno Sample Type</prop>
												<prop name="Position">9</prop>
												<prop name="IsDefault">0</prop>
												<prop name="GroupSampleType">mstUnknown</prop>
												<obj name="ChannelProp" class="ChannelProperty" version="1">
													<prop name="ChannelIdx">0</prop>
												</obj>
											</obj>
											<obj name="PropertyObject" class="QuantSampleTypeProperty" version="4">
												<prop name="PropertyTypeName">Quantification Sample Type</prop>
												<prop name="Position">9</prop>
												<prop name="IsDefault">0</prop>
												<prop name="SampleType">qsUnknown</prop>
												<obj name="ChannelProp" class="ChannelProperty" version="1">
													<prop name="ChannelIdx">0</prop>
												</obj>
											</obj>
											<obj name="PropertyObject" class="ChannelGenotype" version="4">
												<prop name="PropertyTypeName">Scanning Genotype</prop>
												<prop name="Position">9</prop>
												<prop name="IsDefault">1</prop>
												<prop name="ReadOnly">1</prop>
												<obj name="ChannelProp" class="ChannelProperty" version="1">
													<prop name="ChannelIdx">0</prop>
												</obj>
											</obj>
											<obj name="PropertyObject" class="GroupChannelTypeProp" version="4">
												<prop name="PropertyTypeName">Scanning Sample Type</prop>
												<prop name="Position">9</prop>
												<prop name="IsDefault">0</prop>
												<prop name="GroupSampleType">mstUnknown</prop>
												<obj name="ChannelProp" class="ChannelProperty" version="1">
													<prop name="ChannelIdx">0</prop>
												</obj>
											</obj>
											<obj name="PropertyObject" class="TargetName" version="4">
												<prop name="PropertyTypeName">Target Name</prop>
												<prop name="Position">9</prop>
												<prop name="IsDefault">1</prop>
												<obj name="ChannelProp" class="ChannelProperty" version="1">
													<prop name="ChannelIdx">0</prop>
												</obj>
											</obj>
											<obj name="PropertyObject" class="RQTargetProperty" version="4">
												<prop name="PropertyTypeName">Target Type</prop>
												<prop name="Position">9</prop>
												<prop name="IsDefault">0</prop>
												<prop name="TargetType">dtNone</prop>
												<obj name="ChannelProp" class="ChannelProperty" version="1">
													<prop name="ChannelIdx">0</prop>
												</obj>
											</obj>
										</list>
									</obj>
								</list>
							</obj>
						</obj>
						<prop name="ChannelPropertyCount">1</prop>
						<prop name="ContainerPosition">9</prop>
						<prop name="HasSampleProperties">1</prop>
						<obj name="SampleProperties" class="PropertyList" version="1">
							<list name="emlist" count="14">
								<obj name="PropertyObject" class="SamplePrefColor" version="4">
									<prop name="PropertyTypeName">Color</prop>
									<prop name="Position">9</prop>
									<prop name="IsDefault">0</prop>
									<prop name="Color">$004080FF</prop>
								</obj>
								<obj name="PropertyObject" class="DominantChannelProp" version="4">
									<prop name="PropertyTypeName">Dominant Channel</prop>
									<prop name="Position">9</prop>
									<prop name="IsDefault">0</prop>
									<prop name="DominantChannel">0</prop>
								</obj>
								<obj name="PropertyObject" class="Genotype" version="4">
									<prop name="PropertyTypeName">EndPt Genotype</prop>
									<prop name="Position">9</prop>
									<prop name="IsDefault">1</prop>
									<prop name="ReadOnly">1</prop>
								</obj>
								<obj name="PropertyObject" class="GroupingSample" version="4">
									<prop name="PropertyTypeName">EndPt Sample Type</prop>
									<prop name="Position">9</prop>
									<prop name="IsDefault">0</prop>
									<prop name="GroupSampleType">mstUnknown</prop>
								</obj>
								<obj name="PropertyObject" class="SamplePrefLineStyle" version="4">
									<prop name="PropertyTypeName">Line Style</prop>
									<prop name="Position">9</prop>
									<prop name="IsDefault">0</prop>
									<prop name="LineStyle">psSolid</prop>
								</obj>
								<obj name="PropertyObject" class="GenSampleEditNotes" version="4">
									<prop name="PropertyTypeName">Notes</prop>
									<prop name="Position">9</prop>
									<prop name="IsDefault">1</prop>
								</obj>
								<obj name="PropertyObject" class="SamplePrefPointStyle" version="4">
									<prop name="PropertyTypeName">Point Style</prop>
									<prop name="Position">9</prop>
									<prop name="IsDefault">0</prop>
									<prop name="PointStyle">psNothing</prop>
								</obj>
								<obj name="PropertyObject" class="GenSampleEditPosition" version="4">
									<prop name="PropertyTypeName">Position</prop>
									<prop name="Position">9</prop>
									<prop name="IsDefault">1</prop>
								</obj>
								<obj name="PropertyObject" class="GenSampleEditReplicate" version="4">
									<prop name="PropertyTypeName">Replicate of</prop>
									<prop name="Position">9</prop>
									<prop name="IsDefault">1</prop>
									<prop name="ReplicateOf">-1</prop>
								</obj>
								<obj name="PropertyObject" class="HTCSampleID" version="4">
									<prop name="PropertyTypeName">Sample ID</prop>
									<prop name="Position">9</prop>
									<prop name="IsDefault">1</prop>
								</obj>
								<obj name="PropertyObject" class="GenSampleEditName" version="4">
									<prop name="PropertyTypeName">Sample Name</prop>
									<prop name="Position">9</prop>
									<prop name="IsDefault">1</prop>
									<prop name="name">Sample 10</prop>
								</obj>
								<obj name="PropertyObject" class="HTCSamplePrepNotes" version="4">
									<prop name="PropertyTypeName">Sample Prep Notes</prop>
									<prop name="Position">9</prop>
									<prop name="IsDefault">1</prop>
								</obj>
								<obj name="PropertyObject" class="GenSampleEditSubset" version="4">
									<prop name="PropertyTypeName">Subsets</prop>
									<prop name="Position">9</prop>
									<prop name="IsDefault">1</prop>
								</obj>
								<obj name="PropertyObject" class="SamplePrefWidth" version="5">
									<prop name="PropertyTypeName">Width</prop>
									<prop name="Position">9</prop>
									<prop name="IsDefault">1</prop>
									<prop name="Width">1</prop>
								</obj>
							</list>
						</obj>
					</obj>
					<obj name="item" class="SamplePropInfo" version="1">
						<obj name="ChannelProperties" class="ChanPropList" version="2">
							<obj name="ChannelProperties" class="EMList" version="1">
								<list name="emlist" count="1">
									<obj name="item" class="PropertyList" version="1">
										<list name="emlist" count="12">
											<obj name="PropertyObject" class="RQSampleTargetProperty" version="4">
												<prop name="PropertyTypeName">Combined Sample and Target Type</prop>
												<prop name="Position">10</prop>
												<prop name="IsDefault">0</prop>
												<obj name="ChannelProp" class="ChannelProperty" version="1">
													<prop name="ChannelIdx">0</prop>
												</obj>
											</obj>
											<obj name="PropertyObject" class="QuantConcProperty" version="4">
												<prop name="PropertyTypeName">Concentration</prop>
												<prop name="Position">10</prop>
												<prop name="IsDefault">1</prop>
												<prop name="Concentration">0</prop>
												<obj name="ChannelProp" class="ChannelProperty" version="1">
													<prop name="ChannelIdx">0</prop>
												</obj>
												<prop name="ReadOnly">1</prop>
											</obj>
											<obj name="PropertyObject" class="QuantCpHighProp" version="4">
												<prop name="PropertyTypeName">Cp High</prop>
												<prop name="Position">10</prop>
												<prop name="IsDefault">1</prop>
												<prop name="CpRangeHigh">0</prop>
												<obj name="ChannelProp" class="ChannelProperty" version="1">
													<prop name="ChannelIdx">0</prop>
												</obj>
												<prop name="ReadOnly">1</prop>
											</obj>
											<obj name="PropertyObject" class="QuantCpLowProp" version="4">
												<prop name="PropertyTypeName">Cp Low</prop>
												<prop name="Position">10</prop>
												<prop name="IsDefault">1</prop>
												<prop name="CpRangeLow">0</prop>
												<obj name="ChannelProp" class="ChannelProperty" version="1">
													<prop name="ChannelIdx">0</prop>
												</obj>
												<prop name="ReadOnly">1</prop>
											</obj>
											<obj name="PropertyObject" class="RQEffProp" version="4">
												<prop name="PropertyTypeName">Efficiency</prop>
												<prop name="Position">10</prop>
												<prop name="IsDefault">1</prop>
												<prop name="Efficiency">2</prop>
												<obj name="ChannelProp" class="ChannelProperty" version="1">
													<prop name="ChannelIdx">0</prop>
												</obj>
											</obj>
											<obj name="PropertyObject" class="ChannelGenotype" version="4">
												<prop name="PropertyTypeName">Melt Geno Genotype</prop>
												<prop name="Position">10</prop>
												<prop name="IsDefault">1</prop>
												<prop name="ReadOnly">1</prop>
												<obj name="ChannelProp" class="ChannelProperty" version="1">
													<prop name="ChannelIdx">0</prop>
												</obj>
											</obj>
											<obj name="PropertyObject" class="GroupChannelTypeProp" version="4">
												<prop name="PropertyTypeName">Melt Geno Sample Type</prop>
												<prop name="Position">10</prop>
												<prop name="IsDefault">0</prop>
												<prop name="GroupSampleType">mstUnknown</prop>
												<obj name="ChannelProp" class="ChannelProperty" version="1">
													<prop name="ChannelIdx">0</prop>
												</obj>
											</obj>
											<obj name="PropertyObject" class="QuantSampleTypeProperty" version="4">
												<prop name="PropertyTypeName">Quantification Sample Type</prop>
												<prop name="Position">10</prop>
												<prop name="IsDefault">0</prop>
												<prop name="SampleType">qsUnknown</prop>
												<obj name="ChannelProp" class="ChannelProperty" version="1">
													<prop name="ChannelIdx">0</prop>
												</obj>
											</obj>
											<obj name="PropertyObject" class="ChannelGenotype" version="4">
												<prop name="PropertyTypeName">Scanning Genotype</prop>
												<prop name="Position">10</prop>
												<prop name="IsDefault">1</prop>
												<prop name="ReadOnly">1</prop>
												<obj name="ChannelProp" class="ChannelProperty" version="1">
													<prop name="ChannelIdx">0</prop>
												</obj>
											</obj>
											<obj name="PropertyObject" class="GroupChannelTypeProp" version="4">
												<prop name="PropertyTypeName">Scanning Sample Type</prop>
												<prop name="Position">10</prop>
												<prop name="IsDefault">0</prop>
												<prop name="GroupSampleType">mstUnknown</prop>
												<obj name="ChannelProp" class="ChannelProperty" version="1">
													<prop name="ChannelIdx">0</prop>
												</obj>
											</obj>
											<obj name="PropertyObject" class="TargetName" version="4">
												<prop name="PropertyTypeName">Target Name</prop>
												<prop name="Position">10</prop>
												<prop name="IsDefault">1</prop>
												<obj name="ChannelProp" class="ChannelProperty" version="1">
													<prop name="ChannelIdx">0</prop>
												</obj>
											</obj>
											<obj name="PropertyObject" class="RQTargetProperty" version="4">
												<prop name="PropertyTypeName">Target Type</prop>
												<prop name="Position">10</prop>
												<prop name="IsDefault">0</prop>
												<prop name="TargetType">dtNone</prop>
												<obj name="ChannelProp" class="ChannelProperty" version="1">
													<prop name="ChannelIdx">0</prop>
												</obj>
											</obj>
										</list>
									</obj>
								</list>
							</obj>
						</obj>
						<prop name="ChannelPropertyCount">1</prop>
						<prop name="ContainerPosition">10</prop>
						<prop name="HasSampleProperties">1</prop>
						<obj name="SampleProperties" class="PropertyList" version="1">
							<list name="emlist" count="14">
								<obj name="PropertyObject" class="SamplePrefColor" version="4">
									<prop name="PropertyTypeName">Color</prop>
									<prop name="Position">10</prop>
									<prop name="IsDefault">0</prop>
									<prop name="Color">$00FD0299</prop>
								</obj>
								<obj name="PropertyObject" class="DominantChannelProp" version="4">
									<prop name="PropertyTypeName">Dominant Channel</prop>
									<prop name="Position">10</prop>
									<prop name="IsDefault">0</prop>
									<prop name="DominantChannel">0</prop>
								</obj>
								<obj name="PropertyObject" class="Genotype" version="4">
									<prop name="PropertyTypeName">EndPt Genotype</prop>
									<prop name="Position">10</prop>
									<prop name="IsDefault">1</prop>
									<prop name="ReadOnly">1</prop>
								</obj>
								<obj name="PropertyObject" class="GroupingSample" version="4">
									<prop name="PropertyTypeName">EndPt Sample Type</prop>
									<prop name="Position">10</prop>
									<prop name="IsDefault">0</prop>
									<prop name="GroupSampleType">mstUnknown</prop>
								</obj>
								<obj name="PropertyObject" class="SamplePrefLineStyle" version="4">
									<prop name="PropertyTypeName">Line Style</prop>
									<prop name="Position">10</prop>
									<prop name="IsDefault">0</prop>
									<prop name="LineStyle">psSolid</prop>
								</obj>
								<obj name="PropertyObject" class="GenSampleEditNotes" version="4">
									<prop name="PropertyTypeName">Notes</prop>
									<prop name="Position">10</prop>
									<prop name="IsDefault">1</prop>
								</obj>
								<obj name="PropertyObject" class="SamplePrefPointStyle" version="4">
									<prop name="PropertyTypeName">Point Style</prop>
									<prop name="Position">10</prop>
									<prop name="IsDefault">0</prop>
									<prop name="PointStyle">psNothing</prop>
								</obj>
								<obj name="PropertyObject" class="GenSampleEditPosition" version="4">
									<prop name="PropertyTypeName">Position</prop>
									<prop name="Position">10</prop>
									<prop name="IsDefault">1</prop>
								</obj>
								<obj name="PropertyObject" class="GenSampleEditReplicate" version="4">
									<prop name="PropertyTypeName">Replicate of</prop>
									<prop name="Position">10</prop>
									<prop name="IsDefault">1</prop>
									<prop name="ReplicateOf">-1</prop>
								</obj>
								<obj name="PropertyObject" class="HTCSampleID" version="4">
									<prop name="PropertyTypeName">Sample ID</prop>
									<prop name="Position">10</prop>
									<prop name="IsDefault">1</prop>
								</obj>
								<obj name="PropertyObject" class="GenSampleEditName" version="4">
									<prop name="PropertyTypeName">Sample Name</prop>
									<prop name="Position">10</prop>
									<prop name="IsDefault">1</prop>
									<prop name="name">Sample 11</prop>
								</obj>
								<obj name="PropertyObject" class="HTCSamplePrepNotes" version="4">
									<prop name="PropertyTypeName">Sample Prep Notes</prop>
									<prop name="Position">10</prop>
									<prop name="IsDefault">1</prop>
								</obj>
								<obj name="PropertyObject" class="GenSampleEditSubset" version="4">
									<prop name="PropertyTypeName">Subsets</prop>
									<prop name="Position">10</prop>
									<prop name="IsDefault">1</prop>
								</obj>
								<obj name="PropertyObject" class="SamplePrefWidth" version="5">
									<prop name="PropertyTypeName">Width</prop>
									<prop name="Position">10</prop>
									<prop name="IsDefault">1</prop>
									<prop name="Width">1</prop>
								</obj>
							</list>
						</obj>
					</obj>
					<obj name="item" class="SamplePropInfo" version="1">
						<obj name="ChannelProperties" class="ChanPropList" version="2">
							<obj name="ChannelProperties" class="EMList" version="1">
								<list name="emlist" count="1">
									<obj name="item" class="PropertyList" version="1">
										<list name="emlist" count="12">
											<obj name="PropertyObject" class="RQSampleTargetProperty" version="4">
												<prop name="PropertyTypeName">Combined Sample and Target Type</prop>
												<prop name="Position">11</prop>
												<prop name="IsDefault">0</prop>
												<obj name="ChannelProp" class="ChannelProperty" version="1">
													<prop name="ChannelIdx">0</prop>
												</obj>
											</obj>
											<obj name="PropertyObject" class="QuantConcProperty" version="4">
												<prop name="PropertyTypeName">Concentration</prop>
												<prop name="Position">11</prop>
												<prop name="IsDefault">1</prop>
												<prop name="Concentration">0</prop>
												<obj name="ChannelProp" class="ChannelProperty" version="1">
													<prop name="ChannelIdx">0</prop>
												</obj>
												<prop name="ReadOnly">1</prop>
											</obj>
											<obj name="PropertyObject" class="QuantCpHighProp" version="4">
												<prop name="PropertyTypeName">Cp High</prop>
												<prop name="Position">11</prop>
												<prop name="IsDefault">1</prop>
												<prop name="CpRangeHigh">0</prop>
												<obj name="ChannelProp" class="ChannelProperty" version="1">
													<prop name="ChannelIdx">0</prop>
												</obj>
												<prop name="ReadOnly">1</prop>
											</obj>
											<obj name="PropertyObject" class="QuantCpLowProp" version="4">
												<prop name="PropertyTypeName">Cp Low</prop>
												<prop name="Position">11</prop>
												<prop name="IsDefault">1</prop>
												<prop name="CpRangeLow">0</prop>
												<obj name="ChannelProp" class="ChannelProperty" version="1">
													<prop name="ChannelIdx">0</prop>
												</obj>
												<prop name="ReadOnly">1</prop>
											</obj>
											<obj name="PropertyObject" class="RQEffProp" version="4">
												<prop name="PropertyTypeName">Efficiency</prop>
												<prop name="Position">11</prop>
												<prop name="IsDefault">1</prop>
												<prop name="Efficiency">2</prop>
												<obj name="ChannelProp" class="ChannelProperty" version="1">
													<prop name="ChannelIdx">0</prop>
												</obj>
											</obj>
											<obj name="PropertyObject" class="ChannelGenotype" version="4">
												<prop name="PropertyTypeName">Melt Geno Genotype</prop>
												<prop name="Position">11</prop>
												<prop name="IsDefault">1</prop>
												<prop name="ReadOnly">1</prop>
												<obj name="ChannelProp" class="ChannelProperty" version="1">
													<prop name="ChannelIdx">0</prop>
												</obj>
											</obj>
											<obj name="PropertyObject" class="GroupChannelTypeProp" version="4">
												<prop name="PropertyTypeName">Melt Geno Sample Type</prop>
												<prop name="Position">11</prop>
												<prop name="IsDefault">0</prop>
												<prop name="GroupSampleType">mstUnknown</prop>
												<obj name="ChannelProp" class="ChannelProperty" version="1">
													<prop name="ChannelIdx">0</prop>
												</obj>
											</obj>
											<obj name="PropertyObject" class="QuantSampleTypeProperty" version="4">
												<prop name="PropertyTypeName">Quantification Sample Type</prop>
												<prop name="Position">11</prop>
												<prop name="IsDefault">0</prop>
												<prop name="SampleType">qsUnknown</prop>
												<obj name="ChannelProp" class="ChannelProperty" version="1">
													<prop name="ChannelIdx">0</prop>
												</obj>
											</obj>
											<obj name="PropertyObject" class="ChannelGenotype" version="4">
												<prop name="PropertyTypeName">Scanning Genotype</prop>
												<prop name="Position">11</prop>
												<prop name="IsDefault">1</prop>
												<prop name="ReadOnly">1</prop>
												<obj name="ChannelProp" class="ChannelProperty" version="1">
													<prop name="ChannelIdx">0</prop>
												</obj>
											</obj>
											<obj name="PropertyObject" class="GroupChannelTypeProp" version="4">
												<prop name="PropertyTypeName">Scanning Sample Type</prop>
												<prop name="Position">11</prop>
												<prop name="IsDefault">0</prop>
												<prop name="GroupSampleType">mstUnknown</prop>
												<obj name="ChannelProp" class="ChannelProperty" version="1">
													<prop name="ChannelIdx">0</prop>
												</obj>
											</obj>
											<obj name="PropertyObject" class="TargetName" version="4">
												<prop name="PropertyTypeName">Target Name</prop>
												<prop name="Position">11</prop>
												<prop name="IsDefault">1</prop>
												<obj name="ChannelProp" class="ChannelProperty" version="1">
													<prop name="ChannelIdx">0</prop>
												</obj>
											</obj>
											<obj name="PropertyObject" class="RQTargetProperty" version="4">
												<prop name="PropertyTypeName">Target Type</prop>
												<prop name="Position">11</prop>
												<prop name="IsDefault">0</prop>
												<prop name="TargetType">dtNone</prop>
												<obj name="ChannelProp" class="ChannelProperty" version="1">
													<prop name="ChannelIdx">0</prop>
												</obj>
											</obj>
										</list>
									</obj>
								</list>
							</obj>
						</obj>
						<prop name="ChannelPropertyCount">1</prop>
						<prop name="ContainerPosition">11</prop>
						<prop name="HasSampleProperties">1</prop>
						<obj name="SampleProperties" class="PropertyList" version="1">
							<list name="emlist" count="14">
								<obj name="PropertyObject" class="SamplePrefColor" version="4">
									<prop name="PropertyTypeName">Color</prop>
									<prop name="Position">11</prop>
									<prop name="IsDefault">0</prop>
									<prop name="Color">$0026C4B8</prop>
								</obj>
								<obj name="PropertyObject" class="DominantChannelProp" version="4">
									<prop name="PropertyTypeName">Dominant Channel</prop>
									<prop name="Position">11</prop>
									<prop name="IsDefault">0</prop>
									<prop name="DominantChannel">0</prop>
								</obj>
								<obj name="PropertyObject" class="Genotype" version="4">
									<prop name="PropertyTypeName">EndPt Genotype</prop>
									<prop name="Position">11</prop>
									<prop name="IsDefault">1</prop>
									<prop name="ReadOnly">1</prop>
								</obj>
								<obj name="PropertyObject" class="GroupingSample" version="4">
									<prop name="PropertyTypeName">EndPt Sample Type</prop>
									<prop name="Position">11</prop>
									<prop name="IsDefault">0</prop>
									<prop name="GroupSampleType">mstUnknown</prop>
								</obj>
								<obj name="PropertyObject" class="SamplePrefLineStyle" version="4">
									<prop name="PropertyTypeName">Line Style</prop>
									<prop name="Position">11</prop>
									<prop name="IsDefault">0</prop>
									<prop name="LineStyle">psSolid</prop>
								</obj>
								<obj name="PropertyObject" class="GenSampleEditNotes" version="4">
									<prop name="PropertyTypeName">Notes</prop>
									<prop name="Position">11</prop>
									<prop name="IsDefault">1</prop>
								</obj>
								<obj name="PropertyObject" class="SamplePrefPointStyle" version="4">
									<prop name="PropertyTypeName">Point Style</prop>
									<prop name="Position">11</prop>
									<prop name="IsDefault">0</prop>
									<prop name="PointStyle">psNothing</prop>
								</obj>
								<obj name="PropertyObject" class="GenSampleEditPosition" version="4">
									<prop name="PropertyTypeName">Position</prop>
									<prop name="Position">11</prop>
									<prop name="IsDefault">1</prop>
								</obj>
								<obj name="PropertyObject" class="GenSampleEditReplicate" version="4">
									<prop name="PropertyTypeName">Replicate of</prop>
									<prop name="Position">11</prop>
									<prop name="IsDefault">1</prop>
									<prop name="ReplicateOf">-1</prop>
								</obj>
								<obj name="PropertyObject" class="HTCSampleID" version="4">
									<prop name="PropertyTypeName">Sample ID</prop>
									<prop name="Position">11</prop>
									<prop name="IsDefault">1</prop>
								</obj>
								<obj name="PropertyObject" class="GenSampleEditName" version="4">
									<prop name="PropertyTypeName">Sample Name</prop>
									<prop name="Position">11</prop>
									<prop name="IsDefault">1</prop>
									<prop name="name">Sample 12</prop>
								</obj>
								<obj name="PropertyObject" class="HTCSamplePrepNotes" version="4">
									<prop name="PropertyTypeName">Sample Prep Notes</prop>
									<prop name="Position">11</prop>
									<prop name="IsDefault">1</prop>
								</obj>
								<obj name="PropertyObject" class="GenSampleEditSubset" version="4">
									<prop name="PropertyTypeName">Subsets</prop>
									<prop name="Position">11</prop>
									<prop name="IsDefault">1</prop>
								</obj>
								<obj name="PropertyObject" class="SamplePrefWidth" version="5">
									<prop name="PropertyTypeName">Width</prop>
									<prop name="Position">11</prop>
									<prop name="IsDefault">1</prop>
									<prop name="Width">1</prop>
								</obj>
							</list>
						</obj>
					</obj>
					<obj name="item" class="SamplePropInfo" version="1">
						<obj name="ChannelProperties" class="ChanPropList" version="2">
							<obj name="ChannelProperties" class="EMList" version="1">
								<list name="emlist" count="1">
									<obj name="item" class="PropertyList" version="1">
										<list name="emlist" count="12">
											<obj name="PropertyObject" class="RQSampleTargetProperty" version="4">
												<prop name="PropertyTypeName">Combined Sample and Target Type</prop>
												<prop name="Position">12</prop>
												<prop name="IsDefault">0</prop>
												<obj name="ChannelProp" class="ChannelProperty" version="1">
													<prop name="ChannelIdx">0</prop>
												</obj>
											</obj>
											<obj name="PropertyObject" class="QuantConcProperty" version="4">
												<prop name="PropertyTypeName">Concentration</prop>
												<prop name="Position">12</prop>
												<prop name="IsDefault">1</prop>
												<prop name="Concentration">0</prop>
												<obj name="ChannelProp" class="ChannelProperty" version="1">
													<prop name="ChannelIdx">0</prop>
												</obj>
												<prop name="ReadOnly">1</prop>
											</obj>
											<obj name="PropertyObject" class="QuantCpHighProp" version="4">
												<prop name="PropertyTypeName">Cp High</prop>
												<prop name="Position">12</prop>
												<prop name="IsDefault">1</prop>
												<prop name="CpRangeHigh">0</prop>
												<obj name="ChannelProp" class="ChannelProperty" version="1">
													<prop name="ChannelIdx">0</prop>
												</obj>
												<prop name="ReadOnly">1</prop>
											</obj>
											<obj name="PropertyObject" class="QuantCpLowProp" version="4">
												<prop name="PropertyTypeName">Cp Low</prop>
												<prop name="Position">12</prop>
												<prop name="IsDefault">1</prop>
												<prop name="CpRangeLow">0</prop>
												<obj name="ChannelProp" class="ChannelProperty" version="1">
													<prop name="ChannelIdx">0</prop>
												</obj>
												<prop name="ReadOnly">1</prop>
											</obj>
											<obj name="PropertyObject" class="RQEffProp" version="4">
												<prop name="PropertyTypeName">Efficiency</prop>
												<prop name="Position">12</prop>
												<prop name="IsDefault">1</prop>
												<prop name="Efficiency">2</prop>
												<obj name="ChannelProp" class="ChannelProperty" version="1">
													<prop name="ChannelIdx">0</prop>
												</obj>
											</obj>
											<obj name="PropertyObject" class="ChannelGenotype" version="4">
												<prop name="PropertyTypeName">Melt Geno Genotype</prop>
												<prop name="Position">12</prop>
												<prop name="IsDefault">1</prop>
												<prop name="ReadOnly">1</prop>
												<obj name="ChannelProp" class="ChannelProperty" version="1">
													<prop name="ChannelIdx">0</prop>
												</obj>
											</obj>
											<obj name="PropertyObject" class="GroupChannelTypeProp" version="4">
												<prop name="PropertyTypeName">Melt Geno Sample Type</prop>
												<prop name="Position">12</prop>
												<prop name="IsDefault">0</prop>
												<prop name="GroupSampleType">mstUnknown</prop>
												<obj name="ChannelProp" class="ChannelProperty" version="1">
													<prop name="ChannelIdx">0</prop>
												</obj>
											</obj>
											<obj name="PropertyObject" class="QuantSampleTypeProperty" version="4">
												<prop name="PropertyTypeName">Quantification Sample Type</prop>
												<prop name="Position">12</prop>
												<prop name="IsDefault">0</prop>
												<prop name="SampleType">qsUnknown</prop>
												<obj name="ChannelProp" class="ChannelProperty" version="1">
													<prop name="ChannelIdx">0</prop>
												</obj>
											</obj>
											<obj name="PropertyObject" class="ChannelGenotype" version="4">
												<prop name="PropertyTypeName">Scanning Genotype</prop>
												<prop name="Position">12</prop>
												<prop name="IsDefault">1</prop>
												<prop name="ReadOnly">1</prop>
												<obj name="ChannelProp" class="ChannelProperty" version="1">
													<prop name="ChannelIdx">0</prop>
												</obj>
											</obj>
											<obj name="PropertyObject" class="GroupChannelTypeProp" version="4">
												<prop name="PropertyTypeName">Scanning Sample Type</prop>
												<prop name="Position">12</prop>
												<prop name="IsDefault">0</prop>
												<prop name="GroupSampleType">mstUnknown</prop>
												<obj name="ChannelProp" class="ChannelProperty" version="1">
													<prop name="ChannelIdx">0</prop>
												</obj>
											</obj>
											<obj name="PropertyObject" class="TargetName" version="4">
												<prop name="PropertyTypeName">Target Name</prop>
												<prop name="Position">12</prop>
												<prop name="IsDefault">1</prop>
												<obj name="ChannelProp" class="ChannelProperty" version="1">
													<prop name="ChannelIdx">0</prop>
												</obj>
											</obj>
											<obj name="PropertyObject" class="RQTargetProperty" version="4">
												<prop name="PropertyTypeName">Target Type</prop>
												<prop name="Position">12</prop>
												<prop name="IsDefault">0</prop>
												<prop name="TargetType">dtNone</prop>
												<obj name="ChannelProp" class="ChannelProperty" version="1">
													<prop name="ChannelIdx">0</prop>
												</obj>
											</obj>
										</list>
									</obj>
								</list>
							</obj>
						</obj>
						<prop name="ChannelPropertyCount">1</prop>
						<prop name="ContainerPosition">12</prop>
						<prop name="HasSampleProperties">1</prop>
						<obj name="SampleProperties" class="PropertyList" version="1">
							<list name="emlist" count="14">
								<obj name="PropertyObject" class="SamplePrefColor" version="4">
									<prop name="PropertyTypeName">Color</prop>
									<prop name="Position">12</prop>
									<prop name="IsDefault">0</prop>
									<prop name="Color">$00FF8000</prop>
								</obj>
								<obj name="PropertyObject" class="DominantChannelProp" version="4">
									<prop name="PropertyTypeName">Dominant Channel</prop>
									<prop name="Position">12</prop>
									<prop name="IsDefault">0</prop>
									<prop name="DominantChannel">0</prop>
								</obj>
								<obj name="PropertyObject" class="Genotype" version="4">
									<prop name="PropertyTypeName">EndPt Genotype</prop>
									<prop name="Position">12</prop>
									<prop name="IsDefault">1</prop>
									<prop name="ReadOnly">1</prop>
								</obj>
								<obj name="PropertyObject" class="GroupingSample" version="4">
									<prop name="PropertyTypeName">EndPt Sample Type</prop>
									<prop name="Position">12</prop>
									<prop name="IsDefault">0</prop>
									<prop name="GroupSampleType">mstUnknown</prop>
								</obj>
								<obj name="PropertyObject" class="SamplePrefLineStyle" version="4">
									<prop name="PropertyTypeName">Line Style</prop>
									<prop name="Position">12</prop>
									<prop name="IsDefault">0</prop>
									<prop name="LineStyle">psSolid</prop>
								</obj>
								<obj name="PropertyObject" class="GenSampleEditNotes" version="4">
									<prop name="PropertyTypeName">Notes</prop>
									<prop name="Position">12</prop>
									<prop name="IsDefault">1</prop>
								</obj>
								<obj name="PropertyObject" class="SamplePrefPointStyle" version="4">
									<prop name="PropertyTypeName">Point Style</prop>
									<prop name="Position">12</prop>
									<prop name="IsDefault">0</prop>
									<prop name="PointStyle">psNothing</prop>
								</obj>
								<obj name="PropertyObject" class="GenSampleEditPosition" version="4">
									<prop name="PropertyTypeName">Position</prop>
									<prop name="Position">12</prop>
									<prop name="IsDefault">1</prop>
								</obj>
								<obj name="PropertyObject" class="GenSampleEditReplicate" version="4">
									<prop name="PropertyTypeName">Replicate of</prop>
									<prop name="Position">12</prop>
									<prop name="IsDefault">1</prop>
									<prop name="ReplicateOf">-1</prop>
								</obj>
								<obj name="PropertyObject" class="HTCSampleID" version="4">
									<prop name="PropertyTypeName">Sample ID</prop>
									<prop name="Position">12</prop>
									<prop name="IsDefault">1</prop>
								</obj>
								<obj name="PropertyObject" class="GenSampleEditName" version="4">
									<prop name="PropertyTypeName">Sample Name</prop>
									<prop name="Position">12</prop>
									<prop name="IsDefault">1</prop>
									<prop name="name">Sample 13</prop>
								</obj>
								<obj name="PropertyObject" class="HTCSamplePrepNotes" version="4">
									<prop name="PropertyTypeName">Sample Prep Notes</prop>
									<prop name="Position">12</prop>
									<prop name="IsDefault">1</prop>
								</obj>
								<obj name="PropertyObject" class="GenSampleEditSubset" version="4">
									<prop name="PropertyTypeName">Subsets</prop>
									<prop name="Position">12</prop>
									<prop name="IsDefault">1</prop>
								</obj>
								<obj name="PropertyObject" class="SamplePrefWidth" version="5">
									<prop name="PropertyTypeName">Width</prop>
									<prop name="Position">12</prop>
									<prop name="IsDefault">1</prop>
									<prop name="Width">1</prop>
								</obj>
							</list>
						</obj>
					</obj>
					<obj name="item" class="SamplePropInfo" version="1">
						<obj name="ChannelProperties" class="ChanPropList" version="2">
							<obj name="ChannelProperties" class="EMList" version="1">
								<list name="emlist" count="1">
									<obj name="item" class="PropertyList" version="1">
										<list name="emlist" count="12">
											<obj name="PropertyObject" class="RQSampleTargetProperty" version="4">
												<prop name="PropertyTypeName">Combined Sample and Target Type</prop>
												<prop name="Position">13</prop>
												<prop name="IsDefault">0</prop>
												<obj name="ChannelProp" class="ChannelProperty" version="1">
													<prop name="ChannelIdx">0</prop>
												</obj>
											</obj>
											<obj name="PropertyObject" class="QuantConcProperty" version="4">
												<prop name="PropertyTypeName">Concentration</prop>
												<prop name="Position">13</prop>
												<prop name="IsDefault">1</prop>
												<prop name="Concentration">0</prop>
												<obj name="ChannelProp" class="ChannelProperty" version="1">
													<prop name="ChannelIdx">0</prop>
												</obj>
												<prop name="ReadOnly">1</prop>
											</obj>
											<obj name="PropertyObject" class="QuantCpHighProp" version="4">
												<prop name="PropertyTypeName">Cp High</prop>
												<prop name="Position">13</prop>
												<prop name="IsDefault">1</prop>
												<prop name="CpRangeHigh">0</prop>
												<obj name="ChannelProp" class="ChannelProperty" version="1">
													<prop name="ChannelIdx">0</prop>
												</obj>
												<prop name="ReadOnly">1</prop>
											</obj>
											<obj name="PropertyObject" class="QuantCpLowProp" version="4">
												<prop name="PropertyTypeName">Cp Low</prop>
												<prop name="Position">13</prop>
												<prop name="IsDefault">1</prop>
												<prop name="CpRangeLow">0</prop>
												<obj name="ChannelProp" class="ChannelProperty" version="1">
													<prop name="ChannelIdx">0</prop>
												</obj>
												<prop name="ReadOnly">1</prop>
											</obj>
											<obj name="PropertyObject" class="RQEffProp" version="4">
												<prop name="PropertyTypeName">Efficiency</prop>
												<prop name="Position">13</prop>
												<prop name="IsDefault">1</prop>
												<prop name="Efficiency">2</prop>
												<obj name="ChannelProp" class="ChannelProperty" version="1">
													<prop name="ChannelIdx">0</prop>
												</obj>
											</obj>
											<obj name="PropertyObject" class="ChannelGenotype" version="4">
												<prop name="PropertyTypeName">Melt Geno Genotype</prop>
												<prop name="Position">13</prop>
												<prop name="IsDefault">1</prop>
												<prop name="ReadOnly">1</prop>
												<obj name="ChannelProp" class="ChannelProperty" version="1">
													<prop name="ChannelIdx">0</prop>
												</obj>
											</obj>
											<obj name="PropertyObject" class="GroupChannelTypeProp" version="4">
												<prop name="PropertyTypeName">Melt Geno Sample Type</prop>
												<prop name="Position">13</prop>
												<prop name="IsDefault">0</prop>
												<prop name="GroupSampleType">mstUnknown</prop>
												<obj name="ChannelProp" class="ChannelProperty" version="1">
													<prop name="ChannelIdx">0</prop>
												</obj>
											</obj>
											<obj name="PropertyObject" class="QuantSampleTypeProperty" version="4">
												<prop name="PropertyTypeName">Quantification Sample Type</prop>
												<prop name="Position">13</prop>
												<prop name="IsDefault">0</prop>
												<prop name="SampleType">qsUnknown</prop>
												<obj name="ChannelProp" class="ChannelProperty" version="1">
													<prop name="ChannelIdx">0</prop>
												</obj>
											</obj>
											<obj name="PropertyObject" class="ChannelGenotype" version="4">
												<prop name="PropertyTypeName">Scanning Genotype</prop>
												<prop name="Position">13</prop>
												<prop name="IsDefault">1</prop>
												<prop name="ReadOnly">1</prop>
												<obj name="ChannelProp" class="ChannelProperty" version="1">
													<prop name="ChannelIdx">0</prop>
												</obj>
											</obj>
											<obj name="PropertyObject" class="GroupChannelTypeProp" version="4">
												<prop name="PropertyTypeName">Scanning Sample Type</prop>
												<prop name="Position">13</prop>
												<prop name="IsDefault">0</prop>
												<prop name="GroupSampleType">mstUnknown</prop>
												<obj name="ChannelProp" class="ChannelProperty" version="1">
													<prop name="ChannelIdx">0</prop>
												</obj>
											</obj>
											<obj name="PropertyObject" class="TargetName" version="4">
												<prop name="PropertyTypeName">Target Name</prop>
												<prop name="Position">13</prop>
												<prop name="IsDefault">1</prop>
												<obj name="ChannelProp" class="ChannelProperty" version="1">
													<prop name="ChannelIdx">0</prop>
												</obj>
											</obj>
											<obj name="PropertyObject" class="RQTargetProperty" version="4">
												<prop name="PropertyTypeName">Target Type</prop>
												<prop name="Position">13</prop>
												<prop name="IsDefault">0</prop>
												<prop name="TargetType">dtNone</prop>
												<obj name="ChannelProp" class="ChannelProperty" version="1">
													<prop name="ChannelIdx">0</prop>
												</obj>
											</obj>
										</list>
									</obj>
								</list>
							</obj>
						</obj>
						<prop name="ChannelPropertyCount">1</prop>
						<prop name="ContainerPosition">13</prop>
						<prop name="HasSampleProperties">1</prop>
						<obj name="SampleProperties" class="PropertyList" version="1">
							<list name="emlist" count="14">
								<obj name="PropertyObject" class="SamplePrefColor" version="4">
									<prop name="PropertyTypeName">Color</prop>
									<prop name="Position">13</prop>
									<prop name="IsDefault">0</prop>
									<prop name="Color">clRed</prop>
								</obj>
								<obj name="PropertyObject" class="DominantChannelProp" version="4">
									<prop name="PropertyTypeName">Dominant Channel</prop>
									<prop name="Position">13</prop>
									<prop name="IsDefault">0</prop>
									<prop name="DominantChannel">0</prop>
								</obj>
								<obj name="PropertyObject" class="Genotype" version="4">
									<prop name="PropertyTypeName">EndPt Genotype</prop>
									<prop name="Position">13</prop>
									<prop name="IsDefault">1</prop>
									<prop name="ReadOnly">1</prop>
								</obj>
								<obj name="PropertyObject" class="GroupingSample" version="4">
									<prop name="PropertyTypeName">EndPt Sample Type</prop>
									<prop name="Position">13</prop>
									<prop name="IsDefault">0</prop>
									<prop name="GroupSampleType">mstUnknown</prop>
								</obj>
								<obj name="PropertyObject" class="SamplePrefLineStyle" version="4">
									<prop name="PropertyTypeName">Line Style</prop>
									<prop name="Position">13</prop>
									<prop name="IsDefault">0</prop>
									<prop name="LineStyle">psSolid</prop>
								</obj>
								<obj name="PropertyObject" class="GenSampleEditNotes" version="4">
									<prop name="PropertyTypeName">Notes</prop>
									<prop name="Position">13</prop>
									<prop name="IsDefault">1</prop>
								</obj>
								<obj name="PropertyObject" class="SamplePrefPointStyle" version="4">
									<prop name="PropertyTypeName">Point Style</prop>
									<prop name="Position">13</prop>
									<prop name="IsDefault">0</prop>
									<prop name="PointStyle">psNothing</prop>
								</obj>
								<obj name="PropertyObject" class="GenSampleEditPosition" version="4">
									<prop name="PropertyTypeName">Position</prop>
									<prop name="Position">13</prop>
									<prop name="IsDefault">1</prop>
								</obj>
								<obj name="PropertyObject" class="GenSampleEditReplicate" version="4">
									<prop name="PropertyTypeName">Replicate of</prop>
									<prop name="Position">13</prop>
									<prop name="IsDefault">1</prop>
									<prop name="ReplicateOf">-1</prop>
								</obj>
								<obj name="PropertyObject" class="HTCSampleID" version="4">
									<prop name="PropertyTypeName">Sample ID</prop>
									<prop name="Position">13</prop>
									<prop name="IsDefault">1</prop>
								</obj>
								<obj name="PropertyObject" class="GenSampleEditName" version="4">
									<prop name="PropertyTypeName">Sample Name</prop>
									<prop name="Position">13</prop>
									<prop name="IsDefault">1</prop>
									<prop name="name">Sample 14</prop>
								</obj>
								<obj name="PropertyObject" class="HTCSamplePrepNotes" version="4">
									<prop name="PropertyTypeName">Sample Prep Notes</prop>
									<prop name="Position">13</prop>
									<prop name="IsDefault">1</prop>
								</obj>
								<obj name="PropertyObject" class="GenSampleEditSubset" version="4">
									<prop name="PropertyTypeName">Subsets</prop>
									<prop name="Position">13</prop>
									<prop name="IsDefault">1</prop>
								</obj>
								<obj name="PropertyObject" class="SamplePrefWidth" version="5">
									<prop name="PropertyTypeName">Width</prop>
									<prop name="Position">13</prop>
									<prop name="IsDefault">1</prop>
									<prop name="Width">1</prop>
								</obj>
							</list>
						</obj>
					</obj>
					<obj name="item" class="SamplePropInfo" version="1">
						<obj name="ChannelProperties" class="ChanPropList" version="2">
							<obj name="ChannelProperties" class="EMList" version="1">
								<list name="emlist" count="1">
									<obj name="item" class="PropertyList" version="1">
										<list name="emlist" count="12">
											<obj name="PropertyObject" class="RQSampleTargetProperty" version="4">
												<prop name="PropertyTypeName">Combined Sample and Target Type</prop>
												<prop name="Position">14</prop>
												<prop name="IsDefault">0</prop>
												<obj name="ChannelProp" class="ChannelProperty" version="1">
													<prop name="ChannelIdx">0</prop>
												</obj>
											</obj>
											<obj name="PropertyObject" class="QuantConcProperty" version="4">
												<prop name="PropertyTypeName">Concentration</prop>
												<prop name="Position">14</prop>
												<prop name="IsDefault">1</prop>
												<prop name="Concentration">0</prop>
												<obj name="ChannelProp" class="ChannelProperty" version="1">
													<prop name="ChannelIdx">0</prop>
												</obj>
												<prop name="ReadOnly">1</prop>
											</obj>
											<obj name="PropertyObject" class="QuantCpHighProp" version="4">
												<prop name="PropertyTypeName">Cp High</prop>
												<prop name="Position">14</prop>
												<prop name="IsDefault">1</prop>
												<prop name="CpRangeHigh">0</prop>
												<obj name="ChannelProp" class="ChannelProperty" version="1">
													<prop name="ChannelIdx">0</prop>
												</obj>
												<prop name="ReadOnly">1</prop>
											</obj>
											<obj name="PropertyObject" class="QuantCpLowProp" version="4">
												<prop name="PropertyTypeName">Cp Low</prop>
												<prop name="Position">14</prop>
												<prop name="IsDefault">1</prop>
												<prop name="CpRangeLow">0</prop>
												<obj name="ChannelProp" class="ChannelProperty" version="1">
													<prop name="ChannelIdx">0</prop>
												</obj>
												<prop name="ReadOnly">1</prop>
											</obj>
											<obj name="PropertyObject" class="RQEffProp" version="4">
												<prop name="PropertyTypeName">Efficiency</prop>
												<prop name="Position">14</prop>
												<prop name="IsDefault">1</prop>
												<prop name="Efficiency">2</prop>
												<obj name="ChannelProp" class="ChannelProperty" version="1">
													<prop name="ChannelIdx">0</prop>
												</obj>
											</obj>
											<obj name="PropertyObject" class="ChannelGenotype" version="4">
												<prop name="PropertyTypeName">Melt Geno Genotype</prop>
												<prop name="Position">14</prop>
												<prop name="IsDefault">1</prop>
												<prop name="ReadOnly">1</prop>
												<obj name="ChannelProp" class="ChannelProperty" version="1">
													<prop name="ChannelIdx">0</prop>
												</obj>
											</obj>
											<obj name="PropertyObject" class="GroupChannelTypeProp" version="4">
												<prop name="PropertyTypeName">Melt Geno Sample Type</prop>
												<prop name="Position">14</prop>
												<prop name="IsDefault">0</prop>
												<prop name="GroupSampleType">mstUnknown</prop>
												<obj name="ChannelProp" class="ChannelProperty" version="1">
													<prop name="ChannelIdx">0</prop>
												</obj>
											</obj>
											<obj name="PropertyObject" class="QuantSampleTypeProperty" version="4">
												<prop name="PropertyTypeName">Quantification Sample Type</prop>
												<prop name="Position">14</prop>
												<prop name="IsDefault">0</prop>
												<prop name="SampleType">qsUnknown</prop>
												<obj name="ChannelProp" class="ChannelProperty" version="1">
													<prop name="ChannelIdx">0</prop>
												</obj>
											</obj>
											<obj name="PropertyObject" class="ChannelGenotype" version="4">
												<prop name="PropertyTypeName">Scanning Genotype</prop>
												<prop name="Position">14</prop>
												<prop name="IsDefault">1</prop>
												<prop name="ReadOnly">1</prop>
												<obj name="ChannelProp" class="ChannelProperty" version="1">
													<prop name="ChannelIdx">0</prop>
												</obj>
											</obj>
											<obj name="PropertyObject" class="GroupChannelTypeProp" version="4">
												<prop name="PropertyTypeName">Scanning Sample Type</prop>
												<prop name="Position">14</prop>
												<prop name="IsDefault">0</prop>
												<prop name="GroupSampleType">mstUnknown</prop>
												<obj name="ChannelProp" class="ChannelProperty" version="1">
													<prop name="ChannelIdx">0</prop>
												</obj>
											</obj>
											<obj name="PropertyObject" class="TargetName" version="4">
												<prop name="PropertyTypeName">Target Name</prop>
												<prop name="Position">14</prop>
												<prop name="IsDefault">1</prop>
												<obj name="ChannelProp" class="ChannelProperty" version="1">
													<prop name="ChannelIdx">0</prop>
												</obj>
											</obj>
											<obj name="PropertyObject" class="RQTargetProperty" version="4">
												<prop name="PropertyTypeName">Target Type</prop>
												<prop name="Position">14</prop>
												<prop name="IsDefault">0</prop>
												<prop name="TargetType">dtNone</prop>
												<obj name="ChannelProp" class="ChannelProperty" version="1">
													<prop name="ChannelIdx">0</prop>
												</obj>
											</obj>
										</list>
									</obj>
								</list>
							</obj>
						</obj>
						<prop name="ChannelPropertyCount">1</prop>
						<prop name="ContainerPosition">14</prop>
						<prop name="HasSampleProperties">1</prop>
						<obj name="SampleProperties" class="PropertyList" version="1">
							<list name="emlist" count="14">
								<obj name="PropertyObject" class="SamplePrefColor" version="4">
									<prop name="PropertyTypeName">Color</prop>
									<prop name="Position">14</prop>
									<prop name="IsDefault">0</prop>
									<prop name="Color">$0030D700</prop>
								</obj>
								<obj name="PropertyObject" class="DominantChannelProp" version="4">
									<prop name="PropertyTypeName">Dominant Channel</prop>
									<prop name="Position">14</prop>
									<prop name="IsDefault">0</prop>
									<prop name="DominantChannel">0</prop>
								</obj>
								<obj name="PropertyObject" class="Genotype" version="4">
									<prop name="PropertyTypeName">EndPt Genotype</prop>
									<prop name="Position">14</prop>
									<prop name="IsDefault">1</prop>
									<prop name="ReadOnly">1</prop>
								</obj>
								<obj name="PropertyObject" class="GroupingSample" version="4">
									<prop name="PropertyTypeName">EndPt Sample Type</prop>
									<prop name="Position">14</prop>
									<prop name="IsDefault">0</prop>
									<prop name="GroupSampleType">mstUnknown</prop>
								</obj>
								<obj name="PropertyObject" class="SamplePrefLineStyle" version="4">
									<prop name="PropertyTypeName">Line Style</prop>
									<prop name="Position">14</prop>
									<prop name="IsDefault">0</prop>
									<prop name="LineStyle">psSolid</prop>
								</obj>
								<obj name="PropertyObject" class="GenSampleEditNotes" version="4">
									<prop name="PropertyTypeName">Notes</prop>
									<prop name="Position">14</prop>
									<prop name="IsDefault">1</prop>
								</obj>
								<obj name="PropertyObject" class="SamplePrefPointStyle" version="4">
									<prop name="PropertyTypeName">Point Style</prop>
									<prop name="Position">14</prop>
									<prop name="IsDefault">0</prop>
									<prop name="PointStyle">psNothing</prop>
								</obj>
								<obj name="PropertyObject" class="GenSampleEditPosition" version="4">
									<prop name="PropertyTypeName">Position</prop>
									<prop name="Position">14</prop>
									<prop name="IsDefault">1</prop>
								</obj>
								<obj name="PropertyObject" class="GenSampleEditReplicate" version="4">
									<prop name="PropertyTypeName">Replicate of</prop>
									<prop name="Position">14</prop>
									<prop name="IsDefault">1</prop>
									<prop name="ReplicateOf">-1</prop>
								</obj>
								<obj name="PropertyObject" class="HTCSampleID" version="4">
									<prop name="PropertyTypeName">Sample ID</prop>
									<prop name="Position">14</prop>
									<prop name="IsDefault">1</prop>
								</obj>
								<obj name="PropertyObject" class="GenSampleEditName" version="4">
									<prop name="PropertyTypeName">Sample Name</prop>
									<prop name="Position">14</prop>
									<prop name="IsDefault">1</prop>
									<prop name="name">Sample 15</prop>
								</obj>
								<obj name="PropertyObject" class="HTCSamplePrepNotes" version="4">
									<prop name="PropertyTypeName">Sample Prep Notes</prop>
									<prop name="Position">14</prop>
									<prop name="IsDefault">1</prop>
								</obj>
								<obj name="PropertyObject" class="GenSampleEditSubset" version="4">
									<prop name="PropertyTypeName">Subsets</prop>
									<prop name="Position">14</prop>
									<prop name="IsDefault">1</prop>
								</obj>
								<obj name="PropertyObject" class="SamplePrefWidth" version="5">
									<prop name="PropertyTypeName">Width</prop>
									<prop name="Position">14</prop>
									<prop name="IsDefault">1</prop>
									<prop name="Width">1</prop>
								</obj>
							</list>
						</obj>
					</obj>
					<obj name="item" class="SamplePropInfo" version="1">
						<obj name="ChannelProperties" class="ChanPropList" version="2">
							<obj name="ChannelProperties" class="EMList" version="1">
								<list name="emlist" count="1">
									<obj name="item" class="PropertyList" version="1">
										<list name="emlist" count="12">
											<obj name="PropertyObject" class="RQSampleTargetProperty" version="4">
												<prop name="PropertyTypeName">Combined Sample and Target Type</prop>
												<prop name="Position">15</prop>
												<prop name="IsDefault">0</prop>
												<obj name="ChannelProp" class="ChannelProperty" version="1">
													<prop name="ChannelIdx">0</prop>
												</obj>
											</obj>
											<obj name="PropertyObject" class="QuantConcProperty" version="4">
												<prop name="PropertyTypeName">Concentration</prop>
												<prop name="Position">15</prop>
												<prop name="IsDefault">1</prop>
												<prop name="Concentration">0</prop>
												<obj name="ChannelProp" class="ChannelProperty" version="1">
													<prop name="ChannelIdx">0</prop>
												</obj>
												<prop name="ReadOnly">1</prop>
											</obj>
											<obj name="PropertyObject" class="QuantCpHighProp" version="4">
												<prop name="PropertyTypeName">Cp High</prop>
												<prop name="Position">15</prop>
												<prop name="IsDefault">1</prop>
												<prop name="CpRangeHigh">0</prop>
												<obj name="ChannelProp" class="ChannelProperty" version="1">
													<prop name="ChannelIdx">0</prop>
												</obj>
												<prop name="ReadOnly">1</prop>
											</obj>
											<obj name="PropertyObject" class="QuantCpLowProp" version="4">
												<prop name="PropertyTypeName">Cp Low</prop>
												<prop name="Position">15</prop>
												<prop name="IsDefault">1</prop>
												<prop name="CpRangeLow">0</prop>
												<obj name="ChannelProp" class="ChannelProperty" version="1">
													<prop name="ChannelIdx">0</prop>
												</obj>
												<prop name="ReadOnly">1</prop>
											</obj>
											<obj name="PropertyObject" class="RQEffProp" version="4">
												<prop name="PropertyTypeName">Efficiency</prop>
												<prop name="Position">15</prop>
												<prop name="IsDefault">1</prop>
												<prop name="Efficiency">2</prop>
												<obj name="ChannelProp" class="ChannelProperty" version="1">
													<prop name="ChannelIdx">0</prop>
												</obj>
											</obj>
											<obj name="PropertyObject" class="ChannelGenotype" version="4">
												<prop name="PropertyTypeName">Melt Geno Genotype</prop>
												<prop name="Position">15</prop>
												<prop name="IsDefault">1</prop>
												<prop name="ReadOnly">1</prop>
												<obj name="ChannelProp" class="ChannelProperty" version="1">
													<prop name="ChannelIdx">0</prop>
												</obj>
											</obj>
											<obj name="PropertyObject" class="GroupChannelTypeProp" version="4">
												<prop name="PropertyTypeName">Melt Geno Sample Type</prop>
												<prop name="Position">15</prop>
												<prop name="IsDefault">0</prop>
												<prop name="GroupSampleType">mstUnknown</prop>
												<obj name="ChannelProp" class="ChannelProperty" version="1">
													<prop name="ChannelIdx">0</prop>
												</obj>
											</obj>
											<obj name="PropertyObject" class="QuantSampleTypeProperty" version="4">
												<prop name="PropertyTypeName">Quantification Sample Type</prop>
												<prop name="Position">15</prop>
												<prop name="IsDefault">0</prop>
												<prop name="SampleType">qsUnknown</prop>
												<obj name="ChannelProp" class="ChannelProperty" version="1">
													<prop name="ChannelIdx">0</prop>
												</obj>
											</obj>
											<obj name="PropertyObject" class="ChannelGenotype" version="4">
												<prop name="PropertyTypeName">Scanning Genotype</prop>
												<prop name="Position">15</prop>
												<prop name="IsDefault">1</prop>
												<prop name="ReadOnly">1</prop>
												<obj name="ChannelProp" class="ChannelProperty" version="1">
													<prop name="ChannelIdx">0</prop>
												</obj>
											</obj>
											<obj name="PropertyObject" class="GroupChannelTypeProp" version="4">
												<prop name="PropertyTypeName">Scanning Sample Type</prop>
												<prop name="Position">15</prop>
												<prop name="IsDefault">0</prop>
												<prop name="GroupSampleType">mstUnknown</prop>
												<obj name="ChannelProp" class="ChannelProperty" version="1">
													<prop name="ChannelIdx">0</prop>
												</obj>
											</obj>
											<obj name="PropertyObject" class="TargetName" version="4">
												<prop name="PropertyTypeName">Target Name</prop>
												<prop name="Position">15</prop>
												<prop name="IsDefault">1</prop>
												<obj name="ChannelProp" class="ChannelProperty" version="1">
													<prop name="ChannelIdx">0</prop>
												</obj>
											</obj>
											<obj name="PropertyObject" class="RQTargetProperty" version="4">
												<prop name="PropertyTypeName">Target Type</prop>
												<prop name="Position">15</prop>
												<prop name="IsDefault">0</prop>
												<prop name="TargetType">dtNone</prop>
												<obj name="ChannelProp" class="ChannelProperty" version="1">
													<prop name="ChannelIdx">0</prop>
												</obj>
											</obj>
										</list>
									</obj>
								</list>
							</obj>
						</obj>
						<prop name="ChannelPropertyCount">1</prop>
						<prop name="ContainerPosition">15</prop>
						<prop name="HasSampleProperties">1</prop>
						<obj name="SampleProperties" class="PropertyList" version="1">
							<list name="emlist" count="14">
								<obj name="PropertyObject" class="SamplePrefColor" version="4">
									<prop name="PropertyTypeName">Color</prop>
									<prop name="Position">15</prop>
									<prop name="IsDefault">0</prop>
									<prop name="Color">clFuchsia</prop>
								</obj>
								<obj name="PropertyObject" class="DominantChannelProp" version="4">
									<prop name="PropertyTypeName">Dominant Channel</prop>
									<prop name="Position">15</prop>
									<prop name="IsDefault">0</prop>
									<prop name="DominantChannel">0</prop>
								</obj>
								<obj name="PropertyObject" class="Genotype" version="4">
									<prop name="PropertyTypeName">EndPt Genotype</prop>
									<prop name="Position">15</prop>
									<prop name="IsDefault">1</prop>
									<prop name="ReadOnly">1</prop>
								</obj>
								<obj name="PropertyObject" class="GroupingSample" version="4">
									<prop name="PropertyTypeName">EndPt Sample Type</prop>
									<prop name="Position">15</prop>
									<prop name="IsDefault">0</prop>
									<prop name="GroupSampleType">mstUnknown</prop>
								</obj>
								<obj name="PropertyObject" class="SamplePrefLineStyle" version="4">
									<prop name="PropertyTypeName">Line Style</prop>
									<prop name="Position">15</prop>
									<prop name="IsDefault">0</prop>
									<prop name="LineStyle">psSolid</prop>
								</obj>
								<obj name="PropertyObject" class="GenSampleEditNotes" version="4">
									<prop name="PropertyTypeName">Notes</prop>
									<prop name="Position">15</prop>
									<prop name="IsDefault">1</prop>
								</obj>
								<obj name="PropertyObject" class="SamplePrefPointStyle" version="4">
									<prop name="PropertyTypeName">Point Style</prop>
									<prop name="Position">15</prop>
									<prop name="IsDefault">0</prop>
									<prop name="PointStyle">psNothing</prop>
								</obj>
								<obj name="PropertyObject" class="GenSampleEditPosition" version="4">
									<prop name="PropertyTypeName">Position</prop>
									<prop name="Position">15</prop>
									<prop name="IsDefault">1</prop>
								</obj>
								<obj name="PropertyObject" class="GenSampleEditReplicate" version="4">
									<prop name="PropertyTypeName">Replicate of</prop>
									<prop name="Position">15</prop>
									<prop name="IsDefault">1</prop>
									<prop name="ReplicateOf">-1</prop>
								</obj>
								<obj name="PropertyObject" class="HTCSampleID" version="4">
									<prop name="PropertyTypeName">Sample ID</prop>
									<prop name="Position">15</prop>
									<prop name="IsDefault">1</prop>
								</obj>
								<obj name="PropertyObject" class="GenSampleEditName" version="4">
									<prop name="PropertyTypeName">Sample Name</prop>
									<prop name="Position">15</prop>
									<prop name="IsDefault">1</prop>
									<prop name="name">Sample 16</prop>
								</obj>
								<obj name="PropertyObject" class="HTCSamplePrepNotes" version="4">
									<prop name="PropertyTypeName">Sample Prep Notes</prop>
									<prop name="Position">15</prop>
									<prop name="IsDefault">1</prop>
								</obj>
								<obj name="PropertyObject" class="GenSampleEditSubset" version="4">
									<prop name="PropertyTypeName">Subsets</prop>
									<prop name="Position">15</prop>
									<prop name="IsDefault">1</prop>
								</obj>
								<obj name="PropertyObject" class="SamplePrefWidth" version="5">
									<prop name="PropertyTypeName">Width</prop>
									<prop name="Position">15</prop>
									<prop name="IsDefault">1</prop>
									<prop name="Width">1</prop>
								</obj>
							</list>
						</obj>
					</obj>
					<obj name="item" class="SamplePropInfo" version="1">
						<obj name="ChannelProperties" class="ChanPropList" version="2">
							<obj name="ChannelProperties" class="EMList" version="1">
								<list name="emlist" count="1">
									<obj name="item" class="PropertyList" version="1">
										<list name="emlist" count="12">
											<obj name="PropertyObject" class="RQSampleTargetProperty" version="4">
												<prop name="PropertyTypeName">Combined Sample and Target Type</prop>
												<prop name="Position">16</prop>
												<prop name="IsDefault">0</prop>
												<obj name="ChannelProp" class="ChannelProperty" version="1">
													<prop name="ChannelIdx">0</prop>
												</obj>
											</obj>
											<obj name="PropertyObject" class="QuantConcProperty" version="4">
												<prop name="PropertyTypeName">Concentration</prop>
												<prop name="Position">16</prop>
												<prop name="IsDefault">1</prop>
												<prop name="Concentration">0</prop>
												<obj name="ChannelProp" class="ChannelProperty" version="1">
													<prop name="ChannelIdx">0</prop>
												</obj>
												<prop name="ReadOnly">1</prop>
											</obj>
											<obj name="PropertyObject" class="QuantCpHighProp" version="4">
												<prop name="PropertyTypeName">Cp High</prop>
												<prop name="Position">16</prop>
												<prop name="IsDefault">1</prop>
												<prop name="CpRangeHigh">0</prop>
												<obj name="ChannelProp" class="ChannelProperty" version="1">
													<prop name="ChannelIdx">0</prop>
												</obj>
												<prop name="ReadOnly">1</prop>
											</obj>
											<obj name="PropertyObject" class="QuantCpLowProp" version="4">
												<prop name="PropertyTypeName">Cp Low</prop>
												<prop name="Position">16</prop>
												<prop name="IsDefault">1</prop>
												<prop name="CpRangeLow">0</prop>
												<obj name="ChannelProp" class="ChannelProperty" version="1">
													<prop name="ChannelIdx">0</prop>
												</obj>
												<prop name="ReadOnly">1</prop>
											</obj>
											<obj name="PropertyObject" class="RQEffProp" version="4">
												<prop name="PropertyTypeName">Efficiency</prop>
												<prop name="Position">16</prop>
												<prop name="IsDefault">1</prop>
												<prop name="Efficiency">2</prop>
												<obj name="ChannelProp" class="ChannelProperty" version="1">
													<prop name="ChannelIdx">0</prop>
												</obj>
											</obj>
											<obj name="PropertyObject" class="ChannelGenotype" version="4">
												<prop name="PropertyTypeName">Melt Geno Genotype</prop>
												<prop name="Position">16</prop>
												<prop name="IsDefault">1</prop>
												<prop name="ReadOnly">1</prop>
												<obj name="ChannelProp" class="ChannelProperty" version="1">
													<prop name="ChannelIdx">0</prop>
												</obj>
											</obj>
											<obj name="PropertyObject" class="GroupChannelTypeProp" version="4">
												<prop name="PropertyTypeName">Melt Geno Sample Type</prop>
												<prop name="Position">16</prop>
												<prop name="IsDefault">0</prop>
												<prop name="GroupSampleType">mstUnknown</prop>
												<obj name="ChannelProp" class="ChannelProperty" version="1">
													<prop name="ChannelIdx">0</prop>
												</obj>
											</obj>
											<obj name="PropertyObject" class="QuantSampleTypeProperty" version="4">
												<prop name="PropertyTypeName">Quantification Sample Type</prop>
												<prop name="Position">16</prop>
												<prop name="IsDefault">0</prop>
												<prop name="SampleType">qsUnknown</prop>
												<obj name="ChannelProp" class="ChannelProperty" version="1">
													<prop name="ChannelIdx">0</prop>
												</obj>
											</obj>
											<obj name="PropertyObject" class="ChannelGenotype" version="4">
												<prop name="PropertyTypeName">Scanning Genotype</prop>
												<prop name="Position">16</prop>
												<prop name="IsDefault">1</prop>
												<prop name="ReadOnly">1</prop>
												<obj name="ChannelProp" class="ChannelProperty" version="1">
													<prop name="ChannelIdx">0</prop>
												</obj>
											</obj>
											<obj name="PropertyObject" class="GroupChannelTypeProp" version="4">
												<prop name="PropertyTypeName">Scanning Sample Type</prop>
												<prop name="Position">16</prop>
												<prop name="IsDefault">0</prop>
												<prop name="GroupSampleType">mstUnknown</prop>
												<obj name="ChannelProp" class="ChannelProperty" version="1">
													<prop name="ChannelIdx">0</prop>
												</obj>
											</obj>
											<obj name="PropertyObject" class="TargetName" version="4">
												<prop name="PropertyTypeName">Target Name</prop>
												<prop name="Position">16</prop>
												<prop name="IsDefault">1</prop>
												<obj name="ChannelProp" class="ChannelProperty" version="1">
													<prop name="ChannelIdx">0</prop>
												</obj>
											</obj>
											<obj name="PropertyObject" class="RQTargetProperty" version="4">
												<prop name="PropertyTypeName">Target Type</prop>
												<prop name="Position">16</prop>
												<prop name="IsDefault">0</prop>
												<prop name="TargetType">dtNone</prop>
												<obj name="ChannelProp" class="ChannelProperty" version="1">
													<prop name="ChannelIdx">0</prop>
												</obj>
											</obj>
										</list>
									</obj>
								</list>
							</obj>
						</obj>
						<prop name="ChannelPropertyCount">1</prop>
						<prop name="ContainerPosition">16</prop>
						<prop name="HasSampleProperties">1</prop>
						<obj name="SampleProperties" class="PropertyList" version="1">
							<list name="emlist" count="14">
								<obj name="PropertyObject" class="SamplePrefColor" version="4">
									<prop name="PropertyTypeName">Color</prop>
									<prop name="Position">16</prop>
									<prop name="IsDefault">0</prop>
									<prop name="Color">clGray</prop>
								</obj>
								<obj name="PropertyObject" class="DominantChannelProp" version="4">
									<prop name="PropertyTypeName">Dominant Channel</prop>
									<prop name="Position">16</prop>
									<prop name="IsDefault">0</prop>
									<prop name="DominantChannel">0</prop>
								</obj>
								<obj name="PropertyObject" class="Genotype" version="4">
									<prop name="PropertyTypeName">EndPt Genotype</prop>
									<prop name="Position">16</prop>
									<prop name="IsDefault">1</prop>
									<prop name="ReadOnly">1</prop>
								</obj>
								<obj name="PropertyObject" class="GroupingSample" version="4">
									<prop name="PropertyTypeName">EndPt Sample Type</prop>
									<prop name="Position">16</prop>
									<prop name="IsDefault">0</prop>
									<prop name="GroupSampleType">mstUnknown</prop>
								</obj>
								<obj name="PropertyObject" class="SamplePrefLineStyle" version="4">
									<prop name="PropertyTypeName">Line Style</prop>
									<prop name="Position">16</prop>
									<prop name="IsDefault">0</prop>
									<prop name="LineStyle">psSolid</prop>
								</obj>
								<obj name="PropertyObject" class="GenSampleEditNotes" version="4">
									<prop name="PropertyTypeName">Notes</prop>
									<prop name="Position">16</prop>
									<prop name="IsDefault">1</prop>
								</obj>
								<obj name="PropertyObject" class="SamplePrefPointStyle" version="4">
									<prop name="PropertyTypeName">Point Style</prop>
									<prop name="Position">16</prop>
									<prop name="IsDefault">0</prop>
									<prop name="PointStyle">psNothing</prop>
								</obj>
								<obj name="PropertyObject" class="GenSampleEditPosition" version="4">
									<prop name="PropertyTypeName">Position</prop>
									<prop name="Position">16</prop>
									<prop name="IsDefault">1</prop>
								</obj>
								<obj name="PropertyObject" class="GenSampleEditReplicate" version="4">
									<prop name="PropertyTypeName">Replicate of</prop>
									<prop name="Position">16</prop>
									<prop name="IsDefault">1</prop>
									<prop name="ReplicateOf">-1</prop>
								</obj>
								<obj name="PropertyObject" class="HTCSampleID" version="4">
									<prop name="PropertyTypeName">Sample ID</prop>
									<prop name="Position">16</prop>
									<prop name="IsDefault">1</prop>
								</obj>
								<obj name="PropertyObject" class="GenSampleEditName" version="4">
									<prop name="PropertyTypeName">Sample Name</prop>
									<prop name="Position">16</prop>
									<prop name="IsDefault">1</prop>
									<prop name="name">Sample 17</prop>
								</obj>
								<obj name="PropertyObject" class="HTCSamplePrepNotes" version="4">
									<prop name="PropertyTypeName">Sample Prep Notes</prop>
									<prop name="Position">16</prop>
									<prop name="IsDefault">1</prop>
								</obj>
								<obj name="PropertyObject" class="GenSampleEditSubset" version="4">
									<prop name="PropertyTypeName">Subsets</prop>
									<prop name="Position">16</prop>
									<prop name="IsDefault">1</prop>
								</obj>
								<obj name="PropertyObject" class="SamplePrefWidth" version="5">
									<prop name="PropertyTypeName">Width</prop>
									<prop name="Position">16</prop>
									<prop name="IsDefault">1</prop>
									<prop name="Width">1</prop>
								</obj>
							</list>
						</obj>
					</obj>
					<obj name="item" class="SamplePropInfo" version="1">
						<obj name="ChannelProperties" class="ChanPropList" version="2">
							<obj name="ChannelProperties" class="EMList" version="1">
								<list name="emlist" count="1">
									<obj name="item" class="PropertyList" version="1">
										<list name="emlist" count="12">
											<obj name="PropertyObject" class="RQSampleTargetProperty" version="4">
												<prop name="PropertyTypeName">Combined Sample and Target Type</prop>
												<prop name="Position">17</prop>
												<prop name="IsDefault">0</prop>
												<obj name="ChannelProp" class="ChannelProperty" version="1">
													<prop name="ChannelIdx">0</prop>
												</obj>
											</obj>
											<obj name="PropertyObject" class="QuantConcProperty" version="4">
												<prop name="PropertyTypeName">Concentration</prop>
												<prop name="Position">17</prop>
												<prop name="IsDefault">1</prop>
												<prop name="Concentration">0</prop>
												<obj name="ChannelProp" class="ChannelProperty" version="1">
													<prop name="ChannelIdx">0</prop>
												</obj>
												<prop name="ReadOnly">1</prop>
											</obj>
											<obj name="PropertyObject" class="QuantCpHighProp" version="4">
												<prop name="PropertyTypeName">Cp High</prop>
												<prop name="Position">17</prop>
												<prop name="IsDefault">1</prop>
												<prop name="CpRangeHigh">0</prop>
												<obj name="ChannelProp" class="ChannelProperty" version="1">
													<prop name="ChannelIdx">0</prop>
												</obj>
												<prop name="ReadOnly">1</prop>
											</obj>
											<obj name="PropertyObject" class="QuantCpLowProp" version="4">
												<prop name="PropertyTypeName">Cp Low</prop>
												<prop name="Position">17</prop>
												<prop name="IsDefault">1</prop>
												<prop name="CpRangeLow">0</prop>
												<obj name="ChannelProp" class="ChannelProperty" version="1">
													<prop name="ChannelIdx">0</prop>
												</obj>
												<prop name="ReadOnly">1</prop>
											</obj>
											<obj name="PropertyObject" class="RQEffProp" version="4">
												<prop name="PropertyTypeName">Efficiency</prop>
												<prop name="Position">17</prop>
												<prop name="IsDefault">1</prop>
												<prop name="Efficiency">2</prop>
												<obj name="ChannelProp" class="ChannelProperty" version="1">
													<prop name="ChannelIdx">0</prop>
												</obj>
											</obj>
											<obj name="PropertyObject" class="ChannelGenotype" version="4">
												<prop name="PropertyTypeName">Melt Geno Genotype</prop>
												<prop name="Position">17</prop>
												<prop name="IsDefault">1</prop>
												<prop name="ReadOnly">1</prop>
												<obj name="ChannelProp" class="ChannelProperty" version="1">
													<prop name="ChannelIdx">0</prop>
												</obj>
											</obj>
											<obj name="PropertyObject" class="GroupChannelTypeProp" version="4">
												<prop name="PropertyTypeName">Melt Geno Sample Type</prop>
												<prop name="Position">17</prop>
												<prop name="IsDefault">0</prop>
												<prop name="GroupSampleType">mstUnknown</prop>
												<obj name="ChannelProp" class="ChannelProperty" version="1">
													<prop name="ChannelIdx">0</prop>
												</obj>
											</obj>
											<obj name="PropertyObject" class="QuantSampleTypeProperty" version="4">
												<prop name="PropertyTypeName">Quantification Sample Type</prop>
												<prop name="Position">17</prop>
												<prop name="IsDefault">0</prop>
												<prop name="SampleType">qsUnknown</prop>
												<obj name="ChannelProp" class="ChannelProperty" version="1">
													<prop name="ChannelIdx">0</prop>
												</obj>
											</obj>
											<obj name="PropertyObject" class="ChannelGenotype" version="4">
												<prop name="PropertyTypeName">Scanning Genotype</prop>
												<prop name="Position">17</prop>
												<prop name="IsDefault">1</prop>
												<prop name="ReadOnly">1</prop>
												<obj name="ChannelProp" class="ChannelProperty" version="1">
													<prop name="ChannelIdx">0</prop>
												</obj>
											</obj>
											<obj name="PropertyObject" class="GroupChannelTypeProp" version="4">
												<prop name="PropertyTypeName">Scanning Sample Type</prop>
												<prop name="Position">17</prop>
												<prop name="IsDefault">0</prop>
												<prop name="GroupSampleType">mstUnknown</prop>
												<obj name="ChannelProp" class="ChannelProperty" version="1">
													<prop name="ChannelIdx">0</prop>
												</obj>
											</obj>
											<obj name="PropertyObject" class="TargetName" version="4">
												<prop name="PropertyTypeName">Target Name</prop>
												<prop name="Position">17</prop>
												<prop name="IsDefault">1</prop>
												<obj name="ChannelProp" class="ChannelProperty" version="1">
													<prop name="ChannelIdx">0</prop>
												</obj>
											</obj>
											<obj name="PropertyObject" class="RQTargetProperty" version="4">
												<prop name="PropertyTypeName">Target Type</prop>
												<prop name="Position">17</prop>
												<prop name="IsDefault">0</prop>
												<prop name="TargetType">dtNone</prop>
												<obj name="ChannelProp" class="ChannelProperty" version="1">
													<prop name="ChannelIdx">0</prop>
												</obj>
											</obj>
										</list>
									</obj>
								</list>
							</obj>
						</obj>
						<prop name="ChannelPropertyCount">1</prop>
						<prop name="ContainerPosition">17</prop>
						<prop name="HasSampleProperties">1</prop>
						<obj name="SampleProperties" class="PropertyList" version="1">
							<list name="emlist" count="14">
								<obj name="PropertyObject" class="SamplePrefColor" version="4">
									<prop name="PropertyTypeName">Color</prop>
									<prop name="Position">17</prop>
									<prop name="IsDefault">0</prop>
									<prop name="Color">$0012D7FA</prop>
								</obj>
								<obj name="PropertyObject" class="DominantChannelProp" version="4">
									<prop name="PropertyTypeName">Dominant Channel</prop>
									<prop name="Position">17</prop>
									<prop name="IsDefault">0</prop>
									<prop name="DominantChannel">0</prop>
								</obj>
								<obj name="PropertyObject" class="Genotype" version="4">
									<prop name="PropertyTypeName">EndPt Genotype</prop>
									<prop name="Position">17</prop>
									<prop name="IsDefault">1</prop>
									<prop name="ReadOnly">1</prop>
								</obj>
								<obj name="PropertyObject" class="GroupingSample" version="4">
									<prop name="PropertyTypeName">EndPt Sample Type</prop>
									<prop name="Position">17</prop>
									<prop name="IsDefault">0</prop>
									<prop name="GroupSampleType">mstUnknown</prop>
								</obj>
								<obj name="PropertyObject" class="SamplePrefLineStyle" version="4">
									<prop name="PropertyTypeName">Line Style</prop>
									<prop name="Position">17</prop>
									<prop name="IsDefault">0</prop>
									<prop name="LineStyle">psSolid</prop>
								</obj>
								<obj name="PropertyObject" class="GenSampleEditNotes" version="4">
									<prop name="PropertyTypeName">Notes</prop>
									<prop name="Position">17</prop>
									<prop name="IsDefault">1</prop>
								</obj>
								<obj name="PropertyObject" class="SamplePrefPointStyle" version="4">
									<prop name="PropertyTypeName">Point Style</prop>
									<prop name="Position">17</prop>
									<prop name="IsDefault">0</prop>
									<prop name="PointStyle">psNothing</prop>
								</obj>
								<obj name="PropertyObject" class="GenSampleEditPosition" version="4">
									<prop name="PropertyTypeName">Position</prop>
									<prop name="Position">17</prop>
									<prop name="IsDefault">1</prop>
								</obj>
								<obj name="PropertyObject" class="GenSampleEditReplicate" version="4">
									<prop name="PropertyTypeName">Replicate of</prop>
									<prop name="Position">17</prop>
									<prop name="IsDefault">1</prop>
									<prop name="ReplicateOf">-1</prop>
								</obj>
								<obj name="PropertyObject" class="HTCSampleID" version="4">
									<prop name="PropertyTypeName">Sample ID</prop>
									<prop name="Position">17</prop>
									<prop name="IsDefault">1</prop>
								</obj>
								<obj name="PropertyObject" class="GenSampleEditName" version="4">
									<prop name="PropertyTypeName">Sample Name</prop>
									<prop name="Position">17</prop>
									<prop name="IsDefault">1</prop>
									<prop name="name">Sample 18</prop>
								</obj>
								<obj name="PropertyObject" class="HTCSamplePrepNotes" version="4">
									<prop name="PropertyTypeName">Sample Prep Notes</prop>
									<prop name="Position">17</prop>
									<prop name="IsDefault">1</prop>
								</obj>
								<obj name="PropertyObject" class="GenSampleEditSubset" version="4">
									<prop name="PropertyTypeName">Subsets</prop>
									<prop name="Position">17</prop>
									<prop name="IsDefault">1</prop>
								</obj>
								<obj name="PropertyObject" class="SamplePrefWidth" version="5">
									<prop name="PropertyTypeName">Width</prop>
									<prop name="Position">17</prop>
									<prop name="IsDefault">1</prop>
									<prop name="Width">1</prop>
								</obj>
							</list>
						</obj>
					</obj>
					<obj name="item" class="SamplePropInfo" version="1">
						<obj name="ChannelProperties" class="ChanPropList" version="2">
							<obj name="ChannelProperties" class="EMList" version="1">
								<list name="emlist" count="1">
									<obj name="item" class="PropertyList" version="1">
										<list name="emlist" count="12">
											<obj name="PropertyObject" class="RQSampleTargetProperty" version="4">
												<prop name="PropertyTypeName">Combined Sample and Target Type</prop>
												<prop name="Position">18</prop>
												<prop name="IsDefault">0</prop>
												<obj name="ChannelProp" class="ChannelProperty" version="1">
													<prop name="ChannelIdx">0</prop>
												</obj>
											</obj>
											<obj name="PropertyObject" class="QuantConcProperty" version="4">
												<prop name="PropertyTypeName">Concentration</prop>
												<prop name="Position">18</prop>
												<prop name="IsDefault">1</prop>
												<prop name="Concentration">0</prop>
												<obj name="ChannelProp" class="ChannelProperty" version="1">
													<prop name="ChannelIdx">0</prop>
												</obj>
												<prop name="ReadOnly">1</prop>
											</obj>
											<obj name="PropertyObject" class="QuantCpHighProp" version="4">
												<prop name="PropertyTypeName">Cp High</prop>
												<prop name="Position">18</prop>
												<prop name="IsDefault">1</prop>
												<prop name="CpRangeHigh">0</prop>
												<obj name="ChannelProp" class="ChannelProperty" version="1">
													<prop name="ChannelIdx">0</prop>
												</obj>
												<prop name="ReadOnly">1</prop>
											</obj>
											<obj name="PropertyObject" class="QuantCpLowProp" version="4">
												<prop name="PropertyTypeName">Cp Low</prop>
												<prop name="Position">18</prop>
												<prop name="IsDefault">1</prop>
												<prop name="CpRangeLow">0</prop>
												<obj name="ChannelProp" class="ChannelProperty" version="1">
													<prop name="ChannelIdx">0</prop>
												</obj>
												<prop name="ReadOnly">1</prop>
											</obj>
											<obj name="PropertyObject" class="RQEffProp" version="4">
												<prop name="PropertyTypeName">Efficiency</prop>
												<prop name="Position">18</prop>
												<prop name="IsDefault">1</prop>
												<prop name="Efficiency">2</prop>
												<obj name="ChannelProp" class="ChannelProperty" version="1">
													<prop name="ChannelIdx">0</prop>
												</obj>
											</obj>
											<obj name="PropertyObject" class="ChannelGenotype" version="4">
												<prop name="PropertyTypeName">Melt Geno Genotype</prop>
												<prop name="Position">18</prop>
												<prop name="IsDefault">1</prop>
												<prop name="ReadOnly">1</prop>
												<obj name="ChannelProp" class="ChannelProperty" version="1">
													<prop name="ChannelIdx">0</prop>
												</obj>
											</obj>
											<obj name="PropertyObject" class="GroupChannelTypeProp" version="4">
												<prop name="PropertyTypeName">Melt Geno Sample Type</prop>
												<prop name="Position">18</prop>
												<prop name="IsDefault">0</prop>
												<prop name="GroupSampleType">mstUnknown</prop>
												<obj name="ChannelProp" class="ChannelProperty" version="1">
													<prop name="ChannelIdx">0</prop>
												</obj>
											</obj>
											<obj name="PropertyObject" class="QuantSampleTypeProperty" version="4">
												<prop name="PropertyTypeName">Quantification Sample Type</prop>
												<prop name="Position">18</prop>
												<prop name="IsDefault">0</prop>
												<prop name="SampleType">qsUnknown</prop>
												<obj name="ChannelProp" class="ChannelProperty" version="1">
													<prop name="ChannelIdx">0</prop>
												</obj>
											</obj>
											<obj name="PropertyObject" class="ChannelGenotype" version="4">
												<prop name="PropertyTypeName">Scanning Genotype</prop>
												<prop name="Position">18</prop>
												<prop name="IsDefault">1</prop>
												<prop name="ReadOnly">1</prop>
												<obj name="ChannelProp" class="ChannelProperty" version="1">
													<prop name="ChannelIdx">0</prop>
												</obj>
											</obj>
											<obj name="PropertyObject" class="GroupChannelTypeProp" version="4">
												<prop name="PropertyTypeName">Scanning Sample Type</prop>
												<prop name="Position">18</prop>
												<prop name="IsDefault">0</prop>
												<prop name="GroupSampleType">mstUnknown</prop>
												<obj name="ChannelProp" class="ChannelProperty" version="1">
													<prop name="ChannelIdx">0</prop>
												</obj>
											</obj>
											<obj name="PropertyObject" class="TargetName" version="4">
												<prop name="PropertyTypeName">Target Name</prop>
												<prop name="Position">18</prop>
												<prop name="IsDefault">1</prop>
												<obj name="ChannelProp" class="ChannelProperty" version="1">
													<prop name="ChannelIdx">0</prop>
												</obj>
											</obj>
											<obj name="PropertyObject" class="RQTargetProperty" version="4">
												<prop name="PropertyTypeName">Target Type</prop>
												<prop name="Position">18</prop>
												<prop name="IsDefault">0</prop>
												<prop name="TargetType">dtNone</prop>
												<obj name="ChannelProp" class="ChannelProperty" version="1">
													<prop name="ChannelIdx">0</prop>
												</obj>
											</obj>
										</list>
									</obj>
								</list>
							</obj>
						</obj>
						<prop name="ChannelPropertyCount">1</prop>
						<prop name="ContainerPosition">18</prop>
						<prop name="HasSampleProperties">1</prop>
						<obj name="SampleProperties" class="PropertyList" version="1">
							<list name="emlist" count="14">
								<obj name="PropertyObject" class="SamplePrefColor" version="4">
									<prop name="PropertyTypeName">Color</prop>
									<prop name="Position">18</prop>
									<prop name="IsDefault">0</prop>
									<prop name="Color">$00000097</prop>
								</obj>
								<obj name="PropertyObject" class="DominantChannelProp" version="4">
									<prop name="PropertyTypeName">Dominant Channel</prop>
									<prop name="Position">18</prop>
									<prop name="IsDefault">0</prop>
									<prop name="DominantChannel">0</prop>
								</obj>
								<obj name="PropertyObject" class="Genotype" version="4">
									<prop name="PropertyTypeName">EndPt Genotype</prop>
									<prop name="Position">18</prop>
									<prop name="IsDefault">1</prop>
									<prop name="ReadOnly">1</prop>
								</obj>
								<obj name="PropertyObject" class="GroupingSample" version="4">
									<prop name="PropertyTypeName">EndPt Sample Type</prop>
									<prop name="Position">18</prop>
									<prop name="IsDefault">0</prop>
									<prop name="GroupSampleType">mstUnknown</prop>
								</obj>
								<obj name="PropertyObject" class="SamplePrefLineStyle" version="4">
									<prop name="PropertyTypeName">Line Style</prop>
									<prop name="Position">18</prop>
									<prop name="IsDefault">0</prop>
									<prop name="LineStyle">psSolid</prop>
								</obj>
								<obj name="PropertyObject" class="GenSampleEditNotes" version="4">
									<prop name="PropertyTypeName">Notes</prop>
									<prop name="Position">18</prop>
									<prop name="IsDefault">1</prop>
								</obj>
								<obj name="PropertyObject" class="SamplePrefPointStyle" version="4">
									<prop name="PropertyTypeName">Point Style</prop>
									<prop name="Position">18</prop>
									<prop name="IsDefault">0</prop>
									<prop name="PointStyle">psNothing</prop>
								</obj>
								<obj name="PropertyObject" class="GenSampleEditPosition" version="4">
									<prop name="PropertyTypeName">Position</prop>
									<prop name="Position">18</prop>
									<prop name="IsDefault">1</prop>
								</obj>
								<obj name="PropertyObject" class="GenSampleEditReplicate" version="4">
									<prop name="PropertyTypeName">Replicate of</prop>
									<prop name="Position">18</prop>
									<prop name="IsDefault">1</prop>
									<prop name="ReplicateOf">-1</prop>
								</obj>
								<obj name="PropertyObject" class="HTCSampleID" version="4">
									<prop name="PropertyTypeName">Sample ID</prop>
									<prop name="Position">18</prop>
									<prop name="IsDefault">1</prop>
								</obj>
								<obj name="PropertyObject" class="GenSampleEditName" version="4">
									<prop name="PropertyTypeName">Sample Name</prop>
									<prop name="Position">18</prop>
									<prop name="IsDefault">1</prop>
									<prop name="name">Sample 19</prop>
								</obj>
								<obj name="PropertyObject" class="HTCSamplePrepNotes" version="4">
									<prop name="PropertyTypeName">Sample Prep Notes</prop>
									<prop name="Position">18</prop>
									<prop name="IsDefault">1</prop>
								</obj>
								<obj name="PropertyObject" class="GenSampleEditSubset" version="4">
									<prop name="PropertyTypeName">Subsets</prop>
									<prop name="Position">18</prop>
									<prop name="IsDefault">1</prop>
								</obj>
								<obj name="PropertyObject" class="SamplePrefWidth" version="5">
									<prop name="PropertyTypeName">Width</prop>
									<prop name="Position">18</prop>
									<prop name="IsDefault">1</prop>
									<prop name="Width">1</prop>
								</obj>
							</list>
						</obj>
					</obj>
					<obj name="item" class="SamplePropInfo" version="1">
						<obj name="ChannelProperties" class="ChanPropList" version="2">
							<obj name="ChannelProperties" class="EMList" version="1">
								<list name="emlist" count="1">
									<obj name="item" class="PropertyList" version="1">
										<list name="emlist" count="12">
											<obj name="PropertyObject" class="RQSampleTargetProperty" version="4">
												<prop name="PropertyTypeName">Combined Sample and Target Type</prop>
												<prop name="Position">19</prop>
												<prop name="IsDefault">0</prop>
												<obj name="ChannelProp" class="ChannelProperty" version="1">
													<prop name="ChannelIdx">0</prop>
												</obj>
											</obj>
											<obj name="PropertyObject" class="QuantConcProperty" version="4">
												<prop name="PropertyTypeName">Concentration</prop>
												<prop name="Position">19</prop>
												<prop name="IsDefault">1</prop>
												<prop name="Concentration">0</prop>
												<obj name="ChannelProp" class="ChannelProperty" version="1">
													<prop name="ChannelIdx">0</prop>
												</obj>
												<prop name="ReadOnly">1</prop>
											</obj>
											<obj name="PropertyObject" class="QuantCpHighProp" version="4">
												<prop name="PropertyTypeName">Cp High</prop>
												<prop name="Position">19</prop>
												<prop name="IsDefault">1</prop>
												<prop name="CpRangeHigh">0</prop>
												<obj name="ChannelProp" class="ChannelProperty" version="1">
													<prop name="ChannelIdx">0</prop>
												</obj>
												<prop name="ReadOnly">1</prop>
											</obj>
											<obj name="PropertyObject" class="QuantCpLowProp" version="4">
												<prop name="PropertyTypeName">Cp Low</prop>
												<prop name="Position">19</prop>
												<prop name="IsDefault">1</prop>
												<prop name="CpRangeLow">0</prop>
												<obj name="ChannelProp" class="ChannelProperty" version="1">
													<prop name="ChannelIdx">0</prop>
												</obj>
												<prop name="ReadOnly">1</prop>
											</obj>
											<obj name="PropertyObject" class="RQEffProp" version="4">
												<prop name="PropertyTypeName">Efficiency</prop>
												<prop name="Position">19</prop>
												<prop name="IsDefault">1</prop>
												<prop name="Efficiency">2</prop>
												<obj name="ChannelProp" class="ChannelProperty" version="1">
													<prop name="ChannelIdx">0</prop>
												</obj>
											</obj>
											<obj name="PropertyObject" class="ChannelGenotype" version="4">
												<prop name="PropertyTypeName">Melt Geno Genotype</prop>
												<prop name="Position">19</prop>
												<prop name="IsDefault">1</prop>
												<prop name="ReadOnly">1</prop>
												<obj name="ChannelProp" class="ChannelProperty" version="1">
													<prop name="ChannelIdx">0</prop>
												</obj>
											</obj>
											<obj name="PropertyObject" class="GroupChannelTypeProp" version="4">
												<prop name="PropertyTypeName">Melt Geno Sample Type</prop>
												<prop name="Position">19</prop>
												<prop name="IsDefault">0</prop>
												<prop name="GroupSampleType">mstUnknown</prop>
												<obj name="ChannelProp" class="ChannelProperty" version="1">
													<prop name="ChannelIdx">0</prop>
												</obj>
											</obj>
											<obj name="PropertyObject" class="QuantSampleTypeProperty" version="4">
												<prop name="PropertyTypeName">Quantification Sample Type</prop>
												<prop name="Position">19</prop>
												<prop name="IsDefault">0</prop>
												<prop name="SampleType">qsUnknown</prop>
												<obj name="ChannelProp" class="ChannelProperty" version="1">
													<prop name="ChannelIdx">0</prop>
												</obj>
											</obj>
											<obj name="PropertyObject" class="ChannelGenotype" version="4">
												<prop name="PropertyTypeName">Scanning Genotype</prop>
												<prop name="Position">19</prop>
												<prop name="IsDefault">1</prop>
												<prop name="ReadOnly">1</prop>
												<obj name="ChannelProp" class="ChannelProperty" version="1">
													<prop name="ChannelIdx">0</prop>
												</obj>
											</obj>
											<obj name="PropertyObject" class="GroupChannelTypeProp" version="4">
												<prop name="PropertyTypeName">Scanning Sample Type</prop>
												<prop name="Position">19</prop>
												<prop name="IsDefault">0</prop>
												<prop name="GroupSampleType">mstUnknown</prop>
												<obj name="ChannelProp" class="ChannelProperty" version="1">
													<prop name="ChannelIdx">0</prop>
												</obj>
											</obj>
											<obj name="PropertyObject" class="TargetName" version="4">
												<prop name="PropertyTypeName">Target Name</prop>
												<prop name="Position">19</prop>
												<prop name="IsDefault">1</prop>
												<obj name="ChannelProp" class="ChannelProperty" version="1">
													<prop name="ChannelIdx">0</prop>
												</obj>
											</obj>
											<obj name="PropertyObject" class="RQTargetProperty" version="4">
												<prop name="PropertyTypeName">Target Type</prop>
												<prop name="Position">19</prop>
												<prop name="IsDefault">0</prop>
												<prop name="TargetType">dtNone</prop>
												<obj name="ChannelProp" class="ChannelProperty" version="1">
													<prop name="ChannelIdx">0</prop>
												</obj>
											</obj>
										</list>
									</obj>
								</list>
							</obj>
						</obj>
						<prop name="ChannelPropertyCount">1</prop>
						<prop name="ContainerPosition">19</prop>
						<prop name="HasSampleProperties">1</prop>
						<obj name="SampleProperties" class="PropertyList" version="1">
							<list name="emlist" count="14">
								<obj name="PropertyObject" class="SamplePrefColor" version="4">
									<prop name="PropertyTypeName">Color</prop>
									<prop name="Position">19</prop>
									<prop name="IsDefault">0</prop>
									<prop name="Color">$00FFFF0F</prop>
								</obj>
								<obj name="PropertyObject" class="DominantChannelProp" version="4">
									<prop name="PropertyTypeName">Dominant Channel</prop>
									<prop name="Position">19</prop>
									<prop name="IsDefault">0</prop>
									<prop name="DominantChannel">0</prop>
								</obj>
								<obj name="PropertyObject" class="Genotype" version="4">
									<prop name="PropertyTypeName">EndPt Genotype</prop>
									<prop name="Position">19</prop>
									<prop name="IsDefault">1</prop>
									<prop name="ReadOnly">1</prop>
								</obj>
								<obj name="PropertyObject" class="GroupingSample" version="4">
									<prop name="PropertyTypeName">EndPt Sample Type</prop>
									<prop name="Position">19</prop>
									<prop name="IsDefault">0</prop>
									<prop name="GroupSampleType">mstUnknown</prop>
								</obj>
								<obj name="PropertyObject" class="SamplePrefLineStyle" version="4">
									<prop name="PropertyTypeName">Line Style</prop>
									<prop name="Position">19</prop>
									<prop name="IsDefault">0</prop>
									<prop name="LineStyle">psSolid</prop>
								</obj>
								<obj name="PropertyObject" class="GenSampleEditNotes" version="4">
									<prop name="PropertyTypeName">Notes</prop>
									<prop name="Position">19</prop>
									<prop name="IsDefault">1</prop>
								</obj>
								<obj name="PropertyObject" class="SamplePrefPointStyle" version="4">
									<prop name="PropertyTypeName">Point Style</prop>
									<prop name="Position">19</prop>
									<prop name="IsDefault">0</prop>
									<prop name="PointStyle">psNothing</prop>
								</obj>
								<obj name="PropertyObject" class="GenSampleEditPosition" version="4">
									<prop name="PropertyTypeName">Position</prop>
									<prop name="Position">19</prop>
									<prop name="IsDefault">1</prop>
								</obj>
								<obj name="PropertyObject" class="GenSampleEditReplicate" version="4">
									<prop name="PropertyTypeName">Replicate of</prop>
									<prop name="Position">19</prop>
									<prop name="IsDefault">1</prop>
									<prop name="ReplicateOf">-1</prop>
								</obj>
								<obj name="PropertyObject" class="HTCSampleID" version="4">
									<prop name="PropertyTypeName">Sample ID</prop>
									<prop name="Position">19</prop>
									<prop name="IsDefault">1</prop>
								</obj>
								<obj name="PropertyObject" class="GenSampleEditName" version="4">
									<prop name="PropertyTypeName">Sample Name</prop>
									<prop name="Position">19</prop>
									<prop name="IsDefault">1</prop>
									<prop name="name">Sample 20</prop>
								</obj>
								<obj name="PropertyObject" class="HTCSamplePrepNotes" version="4">
									<prop name="PropertyTypeName">Sample Prep Notes</prop>
									<prop name="Position">19</prop>
									<prop name="IsDefault">1</prop>
								</obj>
								<obj name="PropertyObject" class="GenSampleEditSubset" version="4">
									<prop name="PropertyTypeName">Subsets</prop>
									<prop name="Position">19</prop>
									<prop name="IsDefault">1</prop>
								</obj>
								<obj name="PropertyObject" class="SamplePrefWidth" version="5">
									<prop name="PropertyTypeName">Width</prop>
									<prop name="Position">19</prop>
									<prop name="IsDefault">1</prop>
									<prop name="Width">1</prop>
								</obj>
							</list>
						</obj>
					</obj>
					<obj name="item" class="SamplePropInfo" version="1">
						<obj name="ChannelProperties" class="ChanPropList" version="2">
							<obj name="ChannelProperties" class="EMList" version="1">
								<list name="emlist" count="1">
									<obj name="item" class="PropertyList" version="1">
										<list name="emlist" count="12">
											<obj name="PropertyObject" class="RQSampleTargetProperty" version="4">
												<prop name="PropertyTypeName">Combined Sample and Target Type</prop>
												<prop name="Position">20</prop>
												<prop name="IsDefault">0</prop>
												<obj name="ChannelProp" class="ChannelProperty" version="1">
													<prop name="ChannelIdx">0</prop>
												</obj>
											</obj>
											<obj name="PropertyObject" class="QuantConcProperty" version="4">
												<prop name="PropertyTypeName">Concentration</prop>
												<prop name="Position">20</prop>
												<prop name="IsDefault">1</prop>
												<prop name="Concentration">0</prop>
												<obj name="ChannelProp" class="ChannelProperty" version="1">
													<prop name="ChannelIdx">0</prop>
												</obj>
												<prop name="ReadOnly">1</prop>
											</obj>
											<obj name="PropertyObject" class="QuantCpHighProp" version="4">
												<prop name="PropertyTypeName">Cp High</prop>
												<prop name="Position">20</prop>
												<prop name="IsDefault">1</prop>
												<prop name="CpRangeHigh">0</prop>
												<obj name="ChannelProp" class="ChannelProperty" version="1">
													<prop name="ChannelIdx">0</prop>
												</obj>
												<prop name="ReadOnly">1</prop>
											</obj>
											<obj name="PropertyObject" class="QuantCpLowProp" version="4">
												<prop name="PropertyTypeName">Cp Low</prop>
												<prop name="Position">20</prop>
												<prop name="IsDefault">1</prop>
												<prop name="CpRangeLow">0</prop>
												<obj name="ChannelProp" class="ChannelProperty" version="1">
													<prop name="ChannelIdx">0</prop>
												</obj>
												<prop name="ReadOnly">1</prop>
											</obj>
											<obj name="PropertyObject" class="RQEffProp" version="4">
												<prop name="PropertyTypeName">Efficiency</prop>
												<prop name="Position">20</prop>
												<prop name="IsDefault">1</prop>
												<prop name="Efficiency">2</prop>
												<obj name="ChannelProp" class="ChannelProperty" version="1">
													<prop name="ChannelIdx">0</prop>
												</obj>
											</obj>
											<obj name="PropertyObject" class="ChannelGenotype" version="4">
												<prop name="PropertyTypeName">Melt Geno Genotype</prop>
												<prop name="Position">20</prop>
												<prop name="IsDefault">1</prop>
												<prop name="ReadOnly">1</prop>
												<obj name="ChannelProp" class="ChannelProperty" version="1">
													<prop name="ChannelIdx">0</prop>
												</obj>
											</obj>
											<obj name="PropertyObject" class="GroupChannelTypeProp" version="4">
												<prop name="PropertyTypeName">Melt Geno Sample Type</prop>
												<prop name="Position">20</prop>
												<prop name="IsDefault">0</prop>
												<prop name="GroupSampleType">mstUnknown</prop>
												<obj name="ChannelProp" class="ChannelProperty" version="1">
													<prop name="ChannelIdx">0</prop>
												</obj>
											</obj>
											<obj name="PropertyObject" class="QuantSampleTypeProperty" version="4">
												<prop name="PropertyTypeName">Quantification Sample Type</prop>
												<prop name="Position">20</prop>
												<prop name="IsDefault">0</prop>
												<prop name="SampleType">qsUnknown</prop>
												<obj name="ChannelProp" class="ChannelProperty" version="1">
													<prop name="ChannelIdx">0</prop>
												</obj>
											</obj>
											<obj name="PropertyObject" class="ChannelGenotype" version="4">
												<prop name="PropertyTypeName">Scanning Genotype</prop>
												<prop name="Position">20</prop>
												<prop name="IsDefault">1</prop>
												<prop name="ReadOnly">1</prop>
												<obj name="ChannelProp" class="ChannelProperty" version="1">
													<prop name="ChannelIdx">0</prop>
												</obj>
											</obj>
											<obj name="PropertyObject" class="GroupChannelTypeProp" version="4">
												<prop name="PropertyTypeName">Scanning Sample Type</prop>
												<prop name="Position">20</prop>
												<prop name="IsDefault">0</prop>
												<prop name="GroupSampleType">mstUnknown</prop>
												<obj name="ChannelProp" class="ChannelProperty" version="1">
													<prop name="ChannelIdx">0</prop>
												</obj>
											</obj>
											<obj name="PropertyObject" class="TargetName" version="4">
												<prop name="PropertyTypeName">Target Name</prop>
												<prop name="Position">20</prop>
												<prop name="IsDefault">1</prop>
												<obj name="ChannelProp" class="ChannelProperty" version="1">
													<prop name="ChannelIdx">0</prop>
												</obj>
											</obj>
											<obj name="PropertyObject" class="RQTargetProperty" version="4">
												<prop name="PropertyTypeName">Target Type</prop>
												<prop name="Position">20</prop>
												<prop name="IsDefault">0</prop>
												<prop name="TargetType">dtNone</prop>
												<obj name="ChannelProp" class="ChannelProperty" version="1">
													<prop name="ChannelIdx">0</prop>
												</obj>
											</obj>
										</list>
									</obj>
								</list>
							</obj>
						</obj>
						<prop name="ChannelPropertyCount">1</prop>
						<prop name="ContainerPosition">20</prop>
						<prop name="HasSampleProperties">1</prop>
						<obj name="SampleProperties" class="PropertyList" version="1">
							<list name="emlist" count="14">
								<obj name="PropertyObject" class="SamplePrefColor" version="4">
									<prop name="PropertyTypeName">Color</prop>
									<prop name="Position">20</prop>
									<prop name="IsDefault">0</prop>
									<prop name="Color">$00404000</prop>
								</obj>
								<obj name="PropertyObject" class="DominantChannelProp" version="4">
									<prop name="PropertyTypeName">Dominant Channel</prop>
									<prop name="Position">20</prop>
									<prop name="IsDefault">0</prop>
									<prop name="DominantChannel">0</prop>
								</obj>
								<obj name="PropertyObject" class="Genotype" version="4">
									<prop name="PropertyTypeName">EndPt Genotype</prop>
									<prop name="Position">20</prop>
									<prop name="IsDefault">1</prop>
									<prop name="ReadOnly">1</prop>
								</obj>
								<obj name="PropertyObject" class="GroupingSample" version="4">
									<prop name="PropertyTypeName">EndPt Sample Type</prop>
									<prop name="Position">20</prop>
									<prop name="IsDefault">0</prop>
									<prop name="GroupSampleType">mstUnknown</prop>
								</obj>
								<obj name="PropertyObject" class="SamplePrefLineStyle" version="4">
									<prop name="PropertyTypeName">Line Style</prop>
									<prop name="Position">20</prop>
									<prop name="IsDefault">0</prop>
									<prop name="LineStyle">psSolid</prop>
								</obj>
								<obj name="PropertyObject" class="GenSampleEditNotes" version="4">
									<prop name="PropertyTypeName">Notes</prop>
									<prop name="Position">20</prop>
									<prop name="IsDefault">1</prop>
								</obj>
								<obj name="PropertyObject" class="SamplePrefPointStyle" version="4">
									<prop name="PropertyTypeName">Point Style</prop>
									<prop name="Position">20</prop>
									<prop name="IsDefault">0</prop>
									<prop name="PointStyle">psNothing</prop>
								</obj>
								<obj name="PropertyObject" class="GenSampleEditPosition" version="4">
									<prop name="PropertyTypeName">Position</prop>
									<prop name="Position">20</prop>
									<prop name="IsDefault">1</prop>
								</obj>
								<obj name="PropertyObject" class="GenSampleEditReplicate" version="4">
									<prop name="PropertyTypeName">Replicate of</prop>
									<prop name="Position">20</prop>
									<prop name="IsDefault">1</prop>
									<prop name="ReplicateOf">-1</prop>
								</obj>
								<obj name="PropertyObject" class="HTCSampleID" version="4">
									<prop name="PropertyTypeName">Sample ID</prop>
									<prop name="Position">20</prop>
									<prop name="IsDefault">1</prop>
								</obj>
								<obj name="PropertyObject" class="GenSampleEditName" version="4">
									<prop name="PropertyTypeName">Sample Name</prop>
									<prop name="Position">20</prop>
									<prop name="IsDefault">1</prop>
									<prop name="name">Sample 21</prop>
								</obj>
								<obj name="PropertyObject" class="HTCSamplePrepNotes" version="4">
									<prop name="PropertyTypeName">Sample Prep Notes</prop>
									<prop name="Position">20</prop>
									<prop name="IsDefault">1</prop>
								</obj>
								<obj name="PropertyObject" class="GenSampleEditSubset" version="4">
									<prop name="PropertyTypeName">Subsets</prop>
									<prop name="Position">20</prop>
									<prop name="IsDefault">1</prop>
								</obj>
								<obj name="PropertyObject" class="SamplePrefWidth" version="5">
									<prop name="PropertyTypeName">Width</prop>
									<prop name="Position">20</prop>
									<prop name="IsDefault">1</prop>
									<prop name="Width">1</prop>
								</obj>
							</list>
						</obj>
					</obj>
					<obj name="item" class="SamplePropInfo" version="1">
						<obj name="ChannelProperties" class="ChanPropList" version="2">
							<obj name="ChannelProperties" class="EMList" version="1">
								<list name="emlist" count="1">
									<obj name="item" class="PropertyList" version="1">
										<list name="emlist" count="12">
											<obj name="PropertyObject" class="RQSampleTargetProperty" version="4">
												<prop name="PropertyTypeName">Combined Sample and Target Type</prop>
												<prop name="Position">21</prop>
												<prop name="IsDefault">0</prop>
												<obj name="ChannelProp" class="ChannelProperty" version="1">
													<prop name="ChannelIdx">0</prop>
												</obj>
											</obj>
											<obj name="PropertyObject" class="QuantConcProperty" version="4">
												<prop name="PropertyTypeName">Concentration</prop>
												<prop name="Position">21</prop>
												<prop name="IsDefault">1</prop>
												<prop name="Concentration">0</prop>
												<obj name="ChannelProp" class="ChannelProperty" version="1">
													<prop name="ChannelIdx">0</prop>
												</obj>
												<prop name="ReadOnly">1</prop>
											</obj>
											<obj name="PropertyObject" class="QuantCpHighProp" version="4">
												<prop name="PropertyTypeName">Cp High</prop>
												<prop name="Position">21</prop>
												<prop name="IsDefault">1</prop>
												<prop name="CpRangeHigh">0</prop>
												<obj name="ChannelProp" class="ChannelProperty" version="1">
													<prop name="ChannelIdx">0</prop>
												</obj>
												<prop name="ReadOnly">1</prop>
											</obj>
											<obj name="PropertyObject" class="QuantCpLowProp" version="4">
												<prop name="PropertyTypeName">Cp Low</prop>
												<prop name="Position">21</prop>
												<prop name="IsDefault">1</prop>
												<prop name="CpRangeLow">0</prop>
												<obj name="ChannelProp" class="ChannelProperty" version="1">
													<prop name="ChannelIdx">0</prop>
												</obj>
												<prop name="ReadOnly">1</prop>
											</obj>
											<obj name="PropertyObject" class="RQEffProp" version="4">
												<prop name="PropertyTypeName">Efficiency</prop>
												<prop name="Position">21</prop>
												<prop name="IsDefault">1</prop>
												<prop name="Efficiency">2</prop>
												<obj name="ChannelProp" class="ChannelProperty" version="1">
													<prop name="ChannelIdx">0</prop>
												</obj>
											</obj>
											<obj name="PropertyObject" class="ChannelGenotype" version="4">
												<prop name="PropertyTypeName">Melt Geno Genotype</prop>
												<prop name="Position">21</prop>
												<prop name="IsDefault">1</prop>
												<prop name="ReadOnly">1</prop>
												<obj name="ChannelProp" class="ChannelProperty" version="1">
													<prop name="ChannelIdx">0</prop>
												</obj>
											</obj>
											<obj name="PropertyObject" class="GroupChannelTypeProp" version="4">
												<prop name="PropertyTypeName">Melt Geno Sample Type</prop>
												<prop name="Position">21</prop>
												<prop name="IsDefault">0</prop>
												<prop name="GroupSampleType">mstUnknown</prop>
												<obj name="ChannelProp" class="ChannelProperty" version="1">
													<prop name="ChannelIdx">0</prop>
												</obj>
											</obj>
											<obj name="PropertyObject" class="QuantSampleTypeProperty" version="4">
												<prop name="PropertyTypeName">Quantification Sample Type</prop>
												<prop name="Position">21</prop>
												<prop name="IsDefault">0</prop>
												<prop name="SampleType">qsUnknown</prop>
												<obj name="ChannelProp" class="ChannelProperty" version="1">
													<prop name="ChannelIdx">0</prop>
												</obj>
											</obj>
											<obj name="PropertyObject" class="ChannelGenotype" version="4">
												<prop name="PropertyTypeName">Scanning Genotype</prop>
												<prop name="Position">21</prop>
												<prop name="IsDefault">1</prop>
												<prop name="ReadOnly">1</prop>
												<obj name="ChannelProp" class="ChannelProperty" version="1">
													<prop name="ChannelIdx">0</prop>
												</obj>
											</obj>
											<obj name="PropertyObject" class="GroupChannelTypeProp" version="4">
												<prop name="PropertyTypeName">Scanning Sample Type</prop>
												<prop name="Position">21</prop>
												<prop name="IsDefault">0</prop>
												<prop name="GroupSampleType">mstUnknown</prop>
												<obj name="ChannelProp" class="ChannelProperty" version="1">
													<prop name="ChannelIdx">0</prop>
												</obj>
											</obj>
											<obj name="PropertyObject" class="TargetName" version="4">
												<prop name="PropertyTypeName">Target Name</prop>
												<prop name="Position">21</prop>
												<prop name="IsDefault">1</prop>
												<obj name="ChannelProp" class="ChannelProperty" version="1">
													<prop name="ChannelIdx">0</prop>
												</obj>
											</obj>
											<obj name="PropertyObject" class="RQTargetProperty" version="4">
												<prop name="PropertyTypeName">Target Type</prop>
												<prop name="Position">21</prop>
												<prop name="IsDefault">0</prop>
												<prop name="TargetType">dtNone</prop>
												<obj name="ChannelProp" class="ChannelProperty" version="1">
													<prop name="ChannelIdx">0</prop>
												</obj>
											</obj>
										</list>
									</obj>
								</list>
							</obj>
						</obj>
						<prop name="ChannelPropertyCount">1</prop>
						<prop name="ContainerPosition">21</prop>
						<prop name="HasSampleProperties">1</prop>
						<obj name="SampleProperties" class="PropertyList" version="1">
							<list name="emlist" count="14">
								<obj name="PropertyObject" class="SamplePrefColor" version="4">
									<prop name="PropertyTypeName">Color</prop>
									<prop name="Position">21</prop>
									<prop name="IsDefault">0</prop>
									<prop name="Color">$004080FF</prop>
								</obj>
								<obj name="PropertyObject" class="DominantChannelProp" version="4">
									<prop name="PropertyTypeName">Dominant Channel</prop>
									<prop name="Position">21</prop>
									<prop name="IsDefault">0</prop>
									<prop name="DominantChannel">0</prop>
								</obj>
								<obj name="PropertyObject" class="Genotype" version="4">
									<prop name="PropertyTypeName">EndPt Genotype</prop>
									<prop name="Position">21</prop>
									<prop name="IsDefault">1</prop>
									<prop name="ReadOnly">1</prop>
								</obj>
								<obj name="PropertyObject" class="GroupingSample" version="4">
									<prop name="PropertyTypeName">EndPt Sample Type</prop>
									<prop name="Position">21</prop>
[truncated: 750,161 more chars]
