# Supplementary material for: Immune response of human cultured cells towards macrocyclic Fe2PO and Fe2PC bioactive cyclophane complexes
Source: PeerJ. 2020 Apr 20;8:e8956. doi: 10.7717/peerj.8956 (PMC7179565; doi:10.7717/peerj.8956)
Supplement: Supplemental Information 1 — Raw data from the Roche LightCycler 480 using the RT2 ProfilerTM PCR Array Human Innate Adaptive Immune Responses (catalog PAHS-052Z, Qiagen-SABiosciences). [file peerj-08-8956-s001.zip › Raw data RTqPCR Fe(III) Complexes/Fe2PC 8h.xml]

<Experiment><prop name="name">Alex 8h Fe2PC 5-24-13</prop>
	<prop name="Created">2013-05-24T22:16:21.953</prop>
	<prop name="CreatedByName">System Admin</prop>
	<prop name="LastModified">2013-05-25T00:27:32.609</prop>
	<prop name="LastModifiedByName">System Admin</prop>
	<list name="AppliedTemplates" count="1">
		<item>MikeRTProlifer1(8hrZH)01-07-10</item>
	</list>
	<list name="TemplateOwners" count="1">
		<item>System Admin</item>
	</list>
	<prop name="SWVersion">LCS480 1.5.0.39</prop>
	<prop name="RevsComplete">1</prop>
	<run>
		<prop name="name">Run</prop>
		<prop name="Created">2013-05-24T22:16:21.937</prop>
		<prop name="CreatedByName">unknown</prop>
		<prop name="LastModified">2013-05-25T00:27:25.171</prop>
		<prop name="State">rsCompleted</prop>
		<prop name="StartTime">2013-05-24T22:20:33.234</prop>
		<prop name="EndTime">2013-05-25T00:27:25.171</prop>
		<prop name="InstrumentID">1434</prop>
		<prop name="InstrumentVersion">HTC_VER_10</prop>
		<prop name="InstrumentName">Seabury Texas A&amp;M SN 1434</prop>
		<prop name="InstrCalibrationDate">1899.12.30 00:00:00:00</prop>
		<prop name="Technician">System Admin</prop>
		<obj name="Protocol" class="HTCProtocol" version="1">
			<prop name="Created">2013-05-24T22:16:21.937</prop>
			<prop name="LastModified">2013-05-24T22:18:09.093</prop>
			<obj name="Programs" class="HTCRunProgramList" version="5">
				<list name="emlist" count="4">
					<obj name="item" class="HTCRunProgram" version="1">
						<prop name="name">Heat Activation</prop>
						<prop name="Cycles">1</prop>
						<prop name="AnalysisMode">None</prop>
						<obj name="Segments" class="TEMRunSegmentList" version="1">
							<list name="emlist" count="1">
								<obj name="item" class="HTCRunSegment" version="2">
									<prop name="Hold">600</prop>
									<prop name="Slope">4.4</prop>
									<prop name="StepDelay">0</prop>
									<prop name="StepSize">0</prop>
									<prop name="Target">95</prop>
									<prop name="Target2">0</prop>
									<prop name="AcquisitionMode">0</prop>
									<prop name="AcqPerDegree">5</prop>
								</obj>
							</list>
						</obj>
					</obj>
					<obj name="item" class="HTCRunProgram" version="1">
						<prop name="name">Quantification</prop>
						<prop name="Cycles">45</prop>
						<prop name="AnalysisMode">Quantification</prop>
						<obj name="Segments" class="TEMRunSegmentList" version="1">
							<list name="emlist" count="2">
								<obj name="item" class="HTCRunSegment" version="2">
									<prop name="Hold">15</prop>
									<prop name="Slope">1</prop>
									<prop name="StepDelay">0</prop>
									<prop name="StepSize">0</prop>
									<prop name="Target">95</prop>
									<prop name="Target2">0</prop>
									<prop name="AcquisitionMode">0</prop>
									<prop name="AcqPerDegree">5</prop>
								</obj>
								<obj name="item" class="HTCRunSegment" version="2">
									<prop name="Hold">60</prop>
									<prop name="Slope">1</prop>
									<prop name="StepDelay">0</prop>
									<prop name="StepSize">0</prop>
									<prop name="Target">60</prop>
									<prop name="Target2">0</prop>
									<prop name="AcquisitionMode">1</prop>
									<prop name="AcqPerDegree">5</prop>
								</obj>
							</list>
						</obj>
					</obj>
					<obj name="item" class="HTCRunProgram" version="1">
						<prop name="name">Melt Curve</prop>
						<prop name="Cycles">1</prop>
						<prop name="AnalysisMode">Melting Curves</prop>
						<obj name="Segments" class="TEMRunSegmentList" version="1">
							<list name="emlist" count="2">
								<obj name="item" class="HTCRunSegment" version="2">
									<prop name="Hold">15</prop>
									<prop name="Slope">4.4</prop>
									<prop name="StepDelay">0</prop>
									<prop name="StepSize">0</prop>
									<prop name="Target">60</prop>
									<prop name="Target2">0</prop>
									<prop name="AcquisitionMode">0</prop>
									<prop name="AcqPerDegree">5</prop>
								</obj>
								<obj name="item" class="HTCRunSegment" version="2">
									<prop name="Hold">3</prop>
									<prop name="Slope">4.4</prop>
									<prop name="StepDelay">0</prop>
									<prop name="StepSize">0</prop>
									<prop name="Target">95</prop>
									<prop name="Target2">0</prop>
									<prop name="AcquisitionMode">0</prop>
									<prop name="AcqPerDegree">20</prop>
								</obj>
							</list>
						</obj>
					</obj>
					<obj name="item" class="HTCRunProgram" version="1">
						<prop name="name">Cooling</prop>
						<prop name="Cycles">1</prop>
						<prop name="AnalysisMode">None</prop>
						<obj name="Segments" class="TEMRunSegmentList" version="1">
							<list name="emlist" count="1">
								<obj name="item" class="HTCRunSegment" version="2">
									<prop name="Hold">30</prop>
									<prop name="Slope">2.2</prop>
									<prop name="StepDelay">0</prop>
									<prop name="StepSize">0</prop>
									<prop name="Target">50</prop>
									<prop name="Target2">0</prop>
									<prop name="AcquisitionMode">0</prop>
									<prop name="AcqPerDegree">5</prop>
								</obj>
							</list>
						</obj>
					</obj>
				</list>
				<list name="AnalysisModes" count="4">
					<item>None</item>
					<item>Quantification</item>
					<item>Melting Curves</item>
					<item>Color Compensation</item>
				</list>
				<prop name="ChannelCount">1</prop>
				<prop name="InstrumentSubclass">HTC_VER_10</prop>
				<obj name="Container" class="HTCBlockType" version="1">
					<prop name="Id">bt96TC5</prop>
					<prop name="RowCount">8</prop>
					<prop name="ColCount">12</prop>
					<prop name="OvershootDnDelay">10</prop>
					<prop name="OvershootUpDelay">10</prop>
					<prop name="RampRateMaxDn">2.2</prop>
					<prop name="RampRateMaxUp">4.4</prop>
					<prop name="ReactionVolMin">10</prop>
					<prop name="ReactionVolMax">100</prop>
					<prop name="ReactionVolDefault">20</prop>
					<prop name="HorVertCrosstalkCoefficient">0.0003</prop>
					<prop name="DiagCrosstalkCoefficent">0.0001</prop>
				</obj>
				<prop name="MaxPositionsToSeek">96</prop>
				<obj name="DetectionFormats" class="DetectionFormats" version="2">
					<list name="emlist" count="1">
						<obj name="item" class="HTCDetectionFormat" version="1">
							<list name="emlist" count="1">
								<obj name="item" class="HTCChannel" version="2">
									<prop name="name">SYBR Green I / HRM Dye</prop>
									<prop name="Active">1</prop>
									<prop name="EmissionWL">533</prop>
									<prop name="ExcitationWL">483</prop>
									<prop name="IntgrTime">250</prop>
									<prop name="MaxIntgrTime">1000</prop>
									<prop name="MeltFactor">1.2</prop>
									<prop name="QuantFactor">30</prop>
								</obj>
							</list>
							<prop name="name">SYBR Green I / HRM Dye</prop>
							<prop name="Active">1</prop>
							<prop name="DefChannelNdx">0</prop>
							<prop name="DenominatorNdx">-1</prop>
							<prop name="ReadOnly">0</prop>
							<list name="EmissionWLAvail" count="6">
								<item>500</item>
								<item>533</item>
								<item>568</item>
								<item>610</item>
								<item>640</item>
								<item>670</item>
							</list>
							<list name="ExcitationWLAvail" count="5">
								<item>450</item>
								<item>483</item>
								<item>523</item>
								<item>558</item>
								<item>615</item>
							</list>
							<prop name="MeasuringMode">hmmDynamic</prop>
						</obj>
					</list>
					<prop name="DefFormatName">SYBR Green I / HRM Dye</prop>
				</obj>
				<list name="AcquisitionModes" count="4">
					<item>None</item>
					<item>Single</item>
					<item>Continuous</item>
					<item>Step</item>
				</list>
				<prop name="SeekTemp">30</prop>
				<prop name="SampleVolume">25</prop>
			</obj>
		</obj>
		<Acquisitions>
			<Sample Number="1">
				<Acq Number="1">
					<Chan Number="0">
						<prop name="Fluor">5.19736116754655</prop>
						<prop name="Temp">59.94</prop>
						<prop name="Time">739333</prop>
					</Chan>
				</Acq>
				<Acq Number="2">
					<Chan Number="0">
						<prop name="Fluor">5.25672051648387</prop>
						<prop name="Temp">59.94</prop>
						<prop name="Time">893133</prop>
					</Chan>
				</Acq>
				<Acq Number="3">
					<Chan Number="0">
						<prop name="Fluor">5.25468703062002</prop>
						<prop name="Temp">59.94</prop>
						<prop name="Time">1046967</prop>
					</Chan>
				</Acq>
				<Acq Number="4">
					<Chan Number="0">
						<prop name="Fluor">5.33731240595106</prop>
						<prop name="Temp">59.94</prop>
						<prop name="Time">1200783</prop>
					</Chan>
				</Acq>
				<Acq Number="5">
					<Chan Number="0">
						<prop name="Fluor">5.30819381774701</prop>
						<prop name="Temp">59.94</prop>
						<prop name="Time">1354550</prop>
					</Chan>
				</Acq>
				<Acq Number="6">
					<Chan Number="0">
						<prop name="Fluor">5.3247182559384</prop>
						<prop name="Temp">59.94</prop>
						<prop name="Time">1508366</prop>
					</Chan>
				</Acq>
				<Acq Number="7">
					<Chan Number="0">
						<prop name="Fluor">5.3560125584748</prop>
						<prop name="Temp">59.94</prop>
						<prop name="Time">1662150</prop>
					</Chan>
				</Acq>
				<Acq Number="8">
					<Chan Number="0">
						<prop name="Fluor">5.25250498409651</prop>
						<prop name="Temp">59.94</prop>
						<prop name="Time">1815983</prop>
					</Chan>
				</Acq>
				<Acq Number="9">
					<Chan Number="0">
						<prop name="Fluor">5.39062030060967</prop>
						<prop name="Temp">59.94</prop>
						<prop name="Time">1969750</prop>
					</Chan>
				</Acq>
				<Acq Number="10">
					<Chan Number="0">
						<prop name="Fluor">5.35097268751646</prop>
						<prop name="Temp">59.94</prop>
						<prop name="Time">2123600</prop>
					</Chan>
				</Acq>
				<Acq Number="11">
					<Chan Number="0">
						<prop name="Fluor">5.37518519766277</prop>
						<prop name="Temp">59.94</prop>
						<prop name="Time">2277366</prop>
					</Chan>
				</Acq>
				<Acq Number="12">
					<Chan Number="0">
						<prop name="Fluor">5.40741457965111</prop>
						<prop name="Temp">59.94</prop>
						<prop name="Time">2431133</prop>
					</Chan>
				</Acq>
				<Acq Number="13">
					<Chan Number="0">
						<prop name="Fluor">5.38609640422336</prop>
						<prop name="Temp">59.94</prop>
						<prop name="Time">2584950</prop>
					</Chan>
				</Acq>
				<Acq Number="14">
					<Chan Number="0">
						<prop name="Fluor">5.45979798660145</prop>
						<prop name="Temp">59.94</prop>
						<prop name="Time">2738750</prop>
					</Chan>
				</Acq>
				<Acq Number="15">
					<Chan Number="0">
						<prop name="Fluor">5.49002415249339</prop>
						<prop name="Temp">59.94</prop>
						<prop name="Time">2892566</prop>
					</Chan>
				</Acq>
				<Acq Number="16">
					<Chan Number="0">
						<prop name="Fluor">5.42008101675761</prop>
						<prop name="Temp">59.94</prop>
						<prop name="Time">3046350</prop>
					</Chan>
				</Acq>
				<Acq Number="17">
					<Chan Number="0">
						<prop name="Fluor">5.39577958200579</prop>
						<prop name="Temp">59.94</prop>
						<prop name="Time">3199916</prop>
					</Chan>
				</Acq>
				<Acq Number="18">
					<Chan Number="0">
						<prop name="Fluor">5.49219304336967</prop>
						<prop name="Temp">59.94</prop>
						<prop name="Time">3353683</prop>
					</Chan>
				</Acq>
				<Acq Number="19">
					<Chan Number="0">
						<prop name="Fluor">5.47132130525338</prop>
						<prop name="Temp">59.94</prop>
						<prop name="Time">3507500</prop>
					</Chan>
				</Acq>
				<Acq Number="20">
					<Chan Number="0">
						<prop name="Fluor">5.54560773359873</prop>
						<prop name="Temp">59.94</prop>
						<prop name="Time">3661333</prop>
					</Chan>
				</Acq>
				<Acq Number="21">
					<Chan Number="0">
						<prop name="Fluor">5.54644423332065</prop>
						<prop name="Temp">59.94</prop>
						<prop name="Time">3815100</prop>
					</Chan>
				</Acq>
				<Acq Number="22">
					<Chan Number="0">
						<prop name="Fluor">5.66733888040412</prop>
						<prop name="Temp">59.94</prop>
						<prop name="Time">3968916</prop>
					</Chan>
				</Acq>
				<Acq Number="23">
					<Chan Number="0">
						<prop name="Fluor">5.88259459422579</prop>
						<prop name="Temp">59.94</prop>
						<prop name="Time">4122716</prop>
					</Chan>
				</Acq>
				<Acq Number="24">
					<Chan Number="0">
						<prop name="Fluor">6.19733621206035</prop>
						<prop name="Temp">59.94</prop>
						<prop name="Time">4276483</prop>
					</Chan>
				</Acq>
				<Acq Number="25">
					<Chan Number="0">
						<prop name="Fluor">6.77640480645855</prop>
						<prop name="Temp">59.94</prop>
						<prop name="Time">4430316</prop>
					</Chan>
				</Acq>
				<Acq Number="26">
					<Chan Number="0">
						<prop name="Fluor">8.02283666111076</prop>
						<prop name="Temp">59.94</prop>
						<prop name="Time">4584133</prop>
					</Chan>
				</Acq>
				<Acq Number="27">
					<Chan Number="0">
						<prop name="Fluor">10.2268540904573</prop>
						<prop name="Temp">59.97</prop>
						<prop name="Time">4737900</prop>
					</Chan>
				</Acq>
				<Acq Number="28">
					<Chan Number="0">
						<prop name="Fluor">14.3052459760913</prop>
						<prop name="Temp">59.94</prop>
						<prop name="Time">4891700</prop>
					</Chan>
				</Acq>
				<Acq Number="29">
					<Chan Number="0">
						<prop name="Fluor">21.6526344573137</prop>
						<prop name="Temp">59.94</prop>
						<prop name="Time">5045533</prop>
					</Chan>
				</Acq>
				<Acq Number="30">
					<Chan Number="0">
						<prop name="Fluor">33.9283372563552</prop>
						<prop name="Temp">59.94</prop>
						<prop name="Time">5199383</prop>
					</Chan>
				</Acq>
				<Acq Number="31">
					<Chan Number="0">
						<prop name="Fluor">50.8787800966519</prop>
						<prop name="Temp">59.94</prop>
						<prop name="Time">5353200</prop>
					</Chan>
				</Acq>
				<Acq Number="32">
					<Chan Number="0">
						<prop name="Fluor">67.1118102327417</prop>
						<prop name="Temp">59.94</prop>
						<prop name="Time">5507000</prop>
					</Chan>
				</Acq>
				<Acq Number="33">
					<Chan Number="0">
						<prop name="Fluor">76.9466862386773</prop>
						<prop name="Temp">59.94</prop>
						<prop name="Time">5660800</prop>
					</Chan>
				</Acq>
				<Acq Number="34">
					<Chan Number="0">
						<prop name="Fluor">82.594933509126</prop>
						<prop name="Temp">59.94</prop>
						<prop name="Time">5814633</prop>
					</Chan>
				</Acq>
				<Acq Number="35">
					<Chan Number="0">
						<prop name="Fluor">86.5631202119356</prop>
						<prop name="Temp">59.94</prop>
						<prop name="Time">5968416</prop>
					</Chan>
				</Acq>
				<Acq Number="36">
					<Chan Number="0">
						<prop name="Fluor">89.8089100239994</prop>
						<prop name="Temp">59.94</prop>
						<prop name="Time">6122233</prop>
					</Chan>
				</Acq>
				<Acq Number="37">
					<Chan Number="0">
						<prop name="Fluor">92.0602989909483</prop>
						<prop name="Temp">59.94</prop>
						<prop name="Time">6276000</prop>
					</Chan>
				</Acq>
				<Acq Number="38">
					<Chan Number="0">
						<prop name="Fluor">93.6079358424268</prop>
						<prop name="Temp">59.94</prop>
						<prop name="Time">6429816</prop>
					</Chan>
				</Acq>
				<Acq Number="39">
					<Chan Number="0">
						<prop name="Fluor">94.3679617202164</prop>
						<prop name="Temp">59.94</prop>
						<prop name="Time">6583600</prop>
					</Chan>
				</Acq>
				<Acq Number="40">
					<Chan Number="0">
						<prop name="Fluor">95.540850588035</prop>
						<prop name="Temp">59.94</prop>
						<prop name="Time">6737416</prop>
					</Chan>
				</Acq>
				<Acq Number="41">
					<Chan Number="0">
						<prop name="Fluor">96.2684597910685</prop>
						<prop name="Temp">59.97</prop>
						<prop name="Time">6890967</prop>
					</Chan>
				</Acq>
				<Acq Number="42">
					<Chan Number="0">
						<prop name="Fluor">96.8750791298307</prop>
						<prop name="Temp">59.97</prop>
						<prop name="Time">7044766</prop>
					</Chan>
				</Acq>
				<Acq Number="43">
					<Chan Number="0">
						<prop name="Fluor">97.460208124243</prop>
						<prop name="Temp">59.94</prop>
						<prop name="Time">7198550</prop>
					</Chan>
				</Acq>
				<Acq Number="44">
					<Chan Number="0">
						<prop name="Fluor">97.7145088061641</prop>
						<prop name="Temp">59.94</prop>
						<prop name="Time">7352366</prop>
					</Chan>
				</Acq>
				<Acq Number="45">
					<Chan Number="0">
						<prop name="Fluor">98.1957894678494</prop>
						<prop name="Temp">59.94</prop>
						<prop name="Time">7506166</prop>
					</Chan>
				</Acq>
			</Sample>
			<Sample Number="2">
				<Acq Number="1">
					<Chan Number="0">
						<prop name="Fluor">4.33917354809478</prop>
						<prop name="Temp">59.94</prop>
						<prop name="Time">739333</prop>
					</Chan>
				</Acq>
				<Acq Number="2">
					<Chan Number="0">
						<prop name="Fluor">4.41876031338247</prop>
						<prop name="Temp">59.94</prop>
						<prop name="Time">893133</prop>
					</Chan>
				</Acq>
				<Acq Number="3">
					<Chan Number="0">
						<prop name="Fluor">4.46172853376014</prop>
						<prop name="Temp">59.94</prop>
						<prop name="Time">1046967</prop>
					</Chan>
				</Acq>
				<Acq Number="4">
					<Chan Number="0">
						<prop name="Fluor">4.44898554132039</prop>
						<prop name="Temp">59.94</prop>
						<prop name="Time">1200783</prop>
					</Chan>
				</Acq>
				<Acq Number="5">
					<Chan Number="0">
						<prop name="Fluor">4.44450700414964</prop>
						<prop name="Temp">59.94</prop>
						<prop name="Time">1354550</prop>
					</Chan>
				</Acq>
				<Acq Number="6">
					<Chan Number="0">
						<prop name="Fluor">4.503236330891</prop>
						<prop name="Temp">59.94</prop>
						<prop name="Time">1508366</prop>
					</Chan>
				</Acq>
				<Acq Number="7">
					<Chan Number="0">
						<prop name="Fluor">4.50953277210507</prop>
						<prop name="Temp">59.94</prop>
						<prop name="Time">1662150</prop>
					</Chan>
				</Acq>
				<Acq Number="8">
					<Chan Number="0">
						<prop name="Fluor">4.54739715798135</prop>
						<prop name="Temp">59.94</prop>
						<prop name="Time">1815983</prop>
					</Chan>
				</Acq>
				<Acq Number="9">
					<Chan Number="0">
						<prop name="Fluor">4.54344056635706</prop>
						<prop name="Temp">59.94</prop>
						<prop name="Time">1969750</prop>
					</Chan>
				</Acq>
				<Acq Number="10">
					<Chan Number="0">
						<prop name="Fluor">4.55019707927735</prop>
						<prop name="Temp">59.94</prop>
						<prop name="Time">2123600</prop>
					</Chan>
				</Acq>
				<Acq Number="11">
					<Chan Number="0">
						<prop name="Fluor">4.52806678818504</prop>
						<prop name="Temp">59.94</prop>
						<prop name="Time">2277366</prop>
					</Chan>
				</Acq>
				<Acq Number="12">
					<Chan Number="0">
						<prop name="Fluor">4.60259528747711</prop>
						<prop name="Temp">59.94</prop>
						<prop name="Time">2431133</prop>
					</Chan>
				</Acq>
				<Acq Number="13">
					<Chan Number="0">
						<prop name="Fluor">4.58226600353031</prop>
						<prop name="Temp">59.94</prop>
						<prop name="Time">2584950</prop>
					</Chan>
				</Acq>
				<Acq Number="14">
					<Chan Number="0">
						<prop name="Fluor">4.60653410196503</prop>
						<prop name="Temp">59.94</prop>
						<prop name="Time">2738750</prop>
					</Chan>
				</Acq>
				<Acq Number="15">
					<Chan Number="0">
						<prop name="Fluor">4.70203051575616</prop>
						<prop name="Temp">59.94</prop>
						<prop name="Time">2892566</prop>
					</Chan>
				</Acq>
				<Acq Number="16">
					<Chan Number="0">
						<prop name="Fluor">4.63592510831833</prop>
						<prop name="Temp">59.94</prop>
						<prop name="Time">3046350</prop>
					</Chan>
				</Acq>
				<Acq Number="17">
					<Chan Number="0">
						<prop name="Fluor">4.59048909558521</prop>
						<prop name="Temp">59.94</prop>
						<prop name="Time">3199916</prop>
					</Chan>
				</Acq>
				<Acq Number="18">
					<Chan Number="0">
						<prop name="Fluor">4.61370445389031</prop>
						<prop name="Temp">59.94</prop>
						<prop name="Time">3353683</prop>
					</Chan>
				</Acq>
				<Acq Number="19">
					<Chan Number="0">
						<prop name="Fluor">4.57114635713858</prop>
						<prop name="Temp">59.94</prop>
						<prop name="Time">3507500</prop>
					</Chan>
				</Acq>
				<Acq Number="20">
					<Chan Number="0">
						<prop name="Fluor">4.61836428311895</prop>
						<prop name="Temp">59.94</prop>
						<prop name="Time">3661333</prop>
					</Chan>
				</Acq>
				<Acq Number="21">
					<Chan Number="0">
						<prop name="Fluor">4.61910069303265</prop>
						<prop name="Temp">59.94</prop>
						<prop name="Time">3815100</prop>
					</Chan>
				</Acq>
				<Acq Number="22">
					<Chan Number="0">
						<prop name="Fluor">4.64269387038904</prop>
						<prop name="Temp">59.94</prop>
						<prop name="Time">3968916</prop>
					</Chan>
				</Acq>
				<Acq Number="23">
					<Chan Number="0">
						<prop name="Fluor">4.66514878153978</prop>
						<prop name="Temp">59.94</prop>
						<prop name="Time">4122716</prop>
					</Chan>
				</Acq>
				<Acq Number="24">
					<Chan Number="0">
						<prop name="Fluor">4.73561560763293</prop>
						<prop name="Temp">59.94</prop>
						<prop name="Time">4276483</prop>
					</Chan>
				</Acq>
				<Acq Number="25">
					<Chan Number="0">
						<prop name="Fluor">4.73861893916256</prop>
						<prop name="Temp">59.94</prop>
						<prop name="Time">4430316</prop>
					</Chan>
				</Acq>
				<Acq Number="26">
					<Chan Number="0">
						<prop name="Fluor">4.87424146610674</prop>
						<prop name="Temp">59.94</prop>
						<prop name="Time">4584133</prop>
					</Chan>
				</Acq>
				<Acq Number="27">
					<Chan Number="0">
						<prop name="Fluor">5.0541110751338</prop>
						<prop name="Temp">59.97</prop>
						<prop name="Time">4737900</prop>
					</Chan>
				</Acq>
				<Acq Number="28">
					<Chan Number="0">
						<prop name="Fluor">5.39328691314242</prop>
						<prop name="Temp">59.94</prop>
						<prop name="Time">4891700</prop>
					</Chan>
				</Acq>
				<Acq Number="29">
					<Chan Number="0">
						<prop name="Fluor">6.01968444793431</prop>
						<prop name="Temp">59.94</prop>
						<prop name="Time">5045533</prop>
					</Chan>
				</Acq>
				<Acq Number="30">
					<Chan Number="0">
						<prop name="Fluor">7.28157005975946</prop>
						<prop name="Temp">59.94</prop>
						<prop name="Time">5199383</prop>
					</Chan>
				</Acq>
				<Acq Number="31">
					<Chan Number="0">
						<prop name="Fluor">9.70395453293425</prop>
						<prop name="Temp">59.94</prop>
						<prop name="Time">5353200</prop>
					</Chan>
				</Acq>
				<Acq Number="32">
					<Chan Number="0">
						<prop name="Fluor">14.3459736878472</prop>
						<prop name="Temp">59.94</prop>
						<prop name="Time">5507000</prop>
					</Chan>
				</Acq>
				<Acq Number="33">
					<Chan Number="0">
						<prop name="Fluor">22.7356304031981</prop>
						<prop name="Temp">59.94</prop>
						<prop name="Time">5660800</prop>
					</Chan>
				</Acq>
				<Acq Number="34">
					<Chan Number="0">
						<prop name="Fluor">36.8885093101628</prop>
						<prop name="Temp">59.94</prop>
						<prop name="Time">5814633</prop>
					</Chan>
				</Acq>
				<Acq Number="35">
					<Chan Number="0">
						<prop name="Fluor">55.1681249314283</prop>
						<prop name="Temp">59.94</prop>
						<prop name="Time">5968416</prop>
					</Chan>
				</Acq>
				<Acq Number="36">
					<Chan Number="0">
						<prop name="Fluor">70.3318803640297</prop>
						<prop name="Temp">59.94</prop>
						<prop name="Time">6122233</prop>
					</Chan>
				</Acq>
				<Acq Number="37">
					<Chan Number="0">
						<prop name="Fluor">78.9500726680906</prop>
						<prop name="Temp">59.94</prop>
						<prop name="Time">6276000</prop>
					</Chan>
				</Acq>
				<Acq Number="38">
					<Chan Number="0">
						<prop name="Fluor">83.783098594386</prop>
						<prop name="Temp">59.94</prop>
						<prop name="Time">6429816</prop>
					</Chan>
				</Acq>
				<Acq Number="39">
					<Chan Number="0">
						<prop name="Fluor">87.1053892794604</prop>
						<prop name="Temp">59.94</prop>
						<prop name="Time">6583600</prop>
					</Chan>
				</Acq>
				<Acq Number="40">
					<Chan Number="0">
						<prop name="Fluor">89.7733619587348</prop>
						<prop name="Temp">59.94</prop>
						<prop name="Time">6737416</prop>
					</Chan>
				</Acq>
				<Acq Number="41">
					<Chan Number="0">
						<prop name="Fluor">92.0440779904035</prop>
						<prop name="Temp">59.97</prop>
						<prop name="Time">6890967</prop>
					</Chan>
				</Acq>
				<Acq Number="42">
					<Chan Number="0">
						<prop name="Fluor">93.633994093403</prop>
						<prop name="Temp">59.97</prop>
						<prop name="Time">7044766</prop>
					</Chan>
				</Acq>
				<Acq Number="43">
					<Chan Number="0">
						<prop name="Fluor">94.8406056937819</prop>
						<prop name="Temp">59.94</prop>
						<prop name="Time">7198550</prop>
					</Chan>
				</Acq>
				<Acq Number="44">
					<Chan Number="0">
						<prop name="Fluor">95.7608207098963</prop>
						<prop name="Temp">59.94</prop>
						<prop name="Time">7352366</prop>
					</Chan>
				</Acq>
				<Acq Number="45">
					<Chan Number="0">
						<prop name="Fluor">96.5076765699107</prop>
						<prop name="Temp">59.94</prop>
						<prop name="Time">7506166</prop>
					</Chan>
				</Acq>
			</Sample>
			<Sample Number="3">
				<Acq Number="1">
					<Chan Number="0">
						<prop name="Fluor">5.65608139281782</prop>
						<prop name="Temp">59.94</prop>
						<prop name="Time">739333</prop>
					</Chan>
				</Acq>
				<Acq Number="2">
					<Chan Number="0">
						<prop name="Fluor">5.79253034999354</prop>
						<prop name="Temp">59.94</prop>
						<prop name="Time">893133</prop>
					</Chan>
				</Acq>
				<Acq Number="3">
					<Chan Number="0">
						<prop name="Fluor">5.85419751579289</prop>
						<prop name="Temp">59.94</prop>
						<prop name="Time">1046967</prop>
					</Chan>
				</Acq>
				<Acq Number="4">
					<Chan Number="0">
						<prop name="Fluor">5.78145852627517</prop>
						<prop name="Temp">59.94</prop>
						<prop name="Time">1200783</prop>
					</Chan>
				</Acq>
				<Acq Number="5">
					<Chan Number="0">
						<prop name="Fluor">5.79697145133649</prop>
						<prop name="Temp">59.94</prop>
						<prop name="Time">1354550</prop>
					</Chan>
				</Acq>
				<Acq Number="6">
					<Chan Number="0">
						<prop name="Fluor">5.79360343917051</prop>
						<prop name="Temp">59.94</prop>
						<prop name="Time">1508366</prop>
					</Chan>
				</Acq>
				<Acq Number="7">
					<Chan Number="0">
						<prop name="Fluor">5.82315656226249</prop>
						<prop name="Temp">59.94</prop>
						<prop name="Time">1662150</prop>
					</Chan>
				</Acq>
				<Acq Number="8">
					<Chan Number="0">
						<prop name="Fluor">5.83546806355518</prop>
						<prop name="Temp">59.94</prop>
						<prop name="Time">1815983</prop>
					</Chan>
				</Acq>
				<Acq Number="9">
					<Chan Number="0">
						<prop name="Fluor">5.87322847189635</prop>
						<prop name="Temp">59.94</prop>
						<prop name="Time">1969750</prop>
					</Chan>
				</Acq>
				<Acq Number="10">
					<Chan Number="0">
						<prop name="Fluor">5.83909705953683</prop>
						<prop name="Temp">59.94</prop>
						<prop name="Time">2123600</prop>
					</Chan>
				</Acq>
				<Acq Number="11">
					<Chan Number="0">
						<prop name="Fluor">5.83951925528698</prop>
						<prop name="Temp">59.94</prop>
						<prop name="Time">2277366</prop>
					</Chan>
				</Acq>
				<Acq Number="12">
					<Chan Number="0">
						<prop name="Fluor">5.89150991973032</prop>
						<prop name="Temp">59.94</prop>
						<prop name="Time">2431133</prop>
					</Chan>
				</Acq>
				<Acq Number="13">
					<Chan Number="0">
						<prop name="Fluor">5.85137568378006</prop>
						<prop name="Temp">59.94</prop>
						<prop name="Time">2584950</prop>
					</Chan>
				</Acq>
				<Acq Number="14">
					<Chan Number="0">
						<prop name="Fluor">5.9180393894724</prop>
						<prop name="Temp">59.94</prop>
						<prop name="Time">2738750</prop>
					</Chan>
				</Acq>
				<Acq Number="15">
					<Chan Number="0">
						<prop name="Fluor">5.98940614876788</prop>
						<prop name="Temp">59.94</prop>
						<prop name="Time">2892566</prop>
					</Chan>
				</Acq>
				<Acq Number="16">
					<Chan Number="0">
						<prop name="Fluor">5.86229125375409</prop>
						<prop name="Temp">59.94</prop>
						<prop name="Time">3046350</prop>
					</Chan>
				</Acq>
				<Acq Number="17">
					<Chan Number="0">
						<prop name="Fluor">5.86186501809411</prop>
						<prop name="Temp">59.94</prop>
						<prop name="Time">3199916</prop>
					</Chan>
				</Acq>
				<Acq Number="18">
					<Chan Number="0">
						<prop name="Fluor">5.90576219814484</prop>
						<prop name="Temp">59.94</prop>
						<prop name="Time">3353683</prop>
					</Chan>
				</Acq>
				<Acq Number="19">
					<Chan Number="0">
						<prop name="Fluor">5.90903114549346</prop>
						<prop name="Temp">59.94</prop>
						<prop name="Time">3507500</prop>
					</Chan>
				</Acq>
				<Acq Number="20">
					<Chan Number="0">
						<prop name="Fluor">5.86870259036799</prop>
						<prop name="Temp">59.94</prop>
						<prop name="Time">3661333</prop>
					</Chan>
				</Acq>
				<Acq Number="21">
					<Chan Number="0">
						<prop name="Fluor">5.86959454227844</prop>
						<prop name="Temp">59.94</prop>
						<prop name="Time">3815100</prop>
					</Chan>
				</Acq>
				<Acq Number="22">
					<Chan Number="0">
						<prop name="Fluor">5.91405694294375</prop>
						<prop name="Temp">59.94</prop>
						<prop name="Time">3968916</prop>
					</Chan>
				</Acq>
				<Acq Number="23">
					<Chan Number="0">
						<prop name="Fluor">5.87091431743485</prop>
						<prop name="Temp">59.94</prop>
						<prop name="Time">4122716</prop>
					</Chan>
				</Acq>
				<Acq Number="24">
					<Chan Number="0">
						<prop name="Fluor">5.9391209672066</prop>
						<prop name="Temp">59.94</prop>
						<prop name="Time">4276483</prop>
					</Chan>
				</Acq>
				<Acq Number="25">
					<Chan Number="0">
						<prop name="Fluor">5.92159525252942</prop>
						<prop name="Temp">59.94</prop>
						<prop name="Time">4430316</prop>
					</Chan>
				</Acq>
				<Acq Number="26">
					<Chan Number="0">
						<prop name="Fluor">5.92212295256266</prop>
						<prop name="Temp">59.94</prop>
						<prop name="Time">4584133</prop>
					</Chan>
				</Acq>
				<Acq Number="27">
					<Chan Number="0">
						<prop name="Fluor">5.96506753760009</prop>
						<prop name="Temp">59.97</prop>
						<prop name="Time">4737900</prop>
					</Chan>
				</Acq>
				<Acq Number="28">
					<Chan Number="0">
						<prop name="Fluor">5.96663023575901</prop>
						<prop name="Temp">59.94</prop>
						<prop name="Time">4891700</prop>
					</Chan>
				</Acq>
				<Acq Number="29">
					<Chan Number="0">
						<prop name="Fluor">5.94000281907279</prop>
						<prop name="Temp">59.94</prop>
						<prop name="Time">5045533</prop>
					</Chan>
				</Acq>
				<Acq Number="30">
					<Chan Number="0">
						<prop name="Fluor">5.93768114590117</prop>
						<prop name="Temp">59.94</prop>
						<prop name="Time">5199383</prop>
					</Chan>
				</Acq>
				<Acq Number="31">
					<Chan Number="0">
						<prop name="Fluor">6.02518191194902</prop>
						<prop name="Temp">59.94</prop>
						<prop name="Time">5353200</prop>
					</Chan>
				</Acq>
				<Acq Number="32">
					<Chan Number="0">
						<prop name="Fluor">6.06688499573564</prop>
						<prop name="Temp">59.94</prop>
						<prop name="Time">5507000</prop>
					</Chan>
				</Acq>
				<Acq Number="33">
					<Chan Number="0">
						<prop name="Fluor">6.14572995291014</prop>
						<prop name="Temp">59.94</prop>
						<prop name="Time">5660800</prop>
					</Chan>
				</Acq>
				<Acq Number="34">
					<Chan Number="0">
						<prop name="Fluor">6.26913712796114</prop>
						<prop name="Temp">59.94</prop>
						<prop name="Time">5814633</prop>
					</Chan>
				</Acq>
				<Acq Number="35">
					<Chan Number="0">
						<prop name="Fluor">6.47757271629111</prop>
						<prop name="Temp">59.94</prop>
						<prop name="Time">5968416</prop>
					</Chan>
				</Acq>
				<Acq Number="36">
					<Chan Number="0">
						<prop name="Fluor">6.99665044561788</prop>
						<prop name="Temp">59.94</prop>
						<prop name="Time">6122233</prop>
					</Chan>
				</Acq>
				<Acq Number="37">
					<Chan Number="0">
						<prop name="Fluor">7.9987285954638</prop>
						<prop name="Temp">59.94</prop>
						<prop name="Time">6276000</prop>
					</Chan>
				</Acq>
				<Acq Number="38">
					<Chan Number="0">
						<prop name="Fluor">9.61802278606889</prop>
						<prop name="Temp">59.94</prop>
						<prop name="Time">6429816</prop>
					</Chan>
				</Acq>
				<Acq Number="39">
					<Chan Number="0">
						<prop name="Fluor">12.7670720883542</prop>
						<prop name="Temp">59.94</prop>
						<prop name="Time">6583600</prop>
					</Chan>
				</Acq>
				<Acq Number="40">
					<Chan Number="0">
						<prop name="Fluor">18.4103045050456</prop>
						<prop name="Temp">59.94</prop>
						<prop name="Time">6737416</prop>
					</Chan>
				</Acq>
				<Acq Number="41">
					<Chan Number="0">
						<prop name="Fluor">26.969255917523</prop>
						<prop name="Temp">59.97</prop>
						<prop name="Time">6890967</prop>
					</Chan>
				</Acq>
				<Acq Number="42">
					<Chan Number="0">
						<prop name="Fluor">37.2481804351312</prop>
						<prop name="Temp">59.97</prop>
						<prop name="Time">7044766</prop>
					</Chan>
				</Acq>
				<Acq Number="43">
					<Chan Number="0">
						<prop name="Fluor">45.0253190217922</prop>
						<prop name="Temp">59.94</prop>
						<prop name="Time">7198550</prop>
					</Chan>
				</Acq>
				<Acq Number="44">
					<Chan Number="0">
						<prop name="Fluor">49.0436323766714</prop>
						<prop name="Temp">59.94</prop>
						<prop name="Time">7352366</prop>
					</Chan>
				</Acq>
				<Acq Number="45">
					<Chan Number="0">
						<prop name="Fluor">51.4748209980872</prop>
						<prop name="Temp">59.94</prop>
						<prop name="Time">7506166</prop>
					</Chan>
				</Acq>
			</Sample>
			<Sample Number="4">
				<Acq Number="1">
					<Chan Number="0">
						<prop name="Fluor">3.91733015786971</prop>
						<prop name="Temp">59.94</prop>
						<prop name="Time">739333</prop>
					</Chan>
				</Acq>
				<Acq Number="2">
					<Chan Number="0">
						<prop name="Fluor">3.94963535515795</prop>
						<prop name="Temp">59.94</prop>
						<prop name="Time">893133</prop>
					</Chan>
				</Acq>
				<Acq Number="3">
					<Chan Number="0">
						<prop name="Fluor">4.00986211458861</prop>
						<prop name="Temp">59.94</prop>
						<prop name="Time">1046967</prop>
					</Chan>
				</Acq>
				<Acq Number="4">
					<Chan Number="0">
						<prop name="Fluor">4.01858817921747</prop>
						<prop name="Temp">59.94</prop>
						<prop name="Time">1200783</prop>
					</Chan>
				</Acq>
				<Acq Number="5">
					<Chan Number="0">
						<prop name="Fluor">3.97329971119747</prop>
						<prop name="Temp">59.94</prop>
						<prop name="Time">1354550</prop>
					</Chan>
				</Acq>
				<Acq Number="6">
					<Chan Number="0">
						<prop name="Fluor">4.0477163792679</prop>
						<prop name="Temp">59.94</prop>
						<prop name="Time">1508366</prop>
					</Chan>
				</Acq>
				<Acq Number="7">
					<Chan Number="0">
						<prop name="Fluor">4.05338811193103</prop>
						<prop name="Temp">59.94</prop>
						<prop name="Time">1662150</prop>
					</Chan>
				</Acq>
				<Acq Number="8">
					<Chan Number="0">
						<prop name="Fluor">4.08842111619861</prop>
						<prop name="Temp">59.94</prop>
						<prop name="Time">1815983</prop>
					</Chan>
				</Acq>
				<Acq Number="9">
					<Chan Number="0">
						<prop name="Fluor">4.06423866253304</prop>
						<prop name="Temp">59.94</prop>
						<prop name="Time">1969750</prop>
					</Chan>
				</Acq>
				<Acq Number="10">
					<Chan Number="0">
						<prop name="Fluor">4.09096907082619</prop>
						<prop name="Temp">59.94</prop>
						<prop name="Time">2123600</prop>
					</Chan>
				</Acq>
				<Acq Number="11">
					<Chan Number="0">
						<prop name="Fluor">4.13264656377508</prop>
						<prop name="Temp">59.94</prop>
						<prop name="Time">2277366</prop>
					</Chan>
				</Acq>
				<Acq Number="12">
					<Chan Number="0">
						<prop name="Fluor">4.11833738364373</prop>
						<prop name="Temp">59.94</prop>
						<prop name="Time">2431133</prop>
					</Chan>
				</Acq>
				<Acq Number="13">
					<Chan Number="0">
						<prop name="Fluor">4.14103483771273</prop>
						<prop name="Temp">59.94</prop>
						<prop name="Time">2584950</prop>
					</Chan>
				</Acq>
				<Acq Number="14">
					<Chan Number="0">
						<prop name="Fluor">4.14262342110254</prop>
						<prop name="Temp">59.94</prop>
						<prop name="Time">2738750</prop>
					</Chan>
				</Acq>
				<Acq Number="15">
					<Chan Number="0">
						<prop name="Fluor">4.1681904979384</prop>
						<prop name="Temp">59.94</prop>
						<prop name="Time">2892566</prop>
					</Chan>
				</Acq>
				<Acq Number="16">
					<Chan Number="0">
						<prop name="Fluor">4.1695409521933</prop>
						<prop name="Temp">59.94</prop>
						<prop name="Time">3046350</prop>
					</Chan>
				</Acq>
				<Acq Number="17">
					<Chan Number="0">
						<prop name="Fluor">4.14847206141202</prop>
						<prop name="Temp">59.94</prop>
						<prop name="Time">3199916</prop>
					</Chan>
				</Acq>
				<Acq Number="18">
					<Chan Number="0">
						<prop name="Fluor">4.19063606599817</prop>
						<prop name="Temp">59.94</prop>
						<prop name="Time">3353683</prop>
					</Chan>
				</Acq>
				<Acq Number="19">
					<Chan Number="0">
						<prop name="Fluor">4.1305854931808</prop>
						<prop name="Temp">59.94</prop>
						<prop name="Time">3507500</prop>
					</Chan>
				</Acq>
				<Acq Number="20">
					<Chan Number="0">
						<prop name="Fluor">4.17411964323221</prop>
						<prop name="Temp">59.94</prop>
						<prop name="Time">3661333</prop>
					</Chan>
				</Acq>
				<Acq Number="21">
					<Chan Number="0">
						<prop name="Fluor">4.21637264847508</prop>
						<prop name="Temp">59.94</prop>
						<prop name="Time">3815100</prop>
					</Chan>
				</Acq>
				<Acq Number="22">
					<Chan Number="0">
						<prop name="Fluor">4.15492520543238</prop>
						<prop name="Temp">59.94</prop>
						<prop name="Time">3968916</prop>
					</Chan>
				</Acq>
				<Acq Number="23">
					<Chan Number="0">
						<prop name="Fluor">4.175717628956</prop>
						<prop name="Temp">59.94</prop>
						<prop name="Time">4122716</prop>
					</Chan>
				</Acq>
				<Acq Number="24">
					<Chan Number="0">
						<prop name="Fluor">4.15744061818697</prop>
						<prop name="Temp">59.94</prop>
						<prop name="Time">4276483</prop>
					</Chan>
				</Acq>
				<Acq Number="25">
					<Chan Number="0">
						<prop name="Fluor">4.18121318392456</prop>
						<prop name="Temp">59.94</prop>
						<prop name="Time">4430316</prop>
					</Chan>
				</Acq>
				<Acq Number="26">
					<Chan Number="0">
						<prop name="Fluor">4.22335525732237</prop>
						<prop name="Temp">59.94</prop>
						<prop name="Time">4584133</prop>
					</Chan>
				</Acq>
				<Acq Number="27">
					<Chan Number="0">
						<prop name="Fluor">4.2443049098206</prop>
						<prop name="Temp">59.97</prop>
						<prop name="Time">4737900</prop>
					</Chan>
				</Acq>
				<Acq Number="28">
					<Chan Number="0">
						<prop name="Fluor">4.24590446513999</prop>
						<prop name="Temp">59.94</prop>
						<prop name="Time">4891700</prop>
					</Chan>
				</Acq>
				<Acq Number="29">
					<Chan Number="0">
						<prop name="Fluor">4.22222141414585</prop>
						<prop name="Temp">59.94</prop>
						<prop name="Time">5045533</prop>
					</Chan>
				</Acq>
				<Acq Number="30">
					<Chan Number="0">
						<prop name="Fluor">4.26365073542252</prop>
						<prop name="Temp">59.94</prop>
						<prop name="Time">5199383</prop>
					</Chan>
				</Acq>
				<Acq Number="31">
					<Chan Number="0">
						<prop name="Fluor">4.41221427239323</prop>
						<prop name="Temp">59.94</prop>
						<prop name="Time">5353200</prop>
					</Chan>
				</Acq>
				<Acq Number="32">
					<Chan Number="0">
						<prop name="Fluor">4.57970264446119</prop>
						<prop name="Temp">59.94</prop>
						<prop name="Time">5507000</prop>
					</Chan>
				</Acq>
				<Acq Number="33">
					<Chan Number="0">
						<prop name="Fluor">4.80500050325793</prop>
						<prop name="Temp">59.94</prop>
						<prop name="Time">5660800</prop>
					</Chan>
				</Acq>
				<Acq Number="34">
					<Chan Number="0">
						<prop name="Fluor">5.38648604782331</prop>
						<prop name="Temp">59.94</prop>
						<prop name="Time">5814633</prop>
					</Chan>
				</Acq>
				<Acq Number="35">
					<Chan Number="0">
						<prop name="Fluor">6.4053204488098</prop>
						<prop name="Temp">59.94</prop>
						<prop name="Time">5968416</prop>
					</Chan>
				</Acq>
				<Acq Number="36">
					<Chan Number="0">
						<prop name="Fluor">8.37274129548167</prop>
						<prop name="Temp">59.94</prop>
						<prop name="Time">6122233</prop>
					</Chan>
				</Acq>
				<Acq Number="37">
					<Chan Number="0">
						<prop name="Fluor">11.9927058191033</prop>
						<prop name="Temp">59.94</prop>
						<prop name="Time">6276000</prop>
					</Chan>
				</Acq>
				<Acq Number="38">
					<Chan Number="0">
						<prop name="Fluor">18.6364355107045</prop>
						<prop name="Temp">59.94</prop>
						<prop name="Time">6429816</prop>
					</Chan>
				</Acq>
				<Acq Number="39">
					<Chan Number="0">
						<prop name="Fluor">29.3040215074562</prop>
						<prop name="Temp">59.94</prop>
						<prop name="Time">6583600</prop>
					</Chan>
				</Acq>
				<Acq Number="40">
					<Chan Number="0">
						<prop name="Fluor">42.9581080711379</prop>
						<prop name="Temp">59.94</prop>
						<prop name="Time">6737416</prop>
					</Chan>
				</Acq>
				<Acq Number="41">
					<Chan Number="0">
						<prop name="Fluor">54.2195410495693</prop>
						<prop name="Temp">59.97</prop>
						<prop name="Time">6890967</prop>
					</Chan>
				</Acq>
				<Acq Number="42">
					<Chan Number="0">
						<prop name="Fluor">61.6508975480177</prop>
						<prop name="Temp">59.97</prop>
						<prop name="Time">7044766</prop>
					</Chan>
				</Acq>
				<Acq Number="43">
					<Chan Number="0">
						<prop name="Fluor">65.8562001095961</prop>
						<prop name="Temp">59.94</prop>
						<prop name="Time">7198550</prop>
					</Chan>
				</Acq>
				<Acq Number="44">
					<Chan Number="0">
						<prop name="Fluor">69.576145311032</prop>
						<prop name="Temp">59.94</prop>
						<prop name="Time">7352366</prop>
					</Chan>
				</Acq>
				<Acq Number="45">
					<Chan Number="0">
						<prop name="Fluor">71.6239873822485</prop>
						<prop name="Temp">59.94</prop>
						<prop name="Time">7506166</prop>
					</Chan>
				</Acq>
			</Sample>
			<Sample Number="5">
				<Acq Number="1">
					<Chan Number="0">
						<prop name="Fluor">5.19758116267326</prop>
						<prop name="Temp">59.94</prop>
						<prop name="Time">739333</prop>
					</Chan>
				</Acq>
				<Acq Number="2">
					<Chan Number="0">
						<prop name="Fluor">5.26669931188623</prop>
						<prop name="Temp">59.94</prop>
						<prop name="Time">893133</prop>
					</Chan>
				</Acq>
				<Acq Number="3">
					<Chan Number="0">
						<prop name="Fluor">5.2848379056374</prop>
						<prop name="Temp">59.94</prop>
						<prop name="Time">1046967</prop>
					</Chan>
				</Acq>
				<Acq Number="4">
					<Chan Number="0">
						<prop name="Fluor">5.29631639586232</prop>
						<prop name="Temp">59.94</prop>
						<prop name="Time">1200783</prop>
					</Chan>
				</Acq>
				<Acq Number="5">
					<Chan Number="0">
						<prop name="Fluor">5.23031681535746</prop>
						<prop name="Temp">59.94</prop>
						<prop name="Time">1354550</prop>
					</Chan>
				</Acq>
				<Acq Number="6">
					<Chan Number="0">
						<prop name="Fluor">5.32768999827963</prop>
						<prop name="Temp">59.94</prop>
						<prop name="Time">1508366</prop>
					</Chan>
				</Acq>
				<Acq Number="7">
					<Chan Number="0">
						<prop name="Fluor">5.29452729746577</prop>
						<prop name="Temp">59.94</prop>
						<prop name="Time">1662150</prop>
					</Chan>
				</Acq>
				<Acq Number="8">
					<Chan Number="0">
						<prop name="Fluor">5.32685575971878</prop>
						<prop name="Temp">59.94</prop>
						<prop name="Time">1815983</prop>
					</Chan>
				</Acq>
				<Acq Number="9">
					<Chan Number="0">
						<prop name="Fluor">5.3628277364548</prop>
						<prop name="Temp">59.94</prop>
						<prop name="Time">1969750</prop>
					</Chan>
				</Acq>
				<Acq Number="10">
					<Chan Number="0">
						<prop name="Fluor">5.33014555232492</prop>
						<prop name="Temp">59.94</prop>
						<prop name="Time">2123600</prop>
					</Chan>
				</Acq>
				<Acq Number="11">
					<Chan Number="0">
						<prop name="Fluor">5.33051412673572</prop>
						<prop name="Temp">59.94</prop>
						<prop name="Time">2277366</prop>
					</Chan>
				</Acq>
				<Acq Number="12">
					<Chan Number="0">
						<prop name="Fluor">5.3794847236948</prop>
						<prop name="Temp">59.94</prop>
						<prop name="Time">2431133</prop>
					</Chan>
				</Acq>
				<Acq Number="13">
					<Chan Number="0">
						<prop name="Fluor">5.44298738787707</prop>
						<prop name="Temp">59.94</prop>
						<prop name="Time">2584950</prop>
					</Chan>
				</Acq>
				<Acq Number="14">
					<Chan Number="0">
						<prop name="Fluor">5.40442331687164</prop>
						<prop name="Temp">59.94</prop>
						<prop name="Time">2738750</prop>
					</Chan>
				</Acq>
				<Acq Number="15">
					<Chan Number="0">
						<prop name="Fluor">5.45146994506161</prop>
						<prop name="Temp">59.94</prop>
						<prop name="Time">2892566</prop>
					</Chan>
				</Acq>
				<Acq Number="16">
					<Chan Number="0">
						<prop name="Fluor">5.4531909155524</prop>
						<prop name="Temp">59.94</prop>
						<prop name="Time">3046350</prop>
					</Chan>
				</Acq>
				<Acq Number="17">
					<Chan Number="0">
						<prop name="Fluor">5.39167540515798</prop>
						<prop name="Temp">59.94</prop>
						<prop name="Time">3199916</prop>
					</Chan>
				</Acq>
				<Acq Number="18">
					<Chan Number="0">
						<prop name="Fluor">5.43324215400106</prop>
						<prop name="Temp">59.94</prop>
						<prop name="Time">3353683</prop>
					</Chan>
				</Acq>
				<Acq Number="19">
					<Chan Number="0">
						<prop name="Fluor">5.41587072936714</prop>
						<prop name="Temp">59.94</prop>
						<prop name="Time">3507500</prop>
					</Chan>
				</Acq>
				<Acq Number="20">
					<Chan Number="0">
						<prop name="Fluor">5.41836791318393</prop>
						<prop name="Temp">59.94</prop>
						<prop name="Time">3661333</prop>
					</Chan>
				</Acq>
				<Acq Number="21">
					<Chan Number="0">
						<prop name="Fluor">5.37841812057327</prop>
						<prop name="Temp">59.94</prop>
						<prop name="Time">3815100</prop>
					</Chan>
				</Acq>
				<Acq Number="22">
					<Chan Number="0">
						<prop name="Fluor">5.44093623296766</prop>
						<prop name="Temp">59.94</prop>
						<prop name="Time">3968916</prop>
					</Chan>
				</Acq>
				<Acq Number="23">
					<Chan Number="0">
						<prop name="Fluor">5.40010761878212</prop>
						<prop name="Temp">59.94</prop>
						<prop name="Time">4122716</prop>
					</Chan>
				</Acq>
				<Acq Number="24">
					<Chan Number="0">
						<prop name="Fluor">5.44429981165386</prop>
						<prop name="Temp">59.94</prop>
						<prop name="Time">4276483</prop>
					</Chan>
				</Acq>
				<Acq Number="25">
					<Chan Number="0">
						<prop name="Fluor">5.3460197173886</prop>
						<prop name="Temp">59.94</prop>
						<prop name="Time">4430316</prop>
					</Chan>
				</Acq>
				<Acq Number="26">
					<Chan Number="0">
						<prop name="Fluor">5.4694105886817</prop>
						<prop name="Temp">59.94</prop>
						<prop name="Time">4584133</prop>
					</Chan>
				</Acq>
				<Acq Number="27">
					<Chan Number="0">
						<prop name="Fluor">5.44936934069823</prop>
						<prop name="Temp">59.97</prop>
						<prop name="Time">4737900</prop>
					</Chan>
				</Acq>
				<Acq Number="28">
					<Chan Number="0">
						<prop name="Fluor">5.43150391092305</prop>
						<prop name="Temp">59.94</prop>
						<prop name="Time">4891700</prop>
					</Chan>
				</Acq>
				<Acq Number="29">
					<Chan Number="0">
						<prop name="Fluor">5.46972702664101</prop>
						<prop name="Temp">59.94</prop>
						<prop name="Time">5045533</prop>
					</Chan>
				</Acq>
				<Acq Number="30">
					<Chan Number="0">
						<prop name="Fluor">5.40965914897828</prop>
						<prop name="Temp">59.94</prop>
						<prop name="Time">5199383</prop>
					</Chan>
				</Acq>
				<Acq Number="31">
					<Chan Number="0">
						<prop name="Fluor">5.49678642718407</prop>
						<prop name="Temp">59.94</prop>
						<prop name="Time">5353200</prop>
					</Chan>
				</Acq>
				<Acq Number="32">
					<Chan Number="0">
						<prop name="Fluor">5.51991081164065</prop>
						<prop name="Temp">59.94</prop>
						<prop name="Time">5507000</prop>
					</Chan>
				</Acq>
				<Acq Number="33">
					<Chan Number="0">
						<prop name="Fluor">5.45569105431731</prop>
						<prop name="Temp">59.94</prop>
						<prop name="Time">5660800</prop>
					</Chan>
				</Acq>
				<Acq Number="34">
					<Chan Number="0">
						<prop name="Fluor">5.57816863288664</prop>
						<prop name="Temp">59.94</prop>
						<prop name="Time">5814633</prop>
					</Chan>
				</Acq>
				<Acq Number="35">
					<Chan Number="0">
						<prop name="Fluor">5.65913226432764</prop>
						<prop name="Temp">59.94</prop>
						<prop name="Time">5968416</prop>
					</Chan>
				</Acq>
				<Acq Number="36">
					<Chan Number="0">
						<prop name="Fluor">5.82769812319897</prop>
						<prop name="Temp">59.94</prop>
						<prop name="Time">6122233</prop>
					</Chan>
				</Acq>
				<Acq Number="37">
					<Chan Number="0">
						<prop name="Fluor">6.10571272547382</prop>
						<prop name="Temp">59.94</prop>
						<prop name="Time">6276000</prop>
					</Chan>
				</Acq>
				<Acq Number="38">
					<Chan Number="0">
						<prop name="Fluor">6.65818053170675</prop>
						<prop name="Temp">59.94</prop>
						<prop name="Time">6429816</prop>
					</Chan>
				</Acq>
				<Acq Number="39">
					<Chan Number="0">
						<prop name="Fluor">7.77966539976372</prop>
						<prop name="Temp">59.94</prop>
						<prop name="Time">6583600</prop>
					</Chan>
				</Acq>
				<Acq Number="40">
					<Chan Number="0">
						<prop name="Fluor">9.86732566503703</prop>
						<prop name="Temp">59.94</prop>
						<prop name="Time">6737416</prop>
					</Chan>
				</Acq>
				<Acq Number="41">
					<Chan Number="0">
						<prop name="Fluor">13.7346411921156</prop>
						<prop name="Temp">59.97</prop>
						<prop name="Time">6890967</prop>
					</Chan>
				</Acq>
				<Acq Number="42">
					<Chan Number="0">
						<prop name="Fluor">20.7015644495071</prop>
						<prop name="Temp">59.97</prop>
						<prop name="Time">7044766</prop>
					</Chan>
				</Acq>
				<Acq Number="43">
					<Chan Number="0">
						<prop name="Fluor">32.0450702535674</prop>
						<prop name="Temp">59.94</prop>
						<prop name="Time">7198550</prop>
					</Chan>
				</Acq>
				<Acq Number="44">
					<Chan Number="0">
						<prop name="Fluor">46.1547811692922</prop>
						<prop name="Temp">59.94</prop>
						<prop name="Time">7352366</prop>
					</Chan>
				</Acq>
				<Acq Number="45">
					<Chan Number="0">
						<prop name="Fluor">55.6656116337512</prop>
						<prop name="Temp">59.94</prop>
						<prop name="Time">7506166</prop>
					</Chan>
				</Acq>
			</Sample>
			<Sample Number="6">
				<Acq Number="1">
					<Chan Number="0">
						<prop name="Fluor">8.48224149552611</prop>
						<prop name="Temp">59.94</prop>
						<prop name="Time">739333</prop>
					</Chan>
				</Acq>
				<Acq Number="2">
					<Chan Number="0">
						<prop name="Fluor">8.32228929227485</prop>
						<prop name="Temp">59.94</prop>
						<prop name="Time">893133</prop>
					</Chan>
				</Acq>
				<Acq Number="3">
					<Chan Number="0">
						<prop name="Fluor">8.29895925075784</prop>
						<prop name="Temp">59.94</prop>
						<prop name="Time">1046967</prop>
					</Chan>
				</Acq>
				<Acq Number="4">
					<Chan Number="0">
						<prop name="Fluor">8.29682342508766</prop>
						<prop name="Temp">59.94</prop>
						<prop name="Time">1200783</prop>
					</Chan>
				</Acq>
				<Acq Number="5">
					<Chan Number="0">
						<prop name="Fluor">8.32871708731644</prop>
						<prop name="Temp">59.94</prop>
						<prop name="Time">1354550</prop>
					</Chan>
				</Acq>
				<Acq Number="6">
					<Chan Number="0">
						<prop name="Fluor">8.39499376072895</prop>
						<prop name="Temp">59.94</prop>
						<prop name="Time">1508366</prop>
					</Chan>
				</Acq>
				<Acq Number="7">
					<Chan Number="0">
						<prop name="Fluor">8.40679506272122</prop>
						<prop name="Temp">59.94</prop>
						<prop name="Time">1662150</prop>
					</Chan>
				</Acq>
				<Acq Number="8">
					<Chan Number="0">
						<prop name="Fluor">8.33311926970685</prop>
						<prop name="Temp">59.94</prop>
						<prop name="Time">1815983</prop>
					</Chan>
				</Acq>
				<Acq Number="9">
					<Chan Number="0">
						<prop name="Fluor">8.32597212269504</prop>
						<prop name="Temp">59.94</prop>
						<prop name="Time">1969750</prop>
					</Chan>
				</Acq>
				<Acq Number="10">
					<Chan Number="0">
						<prop name="Fluor">8.39889929128258</prop>
						<prop name="Temp">59.94</prop>
						<prop name="Time">2123600</prop>
					</Chan>
				</Acq>
				<Acq Number="11">
					<Chan Number="0">
						<prop name="Fluor">8.39951950635026</prop>
						<prop name="Temp">59.94</prop>
						<prop name="Time">2277366</prop>
					</Chan>
				</Acq>
				<Acq Number="12">
					<Chan Number="0">
						<prop name="Fluor">8.41261510894825</prop>
						<prop name="Temp">59.94</prop>
						<prop name="Time">2431133</prop>
					</Chan>
				</Acq>
				<Acq Number="13">
					<Chan Number="0">
						<prop name="Fluor">8.47726065631855</prop>
						<prop name="Temp">59.94</prop>
						<prop name="Time">2584950</prop>
					</Chan>
				</Acq>
				<Acq Number="14">
					<Chan Number="0">
						<prop name="Fluor">8.48057196773478</prop>
						<prop name="Temp">59.94</prop>
						<prop name="Time">2738750</prop>
					</Chan>
				</Acq>
				<Acq Number="15">
					<Chan Number="0">
						<prop name="Fluor">8.47020032962755</prop>
						<prop name="Temp">59.94</prop>
						<prop name="Time">2892566</prop>
					</Chan>
				</Acq>
				<Acq Number="16">
					<Chan Number="0">
						<prop name="Fluor">8.45257954608918</prop>
						<prop name="Temp">59.94</prop>
						<prop name="Time">3046350</prop>
					</Chan>
				</Acq>
				<Acq Number="17">
					<Chan Number="0">
						<prop name="Fluor">8.41138481152624</prop>
						<prop name="Temp">59.94</prop>
						<prop name="Time">3199916</prop>
					</Chan>
				</Acq>
				<Acq Number="18">
					<Chan Number="0">
						<prop name="Fluor">8.41265109214205</prop>
						<prop name="Temp">59.94</prop>
						<prop name="Time">3353683</prop>
					</Chan>
				</Acq>
				<Acq Number="19">
					<Chan Number="0">
						<prop name="Fluor">8.39702104289459</prop>
						<prop name="Temp">59.94</prop>
						<prop name="Time">3507500</prop>
					</Chan>
				</Acq>
				<Acq Number="20">
					<Chan Number="0">
						<prop name="Fluor">8.46181347818431</prop>
						<prop name="Temp">59.94</prop>
						<prop name="Time">3661333</prop>
					</Chan>
				</Acq>
				<Acq Number="21">
					<Chan Number="0">
						<prop name="Fluor">8.46317606645049</prop>
						<prop name="Temp">59.94</prop>
						<prop name="Time">3815100</prop>
					</Chan>
				</Acq>
				<Acq Number="22">
					<Chan Number="0">
						<prop name="Fluor">8.36354661805081</prop>
						<prop name="Temp">59.94</prop>
						<prop name="Time">3968916</prop>
					</Chan>
				</Acq>
				<Acq Number="23">
					<Chan Number="0">
						<prop name="Fluor">8.38384733713075</prop>
						<prop name="Temp">59.94</prop>
						<prop name="Time">4122716</prop>
					</Chan>
				</Acq>
				<Acq Number="24">
					<Chan Number="0">
						<prop name="Fluor">8.42965861304797</prop>
						<prop name="Temp">59.94</prop>
						<prop name="Time">4276483</prop>
					</Chan>
				</Acq>
				<Acq Number="25">
					<Chan Number="0">
						<prop name="Fluor">8.41514622934385</prop>
						<prop name="Temp">59.94</prop>
						<prop name="Time">4430316</prop>
					</Chan>
				</Acq>
				<Acq Number="26">
					<Chan Number="0">
						<prop name="Fluor">8.41617269939898</prop>
						<prop name="Temp">59.94</prop>
						<prop name="Time">4584133</prop>
					</Chan>
				</Acq>
				<Acq Number="27">
					<Chan Number="0">
						<prop name="Fluor">8.47741352167858</prop>
						<prop name="Temp">59.97</prop>
						<prop name="Time">4737900</prop>
					</Chan>
				</Acq>
				<Acq Number="28">
					<Chan Number="0">
						<prop name="Fluor">8.43989431255146</prop>
						<prop name="Temp">59.94</prop>
						<prop name="Time">4891700</prop>
					</Chan>
				</Acq>
				<Acq Number="29">
					<Chan Number="0">
						<prop name="Fluor">8.45500314022304</prop>
						<prop name="Temp">59.94</prop>
						<prop name="Time">5045533</prop>
					</Chan>
				</Acq>
				<Acq Number="30">
					<Chan Number="0">
						<prop name="Fluor">8.394630084248</prop>
						<prop name="Temp">59.94</prop>
						<prop name="Time">5199383</prop>
					</Chan>
				</Acq>
				<Acq Number="31">
					<Chan Number="0">
						<prop name="Fluor">8.36132404957875</prop>
						<prop name="Temp">59.94</prop>
						<prop name="Time">5353200</prop>
					</Chan>
				</Acq>
				<Acq Number="32">
					<Chan Number="0">
						<prop name="Fluor">8.42631715672054</prop>
						<prop name="Temp">59.94</prop>
						<prop name="Time">5507000</prop>
					</Chan>
				</Acq>
				<Acq Number="33">
					<Chan Number="0">
						<prop name="Fluor">8.44281890582266</prop>
						<prop name="Temp">59.94</prop>
						<prop name="Time">5660800</prop>
					</Chan>
				</Acq>
				<Acq Number="34">
					<Chan Number="0">
						<prop name="Fluor">8.40281413032655</prop>
						<prop name="Temp">59.94</prop>
						<prop name="Time">5814633</prop>
					</Chan>
				</Acq>
				<Acq Number="35">
					<Chan Number="0">
						<prop name="Fluor">8.46455522700653</prop>
						<prop name="Temp">59.94</prop>
						<prop name="Time">5968416</prop>
					</Chan>
				</Acq>
				<Acq Number="36">
					<Chan Number="0">
						<prop name="Fluor">8.53463223814131</prop>
						<prop name="Temp">59.94</prop>
						<prop name="Time">6122233</prop>
					</Chan>
				</Acq>
				<Acq Number="37">
					<Chan Number="0">
						<prop name="Fluor">8.60489485359364</prop>
						<prop name="Temp">59.94</prop>
						<prop name="Time">6276000</prop>
					</Chan>
				</Acq>
				<Acq Number="38">
					<Chan Number="0">
						<prop name="Fluor">8.70689382762636</prop>
						<prop name="Temp">59.94</prop>
						<prop name="Time">6429816</prop>
					</Chan>
				</Acq>
				<Acq Number="39">
					<Chan Number="0">
						<prop name="Fluor">9.00644563739936</prop>
						<prop name="Temp">59.94</prop>
						<prop name="Time">6583600</prop>
					</Chan>
				</Acq>
				<Acq Number="40">
					<Chan Number="0">
						<prop name="Fluor">9.57392061759762</prop>
						<prop name="Temp">59.94</prop>
						<prop name="Time">6737416</prop>
					</Chan>
				</Acq>
				<Acq Number="41">
					<Chan Number="0">
						<prop name="Fluor">10.6668434721488</prop>
						<prop name="Temp">59.97</prop>
						<prop name="Time">6890967</prop>
					</Chan>
				</Acq>
				<Acq Number="42">
					<Chan Number="0">
						<prop name="Fluor">12.7619550234073</prop>
						<prop name="Temp">59.97</prop>
						<prop name="Time">7044766</prop>
					</Chan>
				</Acq>
				<Acq Number="43">
					<Chan Number="0">
						<prop name="Fluor">16.8924918614576</prop>
						<prop name="Temp">59.94</prop>
						<prop name="Time">7198550</prop>
					</Chan>
				</Acq>
				<Acq Number="44">
					<Chan Number="0">
						<prop name="Fluor">23.9329203656185</prop>
						<prop name="Temp">59.94</prop>
						<prop name="Time">7352366</prop>
					</Chan>
				</Acq>
				<Acq Number="45">
					<Chan Number="0">
						<prop name="Fluor">35.4502601340039</prop>
						<prop name="Temp">59.94</prop>
						<prop name="Time">7506166</prop>
					</Chan>
				</Acq>
			</Sample>
			<Sample Number="7">
				<Acq Number="1">
					<Chan Number="0">
						<prop name="Fluor">3.96966863936321</prop>
						<prop name="Temp">59.94</prop>
						<prop name="Time">739333</prop>
					</Chan>
				</Acq>
				<Acq Number="2">
					<Chan Number="0">
						<prop name="Fluor">4.02175681545723</prop>
						<prop name="Temp">59.94</prop>
						<prop name="Time">893133</prop>
					</Chan>
				</Acq>
				<Acq Number="3">
					<Chan Number="0">
						<prop name="Fluor">4.04054970960896</prop>
						<prop name="Temp">59.94</prop>
						<prop name="Time">1046967</prop>
					</Chan>
				</Acq>
				<Acq Number="4">
					<Chan Number="0">
						<prop name="Fluor">4.02893983881041</prop>
						<prop name="Temp">59.94</prop>
						<prop name="Time">1200783</prop>
					</Chan>
				</Acq>
				<Acq Number="5">
					<Chan Number="0">
						<prop name="Fluor">4.02484350348304</prop>
						<prop name="Temp">59.94</prop>
						<prop name="Time">1354550</prop>
					</Chan>
				</Acq>
				<Acq Number="6">
					<Chan Number="0">
						<prop name="Fluor">4.07820686961449</prop>
						<prop name="Temp">59.94</prop>
						<prop name="Time">1508366</prop>
					</Chan>
				</Acq>
				<Acq Number="7">
					<Chan Number="0">
						<prop name="Fluor">4.00214815934209</prop>
						<prop name="Temp">59.94</prop>
						<prop name="Time">1662150</prop>
					</Chan>
				</Acq>
				<Acq Number="8">
					<Chan Number="0">
						<prop name="Fluor">4.05716698683749</prop>
						<prop name="Temp">59.94</prop>
						<prop name="Time">1815983</prop>
					</Chan>
				</Acq>
				<Acq Number="9">
					<Chan Number="0">
						<prop name="Fluor">4.07408682848106</prop>
						<prop name="Temp">59.94</prop>
						<prop name="Time">1969750</prop>
					</Chan>
				</Acq>
				<Acq Number="10">
					<Chan Number="0">
						<prop name="Fluor">4.03921760749957</prop>
						<prop name="Temp">59.94</prop>
						<prop name="Time">2123600</prop>
					</Chan>
				</Acq>
				<Acq Number="11">
					<Chan Number="0">
						<prop name="Fluor">4.08037338356719</prop>
						<prop name="Temp">59.94</prop>
						<prop name="Time">2277366</prop>
					</Chan>
				</Acq>
				<Acq Number="12">
					<Chan Number="0">
						<prop name="Fluor">4.08674145578279</prop>
						<prop name="Temp">59.94</prop>
						<prop name="Time">2431133</prop>
					</Chan>
				</Acq>
				<Acq Number="13">
					<Chan Number="0">
						<prop name="Fluor">4.06814564881567</prop>
						<prop name="Temp">59.94</prop>
						<prop name="Time">2584950</prop>
					</Chan>
				</Acq>
				<Acq Number="14">
					<Chan Number="0">
						<prop name="Fluor">4.17214139672317</prop>
						<prop name="Temp">59.94</prop>
						<prop name="Time">2738750</prop>
					</Chan>
				</Acq>
				<Acq Number="15">
					<Chan Number="0">
						<prop name="Fluor">4.11547277197961</prop>
						<prop name="Temp">59.94</prop>
						<prop name="Time">2892566</prop>
					</Chan>
				</Acq>
				<Acq Number="16">
					<Chan Number="0">
						<prop name="Fluor">4.09628823595092</prop>
						<prop name="Temp">59.94</prop>
						<prop name="Time">3046350</prop>
					</Chan>
				</Acq>
				<Acq Number="17">
					<Chan Number="0">
						<prop name="Fluor">4.13702157307853</prop>
						<prop name="Temp">59.94</prop>
						<prop name="Time">3199916</prop>
					</Chan>
				</Acq>
				<Acq Number="18">
					<Chan Number="0">
						<prop name="Fluor">4.15814269630268</prop>
						<prop name="Temp">59.94</prop>
						<prop name="Time">3353683</prop>
					</Chan>
				</Acq>
				<Acq Number="19">
					<Chan Number="0">
						<prop name="Fluor">4.05781586592105</prop>
						<prop name="Temp">59.94</prop>
						<prop name="Time">3507500</prop>
					</Chan>
				</Acq>
				<Acq Number="20">
					<Chan Number="0">
						<prop name="Fluor">4.18287412923099</prop>
						<prop name="Temp">59.94</prop>
						<prop name="Time">3661333</prop>
					</Chan>
				</Acq>
				<Acq Number="21">
					<Chan Number="0">
						<prop name="Fluor">4.12187337960499</prop>
						<prop name="Temp">59.94</prop>
						<prop name="Time">3815100</prop>
					</Chan>
				</Acq>
				<Acq Number="22">
					<Chan Number="0">
						<prop name="Fluor">4.1843962430036</prop>
						<prop name="Temp">59.94</prop>
						<prop name="Time">3968916</prop>
					</Chan>
				</Acq>
				<Acq Number="23">
					<Chan Number="0">
						<prop name="Fluor">4.12258017681957</prop>
						<prop name="Temp">59.94</prop>
						<prop name="Time">4122716</prop>
					</Chan>
				</Acq>
				<Acq Number="24">
					<Chan Number="0">
						<prop name="Fluor">4.14538324940608</prop>
						<prop name="Temp">59.94</prop>
						<prop name="Time">4276483</prop>
					</Chan>
				</Acq>
				<Acq Number="25">
					<Chan Number="0">
						<prop name="Fluor">4.20934573126123</prop>
						<prop name="Temp">59.94</prop>
						<prop name="Time">4430316</prop>
					</Chan>
				</Acq>
				<Acq Number="26">
					<Chan Number="0">
						<prop name="Fluor">4.18819111361878</prop>
						<prop name="Temp">59.94</prop>
						<prop name="Time">4584133</prop>
					</Chan>
				</Acq>
				<Acq Number="27">
					<Chan Number="0">
						<prop name="Fluor">4.20682865097676</prop>
						<prop name="Temp">59.97</prop>
						<prop name="Time">4737900</prop>
					</Chan>
				</Acq>
				<Acq Number="28">
					<Chan Number="0">
						<prop name="Fluor">4.18450355224911</prop>
						<prop name="Temp">59.94</prop>
						<prop name="Time">4891700</prop>
					</Chan>
				</Acq>
				<Acq Number="29">
					<Chan Number="0">
						<prop name="Fluor">4.15673325174735</prop>
						<prop name="Temp">59.94</prop>
						<prop name="Time">5045533</prop>
					</Chan>
				</Acq>
				<Acq Number="30">
					<Chan Number="0">
						<prop name="Fluor">4.23491758821405</prop>
						<prop name="Temp">59.94</prop>
						<prop name="Time">5199383</prop>
					</Chan>
				</Acq>
				<Acq Number="31">
					<Chan Number="0">
						<prop name="Fluor">4.33852564794246</prop>
						<prop name="Temp">59.94</prop>
						<prop name="Time">5353200</prop>
					</Chan>
				</Acq>
				<Acq Number="32">
					<Chan Number="0">
						<prop name="Fluor">4.54451739519255</prop>
						<prop name="Temp">59.94</prop>
						<prop name="Time">5507000</prop>
					</Chan>
				</Acq>
				<Acq Number="33">
					<Chan Number="0">
						<prop name="Fluor">4.80879048823695</prop>
						<prop name="Temp">59.94</prop>
						<prop name="Time">5660800</prop>
					</Chan>
				</Acq>
				<Acq Number="34">
					<Chan Number="0">
						<prop name="Fluor">5.34407590118127</prop>
						<prop name="Temp">59.94</prop>
						<prop name="Time">5814633</prop>
					</Chan>
				</Acq>
				<Acq Number="35">
					<Chan Number="0">
						<prop name="Fluor">6.60107742125172</prop>
						<prop name="Temp">59.94</prop>
						<prop name="Time">5968416</prop>
					</Chan>
				</Acq>
				<Acq Number="36">
					<Chan Number="0">
						<prop name="Fluor">8.77429485057715</prop>
						<prop name="Temp">59.94</prop>
						<prop name="Time">6122233</prop>
					</Chan>
				</Acq>
				<Acq Number="37">
					<Chan Number="0">
						<prop name="Fluor">12.9060680112678</prop>
						<prop name="Temp">59.94</prop>
						<prop name="Time">6276000</prop>
					</Chan>
				</Acq>
				<Acq Number="38">
					<Chan Number="0">
						<prop name="Fluor">20.3938203175194</prop>
						<prop name="Temp">59.94</prop>
						<prop name="Time">6429816</prop>
					</Chan>
				</Acq>
				<Acq Number="39">
					<Chan Number="0">
						<prop name="Fluor">32.470745409117</prop>
						<prop name="Temp">59.94</prop>
						<prop name="Time">6583600</prop>
					</Chan>
				</Acq>
				<Acq Number="40">
					<Chan Number="0">
						<prop name="Fluor">47.1262870585078</prop>
						<prop name="Temp">59.94</prop>
						<prop name="Time">6737416</prop>
					</Chan>
				</Acq>
				<Acq Number="41">
					<Chan Number="0">
						<prop name="Fluor">59.8106184039847</prop>
						<prop name="Temp">59.97</prop>
						<prop name="Time">6890967</prop>
					</Chan>
				</Acq>
				<Acq Number="42">
					<Chan Number="0">
						<prop name="Fluor">68.1810425412678</prop>
						<prop name="Temp">59.97</prop>
						<prop name="Time">7044766</prop>
					</Chan>
				</Acq>
				<Acq Number="43">
					<Chan Number="0">
						<prop name="Fluor">73.0351193757847</prop>
						<prop name="Temp">59.94</prop>
						<prop name="Time">7198550</prop>
					</Chan>
				</Acq>
				<Acq Number="44">
					<Chan Number="0">
						<prop name="Fluor">76.3007945122953</prop>
						<prop name="Temp">59.94</prop>
						<prop name="Time">7352366</prop>
					</Chan>
				</Acq>
				<Acq Number="45">
					<Chan Number="0">
						<prop name="Fluor">79.0433390854815</prop>
						<prop name="Temp">59.94</prop>
						<prop name="Time">7506166</prop>
					</Chan>
				</Acq>
			</Sample>
			<Sample Number="8">
				<Acq Number="1">
					<Chan Number="0">
						<prop name="Fluor">3.50933916797164</prop>
						<prop name="Temp">59.94</prop>
						<prop name="Time">739333</prop>
					</Chan>
				</Acq>
				<Acq Number="2">
					<Chan Number="0">
						<prop name="Fluor">3.58488755391036</prop>
						<prop name="Temp">59.94</prop>
						<prop name="Time">893133</prop>
					</Chan>
				</Acq>
				<Acq Number="3">
					<Chan Number="0">
						<prop name="Fluor">3.58347610630921</prop>
						<prop name="Temp">59.94</prop>
						<prop name="Time">1046967</prop>
					</Chan>
				</Acq>
				<Acq Number="4">
					<Chan Number="0">
						<prop name="Fluor">3.5494502253909</prop>
						<prop name="Temp">59.94</prop>
						<prop name="Time">1200783</prop>
					</Chan>
				</Acq>
				<Acq Number="5">
					<Chan Number="0">
						<prop name="Fluor">3.54582423725576</prop>
						<prop name="Temp">59.94</prop>
						<prop name="Time">1354550</prop>
					</Chan>
				</Acq>
				<Acq Number="6">
					<Chan Number="0">
						<prop name="Fluor">3.55687000795984</prop>
						<prop name="Temp">59.94</prop>
						<prop name="Time">1508366</prop>
					</Chan>
				</Acq>
				<Acq Number="7">
					<Chan Number="0">
						<prop name="Fluor">3.5409090374622</prop>
						<prop name="Temp">59.94</prop>
						<prop name="Time">1662150</prop>
					</Chan>
				</Acq>
				<Acq Number="8">
					<Chan Number="0">
						<prop name="Fluor">3.59826093628938</prop>
						<prop name="Temp">59.94</prop>
						<prop name="Time">1815983</prop>
					</Chan>
				</Acq>
				<Acq Number="9">
					<Chan Number="0">
						<prop name="Fluor">3.61607839669287</prop>
						<prop name="Temp">59.94</prop>
						<prop name="Time">1969750</prop>
					</Chan>
				</Acq>
				<Acq Number="10">
					<Chan Number="0">
						<prop name="Fluor">3.60046777817502</prop>
						<prop name="Temp">59.94</prop>
						<prop name="Time">2123600</prop>
					</Chan>
				</Acq>
				<Acq Number="11">
					<Chan Number="0">
						<prop name="Fluor">3.62169066162772</prop>
						<prop name="Temp">59.94</prop>
						<prop name="Time">2277366</prop>
					</Chan>
				</Acq>
				<Acq Number="12">
					<Chan Number="0">
						<prop name="Fluor">3.64835276042541</prop>
						<prop name="Temp">59.94</prop>
						<prop name="Time">2431133</prop>
					</Chan>
				</Acq>
				<Acq Number="13">
					<Chan Number="0">
						<prop name="Fluor">3.69212511924789</prop>
						<prop name="Temp">59.94</prop>
						<prop name="Time">2584950</prop>
					</Chan>
				</Acq>
				<Acq Number="14">
					<Chan Number="0">
						<prop name="Fluor">3.69353186415656</prop>
						<prop name="Temp">59.94</prop>
						<prop name="Time">2738750</prop>
					</Chan>
				</Acq>
				<Acq Number="15">
					<Chan Number="0">
						<prop name="Fluor">3.73991887547337</prop>
						<prop name="Temp">59.94</prop>
						<prop name="Time">2892566</prop>
					</Chan>
				</Acq>
				<Acq Number="16">
					<Chan Number="0">
						<prop name="Fluor">3.69903823575135</prop>
						<prop name="Temp">59.94</prop>
						<prop name="Time">3046350</prop>
					</Chan>
				</Acq>
				<Acq Number="17">
					<Chan Number="0">
						<prop name="Fluor">3.6776991943849</prop>
						<prop name="Temp">59.94</prop>
						<prop name="Time">3199916</prop>
					</Chan>
				</Acq>
				<Acq Number="18">
					<Chan Number="0">
						<prop name="Fluor">3.69930436062316</prop>
						<prop name="Temp">59.94</prop>
						<prop name="Time">3353683</prop>
					</Chan>
				</Acq>
				<Acq Number="19">
					<Chan Number="0">
						<prop name="Fluor">3.65921124209212</prop>
						<prop name="Temp">59.94</prop>
						<prop name="Time">3507500</prop>
					</Chan>
				</Acq>
				<Acq Number="20">
					<Chan Number="0">
						<prop name="Fluor">3.66084631736263</prop>
						<prop name="Temp">59.94</prop>
						<prop name="Time">3661333</prop>
					</Chan>
				</Acq>
				<Acq Number="21">
					<Chan Number="0">
						<prop name="Fluor">3.68244267302414</prop>
						<prop name="Temp">59.94</prop>
						<prop name="Time">3815100</prop>
					</Chan>
				</Acq>
				<Acq Number="22">
					<Chan Number="0">
						<prop name="Fluor">3.7675603834709</prop>
						<prop name="Temp">59.94</prop>
						<prop name="Time">3968916</prop>
					</Chan>
				</Acq>
				<Acq Number="23">
					<Chan Number="0">
						<prop name="Fluor">3.76729922289154</prop>
						<prop name="Temp">59.94</prop>
						<prop name="Time">4122716</prop>
					</Chan>
				</Acq>
				<Acq Number="24">
					<Chan Number="0">
						<prop name="Fluor">3.726964030692</prop>
						<prop name="Temp">59.94</prop>
						<prop name="Time">4276483</prop>
					</Chan>
				</Acq>
				<Acq Number="25">
					<Chan Number="0">
						<prop name="Fluor">3.79197024850323</prop>
						<prop name="Temp">59.94</prop>
						<prop name="Time">4430316</prop>
					</Chan>
				</Acq>
				<Acq Number="26">
					<Chan Number="0">
						<prop name="Fluor">3.76971075939371</prop>
						<prop name="Temp">59.94</prop>
						<prop name="Time">4584133</prop>
					</Chan>
				</Acq>
				<Acq Number="27">
					<Chan Number="0">
						<prop name="Fluor">3.85142346572605</prop>
						<prop name="Temp">59.97</prop>
						<prop name="Time">4737900</prop>
					</Chan>
				</Acq>
				<Acq Number="28">
					<Chan Number="0">
						<prop name="Fluor">3.74280562270997</prop>
						<prop name="Temp">59.94</prop>
						<prop name="Time">4891700</prop>
					</Chan>
				</Acq>
				<Acq Number="29">
					<Chan Number="0">
						<prop name="Fluor">3.79863877165845</prop>
						<prop name="Temp">59.94</prop>
						<prop name="Time">5045533</prop>
					</Chan>
				</Acq>
				<Acq Number="30">
					<Chan Number="0">
						<prop name="Fluor">3.81582108474531</prop>
						<prop name="Temp">59.94</prop>
						<prop name="Time">5199383</prop>
					</Chan>
				</Acq>
				<Acq Number="31">
					<Chan Number="0">
						<prop name="Fluor">3.85893782755854</prop>
						<prop name="Temp">59.94</prop>
						<prop name="Time">5353200</prop>
					</Chan>
				</Acq>
				<Acq Number="32">
					<Chan Number="0">
						<prop name="Fluor">3.98578694179767</prop>
						<prop name="Temp">59.94</prop>
						<prop name="Time">5507000</prop>
					</Chan>
				</Acq>
				<Acq Number="33">
					<Chan Number="0">
						<prop name="Fluor">4.2360132704164</prop>
						<prop name="Temp">59.94</prop>
						<prop name="Time">5660800</prop>
					</Chan>
				</Acq>
				<Acq Number="34">
					<Chan Number="0">
						<prop name="Fluor">4.69979001737186</prop>
						<prop name="Temp">59.94</prop>
						<prop name="Time">5814633</prop>
					</Chan>
				</Acq>
				<Acq Number="35">
					<Chan Number="0">
						<prop name="Fluor">5.48005007352268</prop>
						<prop name="Temp">59.94</prop>
						<prop name="Time">5968416</prop>
					</Chan>
				</Acq>
				<Acq Number="36">
					<Chan Number="0">
						<prop name="Fluor">7.1339856364508</prop>
						<prop name="Temp">59.94</prop>
						<prop name="Time">6122233</prop>
					</Chan>
				</Acq>
				<Acq Number="37">
					<Chan Number="0">
						<prop name="Fluor">10.1876347938344</prop>
						<prop name="Temp">59.94</prop>
						<prop name="Time">6276000</prop>
					</Chan>
				</Acq>
				<Acq Number="38">
					<Chan Number="0">
						<prop name="Fluor">15.7302890834588</prop>
						<prop name="Temp">59.94</prop>
						<prop name="Time">6429816</prop>
					</Chan>
				</Acq>
				<Acq Number="39">
					<Chan Number="0">
						<prop name="Fluor">25.3105546159435</prop>
						<prop name="Temp">59.94</prop>
						<prop name="Time">6583600</prop>
					</Chan>
				</Acq>
				<Acq Number="40">
					<Chan Number="0">
						<prop name="Fluor">39.716075482677</prop>
						<prop name="Temp">59.94</prop>
						<prop name="Time">6737416</prop>
					</Chan>
				</Acq>
				<Acq Number="41">
					<Chan Number="0">
						<prop name="Fluor">55.3431856392625</prop>
						<prop name="Temp">59.97</prop>
						<prop name="Time">6890967</prop>
					</Chan>
				</Acq>
				<Acq Number="42">
					<Chan Number="0">
						<prop name="Fluor">66.965745145066</prop>
						<prop name="Temp">59.97</prop>
						<prop name="Time">7044766</prop>
					</Chan>
				</Acq>
				<Acq Number="43">
					<Chan Number="0">
						<prop name="Fluor">73.2859579177978</prop>
						<prop name="Temp">59.94</prop>
						<prop name="Time">7198550</prop>
					</Chan>
				</Acq>
				<Acq Number="44">
					<Chan Number="0">
						<prop name="Fluor">76.2161528740056</prop>
						<prop name="Temp">59.94</prop>
						<prop name="Time">7352366</prop>
					</Chan>
				</Acq>
				<Acq Number="45">
					<Chan Number="0">
						<prop name="Fluor">78.4424051046725</prop>
						<prop name="Temp">59.94</prop>
						<prop name="Time">7506166</prop>
					</Chan>
				</Acq>
			</Sample>
			<Sample Number="9">
				<Acq Number="1">
					<Chan Number="0">
						<prop name="Fluor">8.1207378460165</prop>
						<prop name="Temp">59.94</prop>
						<prop name="Time">739333</prop>
					</Chan>
				</Acq>
				<Acq Number="2">
					<Chan Number="0">
						<prop name="Fluor">8.27636027504526</prop>
						<prop name="Temp">59.94</prop>
						<prop name="Time">893133</prop>
					</Chan>
				</Acq>
				<Acq Number="3">
					<Chan Number="0">
						<prop name="Fluor">8.31661191407414</prop>
						<prop name="Temp">59.94</prop>
						<prop name="Time">1046967</prop>
					</Chan>
				</Acq>
				<Acq Number="4">
					<Chan Number="0">
						<prop name="Fluor">8.24755471294826</prop>
						<prop name="Temp">59.94</prop>
						<prop name="Time">1200783</prop>
					</Chan>
				</Acq>
				<Acq Number="5">
					<Chan Number="0">
						<prop name="Fluor">8.30449441770656</prop>
						<prop name="Temp">59.94</prop>
						<prop name="Time">1354550</prop>
					</Chan>
				</Acq>
				<Acq Number="6">
					<Chan Number="0">
						<prop name="Fluor">8.30852896333862</prop>
						<prop name="Temp">59.94</prop>
						<prop name="Time">1508366</prop>
					</Chan>
				</Acq>
				<Acq Number="7">
					<Chan Number="0">
						<prop name="Fluor">8.32020597683254</prop>
						<prop name="Temp">59.94</prop>
						<prop name="Time">1662150</prop>
					</Chan>
				</Acq>
				<Acq Number="8">
					<Chan Number="0">
						<prop name="Fluor">8.28540472350846</prop>
						<prop name="Temp">59.94</prop>
						<prop name="Time">1815983</prop>
					</Chan>
				</Acq>
				<Acq Number="9">
					<Chan Number="0">
						<prop name="Fluor">8.38731047718781</prop>
						<prop name="Temp">59.94</prop>
						<prop name="Time">1969750</prop>
					</Chan>
				</Acq>
				<Acq Number="10">
					<Chan Number="0">
						<prop name="Fluor">8.35602763316162</prop>
						<prop name="Temp">59.94</prop>
						<prop name="Time">2123600</prop>
					</Chan>
				</Acq>
				<Acq Number="11">
					<Chan Number="0">
						<prop name="Fluor">8.35667130940794</prop>
						<prop name="Temp">59.94</prop>
						<prop name="Time">2277366</prop>
					</Chan>
				</Acq>
				<Acq Number="12">
					<Chan Number="0">
						<prop name="Fluor">8.36971901768742</prop>
						<prop name="Temp">59.94</prop>
						<prop name="Time">2431133</prop>
					</Chan>
				</Acq>
				<Acq Number="13">
					<Chan Number="0">
						<prop name="Fluor">8.37363864326894</prop>
						<prop name="Temp">59.94</prop>
						<prop name="Time">2584950</prop>
					</Chan>
				</Acq>
				<Acq Number="14">
					<Chan Number="0">
						<prop name="Fluor">8.398777705521</prop>
						<prop name="Temp">59.94</prop>
						<prop name="Time">2738750</prop>
					</Chan>
				</Acq>
				<Acq Number="15">
					<Chan Number="0">
						<prop name="Fluor">8.47429620989897</prop>
						<prop name="Temp">59.94</prop>
						<prop name="Time">2892566</prop>
					</Chan>
				</Acq>
				<Acq Number="16">
					<Chan Number="0">
						<prop name="Fluor">8.36740189796721</prop>
						<prop name="Temp">59.94</prop>
						<prop name="Time">3046350</prop>
					</Chan>
				</Acq>
				<Acq Number="17">
					<Chan Number="0">
						<prop name="Fluor">8.32293133287813</prop>
						<prop name="Temp">59.94</prop>
						<prop name="Time">3199916</prop>
					</Chan>
				</Acq>
				<Acq Number="18">
					<Chan Number="0">
						<prop name="Fluor">8.36806859542119</prop>
						<prop name="Temp">59.94</prop>
						<prop name="Time">3353683</prop>
					</Chan>
				</Acq>
				<Acq Number="19">
					<Chan Number="0">
						<prop name="Fluor">8.32878307500758</prop>
						<prop name="Temp">59.94</prop>
						<prop name="Time">3507500</prop>
					</Chan>
				</Acq>
				<Acq Number="20">
					<Chan Number="0">
						<prop name="Fluor">8.35458181287024</prop>
						<prop name="Temp">59.94</prop>
						<prop name="Time">3661333</prop>
					</Chan>
				</Acq>
				<Acq Number="21">
					<Chan Number="0">
						<prop name="Fluor">8.39979475101016</prop>
						<prop name="Temp">59.94</prop>
						<prop name="Time">3815100</prop>
					</Chan>
				</Acq>
				<Acq Number="22">
					<Chan Number="0">
						<prop name="Fluor">8.33583849093208</prop>
						<prop name="Temp">59.94</prop>
						<prop name="Time">3968916</prop>
					</Chan>
				</Acq>
				<Acq Number="23">
					<Chan Number="0">
						<prop name="Fluor">8.35771903250851</prop>
						<prop name="Temp">59.94</prop>
						<prop name="Time">4122716</prop>
					</Chan>
				</Acq>
				<Acq Number="24">
					<Chan Number="0">
						<prop name="Fluor">8.38479173364408</prop>
						<prop name="Temp">59.94</prop>
						<prop name="Time">4276483</prop>
					</Chan>
				</Acq>
				<Acq Number="25">
					<Chan Number="0">
						<prop name="Fluor">8.43435989708592</prop>
						<prop name="Temp">59.94</prop>
						<prop name="Time">4430316</prop>
					</Chan>
				</Acq>
				<Acq Number="26">
					<Chan Number="0">
						<prop name="Fluor">8.45713263184261</prop>
						<prop name="Temp">59.94</prop>
						<prop name="Time">4584133</prop>
					</Chan>
				</Acq>
				<Acq Number="27">
					<Chan Number="0">
						<prop name="Fluor">8.52286291109117</prop>
						<prop name="Temp">59.97</prop>
						<prop name="Time">4737900</prop>
					</Chan>
				</Acq>
				<Acq Number="28">
					<Chan Number="0">
						<prop name="Fluor">8.59156520384784</prop>
						<prop name="Temp">59.94</prop>
						<prop name="Time">4891700</prop>
					</Chan>
				</Acq>
				<Acq Number="29">
					<Chan Number="0">
						<prop name="Fluor">8.69588484278035</prop>
						<prop name="Temp">59.94</prop>
						<prop name="Time">5045533</prop>
					</Chan>
				</Acq>
				<Acq Number="30">
					<Chan Number="0">
						<prop name="Fluor">9.07069684712065</prop>
						<prop name="Temp">59.94</prop>
						<prop name="Time">5199383</prop>
					</Chan>
				</Acq>
				<Acq Number="31">
					<Chan Number="0">
						<prop name="Fluor">9.69572852898311</prop>
						<prop name="Temp">59.94</prop>
						<prop name="Time">5353200</prop>
					</Chan>
				</Acq>
				<Acq Number="32">
					<Chan Number="0">
						<prop name="Fluor">10.9342416066083</prop>
						<prop name="Temp">59.94</prop>
						<prop name="Time">5507000</prop>
					</Chan>
				</Acq>
				<Acq Number="33">
					<Chan Number="0">
						<prop name="Fluor">13.2196506267024</prop>
						<prop name="Temp">59.94</prop>
						<prop name="Time">5660800</prop>
					</Chan>
				</Acq>
				<Acq Number="34">
					<Chan Number="0">
						<prop name="Fluor">17.6480215507069</prop>
						<prop name="Temp">59.94</prop>
						<prop name="Time">5814633</prop>
					</Chan>
				</Acq>
				<Acq Number="35">
					<Chan Number="0">
						<prop name="Fluor">25.5798866590407</prop>
						<prop name="Temp">59.94</prop>
						<prop name="Time">5968416</prop>
					</Chan>
				</Acq>
				<Acq Number="36">
					<Chan Number="0">
						<prop name="Fluor">38.5320396654455</prop>
						<prop name="Temp">59.94</prop>
						<prop name="Time">6122233</prop>
					</Chan>
				</Acq>
				<Acq Number="37">
					<Chan Number="0">
						<prop name="Fluor">55.9345063989947</prop>
						<prop name="Temp">59.94</prop>
						<prop name="Time">6276000</prop>
					</Chan>
				</Acq>
				<Acq Number="38">
					<Chan Number="0">
						<prop name="Fluor">72.458970052343</prop>
						<prop name="Temp">59.94</prop>
						<prop name="Time">6429816</prop>
					</Chan>
				</Acq>
				<Acq Number="39">
					<Chan Number="0">
						<prop name="Fluor">82.3411001428865</prop>
						<prop name="Temp">59.94</prop>
						<prop name="Time">6583600</prop>
					</Chan>
				</Acq>
				<Acq Number="40">
					<Chan Number="0">
						<prop name="Fluor">87.3528224288203</prop>
						<prop name="Temp">59.94</prop>
						<prop name="Time">6737416</prop>
					</Chan>
				</Acq>
				<Acq Number="41">
					<Chan Number="0">
						<prop name="Fluor">90.258942795703</prop>
						<prop name="Temp">59.97</prop>
						<prop name="Time">6890967</prop>
					</Chan>
				</Acq>
				<Acq Number="42">
					<Chan Number="0">
						<prop name="Fluor">92.2185641669388</prop>
						<prop name="Temp">59.97</prop>
						<prop name="Time">7044766</prop>
					</Chan>
				</Acq>
				<Acq Number="43">
					<Chan Number="0">
						<prop name="Fluor">93.4544079770736</prop>
						<prop name="Temp">59.94</prop>
						<prop name="Time">7198550</prop>
					</Chan>
				</Acq>
				<Acq Number="44">
					<Chan Number="0">
						<prop name="Fluor">94.1257053115461</prop>
						<prop name="Temp">59.94</prop>
						<prop name="Time">7352366</prop>
					</Chan>
				</Acq>
				<Acq Number="45">
					<Chan Number="0">
						<prop name="Fluor">94.7151300110205</prop>
						<prop name="Temp">59.94</prop>
						<prop name="Time">7506166</prop>
					</Chan>
				</Acq>
			</Sample>
			<Sample Number="10">
				<Acq Number="1">
					<Chan Number="0">
						<prop name="Fluor">4.28736104942496</prop>
						<prop name="Temp">59.94</prop>
						<prop name="Time">739333</prop>
					</Chan>
				</Acq>
				<Acq Number="2">
					<Chan Number="0">
						<prop name="Fluor">4.34634052608932</prop>
						<prop name="Temp">59.94</prop>
						<prop name="Time">893133</prop>
					</Chan>
				</Acq>
				<Acq Number="3">
					<Chan Number="0">
						<prop name="Fluor">4.29882840624007</prop>
						<prop name="Temp">59.94</prop>
						<prop name="Time">1046967</prop>
					</Chan>
				</Acq>
				<Acq Number="4">
					<Chan Number="0">
						<prop name="Fluor">4.35410732529134</prop>
						<prop name="Temp">59.94</prop>
						<prop name="Time">1200783</prop>
					</Chan>
				</Acq>
				<Acq Number="5">
					<Chan Number="0">
						<prop name="Fluor">4.39553099567684</prop>
						<prop name="Temp">59.94</prop>
						<prop name="Time">1354550</prop>
					</Chan>
				</Acq>
				<Acq Number="6">
					<Chan Number="0">
						<prop name="Fluor">4.36320651694987</prop>
						<prop name="Temp">59.94</prop>
						<prop name="Time">1508366</prop>
					</Chan>
				</Acq>
				<Acq Number="7">
					<Chan Number="0">
						<prop name="Fluor">4.369327029327</prop>
						<prop name="Temp">59.94</prop>
						<prop name="Time">1662150</prop>
					</Chan>
				</Acq>
				<Acq Number="8">
					<Chan Number="0">
						<prop name="Fluor">4.38554121065198</prop>
						<prop name="Temp">59.94</prop>
						<prop name="Time">1815983</prop>
					</Chan>
				</Acq>
				<Acq Number="9">
					<Chan Number="0">
						<prop name="Fluor">4.42768554609663</prop>
						<prop name="Temp">59.94</prop>
						<prop name="Time">1969750</prop>
					</Chan>
				</Acq>
				<Acq Number="10">
					<Chan Number="0">
						<prop name="Fluor">4.45723347838291</prop>
						<prop name="Temp">59.94</prop>
						<prop name="Time">2123600</prop>
					</Chan>
				</Acq>
				<Acq Number="11">
					<Chan Number="0">
						<prop name="Fluor">4.41155328746652</prop>
						<prop name="Temp">59.94</prop>
						<prop name="Time">2277366</prop>
					</Chan>
				</Acq>
				<Acq Number="12">
					<Chan Number="0">
						<prop name="Fluor">4.44151260195296</prop>
						<prop name="Temp">59.94</prop>
						<prop name="Time">2431133</prop>
					</Chan>
				</Acq>
				<Acq Number="13">
					<Chan Number="0">
						<prop name="Fluor">4.46663763175347</prop>
						<prop name="Temp">59.94</prop>
						<prop name="Time">2584950</prop>
					</Chan>
				</Acq>
				<Acq Number="14">
					<Chan Number="0">
						<prop name="Fluor">4.49144244722273</prop>
						<prop name="Temp">59.94</prop>
						<prop name="Time">2738750</prop>
					</Chan>
				</Acq>
				<Acq Number="15">
					<Chan Number="0">
						<prop name="Fluor">4.51969935847129</prop>
						<prop name="Temp">59.94</prop>
						<prop name="Time">2892566</prop>
					</Chan>
				</Acq>
				<Acq Number="16">
					<Chan Number="0">
						<prop name="Fluor">4.4749811748532</prop>
						<prop name="Temp">59.94</prop>
						<prop name="Time">3046350</prop>
					</Chan>
				</Acq>
				<Acq Number="17">
					<Chan Number="0">
						<prop name="Fluor">4.47466883365835</prop>
						<prop name="Temp">59.94</prop>
						<prop name="Time">3199916</prop>
					</Chan>
				</Acq>
				<Acq Number="18">
					<Chan Number="0">
						<prop name="Fluor">4.47531252052593</prop>
						<prop name="Temp">59.94</prop>
						<prop name="Time">3353683</prop>
					</Chan>
				</Acq>
				<Acq Number="19">
					<Chan Number="0">
						<prop name="Fluor">4.47776921230732</prop>
						<prop name="Temp">59.94</prop>
						<prop name="Time">3507500</prop>
					</Chan>
				</Acq>
				<Acq Number="20">
					<Chan Number="0">
						<prop name="Fluor">4.54914339936624</prop>
						<prop name="Temp">59.94</prop>
						<prop name="Time">3661333</prop>
					</Chan>
				</Acq>
				<Acq Number="21">
					<Chan Number="0">
						<prop name="Fluor">4.52662593842058</prop>
						<prop name="Temp">59.94</prop>
						<prop name="Time">3815100</prop>
					</Chan>
				</Acq>
				<Acq Number="22">
					<Chan Number="0">
						<prop name="Fluor">4.55063185757593</prop>
						<prop name="Temp">59.94</prop>
						<prop name="Time">3968916</prop>
					</Chan>
				</Acq>
				<Acq Number="23">
					<Chan Number="0">
						<prop name="Fluor">4.50391258741508</prop>
						<prop name="Temp">59.94</prop>
						<prop name="Time">4122716</prop>
					</Chan>
				</Acq>
				<Acq Number="24">
					<Chan Number="0">
						<prop name="Fluor">4.55213601334604</prop>
						<prop name="Temp">59.94</prop>
						<prop name="Time">4276483</prop>
					</Chan>
				</Acq>
				<Acq Number="25">
					<Chan Number="0">
						<prop name="Fluor">4.57694477899869</prop>
						<prop name="Temp">59.94</prop>
						<prop name="Time">4430316</prop>
					</Chan>
				</Acq>
				<Acq Number="26">
					<Chan Number="0">
						<prop name="Fluor">4.62108643029474</prop>
						<prop name="Temp">59.94</prop>
						<prop name="Time">4584133</prop>
					</Chan>
				</Acq>
				<Acq Number="27">
					<Chan Number="0">
						<prop name="Fluor">4.59352717012005</prop>
						<prop name="Temp">59.97</prop>
						<prop name="Time">4737900</prop>
					</Chan>
				</Acq>
				<Acq Number="28">
					<Chan Number="0">
						<prop name="Fluor">4.61275052208131</prop>
						<prop name="Temp">59.94</prop>
						<prop name="Time">4891700</prop>
					</Chan>
				</Acq>
				<Acq Number="29">
					<Chan Number="0">
						<prop name="Fluor">4.58230327392077</prop>
						<prop name="Temp">59.94</prop>
						<prop name="Time">5045533</prop>
					</Chan>
				</Acq>
				<Acq Number="30">
					<Chan Number="0">
						<prop name="Fluor">4.6034732099071</prop>
						<prop name="Temp">59.94</prop>
						<prop name="Time">5199383</prop>
					</Chan>
				</Acq>
				<Acq Number="31">
					<Chan Number="0">
						<prop name="Fluor">4.65239596412409</prop>
						<prop name="Temp">59.94</prop>
						<prop name="Time">5353200</prop>
					</Chan>
				</Acq>
				<Acq Number="32">
					<Chan Number="0">
						<prop name="Fluor">4.65303824559543</prop>
						<prop name="Temp">59.94</prop>
						<prop name="Time">5507000</prop>
					</Chan>
				</Acq>
				<Acq Number="33">
					<Chan Number="0">
						<prop name="Fluor">4.62603042340078</prop>
						<prop name="Temp">59.94</prop>
						<prop name="Time">5660800</prop>
					</Chan>
				</Acq>
				<Acq Number="34">
					<Chan Number="0">
						<prop name="Fluor">4.62421244929559</prop>
						<prop name="Temp">59.94</prop>
						<prop name="Time">5814633</prop>
					</Chan>
				</Acq>
				<Acq Number="35">
					<Chan Number="0">
						<prop name="Fluor">4.644482675775</prop>
						<prop name="Temp">59.94</prop>
						<prop name="Time">5968416</prop>
					</Chan>
				</Acq>
				<Acq Number="36">
					<Chan Number="0">
						<prop name="Fluor">4.76070909631326</prop>
						<prop name="Temp">59.94</prop>
						<prop name="Time">6122233</prop>
					</Chan>
				</Acq>
				<Acq Number="37">
					<Chan Number="0">
						<prop name="Fluor">4.84059419448866</prop>
						<prop name="Temp">59.94</prop>
						<prop name="Time">6276000</prop>
					</Chan>
				</Acq>
				<Acq Number="38">
					<Chan Number="0">
						<prop name="Fluor">4.97340350247302</prop>
						<prop name="Temp">59.94</prop>
						<prop name="Time">6429816</prop>
					</Chan>
				</Acq>
				<Acq Number="39">
					<Chan Number="0">
						<prop name="Fluor">5.19703450099959</prop>
						<prop name="Temp">59.94</prop>
						<prop name="Time">6583600</prop>
					</Chan>
				</Acq>
				<Acq Number="40">
					<Chan Number="0">
						<prop name="Fluor">5.93470031777388</prop>
						<prop name="Temp">59.94</prop>
						<prop name="Time">6737416</prop>
					</Chan>
				</Acq>
				<Acq Number="41">
					<Chan Number="0">
						<prop name="Fluor">7.11265357578019</prop>
						<prop name="Temp">59.97</prop>
						<prop name="Time">6890967</prop>
					</Chan>
				</Acq>
				<Acq Number="42">
					<Chan Number="0">
						<prop name="Fluor">9.50348221547999</prop>
						<prop name="Temp">59.97</prop>
						<prop name="Time">7044766</prop>
					</Chan>
				</Acq>
				<Acq Number="43">
					<Chan Number="0">
						<prop name="Fluor">13.8677941158735</prop>
						<prop name="Temp">59.94</prop>
						<prop name="Time">7198550</prop>
					</Chan>
				</Acq>
				<Acq Number="44">
					<Chan Number="0">
						<prop name="Fluor">21.8921073962088</prop>
						<prop name="Temp">59.94</prop>
						<prop name="Time">7352366</prop>
					</Chan>
				</Acq>
				<Acq Number="45">
					<Chan Number="0">
						<prop name="Fluor">35.4361220740702</prop>
						<prop name="Temp">59.94</prop>
						<prop name="Time">7506166</prop>
					</Chan>
				</Acq>
			</Sample>
			<Sample Number="11">
				<Acq Number="1">
					<Chan Number="0">
						<prop name="Fluor">3.61369738111345</prop>
						<prop name="Temp">59.94</prop>
						<prop name="Time">739333</prop>
					</Chan>
				</Acq>
				<Acq Number="2">
					<Chan Number="0">
						<prop name="Fluor">3.75190761921903</prop>
						<prop name="Temp">59.94</prop>
						<prop name="Time">893133</prop>
					</Chan>
				</Acq>
				<Acq Number="3">
					<Chan Number="0">
						<prop name="Fluor">3.7748869458562</prop>
						<prop name="Temp">59.94</prop>
						<prop name="Time">1046967</prop>
					</Chan>
				</Acq>
				<Acq Number="4">
					<Chan Number="0">
						<prop name="Fluor">3.70972372896075</prop>
						<prop name="Temp">59.94</prop>
						<prop name="Time">1200783</prop>
					</Chan>
				</Acq>
				<Acq Number="5">
					<Chan Number="0">
						<prop name="Fluor">3.73035180251178</prop>
						<prop name="Temp">59.94</prop>
						<prop name="Time">1354550</prop>
					</Chan>
				</Acq>
				<Acq Number="6">
					<Chan Number="0">
						<prop name="Fluor">3.76648132441701</prop>
						<prop name="Temp">59.94</prop>
						<prop name="Time">1508366</prop>
					</Chan>
				</Acq>
				<Acq Number="7">
					<Chan Number="0">
						<prop name="Fluor">3.82081976318689</prop>
						<prop name="Temp">59.94</prop>
						<prop name="Time">1662150</prop>
					</Chan>
				</Acq>
				<Acq Number="8">
					<Chan Number="0">
						<prop name="Fluor">3.79036496505944</prop>
						<prop name="Temp">59.94</prop>
						<prop name="Time">1815983</prop>
					</Chan>
				</Acq>
				<Acq Number="9">
					<Chan Number="0">
						<prop name="Fluor">3.86048713261392</prop>
						<prop name="Temp">59.94</prop>
						<prop name="Time">1969750</prop>
					</Chan>
				</Acq>
				<Acq Number="10">
					<Chan Number="0">
						<prop name="Fluor">3.84168655080443</prop>
						<prop name="Temp">59.94</prop>
						<prop name="Time">2123600</prop>
					</Chan>
				</Acq>
				<Acq Number="11">
					<Chan Number="0">
						<prop name="Fluor">3.76846033802746</prop>
						<prop name="Temp">59.94</prop>
						<prop name="Time">2277366</prop>
					</Chan>
				</Acq>
				<Acq Number="12">
					<Chan Number="0">
						<prop name="Fluor">3.79887459688386</prop>
						<prop name="Temp">59.94</prop>
						<prop name="Time">2431133</prop>
					</Chan>
				</Acq>
				<Acq Number="13">
					<Chan Number="0">
						<prop name="Fluor">3.89887542820423</prop>
						<prop name="Temp">59.94</prop>
						<prop name="Time">2584950</prop>
					</Chan>
				</Acq>
				<Acq Number="14">
					<Chan Number="0">
						<prop name="Fluor">3.85127100753341</prop>
						<prop name="Temp">59.94</prop>
						<prop name="Time">2738750</prop>
					</Chan>
				</Acq>
				<Acq Number="15">
					<Chan Number="0">
						<prop name="Fluor">3.95408891582023</prop>
						<prop name="Temp">59.94</prop>
						<prop name="Time">2892566</prop>
					</Chan>
				</Acq>
				<Acq Number="16">
					<Chan Number="0">
						<prop name="Fluor">3.93078184745538</prop>
						<prop name="Temp">59.94</prop>
						<prop name="Time">3046350</prop>
					</Chan>
				</Acq>
				<Acq Number="17">
					<Chan Number="0">
						<prop name="Fluor">3.90587473651882</prop>
						<prop name="Temp">59.94</prop>
						<prop name="Time">3199916</prop>
					</Chan>
				</Acq>
				<Acq Number="18">
					<Chan Number="0">
						<prop name="Fluor">4.05407335412522</prop>
						<prop name="Temp">59.94</prop>
						<prop name="Time">3353683</prop>
					</Chan>
				</Acq>
				<Acq Number="19">
					<Chan Number="0">
						<prop name="Fluor">4.08088988609296</prop>
						<prop name="Temp">59.94</prop>
						<prop name="Time">3507500</prop>
					</Chan>
				</Acq>
				<Acq Number="20">
					<Chan Number="0">
						<prop name="Fluor">4.30439055713876</prop>
						<prop name="Temp">59.94</prop>
						<prop name="Time">3661333</prop>
					</Chan>
				</Acq>
				<Acq Number="21">
					<Chan Number="0">
						<prop name="Fluor">4.64987398316418</prop>
						<prop name="Temp">59.94</prop>
						<prop name="Time">3815100</prop>
					</Chan>
				</Acq>
				<Acq Number="22">
					<Chan Number="0">
						<prop name="Fluor">5.34067935020471</prop>
						<prop name="Temp">59.94</prop>
						<prop name="Time">3968916</prop>
					</Chan>
				</Acq>
				<Acq Number="23">
					<Chan Number="0">
						<prop name="Fluor">6.79406583556619</prop>
						<prop name="Temp">59.94</prop>
						<prop name="Time">4122716</prop>
					</Chan>
				</Acq>
				<Acq Number="24">
					<Chan Number="0">
						<prop name="Fluor">9.50963085745744</prop>
						<prop name="Temp">59.94</prop>
						<prop name="Time">4276483</prop>
					</Chan>
				</Acq>
				<Acq Number="25">
					<Chan Number="0">
						<prop name="Fluor">14.4741532973679</prop>
						<prop name="Temp">59.94</prop>
						<prop name="Time">4430316</prop>
					</Chan>
				</Acq>
				<Acq Number="26">
					<Chan Number="0">
						<prop name="Fluor">23.5546888736712</prop>
						<prop name="Temp">59.94</prop>
						<prop name="Time">4584133</prop>
					</Chan>
				</Acq>
				<Acq Number="27">
					<Chan Number="0">
						<prop name="Fluor">38.1861443667655</prop>
						<prop name="Temp">59.97</prop>
						<prop name="Time">4737900</prop>
					</Chan>
				</Acq>
				<Acq Number="28">
					<Chan Number="0">
						<prop name="Fluor">56.5414631653412</prop>
						<prop name="Temp">59.94</prop>
						<prop name="Time">4891700</prop>
					</Chan>
				</Acq>
				<Acq Number="29">
					<Chan Number="0">
						<prop name="Fluor">70.3009170814066</prop>
						<prop name="Temp">59.94</prop>
						<prop name="Time">5045533</prop>
					</Chan>
				</Acq>
				<Acq Number="30">
					<Chan Number="0">
						<prop name="Fluor">77.2938744166898</prop>
						<prop name="Temp">59.94</prop>
						<prop name="Time">5199383</prop>
					</Chan>
				</Acq>
				<Acq Number="31">
					<Chan Number="0">
						<prop name="Fluor">81.4419733662851</prop>
						<prop name="Temp">59.94</prop>
						<prop name="Time">5353200</prop>
					</Chan>
				</Acq>
				<Acq Number="32">
					<Chan Number="0">
						<prop name="Fluor">84.6957165069639</prop>
						<prop name="Temp">59.94</prop>
						<prop name="Time">5507000</prop>
					</Chan>
				</Acq>
				<Acq Number="33">
					<Chan Number="0">
						<prop name="Fluor">86.8833918116408</prop>
						<prop name="Temp">59.94</prop>
						<prop name="Time">5660800</prop>
					</Chan>
				</Acq>
				<Acq Number="34">
					<Chan Number="0">
						<prop name="Fluor">88.5752119790126</prop>
						<prop name="Temp">59.94</prop>
						<prop name="Time">5814633</prop>
					</Chan>
				</Acq>
				<Acq Number="35">
					<Chan Number="0">
						<prop name="Fluor">89.7983251965805</prop>
						<prop name="Temp">59.94</prop>
						<prop name="Time">5968416</prop>
					</Chan>
				</Acq>
				<Acq Number="36">
					<Chan Number="0">
						<prop name="Fluor">90.6448942738503</prop>
						<prop name="Temp">59.94</prop>
						<prop name="Time">6122233</prop>
					</Chan>
				</Acq>
				<Acq Number="37">
					<Chan Number="0">
						<prop name="Fluor">91.5569516282585</prop>
						<prop name="Temp">59.94</prop>
						<prop name="Time">6276000</prop>
					</Chan>
				</Acq>
				<Acq Number="38">
					<Chan Number="0">
						<prop name="Fluor">91.9620202315064</prop>
						<prop name="Temp">59.94</prop>
						<prop name="Time">6429816</prop>
					</Chan>
				</Acq>
				<Acq Number="39">
					<Chan Number="0">
						<prop name="Fluor">92.2740227436471</prop>
						<prop name="Temp">59.94</prop>
						<prop name="Time">6583600</prop>
					</Chan>
				</Acq>
				<Acq Number="40">
					<Chan Number="0">
						<prop name="Fluor">92.6858385958788</prop>
						<prop name="Temp">59.94</prop>
						<prop name="Time">6737416</prop>
					</Chan>
				</Acq>
				<Acq Number="41">
					<Chan Number="0">
						<prop name="Fluor">92.9132092684248</prop>
						<prop name="Temp">59.97</prop>
						<prop name="Time">6890967</prop>
					</Chan>
				</Acq>
				<Acq Number="42">
					<Chan Number="0">
						<prop name="Fluor">93.3856307502585</prop>
						<prop name="Temp">59.97</prop>
						<prop name="Time">7044766</prop>
					</Chan>
				</Acq>
				<Acq Number="43">
					<Chan Number="0">
						<prop name="Fluor">93.5417028008785</prop>
						<prop name="Temp">59.94</prop>
						<prop name="Time">7198550</prop>
					</Chan>
				</Acq>
				<Acq Number="44">
					<Chan Number="0">
						<prop name="Fluor">93.4515550403527</prop>
						<prop name="Temp">59.94</prop>
						<prop name="Time">7352366</prop>
					</Chan>
				</Acq>
				<Acq Number="45">
					<Chan Number="0">
						<prop name="Fluor">93.7463407374289</prop>
						<prop name="Temp">59.94</prop>
						<prop name="Time">7506166</prop>
					</Chan>
				</Acq>
			</Sample>
			<Sample Number="12">
				<Acq Number="1">
					<Chan Number="0">
						<prop name="Fluor">3.7516467838523</prop>
						<prop name="Temp">59.94</prop>
						<prop name="Time">739333</prop>
					</Chan>
				</Acq>
				<Acq Number="2">
					<Chan Number="0">
						<prop name="Fluor">3.82177768088376</prop>
						<prop name="Temp">59.94</prop>
						<prop name="Time">893133</prop>
					</Chan>
				</Acq>
				<Acq Number="3">
					<Chan Number="0">
						<prop name="Fluor">3.79413007025416</prop>
						<prop name="Temp">59.94</prop>
						<prop name="Time">1046967</prop>
					</Chan>
				</Acq>
				<Acq Number="4">
					<Chan Number="0">
						<prop name="Fluor">3.77608696941422</prop>
						<prop name="Temp">59.94</prop>
						<prop name="Time">1200783</prop>
					</Chan>
				</Acq>
				<Acq Number="5">
					<Chan Number="0">
						<prop name="Fluor">3.87717666752651</prop>
						<prop name="Temp">59.94</prop>
						<prop name="Time">1354550</prop>
					</Chan>
				</Acq>
				<Acq Number="6">
					<Chan Number="0">
						<prop name="Fluor">3.83663227899373</prop>
						<prop name="Temp">59.94</prop>
						<prop name="Time">1508366</prop>
					</Chan>
				</Acq>
				<Acq Number="7">
					<Chan Number="0">
						<prop name="Fluor">3.89467619982499</prop>
						<prop name="Temp">59.94</prop>
						<prop name="Time">1662150</prop>
					</Chan>
				</Acq>
				<Acq Number="8">
					<Chan Number="0">
						<prop name="Fluor">3.86232660510297</prop>
						<prop name="Temp">59.94</prop>
						<prop name="Time">1815983</prop>
					</Chan>
				</Acq>
				<Acq Number="9">
					<Chan Number="0">
						<prop name="Fluor">3.9115175981913</prop>
						<prop name="Temp">59.94</prop>
						<prop name="Time">1969750</prop>
					</Chan>
				</Acq>
				<Acq Number="10">
					<Chan Number="0">
						<prop name="Fluor">3.86469724964488</prop>
						<prop name="Temp">59.94</prop>
						<prop name="Time">2123600</prop>
					</Chan>
				</Acq>
				<Acq Number="11">
					<Chan Number="0">
						<prop name="Fluor">3.8913127871032</prop>
						<prop name="Temp">59.94</prop>
						<prop name="Time">2277366</prop>
					</Chan>
				</Acq>
				<Acq Number="12">
					<Chan Number="0">
						<prop name="Fluor">3.97646558589471</prop>
						<prop name="Temp">59.94</prop>
						<prop name="Time">2431133</prop>
					</Chan>
				</Acq>
				<Acq Number="13">
					<Chan Number="0">
						<prop name="Fluor">3.97828973909339</prop>
						<prop name="Temp">59.94</prop>
						<prop name="Time">2584950</prop>
					</Chan>
				</Acq>
				<Acq Number="14">
					<Chan Number="0">
						<prop name="Fluor">3.92712125827555</prop>
						<prop name="Temp">59.94</prop>
						<prop name="Time">2738750</prop>
					</Chan>
				</Acq>
				<Acq Number="15">
					<Chan Number="0">
						<prop name="Fluor">3.95804268414372</prop>
						<prop name="Temp">59.94</prop>
						<prop name="Time">2892566</prop>
					</Chan>
				</Acq>
				<Acq Number="16">
					<Chan Number="0">
						<prop name="Fluor">3.95932959693237</prop>
						<prop name="Temp">59.94</prop>
						<prop name="Time">3046350</prop>
					</Chan>
				</Acq>
				<Acq Number="17">
					<Chan Number="0">
						<prop name="Fluor">3.93259437676265</prop>
						<prop name="Temp">59.94</prop>
						<prop name="Time">3199916</prop>
					</Chan>
				</Acq>
				<Acq Number="18">
					<Chan Number="0">
						<prop name="Fluor">3.98597177125191</prop>
						<prop name="Temp">59.94</prop>
						<prop name="Time">3353683</prop>
					</Chan>
				</Acq>
				<Acq Number="19">
					<Chan Number="0">
						<prop name="Fluor">4.04099788502495</prop>
						<prop name="Temp">59.94</prop>
						<prop name="Time">3507500</prop>
					</Chan>
				</Acq>
				<Acq Number="20">
					<Chan Number="0">
						<prop name="Fluor">4.06924331874131</prop>
						<prop name="Temp">59.94</prop>
						<prop name="Time">3661333</prop>
					</Chan>
				</Acq>
				<Acq Number="21">
					<Chan Number="0">
						<prop name="Fluor">4.09613719359048</prop>
						<prop name="Temp">59.94</prop>
						<prop name="Time">3815100</prop>
					</Chan>
				</Acq>
				<Acq Number="22">
					<Chan Number="0">
						<prop name="Fluor">4.28193252446735</prop>
						<prop name="Temp">59.94</prop>
						<prop name="Time">3968916</prop>
					</Chan>
				</Acq>
				<Acq Number="23">
					<Chan Number="0">
						<prop name="Fluor">4.59865937997078</prop>
						<prop name="Temp">59.94</prop>
						<prop name="Time">4122716</prop>
					</Chan>
				</Acq>
				<Acq Number="24">
					<Chan Number="0">
						<prop name="Fluor">5.05014146371568</prop>
						<prop name="Temp">59.94</prop>
						<prop name="Time">4276483</prop>
					</Chan>
				</Acq>
				<Acq Number="25">
					<Chan Number="0">
						<prop name="Fluor">6.08422531351055</prop>
						<prop name="Temp">59.94</prop>
						<prop name="Time">4430316</prop>
					</Chan>
				</Acq>
				<Acq Number="26">
					<Chan Number="0">
						<prop name="Fluor">8.14694601684011</prop>
						<prop name="Temp">59.94</prop>
						<prop name="Time">4584133</prop>
					</Chan>
				</Acq>
				<Acq Number="27">
					<Chan Number="0">
						<prop name="Fluor">11.795954901775</prop>
						<prop name="Temp">59.97</prop>
						<prop name="Time">4737900</prop>
					</Chan>
				</Acq>
				<Acq Number="28">
					<Chan Number="0">
						<prop name="Fluor">18.5238012200372</prop>
						<prop name="Temp">59.94</prop>
						<prop name="Time">4891700</prop>
					</Chan>
				</Acq>
				<Acq Number="29">
					<Chan Number="0">
						<prop name="Fluor">30.0047955284769</prop>
						<prop name="Temp">59.94</prop>
						<prop name="Time">5045533</prop>
					</Chan>
				</Acq>
				<Acq Number="30">
					<Chan Number="0">
						<prop name="Fluor">46.5441662995066</prop>
						<prop name="Temp">59.94</prop>
						<prop name="Time">5199383</prop>
					</Chan>
				</Acq>
				<Acq Number="31">
					<Chan Number="0">
						<prop name="Fluor">62.8516956880676</prop>
						<prop name="Temp">59.94</prop>
						<prop name="Time">5353200</prop>
					</Chan>
				</Acq>
				<Acq Number="32">
					<Chan Number="0">
						<prop name="Fluor">72.2543278730894</prop>
						<prop name="Temp">59.94</prop>
						<prop name="Time">5507000</prop>
					</Chan>
				</Acq>
				<Acq Number="33">
					<Chan Number="0">
						<prop name="Fluor">76.8942369245938</prop>
						<prop name="Temp">59.94</prop>
						<prop name="Time">5660800</prop>
					</Chan>
				</Acq>
				<Acq Number="34">
					<Chan Number="0">
						<prop name="Fluor">80.0099090564685</prop>
						<prop name="Temp">59.94</prop>
						<prop name="Time">5814633</prop>
					</Chan>
				</Acq>
				<Acq Number="35">
					<Chan Number="0">
						<prop name="Fluor">82.4899174472514</prop>
						<prop name="Temp">59.94</prop>
						<prop name="Time">5968416</prop>
					</Chan>
				</Acq>
				<Acq Number="36">
					<Chan Number="0">
						<prop name="Fluor">84.2340119604038</prop>
						<prop name="Temp">59.94</prop>
						<prop name="Time">6122233</prop>
					</Chan>
				</Acq>
				<Acq Number="37">
					<Chan Number="0">
						<prop name="Fluor">85.6802042973532</prop>
						<prop name="Temp">59.94</prop>
						<prop name="Time">6276000</prop>
					</Chan>
				</Acq>
				<Acq Number="38">
					<Chan Number="0">
						<prop name="Fluor">86.5897060463657</prop>
						<prop name="Temp">59.94</prop>
						<prop name="Time">6429816</prop>
					</Chan>
				</Acq>
				<Acq Number="39">
					<Chan Number="0">
						<prop name="Fluor">87.2729425516264</prop>
						<prop name="Temp">59.94</prop>
						<prop name="Time">6583600</prop>
					</Chan>
				</Acq>
				<Acq Number="40">
					<Chan Number="0">
						<prop name="Fluor">87.8981708624732</prop>
						<prop name="Temp">59.94</prop>
						<prop name="Time">6737416</prop>
					</Chan>
				</Acq>
				<Acq Number="41">
					<Chan Number="0">
						<prop name="Fluor">88.1970583188504</prop>
						<prop name="Temp">59.97</prop>
						<prop name="Time">6890967</prop>
					</Chan>
				</Acq>
				<Acq Number="42">
					<Chan Number="0">
						<prop name="Fluor">88.6232156656216</prop>
						<prop name="Temp">59.97</prop>
						<prop name="Time">7044766</prop>
					</Chan>
				</Acq>
				<Acq Number="43">
					<Chan Number="0">
						<prop name="Fluor">89.1138841875052</prop>
						<prop name="Temp">59.94</prop>
						<prop name="Time">7198550</prop>
					</Chan>
				</Acq>
				<Acq Number="44">
					<Chan Number="0">
						<prop name="Fluor">89.1754787688608</prop>
						<prop name="Temp">59.94</prop>
						<prop name="Time">7352366</prop>
					</Chan>
				</Acq>
				<Acq Number="45">
					<Chan Number="0">
						<prop name="Fluor">89.2605060636914</prop>
						<prop name="Temp">59.94</prop>
						<prop name="Time">7506166</prop>
					</Chan>
				</Acq>
			</Sample>
			<Sample Number="13">
				<Acq Number="1">
					<Chan Number="0">
						<prop name="Fluor">6.88005162776597</prop>
						<prop name="Temp">59.94</prop>
						<prop name="Time">739333</prop>
					</Chan>
				</Acq>
				<Acq Number="2">
					<Chan Number="0">
						<prop name="Fluor">6.98177756145594</prop>
						<prop name="Temp">59.94</prop>
						<prop name="Time">893133</prop>
					</Chan>
				</Acq>
				<Acq Number="3">
					<Chan Number="0">
						<prop name="Fluor">6.93221979528206</prop>
						<prop name="Temp">59.94</prop>
						<prop name="Time">1046967</prop>
					</Chan>
				</Acq>
				<Acq Number="4">
					<Chan Number="0">
						<prop name="Fluor">6.97066233138835</prop>
						<prop name="Temp">59.94</prop>
						<prop name="Time">1200783</prop>
					</Chan>
				</Acq>
				<Acq Number="5">
					<Chan Number="0">
						<prop name="Fluor">7.05754485870685</prop>
						<prop name="Temp">59.94</prop>
						<prop name="Time">1354550</prop>
					</Chan>
				</Acq>
				<Acq Number="6">
					<Chan Number="0">
						<prop name="Fluor">7.00888413877607</prop>
						<prop name="Temp">59.94</prop>
						<prop name="Time">1508366</prop>
					</Chan>
				</Acq>
				<Acq Number="7">
					<Chan Number="0">
						<prop name="Fluor">6.99512597210144</prop>
						<prop name="Temp">59.94</prop>
						<prop name="Time">1662150</prop>
					</Chan>
				</Acq>
				<Acq Number="8">
					<Chan Number="0">
						<prop name="Fluor">7.03132430026021</prop>
						<prop name="Temp">59.94</prop>
						<prop name="Time">1815983</prop>
					</Chan>
				</Acq>
				<Acq Number="9">
					<Chan Number="0">
						<prop name="Fluor">6.9782182314286</prop>
						<prop name="Temp">59.94</prop>
						<prop name="Time">1969750</prop>
					</Chan>
				</Acq>
				<Acq Number="10">
					<Chan Number="0">
						<prop name="Fluor">7.0592027571377</prop>
						<prop name="Temp">59.94</prop>
						<prop name="Time">2123600</prop>
					</Chan>
				</Acq>
				<Acq Number="11">
					<Chan Number="0">
						<prop name="Fluor">7.083303387771</prop>
						<prop name="Temp">59.94</prop>
						<prop name="Time">2277366</prop>
					</Chan>
				</Acq>
				<Acq Number="12">
					<Chan Number="0">
						<prop name="Fluor">7.02357767399776</prop>
						<prop name="Temp">59.94</prop>
						<prop name="Time">2431133</prop>
					</Chan>
				</Acq>
				<Acq Number="13">
					<Chan Number="0">
						<prop name="Fluor">7.02687592243206</prop>
						<prop name="Temp">59.94</prop>
						<prop name="Time">2584950</prop>
					</Chan>
				</Acq>
				<Acq Number="14">
					<Chan Number="0">
						<prop name="Fluor">6.95875789595255</prop>
						<prop name="Temp">59.94</prop>
						<prop name="Time">2738750</prop>
					</Chan>
				</Acq>
				<Acq Number="15">
					<Chan Number="0">
						<prop name="Fluor">7.0851027144916</prop>
						<prop name="Temp">59.94</prop>
						<prop name="Time">2892566</prop>
					</Chan>
				</Acq>
				<Acq Number="16">
					<Chan Number="0">
						<prop name="Fluor">7.04004603666069</prop>
						<prop name="Temp">59.94</prop>
						<prop name="Time">3046350</prop>
					</Chan>
				</Acq>
				<Acq Number="17">
					<Chan Number="0">
						<prop name="Fluor">7.01584424191136</prop>
						<prop name="Temp">59.94</prop>
						<prop name="Time">3199916</prop>
					</Chan>
				</Acq>
				<Acq Number="18">
					<Chan Number="0">
						<prop name="Fluor">7.06418068295848</prop>
						<prop name="Temp">59.94</prop>
						<prop name="Time">3353683</prop>
					</Chan>
				</Acq>
				<Acq Number="19">
					<Chan Number="0">
						<prop name="Fluor">7.0207694899799</prop>
						<prop name="Temp">59.94</prop>
						<prop name="Time">3507500</prop>
					</Chan>
				</Acq>
				<Acq Number="20">
					<Chan Number="0">
						<prop name="Fluor">7.09500760705552</prop>
						<prop name="Temp">59.94</prop>
						<prop name="Time">3661333</prop>
					</Chan>
				</Acq>
				<Acq Number="21">
					<Chan Number="0">
						<prop name="Fluor">7.23819801460932</prop>
						<prop name="Temp">59.94</prop>
						<prop name="Time">3815100</prop>
					</Chan>
				</Acq>
				<Acq Number="22">
					<Chan Number="0">
						<prop name="Fluor">7.42929041737145</prop>
						<prop name="Temp">59.94</prop>
						<prop name="Time">3968916</prop>
					</Chan>
				</Acq>
				<Acq Number="23">
					<Chan Number="0">
						<prop name="Fluor">7.80802959220236</prop>
						<prop name="Temp">59.94</prop>
						<prop name="Time">4122716</prop>
					</Chan>
				</Acq>
				<Acq Number="24">
					<Chan Number="0">
						<prop name="Fluor">8.54726735904061</prop>
						<prop name="Temp">59.94</prop>
						<prop name="Time">4276483</prop>
					</Chan>
				</Acq>
				<Acq Number="25">
					<Chan Number="0">
						<prop name="Fluor">9.95195208136968</prop>
						<prop name="Temp">59.94</prop>
						<prop name="Time">4430316</prop>
					</Chan>
				</Acq>
				<Acq Number="26">
					<Chan Number="0">
						<prop name="Fluor">12.8223525587649</prop>
						<prop name="Temp">59.94</prop>
						<prop name="Time">4584133</prop>
					</Chan>
				</Acq>
				<Acq Number="27">
					<Chan Number="0">
						<prop name="Fluor">18.4193440302352</prop>
						<prop name="Temp">59.97</prop>
						<prop name="Time">4737900</prop>
					</Chan>
				</Acq>
				<Acq Number="28">
					<Chan Number="0">
						<prop name="Fluor">28.1542834056328</prop>
						<prop name="Temp">59.94</prop>
						<prop name="Time">4891700</prop>
					</Chan>
				</Acq>
				<Acq Number="29">
					<Chan Number="0">
						<prop name="Fluor">41.8215435550396</prop>
						<prop name="Temp">59.94</prop>
						<prop name="Time">5045533</prop>
					</Chan>
				</Acq>
				<Acq Number="30">
					<Chan Number="0">
						<prop name="Fluor">54.9427757585546</prop>
						<prop name="Temp">59.94</prop>
						<prop name="Time">5199383</prop>
					</Chan>
				</Acq>
				<Acq Number="31">
					<Chan Number="0">
						<prop name="Fluor">63.941851221548</prop>
						<prop name="Temp">59.94</prop>
						<prop name="Time">5353200</prop>
					</Chan>
				</Acq>
				<Acq Number="32">
					<Chan Number="0">
						<prop name="Fluor">69.5997144032839</prop>
						<prop name="Temp">59.94</prop>
						<prop name="Time">5507000</prop>
					</Chan>
				</Acq>
				<Acq Number="33">
					<Chan Number="0">
						<prop name="Fluor">73.7234830418254</prop>
						<prop name="Temp">59.94</prop>
						<prop name="Time">5660800</prop>
					</Chan>
				</Acq>
				<Acq Number="34">
					<Chan Number="0">
						<prop name="Fluor">76.6289942548473</prop>
						<prop name="Temp">59.94</prop>
						<prop name="Time">5814633</prop>
					</Chan>
				</Acq>
				<Acq Number="35">
					<Chan Number="0">
						<prop name="Fluor">78.8705449564085</prop>
						<prop name="Temp">59.94</prop>
						<prop name="Time">5968416</prop>
					</Chan>
				</Acq>
				<Acq Number="36">
					<Chan Number="0">
						<prop name="Fluor">80.6967732242048</prop>
						<prop name="Temp">59.94</prop>
						<prop name="Time">6122233</prop>
					</Chan>
				</Acq>
				<Acq Number="37">
					<Chan Number="0">
						<prop name="Fluor">81.6749638617768</prop>
						<prop name="Temp">59.94</prop>
						<prop name="Time">6276000</prop>
					</Chan>
				</Acq>
				<Acq Number="38">
					<Chan Number="0">
						<prop name="Fluor">82.8699456165447</prop>
						<prop name="Temp">59.94</prop>
						<prop name="Time">6429816</prop>
					</Chan>
				</Acq>
				<Acq Number="39">
					<Chan Number="0">
						<prop name="Fluor">83.5508487315174</prop>
						<prop name="Temp">59.94</prop>
						<prop name="Time">6583600</prop>
					</Chan>
				</Acq>
				<Acq Number="40">
					<Chan Number="0">
						<prop name="Fluor">84.2776621125941</prop>
						<prop name="Temp">59.94</prop>
						<prop name="Time">6737416</prop>
					</Chan>
				</Acq>
				<Acq Number="41">
					<Chan Number="0">
						<prop name="Fluor">84.805748136114</prop>
						<prop name="Temp">59.97</prop>
						<prop name="Time">6890967</prop>
					</Chan>
				</Acq>
				<Acq Number="42">
					<Chan Number="0">
						<prop name="Fluor">85.1880558614718</prop>
						<prop name="Temp">59.97</prop>
						<prop name="Time">7044766</prop>
					</Chan>
				</Acq>
				<Acq Number="43">
					<Chan Number="0">
						<prop name="Fluor">85.554221502498</prop>
						<prop name="Temp">59.94</prop>
						<prop name="Time">7198550</prop>
					</Chan>
				</Acq>
				<Acq Number="44">
					<Chan Number="0">
						<prop name="Fluor">85.8250658200471</prop>
						<prop name="Temp">59.94</prop>
						<prop name="Time">7352366</prop>
					</Chan>
				</Acq>
				<Acq Number="45">
					<Chan Number="0">
						<prop name="Fluor">86.1844126295808</prop>
						<prop name="Temp">59.94</prop>
						<prop name="Time">7506166</prop>
					</Chan>
				</Acq>
			</Sample>
			<Sample Number="14">
				<Acq Number="1">
					<Chan Number="0">
						<prop name="Fluor">6.26331656026312</prop>
						<prop name="Temp">59.94</prop>
						<prop name="Time">739333</prop>
					</Chan>
				</Acq>
				<Acq Number="2">
					<Chan Number="0">
						<prop name="Fluor">6.16055065283842</prop>
						<prop name="Temp">59.94</prop>
						<prop name="Time">893133</prop>
					</Chan>
				</Acq>
				<Acq Number="3">
					<Chan Number="0">
						<prop name="Fluor">6.13609704458194</prop>
						<prop name="Temp">59.94</prop>
						<prop name="Time">1046967</prop>
					</Chan>
				</Acq>
				<Acq Number="4">
					<Chan Number="0">
						<prop name="Fluor">6.30447261165917</prop>
						<prop name="Temp">59.94</prop>
						<prop name="Time">1200783</prop>
					</Chan>
				</Acq>
				<Acq Number="5">
					<Chan Number="0">
						<prop name="Fluor">6.23167482862071</prop>
						<prop name="Temp">59.94</prop>
						<prop name="Time">1354550</prop>
					</Chan>
				</Acq>
				<Acq Number="6">
					<Chan Number="0">
						<prop name="Fluor">6.25111845132687</prop>
						<prop name="Temp">59.94</prop>
						<prop name="Time">1508366</prop>
					</Chan>
				</Acq>
				<Acq Number="7">
					<Chan Number="0">
						<prop name="Fluor">6.28211163412601</prop>
						<prop name="Temp">59.94</prop>
						<prop name="Time">1662150</prop>
					</Chan>
				</Acq>
				<Acq Number="8">
					<Chan Number="0">
						<prop name="Fluor">6.29450466297137</prop>
						<prop name="Temp">59.94</prop>
						<prop name="Time">1815983</prop>
					</Chan>
				</Acq>
				<Acq Number="9">
					<Chan Number="0">
						<prop name="Fluor">6.3334731883572</prop>
						<prop name="Temp">59.94</prop>
						<prop name="Time">1969750</prop>
					</Chan>
				</Acq>
				<Acq Number="10">
					<Chan Number="0">
						<prop name="Fluor">6.29840119278401</prop>
						<prop name="Temp">59.94</prop>
						<prop name="Time">2123600</prop>
					</Chan>
				</Acq>
				<Acq Number="11">
					<Chan Number="0">
						<prop name="Fluor">6.36554538592695</prop>
						<prop name="Temp">59.94</prop>
						<prop name="Time">2277366</prop>
					</Chan>
				</Acq>
				<Acq Number="12">
					<Chan Number="0">
						<prop name="Fluor">6.28642821322816</prop>
						<prop name="Temp">59.94</prop>
						<prop name="Time">2431133</prop>
					</Chan>
				</Acq>
				<Acq Number="13">
					<Chan Number="0">
						<prop name="Fluor">6.33394116614504</prop>
						<prop name="Temp">59.94</prop>
						<prop name="Time">2584950</prop>
					</Chan>
				</Acq>
				<Acq Number="14">
					<Chan Number="0">
						<prop name="Fluor">6.29185030975831</prop>
						<prop name="Temp">59.94</prop>
						<prop name="Time">2738750</prop>
					</Chan>
				</Acq>
				<Acq Number="15">
					<Chan Number="0">
						<prop name="Fluor">6.25454181228319</prop>
						<prop name="Temp">59.94</prop>
						<prop name="Time">2892566</prop>
					</Chan>
				</Acq>
				<Acq Number="16">
					<Chan Number="0">
						<prop name="Fluor">6.32345628415686</prop>
						<prop name="Temp">59.94</prop>
						<prop name="Time">3046350</prop>
					</Chan>
				</Acq>
				<Acq Number="17">
					<Chan Number="0">
						<prop name="Fluor">6.36760561859519</prop>
						<prop name="Temp">59.94</prop>
						<prop name="Time">3199916</prop>
					</Chan>
				</Acq>
				<Acq Number="18">
					<Chan Number="0">
						<prop name="Fluor">6.36855859857917</prop>
						<prop name="Temp">59.94</prop>
						<prop name="Time">3353683</prop>
					</Chan>
				</Acq>
				<Acq Number="19">
					<Chan Number="0">
						<prop name="Fluor">6.32745191367956</prop>
						<prop name="Temp">59.94</prop>
						<prop name="Time">3507500</prop>
					</Chan>
				</Acq>
				<Acq Number="20">
					<Chan Number="0">
						<prop name="Fluor">6.4420113992463</prop>
						<prop name="Temp">59.94</prop>
						<prop name="Time">3661333</prop>
					</Chan>
				</Acq>
				<Acq Number="21">
					<Chan Number="0">
						<prop name="Fluor">6.3313019458892</prop>
						<prop name="Temp">59.94</prop>
						<prop name="Time">3815100</prop>
					</Chan>
				</Acq>
				<Acq Number="22">
					<Chan Number="0">
						<prop name="Fluor">6.33270623050876</prop>
						<prop name="Temp">59.94</prop>
						<prop name="Time">3968916</prop>
					</Chan>
				</Acq>
				<Acq Number="23">
					<Chan Number="0">
						<prop name="Fluor">6.37715435274732</prop>
						<prop name="Temp">59.94</prop>
						<prop name="Time">4122716</prop>
					</Chan>
				</Acq>
				<Acq Number="24">
					<Chan Number="0">
						<prop name="Fluor">6.40310525734763</prop>
						<prop name="Temp">59.94</prop>
						<prop name="Time">4276483</prop>
					</Chan>
				</Acq>
				<Acq Number="25">
					<Chan Number="0">
						<prop name="Fluor">6.38456702032608</prop>
						<prop name="Temp">59.94</prop>
						<prop name="Time">4430316</prop>
					</Chan>
				</Acq>
				<Acq Number="26">
					<Chan Number="0">
						<prop name="Fluor">6.42884389906295</prop>
						<prop name="Temp">59.94</prop>
						<prop name="Time">4584133</prop>
					</Chan>
				</Acq>
				<Acq Number="27">
					<Chan Number="0">
						<prop name="Fluor">6.42656218442336</prop>
						<prop name="Temp">59.97</prop>
						<prop name="Time">4737900</prop>
					</Chan>
				</Acq>
				<Acq Number="28">
					<Chan Number="0">
						<prop name="Fluor">6.42460467328766</prop>
						<prop name="Temp">59.94</prop>
						<prop name="Time">4891700</prop>
					</Chan>
				</Acq>
				<Acq Number="29">
					<Chan Number="0">
						<prop name="Fluor">6.39133886163155</prop>
						<prop name="Temp">59.94</prop>
						<prop name="Time">5045533</prop>
					</Chan>
				</Acq>
				<Acq Number="30">
					<Chan Number="0">
						<prop name="Fluor">6.33787546571064</prop>
						<prop name="Temp">59.94</prop>
						<prop name="Time">5199383</prop>
					</Chan>
				</Acq>
				<Acq Number="31">
					<Chan Number="0">
						<prop name="Fluor">6.40051636962702</prop>
						<prop name="Temp">59.94</prop>
						<prop name="Time">5353200</prop>
					</Chan>
				</Acq>
				<Acq Number="32">
					<Chan Number="0">
						<prop name="Fluor">6.3942677119761</prop>
						<prop name="Temp">59.94</prop>
						<prop name="Time">5507000</prop>
					</Chan>
				</Acq>
				<Acq Number="33">
					<Chan Number="0">
						<prop name="Fluor">6.42777767479533</prop>
						<prop name="Temp">59.94</prop>
						<prop name="Time">5660800</prop>
					</Chan>
				</Acq>
				<Acq Number="34">
					<Chan Number="0">
						<prop name="Fluor">6.39676253514376</prop>
						<prop name="Temp">59.94</prop>
						<prop name="Time">5814633</prop>
					</Chan>
				</Acq>
				<Acq Number="35">
					<Chan Number="0">
						<prop name="Fluor">6.41043985619985</prop>
						<prop name="Temp">59.94</prop>
						<prop name="Time">5968416</prop>
					</Chan>
				</Acq>
				<Acq Number="36">
					<Chan Number="0">
						<prop name="Fluor">6.47720738498371</prop>
						<prop name="Temp">59.94</prop>
						<prop name="Time">6122233</prop>
					</Chan>
				</Acq>
				<Acq Number="37">
					<Chan Number="0">
						<prop name="Fluor">6.48655699110725</prop>
						<prop name="Temp">59.94</prop>
						<prop name="Time">6276000</prop>
					</Chan>
				</Acq>
				<Acq Number="38">
					<Chan Number="0">
						<prop name="Fluor">6.50626045070117</prop>
						<prop name="Temp">59.94</prop>
						<prop name="Time">6429816</prop>
					</Chan>
				</Acq>
				<Acq Number="39">
					<Chan Number="0">
						<prop name="Fluor">6.41029058172309</prop>
						<prop name="Temp">59.94</prop>
						<prop name="Time">6583600</prop>
					</Chan>
				</Acq>
				<Acq Number="40">
					<Chan Number="0">
						<prop name="Fluor">6.60898449522222</prop>
						<prop name="Temp">59.94</prop>
						<prop name="Time">6737416</prop>
					</Chan>
				</Acq>
				<Acq Number="41">
					<Chan Number="0">
						<prop name="Fluor">6.64868676916465</prop>
						<prop name="Temp">59.97</prop>
						<prop name="Time">6890967</prop>
					</Chan>
				</Acq>
				<Acq Number="42">
					<Chan Number="0">
						<prop name="Fluor">6.87092612270506</prop>
						<prop name="Temp">59.97</prop>
						<prop name="Time">7044766</prop>
					</Chan>
				</Acq>
				<Acq Number="43">
					<Chan Number="0">
						<prop name="Fluor">7.38268529714351</prop>
						<prop name="Temp">59.94</prop>
						<prop name="Time">7198550</prop>
					</Chan>
				</Acq>
				<Acq Number="44">
					<Chan Number="0">
						<prop name="Fluor">8.14688812289945</prop>
						<prop name="Temp">59.94</prop>
						<prop name="Time">7352366</prop>
					</Chan>
				</Acq>
				<Acq Number="45">
					<Chan Number="0">
						<prop name="Fluor">9.7140909595751</prop>
						<prop name="Temp">59.94</prop>
						<prop name="Time">7506166</prop>
					</Chan>
				</Acq>
			</Sample>
			<Sample Number="15">
				<Acq Number="1">
					<Chan Number="0">
						<prop name="Fluor">9.6577362297072</prop>
						<prop name="Temp">59.94</prop>
						<prop name="Time">739333</prop>
					</Chan>
				</Acq>
				<Acq Number="2">
					<Chan Number="0">
						<prop name="Fluor">9.80477556709876</prop>
						<prop name="Temp">59.94</prop>
						<prop name="Time">893133</prop>
					</Chan>
				</Acq>
				<Acq Number="3">
					<Chan Number="0">
						<prop name="Fluor">9.77988217437598</prop>
						<prop name="Temp">59.94</prop>
						<prop name="Time">1046967</prop>
					</Chan>
				</Acq>
				<Acq Number="4">
					<Chan Number="0">
						<prop name="Fluor">9.86449590789916</prop>
						<prop name="Temp">59.94</prop>
						<prop name="Time">1200783</prop>
					</Chan>
				</Acq>
				<Acq Number="5">
					<Chan Number="0">
						<prop name="Fluor">9.8968025556672</prop>
						<prop name="Temp">59.94</prop>
						<prop name="Time">1354550</prop>
					</Chan>
				</Acq>
				<Acq Number="6">
					<Chan Number="0">
						<prop name="Fluor">9.8428647348788</prop>
						<prop name="Temp">59.94</prop>
						<prop name="Time">1508366</prop>
					</Chan>
				</Acq>
				<Acq Number="7">
					<Chan Number="0">
						<prop name="Fluor">9.85664137579229</prop>
						<prop name="Temp">59.94</prop>
						<prop name="Time">1662150</prop>
					</Chan>
				</Acq>
				<Acq Number="8">
					<Chan Number="0">
						<prop name="Fluor">9.84126848329498</prop>
						<prop name="Temp">59.94</prop>
						<prop name="Time">1815983</prop>
					</Chan>
				</Acq>
				<Acq Number="9">
					<Chan Number="0">
						<prop name="Fluor">9.89634017182388</prop>
						<prop name="Temp">59.94</prop>
						<prop name="Time">1969750</prop>
					</Chan>
				</Acq>
				<Acq Number="10">
					<Chan Number="0">
						<prop name="Fluor">9.86858348211212</prop>
						<prop name="Temp">59.94</prop>
						<prop name="Time">2123600</prop>
					</Chan>
				</Acq>
				<Acq Number="11">
					<Chan Number="0">
						<prop name="Fluor">9.911715590368</prop>
						<prop name="Temp">59.94</prop>
						<prop name="Time">2277366</prop>
					</Chan>
				</Acq>
				<Acq Number="12">
					<Chan Number="0">
						<prop name="Fluor">9.94839423932674</prop>
						<prop name="Temp">59.94</prop>
						<prop name="Time">2431133</prop>
					</Chan>
				</Acq>
				<Acq Number="13">
					<Chan Number="0">
						<prop name="Fluor">9.88936674947269</prop>
						<prop name="Temp">59.94</prop>
						<prop name="Time">2584950</prop>
					</Chan>
				</Acq>
				<Acq Number="14">
					<Chan Number="0">
						<prop name="Fluor">9.93572104479284</prop>
						<prop name="Temp">59.94</prop>
						<prop name="Time">2738750</prop>
					</Chan>
				</Acq>
				<Acq Number="15">
					<Chan Number="0">
						<prop name="Fluor">9.96856025041566</prop>
						<prop name="Temp">59.94</prop>
						<prop name="Time">2892566</prop>
					</Chan>
				</Acq>
				<Acq Number="16">
					<Chan Number="0">
						<prop name="Fluor">10.0142794105825</prop>
						<prop name="Temp">59.94</prop>
						<prop name="Time">3046350</prop>
					</Chan>
				</Acq>
				<Acq Number="17">
					<Chan Number="0">
						<prop name="Fluor">9.97093716518036</prop>
						<prop name="Temp">59.94</prop>
						<prop name="Time">3199916</prop>
					</Chan>
				</Acq>
				<Acq Number="18">
					<Chan Number="0">
						<prop name="Fluor">9.95118076337159</prop>
						<prop name="Temp">59.94</prop>
						<prop name="Time">3353683</prop>
					</Chan>
				</Acq>
				<Acq Number="19">
					<Chan Number="0">
						<prop name="Fluor">9.97798955850862</prop>
						<prop name="Temp">59.94</prop>
						<prop name="Time">3507500</prop>
					</Chan>
				</Acq>
				<Acq Number="20">
					<Chan Number="0">
						<prop name="Fluor">10.0465422397989</prop>
						<prop name="Temp">59.94</prop>
						<prop name="Time">3661333</prop>
					</Chan>
				</Acq>
				<Acq Number="21">
					<Chan Number="0">
						<prop name="Fluor">10.112047733971</prop>
						<prop name="Temp">59.94</prop>
						<prop name="Time">3815100</prop>
					</Chan>
				</Acq>
				<Acq Number="22">
					<Chan Number="0">
						<prop name="Fluor">10.0931209788545</prop>
						<prop name="Temp">59.94</prop>
						<prop name="Time">3968916</prop>
					</Chan>
				</Acq>
				<Acq Number="23">
					<Chan Number="0">
						<prop name="Fluor">10.2848906105626</prop>
						<prop name="Temp">59.94</prop>
						<prop name="Time">4122716</prop>
					</Chan>
				</Acq>
				<Acq Number="24">
					<Chan Number="0">
						<prop name="Fluor">10.5684900691941</prop>
						<prop name="Temp">59.94</prop>
						<prop name="Time">4276483</prop>
					</Chan>
				</Acq>
				<Acq Number="25">
					<Chan Number="0">
						<prop name="Fluor">11.0881380001138</prop>
						<prop name="Temp">59.94</prop>
						<prop name="Time">4430316</prop>
					</Chan>
				</Acq>
				<Acq Number="26">
					<Chan Number="0">
						<prop name="Fluor">12.1782982179795</prop>
						<prop name="Temp">59.94</prop>
						<prop name="Time">4584133</prop>
					</Chan>
				</Acq>
				<Acq Number="27">
					<Chan Number="0">
						<prop name="Fluor">14.1002065017328</prop>
						<prop name="Temp">59.97</prop>
						<prop name="Time">4737900</prop>
					</Chan>
				</Acq>
				<Acq Number="28">
					<Chan Number="0">
						<prop name="Fluor">17.8438067951772</prop>
						<prop name="Temp">59.94</prop>
						<prop name="Time">4891700</prop>
					</Chan>
				</Acq>
				<Acq Number="29">
					<Chan Number="0">
						<prop name="Fluor">24.5159944405445</prop>
						<prop name="Temp">59.94</prop>
						<prop name="Time">5045533</prop>
					</Chan>
				</Acq>
				<Acq Number="30">
					<Chan Number="0">
						<prop name="Fluor">35.3241574100876</prop>
						<prop name="Temp">59.94</prop>
						<prop name="Time">5199383</prop>
					</Chan>
				</Acq>
				<Acq Number="31">
					<Chan Number="0">
						<prop name="Fluor">48.5874855234121</prop>
						<prop name="Temp">59.94</prop>
						<prop name="Time">5353200</prop>
					</Chan>
				</Acq>
				<Acq Number="32">
					<Chan Number="0">
						<prop name="Fluor">58.8957849597673</prop>
						<prop name="Temp">59.94</prop>
						<prop name="Time">5507000</prop>
					</Chan>
				</Acq>
				<Acq Number="33">
					<Chan Number="0">
						<prop name="Fluor">65.6630675401968</prop>
						<prop name="Temp">59.94</prop>
						<prop name="Time">5660800</prop>
					</Chan>
				</Acq>
				<Acq Number="34">
					<Chan Number="0">
						<prop name="Fluor">71.8850873777351</prop>
						<prop name="Temp">59.94</prop>
						<prop name="Time">5814633</prop>
					</Chan>
				</Acq>
				<Acq Number="35">
					<Chan Number="0">
						<prop name="Fluor">76.931950152984</prop>
						<prop name="Temp">59.94</prop>
						<prop name="Time">5968416</prop>
					</Chan>
				</Acq>
				<Acq Number="36">
					<Chan Number="0">
						<prop name="Fluor">81.1447319405436</prop>
						<prop name="Temp">59.94</prop>
						<prop name="Time">6122233</prop>
					</Chan>
				</Acq>
				<Acq Number="37">
					<Chan Number="0">
						<prop name="Fluor">84.4484517722074</prop>
						<prop name="Temp">59.94</prop>
						<prop name="Time">6276000</prop>
					</Chan>
				</Acq>
				<Acq Number="38">
					<Chan Number="0">
						<prop name="Fluor">86.9148767790463</prop>
						<prop name="Temp">59.94</prop>
						<prop name="Time">6429816</prop>
					</Chan>
				</Acq>
				<Acq Number="39">
					<Chan Number="0">
						<prop name="Fluor">89.127317421352</prop>
						<prop name="Temp">59.94</prop>
						<prop name="Time">6583600</prop>
					</Chan>
				</Acq>
				<Acq Number="40">
					<Chan Number="0">
						<prop name="Fluor">90.5756632425491</prop>
						<prop name="Temp">59.94</prop>
						<prop name="Time">6737416</prop>
					</Chan>
				</Acq>
				<Acq Number="41">
					<Chan Number="0">
						<prop name="Fluor">92.1390629722684</prop>
						<prop name="Temp">59.97</prop>
						<prop name="Time">6890967</prop>
					</Chan>
				</Acq>
				<Acq Number="42">
					<Chan Number="0">
						<prop name="Fluor">93.2115844906918</prop>
						<prop name="Temp">59.97</prop>
						<prop name="Time">7044766</prop>
					</Chan>
				</Acq>
				<Acq Number="43">
					<Chan Number="0">
						<prop name="Fluor">94.327336534179</prop>
						<prop name="Temp">59.94</prop>
						<prop name="Time">7198550</prop>
					</Chan>
				</Acq>
				<Acq Number="44">
					<Chan Number="0">
						<prop name="Fluor">94.7258950537246</prop>
						<prop name="Temp">59.94</prop>
						<prop name="Time">7352366</prop>
					</Chan>
				</Acq>
				<Acq Number="45">
					<Chan Number="0">
						<prop name="Fluor">95.4506831242857</prop>
						<prop name="Temp">59.94</prop>
						<prop name="Time">7506166</prop>
					</Chan>
				</Acq>
			</Sample>
			<Sample Number="16">
				<Acq Number="1">
					<Chan Number="0">
						<prop name="Fluor">5.2677590003745</prop>
						<prop name="Temp">59.94</prop>
						<prop name="Time">739333</prop>
					</Chan>
				</Acq>
				<Acq Number="2">
					<Chan Number="0">
						<prop name="Fluor">5.27618210834352</prop>
						<prop name="Temp">59.94</prop>
						<prop name="Time">893133</prop>
					</Chan>
				</Acq>
				<Acq Number="3">
					<Chan Number="0">
						<prop name="Fluor">5.29451401871189</prop>
						<prop name="Temp">59.94</prop>
						<prop name="Time">1046967</prop>
					</Chan>
				</Acq>
				<Acq Number="4">
					<Chan Number="0">
						<prop name="Fluor">5.3264009919753</prop>
						<prop name="Temp">59.94</prop>
						<prop name="Time">1200783</prop>
					</Chan>
				</Acq>
				<Acq Number="5">
					<Chan Number="0">
						<prop name="Fluor">5.34145212506742</prop>
						<prop name="Temp">59.94</prop>
						<prop name="Time">1354550</prop>
					</Chan>
				</Acq>
				<Acq Number="6">
					<Chan Number="0">
						<prop name="Fluor">5.3171154165607</prop>
						<prop name="Temp">59.94</prop>
						<prop name="Time">1508366</prop>
					</Chan>
				</Acq>
				<Acq Number="7">
					<Chan Number="0">
						<prop name="Fluor">5.34506594246362</prop>
						<prop name="Temp">59.94</prop>
						<prop name="Time">1662150</prop>
					</Chan>
				</Acq>
				<Acq Number="8">
					<Chan Number="0">
						<prop name="Fluor">5.35721308834744</prop>
						<prop name="Temp">59.94</prop>
						<prop name="Time">1815983</prop>
					</Chan>
				</Acq>
				<Acq Number="9">
					<Chan Number="0">
						<prop name="Fluor">5.33214487697724</prop>
						<prop name="Temp">59.94</prop>
						<prop name="Time">1969750</prop>
					</Chan>
				</Acq>
				<Acq Number="10">
					<Chan Number="0">
						<prop name="Fluor">5.34001680687388</prop>
						<prop name="Temp">59.94</prop>
						<prop name="Time">2123600</prop>
					</Chan>
				</Acq>
				<Acq Number="11">
					<Chan Number="0">
						<prop name="Fluor">5.40186566563787</prop>
						<prop name="Temp">59.94</prop>
						<prop name="Time">2277366</prop>
					</Chan>
				</Acq>
				<Acq Number="12">
					<Chan Number="0">
						<prop name="Fluor">5.41027179775449</prop>
						<prop name="Temp">59.94</prop>
						<prop name="Time">2431133</prop>
					</Chan>
				</Acq>
				<Acq Number="13">
					<Chan Number="0">
						<prop name="Fluor">5.31015794745934</prop>
						<prop name="Temp">59.94</prop>
						<prop name="Time">2584950</prop>
					</Chan>
				</Acq>
				<Acq Number="14">
					<Chan Number="0">
						<prop name="Fluor">5.35330396348912</prop>
						<prop name="Temp">59.94</prop>
						<prop name="Time">2738750</prop>
					</Chan>
				</Acq>
				<Acq Number="15">
					<Chan Number="0">
						<prop name="Fluor">5.44179166298166</prop>
						<prop name="Temp">59.94</prop>
						<prop name="Time">2892566</prop>
					</Chan>
				</Acq>
				<Acq Number="16">
					<Chan Number="0">
						<prop name="Fluor">5.40236497085758</prop>
						<prop name="Temp">59.94</prop>
						<prop name="Time">3046350</prop>
					</Chan>
				</Acq>
				<Acq Number="17">
					<Chan Number="0">
						<prop name="Fluor">5.36080023236021</prop>
						<prop name="Temp">59.94</prop>
						<prop name="Time">3199916</prop>
					</Chan>
				</Acq>
				<Acq Number="18">
					<Chan Number="0">
						<prop name="Fluor">5.4233460749045</prop>
						<prop name="Temp">59.94</prop>
						<prop name="Time">3353683</prop>
					</Chan>
				</Acq>
				<Acq Number="19">
					<Chan Number="0">
						<prop name="Fluor">5.36460124706176</prop>
						<prop name="Temp">59.94</prop>
						<prop name="Time">3507500</prop>
					</Chan>
				</Acq>
				<Acq Number="20">
					<Chan Number="0">
						<prop name="Fluor">5.38767441901097</prop>
						<prop name="Temp">59.94</prop>
						<prop name="Time">3661333</prop>
					</Chan>
				</Acq>
				<Acq Number="21">
					<Chan Number="0">
						<prop name="Fluor">5.42968234780405</prop>
						<prop name="Temp">59.94</prop>
						<prop name="Time">3815100</prop>
					</Chan>
				</Acq>
				<Acq Number="22">
					<Chan Number="0">
						<prop name="Fluor">5.389767741776</prop>
						<prop name="Temp">59.94</prop>
						<prop name="Time">3968916</prop>
					</Chan>
				</Acq>
				<Acq Number="23">
					<Chan Number="0">
						<prop name="Fluor">5.45152043135987</prop>
						<prop name="Temp">59.94</prop>
						<prop name="Time">4122716</prop>
					</Chan>
				</Acq>
				<Acq Number="24">
					<Chan Number="0">
						<prop name="Fluor">5.49604690012045</prop>
						<prop name="Temp">59.94</prop>
						<prop name="Time">4276483</prop>
					</Chan>
				</Acq>
				<Acq Number="25">
					<Chan Number="0">
						<prop name="Fluor">5.45854438838547</prop>
						<prop name="Temp">59.94</prop>
						<prop name="Time">4430316</prop>
					</Chan>
				</Acq>
				<Acq Number="26">
					<Chan Number="0">
						<prop name="Fluor">5.60346434290947</prop>
						<prop name="Temp">59.94</prop>
						<prop name="Time">4584133</prop>
					</Chan>
				</Acq>
				<Acq Number="27">
					<Chan Number="0">
						<prop name="Fluor">5.6858285791556</prop>
						<prop name="Temp">59.97</prop>
						<prop name="Time">4737900</prop>
					</Chan>
				</Acq>
				<Acq Number="28">
					<Chan Number="0">
						<prop name="Fluor">5.83185066230646</prop>
						<prop name="Temp">59.94</prop>
						<prop name="Time">4891700</prop>
					</Chan>
				</Acq>
				<Acq Number="29">
					<Chan Number="0">
						<prop name="Fluor">6.42542391048501</prop>
						<prop name="Temp">59.94</prop>
						<prop name="Time">5045533</prop>
					</Chan>
				</Acq>
				<Acq Number="30">
					<Chan Number="0">
						<prop name="Fluor">7.16655956425075</prop>
						<prop name="Temp">59.94</prop>
						<prop name="Time">5199383</prop>
					</Chan>
				</Acq>
				<Acq Number="31">
					<Chan Number="0">
						<prop name="Fluor">8.82228484668305</prop>
						<prop name="Temp">59.94</prop>
						<prop name="Time">5353200</prop>
					</Chan>
				</Acq>
				<Acq Number="32">
					<Chan Number="0">
						<prop name="Fluor">11.9032354149648</prop>
						<prop name="Temp">59.94</prop>
						<prop name="Time">5507000</prop>
					</Chan>
				</Acq>
				<Acq Number="33">
					<Chan Number="0">
						<prop name="Fluor">17.8255295200207</prop>
						<prop name="Temp">59.94</prop>
						<prop name="Time">5660800</prop>
					</Chan>
				</Acq>
				<Acq Number="34">
					<Chan Number="0">
						<prop name="Fluor">27.7652177780705</prop>
						<prop name="Temp">59.94</prop>
						<prop name="Time">5814633</prop>
					</Chan>
				</Acq>
				<Acq Number="35">
					<Chan Number="0">
						<prop name="Fluor">42.0487837067533</prop>
						<prop name="Temp">59.94</prop>
						<prop name="Time">5968416</prop>
					</Chan>
				</Acq>
				<Acq Number="36">
					<Chan Number="0">
						<prop name="Fluor">55.7310252842215</prop>
						<prop name="Temp">59.94</prop>
						<prop name="Time">6122233</prop>
					</Chan>
				</Acq>
				<Acq Number="37">
					<Chan Number="0">
						<prop name="Fluor">64.6563317262394</prop>
						<prop name="Temp">59.94</prop>
						<prop name="Time">6276000</prop>
					</Chan>
				</Acq>
				<Acq Number="38">
					<Chan Number="0">
						<prop name="Fluor">69.9911685733542</prop>
						<prop name="Temp">59.94</prop>
						<prop name="Time">6429816</prop>
					</Chan>
				</Acq>
				<Acq Number="39">
					<Chan Number="0">
						<prop name="Fluor">73.2049971440324</prop>
						<prop name="Temp">59.94</prop>
						<prop name="Time">6583600</prop>
					</Chan>
				</Acq>
				<Acq Number="40">
					<Chan Number="0">
						<prop name="Fluor">75.5281755460631</prop>
						<prop name="Temp">59.94</prop>
						<prop name="Time">6737416</prop>
					</Chan>
				</Acq>
				<Acq Number="41">
					<Chan Number="0">
						<prop name="Fluor">77.1196635638633</prop>
						<prop name="Temp">59.97</prop>
						<prop name="Time">6890967</prop>
					</Chan>
				</Acq>
				<Acq Number="42">
					<Chan Number="0">
						<prop name="Fluor">78.3169833387378</prop>
						<prop name="Temp">59.97</prop>
						<prop name="Time">7044766</prop>
					</Chan>
				</Acq>
				<Acq Number="43">
					<Chan Number="0">
						<prop name="Fluor">79.0643566608247</prop>
						<prop name="Temp">59.94</prop>
						<prop name="Time">7198550</prop>
					</Chan>
				</Acq>
				<Acq Number="44">
					<Chan Number="0">
						<prop name="Fluor">79.7104802343287</prop>
						<prop name="Temp">59.94</prop>
						<prop name="Time">7352366</prop>
					</Chan>
				</Acq>
				<Acq Number="45">
					<Chan Number="0">
						<prop name="Fluor">80.22363826301</prop>
						<prop name="Temp">59.94</prop>
						<prop name="Time">7506166</prop>
					</Chan>
				</Acq>
			</Sample>
			<Sample Number="17">
				<Acq Number="1">
					<Chan Number="0">
						<prop name="Fluor">4.04465021043222</prop>
						<prop name="Temp">59.94</prop>
						<prop name="Time">739333</prop>
					</Chan>
				</Acq>
				<Acq Number="2">
					<Chan Number="0">
						<prop name="Fluor">4.11554669910834</prop>
						<prop name="Temp">59.94</prop>
						<prop name="Time">893133</prop>
					</Chan>
				</Acq>
				<Acq Number="3">
					<Chan Number="0">
						<prop name="Fluor">4.13396050741605</prop>
						<prop name="Temp">59.94</prop>
						<prop name="Time">1046967</prop>
					</Chan>
				</Acq>
				<Acq Number="4">
					<Chan Number="0">
						<prop name="Fluor">4.16292675416593</prop>
						<prop name="Temp">59.94</prop>
						<prop name="Time">1200783</prop>
					</Chan>
				</Acq>
				<Acq Number="5">
					<Chan Number="0">
						<prop name="Fluor">4.15873599824473</prop>
						<prop name="Temp">59.94</prop>
						<prop name="Time">1354550</prop>
					</Chan>
				</Acq>
				<Acq Number="6">
					<Chan Number="0">
						<prop name="Fluor">4.17166640097513</prop>
						<prop name="Temp">59.94</prop>
						<prop name="Time">1508366</prop>
					</Chan>
				</Acq>
				<Acq Number="7">
					<Chan Number="0">
						<prop name="Fluor">4.21776077409764</prop>
						<prop name="Temp">59.94</prop>
						<prop name="Time">1662150</prop>
					</Chan>
				</Acq>
				<Acq Number="8">
					<Chan Number="0">
						<prop name="Fluor">4.19109156259255</prop>
						<prop name="Temp">59.94</prop>
						<prop name="Time">1815983</prop>
					</Chan>
				</Acq>
				<Acq Number="9">
					<Chan Number="0">
						<prop name="Fluor">4.18749276167404</prop>
						<prop name="Temp">59.94</prop>
						<prop name="Time">1969750</prop>
					</Chan>
				</Acq>
				<Acq Number="10">
					<Chan Number="0">
						<prop name="Fluor">4.2137754187539</prop>
						<prop name="Temp">59.94</prop>
						<prop name="Time">2123600</prop>
					</Chan>
				</Acq>
				<Acq Number="11">
					<Chan Number="0">
						<prop name="Fluor">4.29448616414454</prop>
						<prop name="Temp">59.94</prop>
						<prop name="Time">2277366</prop>
					</Chan>
				</Acq>
				<Acq Number="12">
					<Chan Number="0">
						<prop name="Fluor">4.28103594678442</prop>
						<prop name="Temp">59.94</prop>
						<prop name="Time">2431133</prop>
					</Chan>
				</Acq>
				<Acq Number="13">
					<Chan Number="0">
						<prop name="Fluor">4.26289020932556</prop>
						<prop name="Temp">59.94</prop>
						<prop name="Time">2584950</prop>
					</Chan>
				</Acq>
				<Acq Number="14">
					<Chan Number="0">
						<prop name="Fluor">4.30489933001408</prop>
						<prop name="Temp">59.94</prop>
						<prop name="Time">2738750</prop>
					</Chan>
				</Acq>
				<Acq Number="15">
					<Chan Number="0">
						<prop name="Fluor">4.28966198430768</prop>
						<prop name="Temp">59.94</prop>
						<prop name="Time">2892566</prop>
					</Chan>
				</Acq>
				<Acq Number="16">
					<Chan Number="0">
						<prop name="Fluor">4.27084585776765</prop>
						<prop name="Temp">59.94</prop>
						<prop name="Time">3046350</prop>
					</Chan>
				</Acq>
				<Acq Number="17">
					<Chan Number="0">
						<prop name="Fluor">4.31094745390969</prop>
						<prop name="Temp">59.94</prop>
						<prop name="Time">3199916</prop>
					</Chan>
				</Acq>
				<Acq Number="18">
					<Chan Number="0">
						<prop name="Fluor">4.29134995006623</prop>
						<prop name="Temp">59.94</prop>
						<prop name="Time">3353683</prop>
					</Chan>
				</Acq>
				<Acq Number="19">
					<Chan Number="0">
						<prop name="Fluor">4.29377539882812</prop>
						<prop name="Temp">59.94</prop>
						<prop name="Time">3507500</prop>
					</Chan>
				</Acq>
				<Acq Number="20">
					<Chan Number="0">
						<prop name="Fluor">4.31597751186394</prop>
						<prop name="Temp">59.94</prop>
						<prop name="Time">3661333</prop>
					</Chan>
				</Acq>
				<Acq Number="21">
					<Chan Number="0">
						<prop name="Fluor">4.29642850492019</prop>
						<prop name="Temp">59.94</prop>
						<prop name="Time">3815100</prop>
					</Chan>
				</Acq>
				<Acq Number="22">
					<Chan Number="0">
						<prop name="Fluor">4.2974573421669</prop>
						<prop name="Temp">59.94</prop>
						<prop name="Time">3968916</prop>
					</Chan>
				</Acq>
				<Acq Number="23">
					<Chan Number="0">
						<prop name="Fluor">4.31765212741278</prop>
						<prop name="Temp">59.94</prop>
						<prop name="Time">4122716</prop>
					</Chan>
				</Acq>
				<Acq Number="24">
					<Chan Number="0">
						<prop name="Fluor">4.34053573200481</prop>
						<prop name="Temp">59.94</prop>
						<prop name="Time">4276483</prop>
					</Chan>
				</Acq>
				<Acq Number="25">
					<Chan Number="0">
						<prop name="Fluor">4.28291821039192</prop>
						<prop name="Temp">59.94</prop>
						<prop name="Time">4430316</prop>
					</Chan>
				</Acq>
				<Acq Number="26">
					<Chan Number="0">
						<prop name="Fluor">4.30374599309915</prop>
						<prop name="Temp">59.94</prop>
						<prop name="Time">4584133</prop>
					</Chan>
				</Acq>
				<Acq Number="27">
					<Chan Number="0">
						<prop name="Fluor">4.32429195916774</prop>
						<prop name="Temp">59.97</prop>
						<prop name="Time">4737900</prop>
					</Chan>
				</Acq>
				<Acq Number="28">
					<Chan Number="0">
						<prop name="Fluor">4.28577353431059</prop>
						<prop name="Temp">59.94</prop>
						<prop name="Time">4891700</prop>
					</Chan>
				</Acq>
				<Acq Number="29">
					<Chan Number="0">
						<prop name="Fluor">4.36450320326379</prop>
						<prop name="Temp">59.94</prop>
						<prop name="Time">5045533</prop>
					</Chan>
				</Acq>
				<Acq Number="30">
					<Chan Number="0">
						<prop name="Fluor">4.3045502061098</prop>
						<prop name="Temp">59.94</prop>
						<prop name="Time">5199383</prop>
					</Chan>
				</Acq>
				<Acq Number="31">
					<Chan Number="0">
						<prop name="Fluor">4.36911187844442</prop>
						<prop name="Temp">59.94</prop>
						<prop name="Time">5353200</prop>
					</Chan>
				</Acq>
				<Acq Number="32">
					<Chan Number="0">
						<prop name="Fluor">4.37040455546242</prop>
						<prop name="Temp">59.94</prop>
						<prop name="Time">5507000</prop>
					</Chan>
				</Acq>
				<Acq Number="33">
					<Chan Number="0">
						<prop name="Fluor">4.36659455890747</prop>
						<prop name="Temp">59.94</prop>
						<prop name="Time">5660800</prop>
					</Chan>
				</Acq>
				<Acq Number="34">
					<Chan Number="0">
						<prop name="Fluor">4.3635328314887</prop>
						<prop name="Temp">59.94</prop>
						<prop name="Time">5814633</prop>
					</Chan>
				</Acq>
				<Acq Number="35">
					<Chan Number="0">
						<prop name="Fluor">4.41952640486457</prop>
						<prop name="Temp">59.94</prop>
						<prop name="Time">5968416</prop>
					</Chan>
				</Acq>
				<Acq Number="36">
					<Chan Number="0">
						<prop name="Fluor">4.47938111231862</prop>
						<prop name="Temp">59.94</prop>
						<prop name="Time">6122233</prop>
					</Chan>
				</Acq>
				<Acq Number="37">
					<Chan Number="0">
						<prop name="Fluor">4.57020092219395</prop>
						<prop name="Temp">59.94</prop>
						<prop name="Time">6276000</prop>
					</Chan>
				</Acq>
				<Acq Number="38">
					<Chan Number="0">
						<prop name="Fluor">4.70849329146963</prop>
						<prop name="Temp">59.94</prop>
						<prop name="Time">6429816</prop>
					</Chan>
				</Acq>
				<Acq Number="39">
					<Chan Number="0">
						<prop name="Fluor">5.08657246927711</prop>
						<prop name="Temp">59.94</prop>
						<prop name="Time">6583600</prop>
					</Chan>
				</Acq>
				<Acq Number="40">
					<Chan Number="0">
						<prop name="Fluor">5.78990670295638</prop>
						<prop name="Temp">59.94</prop>
						<prop name="Time">6737416</prop>
					</Chan>
				</Acq>
				<Acq Number="41">
					<Chan Number="0">
						<prop name="Fluor">6.93625025974762</prop>
						<prop name="Temp">59.97</prop>
						<prop name="Time">6890967</prop>
					</Chan>
				</Acq>
				<Acq Number="42">
					<Chan Number="0">
						<prop name="Fluor">9.09913271717414</prop>
						<prop name="Temp">59.97</prop>
						<prop name="Time">7044766</prop>
					</Chan>
				</Acq>
				<Acq Number="43">
					<Chan Number="0">
						<prop name="Fluor">13.1474346909941</prop>
						<prop name="Temp">59.94</prop>
						<prop name="Time">7198550</prop>
					</Chan>
				</Acq>
				<Acq Number="44">
					<Chan Number="0">
						<prop name="Fluor">20.1710287568775</prop>
						<prop name="Temp">59.94</prop>
						<prop name="Time">7352366</prop>
					</Chan>
				</Acq>
				<Acq Number="45">
					<Chan Number="0">
						<prop name="Fluor">31.449868272059</prop>
						<prop name="Temp">59.94</prop>
						<prop name="Time">7506166</prop>
					</Chan>
				</Acq>
			</Sample>
			<Sample Number="18">
				<Acq Number="1">
					<Chan Number="0">
						<prop name="Fluor">4.80907766926928</prop>
						<prop name="Temp">59.94</prop>
						<prop name="Time">739333</prop>
					</Chan>
				</Acq>
				<Acq Number="2">
					<Chan Number="0">
						<prop name="Fluor">4.91791018574314</prop>
						<prop name="Temp">59.94</prop>
						<prop name="Time">893133</prop>
					</Chan>
				</Acq>
				<Acq Number="3">
					<Chan Number="0">
						<prop name="Fluor">4.87613516977668</prop>
						<prop name="Temp">59.94</prop>
						<prop name="Time">1046967</prop>
					</Chan>
				</Acq>
				<Acq Number="4">
					<Chan Number="0">
						<prop name="Fluor">4.94661842525902</prop>
						<prop name="Temp">59.94</prop>
						<prop name="Time">1200783</prop>
					</Chan>
				</Acq>
				<Acq Number="5">
					<Chan Number="0">
						<prop name="Fluor">5.00151159119034</prop>
						<prop name="Temp">59.94</prop>
						<prop name="Time">1354550</prop>
					</Chan>
				</Acq>
				<Acq Number="6">
					<Chan Number="0">
						<prop name="Fluor">4.97701161901828</prop>
						<prop name="Temp">59.94</prop>
						<prop name="Time">1508366</prop>
					</Chan>
				</Acq>
				<Acq Number="7">
					<Chan Number="0">
						<prop name="Fluor">5.00405611684155</prop>
						<prop name="Temp">59.94</prop>
						<prop name="Time">1662150</prop>
					</Chan>
				</Acq>
				<Acq Number="8">
					<Chan Number="0">
						<prop name="Fluor">4.99626555255384</prop>
						<prop name="Temp">59.94</prop>
						<prop name="Time">1815983</prop>
					</Chan>
				</Acq>
				<Acq Number="9">
					<Chan Number="0">
						<prop name="Fluor">5.01200012672592</prop>
						<prop name="Temp">59.94</prop>
						<prop name="Time">1969750</prop>
					</Chan>
				</Acq>
				<Acq Number="10">
					<Chan Number="0">
						<prop name="Fluor">5.03939633341746</prop>
						<prop name="Temp">59.94</prop>
						<prop name="Time">2123600</prop>
					</Chan>
				</Acq>
				<Acq Number="11">
					<Chan Number="0">
						<prop name="Fluor">5.07981901208107</prop>
						<prop name="Temp">59.94</prop>
						<prop name="Time">2277366</prop>
					</Chan>
				</Acq>
				<Acq Number="12">
					<Chan Number="0">
						<prop name="Fluor">5.06768347821981</prop>
						<prop name="Temp">59.94</prop>
						<prop name="Time">2431133</prop>
					</Chan>
				</Acq>
				<Acq Number="13">
					<Chan Number="0">
						<prop name="Fluor">5.11020280973579</prop>
						<prop name="Temp">59.94</prop>
						<prop name="Time">2584950</prop>
					</Chan>
				</Acq>
				<Acq Number="14">
					<Chan Number="0">
						<prop name="Fluor">5.01174186961602</prop>
						<prop name="Temp">59.94</prop>
						<prop name="Time">2738750</prop>
					</Chan>
				</Acq>
				<Acq Number="15">
					<Chan Number="0">
						<prop name="Fluor">5.13823870849194</prop>
						<prop name="Temp">59.94</prop>
						<prop name="Time">2892566</prop>
					</Chan>
				</Acq>
				<Acq Number="16">
					<Chan Number="0">
						<prop name="Fluor">5.1398929616109</prop>
						<prop name="Temp">59.94</prop>
						<prop name="Time">3046350</prop>
					</Chan>
				</Acq>
				<Acq Number="17">
					<Chan Number="0">
						<prop name="Fluor">5.05905458431514</prop>
						<prop name="Temp">59.94</prop>
						<prop name="Time">3199916</prop>
					</Chan>
				</Acq>
				<Acq Number="18">
					<Chan Number="0">
						<prop name="Fluor">5.14026403623464</prop>
						<prop name="Temp">59.94</prop>
						<prop name="Time">3353683</prop>
					</Chan>
				</Acq>
				<Acq Number="19">
					<Chan Number="0">
						<prop name="Fluor">5.06260655976458</prop>
						<prop name="Temp">59.94</prop>
						<prop name="Time">3507500</prop>
					</Chan>
				</Acq>
				<Acq Number="20">
					<Chan Number="0">
						<prop name="Fluor">5.12533456269784</prop>
						<prop name="Temp">59.94</prop>
						<prop name="Time">3661333</prop>
					</Chan>
				</Acq>
				<Acq Number="21">
					<Chan Number="0">
						<prop name="Fluor">5.08584673123689</prop>
						<prop name="Temp">59.94</prop>
						<prop name="Time">3815100</prop>
					</Chan>
				</Acq>
				<Acq Number="22">
					<Chan Number="0">
						<prop name="Fluor">5.08702874487669</prop>
						<prop name="Temp">59.94</prop>
						<prop name="Time">3968916</prop>
					</Chan>
				</Acq>
				<Acq Number="23">
					<Chan Number="0">
						<prop name="Fluor">5.10706064919851</prop>
						<prop name="Temp">59.94</prop>
						<prop name="Time">4122716</prop>
					</Chan>
				</Acq>
				<Acq Number="24">
					<Chan Number="0">
						<prop name="Fluor">5.1301976499844</prop>
						<prop name="Temp">59.94</prop>
						<prop name="Time">4276483</prop>
					</Chan>
				</Acq>
				<Acq Number="25">
					<Chan Number="0">
						<prop name="Fluor">5.1536304221765</prop>
						<prop name="Temp">59.94</prop>
						<prop name="Time">4430316</prop>
					</Chan>
				</Acq>
				<Acq Number="26">
					<Chan Number="0">
						<prop name="Fluor">5.17382904241614</prop>
						<prop name="Temp">59.94</prop>
						<prop name="Time">4584133</prop>
					</Chan>
				</Acq>
				<Acq Number="27">
					<Chan Number="0">
						<prop name="Fluor">5.1526882966897</prop>
						<prop name="Temp">59.97</prop>
						<prop name="Time">4737900</prop>
					</Chan>
				</Acq>
				<Acq Number="28">
					<Chan Number="0">
						<prop name="Fluor">5.13248911345269</prop>
						<prop name="Temp">59.94</prop>
						<prop name="Time">4891700</prop>
					</Chan>
				</Acq>
				<Acq Number="29">
					<Chan Number="0">
						<prop name="Fluor">5.18686963272437</prop>
						<prop name="Temp">59.94</prop>
						<prop name="Time">5045533</prop>
					</Chan>
				</Acq>
				<Acq Number="30">
					<Chan Number="0">
						<prop name="Fluor">5.12361957813122</prop>
						<prop name="Temp">59.94</prop>
						<prop name="Time">5199383</prop>
					</Chan>
				</Acq>
				<Acq Number="31">
					<Chan Number="0">
						<prop name="Fluor">5.26715712160567</prop>
						<prop name="Temp">59.94</prop>
						<prop name="Time">5353200</prop>
					</Chan>
				</Acq>
				<Acq Number="32">
					<Chan Number="0">
						<prop name="Fluor">5.22746911999369</prop>
						<prop name="Temp">59.94</prop>
						<prop name="Time">5507000</prop>
					</Chan>
				</Acq>
				<Acq Number="33">
					<Chan Number="0">
						<prop name="Fluor">5.32496021772345</prop>
						<prop name="Temp">59.94</prop>
						<prop name="Time">5660800</prop>
					</Chan>
				</Acq>
				<Acq Number="34">
					<Chan Number="0">
						<prop name="Fluor">5.58742978580471</prop>
						<prop name="Temp">59.94</prop>
						<prop name="Time">5814633</prop>
					</Chan>
				</Acq>
				<Acq Number="35">
					<Chan Number="0">
						<prop name="Fluor">5.95106811414083</prop>
						<prop name="Temp">59.94</prop>
						<prop name="Time">5968416</prop>
					</Chan>
				</Acq>
				<Acq Number="36">
					<Chan Number="0">
						<prop name="Fluor">6.78650603286434</prop>
						<prop name="Temp">59.94</prop>
						<prop name="Time">6122233</prop>
					</Chan>
				</Acq>
				<Acq Number="37">
					<Chan Number="0">
						<prop name="Fluor">8.2124500694909</prop>
						<prop name="Temp">59.94</prop>
						<prop name="Time">6276000</prop>
					</Chan>
				</Acq>
				<Acq Number="38">
					<Chan Number="0">
						<prop name="Fluor">10.9832967057244</prop>
						<prop name="Temp">59.94</prop>
						<prop name="Time">6429816</prop>
					</Chan>
				</Acq>
				<Acq Number="39">
					<Chan Number="0">
						<prop name="Fluor">16.1139877880953</prop>
						<prop name="Temp">59.94</prop>
						<prop name="Time">6583600</prop>
					</Chan>
				</Acq>
				<Acq Number="40">
					<Chan Number="0">
						<prop name="Fluor">25.4010455704453</prop>
						<prop name="Temp">59.94</prop>
						<prop name="Time">6737416</prop>
					</Chan>
				</Acq>
				<Acq Number="41">
					<Chan Number="0">
						<prop name="Fluor">39.6185247082956</prop>
						<prop name="Temp">59.97</prop>
						<prop name="Time">6890967</prop>
					</Chan>
				</Acq>
				<Acq Number="42">
					<Chan Number="0">
						<prop name="Fluor">56.7235056240917</prop>
						<prop name="Temp">59.97</prop>
						<prop name="Time">7044766</prop>
					</Chan>
				</Acq>
				<Acq Number="43">
					<Chan Number="0">
						<prop name="Fluor">69.2507396806989</prop>
						<prop name="Temp">59.94</prop>
						<prop name="Time">7198550</prop>
					</Chan>
				</Acq>
				<Acq Number="44">
					<Chan Number="0">
						<prop name="Fluor">75.2595734004727</prop>
						<prop name="Temp">59.94</prop>
						<prop name="Time">7352366</prop>
					</Chan>
				</Acq>
				<Acq Number="45">
					<Chan Number="0">
						<prop name="Fluor">79.0957970454165</prop>
						<prop name="Temp">59.94</prop>
						<prop name="Time">7506166</prop>
					</Chan>
				</Acq>
			</Sample>
			<Sample Number="19">
				<Acq Number="1">
					<Chan Number="0">
						<prop name="Fluor">3.77548131112374</prop>
						<prop name="Temp">59.94</prop>
						<prop name="Time">739333</prop>
					</Chan>
				</Acq>
				<Acq Number="2">
					<Chan Number="0">
						<prop name="Fluor">3.80726031322724</prop>
						<prop name="Temp">59.94</prop>
						<prop name="Time">893133</prop>
					</Chan>
				</Acq>
				<Acq Number="3">
					<Chan Number="0">
						<prop name="Fluor">3.78560437453217</prop>
						<prop name="Temp">59.94</prop>
						<prop name="Time">1046967</prop>
					</Chan>
				</Acq>
				<Acq Number="4">
					<Chan Number="0">
						<prop name="Fluor">3.89495049370174</prop>
						<prop name="Temp">59.94</prop>
						<prop name="Time">1200783</prop>
					</Chan>
				</Acq>
				<Acq Number="5">
					<Chan Number="0">
						<prop name="Fluor">3.91116620006124</prop>
						<prop name="Temp">59.94</prop>
						<prop name="Time">1354550</prop>
					</Chan>
				</Acq>
				<Acq Number="6">
					<Chan Number="0">
						<prop name="Fluor">3.92337038902462</prop>
						<prop name="Temp">59.94</prop>
						<prop name="Time">1508366</prop>
					</Chan>
				</Acq>
				<Acq Number="7">
					<Chan Number="0">
						<prop name="Fluor">3.88832023784991</prop>
						<prop name="Temp">59.94</prop>
						<prop name="Time">1662150</prop>
					</Chan>
				</Acq>
				<Acq Number="8">
					<Chan Number="0">
						<prop name="Fluor">3.9024894013941</prop>
						<prop name="Temp">59.94</prop>
						<prop name="Time">1815983</prop>
					</Chan>
				</Acq>
				<Acq Number="9">
					<Chan Number="0">
						<prop name="Fluor">3.89914156402186</prop>
						<prop name="Temp">59.94</prop>
						<prop name="Time">1969750</prop>
					</Chan>
				</Acq>
				<Acq Number="10">
					<Chan Number="0">
						<prop name="Fluor">3.96571637645371</prop>
						<prop name="Temp">59.94</prop>
						<prop name="Time">2123600</prop>
					</Chan>
				</Acq>
				<Acq Number="11">
					<Chan Number="0">
						<prop name="Fluor">3.98626911285017</prop>
						<prop name="Temp">59.94</prop>
						<prop name="Time">2277366</prop>
					</Chan>
				</Acq>
				<Acq Number="12">
					<Chan Number="0">
						<prop name="Fluor">3.95185349451233</prop>
						<prop name="Temp">59.94</prop>
						<prop name="Time">2431133</prop>
					</Chan>
				</Acq>
				<Acq Number="13">
					<Chan Number="0">
						<prop name="Fluor">3.97403669240774</prop>
						<prop name="Temp">59.94</prop>
						<prop name="Time">2584950</prop>
					</Chan>
				</Acq>
				<Acq Number="14">
					<Chan Number="0">
						<prop name="Fluor">4.01624022032818</prop>
						<prop name="Temp">59.94</prop>
						<prop name="Time">2738750</prop>
					</Chan>
				</Acq>
				<Acq Number="15">
					<Chan Number="0">
						<prop name="Fluor">4.06159461792125</prop>
						<prop name="Temp">59.94</prop>
						<prop name="Time">2892566</prop>
					</Chan>
				</Acq>
				<Acq Number="16">
					<Chan Number="0">
						<prop name="Fluor">4.00182670720958</prop>
						<prop name="Temp">59.94</prop>
						<prop name="Time">3046350</prop>
					</Chan>
				</Acq>
				<Acq Number="17">
					<Chan Number="0">
						<prop name="Fluor">3.98116373014152</prop>
						<prop name="Temp">59.94</prop>
						<prop name="Time">3199916</prop>
					</Chan>
				</Acq>
				<Acq Number="18">
					<Chan Number="0">
						<prop name="Fluor">4.06316504048503</prop>
						<prop name="Temp">59.94</prop>
						<prop name="Time">3353683</prop>
					</Chan>
				</Acq>
				<Acq Number="19">
					<Chan Number="0">
						<prop name="Fluor">4.06546621486482</prop>
						<prop name="Temp">59.94</prop>
						<prop name="Time">3507500</prop>
					</Chan>
				</Acq>
				<Acq Number="20">
					<Chan Number="0">
						<prop name="Fluor">4.12840901502714</prop>
						<prop name="Temp">59.94</prop>
						<prop name="Time">3661333</prop>
					</Chan>
				</Acq>
				<Acq Number="21">
					<Chan Number="0">
						<prop name="Fluor">4.19016844275986</prop>
						<prop name="Temp">59.94</prop>
						<prop name="Time">3815100</prop>
					</Chan>
				</Acq>
				<Acq Number="22">
					<Chan Number="0">
						<prop name="Fluor">4.35417633762968</prop>
						<prop name="Temp">59.94</prop>
						<prop name="Time">3968916</prop>
					</Chan>
				</Acq>
				<Acq Number="23">
					<Chan Number="0">
						<prop name="Fluor">4.70054109180135</prop>
						<prop name="Temp">59.94</prop>
						<prop name="Time">4122716</prop>
					</Chan>
				</Acq>
				<Acq Number="24">
					<Chan Number="0">
						<prop name="Fluor">5.35589442520765</prop>
						<prop name="Temp">59.94</prop>
						<prop name="Time">4276483</prop>
					</Chan>
				</Acq>
				<Acq Number="25">
					<Chan Number="0">
						<prop name="Fluor">6.6654596098076</prop>
						<prop name="Temp">59.94</prop>
						<prop name="Time">4430316</prop>
					</Chan>
				</Acq>
				<Acq Number="26">
					<Chan Number="0">
						<prop name="Fluor">9.21739587905696</prop>
						<prop name="Temp">59.94</prop>
						<prop name="Time">4584133</prop>
					</Chan>
				</Acq>
				<Acq Number="27">
					<Chan Number="0">
						<prop name="Fluor">13.8101698865218</prop>
						<prop name="Temp">59.97</prop>
						<prop name="Time">4737900</prop>
					</Chan>
				</Acq>
				<Acq Number="28">
					<Chan Number="0">
						<prop name="Fluor">22.086942161642</prop>
						<prop name="Temp">59.94</prop>
						<prop name="Time">4891700</prop>
					</Chan>
				</Acq>
				<Acq Number="29">
					<Chan Number="0">
						<prop name="Fluor">34.4876592892699</prop>
						<prop name="Temp">59.94</prop>
						<prop name="Time">5045533</prop>
					</Chan>
				</Acq>
				<Acq Number="30">
					<Chan Number="0">
						<prop name="Fluor">47.8913260668308</prop>
						<prop name="Temp">59.94</prop>
						<prop name="Time">5199383</prop>
					</Chan>
				</Acq>
				<Acq Number="31">
					<Chan Number="0">
						<prop name="Fluor">58.2634768010517</prop>
						<prop name="Temp">59.94</prop>
						<prop name="Time">5353200</prop>
					</Chan>
				</Acq>
				<Acq Number="32">
					<Chan Number="0">
						<prop name="Fluor">65.2496717345114</prop>
						<prop name="Temp">59.94</prop>
						<prop name="Time">5507000</prop>
					</Chan>
				</Acq>
				<Acq Number="33">
					<Chan Number="0">
						<prop name="Fluor">69.987691592947</prop>
						<prop name="Temp">59.94</prop>
						<prop name="Time">5660800</prop>
					</Chan>
				</Acq>
				<Acq Number="34">
					<Chan Number="0">
						<prop name="Fluor">73.0450994532613</prop>
						<prop name="Temp">59.94</prop>
						<prop name="Time">5814633</prop>
					</Chan>
				</Acq>
				<Acq Number="35">
					<Chan Number="0">
						<prop name="Fluor">75.1212489956451</prop>
						<prop name="Temp">59.94</prop>
						<prop name="Time">5968416</prop>
					</Chan>
				</Acq>
				<Acq Number="36">
					<Chan Number="0">
						<prop name="Fluor">76.8872616796842</prop>
						<prop name="Temp">59.94</prop>
						<prop name="Time">6122233</prop>
					</Chan>
				</Acq>
				<Acq Number="37">
					<Chan Number="0">
						<prop name="Fluor">78.0473691165916</prop>
						<prop name="Temp">59.94</prop>
						<prop name="Time">6276000</prop>
					</Chan>
				</Acq>
				<Acq Number="38">
					<Chan Number="0">
						<prop name="Fluor">78.9933233759987</prop>
						<prop name="Temp">59.94</prop>
						<prop name="Time">6429816</prop>
					</Chan>
				</Acq>
				<Acq Number="39">
					<Chan Number="0">
						<prop name="Fluor">79.6945520073714</prop>
						<prop name="Temp">59.94</prop>
						<prop name="Time">6583600</prop>
					</Chan>
				</Acq>
				<Acq Number="40">
					<Chan Number="0">
						<prop name="Fluor">80.2530660324789</prop>
						<prop name="Temp">59.94</prop>
						<prop name="Time">6737416</prop>
					</Chan>
				</Acq>
				<Acq Number="41">
					<Chan Number="0">
						<prop name="Fluor">80.6156599085059</prop>
						<prop name="Temp">59.97</prop>
						<prop name="Time">6890967</prop>
					</Chan>
				</Acq>
				<Acq Number="42">
					<Chan Number="0">
						<prop name="Fluor">81.0387936239214</prop>
						<prop name="Temp">59.97</prop>
						<prop name="Time">7044766</prop>
					</Chan>
				</Acq>
				<Acq Number="43">
					<Chan Number="0">
						<prop name="Fluor">81.4875285168995</prop>
						<prop name="Temp">59.94</prop>
						<prop name="Time">7198550</prop>
					</Chan>
				</Acq>
				<Acq Number="44">
					<Chan Number="0">
						<prop name="Fluor">81.6148629519765</prop>
						<prop name="Temp">59.94</prop>
						<prop name="Time">7352366</prop>
					</Chan>
				</Acq>
				<Acq Number="45">
					<Chan Number="0">
						<prop name="Fluor">81.9580726221935</prop>
						<prop name="Temp">59.94</prop>
						<prop name="Time">7506166</prop>
					</Chan>
				</Acq>
			</Sample>
			<Sample Number="20">
				<Acq Number="1">
					<Chan Number="0">
						<prop name="Fluor">6.7701853322181</prop>
						<prop name="Temp">59.94</prop>
						<prop name="Time">739333</prop>
					</Chan>
				</Acq>
				<Acq Number="2">
					<Chan Number="0">
						<prop name="Fluor">6.85864066931732</prop>
						<prop name="Temp">59.94</prop>
						<prop name="Time">893133</prop>
					</Chan>
				</Acq>
				<Acq Number="3">
					<Chan Number="0">
						<prop name="Fluor">6.85595282234689</prop>
						<prop name="Temp">59.94</prop>
						<prop name="Time">1046967</prop>
					</Chan>
				</Acq>
				<Acq Number="4">
					<Chan Number="0">
						<prop name="Fluor">6.82924097882027</prop>
						<prop name="Temp">59.94</prop>
						<prop name="Time">1200783</prop>
					</Chan>
				</Acq>
				<Acq Number="5">
					<Chan Number="0">
						<prop name="Fluor">6.92615491397325</prop>
						<prop name="Temp">59.94</prop>
						<prop name="Time">1354550</prop>
					</Chan>
				</Acq>
				<Acq Number="6">
					<Chan Number="0">
						<prop name="Fluor">6.88524456127081</prop>
						<prop name="Temp">59.94</prop>
						<prop name="Time">1508366</prop>
					</Chan>
				</Acq>
				<Acq Number="7">
					<Chan Number="0">
						<prop name="Fluor">6.85323264126084</prop>
						<prop name="Temp">59.94</prop>
						<prop name="Time">1662150</prop>
					</Chan>
				</Acq>
				<Acq Number="8">
					<Chan Number="0">
						<prop name="Fluor">6.86332403545914</prop>
						<prop name="Temp">59.94</prop>
						<prop name="Time">1815983</prop>
					</Chan>
				</Acq>
				<Acq Number="9">
					<Chan Number="0">
						<prop name="Fluor">6.89906196335492</prop>
						<prop name="Temp">59.94</prop>
						<prop name="Time">1969750</prop>
					</Chan>
				</Acq>
				<Acq Number="10">
					<Chan Number="0">
						<prop name="Fluor">6.90923264599809</prop>
						<prop name="Temp">59.94</prop>
						<prop name="Time">2123600</prop>
					</Chan>
				</Acq>
				<Acq Number="11">
					<Chan Number="0">
						<prop name="Fluor">6.97227678037974</prop>
						<prop name="Temp">59.94</prop>
						<prop name="Time">2277366</prop>
					</Chan>
				</Acq>
				<Acq Number="12">
					<Chan Number="0">
						<prop name="Fluor">7.00404989365117</prop>
						<prop name="Temp">59.94</prop>
						<prop name="Time">2431133</prop>
					</Chan>
				</Acq>
				<Acq Number="13">
					<Chan Number="0">
						<prop name="Fluor">6.9446649999147</prop>
						<prop name="Temp">59.94</prop>
						<prop name="Time">2584950</prop>
					</Chan>
				</Acq>
				<Acq Number="14">
					<Chan Number="0">
						<prop name="Fluor">6.90557620991277</prop>
						<prop name="Temp">59.94</prop>
						<prop name="Time">2738750</prop>
					</Chan>
				</Acq>
				<Acq Number="15">
					<Chan Number="0">
						<prop name="Fluor">7.0181621802899</prop>
						<prop name="Temp">59.94</prop>
						<prop name="Time">2892566</prop>
					</Chan>
				</Acq>
				<Acq Number="16">
					<Chan Number="0">
						<prop name="Fluor">6.97860269293035</prop>
						<prop name="Temp">59.94</prop>
						<prop name="Time">3046350</prop>
					</Chan>
				</Acq>
				<Acq Number="17">
					<Chan Number="0">
						<prop name="Fluor">6.97807639969869</prop>
						<prop name="Temp">59.94</prop>
						<prop name="Time">3199916</prop>
					</Chan>
				</Acq>
				<Acq Number="18">
					<Chan Number="0">
						<prop name="Fluor">6.97908871119633</prop>
						<prop name="Temp">59.94</prop>
						<prop name="Time">3353683</prop>
					</Chan>
				</Acq>
				<Acq Number="19">
					<Chan Number="0">
						<prop name="Fluor">7.04578079912222</prop>
						<prop name="Temp">59.94</prop>
						<prop name="Time">3507500</prop>
					</Chan>
				</Acq>
				<Acq Number="20">
					<Chan Number="0">
						<prop name="Fluor">7.1327756930253</prop>
						<prop name="Temp">59.94</prop>
						<prop name="Time">3661333</prop>
					</Chan>
				</Acq>
				<Acq Number="21">
					<Chan Number="0">
						<prop name="Fluor">7.36432151852132</prop>
						<prop name="Temp">59.94</prop>
						<prop name="Time">3815100</prop>
					</Chan>
				</Acq>
				<Acq Number="22">
					<Chan Number="0">
						<prop name="Fluor">7.65931563453243</prop>
						<prop name="Temp">59.94</prop>
						<prop name="Time">3968916</prop>
					</Chan>
				</Acq>
				<Acq Number="23">
					<Chan Number="0">
						<prop name="Fluor">8.43437961298372</prop>
						<prop name="Temp">59.94</prop>
						<prop name="Time">4122716</prop>
					</Chan>
				</Acq>
				<Acq Number="24">
					<Chan Number="0">
						<prop name="Fluor">9.82315675796175</prop>
						<prop name="Temp">59.94</prop>
						<prop name="Time">4276483</prop>
					</Chan>
				</Acq>
				<Acq Number="25">
					<Chan Number="0">
						<prop name="Fluor">12.4940614707714</prop>
						<prop name="Temp">59.94</prop>
						<prop name="Time">4430316</prop>
					</Chan>
				</Acq>
				<Acq Number="26">
					<Chan Number="0">
						<prop name="Fluor">17.3422239493848</prop>
						<prop name="Temp">59.94</prop>
						<prop name="Time">4584133</prop>
					</Chan>
				</Acq>
				<Acq Number="27">
					<Chan Number="0">
						<prop name="Fluor">25.882811216498</prop>
						<prop name="Temp">59.97</prop>
						<prop name="Time">4737900</prop>
					</Chan>
				</Acq>
				<Acq Number="28">
					<Chan Number="0">
						<prop name="Fluor">38.8249306001655</prop>
						<prop name="Temp">59.94</prop>
						<prop name="Time">4891700</prop>
					</Chan>
				</Acq>
				<Acq Number="29">
					<Chan Number="0">
						<prop name="Fluor">53.5758116269988</prop>
						<prop name="Temp">59.94</prop>
						<prop name="Time">5045533</prop>
					</Chan>
				</Acq>
				<Acq Number="30">
					<Chan Number="0">
						<prop name="Fluor">64.6246492428023</prop>
						<prop name="Temp">59.94</prop>
						<prop name="Time">5199383</prop>
					</Chan>
				</Acq>
				<Acq Number="31">
					<Chan Number="0">
						<prop name="Fluor">70.6122881048192</prop>
						<prop name="Temp">59.94</prop>
						<prop name="Time">5353200</prop>
					</Chan>
				</Acq>
				<Acq Number="32">
					<Chan Number="0">
						<prop name="Fluor">74.285549718746</prop>
						<prop name="Temp">59.94</prop>
						<prop name="Time">5507000</prop>
					</Chan>
				</Acq>
				<Acq Number="33">
					<Chan Number="0">
						<prop name="Fluor">76.9022554052106</prop>
						<prop name="Temp">59.94</prop>
						<prop name="Time">5660800</prop>
					</Chan>
				</Acq>
				<Acq Number="34">
					<Chan Number="0">
						<prop name="Fluor">78.6989568347428</prop>
						<prop name="Temp">59.94</prop>
						<prop name="Time">5814633</prop>
					</Chan>
				</Acq>
				<Acq Number="35">
					<Chan Number="0">
						<prop name="Fluor">80.1383935660014</prop>
						<prop name="Temp">59.94</prop>
						<prop name="Time">5968416</prop>
					</Chan>
				</Acq>
				<Acq Number="36">
					<Chan Number="0">
						<prop name="Fluor">81.008046886967</prop>
						<prop name="Temp">59.94</prop>
						<prop name="Time">6122233</prop>
					</Chan>
				</Acq>
				<Acq Number="37">
					<Chan Number="0">
						<prop name="Fluor">81.6705057630525</prop>
						<prop name="Temp">59.94</prop>
						<prop name="Time">6276000</prop>
					</Chan>
				</Acq>
				<Acq Number="38">
					<Chan Number="0">
						<prop name="Fluor">82.3472482922641</prop>
						<prop name="Temp">59.94</prop>
						<prop name="Time">6429816</prop>
					</Chan>
				</Acq>
				<Acq Number="39">
					<Chan Number="0">
						<prop name="Fluor">82.7940318710376</prop>
						<prop name="Temp">59.94</prop>
						<prop name="Time">6583600</prop>
					</Chan>
				</Acq>
				<Acq Number="40">
					<Chan Number="0">
						<prop name="Fluor">83.1368890523439</prop>
						<prop name="Temp">59.94</prop>
						<prop name="Time">6737416</prop>
					</Chan>
				</Acq>
				<Acq Number="41">
					<Chan Number="0">
						<prop name="Fluor">83.3198638450204</prop>
						<prop name="Temp">59.97</prop>
						<prop name="Time">6890967</prop>
					</Chan>
				</Acq>
				<Acq Number="42">
					<Chan Number="0">
						<prop name="Fluor">83.7551071416334</prop>
						<prop name="Temp">59.97</prop>
						<prop name="Time">7044766</prop>
					</Chan>
				</Acq>
				<Acq Number="43">
					<Chan Number="0">
						<prop name="Fluor">83.7324746710984</prop>
						<prop name="Temp">59.94</prop>
						<prop name="Time">7198550</prop>
					</Chan>
				</Acq>
				<Acq Number="44">
					<Chan Number="0">
						<prop name="Fluor">83.9266930721802</prop>
						<prop name="Temp">59.94</prop>
						<prop name="Time">7352366</prop>
					</Chan>
				</Acq>
				<Acq Number="45">
					<Chan Number="0">
						<prop name="Fluor">84.1114964825727</prop>
						<prop name="Temp">59.94</prop>
						<prop name="Time">7506166</prop>
					</Chan>
				</Acq>
			</Sample>
			<Sample Number="21">
				<Acq Number="1">
					<Chan Number="0">
						<prop name="Fluor">10.6519489022604</prop>
						<prop name="Temp">59.94</prop>
						<prop name="Time">739333</prop>
					</Chan>
				</Acq>
				<Acq Number="2">
					<Chan Number="0">
						<prop name="Fluor">10.5846356786123</prop>
						<prop name="Temp">59.94</prop>
						<prop name="Time">893133</prop>
					</Chan>
				</Acq>
				<Acq Number="3">
					<Chan Number="0">
						<prop name="Fluor">10.6453609082045</prop>
						<prop name="Temp">59.94</prop>
						<prop name="Time">1046967</prop>
					</Chan>
				</Acq>
				<Acq Number="4">
					<Chan Number="0">
						<prop name="Fluor">10.7334612845232</prop>
						<prop name="Temp">59.94</prop>
						<prop name="Time">1200783</prop>
					</Chan>
				</Acq>
				<Acq Number="5">
					<Chan Number="0">
						<prop name="Fluor">10.6792997042651</prop>
						<prop name="Temp">59.94</prop>
						<prop name="Time">1354550</prop>
					</Chan>
				</Acq>
				<Acq Number="6">
					<Chan Number="0">
						<prop name="Fluor">10.7125711231319</prop>
						<prop name="Temp">59.94</prop>
						<prop name="Time">1508366</prop>
					</Chan>
				</Acq>
				<Acq Number="7">
					<Chan Number="0">
						<prop name="Fluor">10.6841459305209</prop>
						<prop name="Temp">59.94</prop>
						<prop name="Time">1662150</prop>
					</Chan>
				</Acq>
				<Acq Number="8">
					<Chan Number="0">
						<prop name="Fluor">10.7108961839916</prop>
						<prop name="Temp">59.94</prop>
						<prop name="Time">1815983</prop>
					</Chan>
				</Acq>
				<Acq Number="9">
					<Chan Number="0">
						<prop name="Fluor">10.7016987982762</prop>
						<prop name="Temp">59.94</prop>
						<prop name="Time">1969750</prop>
					</Chan>
				</Acq>
				<Acq Number="10">
					<Chan Number="0">
						<prop name="Fluor">10.7392099851786</prop>
						<prop name="Temp">59.94</prop>
						<prop name="Time">2123600</prop>
					</Chan>
				</Acq>
				<Acq Number="11">
					<Chan Number="0">
						<prop name="Fluor">10.7400105268055</prop>
						<prop name="Temp">59.94</prop>
						<prop name="Time">2277366</prop>
					</Chan>
				</Acq>
				<Acq Number="12">
					<Chan Number="0">
						<prop name="Fluor">10.6697551910934</prop>
						<prop name="Temp">59.94</prop>
						<prop name="Time">2431133</prop>
					</Chan>
				</Acq>
				<Acq Number="13">
					<Chan Number="0">
						<prop name="Fluor">10.6312448029466</prop>
						<prop name="Temp">59.94</prop>
						<prop name="Time">2584950</prop>
					</Chan>
				</Acq>
				<Acq Number="14">
					<Chan Number="0">
						<prop name="Fluor">10.678951423315</prop>
						<prop name="Temp">59.94</prop>
						<prop name="Time">2738750</prop>
					</Chan>
				</Acq>
				<Acq Number="15">
					<Chan Number="0">
						<prop name="Fluor">10.7785121696198</prop>
						<prop name="Temp">59.94</prop>
						<prop name="Time">2892566</prop>
					</Chan>
				</Acq>
				<Acq Number="16">
					<Chan Number="0">
						<prop name="Fluor">10.6729580228819</prop>
						<prop name="Temp">59.94</prop>
						<prop name="Time">3046350</prop>
					</Chan>
				</Acq>
				<Acq Number="17">
					<Chan Number="0">
						<prop name="Fluor">10.6285500389967</prop>
						<prop name="Temp">59.94</prop>
						<prop name="Time">3199916</prop>
					</Chan>
				</Acq>
				<Acq Number="18">
					<Chan Number="0">
						<prop name="Fluor">10.6519893617707</prop>
						<prop name="Temp">59.94</prop>
						<prop name="Time">3353683</prop>
					</Chan>
				</Acq>
				<Acq Number="19">
					<Chan Number="0">
						<prop name="Fluor">10.657841248108</prop>
						<prop name="Temp">59.94</prop>
						<prop name="Time">3507500</prop>
					</Chan>
				</Acq>
				<Acq Number="20">
					<Chan Number="0">
						<prop name="Fluor">10.7282285554729</prop>
						<prop name="Temp">59.94</prop>
						<prop name="Time">3661333</prop>
					</Chan>
				</Acq>
				<Acq Number="21">
					<Chan Number="0">
						<prop name="Fluor">10.6425341373925</prop>
						<prop name="Temp">59.94</prop>
						<prop name="Time">3815100</prop>
					</Chan>
				</Acq>
				<Acq Number="22">
					<Chan Number="0">
						<prop name="Fluor">10.6449603248914</prop>
						<prop name="Temp">59.94</prop>
						<prop name="Time">3968916</prop>
					</Chan>
				</Acq>
				<Acq Number="23">
					<Chan Number="0">
						<prop name="Fluor">10.6883772761671</prop>
						<prop name="Temp">59.94</prop>
						<prop name="Time">4122716</prop>
					</Chan>
				</Acq>
				<Acq Number="24">
					<Chan Number="0">
						<prop name="Fluor">10.6072028102218</prop>
						<prop name="Temp">59.94</prop>
						<prop name="Time">4276483</prop>
					</Chan>
				</Acq>
				<Acq Number="25">
					<Chan Number="0">
						<prop name="Fluor">10.6575963478566</prop>
						<prop name="Temp">59.94</prop>
						<prop name="Time">4430316</prop>
					</Chan>
				</Acq>
				<Acq Number="26">
					<Chan Number="0">
						<prop name="Fluor">10.723311785534</prop>
						<prop name="Temp">59.94</prop>
						<prop name="Time">4584133</prop>
					</Chan>
				</Acq>
				<Acq Number="27">
					<Chan Number="0">
						<prop name="Fluor">10.6777123768749</prop>
						<prop name="Temp">59.97</prop>
						<prop name="Time">4737900</prop>
					</Chan>
				</Acq>
				<Acq Number="28">
					<Chan Number="0">
						<prop name="Fluor">10.6349170473903</prop>
						<prop name="Temp">59.94</prop>
						<prop name="Time">4891700</prop>
					</Chan>
				</Acq>
				<Acq Number="29">
					<Chan Number="0">
						<prop name="Fluor">10.7126909953017</prop>
						<prop name="Temp">59.94</prop>
						<prop name="Time">5045533</prop>
					</Chan>
				</Acq>
				<Acq Number="30">
					<Chan Number="0">
						<prop name="Fluor">10.6022384030975</prop>
						<prop name="Temp">59.94</prop>
						<prop name="Time">5199383</prop>
					</Chan>
				</Acq>
				<Acq Number="31">
					<Chan Number="0">
						<prop name="Fluor">10.7203769223098</prop>
						<prop name="Temp">59.94</prop>
						<prop name="Time">5353200</prop>
					</Chan>
				</Acq>
				<Acq Number="32">
					<Chan Number="0">
						<prop name="Fluor">10.7464779899409</prop>
						<prop name="Temp">59.94</prop>
						<prop name="Time">5507000</prop>
					</Chan>
				</Acq>
				<Acq Number="33">
					<Chan Number="0">
						<prop name="Fluor">10.8060818194442</prop>
						<prop name="Temp">59.94</prop>
						<prop name="Time">5660800</prop>
					</Chan>
				</Acq>
				<Acq Number="34">
					<Chan Number="0">
						<prop name="Fluor">11.0460609335405</prop>
						<prop name="Temp">59.94</prop>
						<prop name="Time">5814633</prop>
					</Chan>
				</Acq>
				<Acq Number="35">
					<Chan Number="0">
						<prop name="Fluor">11.5692893527972</prop>
						<prop name="Temp">59.94</prop>
						<prop name="Time">5968416</prop>
					</Chan>
				</Acq>
				<Acq Number="36">
					<Chan Number="0">
						<prop name="Fluor">12.4972667909907</prop>
						<prop name="Temp">59.94</prop>
						<prop name="Time">6122233</prop>
					</Chan>
				</Acq>
				<Acq Number="37">
					<Chan Number="0">
						<prop name="Fluor">14.2477812371969</prop>
						<prop name="Temp">59.94</prop>
						<prop name="Time">6276000</prop>
					</Chan>
				</Acq>
				<Acq Number="38">
					<Chan Number="0">
						<prop name="Fluor">17.4845478159761</prop>
						<prop name="Temp">59.94</prop>
						<prop name="Time">6429816</prop>
					</Chan>
				</Acq>
				<Acq Number="39">
					<Chan Number="0">
						<prop name="Fluor">23.5631511872027</prop>
						<prop name="Temp">59.94</prop>
						<prop name="Time">6583600</prop>
					</Chan>
				</Acq>
				<Acq Number="40">
					<Chan Number="0">
						<prop name="Fluor">33.8891619566318</prop>
						<prop name="Temp">59.94</prop>
						<prop name="Time">6737416</prop>
					</Chan>
				</Acq>
				<Acq Number="41">
					<Chan Number="0">
						<prop name="Fluor">48.0680139303436</prop>
						<prop name="Temp">59.97</prop>
						<prop name="Time">6890967</prop>
					</Chan>
				</Acq>
				<Acq Number="42">
					<Chan Number="0">
						<prop name="Fluor">62.15657062935</prop>
						<prop name="Temp">59.97</prop>
						<prop name="Time">7044766</prop>
					</Chan>
				</Acq>
				<Acq Number="43">
					<Chan Number="0">
						<prop name="Fluor">71.5491540374841</prop>
						<prop name="Temp">59.94</prop>
						<prop name="Time">7198550</prop>
					</Chan>
				</Acq>
				<Acq Number="44">
					<Chan Number="0">
						<prop name="Fluor">76.9037898914722</prop>
						<prop name="Temp">59.94</prop>
						<prop name="Time">7352366</prop>
					</Chan>
				</Acq>
				<Acq Number="45">
					<Chan Number="0">
						<prop name="Fluor">80.4561756400052</prop>
						<prop name="Temp">59.94</prop>
						<prop name="Time">7506166</prop>
					</Chan>
				</Acq>
			</Sample>
			<Sample Number="22">
				<Acq Number="1">
					<Chan Number="0">
						<prop name="Fluor">4.85846110572505</prop>
						<prop name="Temp">59.94</prop>
						<prop name="Time">739333</prop>
					</Chan>
				</Acq>
				<Acq Number="2">
					<Chan Number="0">
						<prop name="Fluor">4.93870879187405</prop>
						<prop name="Temp">59.94</prop>
						<prop name="Time">893133</prop>
					</Chan>
				</Acq>
				<Acq Number="3">
					<Chan Number="0">
						<prop name="Fluor">4.93678968213976</prop>
						<prop name="Temp">59.94</prop>
						<prop name="Time">1046967</prop>
					</Chan>
				</Acq>
				<Acq Number="4">
					<Chan Number="0">
						<prop name="Fluor">4.97027845031401</prop>
						<prop name="Temp">59.94</prop>
						<prop name="Time">1200783</prop>
					</Chan>
				</Acq>
				<Acq Number="5">
					<Chan Number="0">
						<prop name="Fluor">5.03373647399624</prop>
						<prop name="Temp">59.94</prop>
						<prop name="Time">1354550</prop>
					</Chan>
				</Acq>
				<Acq Number="6">
					<Chan Number="0">
						<prop name="Fluor">5.04943185984</prop>
						<prop name="Temp">59.94</prop>
						<prop name="Time">1508366</prop>
					</Chan>
				</Acq>
				<Acq Number="7">
					<Chan Number="0">
						<prop name="Fluor">5.03360277560011</prop>
						<prop name="Temp">59.94</prop>
						<prop name="Time">1662150</prop>
					</Chan>
				</Acq>
				<Acq Number="8">
					<Chan Number="0">
						<prop name="Fluor">4.97992472943487</prop>
						<prop name="Temp">59.94</prop>
						<prop name="Time">1815983</prop>
					</Chan>
				</Acq>
				<Acq Number="9">
					<Chan Number="0">
						<prop name="Fluor">4.99851248728615</prop>
						<prop name="Temp">59.94</prop>
						<prop name="Time">1969750</prop>
					</Chan>
				</Acq>
				<Acq Number="10">
					<Chan Number="0">
						<prop name="Fluor">5.0974944732375</prop>
						<prop name="Temp">59.94</prop>
						<prop name="Time">2123600</prop>
					</Chan>
				</Acq>
				<Acq Number="11">
					<Chan Number="0">
						<prop name="Fluor">5.16662234664972</prop>
						<prop name="Temp">59.94</prop>
						<prop name="Time">2277366</prop>
					</Chan>
				</Acq>
				<Acq Number="12">
					<Chan Number="0">
						<prop name="Fluor">5.08293031137394</prop>
						<prop name="Temp">59.94</prop>
						<prop name="Time">2431133</prop>
					</Chan>
				</Acq>
				<Acq Number="13">
					<Chan Number="0">
						<prop name="Fluor">5.06236808756747</prop>
						<prop name="Temp">59.94</prop>
						<prop name="Time">2584950</prop>
					</Chan>
				</Acq>
				<Acq Number="14">
					<Chan Number="0">
						<prop name="Fluor">5.08728319782277</prop>
						<prop name="Temp">59.94</prop>
						<prop name="Time">2738750</prop>
					</Chan>
				</Acq>
				<Acq Number="15">
					<Chan Number="0">
						<prop name="Fluor">5.20810399826725</prop>
						<prop name="Temp">59.94</prop>
						<prop name="Time">2892566</prop>
					</Chan>
				</Acq>
				<Acq Number="16">
					<Chan Number="0">
						<prop name="Fluor">5.16381925352325</prop>
						<prop name="Temp">59.94</prop>
						<prop name="Time">3046350</prop>
					</Chan>
				</Acq>
				<Acq Number="17">
					<Chan Number="0">
						<prop name="Fluor">5.11744265960313</prop>
						<prop name="Temp">59.94</prop>
						<prop name="Time">3199916</prop>
					</Chan>
				</Acq>
				<Acq Number="18">
					<Chan Number="0">
						<prop name="Fluor">5.09519725289462</prop>
						<prop name="Temp">59.94</prop>
						<prop name="Time">3353683</prop>
					</Chan>
				</Acq>
				<Acq Number="19">
					<Chan Number="0">
						<prop name="Fluor">5.09799718593925</prop>
						<prop name="Temp">59.94</prop>
						<prop name="Time">3507500</prop>
					</Chan>
				</Acq>
				<Acq Number="20">
					<Chan Number="0">
						<prop name="Fluor">5.19238618244918</prop>
						<prop name="Temp">59.94</prop>
						<prop name="Time">3661333</prop>
					</Chan>
				</Acq>
				<Acq Number="21">
					<Chan Number="0">
						<prop name="Fluor">5.14711170383175</prop>
						<prop name="Temp">59.94</prop>
						<prop name="Time">3815100</prop>
					</Chan>
				</Acq>
				<Acq Number="22">
					<Chan Number="0">
						<prop name="Fluor">5.14819634903599</prop>
						<prop name="Temp">59.94</prop>
						<prop name="Time">3968916</prop>
					</Chan>
				</Acq>
				<Acq Number="23">
					<Chan Number="0">
						<prop name="Fluor">5.0788274454167</prop>
						<prop name="Temp">59.94</prop>
						<prop name="Time">4122716</prop>
					</Chan>
				</Acq>
				<Acq Number="24">
					<Chan Number="0">
						<prop name="Fluor">5.21973564542984</prop>
						<prop name="Temp">59.94</prop>
						<prop name="Time">4276483</prop>
					</Chan>
				</Acq>
				<Acq Number="25">
					<Chan Number="0">
						<prop name="Fluor">5.17632248974947</prop>
						<prop name="Temp">59.94</prop>
						<prop name="Time">4430316</prop>
					</Chan>
				</Acq>
				<Acq Number="26">
					<Chan Number="0">
						<prop name="Fluor">5.22135745366568</prop>
						<prop name="Temp">59.94</prop>
						<prop name="Time">4584133</prop>
					</Chan>
				</Acq>
				<Acq Number="27">
					<Chan Number="0">
						<prop name="Fluor">5.24169506306886</prop>
						<prop name="Temp">59.97</prop>
						<prop name="Time">4737900</prop>
					</Chan>
				</Acq>
				<Acq Number="28">
					<Chan Number="0">
						<prop name="Fluor">5.19341235222023</prop>
						<prop name="Temp">59.94</prop>
						<prop name="Time">4891700</prop>
					</Chan>
				</Acq>
				<Acq Number="29">
					<Chan Number="0">
						<prop name="Fluor">5.23228345107639</prop>
						<prop name="Temp">59.94</prop>
						<prop name="Time">5045533</prop>
					</Chan>
				</Acq>
				<Acq Number="30">
					<Chan Number="0">
						<prop name="Fluor">5.27599276532166</prop>
						<prop name="Temp">59.94</prop>
						<prop name="Time">5199383</prop>
					</Chan>
				</Acq>
				<Acq Number="31">
					<Chan Number="0">
						<prop name="Fluor">5.44018997255846</prop>
						<prop name="Temp">59.94</prop>
						<prop name="Time">5353200</prop>
					</Chan>
				</Acq>
				<Acq Number="32">
					<Chan Number="0">
						<prop name="Fluor">5.53332197191543</prop>
						<prop name="Temp">59.94</prop>
						<prop name="Time">5507000</prop>
					</Chan>
				</Acq>
				<Acq Number="33">
					<Chan Number="0">
						<prop name="Fluor">5.94491172435036</prop>
						<prop name="Temp">59.94</prop>
						<prop name="Time">5660800</prop>
					</Chan>
				</Acq>
				<Acq Number="34">
					<Chan Number="0">
						<prop name="Fluor">6.65978185789625</prop>
						<prop name="Temp">59.94</prop>
						<prop name="Time">5814633</prop>
					</Chan>
				</Acq>
				<Acq Number="35">
					<Chan Number="0">
						<prop name="Fluor">8.06775047011703</prop>
						<prop name="Temp">59.94</prop>
						<prop name="Time">5968416</prop>
					</Chan>
				</Acq>
				<Acq Number="36">
					<Chan Number="0">
						<prop name="Fluor">10.6647765118577</prop>
						<prop name="Temp">59.94</prop>
						<prop name="Time">6122233</prop>
					</Chan>
				</Acq>
				<Acq Number="37">
					<Chan Number="0">
						<prop name="Fluor">15.6396529889878</prop>
						<prop name="Temp">59.94</prop>
						<prop name="Time">6276000</prop>
					</Chan>
				</Acq>
				<Acq Number="38">
					<Chan Number="0">
						<prop name="Fluor">24.2399095524011</prop>
						<prop name="Temp">59.94</prop>
						<prop name="Time">6429816</prop>
					</Chan>
				</Acq>
				<Acq Number="39">
					<Chan Number="0">
						<prop name="Fluor">38.1941809062266</prop>
						<prop name="Temp">59.94</prop>
						<prop name="Time">6583600</prop>
					</Chan>
				</Acq>
				<Acq Number="40">
					<Chan Number="0">
						<prop name="Fluor">55.9905209092052</prop>
						<prop name="Temp">59.94</prop>
						<prop name="Time">6737416</prop>
					</Chan>
				</Acq>
				<Acq Number="41">
					<Chan Number="0">
						<prop name="Fluor">72.4098242846708</prop>
						<prop name="Temp">59.97</prop>
						<prop name="Time">6890967</prop>
					</Chan>
				</Acq>
				<Acq Number="42">
					<Chan Number="0">
						<prop name="Fluor">82.8141215710092</prop>
						<prop name="Temp">59.97</prop>
						<prop name="Time">7044766</prop>
					</Chan>
				</Acq>
				<Acq Number="43">
					<Chan Number="0">
						<prop name="Fluor">88.4398315619855</prop>
						<prop name="Temp">59.94</prop>
						<prop name="Time">7198550</prop>
					</Chan>
				</Acq>
				<Acq Number="44">
					<Chan Number="0">
						<prop name="Fluor">92.3108125698082</prop>
						<prop name="Temp">59.94</prop>
						<prop name="Time">7352366</prop>
					</Chan>
				</Acq>
				<Acq Number="45">
					<Chan Number="0">
						<prop name="Fluor">95.1741223974238</prop>
						<prop name="Temp">59.94</prop>
						<prop name="Time">7506166</prop>
					</Chan>
				</Acq>
			</Sample>
			<Sample Number="23">
				<Acq Number="1">
					<Chan Number="0">
						<prop name="Fluor">6.54554782215073</prop>
						<prop name="Temp">59.94</prop>
						<prop name="Time">739333</prop>
					</Chan>
				</Acq>
				<Acq Number="2">
					<Chan Number="0">
						<prop name="Fluor">6.55507476239395</prop>
						<prop name="Temp">59.94</prop>
						<prop name="Time">893133</prop>
					</Chan>
				</Acq>
				<Acq Number="3">
					<Chan Number="0">
						<prop name="Fluor">6.50394693283072</prop>
						<prop name="Temp">59.94</prop>
						<prop name="Time">1046967</prop>
					</Chan>
				</Acq>
				<Acq Number="4">
					<Chan Number="0">
						<prop name="Fluor">6.56669096458697</prop>
						<prop name="Temp">59.94</prop>
						<prop name="Time">1200783</prop>
					</Chan>
				</Acq>
				<Acq Number="5">
					<Chan Number="0">
						<prop name="Fluor">6.58439056484171</prop>
						<prop name="Temp">59.94</prop>
						<prop name="Time">1354550</prop>
					</Chan>
				</Acq>
				<Acq Number="6">
					<Chan Number="0">
						<prop name="Fluor">6.60490796846327</prop>
						<prop name="Temp">59.94</prop>
						<prop name="Time">1508366</prop>
					</Chan>
				</Acq>
				<Acq Number="7">
					<Chan Number="0">
						<prop name="Fluor">6.56527470809258</prop>
						<prop name="Temp">59.94</prop>
						<prop name="Time">1662150</prop>
					</Chan>
				</Acq>
				<Acq Number="8">
					<Chan Number="0">
						<prop name="Fluor">6.65268267604149</prop>
						<prop name="Temp">59.94</prop>
						<prop name="Time">1815983</prop>
					</Chan>
				</Acq>
				<Acq Number="9">
					<Chan Number="0">
						<prop name="Fluor">6.6469324964083</prop>
						<prop name="Temp">59.94</prop>
						<prop name="Time">1969750</prop>
					</Chan>
				</Acq>
				<Acq Number="10">
					<Chan Number="0">
						<prop name="Fluor">6.6811511861659</prop>
						<prop name="Temp">59.94</prop>
						<prop name="Time">2123600</prop>
					</Chan>
				</Acq>
				<Acq Number="11">
					<Chan Number="0">
						<prop name="Fluor">6.68163953066656</prop>
						<prop name="Temp">59.94</prop>
						<prop name="Time">2277366</prop>
					</Chan>
				</Acq>
				<Acq Number="12">
					<Chan Number="0">
						<prop name="Fluor">6.66763198182886</prop>
						<prop name="Temp">59.94</prop>
						<prop name="Time">2431133</prop>
					</Chan>
				</Acq>
				<Acq Number="13">
					<Chan Number="0">
						<prop name="Fluor">6.64626882773786</prop>
						<prop name="Temp">59.94</prop>
						<prop name="Time">2584950</prop>
					</Chan>
				</Acq>
				<Acq Number="14">
					<Chan Number="0">
						<prop name="Fluor">6.67336170423196</prop>
						<prop name="Temp">59.94</prop>
						<prop name="Time">2738750</prop>
					</Chan>
				</Acq>
				<Acq Number="15">
					<Chan Number="0">
						<prop name="Fluor">6.77907731772492</prop>
						<prop name="Temp">59.94</prop>
						<prop name="Time">2892566</prop>
					</Chan>
				</Acq>
				<Acq Number="16">
					<Chan Number="0">
						<prop name="Fluor">6.68320971528348</prop>
						<prop name="Temp">59.94</prop>
						<prop name="Time">3046350</prop>
					</Chan>
				</Acq>
				<Acq Number="17">
					<Chan Number="0">
						<prop name="Fluor">6.70720745289502</prop>
						<prop name="Temp">59.94</prop>
						<prop name="Time">3199916</prop>
					</Chan>
				</Acq>
				<Acq Number="18">
					<Chan Number="0">
						<prop name="Fluor">6.75721022844177</prop>
						<prop name="Temp">59.94</prop>
						<prop name="Time">3353683</prop>
					</Chan>
				</Acq>
				<Acq Number="19">
					<Chan Number="0">
						<prop name="Fluor">6.76090112534238</prop>
						<prop name="Temp">59.94</prop>
						<prop name="Time">3507500</prop>
					</Chan>
				</Acq>
				<Acq Number="20">
					<Chan Number="0">
						<prop name="Fluor">6.86211410174301</prop>
						<prop name="Temp">59.94</prop>
						<prop name="Time">3661333</prop>
					</Chan>
				</Acq>
				<Acq Number="21">
					<Chan Number="0">
						<prop name="Fluor">6.96120136589534</prop>
						<prop name="Temp">59.94</prop>
						<prop name="Time">3815100</prop>
					</Chan>
				</Acq>
				<Acq Number="22">
					<Chan Number="0">
						<prop name="Fluor">7.18343758319909</prop>
						<prop name="Temp">59.94</prop>
						<prop name="Time">3968916</prop>
					</Chan>
				</Acq>
				<Acq Number="23">
					<Chan Number="0">
						<prop name="Fluor">7.64918272652003</prop>
						<prop name="Temp">59.94</prop>
						<prop name="Time">4122716</prop>
					</Chan>
				</Acq>
				<Acq Number="24">
					<Chan Number="0">
						<prop name="Fluor">8.7088943701748</prop>
						<prop name="Temp">59.94</prop>
						<prop name="Time">4276483</prop>
					</Chan>
				</Acq>
				<Acq Number="25">
					<Chan Number="0">
						<prop name="Fluor">10.5070888751104</prop>
						<prop name="Temp">59.94</prop>
						<prop name="Time">4430316</prop>
					</Chan>
				</Acq>
				<Acq Number="26">
					<Chan Number="0">
						<prop name="Fluor">14.0690818475705</prop>
						<prop name="Temp">59.94</prop>
						<prop name="Time">4584133</prop>
					</Chan>
				</Acq>
				<Acq Number="27">
					<Chan Number="0">
						<prop name="Fluor">20.4798774422021</prop>
						<prop name="Temp">59.97</prop>
						<prop name="Time">4737900</prop>
					</Chan>
				</Acq>
				<Acq Number="28">
					<Chan Number="0">
						<prop name="Fluor">30.6383876477908</prop>
						<prop name="Temp">59.94</prop>
						<prop name="Time">4891700</prop>
					</Chan>
				</Acq>
				<Acq Number="29">
					<Chan Number="0">
						<prop name="Fluor">42.9814692299905</prop>
						<prop name="Temp">59.94</prop>
						<prop name="Time">5045533</prop>
					</Chan>
				</Acq>
				<Acq Number="30">
					<Chan Number="0">
						<prop name="Fluor">53.6335804659673</prop>
						<prop name="Temp">59.94</prop>
						<prop name="Time">5199383</prop>
					</Chan>
				</Acq>
				<Acq Number="31">
					<Chan Number="0">
						<prop name="Fluor">61.9553732020043</prop>
						<prop name="Temp">59.94</prop>
						<prop name="Time">5353200</prop>
					</Chan>
				</Acq>
				<Acq Number="32">
					<Chan Number="0">
						<prop name="Fluor">68.267268812575</prop>
						<prop name="Temp">59.94</prop>
						<prop name="Time">5507000</prop>
					</Chan>
				</Acq>
				<Acq Number="33">
					<Chan Number="0">
						<prop name="Fluor">73.4824176417139</prop>
						<prop name="Temp">59.94</prop>
						<prop name="Time">5660800</prop>
					</Chan>
				</Acq>
				<Acq Number="34">
					<Chan Number="0">
						<prop name="Fluor">78.0716726635448</prop>
						<prop name="Temp">59.94</prop>
						<prop name="Time">5814633</prop>
					</Chan>
				</Acq>
				<Acq Number="35">
					<Chan Number="0">
						<prop name="Fluor">81.7258927387376</prop>
						<prop name="Temp">59.94</prop>
						<prop name="Time">5968416</prop>
					</Chan>
				</Acq>
				<Acq Number="36">
					<Chan Number="0">
						<prop name="Fluor">84.8510285061664</prop>
						<prop name="Temp">59.94</prop>
						<prop name="Time">6122233</prop>
					</Chan>
				</Acq>
				<Acq Number="37">
					<Chan Number="0">
						<prop name="Fluor">87.4613597365081</prop>
						<prop name="Temp">59.94</prop>
						<prop name="Time">6276000</prop>
					</Chan>
				</Acq>
				<Acq Number="38">
					<Chan Number="0">
						<prop name="Fluor">89.4840648501588</prop>
						<prop name="Temp">59.94</prop>
						<prop name="Time">6429816</prop>
					</Chan>
				</Acq>
				<Acq Number="39">
					<Chan Number="0">
						<prop name="Fluor">90.9946430311118</prop>
						<prop name="Temp">59.94</prop>
						<prop name="Time">6583600</prop>
					</Chan>
				</Acq>
				<Acq Number="40">
					<Chan Number="0">
						<prop name="Fluor">92.6046640049193</prop>
						<prop name="Temp">59.94</prop>
						<prop name="Time">6737416</prop>
					</Chan>
				</Acq>
				<Acq Number="41">
					<Chan Number="0">
						<prop name="Fluor">93.8362480164727</prop>
						<prop name="Temp">59.97</prop>
						<prop name="Time">6890967</prop>
					</Chan>
				</Acq>
				<Acq Number="42">
					<Chan Number="0">
						<prop name="Fluor">94.9450887791034</prop>
						<prop name="Temp">59.97</prop>
						<prop name="Time">7044766</prop>
					</Chan>
				</Acq>
				<Acq Number="43">
					<Chan Number="0">
						<prop name="Fluor">95.8877204391602</prop>
						<prop name="Temp">59.94</prop>
						<prop name="Time">7198550</prop>
					</Chan>
				</Acq>
				<Acq Number="44">
					<Chan Number="0">
						<prop name="Fluor">96.4646910445926</prop>
						<prop name="Temp">59.94</prop>
						<prop name="Time">7352366</prop>
					</Chan>
				</Acq>
				<Acq Number="45">
					<Chan Number="0">
						<prop name="Fluor">97.2766039687555</prop>
						<prop name="Temp">59.94</prop>
						<prop name="Time">7506166</prop>
					</Chan>
				</Acq>
			</Sample>
			<Sample Number="24">
				<Acq Number="1">
					<Chan Number="0">
						<prop name="Fluor">4.39188517049382</prop>
						<prop name="Temp">59.94</prop>
						<prop name="Time">739333</prop>
					</Chan>
				</Acq>
				<Acq Number="2">
					<Chan Number="0">
						<prop name="Fluor">4.32973365676442</prop>
						<prop name="Temp">59.94</prop>
						<prop name="Time">893133</prop>
					</Chan>
				</Acq>
				<Acq Number="3">
					<Chan Number="0">
						<prop name="Fluor">4.24972201116286</prop>
						<prop name="Temp">59.94</prop>
						<prop name="Time">1046967</prop>
					</Chan>
				</Acq>
				<Acq Number="4">
					<Chan Number="0">
						<prop name="Fluor">4.46831362022117</prop>
						<prop name="Temp">59.94</prop>
						<prop name="Time">1200783</prop>
					</Chan>
				</Acq>
				<Acq Number="5">
					<Chan Number="0">
						<prop name="Fluor">4.35920063221744</prop>
						<prop name="Temp">59.94</prop>
						<prop name="Time">1354550</prop>
					</Chan>
				</Acq>
				<Acq Number="6">
					<Chan Number="0">
						<prop name="Fluor">4.37280685171732</prop>
						<prop name="Temp">59.94</prop>
						<prop name="Time">1508366</prop>
					</Chan>
				</Acq>
				<Acq Number="7">
					<Chan Number="0">
						<prop name="Fluor">4.37889632721383</prop>
						<prop name="Temp">59.94</prop>
						<prop name="Time">1662150</prop>
					</Chan>
				</Acq>
				<Acq Number="8">
					<Chan Number="0">
						<prop name="Fluor">4.34586683145471</prop>
						<prop name="Temp">59.94</prop>
						<prop name="Time">1815983</prop>
					</Chan>
				</Acq>
				<Acq Number="9">
					<Chan Number="0">
						<prop name="Fluor">4.44691181733951</prop>
						<prop name="Temp">59.94</prop>
						<prop name="Time">1969750</prop>
					</Chan>
				</Acq>
				<Acq Number="10">
					<Chan Number="0">
						<prop name="Fluor">4.40101440302772</prop>
						<prop name="Temp">59.94</prop>
						<prop name="Time">2123600</prop>
					</Chan>
				</Acq>
				<Acq Number="11">
					<Chan Number="0">
						<prop name="Fluor">4.48007794043477</prop>
						<prop name="Temp">59.94</prop>
						<prop name="Time">2277366</prop>
					</Chan>
				</Acq>
				<Acq Number="12">
					<Chan Number="0">
						<prop name="Fluor">4.40818764234265</prop>
						<prop name="Temp">59.94</prop>
						<prop name="Time">2431133</prop>
					</Chan>
				</Acq>
				<Acq Number="13">
					<Chan Number="0">
						<prop name="Fluor">4.4365605542882</prop>
						<prop name="Temp">59.94</prop>
						<prop name="Time">2584950</prop>
					</Chan>
				</Acq>
				<Acq Number="14">
					<Chan Number="0">
						<prop name="Fluor">4.35940889454101</prop>
						<prop name="Temp">59.94</prop>
						<prop name="Time">2738750</prop>
					</Chan>
				</Acq>
				<Acq Number="15">
					<Chan Number="0">
						<prop name="Fluor">4.52245082915355</prop>
						<prop name="Temp">59.94</prop>
						<prop name="Time">2892566</prop>
					</Chan>
				</Acq>
				<Acq Number="16">
					<Chan Number="0">
						<prop name="Fluor">4.41853409235054</prop>
						<prop name="Temp">59.94</prop>
						<prop name="Time">3046350</prop>
					</Chan>
				</Acq>
				<Acq Number="17">
					<Chan Number="0">
						<prop name="Fluor">4.47086667727274</prop>
						<prop name="Temp">59.94</prop>
						<prop name="Time">3199916</prop>
					</Chan>
				</Acq>
				<Acq Number="18">
					<Chan Number="0">
						<prop name="Fluor">4.55056619739039</prop>
						<prop name="Temp">59.94</prop>
						<prop name="Time">3353683</prop>
					</Chan>
				</Acq>
				<Acq Number="19">
					<Chan Number="0">
						<prop name="Fluor">4.6057795654243</prop>
						<prop name="Temp">59.94</prop>
						<prop name="Time">3507500</prop>
					</Chan>
				</Acq>
				<Acq Number="20">
					<Chan Number="0">
						<prop name="Fluor">4.66061810589293</prop>
						<prop name="Temp">59.94</prop>
						<prop name="Time">3661333</prop>
					</Chan>
				</Acq>
				<Acq Number="21">
					<Chan Number="0">
						<prop name="Fluor">4.89866180809887</prop>
						<prop name="Temp">59.94</prop>
						<prop name="Time">3815100</prop>
					</Chan>
				</Acq>
				<Acq Number="22">
					<Chan Number="0">
						<prop name="Fluor">5.29536293792738</prop>
						<prop name="Temp">59.94</prop>
						<prop name="Time">3968916</prop>
					</Chan>
				</Acq>
				<Acq Number="23">
					<Chan Number="0">
						<prop name="Fluor">6.08642904866583</prop>
						<prop name="Temp">59.94</prop>
						<prop name="Time">4122716</prop>
					</Chan>
				</Acq>
				<Acq Number="24">
					<Chan Number="0">
						<prop name="Fluor">7.62065594886044</prop>
						<prop name="Temp">59.94</prop>
						<prop name="Time">4276483</prop>
					</Chan>
				</Acq>
				<Acq Number="25">
					<Chan Number="0">
						<prop name="Fluor">10.5570287146003</prop>
						<prop name="Temp">59.94</prop>
						<prop name="Time">4430316</prop>
					</Chan>
				</Acq>
				<Acq Number="26">
					<Chan Number="0">
						<prop name="Fluor">15.9988973639171</prop>
						<prop name="Temp">59.94</prop>
						<prop name="Time">4584133</prop>
					</Chan>
				</Acq>
				<Acq Number="27">
					<Chan Number="0">
						<prop name="Fluor">25.9837692459357</prop>
						<prop name="Temp">59.97</prop>
						<prop name="Time">4737900</prop>
					</Chan>
				</Acq>
				<Acq Number="28">
					<Chan Number="0">
						<prop name="Fluor">40.8196658329325</prop>
						<prop name="Temp">59.94</prop>
						<prop name="Time">4891700</prop>
					</Chan>
				</Acq>
				<Acq Number="29">
					<Chan Number="0">
						<prop name="Fluor">56.8310101476258</prop>
						<prop name="Temp">59.94</prop>
						<prop name="Time">5045533</prop>
					</Chan>
				</Acq>
				<Acq Number="30">
					<Chan Number="0">
						<prop name="Fluor">67.3808671641952</prop>
						<prop name="Temp">59.94</prop>
						<prop name="Time">5199383</prop>
					</Chan>
				</Acq>
				<Acq Number="31">
					<Chan Number="0">
						<prop name="Fluor">72.9708693762488</prop>
						<prop name="Temp">59.94</prop>
						<prop name="Time">5353200</prop>
					</Chan>
				</Acq>
				<Acq Number="32">
					<Chan Number="0">
						<prop name="Fluor">76.4199418976141</prop>
						<prop name="Temp">59.94</prop>
						<prop name="Time">5507000</prop>
					</Chan>
				</Acq>
				<Acq Number="33">
					<Chan Number="0">
						<prop name="Fluor">78.8991518758717</prop>
						<prop name="Temp">59.94</prop>
						<prop name="Time">5660800</prop>
					</Chan>
				</Acq>
				<Acq Number="34">
					<Chan Number="0">
						<prop name="Fluor">80.7326045402922</prop>
						<prop name="Temp">59.94</prop>
						<prop name="Time">5814633</prop>
					</Chan>
				</Acq>
				<Acq Number="35">
					<Chan Number="0">
						<prop name="Fluor">82.009802674937</prop>
						<prop name="Temp">59.94</prop>
						<prop name="Time">5968416</prop>
					</Chan>
				</Acq>
				<Acq Number="36">
					<Chan Number="0">
						<prop name="Fluor">83.0536727022944</prop>
						<prop name="Temp">59.94</prop>
						<prop name="Time">6122233</prop>
					</Chan>
				</Acq>
				<Acq Number="37">
					<Chan Number="0">
						<prop name="Fluor">83.8560997218665</prop>
						<prop name="Temp">59.94</prop>
						<prop name="Time">6276000</prop>
					</Chan>
				</Acq>
				<Acq Number="38">
					<Chan Number="0">
						<prop name="Fluor">84.5200309655766</prop>
						<prop name="Temp">59.94</prop>
						<prop name="Time">6429816</prop>
					</Chan>
				</Acq>
				<Acq Number="39">
					<Chan Number="0">
						<prop name="Fluor">84.9066938612934</prop>
						<prop name="Temp">59.94</prop>
						<prop name="Time">6583600</prop>
					</Chan>
				</Acq>
				<Acq Number="40">
					<Chan Number="0">
						<prop name="Fluor">85.2879222503294</prop>
						<prop name="Temp">59.94</prop>
						<prop name="Time">6737416</prop>
					</Chan>
				</Acq>
				<Acq Number="41">
					<Chan Number="0">
						<prop name="Fluor">85.5574223275905</prop>
						<prop name="Temp">59.97</prop>
						<prop name="Time">6890967</prop>
					</Chan>
				</Acq>
				<Acq Number="42">
					<Chan Number="0">
						<prop name="Fluor">85.5296920163056</prop>
						<prop name="Temp">59.97</prop>
						<prop name="Time">7044766</prop>
					</Chan>
				</Acq>
				<Acq Number="43">
					<Chan Number="0">
						<prop name="Fluor">85.9653465666106</prop>
						<prop name="Temp">59.94</prop>
						<prop name="Time">7198550</prop>
					</Chan>
				</Acq>
				<Acq Number="44">
					<Chan Number="0">
						<prop name="Fluor">86.0248173299956</prop>
						<prop name="Temp">59.94</prop>
						<prop name="Time">7352366</prop>
					</Chan>
				</Acq>
				<Acq Number="45">
					<Chan Number="0">
						<prop name="Fluor">86.2157102492043</prop>
						<prop name="Temp">59.94</prop>
						<prop name="Time">7506166</prop>
					</Chan>
				</Acq>
			</Sample>
			<Sample Number="25">
				<Acq Number="1">
					<Chan Number="0">
						<prop name="Fluor">4.89826776537318</prop>
						<prop name="Temp">59.94</prop>
						<prop name="Time">739333</prop>
					</Chan>
				</Acq>
				<Acq Number="2">
					<Chan Number="0">
						<prop name="Fluor">5.0270163106573</prop>
						<prop name="Temp">59.94</prop>
						<prop name="Time">893133</prop>
					</Chan>
				</Acq>
				<Acq Number="3">
					<Chan Number="0">
						<prop name="Fluor">4.97853473962678</prop>
						<prop name="Temp">59.94</prop>
						<prop name="Time">1046967</prop>
					</Chan>
				</Acq>
				<Acq Number="4">
					<Chan Number="0">
						<prop name="Fluor">5.10600051314054</prop>
						<prop name="Temp">59.94</prop>
						<prop name="Time">1200783</prop>
					</Chan>
				</Acq>
				<Acq Number="5">
					<Chan Number="0">
						<prop name="Fluor">5.07750834351636</prop>
						<prop name="Temp">59.94</prop>
						<prop name="Time">1354550</prop>
					</Chan>
				</Acq>
				<Acq Number="6">
					<Chan Number="0">
						<prop name="Fluor">5.09334480092302</prop>
						<prop name="Temp">59.94</prop>
						<prop name="Time">1508366</prop>
					</Chan>
				</Acq>
				<Acq Number="7">
					<Chan Number="0">
						<prop name="Fluor">5.07706738792116</prop>
						<prop name="Temp">59.94</prop>
						<prop name="Time">1662150</prop>
					</Chan>
				</Acq>
				<Acq Number="8">
					<Chan Number="0">
						<prop name="Fluor">5.09250350017522</prop>
						<prop name="Temp">59.94</prop>
						<prop name="Time">1815983</prop>
					</Chan>
				</Acq>
				<Acq Number="9">
					<Chan Number="0">
						<prop name="Fluor">5.11152954106427</prop>
						<prop name="Temp">59.94</prop>
						<prop name="Time">1969750</prop>
					</Chan>
				</Acq>
				<Acq Number="10">
					<Chan Number="0">
						<prop name="Fluor">5.18930006373494</prop>
						<prop name="Temp">59.94</prop>
						<prop name="Time">2123600</prop>
					</Chan>
				</Acq>
				<Acq Number="11">
					<Chan Number="0">
						<prop name="Fluor">5.11946575994193</prop>
						<prop name="Temp">59.94</prop>
						<prop name="Time">2277366</prop>
					</Chan>
				</Acq>
				<Acq Number="12">
					<Chan Number="0">
						<prop name="Fluor">5.15089751549938</prop>
						<prop name="Temp">59.94</prop>
						<prop name="Time">2431133</prop>
					</Chan>
				</Acq>
				<Acq Number="13">
					<Chan Number="0">
						<prop name="Fluor">5.10640228624105</prop>
						<prop name="Temp">59.94</prop>
						<prop name="Time">2584950</prop>
					</Chan>
				</Acq>
				<Acq Number="14">
					<Chan Number="0">
						<prop name="Fluor">5.15533651239971</prop>
						<prop name="Temp">59.94</prop>
						<prop name="Time">2738750</prop>
					</Chan>
				</Acq>
				<Acq Number="15">
					<Chan Number="0">
						<prop name="Fluor">5.16132318994409</prop>
						<prop name="Temp">59.94</prop>
						<prop name="Time">2892566</prop>
					</Chan>
				</Acq>
				<Acq Number="16">
					<Chan Number="0">
						<prop name="Fluor">5.11598745815621</prop>
						<prop name="Temp">59.94</prop>
						<prop name="Time">3046350</prop>
					</Chan>
				</Acq>
				<Acq Number="17">
					<Chan Number="0">
						<prop name="Fluor">5.13910009452893</prop>
						<prop name="Temp">59.94</prop>
						<prop name="Time">3199916</prop>
					</Chan>
				</Acq>
				<Acq Number="18">
					<Chan Number="0">
						<prop name="Fluor">5.21036085551996</prop>
						<prop name="Temp">59.94</prop>
						<prop name="Time">3353683</prop>
					</Chan>
				</Acq>
				<Acq Number="19">
					<Chan Number="0">
						<prop name="Fluor">5.16621037561584</prop>
						<prop name="Temp">59.94</prop>
						<prop name="Time">3507500</prop>
					</Chan>
				</Acq>
				<Acq Number="20">
					<Chan Number="0">
						<prop name="Fluor">5.21565925125852</prop>
						<prop name="Temp">59.94</prop>
						<prop name="Time">3661333</prop>
					</Chan>
				</Acq>
				<Acq Number="21">
					<Chan Number="0">
						<prop name="Fluor">5.26349403118687</prop>
						<prop name="Temp">59.94</prop>
						<prop name="Time">3815100</prop>
					</Chan>
				</Acq>
				<Acq Number="22">
					<Chan Number="0">
						<prop name="Fluor">5.31175145315845</prop>
						<prop name="Temp">59.94</prop>
						<prop name="Time">3968916</prop>
					</Chan>
				</Acq>
				<Acq Number="23">
					<Chan Number="0">
						<prop name="Fluor">5.57052331641261</prop>
						<prop name="Temp">59.94</prop>
						<prop name="Time">4122716</prop>
					</Chan>
				</Acq>
				<Acq Number="24">
					<Chan Number="0">
						<prop name="Fluor">5.99766064607922</prop>
						<prop name="Temp">59.94</prop>
						<prop name="Time">4276483</prop>
					</Chan>
				</Acq>
				<Acq Number="25">
					<Chan Number="0">
						<prop name="Fluor">6.77915539726436</prop>
						<prop name="Temp">59.94</prop>
						<prop name="Time">4430316</prop>
					</Chan>
				</Acq>
				<Acq Number="26">
					<Chan Number="0">
						<prop name="Fluor">8.31139286023782</prop>
						<prop name="Temp">59.94</prop>
						<prop name="Time">4584133</prop>
					</Chan>
				</Acq>
				<Acq Number="27">
					<Chan Number="0">
						<prop name="Fluor">11.1860718960039</prop>
						<prop name="Temp">59.97</prop>
						<prop name="Time">4737900</prop>
					</Chan>
				</Acq>
				<Acq Number="28">
					<Chan Number="0">
						<prop name="Fluor">16.4709192101701</prop>
						<prop name="Temp">59.94</prop>
						<prop name="Time">4891700</prop>
					</Chan>
				</Acq>
				<Acq Number="29">
					<Chan Number="0">
						<prop name="Fluor">25.5812029673059</prop>
						<prop name="Temp">59.94</prop>
						<prop name="Time">5045533</prop>
					</Chan>
				</Acq>
				<Acq Number="30">
					<Chan Number="0">
						<prop name="Fluor">39.469977673748</prop>
						<prop name="Temp">59.94</prop>
						<prop name="Time">5199383</prop>
					</Chan>
				</Acq>
				<Acq Number="31">
					<Chan Number="0">
						<prop name="Fluor">55.1781087989233</prop>
						<prop name="Temp">59.94</prop>
						<prop name="Time">5353200</prop>
					</Chan>
				</Acq>
				<Acq Number="32">
					<Chan Number="0">
						<prop name="Fluor">66.3983915565155</prop>
						<prop name="Temp">59.94</prop>
						<prop name="Time">5507000</prop>
					</Chan>
				</Acq>
				<Acq Number="33">
					<Chan Number="0">
						<prop name="Fluor">71.8216537166632</prop>
						<prop name="Temp">59.94</prop>
						<prop name="Time">5660800</prop>
					</Chan>
				</Acq>
				<Acq Number="34">
					<Chan Number="0">
						<prop name="Fluor">75.2764248922776</prop>
						<prop name="Temp">59.94</prop>
						<prop name="Time">5814633</prop>
					</Chan>
				</Acq>
				<Acq Number="35">
					<Chan Number="0">
						<prop name="Fluor">77.4570454282949</prop>
						<prop name="Temp">59.94</prop>
						<prop name="Time">5968416</prop>
					</Chan>
				</Acq>
				<Acq Number="36">
					<Chan Number="0">
						<prop name="Fluor">79.175011648885</prop>
						<prop name="Temp">59.94</prop>
						<prop name="Time">6122233</prop>
					</Chan>
				</Acq>
				<Acq Number="37">
					<Chan Number="0">
						<prop name="Fluor">80.216030164595</prop>
						<prop name="Temp">59.94</prop>
						<prop name="Time">6276000</prop>
					</Chan>
				</Acq>
				<Acq Number="38">
					<Chan Number="0">
						<prop name="Fluor">80.7611546552404</prop>
						<prop name="Temp">59.94</prop>
						<prop name="Time">6429816</prop>
					</Chan>
				</Acq>
				<Acq Number="39">
					<Chan Number="0">
						<prop name="Fluor">81.3626751750334</prop>
						<prop name="Temp">59.94</prop>
						<prop name="Time">6583600</prop>
					</Chan>
				</Acq>
				<Acq Number="40">
					<Chan Number="0">
						<prop name="Fluor">81.8674526421278</prop>
						<prop name="Temp">59.94</prop>
						<prop name="Time">6737416</prop>
					</Chan>
				</Acq>
				<Acq Number="41">
					<Chan Number="0">
						<prop name="Fluor">82.2232861379779</prop>
						<prop name="Temp">59.97</prop>
						<prop name="Time">6890967</prop>
					</Chan>
				</Acq>
				<Acq Number="42">
					<Chan Number="0">
						<prop name="Fluor">82.340134869041</prop>
						<prop name="Temp">59.97</prop>
						<prop name="Time">7044766</prop>
					</Chan>
				</Acq>
				<Acq Number="43">
					<Chan Number="0">
						<prop name="Fluor">82.4900806865141</prop>
						<prop name="Temp">59.94</prop>
						<prop name="Time">7198550</prop>
					</Chan>
				</Acq>
				<Acq Number="44">
					<Chan Number="0">
						<prop name="Fluor">82.5443163456876</prop>
						<prop name="Temp">59.94</prop>
						<prop name="Time">7352366</prop>
					</Chan>
				</Acq>
				<Acq Number="45">
					<Chan Number="0">
						<prop name="Fluor">82.7124043072327</prop>
						<prop name="Temp">59.94</prop>
						<prop name="Time">7506166</prop>
					</Chan>
				</Acq>
			</Sample>
			<Sample Number="26">
				<Acq Number="1">
					<Chan Number="0">
						<prop name="Fluor">7.63930585865779</prop>
						<prop name="Temp">59.94</prop>
						<prop name="Time">739333</prop>
					</Chan>
				</Acq>
				<Acq Number="2">
					<Chan Number="0">
						<prop name="Fluor">7.79798141963213</prop>
						<prop name="Temp">59.94</prop>
						<prop name="Time">893133</prop>
					</Chan>
				</Acq>
				<Acq Number="3">
					<Chan Number="0">
						<prop name="Fluor">7.6850970363581</prop>
						<prop name="Temp">59.94</prop>
						<prop name="Time">1046967</prop>
					</Chan>
				</Acq>
				<Acq Number="4">
					<Chan Number="0">
						<prop name="Fluor">7.83383821368498</prop>
						<prop name="Temp">59.94</prop>
						<prop name="Time">1200783</prop>
					</Chan>
				</Acq>
				<Acq Number="5">
					<Chan Number="0">
						<prop name="Fluor">7.80395225031629</prop>
						<prop name="Temp">59.94</prop>
						<prop name="Time">1354550</prop>
					</Chan>
				</Acq>
				<Acq Number="6">
					<Chan Number="0">
						<prop name="Fluor">7.76199194576745</prop>
						<prop name="Temp">59.94</prop>
						<prop name="Time">1508366</prop>
					</Chan>
				</Acq>
				<Acq Number="7">
					<Chan Number="0">
						<prop name="Fluor">7.81711332995299</prop>
						<prop name="Temp">59.94</prop>
						<prop name="Time">1662150</prop>
					</Chan>
				</Acq>
				<Acq Number="8">
					<Chan Number="0">
						<prop name="Fluor">7.84904893583019</prop>
						<prop name="Temp">59.94</prop>
						<prop name="Time">1815983</prop>
					</Chan>
				</Acq>
				<Acq Number="9">
					<Chan Number="0">
						<prop name="Fluor">7.82025435890929</prop>
						<prop name="Temp">59.94</prop>
						<prop name="Time">1969750</prop>
					</Chan>
				</Acq>
				<Acq Number="10">
					<Chan Number="0">
						<prop name="Fluor">7.80970676808475</prop>
						<prop name="Temp">59.94</prop>
						<prop name="Time">2123600</prop>
					</Chan>
				</Acq>
				<Acq Number="11">
					<Chan Number="0">
						<prop name="Fluor">7.78822818622966</prop>
						<prop name="Temp">59.94</prop>
						<prop name="Time">2277366</prop>
					</Chan>
				</Acq>
				<Acq Number="12">
					<Chan Number="0">
						<prop name="Fluor">7.84461918185092</prop>
						<prop name="Temp">59.94</prop>
						<prop name="Time">2431133</prop>
					</Chan>
				</Acq>
				<Acq Number="13">
					<Chan Number="0">
						<prop name="Fluor">7.82615454400258</prop>
						<prop name="Temp">59.94</prop>
						<prop name="Time">2584950</prop>
					</Chan>
				</Acq>
				<Acq Number="14">
					<Chan Number="0">
						<prop name="Fluor">7.85136941486811</prop>
						<prop name="Temp">59.94</prop>
						<prop name="Time">2738750</prop>
					</Chan>
				</Acq>
				<Acq Number="15">
					<Chan Number="0">
						<prop name="Fluor">7.86053090447763</prop>
						<prop name="Temp">59.94</prop>
						<prop name="Time">2892566</prop>
					</Chan>
				</Acq>
				<Acq Number="16">
					<Chan Number="0">
						<prop name="Fluor">7.86300788129268</prop>
						<prop name="Temp">59.94</prop>
						<prop name="Time">3046350</prop>
					</Chan>
				</Acq>
				<Acq Number="17">
					<Chan Number="0">
						<prop name="Fluor">7.84021337315735</prop>
						<prop name="Temp">59.94</prop>
						<prop name="Time">3199916</prop>
					</Chan>
				</Acq>
				<Acq Number="18">
					<Chan Number="0">
						<prop name="Fluor">7.88575703406454</prop>
						<prop name="Temp">59.94</prop>
						<prop name="Time">3353683</prop>
					</Chan>
				</Acq>
				<Acq Number="19">
					<Chan Number="0">
						<prop name="Fluor">7.84573706319478</prop>
						<prop name="Temp">59.94</prop>
						<prop name="Time">3507500</prop>
					</Chan>
				</Acq>
				<Acq Number="20">
					<Chan Number="0">
						<prop name="Fluor">7.8271495098901</prop>
						<prop name="Temp">59.94</prop>
						<prop name="Time">3661333</prop>
					</Chan>
				</Acq>
				<Acq Number="21">
					<Chan Number="0">
						<prop name="Fluor">7.78395061459938</prop>
						<prop name="Temp">59.94</prop>
						<prop name="Time">3815100</prop>
					</Chan>
				</Acq>
				<Acq Number="22">
					<Chan Number="0">
						<prop name="Fluor">7.83018507187993</prop>
						<prop name="Temp">59.94</prop>
						<prop name="Time">3968916</prop>
					</Chan>
				</Acq>
				<Acq Number="23">
					<Chan Number="0">
						<prop name="Fluor">7.85221992170022</prop>
						<prop name="Temp">59.94</prop>
						<prop name="Time">4122716</prop>
					</Chan>
				</Acq>
				<Acq Number="24">
					<Chan Number="0">
						<prop name="Fluor">7.83462193393228</prop>
						<prop name="Temp">59.94</prop>
						<prop name="Time">4276483</prop>
					</Chan>
				</Acq>
				<Acq Number="25">
					<Chan Number="0">
						<prop name="Fluor">7.83968964529896</prop>
						<prop name="Temp">59.94</prop>
						<prop name="Time">4430316</prop>
					</Chan>
				</Acq>
				<Acq Number="26">
					<Chan Number="0">
						<prop name="Fluor">7.81768254265602</prop>
						<prop name="Temp">59.94</prop>
						<prop name="Time">4584133</prop>
					</Chan>
				</Acq>
				<Acq Number="27">
					<Chan Number="0">
						<prop name="Fluor">7.90543148094872</prop>
						<prop name="Temp">59.97</prop>
						<prop name="Time">4737900</prop>
					</Chan>
				</Acq>
				<Acq Number="28">
					<Chan Number="0">
						<prop name="Fluor">7.8834699189997</prop>
						<prop name="Temp">59.94</prop>
						<prop name="Time">4891700</prop>
					</Chan>
				</Acq>
				<Acq Number="29">
					<Chan Number="0">
						<prop name="Fluor">7.9408056741009</prop>
						<prop name="Temp">59.94</prop>
						<prop name="Time">5045533</prop>
					</Chan>
				</Acq>
				<Acq Number="30">
					<Chan Number="0">
						<prop name="Fluor">7.93421206448348</prop>
						<prop name="Temp">59.94</prop>
						<prop name="Time">5199383</prop>
					</Chan>
				</Acq>
				<Acq Number="31">
					<Chan Number="0">
						<prop name="Fluor">8.02071492210656</prop>
						<prop name="Temp">59.94</prop>
						<prop name="Time">5353200</prop>
					</Chan>
				</Acq>
				<Acq Number="32">
					<Chan Number="0">
						<prop name="Fluor">8.14724300282776</prop>
						<prop name="Temp">59.94</prop>
						<prop name="Time">5507000</prop>
					</Chan>
				</Acq>
				<Acq Number="33">
					<Chan Number="0">
						<prop name="Fluor">8.42169546661205</prop>
						<prop name="Temp">59.94</prop>
						<prop name="Time">5660800</prop>
					</Chan>
				</Acq>
				<Acq Number="34">
					<Chan Number="0">
						<prop name="Fluor">9.01361717172785</prop>
						<prop name="Temp">59.94</prop>
						<prop name="Time">5814633</prop>
					</Chan>
				</Acq>
				<Acq Number="35">
					<Chan Number="0">
						<prop name="Fluor">10.0321468901943</prop>
						<prop name="Temp">59.94</prop>
						<prop name="Time">5968416</prop>
					</Chan>
				</Acq>
				<Acq Number="36">
					<Chan Number="0">
						<prop name="Fluor">12.0905010664446</prop>
						<prop name="Temp">59.94</prop>
						<prop name="Time">6122233</prop>
					</Chan>
				</Acq>
				<Acq Number="37">
					<Chan Number="0">
						<prop name="Fluor">15.8163143669633</prop>
						<prop name="Temp">59.94</prop>
						<prop name="Time">6276000</prop>
					</Chan>
				</Acq>
				<Acq Number="38">
					<Chan Number="0">
						<prop name="Fluor">22.7742171033468</prop>
						<prop name="Temp">59.94</prop>
						<prop name="Time">6429816</prop>
					</Chan>
				</Acq>
				<Acq Number="39">
					<Chan Number="0">
						<prop name="Fluor">33.5357839823013</prop>
						<prop name="Temp">59.94</prop>
						<prop name="Time">6583600</prop>
					</Chan>
				</Acq>
				<Acq Number="40">
					<Chan Number="0">
						<prop name="Fluor">46.5281716973781</prop>
						<prop name="Temp">59.94</prop>
						<prop name="Time">6737416</prop>
					</Chan>
				</Acq>
				<Acq Number="41">
					<Chan Number="0">
						<prop name="Fluor">57.4130937594454</prop>
						<prop name="Temp">59.97</prop>
						<prop name="Time">6890967</prop>
					</Chan>
				</Acq>
				<Acq Number="42">
					<Chan Number="0">
						<prop name="Fluor">64.6123659107618</prop>
						<prop name="Temp">59.97</prop>
						<prop name="Time">7044766</prop>
					</Chan>
				</Acq>
				<Acq Number="43">
					<Chan Number="0">
						<prop name="Fluor">69.2839561926765</prop>
						<prop name="Temp">59.94</prop>
						<prop name="Time">7198550</prop>
					</Chan>
				</Acq>
				<Acq Number="44">
					<Chan Number="0">
						<prop name="Fluor">72.3887373359256</prop>
						<prop name="Temp">59.94</prop>
						<prop name="Time">7352366</prop>
					</Chan>
				</Acq>
				<Acq Number="45">
					<Chan Number="0">
						<prop name="Fluor">74.6899632210846</prop>
						<prop name="Temp">59.94</prop>
						<prop name="Time">7506166</prop>
					</Chan>
				</Acq>
			</Sample>
			<Sample Number="27">
				<Acq Number="1">
					<Chan Number="0">
						<prop name="Fluor">5.56564698726101</prop>
						<prop name="Temp">59.94</prop>
						<prop name="Time">739333</prop>
					</Chan>
				</Acq>
				<Acq Number="2">
					<Chan Number="0">
						<prop name="Fluor">5.65796547238076</prop>
						<prop name="Temp">59.94</prop>
						<prop name="Time">893133</prop>
					</Chan>
				</Acq>
				<Acq Number="3">
					<Chan Number="0">
						<prop name="Fluor">5.59285942422671</prop>
						<prop name="Temp">59.94</prop>
						<prop name="Time">1046967</prop>
					</Chan>
				</Acq>
				<Acq Number="4">
					<Chan Number="0">
						<prop name="Fluor">5.68898698074503</prop>
						<prop name="Temp">59.94</prop>
						<prop name="Time">1200783</prop>
					</Chan>
				</Acq>
				<Acq Number="5">
					<Chan Number="0">
						<prop name="Fluor">5.68327472948575</prop>
						<prop name="Temp">59.94</prop>
						<prop name="Time">1354550</prop>
					</Chan>
				</Acq>
				<Acq Number="6">
					<Chan Number="0">
						<prop name="Fluor">5.72205761618434</prop>
						<prop name="Temp">59.94</prop>
						<prop name="Time">1508366</prop>
					</Chan>
				</Acq>
				<Acq Number="7">
					<Chan Number="0">
						<prop name="Fluor">5.73007070426962</prop>
						<prop name="Temp">59.94</prop>
						<prop name="Time">1662150</prop>
					</Chan>
				</Acq>
				<Acq Number="8">
					<Chan Number="0">
						<prop name="Fluor">5.74219287532682</prop>
						<prop name="Temp">59.94</prop>
						<prop name="Time">1815983</prop>
					</Chan>
				</Acq>
				<Acq Number="9">
					<Chan Number="0">
						<prop name="Fluor">5.71619233589254</prop>
						<prop name="Temp">59.94</prop>
						<prop name="Time">1969750</prop>
					</Chan>
				</Acq>
				<Acq Number="10">
					<Chan Number="0">
						<prop name="Fluor">5.78791074669584</prop>
						<prop name="Temp">59.94</prop>
						<prop name="Time">2123600</prop>
					</Chan>
				</Acq>
				<Acq Number="11">
					<Chan Number="0">
						<prop name="Fluor">5.76725597486957</prop>
						<prop name="Temp">59.94</prop>
						<prop name="Time">2277366</prop>
					</Chan>
				</Acq>
				<Acq Number="12">
					<Chan Number="0">
						<prop name="Fluor">5.79733274146805</prop>
						<prop name="Temp">59.94</prop>
						<prop name="Time">2431133</prop>
					</Chan>
				</Acq>
				<Acq Number="13">
					<Chan Number="0">
						<prop name="Fluor">5.80008402619046</prop>
						<prop name="Temp">59.94</prop>
						<prop name="Time">2584950</prop>
					</Chan>
				</Acq>
				<Acq Number="14">
					<Chan Number="0">
						<prop name="Fluor">5.73892292874967</prop>
						<prop name="Temp">59.94</prop>
						<prop name="Time">2738750</prop>
					</Chan>
				</Acq>
				<Acq Number="15">
					<Chan Number="0">
						<prop name="Fluor">5.83025054682868</prop>
						<prop name="Temp">59.94</prop>
						<prop name="Time">2892566</prop>
					</Chan>
				</Acq>
				<Acq Number="16">
					<Chan Number="0">
						<prop name="Fluor">5.83210029898439</prop>
						<prop name="Temp">59.94</prop>
						<prop name="Time">3046350</prop>
					</Chan>
				</Acq>
				<Acq Number="17">
					<Chan Number="0">
						<prop name="Fluor">5.85282274555141</prop>
						<prop name="Temp">59.94</prop>
						<prop name="Time">3199916</prop>
					</Chan>
				</Acq>
				<Acq Number="18">
					<Chan Number="0">
						<prop name="Fluor">5.81136238431596</prop>
						<prop name="Temp">59.94</prop>
						<prop name="Time">3353683</prop>
					</Chan>
				</Acq>
				<Acq Number="19">
					<Chan Number="0">
						<prop name="Fluor">5.77221810369617</prop>
						<prop name="Temp">59.94</prop>
						<prop name="Time">3507500</prop>
					</Chan>
				</Acq>
				<Acq Number="20">
					<Chan Number="0">
						<prop name="Fluor">5.79607998971696</prop>
						<prop name="Temp">59.94</prop>
						<prop name="Time">3661333</prop>
					</Chan>
				</Acq>
				<Acq Number="21">
					<Chan Number="0">
						<prop name="Fluor">5.81817543083015</prop>
						<prop name="Temp">59.94</prop>
						<prop name="Time">3815100</prop>
					</Chan>
				</Acq>
				<Acq Number="22">
					<Chan Number="0">
						<prop name="Fluor">5.77714511659065</prop>
						<prop name="Temp">59.94</prop>
						<prop name="Time">3968916</prop>
					</Chan>
				</Acq>
				<Acq Number="23">
					<Chan Number="0">
						<prop name="Fluor">5.8406625536299</prop>
						<prop name="Temp">59.94</prop>
						<prop name="Time">4122716</prop>
					</Chan>
				</Acq>
				<Acq Number="24">
					<Chan Number="0">
						<prop name="Fluor">5.95026140368164</prop>
						<prop name="Temp">59.94</prop>
						<prop name="Time">4276483</prop>
					</Chan>
				</Acq>
				<Acq Number="25">
					<Chan Number="0">
						<prop name="Fluor">5.99676314790548</prop>
						<prop name="Temp">59.94</prop>
						<prop name="Time">4430316</prop>
					</Chan>
				</Acq>
				<Acq Number="26">
					<Chan Number="0">
						<prop name="Fluor">6.16714113270889</prop>
						<prop name="Temp">59.94</prop>
						<prop name="Time">4584133</prop>
					</Chan>
				</Acq>
				<Acq Number="27">
					<Chan Number="0">
						<prop name="Fluor">6.50664552095171</prop>
						<prop name="Temp">59.97</prop>
						<prop name="Time">4737900</prop>
					</Chan>
				</Acq>
				<Acq Number="28">
					<Chan Number="0">
						<prop name="Fluor">7.27315087638222</prop>
						<prop name="Temp">59.94</prop>
						<prop name="Time">4891700</prop>
					</Chan>
				</Acq>
				<Acq Number="29">
					<Chan Number="0">
						<prop name="Fluor">8.64744073804395</prop>
						<prop name="Temp">59.94</prop>
						<prop name="Time">5045533</prop>
					</Chan>
				</Acq>
				<Acq Number="30">
					<Chan Number="0">
						<prop name="Fluor">11.1940076900557</prop>
						<prop name="Temp">59.94</prop>
						<prop name="Time">5199383</prop>
					</Chan>
				</Acq>
				<Acq Number="31">
					<Chan Number="0">
						<prop name="Fluor">16.1747186182975</prop>
						<prop name="Temp">59.94</prop>
						<prop name="Time">5353200</prop>
					</Chan>
				</Acq>
				<Acq Number="32">
					<Chan Number="0">
						<prop name="Fluor">25.197006872428</prop>
						<prop name="Temp">59.94</prop>
						<prop name="Time">5507000</prop>
					</Chan>
				</Acq>
				<Acq Number="33">
					<Chan Number="0">
						<prop name="Fluor">39.0233484909345</prop>
						<prop name="Temp">59.94</prop>
						<prop name="Time">5660800</prop>
					</Chan>
				</Acq>
				<Acq Number="34">
					<Chan Number="0">
						<prop name="Fluor">54.2067362729736</prop>
						<prop name="Temp">59.94</prop>
						<prop name="Time">5814633</prop>
					</Chan>
				</Acq>
				<Acq Number="35">
					<Chan Number="0">
						<prop name="Fluor">65.5658016868758</prop>
						<prop name="Temp">59.94</prop>
						<prop name="Time">5968416</prop>
					</Chan>
				</Acq>
				<Acq Number="36">
					<Chan Number="0">
						<prop name="Fluor">72.4489979045864</prop>
						<prop name="Temp">59.94</prop>
						<prop name="Time">6122233</prop>
					</Chan>
				</Acq>
				<Acq Number="37">
					<Chan Number="0">
						<prop name="Fluor">76.4881994687102</prop>
						<prop name="Temp">59.94</prop>
						<prop name="Time">6276000</prop>
					</Chan>
				</Acq>
				<Acq Number="38">
					<Chan Number="0">
						<prop name="Fluor">79.2782128650362</prop>
						<prop name="Temp">59.94</prop>
						<prop name="Time">6429816</prop>
					</Chan>
				</Acq>
				<Acq Number="39">
					<Chan Number="0">
						<prop name="Fluor">81.0951199660582</prop>
						<prop name="Temp">59.94</prop>
						<prop name="Time">6583600</prop>
					</Chan>
				</Acq>
				<Acq Number="40">
					<Chan Number="0">
						<prop name="Fluor">82.4668174485432</prop>
						<prop name="Temp">59.94</prop>
						<prop name="Time">6737416</prop>
					</Chan>
				</Acq>
				<Acq Number="41">
					<Chan Number="0">
						<prop name="Fluor">83.4443065683089</prop>
						<prop name="Temp">59.97</prop>
						<prop name="Time">6890967</prop>
					</Chan>
				</Acq>
				<Acq Number="42">
					<Chan Number="0">
						<prop name="Fluor">84.0583889494002</prop>
						<prop name="Temp">59.97</prop>
						<prop name="Time">7044766</prop>
					</Chan>
				</Acq>
				<Acq Number="43">
					<Chan Number="0">
						<prop name="Fluor">84.7825021960784</prop>
						<prop name="Temp">59.94</prop>
						<prop name="Time">7198550</prop>
					</Chan>
				</Acq>
				<Acq Number="44">
					<Chan Number="0">
						<prop name="Fluor">85.0443013429129</prop>
						<prop name="Temp">59.94</prop>
						<prop name="Time">7352366</prop>
					</Chan>
				</Acq>
				<Acq Number="45">
					<Chan Number="0">
						<prop name="Fluor">85.7226940039839</prop>
						<prop name="Temp">59.94</prop>
						<prop name="Time">7506166</prop>
					</Chan>
				</Acq>
			</Sample>
			<Sample Number="28">
				<Acq Number="1">
					<Chan Number="0">
						<prop name="Fluor">3.30964953067888</prop>
						<prop name="Temp">59.94</prop>
						<prop name="Time">739333</prop>
					</Chan>
				</Acq>
				<Acq Number="2">
					<Chan Number="0">
						<prop name="Fluor">3.3630505098355</prop>
						<prop name="Temp">59.94</prop>
						<prop name="Time">893133</prop>
					</Chan>
				</Acq>
				<Acq Number="3">
					<Chan Number="0">
						<prop name="Fluor">3.36175195135998</prop>
						<prop name="Temp">59.94</prop>
						<prop name="Time">1046967</prop>
					</Chan>
				</Acq>
				<Acq Number="4">
					<Chan Number="0">
						<prop name="Fluor">3.45031022232996</prop>
						<prop name="Temp">59.94</prop>
						<prop name="Time">1200783</prop>
					</Chan>
				</Acq>
				<Acq Number="5">
					<Chan Number="0">
						<prop name="Fluor">3.46718445470488</prop>
						<prop name="Temp">59.94</prop>
						<prop name="Time">1354550</prop>
					</Chan>
				</Acq>
				<Acq Number="6">
					<Chan Number="0">
						<prop name="Fluor">3.43718372431674</prop>
						<prop name="Temp">59.94</prop>
						<prop name="Time">1508366</prop>
					</Chan>
				</Acq>
				<Acq Number="7">
					<Chan Number="0">
						<prop name="Fluor">3.46240921918553</prop>
						<prop name="Temp">59.94</prop>
						<prop name="Time">1662150</prop>
					</Chan>
				</Acq>
				<Acq Number="8">
					<Chan Number="0">
						<prop name="Fluor">3.47738729131579</prop>
						<prop name="Temp">59.94</prop>
						<prop name="Time">1815983</prop>
					</Chan>
				</Acq>
				<Acq Number="9">
					<Chan Number="0">
						<prop name="Fluor">3.49478176875821</prop>
						<prop name="Temp">59.94</prop>
						<prop name="Time">1969750</prop>
					</Chan>
				</Acq>
				<Acq Number="10">
					<Chan Number="0">
						<prop name="Fluor">3.54069854683284</prop>
						<prop name="Temp">59.94</prop>
						<prop name="Time">2123600</prop>
					</Chan>
				</Acq>
				<Acq Number="11">
					<Chan Number="0">
						<prop name="Fluor">3.54094763697726</prop>
						<prop name="Temp">59.94</prop>
						<prop name="Time">2277366</prop>
					</Chan>
				</Acq>
				<Acq Number="12">
					<Chan Number="0">
						<prop name="Fluor">3.58730686825769</prop>
						<prop name="Temp">59.94</prop>
						<prop name="Time">2431133</prop>
					</Chan>
				</Acq>
				<Acq Number="13">
					<Chan Number="0">
						<prop name="Fluor">3.52769808682662</prop>
						<prop name="Temp">59.94</prop>
						<prop name="Time">2584950</prop>
					</Chan>
				</Acq>
				<Acq Number="14">
					<Chan Number="0">
						<prop name="Fluor">3.50862432693277</prop>
						<prop name="Temp">59.94</prop>
						<prop name="Time">2738750</prop>
					</Chan>
				</Acq>
				<Acq Number="15">
					<Chan Number="0">
						<prop name="Fluor">3.5945230718822</prop>
						<prop name="Temp">59.94</prop>
						<prop name="Time">2892566</prop>
					</Chan>
				</Acq>
				<Acq Number="16">
					<Chan Number="0">
						<prop name="Fluor">3.5547531939719</prop>
						<prop name="Temp">59.94</prop>
						<prop name="Time">3046350</prop>
					</Chan>
				</Acq>
				<Acq Number="17">
					<Chan Number="0">
						<prop name="Fluor">3.595445083119</prop>
						<prop name="Temp">59.94</prop>
						<prop name="Time">3199916</prop>
					</Chan>
				</Acq>
				<Acq Number="18">
					<Chan Number="0">
						<prop name="Fluor">3.61643631617652</prop>
						<prop name="Temp">59.94</prop>
						<prop name="Time">3353683</prop>
					</Chan>
				</Acq>
				<Acq Number="19">
					<Chan Number="0">
						<prop name="Fluor">3.53651076769743</prop>
						<prop name="Temp">59.94</prop>
						<prop name="Time">3507500</prop>
					</Chan>
				</Acq>
				<Acq Number="20">
					<Chan Number="0">
						<prop name="Fluor">3.57915216560201</prop>
						<prop name="Temp">59.94</prop>
						<prop name="Time">3661333</prop>
					</Chan>
				</Acq>
				<Acq Number="21">
					<Chan Number="0">
						<prop name="Fluor">3.60016976838266</prop>
						<prop name="Temp">59.94</prop>
						<prop name="Time">3815100</prop>
					</Chan>
				</Acq>
				<Acq Number="22">
					<Chan Number="0">
						<prop name="Fluor">3.60105688968928</prop>
						<prop name="Temp">59.94</prop>
						<prop name="Time">3968916</prop>
					</Chan>
				</Acq>
				<Acq Number="23">
					<Chan Number="0">
						<prop name="Fluor">3.58048123250821</prop>
						<prop name="Temp">59.94</prop>
						<prop name="Time">4122716</prop>
					</Chan>
				</Acq>
				<Acq Number="24">
					<Chan Number="0">
						<prop name="Fluor">3.64419135970697</prop>
						<prop name="Temp">59.94</prop>
						<prop name="Time">4276483</prop>
					</Chan>
				</Acq>
				<Acq Number="25">
					<Chan Number="0">
						<prop name="Fluor">3.60565696300808</prop>
						<prop name="Temp">59.94</prop>
						<prop name="Time">4430316</prop>
					</Chan>
				</Acq>
				<Acq Number="26">
					<Chan Number="0">
						<prop name="Fluor">3.68817110707854</prop>
						<prop name="Temp">59.94</prop>
						<prop name="Time">4584133</prop>
					</Chan>
				</Acq>
				<Acq Number="27">
					<Chan Number="0">
						<prop name="Fluor">3.72920283483042</prop>
						<prop name="Temp">59.97</prop>
						<prop name="Time">4737900</prop>
					</Chan>
				</Acq>
				<Acq Number="28">
					<Chan Number="0">
						<prop name="Fluor">3.85366130032941</prop>
						<prop name="Temp">59.94</prop>
						<prop name="Time">4891700</prop>
					</Chan>
				</Acq>
				<Acq Number="29">
					<Chan Number="0">
						<prop name="Fluor">4.05599263508501</prop>
						<prop name="Temp">59.94</prop>
						<prop name="Time">5045533</prop>
					</Chan>
				</Acq>
				<Acq Number="30">
					<Chan Number="0">
						<prop name="Fluor">4.42469732793071</prop>
						<prop name="Temp">59.94</prop>
						<prop name="Time">5199383</prop>
					</Chan>
				</Acq>
				<Acq Number="31">
					<Chan Number="0">
						<prop name="Fluor">5.14573605917864</prop>
						<prop name="Temp">59.94</prop>
						<prop name="Time">5353200</prop>
					</Chan>
				</Acq>
				<Acq Number="32">
					<Chan Number="0">
						<prop name="Fluor">6.60490673268184</prop>
						<prop name="Temp">59.94</prop>
						<prop name="Time">5507000</prop>
					</Chan>
				</Acq>
				<Acq Number="33">
					<Chan Number="0">
						<prop name="Fluor">9.33131827048385</prop>
						<prop name="Temp">59.94</prop>
						<prop name="Time">5660800</prop>
					</Chan>
				</Acq>
				<Acq Number="34">
					<Chan Number="0">
						<prop name="Fluor">14.5496907718178</prop>
						<prop name="Temp">59.94</prop>
						<prop name="Time">5814633</prop>
					</Chan>
				</Acq>
				<Acq Number="35">
					<Chan Number="0">
						<prop name="Fluor">23.1848542656867</prop>
						<prop name="Temp">59.94</prop>
						<prop name="Time">5968416</prop>
					</Chan>
				</Acq>
				<Acq Number="36">
					<Chan Number="0">
						<prop name="Fluor">36.4706063501319</prop>
						<prop name="Temp">59.94</prop>
						<prop name="Time">6122233</prop>
					</Chan>
				</Acq>
				<Acq Number="37">
					<Chan Number="0">
						<prop name="Fluor">49.1205261411349</prop>
						<prop name="Temp">59.94</prop>
						<prop name="Time">6276000</prop>
					</Chan>
				</Acq>
				<Acq Number="38">
					<Chan Number="0">
						<prop name="Fluor">56.4218425783193</prop>
						<prop name="Temp">59.94</prop>
						<prop name="Time">6429816</prop>
					</Chan>
				</Acq>
				<Acq Number="39">
					<Chan Number="0">
						<prop name="Fluor">61.290099975229</prop>
						<prop name="Temp">59.94</prop>
						<prop name="Time">6583600</prop>
					</Chan>
				</Acq>
				<Acq Number="40">
					<Chan Number="0">
						<prop name="Fluor">65.4100938367646</prop>
						<prop name="Temp">59.94</prop>
						<prop name="Time">6737416</prop>
					</Chan>
				</Acq>
				<Acq Number="41">
					<Chan Number="0">
						<prop name="Fluor">68.969899973553</prop>
						<prop name="Temp">59.97</prop>
						<prop name="Time">6890967</prop>
					</Chan>
				</Acq>
				<Acq Number="42">
					<Chan Number="0">
						<prop name="Fluor">71.722619173147</prop>
						<prop name="Temp">59.97</prop>
						<prop name="Time">7044766</prop>
					</Chan>
				</Acq>
				<Acq Number="43">
					<Chan Number="0">
						<prop name="Fluor">73.6599401217536</prop>
						<prop name="Temp">59.94</prop>
						<prop name="Time">7198550</prop>
					</Chan>
				</Acq>
				<Acq Number="44">
					<Chan Number="0">
						<prop name="Fluor">75.2486609491998</prop>
						<prop name="Temp">59.94</prop>
						<prop name="Time">7352366</prop>
					</Chan>
				</Acq>
				<Acq Number="45">
					<Chan Number="0">
						<prop name="Fluor">76.6474177251325</prop>
						<prop name="Temp">59.94</prop>
						<prop name="Time">7506166</prop>
					</Chan>
				</Acq>
			</Sample>
			<Sample Number="29">
				<Acq Number="1">
					<Chan Number="0">
						<prop name="Fluor">3.90909614137279</prop>
						<prop name="Temp">59.94</prop>
						<prop name="Time">739333</prop>
					</Chan>
				</Acq>
				<Acq Number="2">
					<Chan Number="0">
						<prop name="Fluor">3.96004496626994</prop>
						<prop name="Temp">59.94</prop>
						<prop name="Time">893133</prop>
					</Chan>
				</Acq>
				<Acq Number="3">
					<Chan Number="0">
						<prop name="Fluor">3.95850488977562</prop>
						<prop name="Temp">59.94</prop>
						<prop name="Time">1046967</prop>
					</Chan>
				</Acq>
				<Acq Number="4">
					<Chan Number="0">
						<prop name="Fluor">4.08685422010957</prop>
						<prop name="Temp">59.94</prop>
						<prop name="Time">1200783</prop>
					</Chan>
				</Acq>
				<Acq Number="5">
					<Chan Number="0">
						<prop name="Fluor">4.04283467788477</prop>
						<prop name="Temp">59.94</prop>
						<prop name="Time">1354550</prop>
					</Chan>
				</Acq>
				<Acq Number="6">
					<Chan Number="0">
						<prop name="Fluor">4.07545030771521</prop>
						<prop name="Temp">59.94</prop>
						<prop name="Time">1508366</prop>
					</Chan>
				</Acq>
				<Acq Number="7">
					<Chan Number="0">
						<prop name="Fluor">4.08112496431152</prop>
						<prop name="Temp">59.94</prop>
						<prop name="Time">1662150</prop>
					</Chan>
				</Acq>
				<Acq Number="8">
					<Chan Number="0">
						<prop name="Fluor">4.05473585651798</prop>
						<prop name="Temp">59.94</prop>
						<prop name="Time">1815983</prop>
					</Chan>
				</Acq>
				<Acq Number="9">
					<Chan Number="0">
						<prop name="Fluor">4.07127284960335</prop>
						<prop name="Temp">59.94</prop>
						<prop name="Time">1969750</prop>
					</Chan>
				</Acq>
				<Acq Number="10">
					<Chan Number="0">
						<prop name="Fluor">4.09727433543058</prop>
						<prop name="Temp">59.94</prop>
						<prop name="Time">2123600</prop>
					</Chan>
				</Acq>
				<Acq Number="11">
					<Chan Number="0">
						<prop name="Fluor">4.11757389909939</prop>
						<prop name="Temp">59.94</prop>
						<prop name="Time">2277366</prop>
					</Chan>
				</Acq>
				<Acq Number="12">
					<Chan Number="0">
						<prop name="Fluor">4.12398350037406</prop>
						<prop name="Temp">59.94</prop>
						<prop name="Time">2431133</prop>
					</Chan>
				</Acq>
				<Acq Number="13">
					<Chan Number="0">
						<prop name="Fluor">4.14600465916266</prop>
						<prop name="Temp">59.94</prop>
						<prop name="Time">2584950</prop>
					</Chan>
				</Acq>
				<Acq Number="14">
					<Chan Number="0">
						<prop name="Fluor">4.12755123712491</prop>
						<prop name="Temp">59.94</prop>
						<prop name="Time">2738750</prop>
					</Chan>
				</Acq>
				<Acq Number="15">
					<Chan Number="0">
						<prop name="Fluor">4.19259677331489</prop>
						<prop name="Temp">59.94</prop>
						<prop name="Time">2892566</prop>
					</Chan>
				</Acq>
				<Acq Number="16">
					<Chan Number="0">
						<prop name="Fluor">4.17388665698138</prop>
						<prop name="Temp">59.94</prop>
						<prop name="Time">3046350</prop>
					</Chan>
				</Acq>
				<Acq Number="17">
					<Chan Number="0">
						<prop name="Fluor">4.13333588409789</prop>
						<prop name="Temp">59.94</prop>
						<prop name="Time">3199916</prop>
					</Chan>
				</Acq>
				<Acq Number="18">
					<Chan Number="0">
						<prop name="Fluor">4.21437405948603</prop>
						<prop name="Temp">59.94</prop>
						<prop name="Time">3353683</prop>
					</Chan>
				</Acq>
				<Acq Number="19">
					<Chan Number="0">
						<prop name="Fluor">4.17649645805454</prop>
						<prop name="Temp">59.94</prop>
						<prop name="Time">3507500</prop>
					</Chan>
				</Acq>
				<Acq Number="20">
					<Chan Number="0">
						<prop name="Fluor">4.11803706849686</prop>
						<prop name="Temp">59.94</prop>
						<prop name="Time">3661333</prop>
					</Chan>
				</Acq>
				<Acq Number="21">
					<Chan Number="0">
						<prop name="Fluor">4.17905473491587</prop>
						<prop name="Temp">59.94</prop>
						<prop name="Time">3815100</prop>
					</Chan>
				</Acq>
				<Acq Number="22">
					<Chan Number="0">
						<prop name="Fluor">4.15993103834278</prop>
						<prop name="Temp">59.94</prop>
						<prop name="Time">3968916</prop>
					</Chan>
				</Acq>
				<Acq Number="23">
					<Chan Number="0">
						<prop name="Fluor">4.18004866946673</prop>
						<prop name="Temp">59.94</prop>
						<prop name="Time">4122716</prop>
					</Chan>
				</Acq>
				<Acq Number="24">
					<Chan Number="0">
						<prop name="Fluor">4.2229288241658</prop>
						<prop name="Temp">59.94</prop>
						<prop name="Time">4276483</prop>
					</Chan>
				</Acq>
				<Acq Number="25">
					<Chan Number="0">
						<prop name="Fluor">4.20578210358325</prop>
						<prop name="Temp">59.94</prop>
						<prop name="Time">4430316</prop>
					</Chan>
				</Acq>
				<Acq Number="26">
					<Chan Number="0">
						<prop name="Fluor">4.16604434454061</prop>
						<prop name="Temp">59.94</prop>
						<prop name="Time">4584133</prop>
					</Chan>
				</Acq>
				<Acq Number="27">
					<Chan Number="0">
						<prop name="Fluor">4.22684902513824</prop>
						<prop name="Temp">59.97</prop>
						<prop name="Time">4737900</prop>
					</Chan>
				</Acq>
				<Acq Number="28">
					<Chan Number="0">
						<prop name="Fluor">4.22879962052041</prop>
						<prop name="Temp">59.94</prop>
						<prop name="Time">4891700</prop>
					</Chan>
				</Acq>
				<Acq Number="29">
					<Chan Number="0">
						<prop name="Fluor">4.26697134158285</prop>
						<prop name="Temp">59.94</prop>
						<prop name="Time">5045533</prop>
					</Chan>
				</Acq>
				<Acq Number="30">
					<Chan Number="0">
						<prop name="Fluor">4.30813329971338</prop>
						<prop name="Temp">59.94</prop>
						<prop name="Time">5199383</prop>
					</Chan>
				</Acq>
				<Acq Number="31">
					<Chan Number="0">
						<prop name="Fluor">4.37271397901006</prop>
						<prop name="Temp">59.94</prop>
						<prop name="Time">5353200</prop>
					</Chan>
				</Acq>
				<Acq Number="32">
					<Chan Number="0">
						<prop name="Fluor">4.49555449503596</prop>
						<prop name="Temp">59.94</prop>
						<prop name="Time">5507000</prop>
					</Chan>
				</Acq>
				<Acq Number="33">
					<Chan Number="0">
						<prop name="Fluor">4.65392037687268</prop>
						<prop name="Temp">59.94</prop>
						<prop name="Time">5660800</prop>
					</Chan>
				</Acq>
				<Acq Number="34">
					<Chan Number="0">
						<prop name="Fluor">5.13677982434585</prop>
						<prop name="Temp">59.94</prop>
						<prop name="Time">5814633</prop>
					</Chan>
				</Acq>
				<Acq Number="35">
					<Chan Number="0">
						<prop name="Fluor">5.90102656733304</prop>
						<prop name="Temp">59.94</prop>
						<prop name="Time">5968416</prop>
					</Chan>
				</Acq>
				<Acq Number="36">
					<Chan Number="0">
						<prop name="Fluor">7.39892179652985</prop>
						<prop name="Temp">59.94</prop>
						<prop name="Time">6122233</prop>
					</Chan>
				</Acq>
				<Acq Number="37">
					<Chan Number="0">
						<prop name="Fluor">10.294487236425</prop>
						<prop name="Temp">59.94</prop>
						<prop name="Time">6276000</prop>
					</Chan>
				</Acq>
				<Acq Number="38">
					<Chan Number="0">
						<prop name="Fluor">15.5288976166753</prop>
						<prop name="Temp">59.94</prop>
						<prop name="Time">6429816</prop>
					</Chan>
				</Acq>
				<Acq Number="39">
					<Chan Number="0">
						<prop name="Fluor">24.1928108575669</prop>
						<prop name="Temp">59.94</prop>
						<prop name="Time">6583600</prop>
					</Chan>
				</Acq>
				<Acq Number="40">
					<Chan Number="0">
						<prop name="Fluor">35.9048148064721</prop>
						<prop name="Temp">59.94</prop>
						<prop name="Time">6737416</prop>
					</Chan>
				</Acq>
				<Acq Number="41">
					<Chan Number="0">
						<prop name="Fluor">47.7898134067553</prop>
						<prop name="Temp">59.97</prop>
						<prop name="Time">6890967</prop>
					</Chan>
				</Acq>
				<Acq Number="42">
					<Chan Number="0">
						<prop name="Fluor">57.7483648784994</prop>
						<prop name="Temp">59.97</prop>
						<prop name="Time">7044766</prop>
					</Chan>
				</Acq>
				<Acq Number="43">
					<Chan Number="0">
						<prop name="Fluor">64.3851627667539</prop>
						<prop name="Temp">59.94</prop>
						<prop name="Time">7198550</prop>
					</Chan>
				</Acq>
				<Acq Number="44">
					<Chan Number="0">
						<prop name="Fluor">68.4897288326836</prop>
						<prop name="Temp">59.94</prop>
						<prop name="Time">7352366</prop>
					</Chan>
				</Acq>
				<Acq Number="45">
					<Chan Number="0">
						<prop name="Fluor">70.8122865699182</prop>
						<prop name="Temp">59.94</prop>
						<prop name="Time">7506166</prop>
					</Chan>
				</Acq>
			</Sample>
			<Sample Number="30">
				<Acq Number="1">
					<Chan Number="0">
						<prop name="Fluor">6.9066291053259</prop>
						<prop name="Temp">59.94</prop>
						<prop name="Time">739333</prop>
					</Chan>
				</Acq>
				<Acq Number="2">
					<Chan Number="0">
						<prop name="Fluor">6.93076243279445</prop>
						<prop name="Temp">59.94</prop>
						<prop name="Time">893133</prop>
					</Chan>
				</Acq>
				<Acq Number="3">
					<Chan Number="0">
						<prop name="Fluor">6.90820710600167</prop>
						<prop name="Temp">59.94</prop>
						<prop name="Time">1046967</prop>
					</Chan>
				</Acq>
				<Acq Number="4">
					<Chan Number="0">
						<prop name="Fluor">6.98286941123341</prop>
						<prop name="Temp">59.94</prop>
						<prop name="Time">1200783</prop>
					</Chan>
				</Acq>
				<Acq Number="5">
					<Chan Number="0">
						<prop name="Fluor">6.95592215186796</prop>
						<prop name="Temp">59.94</prop>
						<prop name="Time">1354550</prop>
					</Chan>
				</Acq>
				<Acq Number="6">
					<Chan Number="0">
						<prop name="Fluor">6.95763832302824</prop>
						<prop name="Temp">59.94</prop>
						<prop name="Time">1508366</prop>
					</Chan>
				</Acq>
				<Acq Number="7">
					<Chan Number="0">
						<prop name="Fluor">6.96737601401629</prop>
						<prop name="Temp">59.94</prop>
						<prop name="Time">1662150</prop>
					</Chan>
				</Acq>
				<Acq Number="8">
					<Chan Number="0">
						<prop name="Fluor">6.99641936723865</prop>
						<prop name="Temp">59.94</prop>
						<prop name="Time">1815983</prop>
					</Chan>
				</Acq>
				<Acq Number="9">
					<Chan Number="0">
						<prop name="Fluor">6.97050935833672</prop>
						<prop name="Temp">59.94</prop>
						<prop name="Time">1969750</prop>
					</Chan>
				</Acq>
				<Acq Number="10">
					<Chan Number="0">
						<prop name="Fluor">7.00075352975844</prop>
						<prop name="Temp">59.94</prop>
						<prop name="Time">2123600</prop>
					</Chan>
				</Acq>
				<Acq Number="11">
					<Chan Number="0">
						<prop name="Fluor">7.02122944305846</prop>
						<prop name="Temp">59.94</prop>
						<prop name="Time">2277366</prop>
					</Chan>
				</Acq>
				<Acq Number="12">
					<Chan Number="0">
						<prop name="Fluor">7.03217250813025</prop>
						<prop name="Temp">59.94</prop>
						<prop name="Time">2431133</prop>
					</Chan>
				</Acq>
				<Acq Number="13">
					<Chan Number="0">
						<prop name="Fluor">6.9754231507192</prop>
						<prop name="Temp">59.94</prop>
						<prop name="Time">2584950</prop>
					</Chan>
				</Acq>
				<Acq Number="14">
					<Chan Number="0">
						<prop name="Fluor">6.99816932945096</prop>
						<prop name="Temp">59.94</prop>
						<prop name="Time">2738750</prop>
					</Chan>
				</Acq>
				<Acq Number="15">
					<Chan Number="0">
						<prop name="Fluor">7.04639203110855</prop>
						<prop name="Temp">59.94</prop>
						<prop name="Time">2892566</prop>
					</Chan>
				</Acq>
				<Acq Number="16">
					<Chan Number="0">
						<prop name="Fluor">7.00855335758655</prop>
						<prop name="Temp">59.94</prop>
						<prop name="Time">3046350</prop>
					</Chan>
				</Acq>
				<Acq Number="17">
					<Chan Number="0">
						<prop name="Fluor">7.00802533565385</prop>
						<prop name="Temp">59.94</prop>
						<prop name="Time">3199916</prop>
					</Chan>
				</Acq>
				<Acq Number="18">
					<Chan Number="0">
						<prop name="Fluor">7.00903865893173</prop>
						<prop name="Temp">59.94</prop>
						<prop name="Time">3353683</prop>
					</Chan>
				</Acq>
				<Acq Number="19">
					<Chan Number="0">
						<prop name="Fluor">7.01293529283288</prop>
						<prop name="Temp">59.94</prop>
						<prop name="Time">3507500</prop>
					</Chan>
				</Acq>
				<Acq Number="20">
					<Chan Number="0">
						<prop name="Fluor">7.01618326180462</prop>
						<prop name="Temp">59.94</prop>
						<prop name="Time">3661333</prop>
					</Chan>
				</Acq>
				<Acq Number="21">
					<Chan Number="0">
						<prop name="Fluor">7.03732604051163</prop>
						<prop name="Temp">59.94</prop>
						<prop name="Time">3815100</prop>
					</Chan>
				</Acq>
				<Acq Number="22">
					<Chan Number="0">
						<prop name="Fluor">6.99882552713499</prop>
						<prop name="Temp">59.94</prop>
						<prop name="Time">3968916</prop>
					</Chan>
				</Acq>
				<Acq Number="23">
					<Chan Number="0">
						<prop name="Fluor">6.99875021001597</prop>
						<prop name="Temp">59.94</prop>
						<prop name="Time">4122716</prop>
					</Chan>
				</Acq>
				<Acq Number="24">
					<Chan Number="0">
						<prop name="Fluor">6.9829054809675</prop>
						<prop name="Temp">59.94</prop>
						<prop name="Time">4276483</prop>
					</Chan>
				</Acq>
				<Acq Number="25">
					<Chan Number="0">
						<prop name="Fluor">6.98762761642574</prop>
						<prop name="Temp">59.94</prop>
						<prop name="Time">4430316</prop>
					</Chan>
				</Acq>
				<Acq Number="26">
					<Chan Number="0">
						<prop name="Fluor">7.02850474258029</prop>
						<prop name="Temp">59.94</prop>
						<prop name="Time">4584133</prop>
					</Chan>
				</Acq>
				<Acq Number="27">
					<Chan Number="0">
						<prop name="Fluor">6.98806118828451</prop>
						<prop name="Temp">59.97</prop>
						<prop name="Time">4737900</prop>
					</Chan>
				</Acq>
				<Acq Number="28">
					<Chan Number="0">
						<prop name="Fluor">7.03017765380619</prop>
						<prop name="Temp">59.94</prop>
						<prop name="Time">4891700</prop>
					</Chan>
				</Acq>
				<Acq Number="29">
					<Chan Number="0">
						<prop name="Fluor">7.06484561559173</prop>
						<prop name="Temp">59.94</prop>
						<prop name="Time">5045533</prop>
					</Chan>
				</Acq>
				<Acq Number="30">
					<Chan Number="0">
						<prop name="Fluor">7.0638669115018</prop>
						<prop name="Temp">59.94</prop>
						<prop name="Time">5199383</prop>
					</Chan>
				</Acq>
				<Acq Number="31">
					<Chan Number="0">
						<prop name="Fluor">7.0284148164883</prop>
						<prop name="Temp">59.94</prop>
						<prop name="Time">5353200</prop>
					</Chan>
				</Acq>
				<Acq Number="32">
					<Chan Number="0">
						<prop name="Fluor">7.11131012942001</prop>
						<prop name="Temp">59.94</prop>
						<prop name="Time">5507000</prop>
					</Chan>
				</Acq>
				<Acq Number="33">
					<Chan Number="0">
						<prop name="Fluor">7.08732657107348</prop>
						<prop name="Temp">59.94</prop>
						<prop name="Time">5660800</prop>
					</Chan>
				</Acq>
				<Acq Number="34">
					<Chan Number="0">
						<prop name="Fluor">7.04698060601335</prop>
						<prop name="Temp">59.94</prop>
						<prop name="Time">5814633</prop>
					</Chan>
				</Acq>
				<Acq Number="35">
					<Chan Number="0">
						<prop name="Fluor">7.18769343778813</prop>
						<prop name="Temp">59.94</prop>
						<prop name="Time">5968416</prop>
					</Chan>
				</Acq>
				<Acq Number="36">
					<Chan Number="0">
						<prop name="Fluor">7.2949348949673</prop>
						<prop name="Temp">59.94</prop>
						<prop name="Time">6122233</prop>
					</Chan>
				</Acq>
				<Acq Number="37">
					<Chan Number="0">
						<prop name="Fluor">7.52525958737183</prop>
						<prop name="Temp">59.94</prop>
						<prop name="Time">6276000</prop>
					</Chan>
				</Acq>
				<Acq Number="38">
					<Chan Number="0">
						<prop name="Fluor">7.84487914737887</prop>
						<prop name="Temp">59.94</prop>
						<prop name="Time">6429816</prop>
					</Chan>
				</Acq>
				<Acq Number="39">
					<Chan Number="0">
						<prop name="Fluor">8.49994214549437</prop>
						<prop name="Temp">59.94</prop>
						<prop name="Time">6583600</prop>
					</Chan>
				</Acq>
				<Acq Number="40">
					<Chan Number="0">
						<prop name="Fluor">9.80153732869495</prop>
						<prop name="Temp">59.94</prop>
						<prop name="Time">6737416</prop>
					</Chan>
				</Acq>
				<Acq Number="41">
					<Chan Number="0">
						<prop name="Fluor">11.9246295054405</prop>
						<prop name="Temp">59.97</prop>
						<prop name="Time">6890967</prop>
					</Chan>
				</Acq>
				<Acq Number="42">
					<Chan Number="0">
						<prop name="Fluor">15.7465078411285</prop>
						<prop name="Temp">59.97</prop>
						<prop name="Time">7044766</prop>
					</Chan>
				</Acq>
				<Acq Number="43">
					<Chan Number="0">
						<prop name="Fluor">21.9650667862575</prop>
						<prop name="Temp">59.94</prop>
						<prop name="Time">7198550</prop>
					</Chan>
				</Acq>
				<Acq Number="44">
					<Chan Number="0">
						<prop name="Fluor">30.0364655236395</prop>
						<prop name="Temp">59.94</prop>
						<prop name="Time">7352366</prop>
					</Chan>
				</Acq>
				<Acq Number="45">
					<Chan Number="0">
						<prop name="Fluor">37.0629561027697</prop>
						<prop name="Temp">59.94</prop>
						<prop name="Time">7506166</prop>
					</Chan>
				</Acq>
			</Sample>
			<Sample Number="31">
				<Acq Number="1">
					<Chan Number="0">
						<prop name="Fluor">4.93581582864441</prop>
						<prop name="Temp">59.94</prop>
						<prop name="Time">739333</prop>
					</Chan>
				</Acq>
				<Acq Number="2">
					<Chan Number="0">
						<prop name="Fluor">5.02537429947971</prop>
						<prop name="Temp">59.94</prop>
						<prop name="Time">893133</prop>
					</Chan>
				</Acq>
				<Acq Number="3">
					<Chan Number="0">
						<prop name="Fluor">5.04355786793727</prop>
						<prop name="Temp">59.94</prop>
						<prop name="Time">1046967</prop>
					</Chan>
				</Acq>
				<Acq Number="4">
					<Chan Number="0">
						<prop name="Fluor">5.07461751768596</prop>
						<prop name="Temp">59.94</prop>
						<prop name="Time">1200783</prop>
					</Chan>
				</Acq>
				<Acq Number="5">
					<Chan Number="0">
						<prop name="Fluor">5.0896202851472</prop>
						<prop name="Temp">59.94</prop>
						<prop name="Time">1354550</prop>
					</Chan>
				</Acq>
				<Acq Number="6">
					<Chan Number="0">
						<prop name="Fluor">5.06507611711995</prop>
						<prop name="Temp">59.94</prop>
						<prop name="Time">1508366</prop>
					</Chan>
				</Acq>
				<Acq Number="7">
					<Chan Number="0">
						<prop name="Fluor">5.05193582771306</prop>
						<prop name="Temp">59.94</prop>
						<prop name="Time">1662150</prop>
					</Chan>
				</Acq>
				<Acq Number="8">
					<Chan Number="0">
						<prop name="Fluor">5.08444872630774</prop>
						<prop name="Temp">59.94</prop>
						<prop name="Time">1815983</prop>
					</Chan>
				</Acq>
				<Acq Number="9">
					<Chan Number="0">
						<prop name="Fluor">5.03971302989041</prop>
						<prop name="Temp">59.94</prop>
						<prop name="Time">1969750</prop>
					</Chan>
				</Acq>
				<Acq Number="10">
					<Chan Number="0">
						<prop name="Fluor">5.10782369455928</prop>
						<prop name="Temp">59.94</prop>
						<prop name="Time">2123600</prop>
					</Chan>
				</Acq>
				<Acq Number="11">
					<Chan Number="0">
						<prop name="Fluor">5.06772671287291</prop>
						<prop name="Temp">59.94</prop>
						<prop name="Time">2277366</prop>
					</Chan>
				</Acq>
				<Acq Number="12">
					<Chan Number="0">
						<prop name="Fluor">5.11616499167611</prop>
						<prop name="Temp">59.94</prop>
						<prop name="Time">2431133</prop>
					</Chan>
				</Acq>
				<Acq Number="13">
					<Chan Number="0">
						<prop name="Fluor">5.07802911268543</prop>
						<prop name="Temp">59.94</prop>
						<prop name="Time">2584950</prop>
					</Chan>
				</Acq>
				<Acq Number="14">
					<Chan Number="0">
						<prop name="Fluor">5.14083607932011</prop>
						<prop name="Temp">59.94</prop>
						<prop name="Time">2738750</prop>
					</Chan>
				</Acq>
				<Acq Number="15">
					<Chan Number="0">
						<prop name="Fluor">5.12649476048492</prop>
						<prop name="Temp">59.94</prop>
						<prop name="Time">2892566</prop>
					</Chan>
				</Acq>
				<Acq Number="16">
					<Chan Number="0">
						<prop name="Fluor">5.10785825407462</prop>
						<prop name="Temp">59.94</prop>
						<prop name="Time">3046350</prop>
					</Chan>
				</Acq>
				<Acq Number="17">
					<Chan Number="0">
						<prop name="Fluor">5.14809590238514</prop>
						<prop name="Temp">59.94</prop>
						<prop name="Time">3199916</prop>
					</Chan>
				</Acq>
				<Acq Number="18">
					<Chan Number="0">
						<prop name="Fluor">5.20974449073194</prop>
						<prop name="Temp">59.94</prop>
						<prop name="Time">3353683</prop>
					</Chan>
				</Acq>
				<Acq Number="19">
					<Chan Number="0">
						<prop name="Fluor">5.13135538705165</prop>
						<prop name="Temp">59.94</prop>
						<prop name="Time">3507500</prop>
					</Chan>
				</Acq>
				<Acq Number="20">
					<Chan Number="0">
						<prop name="Fluor">5.17433734283051</prop>
						<prop name="Temp">59.94</prop>
						<prop name="Time">3661333</prop>
					</Chan>
				</Acq>
				<Acq Number="21">
					<Chan Number="0">
						<prop name="Fluor">5.1750875890942</prop>
						<prop name="Temp">59.94</prop>
						<prop name="Time">3815100</prop>
					</Chan>
				</Acq>
				<Acq Number="22">
					<Chan Number="0">
						<prop name="Fluor">5.13555348272394</prop>
						<prop name="Temp">59.94</prop>
						<prop name="Time">3968916</prop>
					</Chan>
				</Acq>
				<Acq Number="23">
					<Chan Number="0">
						<prop name="Fluor">5.175949788893</prop>
						<prop name="Temp">59.94</prop>
						<prop name="Time">4122716</prop>
					</Chan>
				</Acq>
				<Acq Number="24">
					<Chan Number="0">
						<prop name="Fluor">5.19908153844836</prop>
						<prop name="Temp">59.94</prop>
						<prop name="Time">4276483</prop>
					</Chan>
				</Acq>
				<Acq Number="25">
					<Chan Number="0">
						<prop name="Fluor">5.18146068657352</prop>
						<prop name="Temp">59.94</prop>
						<prop name="Time">4430316</prop>
					</Chan>
				</Acq>
				<Acq Number="26">
					<Chan Number="0">
						<prop name="Fluor">5.20084437215532</prop>
						<prop name="Temp">59.94</prop>
						<prop name="Time">4584133</prop>
					</Chan>
				</Acq>
				<Acq Number="27">
					<Chan Number="0">
						<prop name="Fluor">5.13691621109019</prop>
						<prop name="Temp">59.97</prop>
						<prop name="Time">4737900</prop>
					</Chan>
				</Acq>
				<Acq Number="28">
					<Chan Number="0">
						<prop name="Fluor">5.19483770480664</prop>
						<prop name="Temp">59.94</prop>
						<prop name="Time">4891700</prop>
					</Chan>
				</Acq>
				<Acq Number="29">
					<Chan Number="0">
						<prop name="Fluor">5.22485707224042</prop>
						<prop name="Temp">59.94</prop>
						<prop name="Time">5045533</prop>
					</Chan>
				</Acq>
				<Acq Number="30">
					<Chan Number="0">
						<prop name="Fluor">5.17585876407426</prop>
						<prop name="Temp">59.94</prop>
						<prop name="Time">5199383</prop>
					</Chan>
				</Acq>
				<Acq Number="31">
					<Chan Number="0">
						<prop name="Fluor">5.27503249490167</prop>
						<prop name="Temp">59.94</prop>
						<prop name="Time">5353200</prop>
					</Chan>
				</Acq>
				<Acq Number="32">
					<Chan Number="0">
						<prop name="Fluor">5.53753983957561</prop>
						<prop name="Temp">59.94</prop>
						<prop name="Time">5507000</prop>
					</Chan>
				</Acq>
				<Acq Number="33">
					<Chan Number="0">
						<prop name="Fluor">5.77586525124918</prop>
						<prop name="Temp">59.94</prop>
						<prop name="Time">5660800</prop>
					</Chan>
				</Acq>
				<Acq Number="34">
					<Chan Number="0">
						<prop name="Fluor">6.30347716602471</prop>
						<prop name="Temp">59.94</prop>
						<prop name="Time">5814633</prop>
					</Chan>
				</Acq>
				<Acq Number="35">
					<Chan Number="0">
						<prop name="Fluor">7.3626950929055</prop>
						<prop name="Temp">59.94</prop>
						<prop name="Time">5968416</prop>
					</Chan>
				</Acq>
				<Acq Number="36">
					<Chan Number="0">
						<prop name="Fluor">9.24872528615349</prop>
						<prop name="Temp">59.94</prop>
						<prop name="Time">6122233</prop>
					</Chan>
				</Acq>
				<Acq Number="37">
					<Chan Number="0">
						<prop name="Fluor">12.5628939425726</prop>
						<prop name="Temp">59.94</prop>
						<prop name="Time">6276000</prop>
					</Chan>
				</Acq>
				<Acq Number="38">
					<Chan Number="0">
						<prop name="Fluor">18.302332785949</prop>
						<prop name="Temp">59.94</prop>
						<prop name="Time">6429816</prop>
					</Chan>
				</Acq>
				<Acq Number="39">
					<Chan Number="0">
						<prop name="Fluor">26.116406301921</prop>
						<prop name="Temp">59.94</prop>
						<prop name="Time">6583600</prop>
					</Chan>
				</Acq>
				<Acq Number="40">
					<Chan Number="0">
						<prop name="Fluor">33.7016517013423</prop>
						<prop name="Temp">59.94</prop>
						<prop name="Time">6737416</prop>
					</Chan>
				</Acq>
				<Acq Number="41">
					<Chan Number="0">
						<prop name="Fluor">39.8465860701287</prop>
						<prop name="Temp">59.97</prop>
						<prop name="Time">6890967</prop>
					</Chan>
				</Acq>
				<Acq Number="42">
					<Chan Number="0">
						<prop name="Fluor">45.0826365026586</prop>
						<prop name="Temp">59.97</prop>
						<prop name="Time">7044766</prop>
					</Chan>
				</Acq>
				<Acq Number="43">
					<Chan Number="0">
						<prop name="Fluor">50.134113032475</prop>
						<prop name="Temp">59.94</prop>
						<prop name="Time">7198550</prop>
					</Chan>
				</Acq>
				<Acq Number="44">
					<Chan Number="0">
						<prop name="Fluor">54.4585314723403</prop>
						<prop name="Temp">59.94</prop>
						<prop name="Time">7352366</prop>
					</Chan>
				</Acq>
				<Acq Number="45">
					<Chan Number="0">
						<prop name="Fluor">57.7695252188109</prop>
						<prop name="Temp">59.94</prop>
						<prop name="Time">7506166</prop>
					</Chan>
				</Acq>
			</Sample>
			<Sample Number="32">
				<Acq Number="1">
					<Chan Number="0">
						<prop name="Fluor">4.01815994088522</prop>
						<prop name="Temp">59.94</prop>
						<prop name="Time">739333</prop>
					</Chan>
				</Acq>
				<Acq Number="2">
					<Chan Number="0">
						<prop name="Fluor">4.0297795074405</prop>
						<prop name="Temp">59.94</prop>
						<prop name="Time">893133</prop>
					</Chan>
				</Acq>
				<Acq Number="3">
					<Chan Number="0">
						<prop name="Fluor">4.06962532625788</prop>
						<prop name="Temp">59.94</prop>
						<prop name="Time">1046967</prop>
					</Chan>
				</Acq>
				<Acq Number="4">
					<Chan Number="0">
						<prop name="Fluor">4.09914907478732</prop>
						<prop name="Temp">59.94</prop>
						<prop name="Time">1200783</prop>
					</Chan>
				</Acq>
				<Acq Number="5">
					<Chan Number="0">
						<prop name="Fluor">4.15717584884555</prop>
						<prop name="Temp">59.94</prop>
						<prop name="Time">1354550</prop>
					</Chan>
				</Acq>
				<Acq Number="6">
					<Chan Number="0">
						<prop name="Fluor">4.10776480992692</prop>
						<prop name="Temp">59.94</prop>
						<prop name="Time">1508366</prop>
					</Chan>
				</Acq>
				<Acq Number="7">
					<Chan Number="0">
						<prop name="Fluor">4.09273478993514</prop>
						<prop name="Temp">59.94</prop>
						<prop name="Time">1662150</prop>
					</Chan>
				</Acq>
				<Acq Number="8">
					<Chan Number="0">
						<prop name="Fluor">4.14866165891872</prop>
						<prop name="Temp">59.94</prop>
						<prop name="Time">1815983</prop>
					</Chan>
				</Acq>
				<Acq Number="9">
					<Chan Number="0">
						<prop name="Fluor">4.14514412784966</prop>
						<prop name="Temp">59.94</prop>
						<prop name="Time">1969750</prop>
					</Chan>
				</Acq>
				<Acq Number="10">
					<Chan Number="0">
						<prop name="Fluor">4.19283531436507</prop>
						<prop name="Temp">59.94</prop>
						<prop name="Time">2123600</prop>
					</Chan>
				</Acq>
				<Acq Number="11">
					<Chan Number="0">
						<prop name="Fluor">4.19316378750365</prop>
						<prop name="Temp">59.94</prop>
						<prop name="Time">2277366</prop>
					</Chan>
				</Acq>
				<Acq Number="12">
					<Chan Number="0">
						<prop name="Fluor">4.157963289966</prop>
						<prop name="Temp">59.94</prop>
						<prop name="Time">2431133</prop>
					</Chan>
				</Acq>
				<Acq Number="13">
					<Chan Number="0">
						<prop name="Fluor">4.22251006676194</prop>
						<prop name="Temp">59.94</prop>
						<prop name="Time">2584950</prop>
					</Chan>
				</Acq>
				<Acq Number="14">
					<Chan Number="0">
						<prop name="Fluor">4.16157331552205</prop>
						<prop name="Temp">59.94</prop>
						<prop name="Time">2738750</prop>
					</Chan>
				</Acq>
				<Acq Number="15">
					<Chan Number="0">
						<prop name="Fluor">4.229033665531</prop>
						<prop name="Temp">59.94</prop>
						<prop name="Time">2892566</prop>
					</Chan>
				</Acq>
				<Acq Number="16">
					<Chan Number="0">
						<prop name="Fluor">4.20952724478325</prop>
						<prop name="Temp">59.94</prop>
						<prop name="Time">3046350</prop>
					</Chan>
				</Acq>
				<Acq Number="17">
					<Chan Number="0">
						<prop name="Fluor">4.20920018390469</prop>
						<prop name="Temp">59.94</prop>
						<prop name="Time">3199916</prop>
					</Chan>
				</Acq>
				<Acq Number="18">
					<Chan Number="0">
						<prop name="Fluor">4.29335894462084</prop>
						<prop name="Temp">59.94</prop>
						<prop name="Time">3353683</prop>
					</Chan>
				</Acq>
				<Acq Number="19">
					<Chan Number="0">
						<prop name="Fluor">4.1912293984292</prop>
						<prop name="Temp">59.94</prop>
						<prop name="Time">3507500</prop>
					</Chan>
				</Acq>
				<Acq Number="20">
					<Chan Number="0">
						<prop name="Fluor">4.2767526402499</prop>
						<prop name="Temp">59.94</prop>
						<prop name="Time">3661333</prop>
					</Chan>
				</Acq>
				<Acq Number="21">
					<Chan Number="0">
						<prop name="Fluor">4.23551064438589</prop>
						<prop name="Temp">59.94</prop>
						<prop name="Time">3815100</prop>
					</Chan>
				</Acq>
				<Acq Number="22">
					<Chan Number="0">
						<prop name="Fluor">4.19460263113211</prop>
						<prop name="Temp">59.94</prop>
						<prop name="Time">3968916</prop>
					</Chan>
				</Acq>
				<Acq Number="23">
					<Chan Number="0">
						<prop name="Fluor">4.25699429155904</prop>
						<prop name="Temp">59.94</prop>
						<prop name="Time">4122716</prop>
					</Chan>
				</Acq>
				<Acq Number="24">
					<Chan Number="0">
						<prop name="Fluor">4.28003321140698</prop>
						<prop name="Temp">59.94</prop>
						<prop name="Time">4276483</prop>
					</Chan>
				</Acq>
				<Acq Number="25">
					<Chan Number="0">
						<prop name="Fluor">4.21917513857464</prop>
						<prop name="Temp">59.94</prop>
						<prop name="Time">4430316</prop>
					</Chan>
				</Acq>
				<Acq Number="26">
					<Chan Number="0">
						<prop name="Fluor">4.25972044348151</prop>
						<prop name="Temp">59.94</prop>
						<prop name="Time">4584133</prop>
					</Chan>
				</Acq>
				<Acq Number="27">
					<Chan Number="0">
						<prop name="Fluor">4.23556669480244</prop>
						<prop name="Temp">59.97</prop>
						<prop name="Time">4737900</prop>
					</Chan>
				</Acq>
				<Acq Number="28">
					<Chan Number="0">
						<prop name="Fluor">4.29476957690448</prop>
						<prop name="Temp">59.94</prop>
						<prop name="Time">4891700</prop>
					</Chan>
				</Acq>
				<Acq Number="29">
					<Chan Number="0">
						<prop name="Fluor">4.28540420384269</prop>
						<prop name="Temp">59.94</prop>
						<prop name="Time">5045533</prop>
					</Chan>
				</Acq>
				<Acq Number="30">
					<Chan Number="0">
						<prop name="Fluor">4.30016504181856</prop>
						<prop name="Temp">59.94</prop>
						<prop name="Time">5199383</prop>
					</Chan>
				</Acq>
				<Acq Number="31">
					<Chan Number="0">
						<prop name="Fluor">4.31930267536196</prop>
						<prop name="Temp">59.94</prop>
						<prop name="Time">5353200</prop>
					</Chan>
				</Acq>
				<Acq Number="32">
					<Chan Number="0">
						<prop name="Fluor">4.33637499578864</prop>
						<prop name="Temp">59.94</prop>
						<prop name="Time">5507000</prop>
					</Chan>
				</Acq>
				<Acq Number="33">
					<Chan Number="0">
						<prop name="Fluor">4.36958674928469</prop>
						<prop name="Temp">59.94</prop>
						<prop name="Time">5660800</prop>
					</Chan>
				</Acq>
				<Acq Number="34">
					<Chan Number="0">
						<prop name="Fluor">4.42561302318736</prop>
						<prop name="Temp">59.94</prop>
						<prop name="Time">5814633</prop>
					</Chan>
				</Acq>
				<Acq Number="35">
					<Chan Number="0">
						<prop name="Fluor">4.48249179825351</prop>
						<prop name="Temp">59.94</prop>
						<prop name="Time">5968416</prop>
					</Chan>
				</Acq>
				<Acq Number="36">
					<Chan Number="0">
						<prop name="Fluor">4.62885640163312</prop>
						<prop name="Temp">59.94</prop>
						<prop name="Time">6122233</prop>
					</Chan>
				</Acq>
				<Acq Number="37">
					<Chan Number="0">
						<prop name="Fluor">5.03680767771541</prop>
						<prop name="Temp">59.94</prop>
						<prop name="Time">6276000</prop>
					</Chan>
				</Acq>
				<Acq Number="38">
					<Chan Number="0">
						<prop name="Fluor">5.70275240833059</prop>
						<prop name="Temp">59.94</prop>
						<prop name="Time">6429816</prop>
					</Chan>
				</Acq>
				<Acq Number="39">
					<Chan Number="0">
						<prop name="Fluor">7.01698346182828</prop>
						<prop name="Temp">59.94</prop>
						<prop name="Time">6583600</prop>
					</Chan>
				</Acq>
				<Acq Number="40">
					<Chan Number="0">
						<prop name="Fluor">9.47096374354554</prop>
						<prop name="Temp">59.94</prop>
						<prop name="Time">6737416</prop>
					</Chan>
				</Acq>
				<Acq Number="41">
					<Chan Number="0">
						<prop name="Fluor">13.8563671422409</prop>
						<prop name="Temp">59.97</prop>
						<prop name="Time">6890967</prop>
					</Chan>
				</Acq>
				<Acq Number="42">
					<Chan Number="0">
						<prop name="Fluor">21.6098326893031</prop>
						<prop name="Temp">59.97</prop>
						<prop name="Time">7044766</prop>
					</Chan>
				</Acq>
				<Acq Number="43">
					<Chan Number="0">
						<prop name="Fluor">32.7168497301412</prop>
						<prop name="Temp">59.94</prop>
						<prop name="Time">7198550</prop>
					</Chan>
				</Acq>
				<Acq Number="44">
					<Chan Number="0">
						<prop name="Fluor">45.1067773069715</prop>
						<prop name="Temp">59.94</prop>
						<prop name="Time">7352366</prop>
					</Chan>
				</Acq>
				<Acq Number="45">
					<Chan Number="0">
						<prop name="Fluor">55.9997186442416</prop>
						<prop name="Temp">59.94</prop>
						<prop name="Time">7506166</prop>
					</Chan>
				</Acq>
			</Sample>
			<Sample Number="33">
				<Acq Number="1">
					<Chan Number="0">
						<prop name="Fluor">4.14635328901981</prop>
						<prop name="Temp">59.94</prop>
						<prop name="Time">739333</prop>
					</Chan>
				</Acq>
				<Acq Number="2">
					<Chan Number="0">
						<prop name="Fluor">4.15859886182091</prop>
						<prop name="Temp">59.94</prop>
						<prop name="Time">893133</prop>
					</Chan>
				</Acq>
				<Acq Number="3">
					<Chan Number="0">
						<prop name="Fluor">4.1353600404334</prop>
						<prop name="Temp">59.94</prop>
						<prop name="Time">1046967</prop>
					</Chan>
				</Acq>
				<Acq Number="4">
					<Chan Number="0">
						<prop name="Fluor">4.2524728768988</prop>
						<prop name="Temp">59.94</prop>
						<prop name="Time">1200783</prop>
					</Chan>
				</Acq>
				<Acq Number="5">
					<Chan Number="0">
						<prop name="Fluor">4.20493122701246</prop>
						<prop name="Temp">59.94</prop>
						<prop name="Time">1354550</prop>
					</Chan>
				</Acq>
				<Acq Number="6">
					<Chan Number="0">
						<prop name="Fluor">4.21804159067967</prop>
						<prop name="Temp">59.94</prop>
						<prop name="Time">1508366</prop>
					</Chan>
				</Acq>
				<Acq Number="7">
					<Chan Number="0">
						<prop name="Fluor">4.22398019291722</prop>
						<prop name="Temp">59.94</prop>
						<prop name="Time">1662150</prop>
					</Chan>
				</Acq>
				<Acq Number="8">
					<Chan Number="0">
						<prop name="Fluor">4.30409149797956</prop>
						<prop name="Temp">59.94</prop>
						<prop name="Time">1815983</prop>
					</Chan>
				</Acq>
				<Acq Number="9">
					<Chan Number="0">
						<prop name="Fluor">4.2353988137509</prop>
						<prop name="Temp">59.94</prop>
						<prop name="Time">1969750</prop>
					</Chan>
				</Acq>
				<Acq Number="10">
					<Chan Number="0">
						<prop name="Fluor">4.26331439100911</prop>
						<prop name="Temp">59.94</prop>
						<prop name="Time">2123600</prop>
					</Chan>
				</Acq>
				<Acq Number="11">
					<Chan Number="0">
						<prop name="Fluor">4.24191394246439</prop>
						<prop name="Temp">59.94</prop>
						<prop name="Time">2277366</prop>
					</Chan>
				</Acq>
				<Acq Number="12">
					<Chan Number="0">
						<prop name="Fluor">4.33550761433448</prop>
						<prop name="Temp">59.94</prop>
						<prop name="Time">2431133</prop>
					</Chan>
				</Acq>
				<Acq Number="13">
					<Chan Number="0">
						<prop name="Fluor">4.3375495175958</prop>
						<prop name="Temp">59.94</prop>
						<prop name="Time">2584950</prop>
					</Chan>
				</Acq>
				<Acq Number="14">
					<Chan Number="0">
						<prop name="Fluor">4.27398448727686</prop>
						<prop name="Temp">59.94</prop>
						<prop name="Time">2738750</prop>
					</Chan>
				</Acq>
				<Acq Number="15">
					<Chan Number="0">
						<prop name="Fluor">4.36602561031724</prop>
						<prop name="Temp">59.94</prop>
						<prop name="Time">2892566</prop>
					</Chan>
				</Acq>
				<Acq Number="16">
					<Chan Number="0">
						<prop name="Fluor">4.32387079328488</prop>
						<prop name="Temp">59.94</prop>
						<prop name="Time">3046350</prop>
					</Chan>
				</Acq>
				<Acq Number="17">
					<Chan Number="0">
						<prop name="Fluor">4.34534844048391</prop>
						<prop name="Temp">59.94</prop>
						<prop name="Time">3199916</prop>
					</Chan>
				</Acq>
				<Acq Number="18">
					<Chan Number="0">
						<prop name="Fluor">4.3677834640919</prop>
						<prop name="Temp">59.94</prop>
						<prop name="Time">3353683</prop>
					</Chan>
				</Acq>
				<Acq Number="19">
					<Chan Number="0">
						<prop name="Fluor">4.32659735052237</prop>
						<prop name="Temp">59.94</prop>
						<prop name="Time">3507500</prop>
					</Chan>
				</Acq>
				<Acq Number="20">
					<Chan Number="0">
						<prop name="Fluor">4.37216628504857</prop>
						<prop name="Temp">59.94</prop>
						<prop name="Time">3661333</prop>
					</Chan>
				</Acq>
				<Acq Number="21">
					<Chan Number="0">
						<prop name="Fluor">4.35104049635417</prop>
						<prop name="Temp">59.94</prop>
						<prop name="Time">3815100</prop>
					</Chan>
				</Acq>
				<Acq Number="22">
					<Chan Number="0">
						<prop name="Fluor">4.33025396732667</prop>
						<prop name="Temp">59.94</prop>
						<prop name="Time">3968916</prop>
					</Chan>
				</Acq>
				<Acq Number="23">
					<Chan Number="0">
						<prop name="Fluor">4.3955894249055</prop>
						<prop name="Temp">59.94</prop>
						<prop name="Time">4122716</prop>
					</Chan>
				</Acq>
				<Acq Number="24">
					<Chan Number="0">
						<prop name="Fluor">4.39816675026295</prop>
						<prop name="Temp">59.94</prop>
						<prop name="Time">4276483</prop>
					</Chan>
				</Acq>
				<Acq Number="25">
					<Chan Number="0">
						<prop name="Fluor">4.33546485701758</prop>
						<prop name="Temp">59.94</prop>
						<prop name="Time">4430316</prop>
					</Chan>
				</Acq>
				<Acq Number="26">
					<Chan Number="0">
						<prop name="Fluor">4.35736884393164</prop>
						<prop name="Temp">59.94</prop>
						<prop name="Time">4584133</prop>
					</Chan>
				</Acq>
				<Acq Number="27">
					<Chan Number="0">
						<prop name="Fluor">4.40043764062001</prop>
						<prop name="Temp">59.97</prop>
						<prop name="Time">4737900</prop>
					</Chan>
				</Acq>
				<Acq Number="28">
					<Chan Number="0">
						<prop name="Fluor">4.46658316071338</prop>
						<prop name="Temp">59.94</prop>
						<prop name="Time">4891700</prop>
					</Chan>
				</Acq>
				<Acq Number="29">
					<Chan Number="0">
						<prop name="Fluor">4.54991766315092</prop>
						<prop name="Temp">59.94</prop>
						<prop name="Time">5045533</prop>
					</Chan>
				</Acq>
				<Acq Number="30">
					<Chan Number="0">
						<prop name="Fluor">4.65844526385286</prop>
						<prop name="Temp">59.94</prop>
						<prop name="Time">5199383</prop>
					</Chan>
				</Acq>
				<Acq Number="31">
					<Chan Number="0">
						<prop name="Fluor">4.85814093582063</prop>
						<prop name="Temp">59.94</prop>
						<prop name="Time">5353200</prop>
					</Chan>
				</Acq>
				<Acq Number="32">
					<Chan Number="0">
						<prop name="Fluor">5.36145169838482</prop>
						<prop name="Temp">59.94</prop>
						<prop name="Time">5507000</prop>
					</Chan>
				</Acq>
				<Acq Number="33">
					<Chan Number="0">
						<prop name="Fluor">6.09906848819346</prop>
						<prop name="Temp">59.94</prop>
						<prop name="Time">5660800</prop>
					</Chan>
				</Acq>
				<Acq Number="34">
					<Chan Number="0">
						<prop name="Fluor">7.73548838751155</prop>
						<prop name="Temp">59.94</prop>
						<prop name="Time">5814633</prop>
					</Chan>
				</Acq>
				<Acq Number="35">
					<Chan Number="0">
						<prop name="Fluor">10.8167039057263</prop>
						<prop name="Temp">59.94</prop>
						<prop name="Time">5968416</prop>
					</Chan>
				</Acq>
				<Acq Number="36">
					<Chan Number="0">
						<prop name="Fluor">16.5433803207125</prop>
						<prop name="Temp">59.94</prop>
						<prop name="Time">6122233</prop>
					</Chan>
				</Acq>
				<Acq Number="37">
					<Chan Number="0">
						<prop name="Fluor">26.3046674577251</prop>
						<prop name="Temp">59.94</prop>
						<prop name="Time">6276000</prop>
					</Chan>
				</Acq>
				<Acq Number="38">
					<Chan Number="0">
						<prop name="Fluor">39.7331713972267</prop>
						<prop name="Temp">59.94</prop>
						<prop name="Time">6429816</prop>
					</Chan>
				</Acq>
				<Acq Number="39">
					<Chan Number="0">
						<prop name="Fluor">52.0949024644269</prop>
						<prop name="Temp">59.94</prop>
						<prop name="Time">6583600</prop>
					</Chan>
				</Acq>
				<Acq Number="40">
					<Chan Number="0">
						<prop name="Fluor">61.0050367480945</prop>
						<prop name="Temp">59.94</prop>
						<prop name="Time">6737416</prop>
					</Chan>
				</Acq>
				<Acq Number="41">
					<Chan Number="0">
						<prop name="Fluor">66.7838089076117</prop>
						<prop name="Temp">59.97</prop>
						<prop name="Time">6890967</prop>
					</Chan>
				</Acq>
				<Acq Number="42">
					<Chan Number="0">
						<prop name="Fluor">70.5645039058799</prop>
						<prop name="Temp">59.97</prop>
						<prop name="Time">7044766</prop>
					</Chan>
				</Acq>
				<Acq Number="43">
					<Chan Number="0">
						<prop name="Fluor">73.2181275468715</prop>
						<prop name="Temp">59.94</prop>
						<prop name="Time">7198550</prop>
					</Chan>
				</Acq>
				<Acq Number="44">
					<Chan Number="0">
						<prop name="Fluor">74.6424563150703</prop>
						<prop name="Temp">59.94</prop>
						<prop name="Time">7352366</prop>
					</Chan>
				</Acq>
				<Acq Number="45">
					<Chan Number="0">
						<prop name="Fluor">75.8454605113642</prop>
						<prop name="Temp">59.94</prop>
						<prop name="Time">7506166</prop>
					</Chan>
				</Acq>
			</Sample>
			<Sample Number="34">
				<Acq Number="1">
					<Chan Number="0">
						<prop name="Fluor">5.06367857636757</prop>
						<prop name="Temp">59.94</prop>
						<prop name="Time">739333</prop>
					</Chan>
				</Acq>
				<Acq Number="2">
					<Chan Number="0">
						<prop name="Fluor">5.09786139225318</prop>
						<prop name="Temp">59.94</prop>
						<prop name="Time">893133</prop>
					</Chan>
				</Acq>
				<Acq Number="3">
					<Chan Number="0">
						<prop name="Fluor">5.11867654494286</prop>
						<prop name="Temp">59.94</prop>
						<prop name="Time">1046967</prop>
					</Chan>
				</Acq>
				<Acq Number="4">
					<Chan Number="0">
						<prop name="Fluor">5.24393456249453</prop>
						<prop name="Temp">59.94</prop>
						<prop name="Time">1200783</prop>
					</Chan>
				</Acq>
				<Acq Number="5">
					<Chan Number="0">
						<prop name="Fluor">5.21582581276999</prop>
						<prop name="Temp">59.94</prop>
						<prop name="Time">1354550</prop>
					</Chan>
				</Acq>
				<Acq Number="6">
					<Chan Number="0">
						<prop name="Fluor">5.18626075057315</prop>
						<prop name="Temp">59.94</prop>
						<prop name="Time">1508366</prop>
					</Chan>
				</Acq>
				<Acq Number="7">
					<Chan Number="0">
						<prop name="Fluor">5.21647520663427</prop>
						<prop name="Temp">59.94</prop>
						<prop name="Time">1662150</prop>
					</Chan>
				</Acq>
				<Acq Number="8">
					<Chan Number="0">
						<prop name="Fluor">5.23122338843183</prop>
						<prop name="Temp">59.94</prop>
						<prop name="Time">1815983</prop>
					</Chan>
				</Acq>
				<Acq Number="9">
					<Chan Number="0">
						<prop name="Fluor">5.24962642863023</prop>
						<prop name="Temp">59.94</prop>
						<prop name="Time">1969750</prop>
					</Chan>
				</Acq>
				<Acq Number="10">
					<Chan Number="0">
						<prop name="Fluor">5.30315169965774</prop>
						<prop name="Temp">59.94</prop>
						<prop name="Time">2123600</prop>
					</Chan>
				</Acq>
				<Acq Number="11">
					<Chan Number="0">
						<prop name="Fluor">5.34936104803801</prop>
						<prop name="Temp">59.94</prop>
						<prop name="Time">2277366</prop>
					</Chan>
				</Acq>
				<Acq Number="12">
					<Chan Number="0">
						<prop name="Fluor">5.31180818234182</prop>
						<prop name="Temp">59.94</prop>
						<prop name="Time">2431133</prop>
					</Chan>
				</Acq>
				<Acq Number="13">
					<Chan Number="0">
						<prop name="Fluor">5.29136191002625</prop>
						<prop name="Temp">59.94</prop>
						<prop name="Time">2584950</prop>
					</Chan>
				</Acq>
				<Acq Number="14">
					<Chan Number="0">
						<prop name="Fluor">5.29340290704497</prop>
						<prop name="Temp">59.94</prop>
						<prop name="Time">2738750</prop>
					</Chan>
				</Acq>
				<Acq Number="15">
					<Chan Number="0">
						<prop name="Fluor">5.32251786912333</prop>
						<prop name="Temp">59.94</prop>
						<prop name="Time">2892566</prop>
					</Chan>
				</Acq>
				<Acq Number="16">
					<Chan Number="0">
						<prop name="Fluor">5.37025352945554</prop>
						<prop name="Temp">59.94</prop>
						<prop name="Time">3046350</prop>
					</Chan>
				</Acq>
				<Acq Number="17">
					<Chan Number="0">
						<prop name="Fluor">5.3468718312062</prop>
						<prop name="Temp">59.94</prop>
						<prop name="Time">3199916</prop>
					</Chan>
				</Acq>
				<Acq Number="18">
					<Chan Number="0">
						<prop name="Fluor">5.34766834151177</prop>
						<prop name="Temp">59.94</prop>
						<prop name="Time">3353683</prop>
					</Chan>
				</Acq>
				<Acq Number="19">
					<Chan Number="0">
						<prop name="Fluor">5.35062755999905</prop>
						<prop name="Temp">59.94</prop>
						<prop name="Time">3507500</prop>
					</Chan>
				</Acq>
				<Acq Number="20">
					<Chan Number="0">
						<prop name="Fluor">5.35309289861432</prop>
						<prop name="Temp">59.94</prop>
						<prop name="Time">3661333</prop>
					</Chan>
				</Acq>
				<Acq Number="21">
					<Chan Number="0">
						<prop name="Fluor">5.37695498507987</prop>
						<prop name="Temp">59.94</prop>
						<prop name="Time">3815100</prop>
					</Chan>
				</Acq>
				<Acq Number="22">
					<Chan Number="0">
						<prop name="Fluor">5.37822217853127</prop>
						<prop name="Temp">59.94</prop>
						<prop name="Time">3968916</prop>
					</Chan>
				</Acq>
				<Acq Number="23">
					<Chan Number="0">
						<prop name="Fluor">5.35510717100409</prop>
						<prop name="Temp">59.94</prop>
						<prop name="Time">4122716</prop>
					</Chan>
				</Acq>
				<Acq Number="24">
					<Chan Number="0">
						<prop name="Fluor">5.40444496449977</prop>
						<prop name="Temp">59.94</prop>
						<prop name="Time">4276483</prop>
					</Chan>
				</Acq>
				<Acq Number="25">
					<Chan Number="0">
						<prop name="Fluor">5.3620026978913</prop>
						<prop name="Temp">59.94</prop>
						<prop name="Time">4430316</prop>
					</Chan>
				</Acq>
				<Acq Number="26">
					<Chan Number="0">
						<prop name="Fluor">5.40856553871775</prop>
						<prop name="Temp">59.94</prop>
						<prop name="Time">4584133</prop>
					</Chan>
				</Acq>
				<Acq Number="27">
					<Chan Number="0">
						<prop name="Fluor">5.36224170758801</prop>
						<prop name="Temp">59.97</prop>
						<prop name="Time">4737900</prop>
					</Chan>
				</Acq>
				<Acq Number="28">
					<Chan Number="0">
						<prop name="Fluor">5.38685472581426</prop>
						<prop name="Temp">59.94</prop>
						<prop name="Time">4891700</prop>
					</Chan>
				</Acq>
				<Acq Number="29">
					<Chan Number="0">
						<prop name="Fluor">5.42913615346746</prop>
						<prop name="Temp">59.94</prop>
						<prop name="Time">5045533</prop>
					</Chan>
				</Acq>
				<Acq Number="30">
					<Chan Number="0">
						<prop name="Fluor">5.42924439627864</prop>
						<prop name="Temp">59.94</prop>
						<prop name="Time">5199383</prop>
					</Chan>
				</Acq>
				<Acq Number="31">
					<Chan Number="0">
						<prop name="Fluor">5.45668250869759</prop>
						<prop name="Temp">59.94</prop>
						<prop name="Time">5353200</prop>
					</Chan>
				</Acq>
				<Acq Number="32">
					<Chan Number="0">
						<prop name="Fluor">5.48140625719587</prop>
						<prop name="Temp">59.94</prop>
						<prop name="Time">5507000</prop>
					</Chan>
				</Acq>
				<Acq Number="33">
					<Chan Number="0">
						<prop name="Fluor">5.43113200078606</prop>
						<prop name="Temp">59.94</prop>
						<prop name="Time">5660800</prop>
					</Chan>
				</Acq>
				<Acq Number="34">
					<Chan Number="0">
						<prop name="Fluor">5.49824826775986</prop>
						<prop name="Temp">59.94</prop>
						<prop name="Time">5814633</prop>
					</Chan>
				</Acq>
				<Acq Number="35">
					<Chan Number="0">
						<prop name="Fluor">5.42548074170773</prop>
						<prop name="Temp">59.94</prop>
						<prop name="Time">5968416</prop>
					</Chan>
				</Acq>
				<Acq Number="36">
					<Chan Number="0">
						<prop name="Fluor">5.47195986971703</prop>
						<prop name="Temp">59.94</prop>
						<prop name="Time">6122233</prop>
					</Chan>
				</Acq>
				<Acq Number="37">
					<Chan Number="0">
						<prop name="Fluor">5.54896648236425</prop>
						<prop name="Temp">59.94</prop>
						<prop name="Time">6276000</prop>
					</Chan>
				</Acq>
				<Acq Number="38">
					<Chan Number="0">
						<prop name="Fluor">5.58347663169405</prop>
						<prop name="Temp">59.94</prop>
						<prop name="Time">6429816</prop>
					</Chan>
				</Acq>
				<Acq Number="39">
					<Chan Number="0">
						<prop name="Fluor">5.65767877834822</prop>
						<prop name="Temp">59.94</prop>
						<prop name="Time">6583600</prop>
					</Chan>
				</Acq>
				<Acq Number="40">
					<Chan Number="0">
						<prop name="Fluor">5.89554324362009</prop>
						<prop name="Temp">59.94</prop>
						<prop name="Time">6737416</prop>
					</Chan>
				</Acq>
				<Acq Number="41">
					<Chan Number="0">
						<prop name="Fluor">6.1337451071026</prop>
						<prop name="Temp">59.97</prop>
						<prop name="Time">6890967</prop>
					</Chan>
				</Acq>
				<Acq Number="42">
					<Chan Number="0">
						<prop name="Fluor">6.7484643439093</prop>
						<prop name="Temp">59.97</prop>
						<prop name="Time">7044766</prop>
					</Chan>
				</Acq>
				<Acq Number="43">
					<Chan Number="0">
						<prop name="Fluor">7.91937723933709</prop>
						<prop name="Temp">59.94</prop>
						<prop name="Time">7198550</prop>
					</Chan>
				</Acq>
				<Acq Number="44">
					<Chan Number="0">
						<prop name="Fluor">10.022967746783</prop>
						<prop name="Temp">59.94</prop>
						<prop name="Time">7352366</prop>
					</Chan>
				</Acq>
				<Acq Number="45">
					<Chan Number="0">
						<prop name="Fluor">13.7875425872025</prop>
						<prop name="Temp">59.94</prop>
						<prop name="Time">7506166</prop>
					</Chan>
				</Acq>
			</Sample>
			<Sample Number="35">
				<Acq Number="1">
					<Chan Number="0">
						<prop name="Fluor">7.35164035250747</prop>
						<prop name="Temp">59.94</prop>
						<prop name="Time">739333</prop>
					</Chan>
				</Acq>
				<Acq Number="2">
					<Chan Number="0">
						<prop name="Fluor">7.33509555816234</prop>
						<prop name="Temp">59.94</prop>
						<prop name="Time">893133</prop>
					</Chan>
				</Acq>
				<Acq Number="3">
					<Chan Number="0">
						<prop name="Fluor">7.35656802530059</prop>
						<prop name="Temp">59.94</prop>
						<prop name="Time">1046967</prop>
					</Chan>
				</Acq>
				<Acq Number="4">
					<Chan Number="0">
						<prop name="Fluor">7.49429235919685</prop>
						<prop name="Temp">59.94</prop>
						<prop name="Time">1200783</prop>
					</Chan>
				</Acq>
				<Acq Number="5">
					<Chan Number="0">
						<prop name="Fluor">7.48674371821592</prop>
						<prop name="Temp">59.94</prop>
						<prop name="Time">1354550</prop>
					</Chan>
				</Acq>
				<Acq Number="6">
					<Chan Number="0">
						<prop name="Fluor">7.46124151618085</prop>
						<prop name="Temp">59.94</prop>
						<prop name="Time">1508366</prop>
					</Chan>
				</Acq>
				<Acq Number="7">
					<Chan Number="0">
						<prop name="Fluor">7.44721060688611</prop>
						<prop name="Temp">59.94</prop>
						<prop name="Time">1662150</prop>
					</Chan>
				</Acq>
				<Acq Number="8">
					<Chan Number="0">
						<prop name="Fluor">7.4844554653316</prop>
						<prop name="Temp">59.94</prop>
						<prop name="Time">1815983</prop>
					</Chan>
				</Acq>
				<Acq Number="9">
					<Chan Number="0">
						<prop name="Fluor">7.42922105680715</prop>
						<prop name="Temp">59.94</prop>
						<prop name="Time">1969750</prop>
					</Chan>
				</Acq>
				<Acq Number="10">
					<Chan Number="0">
						<prop name="Fluor">7.48902284339042</prop>
						<prop name="Temp">59.94</prop>
						<prop name="Time">2123600</prop>
					</Chan>
				</Acq>
				<Acq Number="11">
					<Chan Number="0">
						<prop name="Fluor">7.51404065367446</prop>
						<prop name="Temp">59.94</prop>
						<prop name="Time">2277366</prop>
					</Chan>
				</Acq>
				<Acq Number="12">
					<Chan Number="0">
						<prop name="Fluor">7.55022994793697</prop>
						<prop name="Temp">59.94</prop>
						<prop name="Time">2431133</prop>
					</Chan>
				</Acq>
				<Acq Number="13">
					<Chan Number="0">
						<prop name="Fluor">7.52929261768135</prop>
						<prop name="Temp">59.94</prop>
						<prop name="Time">2584950</prop>
					</Chan>
				</Acq>
				<Acq Number="14">
					<Chan Number="0">
						<prop name="Fluor">7.58122886803797</prop>
						<prop name="Temp">59.94</prop>
						<prop name="Time">2738750</prop>
					</Chan>
				</Acq>
				<Acq Number="15">
					<Chan Number="0">
						<prop name="Fluor">7.56547043774961</prop>
						<prop name="Temp">59.94</prop>
						<prop name="Time">2892566</prop>
					</Chan>
				</Acq>
				<Acq Number="16">
					<Chan Number="0">
						<prop name="Fluor">7.54337984199473</prop>
						<prop name="Temp">59.94</prop>
						<prop name="Time">3046350</prop>
					</Chan>
				</Acq>
				<Acq Number="17">
					<Chan Number="0">
						<prop name="Fluor">7.5428002514391</prop>
						<prop name="Temp">59.94</prop>
						<prop name="Time">3199916</prop>
					</Chan>
				</Acq>
				<Acq Number="18">
					<Chan Number="0">
						<prop name="Fluor">7.59301555635066</prop>
						<prop name="Temp">59.94</prop>
						<prop name="Time">3353683</prop>
					</Chan>
				</Acq>
				<Acq Number="19">
					<Chan Number="0">
						<prop name="Fluor">7.5481109885277</prop>
						<prop name="Temp">59.94</prop>
						<prop name="Time">3507500</prop>
					</Chan>
				</Acq>
				<Acq Number="20">
					<Chan Number="0">
						<prop name="Fluor">7.52703942527537</prop>
						<prop name="Temp">59.94</prop>
						<prop name="Time">3661333</prop>
					</Chan>
				</Acq>
				<Acq Number="21">
					<Chan Number="0">
						<prop name="Fluor">7.52814800386925</prop>
						<prop name="Temp">59.94</prop>
						<prop name="Time">3815100</prop>
					</Chan>
				</Acq>
				<Acq Number="22">
					<Chan Number="0">
						<prop name="Fluor">7.52984918094477</prop>
						<prop name="Temp">59.94</prop>
						<prop name="Time">3968916</prop>
					</Chan>
				</Acq>
				<Acq Number="23">
					<Chan Number="0">
						<prop name="Fluor">7.57875877090018</prop>
						<prop name="Temp">59.94</prop>
						<prop name="Time">4122716</prop>
					</Chan>
				</Acq>
				<Acq Number="24">
					<Chan Number="0">
						<prop name="Fluor">7.55843322281746</prop>
						<prop name="Temp">59.94</prop>
						<prop name="Time">4276483</prop>
					</Chan>
				</Acq>
				<Acq Number="25">
					<Chan Number="0">
						<prop name="Fluor">7.53841165846549</prop>
						<prop name="Temp">59.94</prop>
						<prop name="Time">4430316</prop>
					</Chan>
				</Acq>
				<Acq Number="26">
					<Chan Number="0">
						<prop name="Fluor">7.61175266790501</prop>
						<prop name="Temp">59.94</prop>
						<prop name="Time">4584133</prop>
					</Chan>
				</Acq>
				<Acq Number="27">
					<Chan Number="0">
						<prop name="Fluor">7.53566539993263</prop>
						<prop name="Temp">59.97</prop>
						<prop name="Time">4737900</prop>
					</Chan>
				</Acq>
				<Acq Number="28">
					<Chan Number="0">
						<prop name="Fluor">7.65778868376339</prop>
						<prop name="Temp">59.94</prop>
						<prop name="Time">4891700</prop>
					</Chan>
				</Acq>
				<Acq Number="29">
					<Chan Number="0">
						<prop name="Fluor">7.69805403768689</prop>
						<prop name="Temp">59.94</prop>
						<prop name="Time">5045533</prop>
					</Chan>
				</Acq>
				<Acq Number="30">
					<Chan Number="0">
						<prop name="Fluor">7.69551950846346</prop>
						<prop name="Temp">59.94</prop>
						<prop name="Time">5199383</prop>
					</Chan>
				</Acq>
				<Acq Number="31">
					<Chan Number="0">
						<prop name="Fluor">7.87240490969338</prop>
						<prop name="Temp">59.94</prop>
						<prop name="Time">5353200</prop>
					</Chan>
				</Acq>
				<Acq Number="32">
					<Chan Number="0">
						<prop name="Fluor">8.24346813923949</prop>
						<prop name="Temp">59.94</prop>
						<prop name="Time">5507000</prop>
					</Chan>
				</Acq>
				<Acq Number="33">
					<Chan Number="0">
						<prop name="Fluor">8.72978236904186</prop>
						<prop name="Temp">59.94</prop>
						<prop name="Time">5660800</prop>
					</Chan>
				</Acq>
				<Acq Number="34">
					<Chan Number="0">
						<prop name="Fluor">9.9097315369793</prop>
						<prop name="Temp">59.94</prop>
						<prop name="Time">5814633</prop>
					</Chan>
				</Acq>
				<Acq Number="35">
					<Chan Number="0">
						<prop name="Fluor">12.0252612628034</prop>
						<prop name="Temp">59.94</prop>
						<prop name="Time">5968416</prop>
					</Chan>
				</Acq>
				<Acq Number="36">
					<Chan Number="0">
						<prop name="Fluor">16.0542163110245</prop>
						<prop name="Temp">59.94</prop>
						<prop name="Time">6122233</prop>
					</Chan>
				</Acq>
				<Acq Number="37">
					<Chan Number="0">
						<prop name="Fluor">23.6450134363851</prop>
						<prop name="Temp">59.94</prop>
						<prop name="Time">6276000</prop>
					</Chan>
				</Acq>
				<Acq Number="38">
					<Chan Number="0">
						<prop name="Fluor">36.0242803142164</prop>
						<prop name="Temp">59.94</prop>
						<prop name="Time">6429816</prop>
					</Chan>
				</Acq>
				<Acq Number="39">
					<Chan Number="0">
						<prop name="Fluor">52.0132449509539</prop>
						<prop name="Temp">59.94</prop>
						<prop name="Time">6583600</prop>
					</Chan>
				</Acq>
				<Acq Number="40">
					<Chan Number="0">
						<prop name="Fluor">65.9396323603858</prop>
						<prop name="Temp">59.94</prop>
						<prop name="Time">6737416</prop>
					</Chan>
				</Acq>
				<Acq Number="41">
					<Chan Number="0">
						<prop name="Fluor">74.3728816794494</prop>
						<prop name="Temp">59.97</prop>
						<prop name="Time">6890967</prop>
					</Chan>
				</Acq>
				<Acq Number="42">
					<Chan Number="0">
						<prop name="Fluor">80.337180712314</prop>
						<prop name="Temp">59.97</prop>
						<prop name="Time">7044766</prop>
					</Chan>
				</Acq>
				<Acq Number="43">
					<Chan Number="0">
						<prop name="Fluor">84.6373847609921</prop>
						<prop name="Temp">59.94</prop>
						<prop name="Time">7198550</prop>
					</Chan>
				</Acq>
				<Acq Number="44">
					<Chan Number="0">
						<prop name="Fluor">88.0725385652427</prop>
						<prop name="Temp">59.94</prop>
						<prop name="Time">7352366</prop>
					</Chan>
				</Acq>
				<Acq Number="45">
					<Chan Number="0">
						<prop name="Fluor">90.6876184664113</prop>
						<prop name="Temp">59.94</prop>
						<prop name="Time">7506166</prop>
					</Chan>
				</Acq>
			</Sample>
			<Sample Number="36">
				<Acq Number="1">
					<Chan Number="0">
						<prop name="Fluor">8.82649740555687</prop>
						<prop name="Temp">59.94</prop>
						<prop name="Time">739333</prop>
					</Chan>
				</Acq>
				<Acq Number="2">
					<Chan Number="0">
						<prop name="Fluor">8.75437531705126</prop>
						<prop name="Temp">59.94</prop>
						<prop name="Time">893133</prop>
					</Chan>
				</Acq>
				<Acq Number="3">
					<Chan Number="0">
						<prop name="Fluor">8.77713586025014</prop>
						<prop name="Temp">59.94</prop>
						<prop name="Time">1046967</prop>
					</Chan>
				</Acq>
				<Acq Number="4">
					<Chan Number="0">
						<prop name="Fluor">8.82229459834851</prop>
						<prop name="Temp">59.94</prop>
						<prop name="Time">1200783</prop>
					</Chan>
				</Acq>
				<Acq Number="5">
					<Chan Number="0">
						<prop name="Fluor">8.76105991183412</prop>
						<prop name="Temp">59.94</prop>
						<prop name="Time">1354550</prop>
					</Chan>
				</Acq>
				<Acq Number="6">
					<Chan Number="0">
						<prop name="Fluor">8.70956869672924</prop>
						<prop name="Temp">59.94</prop>
						<prop name="Time">1508366</prop>
					</Chan>
				</Acq>
				<Acq Number="7">
					<Chan Number="0">
						<prop name="Fluor">8.85327898985967</prop>
						<prop name="Temp">59.94</prop>
						<prop name="Time">1662150</prop>
					</Chan>
				</Acq>
				<Acq Number="8">
					<Chan Number="0">
						<prop name="Fluor">8.73444840047724</prop>
						<prop name="Temp">59.94</prop>
						<prop name="Time">1815983</prop>
					</Chan>
				</Acq>
				<Acq Number="9">
					<Chan Number="0">
						<prop name="Fluor">8.80564986411426</prop>
						<prop name="Temp">59.94</prop>
						<prop name="Time">1969750</prop>
					</Chan>
				</Acq>
				<Acq Number="10">
					<Chan Number="0">
						<prop name="Fluor">8.81866785946938</prop>
						<prop name="Temp">59.94</prop>
						<prop name="Time">2123600</prop>
					</Chan>
				</Acq>
				<Acq Number="11">
					<Chan Number="0">
						<prop name="Fluor">8.81934937158794</prop>
						<prop name="Temp">59.94</prop>
						<prop name="Time">2277366</prop>
					</Chan>
				</Acq>
				<Acq Number="12">
					<Chan Number="0">
						<prop name="Fluor">8.85940130495041</prop>
						<prop name="Temp">59.94</prop>
						<prop name="Time">2431133</prop>
					</Chan>
				</Acq>
				<Acq Number="13">
					<Chan Number="0">
						<prop name="Fluor">8.81087124948193</prop>
						<prop name="Temp">59.94</prop>
						<prop name="Time">2584950</prop>
					</Chan>
				</Acq>
				<Acq Number="14">
					<Chan Number="0">
						<prop name="Fluor">8.73532499760403</prop>
						<prop name="Temp">59.94</prop>
						<prop name="Time">2738750</prop>
					</Chan>
				</Acq>
				<Acq Number="15">
					<Chan Number="0">
						<prop name="Fluor">8.85095399534271</prop>
						<prop name="Temp">59.94</prop>
						<prop name="Time">2892566</prop>
					</Chan>
				</Acq>
				<Acq Number="16">
					<Chan Number="0">
						<prop name="Fluor">8.82740705471777</prop>
						<prop name="Temp">59.94</prop>
						<prop name="Time">3046350</prop>
					</Chan>
				</Acq>
				<Acq Number="17">
					<Chan Number="0">
						<prop name="Fluor">8.85308178960233</prop>
						<prop name="Temp">59.94</prop>
						<prop name="Time">3199916</prop>
					</Chan>
				</Acq>
				<Acq Number="18">
					<Chan Number="0">
						<prop name="Fluor">8.80166654844203</prop>
						<prop name="Temp">59.94</prop>
						<prop name="Time">3353683</prop>
					</Chan>
				</Acq>
				<Acq Number="19">
					<Chan Number="0">
						<prop name="Fluor">8.75371347674653</prop>
						<prop name="Temp">59.94</prop>
						<prop name="Time">3507500</prop>
					</Chan>
				</Acq>
				<Acq Number="20">
					<Chan Number="0">
						<prop name="Fluor">8.78420014126012</prop>
						<prop name="Temp">59.94</prop>
						<prop name="Time">3661333</prop>
					</Chan>
				</Acq>
				<Acq Number="21">
					<Chan Number="0">
						<prop name="Fluor">8.78546930859207</prop>
						<prop name="Temp">59.94</prop>
						<prop name="Time">3815100</prop>
					</Chan>
				</Acq>
				<Acq Number="22">
					<Chan Number="0">
						<prop name="Fluor">8.76099995378786</prop>
						<prop name="Temp">59.94</prop>
						<prop name="Time">3968916</prop>
					</Chan>
				</Acq>
				<Acq Number="23">
					<Chan Number="0">
						<prop name="Fluor">8.81354680949101</prop>
						<prop name="Temp">59.94</prop>
						<prop name="Time">4122716</prop>
					</Chan>
				</Acq>
				<Acq Number="24">
					<Chan Number="0">
						<prop name="Fluor">8.7920493771163</prop>
						<prop name="Temp">59.94</prop>
						<prop name="Time">4276483</prop>
					</Chan>
				</Acq>
				<Acq Number="25">
					<Chan Number="0">
						<prop name="Fluor">8.77076831196644</prop>
						<prop name="Temp">59.94</prop>
						<prop name="Time">4430316</prop>
					</Chan>
				</Acq>
				<Acq Number="26">
					<Chan Number="0">
						<prop name="Fluor">8.82298359389129</prop>
						<prop name="Temp">59.94</prop>
						<prop name="Time">4584133</prop>
					</Chan>
				</Acq>
				<Acq Number="27">
					<Chan Number="0">
						<prop name="Fluor">8.95228902021901</prop>
						<prop name="Temp">59.97</prop>
						<prop name="Time">4737900</prop>
					</Chan>
				</Acq>
				<Acq Number="28">
					<Chan Number="0">
						<prop name="Fluor">9.1626517693345</prop>
						<prop name="Temp">59.94</prop>
						<prop name="Time">4891700</prop>
					</Chan>
				</Acq>
				<Acq Number="29">
					<Chan Number="0">
						<prop name="Fluor">9.46961735296578</prop>
						<prop name="Temp">59.94</prop>
						<prop name="Time">5045533</prop>
					</Chan>
				</Acq>
				<Acq Number="30">
					<Chan Number="0">
						<prop name="Fluor">9.97028092725878</prop>
						<prop name="Temp">59.94</prop>
						<prop name="Time">5199383</prop>
					</Chan>
				</Acq>
				<Acq Number="31">
					<Chan Number="0">
						<prop name="Fluor">11.1697908562984</prop>
						<prop name="Temp">59.94</prop>
						<prop name="Time">5353200</prop>
					</Chan>
				</Acq>
				<Acq Number="32">
					<Chan Number="0">
						<prop name="Fluor">13.5592888378787</prop>
						<prop name="Temp">59.94</prop>
						<prop name="Time">5507000</prop>
					</Chan>
				</Acq>
				<Acq Number="33">
					<Chan Number="0">
						<prop name="Fluor">17.7911549519967</prop>
						<prop name="Temp">59.94</prop>
						<prop name="Time">5660800</prop>
					</Chan>
				</Acq>
				<Acq Number="34">
					<Chan Number="0">
						<prop name="Fluor">25.6882305550251</prop>
						<prop name="Temp">59.94</prop>
						<prop name="Time">5814633</prop>
					</Chan>
				</Acq>
				<Acq Number="35">
					<Chan Number="0">
						<prop name="Fluor">38.2517229931084</prop>
						<prop name="Temp">59.94</prop>
						<prop name="Time">5968416</prop>
					</Chan>
				</Acq>
				<Acq Number="36">
					<Chan Number="0">
						<prop name="Fluor">54.6114163497943</prop>
						<prop name="Temp">59.94</prop>
						<prop name="Time">6122233</prop>
					</Chan>
				</Acq>
				<Acq Number="37">
					<Chan Number="0">
						<prop name="Fluor">68.1169419202005</prop>
						<prop name="Temp">59.94</prop>
						<prop name="Time">6276000</prop>
					</Chan>
				</Acq>
				<Acq Number="38">
					<Chan Number="0">
						<prop name="Fluor">75.8535351637634</prop>
						<prop name="Temp">59.94</prop>
						<prop name="Time">6429816</prop>
					</Chan>
				</Acq>
				<Acq Number="39">
					<Chan Number="0">
						<prop name="Fluor">80.6921572473859</prop>
						<prop name="Temp">59.94</prop>
						<prop name="Time">6583600</prop>
					</Chan>
				</Acq>
				<Acq Number="40">
					<Chan Number="0">
						<prop name="Fluor">84.0657384834752</prop>
						<prop name="Temp">59.94</prop>
						<prop name="Time">6737416</prop>
					</Chan>
				</Acq>
				<Acq Number="41">
					<Chan Number="0">
						<prop name="Fluor">86.5348211362148</prop>
						<prop name="Temp">59.97</prop>
						<prop name="Time">6890967</prop>
					</Chan>
				</Acq>
				<Acq Number="42">
					<Chan Number="0">
						<prop name="Fluor">88.1242351570389</prop>
						<prop name="Temp">59.97</prop>
						<prop name="Time">7044766</prop>
					</Chan>
				</Acq>
				<Acq Number="43">
					<Chan Number="0">
						<prop name="Fluor">89.6194777792389</prop>
						<prop name="Temp">59.94</prop>
						<prop name="Time">7198550</prop>
					</Chan>
				</Acq>
				<Acq Number="44">
					<Chan Number="0">
						<prop name="Fluor">90.6335240174183</prop>
						<prop name="Temp">59.94</prop>
						<prop name="Time">7352366</prop>
					</Chan>
				</Acq>
				<Acq Number="45">
					<Chan Number="0">
						<prop name="Fluor">91.4041961675273</prop>
						<prop name="Temp">59.94</prop>
						<prop name="Time">7506166</prop>
					</Chan>
				</Acq>
			</Sample>
			<Sample Number="37">
				<Acq Number="1">
					<Chan Number="0">
						<prop name="Fluor">4.4944384512424</prop>
						<prop name="Temp">59.94</prop>
						<prop name="Time">739333</prop>
					</Chan>
				</Acq>
				<Acq Number="2">
					<Chan Number="0">
						<prop name="Fluor">4.46101905968961</prop>
						<prop name="Temp">59.94</prop>
						<prop name="Time">893133</prop>
					</Chan>
				</Acq>
				<Acq Number="3">
					<Chan Number="0">
						<prop name="Fluor">4.43604537544735</prop>
						<prop name="Temp">59.94</prop>
						<prop name="Time">1046967</prop>
					</Chan>
				</Acq>
				<Acq Number="4">
					<Chan Number="0">
						<prop name="Fluor">4.51550610829058</prop>
						<prop name="Temp">59.94</prop>
						<prop name="Time">1200783</prop>
					</Chan>
				</Acq>
				<Acq Number="5">
					<Chan Number="0">
						<prop name="Fluor">4.53427081575966</prop>
						<prop name="Temp">59.94</prop>
						<prop name="Time">1354550</prop>
					</Chan>
				</Acq>
				<Acq Number="6">
					<Chan Number="0">
						<prop name="Fluor">4.54837735271417</prop>
						<prop name="Temp">59.94</prop>
						<prop name="Time">1508366</prop>
					</Chan>
				</Acq>
				<Acq Number="7">
					<Chan Number="0">
						<prop name="Fluor">4.50796923106104</prop>
						<prop name="Temp">59.94</prop>
						<prop name="Time">1662150</prop>
					</Chan>
				</Acq>
				<Acq Number="8">
					<Chan Number="0">
						<prop name="Fluor">4.57098085664605</prop>
						<prop name="Temp">59.94</prop>
						<prop name="Time">1815983</prop>
					</Chan>
				</Acq>
				<Acq Number="9">
					<Chan Number="0">
						<prop name="Fluor">4.59038582175606</prop>
						<prop name="Temp">59.94</prop>
						<prop name="Time">1969750</prop>
					</Chan>
				</Acq>
				<Acq Number="10">
					<Chan Number="0">
						<prop name="Fluor">4.59714324098026</prop>
						<prop name="Temp">59.94</prop>
						<prop name="Time">2123600</prop>
					</Chan>
				</Acq>
				<Acq Number="11">
					<Chan Number="0">
						<prop name="Fluor">4.62090302561231</prop>
						<prop name="Temp">59.94</prop>
						<prop name="Time">2277366</prop>
					</Chan>
				</Acq>
				<Acq Number="12">
					<Chan Number="0">
						<prop name="Fluor">4.65148549780132</prop>
						<prop name="Temp">59.94</prop>
						<prop name="Time">2431133</prop>
					</Chan>
				</Acq>
				<Acq Number="13">
					<Chan Number="0">
						<prop name="Fluor">4.63026153468151</prop>
						<prop name="Temp">59.94</prop>
						<prop name="Time">2584950</prop>
					</Chan>
				</Acq>
				<Acq Number="14">
					<Chan Number="0">
						<prop name="Fluor">4.65546352425174</prop>
						<prop name="Temp">59.94</prop>
						<prop name="Time">2738750</prop>
					</Chan>
				</Acq>
				<Acq Number="15">
					<Chan Number="0">
						<prop name="Fluor">4.73124323114374</prop>
						<prop name="Temp">59.94</prop>
						<prop name="Time">2892566</prop>
					</Chan>
				</Acq>
				<Acq Number="16">
					<Chan Number="0">
						<prop name="Fluor">4.59200460011687</prop>
						<prop name="Temp">59.94</prop>
						<prop name="Time">3046350</prop>
					</Chan>
				</Acq>
				<Acq Number="17">
					<Chan Number="0">
						<prop name="Fluor">4.59169717743405</prop>
						<prop name="Temp">59.94</prop>
						<prop name="Time">3199916</prop>
					</Chan>
				</Acq>
				<Acq Number="18">
					<Chan Number="0">
						<prop name="Fluor">4.63924384684793</prop>
						<prop name="Temp">59.94</prop>
						<prop name="Time">3353683</prop>
					</Chan>
				</Acq>
				<Acq Number="19">
					<Chan Number="0">
						<prop name="Fluor">4.66529590914658</prop>
						<prop name="Temp">59.94</prop>
						<prop name="Time">3507500</prop>
					</Chan>
				</Acq>
				<Acq Number="20">
					<Chan Number="0">
						<prop name="Fluor">4.66746897703723</prop>
						<prop name="Temp">59.94</prop>
						<prop name="Time">3661333</prop>
					</Chan>
				</Acq>
				<Acq Number="21">
					<Chan Number="0">
						<prop name="Fluor">4.73864161770082</prop>
						<prop name="Temp">59.94</prop>
						<prop name="Time">3815100</prop>
					</Chan>
				</Acq>
				<Acq Number="22">
					<Chan Number="0">
						<prop name="Fluor">4.66927193455534</prop>
						<prop name="Temp">59.94</prop>
						<prop name="Time">3968916</prop>
					</Chan>
				</Acq>
				<Acq Number="23">
					<Chan Number="0">
						<prop name="Fluor">4.62218434531247</prop>
						<prop name="Temp">59.94</prop>
						<prop name="Time">4122716</prop>
					</Chan>
				</Acq>
				<Acq Number="24">
					<Chan Number="0">
						<prop name="Fluor">4.71895703394008</prop>
						<prop name="Temp">59.94</prop>
						<prop name="Time">4276483</prop>
					</Chan>
				</Acq>
				<Acq Number="25">
					<Chan Number="0">
						<prop name="Fluor">4.72201023910628</prop>
						<prop name="Temp">59.94</prop>
						<prop name="Time">4430316</prop>
					</Chan>
				</Acq>
				<Acq Number="26">
					<Chan Number="0">
						<prop name="Fluor">4.72215337104022</prop>
						<prop name="Temp">59.94</prop>
						<prop name="Time">4584133</prop>
					</Chan>
				</Acq>
				<Acq Number="27">
					<Chan Number="0">
						<prop name="Fluor">4.74498905268965</prop>
						<prop name="Temp">59.97</prop>
						<prop name="Time">4737900</prop>
					</Chan>
				</Acq>
				<Acq Number="28">
					<Chan Number="0">
						<prop name="Fluor">4.81581080432448</prop>
						<prop name="Temp">59.94</prop>
						<prop name="Time">4891700</prop>
					</Chan>
				</Acq>
				<Acq Number="29">
					<Chan Number="0">
						<prop name="Fluor">4.92773844285742</prop>
						<prop name="Temp">59.94</prop>
						<prop name="Time">5045533</prop>
					</Chan>
				</Acq>
				<Acq Number="30">
					<Chan Number="0">
						<prop name="Fluor">5.25278271060759</prop>
						<prop name="Temp">59.94</prop>
						<prop name="Time">5199383</prop>
					</Chan>
				</Acq>
				<Acq Number="31">
					<Chan Number="0">
						<prop name="Fluor">5.65137033347368</prop>
						<prop name="Temp">59.94</prop>
						<prop name="Time">5353200</prop>
					</Chan>
				</Acq>
				<Acq Number="32">
					<Chan Number="0">
						<prop name="Fluor">6.70763961188404</prop>
						<prop name="Temp">59.94</prop>
						<prop name="Time">5507000</prop>
					</Chan>
				</Acq>
				<Acq Number="33">
					<Chan Number="0">
						<prop name="Fluor">8.4418104541397</prop>
						<prop name="Temp">59.94</prop>
						<prop name="Time">5660800</prop>
					</Chan>
				</Acq>
				<Acq Number="34">
					<Chan Number="0">
						<prop name="Fluor">11.783964192382</prop>
						<prop name="Temp">59.94</prop>
						<prop name="Time">5814633</prop>
					</Chan>
				</Acq>
				<Acq Number="35">
					<Chan Number="0">
						<prop name="Fluor">17.6744870775733</prop>
						<prop name="Temp">59.94</prop>
						<prop name="Time">5968416</prop>
					</Chan>
				</Acq>
				<Acq Number="36">
					<Chan Number="0">
						<prop name="Fluor">27.0600214902876</prop>
						<prop name="Temp">59.94</prop>
						<prop name="Time">6122233</prop>
					</Chan>
				</Acq>
				<Acq Number="37">
					<Chan Number="0">
						<prop name="Fluor">38.7414333332201</prop>
						<prop name="Temp">59.94</prop>
						<prop name="Time">6276000</prop>
					</Chan>
				</Acq>
				<Acq Number="38">
					<Chan Number="0">
						<prop name="Fluor">49.6462590871968</prop>
						<prop name="Temp">59.94</prop>
						<prop name="Time">6429816</prop>
					</Chan>
				</Acq>
				<Acq Number="39">
					<Chan Number="0">
						<prop name="Fluor">57.7945211867735</prop>
						<prop name="Temp">59.94</prop>
						<prop name="Time">6583600</prop>
					</Chan>
				</Acq>
				<Acq Number="40">
					<Chan Number="0">
						<prop name="Fluor">63.6186598463246</prop>
						<prop name="Temp">59.94</prop>
						<prop name="Time">6737416</prop>
					</Chan>
				</Acq>
				<Acq Number="41">
					<Chan Number="0">
						<prop name="Fluor">68.2899810620372</prop>
						<prop name="Temp">59.97</prop>
						<prop name="Time">6890967</prop>
					</Chan>
				</Acq>
				<Acq Number="42">
					<Chan Number="0">
						<prop name="Fluor">71.8480507811004</prop>
						<prop name="Temp">59.97</prop>
						<prop name="Time">7044766</prop>
					</Chan>
				</Acq>
				<Acq Number="43">
					<Chan Number="0">
						<prop name="Fluor">74.736748490267</prop>
						<prop name="Temp">59.94</prop>
						<prop name="Time">7198550</prop>
					</Chan>
				</Acq>
				<Acq Number="44">
					<Chan Number="0">
						<prop name="Fluor">76.9124332222955</prop>
						<prop name="Temp">59.94</prop>
						<prop name="Time">7352366</prop>
					</Chan>
				</Acq>
				<Acq Number="45">
					<Chan Number="0">
						<prop name="Fluor">78.6392553216819</prop>
						<prop name="Temp">59.94</prop>
						<prop name="Time">7506166</prop>
					</Chan>
				</Acq>
			</Sample>
			<Sample Number="38">
				<Acq Number="1">
					<Chan Number="0">
						<prop name="Fluor">3.798328595071</prop>
						<prop name="Temp">59.94</prop>
						<prop name="Time">739333</prop>
					</Chan>
				</Acq>
				<Acq Number="2">
					<Chan Number="0">
						<prop name="Fluor">3.81166427452075</prop>
						<prop name="Temp">59.94</prop>
						<prop name="Time">893133</prop>
					</Chan>
				</Acq>
				<Acq Number="3">
					<Chan Number="0">
						<prop name="Fluor">3.81022288159118</prop>
						<prop name="Temp">59.94</prop>
						<prop name="Time">1046967</prop>
					</Chan>
				</Acq>
				<Acq Number="4">
					<Chan Number="0">
						<prop name="Fluor">3.86236902250401</prop>
						<prop name="Temp">59.94</prop>
						<prop name="Time">1200783</prop>
					</Chan>
				</Acq>
				<Acq Number="5">
					<Chan Number="0">
						<prop name="Fluor">3.85853679623342</prop>
						<prop name="Temp">59.94</prop>
						<prop name="Time">1354550</prop>
					</Chan>
				</Acq>
				<Acq Number="6">
					<Chan Number="0">
						<prop name="Fluor">3.91463625445209</prop>
						<prop name="Temp">59.94</prop>
						<prop name="Time">1508366</prop>
					</Chan>
				</Acq>
				<Acq Number="7">
					<Chan Number="0">
						<prop name="Fluor">3.87595515789741</prop>
						<prop name="Temp">59.94</prop>
						<prop name="Time">1662150</prop>
					</Chan>
				</Acq>
				<Acq Number="8">
					<Chan Number="0">
						<prop name="Fluor">3.93602646224314</prop>
						<prop name="Temp">59.94</prop>
						<prop name="Time">1815983</prop>
					</Chan>
				</Acq>
				<Acq Number="9">
					<Chan Number="0">
						<prop name="Fluor">3.95466831481194</prop>
						<prop name="Temp">59.94</prop>
						<prop name="Time">1969750</prop>
					</Chan>
				</Acq>
				<Acq Number="10">
					<Chan Number="0">
						<prop name="Fluor">3.96050974490541</prop>
						<prop name="Temp">59.94</prop>
						<prop name="Time">2123600</prop>
					</Chan>
				</Acq>
				<Acq Number="11">
					<Chan Number="0">
						<prop name="Fluor">3.93876384743999</prop>
						<prop name="Temp">59.94</prop>
						<prop name="Time">2277366</prop>
					</Chan>
				</Acq>
				<Acq Number="12">
					<Chan Number="0">
						<prop name="Fluor">3.98908181420878</prop>
						<prop name="Temp">59.94</prop>
						<prop name="Time">2431133</prop>
					</Chan>
				</Acq>
				<Acq Number="13">
					<Chan Number="0">
						<prop name="Fluor">4.01304675464287</prop>
						<prop name="Temp">59.94</prop>
						<prop name="Time">2584950</prop>
					</Chan>
				</Acq>
				<Acq Number="14">
					<Chan Number="0">
						<prop name="Fluor">4.0146302821348</prop>
						<prop name="Temp">59.94</prop>
						<prop name="Time">2738750</prop>
					</Chan>
				</Acq>
				<Acq Number="15">
					<Chan Number="0">
						<prop name="Fluor">4.04139668990616</prop>
						<prop name="Temp">59.94</prop>
						<prop name="Time">2892566</prop>
					</Chan>
				</Acq>
				<Acq Number="16">
					<Chan Number="0">
						<prop name="Fluor">4.02061672151767</prop>
						<prop name="Temp">59.94</prop>
						<prop name="Time">3046350</prop>
					</Chan>
				</Acq>
				<Acq Number="17">
					<Chan Number="0">
						<prop name="Fluor">3.97604130414429</prop>
						<prop name="Temp">59.94</prop>
						<prop name="Time">3199916</prop>
					</Chan>
				</Acq>
				<Acq Number="18">
					<Chan Number="0">
						<prop name="Fluor">4.04303320903819</prop>
						<prop name="Temp">59.94</prop>
						<prop name="Time">3353683</prop>
					</Chan>
				</Acq>
				<Acq Number="19">
					<Chan Number="0">
						<prop name="Fluor">4.02310281673508</prop>
						<prop name="Temp">59.94</prop>
						<prop name="Time">3507500</prop>
					</Chan>
				</Acq>
				<Acq Number="20">
					<Chan Number="0">
						<prop name="Fluor">4.04716689528261</prop>
						<prop name="Temp">59.94</prop>
						<prop name="Time">3661333</prop>
					</Chan>
				</Acq>
				<Acq Number="21">
					<Chan Number="0">
						<prop name="Fluor">4.06994125244814</prop>
						<prop name="Temp">59.94</prop>
						<prop name="Time">3815100</prop>
					</Chan>
				</Acq>
				<Acq Number="22">
					<Chan Number="0">
						<prop name="Fluor">4.07088813980058</prop>
						<prop name="Temp">59.94</prop>
						<prop name="Time">3968916</prop>
					</Chan>
				</Acq>
				<Acq Number="23">
					<Chan Number="0">
						<prop name="Fluor">4.11513051771401</prop>
						<prop name="Temp">59.94</prop>
						<prop name="Time">4122716</prop>
					</Chan>
				</Acq>
				<Acq Number="24">
					<Chan Number="0">
						<prop name="Fluor">4.20625952791007</prop>
						<prop name="Temp">59.94</prop>
						<prop name="Time">4276483</prop>
					</Chan>
				</Acq>
				<Acq Number="25">
					<Chan Number="0">
						<prop name="Fluor">4.3643816231774</prop>
						<prop name="Temp">59.94</prop>
						<prop name="Time">4430316</prop>
					</Chan>
				</Acq>
				<Acq Number="26">
					<Chan Number="0">
						<prop name="Fluor">4.74203726206837</prop>
						<prop name="Temp">59.94</prop>
						<prop name="Time">4584133</prop>
					</Chan>
				</Acq>
				<Acq Number="27">
					<Chan Number="0">
						<prop name="Fluor">5.36336771564341</prop>
						<prop name="Temp">59.97</prop>
						<prop name="Time">4737900</prop>
					</Chan>
				</Acq>
				<Acq Number="28">
					<Chan Number="0">
						<prop name="Fluor">6.67572381964205</prop>
						<prop name="Temp">59.94</prop>
						<prop name="Time">4891700</prop>
					</Chan>
				</Acq>
				<Acq Number="29">
					<Chan Number="0">
						<prop name="Fluor">8.98118437399361</prop>
						<prop name="Temp">59.94</prop>
						<prop name="Time">5045533</prop>
					</Chan>
				</Acq>
				<Acq Number="30">
					<Chan Number="0">
						<prop name="Fluor">13.4918546355731</prop>
						<prop name="Temp">59.94</prop>
						<prop name="Time">5199383</prop>
					</Chan>
				</Acq>
				<Acq Number="31">
					<Chan Number="0">
						<prop name="Fluor">21.4885476890153</prop>
						<prop name="Temp">59.94</prop>
						<prop name="Time">5353200</prop>
					</Chan>
				</Acq>
				<Acq Number="32">
					<Chan Number="0">
						<prop name="Fluor">34.4508352575805</prop>
						<prop name="Temp">59.94</prop>
						<prop name="Time">5507000</prop>
					</Chan>
				</Acq>
				<Acq Number="33">
					<Chan Number="0">
						<prop name="Fluor">50.2301799196114</prop>
						<prop name="Temp">59.94</prop>
						<prop name="Time">5660800</prop>
					</Chan>
				</Acq>
				<Acq Number="34">
					<Chan Number="0">
						<prop name="Fluor">63.2734547345774</prop>
						<prop name="Temp">59.94</prop>
						<prop name="Time">5814633</prop>
					</Chan>
				</Acq>
				<Acq Number="35">
					<Chan Number="0">
						<prop name="Fluor">71.0455396688403</prop>
						<prop name="Temp">59.94</prop>
						<prop name="Time">5968416</prop>
					</Chan>
				</Acq>
				<Acq Number="36">
					<Chan Number="0">
						<prop name="Fluor">76.5593710745241</prop>
						<prop name="Temp">59.94</prop>
						<prop name="Time">6122233</prop>
					</Chan>
				</Acq>
				<Acq Number="37">
					<Chan Number="0">
						<prop name="Fluor">80.4508250024788</prop>
						<prop name="Temp">59.94</prop>
						<prop name="Time">6276000</prop>
					</Chan>
				</Acq>
				<Acq Number="38">
					<Chan Number="0">
						<prop name="Fluor">83.1227064866901</prop>
						<prop name="Temp">59.94</prop>
						<prop name="Time">6429816</prop>
					</Chan>
				</Acq>
				<Acq Number="39">
					<Chan Number="0">
						<prop name="Fluor">85.3772865834471</prop>
						<prop name="Temp">59.94</prop>
						<prop name="Time">6583600</prop>
					</Chan>
				</Acq>
				<Acq Number="40">
					<Chan Number="0">
						<prop name="Fluor">86.899805050331</prop>
						<prop name="Temp">59.94</prop>
						<prop name="Time">6737416</prop>
					</Chan>
				</Acq>
				<Acq Number="41">
					<Chan Number="0">
						<prop name="Fluor">87.8547326016322</prop>
						<prop name="Temp">59.97</prop>
						<prop name="Time">6890967</prop>
					</Chan>
				</Acq>
				<Acq Number="42">
					<Chan Number="0">
						<prop name="Fluor">88.8761358634471</prop>
						<prop name="Temp">59.97</prop>
						<prop name="Time">7044766</prop>
					</Chan>
				</Acq>
				<Acq Number="43">
					<Chan Number="0">
						<prop name="Fluor">89.3664792537037</prop>
						<prop name="Temp">59.94</prop>
						<prop name="Time">7198550</prop>
					</Chan>
				</Acq>
				<Acq Number="44">
					<Chan Number="0">
						<prop name="Fluor">89.9973925886388</prop>
						<prop name="Temp">59.94</prop>
						<prop name="Time">7352366</prop>
					</Chan>
				</Acq>
				<Acq Number="45">
					<Chan Number="0">
						<prop name="Fluor">90.4174452097178</prop>
						<prop name="Temp">59.94</prop>
						<prop name="Time">7506166</prop>
					</Chan>
				</Acq>
			</Sample>
			<Sample Number="39">
				<Acq Number="1">
					<Chan Number="0">
						<prop name="Fluor">5.45935530866161</prop>
						<prop name="Temp">59.94</prop>
						<prop name="Time">739333</prop>
					</Chan>
				</Acq>
				<Acq Number="2">
					<Chan Number="0">
						<prop name="Fluor">5.50995890208526</prop>
						<prop name="Temp">59.94</prop>
						<prop name="Time">893133</prop>
					</Chan>
				</Acq>
				<Acq Number="3">
					<Chan Number="0">
						<prop name="Fluor">5.50784006637576</prop>
						<prop name="Temp">59.94</prop>
						<prop name="Time">1046967</prop>
					</Chan>
				</Acq>
				<Acq Number="4">
					<Chan Number="0">
						<prop name="Fluor">5.62478743547509</prop>
						<prop name="Temp">59.94</prop>
						<prop name="Time">1200783</prop>
					</Chan>
				</Acq>
				<Acq Number="5">
					<Chan Number="0">
						<prop name="Fluor">5.53514185123495</prop>
						<prop name="Temp">59.94</prop>
						<prop name="Time">1354550</prop>
					</Chan>
				</Acq>
				<Acq Number="6">
					<Chan Number="0">
						<prop name="Fluor">5.63660145809335</prop>
						<prop name="Temp">59.94</prop>
						<prop name="Time">1508366</prop>
					</Chan>
				</Acq>
				<Acq Number="7">
					<Chan Number="0">
						<prop name="Fluor">5.62340002143962</prop>
						<prop name="Temp">59.94</prop>
						<prop name="Time">1662150</prop>
					</Chan>
				</Acq>
				<Acq Number="8">
					<Chan Number="0">
						<prop name="Fluor">5.614607983881</prop>
						<prop name="Temp">59.94</prop>
						<prop name="Time">1815983</prop>
					</Chan>
				</Acq>
				<Acq Number="9">
					<Chan Number="0">
						<prop name="Fluor">5.67294067481081</prop>
						<prop name="Temp">59.94</prop>
						<prop name="Time">1969750</prop>
					</Chan>
				</Acq>
				<Acq Number="10">
					<Chan Number="0">
						<prop name="Fluor">5.63914279833491</prop>
						<prop name="Temp">59.94</prop>
						<prop name="Time">2123600</prop>
					</Chan>
				</Acq>
				<Acq Number="11">
					<Chan Number="0">
						<prop name="Fluor">5.66065895735169</prop>
						<prop name="Temp">59.94</prop>
						<prop name="Time">2277366</prop>
					</Chan>
				</Acq>
				<Acq Number="12">
					<Chan Number="0">
						<prop name="Fluor">5.66946125142604</prop>
						<prop name="Temp">59.94</prop>
						<prop name="Time">2431133</prop>
					</Chan>
				</Acq>
				<Acq Number="13">
					<Chan Number="0">
						<prop name="Fluor">5.71433225464596</prop>
						<prop name="Temp">59.94</prop>
						<prop name="Time">2584950</prop>
					</Chan>
				</Acq>
				<Acq Number="14">
					<Chan Number="0">
						<prop name="Fluor">5.71659991771339</prop>
						<prop name="Temp">59.94</prop>
						<prop name="Time">2738750</prop>
					</Chan>
				</Acq>
				<Acq Number="15">
					<Chan Number="0">
						<prop name="Fluor">5.70202217216504</prop>
						<prop name="Temp">59.94</prop>
						<prop name="Time">2892566</prop>
					</Chan>
				</Acq>
				<Acq Number="16">
					<Chan Number="0">
						<prop name="Fluor">5.64041176520814</prop>
						<prop name="Temp">59.94</prop>
						<prop name="Time">3046350</prop>
					</Chan>
				</Acq>
				<Acq Number="17">
					<Chan Number="0">
						<prop name="Fluor">5.6399943059532</prop>
						<prop name="Temp">59.94</prop>
						<prop name="Time">3199916</prop>
					</Chan>
				</Acq>
				<Acq Number="18">
					<Chan Number="0">
						<prop name="Fluor">5.66195629346722</prop>
						<prop name="Temp">59.94</prop>
						<prop name="Time">3353683</prop>
					</Chan>
				</Acq>
				<Acq Number="19">
					<Chan Number="0">
						<prop name="Fluor">5.70743011923064</prop>
						<prop name="Temp">59.94</prop>
						<prop name="Time">3507500</prop>
					</Chan>
				</Acq>
				<Acq Number="20">
					<Chan Number="0">
						<prop name="Fluor">5.68886546305754</prop>
						<prop name="Temp">59.94</prop>
						<prop name="Time">3661333</prop>
					</Chan>
				</Acq>
				<Acq Number="21">
					<Chan Number="0">
						<prop name="Fluor">5.66849238452154</prop>
						<prop name="Temp">59.94</prop>
						<prop name="Time">3815100</prop>
					</Chan>
				</Acq>
				<Acq Number="22">
					<Chan Number="0">
						<prop name="Fluor">5.66968657011403</prop>
						<prop name="Temp">59.94</prop>
						<prop name="Time">3968916</prop>
					</Chan>
				</Acq>
				<Acq Number="23">
					<Chan Number="0">
						<prop name="Fluor">5.69057329312</prop>
						<prop name="Temp">59.94</prop>
						<prop name="Time">4122716</prop>
					</Chan>
				</Acq>
				<Acq Number="24">
					<Chan Number="0">
						<prop name="Fluor">5.7147105931702</prop>
						<prop name="Temp">59.94</prop>
						<prop name="Time">4276483</prop>
					</Chan>
				</Acq>
				<Acq Number="25">
					<Chan Number="0">
						<prop name="Fluor">5.71768548236181</prop>
						<prop name="Temp">59.94</prop>
						<prop name="Time">4430316</prop>
					</Chan>
				</Acq>
				<Acq Number="26">
					<Chan Number="0">
						<prop name="Fluor">5.71646597231903</prop>
						<prop name="Temp">59.94</prop>
						<prop name="Time">4584133</prop>
					</Chan>
				</Acq>
				<Acq Number="27">
					<Chan Number="0">
						<prop name="Fluor">5.73478355791714</prop>
						<prop name="Temp">59.97</prop>
						<prop name="Time">4737900</prop>
					</Chan>
				</Acq>
				<Acq Number="28">
					<Chan Number="0">
						<prop name="Fluor">5.66913896410529</prop>
						<prop name="Temp">59.94</prop>
						<prop name="Time">4891700</prop>
					</Chan>
				</Acq>
				<Acq Number="29">
					<Chan Number="0">
						<prop name="Fluor">5.64021421361725</prop>
						<prop name="Temp">59.94</prop>
						<prop name="Time">5045533</prop>
					</Chan>
				</Acq>
				<Acq Number="30">
					<Chan Number="0">
						<prop name="Fluor">5.72100243974555</prop>
						<prop name="Temp">59.94</prop>
						<prop name="Time">5199383</prop>
					</Chan>
				</Acq>
				<Acq Number="31">
					<Chan Number="0">
						<prop name="Fluor">5.80519894080391</prop>
						<prop name="Temp">59.94</prop>
						<prop name="Time">5353200</prop>
					</Chan>
				</Acq>
				<Acq Number="32">
					<Chan Number="0">
						<prop name="Fluor">5.73574214110038</prop>
						<prop name="Temp">59.94</prop>
						<prop name="Time">5507000</prop>
					</Chan>
				</Acq>
				<Acq Number="33">
					<Chan Number="0">
						<prop name="Fluor">5.80750373386053</prop>
						<prop name="Temp">59.94</prop>
						<prop name="Time">5660800</prop>
					</Chan>
				</Acq>
				<Acq Number="34">
					<Chan Number="0">
						<prop name="Fluor">5.9253755642044</prop>
						<prop name="Temp">59.94</prop>
						<prop name="Time">5814633</prop>
					</Chan>
				</Acq>
				<Acq Number="35">
					<Chan Number="0">
						<prop name="Fluor">6.04558332233985</prop>
						<prop name="Temp">59.94</prop>
						<prop name="Time">5968416</prop>
					</Chan>
				</Acq>
				<Acq Number="36">
					<Chan Number="0">
						<prop name="Fluor">6.36508792447888</prop>
						<prop name="Temp">59.94</prop>
						<prop name="Time">6122233</prop>
					</Chan>
				</Acq>
				<Acq Number="37">
					<Chan Number="0">
						<prop name="Fluor">6.86248481434932</prop>
						<prop name="Temp">59.94</prop>
						<prop name="Time">6276000</prop>
					</Chan>
				</Acq>
				<Acq Number="38">
					<Chan Number="0">
						<prop name="Fluor">7.85995756945305</prop>
						<prop name="Temp">59.94</prop>
						<prop name="Time">6429816</prop>
					</Chan>
				</Acq>
				<Acq Number="39">
					<Chan Number="0">
						<prop name="Fluor">9.87489379606491</prop>
						<prop name="Temp">59.94</prop>
						<prop name="Time">6583600</prop>
					</Chan>
				</Acq>
				<Acq Number="40">
					<Chan Number="0">
						<prop name="Fluor">14.2150398558486</prop>
						<prop name="Temp">59.94</prop>
						<prop name="Time">6737416</prop>
					</Chan>
				</Acq>
				<Acq Number="41">
					<Chan Number="0">
						<prop name="Fluor">22.275153998854</prop>
						<prop name="Temp">59.97</prop>
						<prop name="Time">6890967</prop>
					</Chan>
				</Acq>
				<Acq Number="42">
					<Chan Number="0">
						<prop name="Fluor">34.5363647199878</prop>
						<prop name="Temp">59.97</prop>
						<prop name="Time">7044766</prop>
					</Chan>
				</Acq>
				<Acq Number="43">
					<Chan Number="0">
						<prop name="Fluor">48.2521474349528</prop>
						<prop name="Temp">59.94</prop>
						<prop name="Time">7198550</prop>
					</Chan>
				</Acq>
				<Acq Number="44">
					<Chan Number="0">
						<prop name="Fluor">58.7842724408747</prop>
						<prop name="Temp">59.94</prop>
						<prop name="Time">7352366</prop>
					</Chan>
				</Acq>
				<Acq Number="45">
					<Chan Number="0">
						<prop name="Fluor">65.53584745104</prop>
						<prop name="Temp">59.94</prop>
						<prop name="Time">7506166</prop>
					</Chan>
				</Acq>
			</Sample>
			<Sample Number="40">
				<Acq Number="1">
					<Chan Number="0">
						<prop name="Fluor">3.71779974356921</prop>
						<prop name="Temp">59.94</prop>
						<prop name="Time">739333</prop>
					</Chan>
				</Acq>
				<Acq Number="2">
					<Chan Number="0">
						<prop name="Fluor">3.6890533959333</prop>
						<prop name="Temp">59.94</prop>
						<prop name="Time">893133</prop>
					</Chan>
				</Acq>
				<Acq Number="3">
					<Chan Number="0">
						<prop name="Fluor">3.70793726245882</prop>
						<prop name="Temp">59.94</prop>
						<prop name="Time">1046967</prop>
					</Chan>
				</Acq>
				<Acq Number="4">
					<Chan Number="0">
						<prop name="Fluor">3.81761509544366</prop>
						<prop name="Temp">59.94</prop>
						<prop name="Time">1200783</prop>
					</Chan>
				</Acq>
				<Acq Number="5">
					<Chan Number="0">
						<prop name="Fluor">3.75280769850217</prop>
						<prop name="Temp">59.94</prop>
						<prop name="Time">1354550</prop>
					</Chan>
				</Acq>
				<Acq Number="6">
					<Chan Number="0">
						<prop name="Fluor">3.82564559781454</prop>
						<prop name="Temp">59.94</prop>
						<prop name="Time">1508366</prop>
					</Chan>
				</Acq>
				<Acq Number="7">
					<Chan Number="0">
						<prop name="Fluor">3.81054702422216</prop>
						<prop name="Temp">59.94</prop>
						<prop name="Time">1662150</prop>
					</Chan>
				</Acq>
				<Acq Number="8">
					<Chan Number="0">
						<prop name="Fluor">3.84539389958678</prop>
						<prop name="Temp">59.94</prop>
						<prop name="Time">1815983</prop>
					</Chan>
				</Acq>
				<Acq Number="9">
					<Chan Number="0">
						<prop name="Fluor">3.82170956112544</prop>
						<prop name="Temp">59.94</prop>
						<prop name="Time">1969750</prop>
					</Chan>
				</Acq>
				<Acq Number="10">
					<Chan Number="0">
						<prop name="Fluor">3.88853953575702</prop>
						<prop name="Temp">59.94</prop>
						<prop name="Time">2123600</prop>
					</Chan>
				</Acq>
				<Acq Number="11">
					<Chan Number="0">
						<prop name="Fluor">3.86841083907509</prop>
						<prop name="Temp">59.94</prop>
						<prop name="Time">2277366</prop>
					</Chan>
				</Acq>
				<Acq Number="12">
					<Chan Number="0">
						<prop name="Fluor">3.91529281469934</prop>
						<prop name="Temp">59.94</prop>
						<prop name="Time">2431133</prop>
					</Chan>
				</Acq>
				<Acq Number="13">
					<Chan Number="0">
						<prop name="Fluor">3.89665644732477</prop>
						<prop name="Temp">59.94</prop>
						<prop name="Time">2584950</prop>
					</Chan>
				</Acq>
				<Acq Number="14">
					<Chan Number="0">
						<prop name="Fluor">3.93908468029615</prop>
						<prop name="Temp">59.94</prop>
						<prop name="Time">2738750</prop>
					</Chan>
				</Acq>
				<Acq Number="15">
					<Chan Number="0">
						<prop name="Fluor">4.00499097063347</prop>
						<prop name="Temp">59.94</prop>
						<prop name="Time">2892566</prop>
					</Chan>
				</Acq>
				<Acq Number="16">
					<Chan Number="0">
						<prop name="Fluor">3.92433773129443</prop>
						<prop name="Temp">59.94</prop>
						<prop name="Time">3046350</prop>
					</Chan>
				</Acq>
				<Acq Number="17">
					<Chan Number="0">
						<prop name="Fluor">3.90340507729392</prop>
						<prop name="Temp">59.94</prop>
						<prop name="Time">3199916</prop>
					</Chan>
				</Acq>
				<Acq Number="18">
					<Chan Number="0">
						<prop name="Fluor">3.96510953530181</prop>
						<prop name="Temp">59.94</prop>
						<prop name="Time">3353683</prop>
					</Chan>
				</Acq>
				<Acq Number="19">
					<Chan Number="0">
						<prop name="Fluor">3.92574280400635</prop>
						<prop name="Temp">59.94</prop>
						<prop name="Time">3507500</prop>
					</Chan>
				</Acq>
				<Acq Number="20">
					<Chan Number="0">
						<prop name="Fluor">3.96762670515315</prop>
						<prop name="Temp">59.94</prop>
						<prop name="Time">3661333</prop>
					</Chan>
				</Acq>
				<Acq Number="21">
					<Chan Number="0">
						<prop name="Fluor">3.98734327460708</prop>
						<prop name="Temp">59.94</prop>
						<prop name="Time">3815100</prop>
					</Chan>
				</Acq>
				<Acq Number="22">
					<Chan Number="0">
						<prop name="Fluor">3.96618571001262</prop>
						<prop name="Temp">59.94</prop>
						<prop name="Time">3968916</prop>
					</Chan>
				</Acq>
				<Acq Number="23">
					<Chan Number="0">
						<prop name="Fluor">3.96489123530037</prop>
						<prop name="Temp">59.94</prop>
						<prop name="Time">4122716</prop>
					</Chan>
				</Acq>
				<Acq Number="24">
					<Chan Number="0">
						<prop name="Fluor">3.98674048070131</prop>
						<prop name="Temp">59.94</prop>
						<prop name="Time">4276483</prop>
					</Chan>
				</Acq>
				<Acq Number="25">
					<Chan Number="0">
						<prop name="Fluor">3.98822453460798</prop>
						<prop name="Temp">59.94</prop>
						<prop name="Time">4430316</prop>
					</Chan>
				</Acq>
				<Acq Number="26">
					<Chan Number="0">
						<prop name="Fluor">4.02775888571008</prop>
						<prop name="Temp">59.94</prop>
						<prop name="Time">4584133</prop>
					</Chan>
				</Acq>
				<Acq Number="27">
					<Chan Number="0">
						<prop name="Fluor">4.04525293461544</prop>
						<prop name="Temp">59.97</prop>
						<prop name="Time">4737900</prop>
					</Chan>
				</Acq>
				<Acq Number="28">
					<Chan Number="0">
						<prop name="Fluor">3.96013569075847</prop>
						<prop name="Temp">59.94</prop>
						<prop name="Time">4891700</prop>
					</Chan>
				</Acq>
				<Acq Number="29">
					<Chan Number="0">
						<prop name="Fluor">3.97376276903929</prop>
						<prop name="Temp">59.94</prop>
						<prop name="Time">5045533</prop>
					</Chan>
				</Acq>
				<Acq Number="30">
					<Chan Number="0">
						<prop name="Fluor">4.03208111920355</prop>
						<prop name="Temp">59.94</prop>
						<prop name="Time">5199383</prop>
					</Chan>
				</Acq>
				<Acq Number="31">
					<Chan Number="0">
						<prop name="Fluor">4.05318751753178</prop>
						<prop name="Temp">59.94</prop>
						<prop name="Time">5353200</prop>
					</Chan>
				</Acq>
				<Acq Number="32">
					<Chan Number="0">
						<prop name="Fluor">4.03125850430255</prop>
						<prop name="Temp">59.94</prop>
						<prop name="Time">5507000</prop>
					</Chan>
				</Acq>
				<Acq Number="33">
					<Chan Number="0">
						<prop name="Fluor">4.12848542077889</prop>
						<prop name="Temp">59.94</prop>
						<prop name="Time">5660800</prop>
					</Chan>
				</Acq>
				<Acq Number="34">
					<Chan Number="0">
						<prop name="Fluor">4.20691357211652</prop>
						<prop name="Temp">59.94</prop>
						<prop name="Time">5814633</prop>
					</Chan>
				</Acq>
				<Acq Number="35">
					<Chan Number="0">
						<prop name="Fluor">4.3672289521482</prop>
						<prop name="Temp">59.94</prop>
						<prop name="Time">5968416</prop>
					</Chan>
				</Acq>
				<Acq Number="36">
					<Chan Number="0">
						<prop name="Fluor">4.84043579094182</prop>
						<prop name="Temp">59.94</prop>
						<prop name="Time">6122233</prop>
					</Chan>
				</Acq>
				<Acq Number="37">
					<Chan Number="0">
						<prop name="Fluor">5.48835391160247</prop>
						<prop name="Temp">59.94</prop>
						<prop name="Time">6276000</prop>
					</Chan>
				</Acq>
				<Acq Number="38">
					<Chan Number="0">
						<prop name="Fluor">6.80440963317602</prop>
						<prop name="Temp">59.94</prop>
						<prop name="Time">6429816</prop>
					</Chan>
				</Acq>
				<Acq Number="39">
					<Chan Number="0">
						<prop name="Fluor">9.33260122416413</prop>
						<prop name="Temp">59.94</prop>
						<prop name="Time">6583600</prop>
					</Chan>
				</Acq>
				<Acq Number="40">
					<Chan Number="0">
						<prop name="Fluor">14.1939825215709</prop>
						<prop name="Temp">59.94</prop>
						<prop name="Time">6737416</prop>
					</Chan>
				</Acq>
				<Acq Number="41">
					<Chan Number="0">
						<prop name="Fluor">22.9038022722407</prop>
						<prop name="Temp">59.97</prop>
						<prop name="Time">6890967</prop>
					</Chan>
				</Acq>
				<Acq Number="42">
					<Chan Number="0">
						<prop name="Fluor">35.3514167397023</prop>
						<prop name="Temp">59.97</prop>
						<prop name="Time">7044766</prop>
					</Chan>
				</Acq>
				<Acq Number="43">
					<Chan Number="0">
						<prop name="Fluor">48.0112625299906</prop>
						<prop name="Temp">59.94</prop>
						<prop name="Time">7198550</prop>
					</Chan>
				</Acq>
				<Acq Number="44">
					<Chan Number="0">
						<prop name="Fluor">57.8988232485076</prop>
						<prop name="Temp">59.94</prop>
						<prop name="Time">7352366</prop>
					</Chan>
				</Acq>
				<Acq Number="45">
					<Chan Number="0">
						<prop name="Fluor">64.4556662092411</prop>
						<prop name="Temp">59.94</prop>
						<prop name="Time">7506166</prop>
					</Chan>
				</Acq>
			</Sample>
			<Sample Number="41">
				<Acq Number="1">
					<Chan Number="0">
						<prop name="Fluor">3.91173638675407</prop>
						<prop name="Temp">59.94</prop>
						<prop name="Time">739333</prop>
					</Chan>
				</Acq>
				<Acq Number="2">
					<Chan Number="0">
						<prop name="Fluor">3.9228923411321</prop>
						<prop name="Temp">59.94</prop>
						<prop name="Time">893133</prop>
					</Chan>
				</Acq>
				<Acq Number="3">
					<Chan Number="0">
						<prop name="Fluor">3.94130136200105</prop>
						<prop name="Temp">59.94</prop>
						<prop name="Time">1046967</prop>
					</Chan>
				</Acq>
				<Acq Number="4">
					<Chan Number="0">
						<prop name="Fluor">3.98973000100891</prop>
						<prop name="Temp">59.94</prop>
						<prop name="Time">1200783</prop>
					</Chan>
				</Acq>
				<Acq Number="5">
					<Chan Number="0">
						<prop name="Fluor">3.96577598022676</prop>
						<prop name="Temp">59.94</prop>
						<prop name="Time">1354550</prop>
					</Chan>
				</Acq>
				<Acq Number="6">
					<Chan Number="0">
						<prop name="Fluor">3.97809378854865</prop>
						<prop name="Temp">59.94</prop>
						<prop name="Time">1508366</prop>
					</Chan>
				</Acq>
				<Acq Number="7">
					<Chan Number="0">
						<prop name="Fluor">4.04384959721095</prop>
						<prop name="Temp">59.94</prop>
						<prop name="Time">1662150</prop>
					</Chan>
				</Acq>
				<Acq Number="8">
					<Chan Number="0">
						<prop name="Fluor">4.0575735446178</prop>
						<prop name="Temp">59.94</prop>
						<prop name="Time">1815983</prop>
					</Chan>
				</Acq>
				<Acq Number="9">
					<Chan Number="0">
						<prop name="Fluor">4.03407359949295</prop>
						<prop name="Temp">59.94</prop>
						<prop name="Time">1969750</prop>
					</Chan>
				</Acq>
				<Acq Number="10">
					<Chan Number="0">
						<prop name="Fluor">4.08010545343637</prop>
						<prop name="Temp">59.94</prop>
						<prop name="Time">2123600</prop>
					</Chan>
				</Acq>
				<Acq Number="11">
					<Chan Number="0">
						<prop name="Fluor">4.08037886497911</prop>
						<prop name="Temp">59.94</prop>
						<prop name="Time">2277366</prop>
					</Chan>
				</Acq>
				<Acq Number="12">
					<Chan Number="0">
						<prop name="Fluor">4.08670607605393</prop>
						<prop name="Temp">59.94</prop>
						<prop name="Time">2431133</prop>
					</Chan>
				</Acq>
				<Acq Number="13">
					<Chan Number="0">
						<prop name="Fluor">4.16897410164093</prop>
						<prop name="Temp">59.94</prop>
						<prop name="Time">2584950</prop>
					</Chan>
				</Acq>
				<Acq Number="14">
					<Chan Number="0">
						<prop name="Fluor">4.13033153994351</prop>
						<prop name="Temp">59.94</prop>
						<prop name="Time">2738750</prop>
					</Chan>
				</Acq>
				<Acq Number="15">
					<Chan Number="0">
						<prop name="Fluor">4.21546518348276</prop>
						<prop name="Temp">59.94</prop>
						<prop name="Time">2892566</prop>
					</Chan>
				</Acq>
				<Acq Number="16">
					<Chan Number="0">
						<prop name="Fluor">4.09587949818788</prop>
						<prop name="Temp">59.94</prop>
						<prop name="Time">3046350</prop>
					</Chan>
				</Acq>
				<Acq Number="17">
					<Chan Number="0">
						<prop name="Fluor">4.13541212193123</prop>
						<prop name="Temp">59.94</prop>
						<prop name="Time">3199916</prop>
					</Chan>
				</Acq>
				<Acq Number="18">
					<Chan Number="0">
						<prop name="Fluor">4.15526785597442</prop>
						<prop name="Temp">59.94</prop>
						<prop name="Time">3353683</prop>
					</Chan>
				</Acq>
				<Acq Number="19">
					<Chan Number="0">
						<prop name="Fluor">4.13578188158129</prop>
						<prop name="Temp">59.94</prop>
						<prop name="Time">3507500</prop>
					</Chan>
				</Acq>
				<Acq Number="20">
					<Chan Number="0">
						<prop name="Fluor">4.17527007542481</prop>
						<prop name="Temp">59.94</prop>
						<prop name="Time">3661333</prop>
					</Chan>
				</Acq>
				<Acq Number="21">
					<Chan Number="0">
						<prop name="Fluor">4.17188904414173</prop>
						<prop name="Temp">59.94</prop>
						<prop name="Time">3815100</prop>
					</Chan>
				</Acq>
				<Acq Number="22">
					<Chan Number="0">
						<prop name="Fluor">4.14840813146719</prop>
						<prop name="Temp">59.94</prop>
						<prop name="Time">3968916</prop>
					</Chan>
				</Acq>
				<Acq Number="23">
					<Chan Number="0">
						<prop name="Fluor">4.18562764728284</prop>
						<prop name="Temp">59.94</prop>
						<prop name="Time">4122716</prop>
					</Chan>
				</Acq>
				<Acq Number="24">
					<Chan Number="0">
						<prop name="Fluor">4.18631280371984</prop>
						<prop name="Temp">59.94</prop>
						<prop name="Time">4276483</prop>
					</Chan>
				</Acq>
				<Acq Number="25">
					<Chan Number="0">
						<prop name="Fluor">4.18786954009663</prop>
						<prop name="Temp">59.94</prop>
						<prop name="Time">4430316</prop>
					</Chan>
				</Acq>
				<Acq Number="26">
					<Chan Number="0">
						<prop name="Fluor">4.20739246175542</prop>
						<prop name="Temp">59.94</prop>
						<prop name="Time">4584133</prop>
					</Chan>
				</Acq>
				<Acq Number="27">
					<Chan Number="0">
						<prop name="Fluor">4.20631992348114</prop>
						<prop name="Temp">59.97</prop>
						<prop name="Time">4737900</prop>
					</Chan>
				</Acq>
				<Acq Number="28">
					<Chan Number="0">
						<prop name="Fluor">4.20663885454397</prop>
						<prop name="Temp">59.94</prop>
						<prop name="Time">4891700</prop>
					</Chan>
				</Acq>
				<Acq Number="29">
					<Chan Number="0">
						<prop name="Fluor">4.22285740017714</prop>
						<prop name="Temp">59.94</prop>
						<prop name="Time">5045533</prop>
					</Chan>
				</Acq>
				<Acq Number="30">
					<Chan Number="0">
						<prop name="Fluor">4.28258849850809</prop>
						<prop name="Temp">59.94</prop>
						<prop name="Time">5199383</prop>
					</Chan>
				</Acq>
				<Acq Number="31">
					<Chan Number="0">
						<prop name="Fluor">4.22430418116526</prop>
						<prop name="Temp">59.94</prop>
						<prop name="Time">5353200</prop>
					</Chan>
				</Acq>
				<Acq Number="32">
					<Chan Number="0">
						<prop name="Fluor">4.26467185996731</prop>
						<prop name="Temp">59.94</prop>
						<prop name="Time">5507000</prop>
					</Chan>
				</Acq>
				<Acq Number="33">
					<Chan Number="0">
						<prop name="Fluor">4.26063711788953</prop>
						<prop name="Temp">59.94</prop>
						<prop name="Time">5660800</prop>
					</Chan>
				</Acq>
				<Acq Number="34">
					<Chan Number="0">
						<prop name="Fluor">4.27926813366887</prop>
						<prop name="Temp">59.94</prop>
						<prop name="Time">5814633</prop>
					</Chan>
				</Acq>
				<Acq Number="35">
					<Chan Number="0">
						<prop name="Fluor">4.27755392769123</prop>
						<prop name="Temp">59.94</prop>
						<prop name="Time">5968416</prop>
					</Chan>
				</Acq>
				<Acq Number="36">
					<Chan Number="0">
						<prop name="Fluor">4.31998523283772</prop>
						<prop name="Temp">59.94</prop>
						<prop name="Time">6122233</prop>
					</Chan>
				</Acq>
				<Acq Number="37">
					<Chan Number="0">
						<prop name="Fluor">4.37213901145728</prop>
						<prop name="Temp">59.94</prop>
						<prop name="Time">6276000</prop>
					</Chan>
				</Acq>
				<Acq Number="38">
					<Chan Number="0">
						<prop name="Fluor">4.32877422183167</prop>
						<prop name="Temp">59.94</prop>
						<prop name="Time">6429816</prop>
					</Chan>
				</Acq>
				<Acq Number="39">
					<Chan Number="0">
						<prop name="Fluor">4.34168550699419</prop>
						<prop name="Temp">59.94</prop>
						<prop name="Time">6583600</prop>
					</Chan>
				</Acq>
				<Acq Number="40">
					<Chan Number="0">
						<prop name="Fluor">4.39463387422154</prop>
						<prop name="Temp">59.94</prop>
						<prop name="Time">6737416</prop>
					</Chan>
				</Acq>
				<Acq Number="41">
					<Chan Number="0">
						<prop name="Fluor">4.42355423392556</prop>
						<prop name="Temp">59.97</prop>
						<prop name="Time">6890967</prop>
					</Chan>
				</Acq>
				<Acq Number="42">
					<Chan Number="0">
						<prop name="Fluor">4.45404003216718</prop>
						<prop name="Temp">59.97</prop>
						<prop name="Time">7044766</prop>
					</Chan>
				</Acq>
				<Acq Number="43">
					<Chan Number="0">
						<prop name="Fluor">4.44445423817383</prop>
						<prop name="Temp">59.94</prop>
						<prop name="Time">7198550</prop>
					</Chan>
				</Acq>
				<Acq Number="44">
					<Chan Number="0">
						<prop name="Fluor">4.43966244373211</prop>
						<prop name="Temp">59.94</prop>
						<prop name="Time">7352366</prop>
					</Chan>
				</Acq>
				<Acq Number="45">
					<Chan Number="0">
						<prop name="Fluor">4.4339958382945</prop>
						<prop name="Temp">59.94</prop>
						<prop name="Time">7506166</prop>
					</Chan>
				</Acq>
			</Sample>
			<Sample Number="42">
				<Acq Number="1">
					<Chan Number="0">
						<prop name="Fluor">4.06229266492433</prop>
						<prop name="Temp">59.94</prop>
						<prop name="Time">739333</prop>
					</Chan>
				</Acq>
				<Acq Number="2">
					<Chan Number="0">
						<prop name="Fluor">4.09296874223865</prop>
						<prop name="Temp">59.94</prop>
						<prop name="Time">893133</prop>
					</Chan>
				</Acq>
				<Acq Number="3">
					<Chan Number="0">
						<prop name="Fluor">4.09135384915633</prop>
						<prop name="Temp">59.94</prop>
						<prop name="Time">1046967</prop>
					</Chan>
				</Acq>
				<Acq Number="4">
					<Chan Number="0">
						<prop name="Fluor">4.18000488164622</prop>
						<prop name="Temp">59.94</prop>
						<prop name="Time">1200783</prop>
					</Chan>
				</Acq>
				<Acq Number="5">
					<Chan Number="0">
						<prop name="Fluor">4.17582451911426</prop>
						<prop name="Temp">59.94</prop>
						<prop name="Time">1354550</prop>
					</Chan>
				</Acq>
				<Acq Number="6">
					<Chan Number="0">
						<prop name="Fluor">4.168830401883</prop>
						<prop name="Temp">59.94</prop>
						<prop name="Time">1508366</prop>
					</Chan>
				</Acq>
				<Acq Number="7">
					<Chan Number="0">
						<prop name="Fluor">4.19464170151404</prop>
						<prop name="Temp">59.94</prop>
						<prop name="Time">1662150</prop>
					</Chan>
				</Acq>
				<Acq Number="8">
					<Chan Number="0">
						<prop name="Fluor">4.24806716637185</prop>
						<prop name="Temp">59.94</prop>
						<prop name="Time">1815983</prop>
					</Chan>
				</Acq>
				<Acq Number="9">
					<Chan Number="0">
						<prop name="Fluor">4.22447370418486</prop>
						<prop name="Temp">59.94</prop>
						<prop name="Time">1969750</prop>
					</Chan>
				</Acq>
				<Acq Number="10">
					<Chan Number="0">
						<prop name="Fluor">4.21071367945815</prop>
						<prop name="Temp">59.94</prop>
						<prop name="Time">2123600</prop>
					</Chan>
				</Acq>
				<Acq Number="11">
					<Chan Number="0">
						<prop name="Fluor">4.27100744977378</prop>
						<prop name="Temp">59.94</prop>
						<prop name="Time">2277366</prop>
					</Chan>
				</Acq>
				<Acq Number="12">
					<Chan Number="0">
						<prop name="Fluor">4.29771840393648</prop>
						<prop name="Temp">59.94</prop>
						<prop name="Time">2431133</prop>
					</Chan>
				</Acq>
				<Acq Number="13">
					<Chan Number="0">
						<prop name="Fluor">4.29971760238703</prop>
						<prop name="Temp">59.94</prop>
						<prop name="Time">2584950</prop>
					</Chan>
				</Acq>
				<Acq Number="14">
					<Chan Number="0">
						<prop name="Fluor">4.30136686797886</prop>
						<prop name="Temp">59.94</prop>
						<prop name="Time">2738750</prop>
					</Chan>
				</Acq>
				<Acq Number="15">
					<Chan Number="0">
						<prop name="Fluor">4.30630864170988</prop>
						<prop name="Temp">59.94</prop>
						<prop name="Time">2892566</prop>
					</Chan>
				</Acq>
				<Acq Number="16">
					<Chan Number="0">
						<prop name="Fluor">4.26749463610835</prop>
						<prop name="Temp">59.94</prop>
						<prop name="Time">3046350</prop>
					</Chan>
				</Acq>
				<Acq Number="17">
					<Chan Number="0">
						<prop name="Fluor">4.26702915451111</prop>
						<prop name="Temp">59.94</prop>
						<prop name="Time">3199916</prop>
					</Chan>
				</Acq>
				<Acq Number="18">
					<Chan Number="0">
						<prop name="Fluor">4.26735085760566</prop>
						<prop name="Temp">59.94</prop>
						<prop name="Time">3353683</prop>
					</Chan>
				</Acq>
				<Acq Number="19">
					<Chan Number="0">
						<prop name="Fluor">4.28926423501214</prop>
						<prop name="Temp">59.94</prop>
						<prop name="Time">3507500</prop>
					</Chan>
				</Acq>
				<Acq Number="20">
					<Chan Number="0">
						<prop name="Fluor">4.33054995901766</prop>
						<prop name="Temp">59.94</prop>
						<prop name="Time">3661333</prop>
					</Chan>
				</Acq>
				<Acq Number="21">
					<Chan Number="0">
						<prop name="Fluor">4.37008268443874</prop>
						<prop name="Temp">59.94</prop>
						<prop name="Time">3815100</prop>
					</Chan>
				</Acq>
				<Acq Number="22">
					<Chan Number="0">
						<prop name="Fluor">4.34955015198588</prop>
						<prop name="Temp">59.94</prop>
						<prop name="Time">3968916</prop>
					</Chan>
				</Acq>
				<Acq Number="23">
					<Chan Number="0">
						<prop name="Fluor">4.308226465518</prop>
						<prop name="Temp">59.94</prop>
						<prop name="Time">4122716</prop>
					</Chan>
				</Acq>
				<Acq Number="24">
					<Chan Number="0">
						<prop name="Fluor">4.3504262240068</prop>
						<prop name="Temp">59.94</prop>
						<prop name="Time">4276483</prop>
					</Chan>
				</Acq>
				<Acq Number="25">
					<Chan Number="0">
						<prop name="Fluor">4.33262505288983</prop>
						<prop name="Temp">59.94</prop>
						<prop name="Time">4430316</prop>
					</Chan>
				</Acq>
				<Acq Number="26">
					<Chan Number="0">
						<prop name="Fluor">4.37268251851866</prop>
						<prop name="Temp">59.94</prop>
						<prop name="Time">4584133</prop>
					</Chan>
				</Acq>
				<Acq Number="27">
					<Chan Number="0">
						<prop name="Fluor">4.39178099372351</prop>
						<prop name="Temp">59.97</prop>
						<prop name="Time">4737900</prop>
					</Chan>
				</Acq>
				<Acq Number="28">
					<Chan Number="0">
						<prop name="Fluor">4.39149812669376</prop>
						<prop name="Temp">59.94</prop>
						<prop name="Time">4891700</prop>
					</Chan>
				</Acq>
				<Acq Number="29">
					<Chan Number="0">
						<prop name="Fluor">4.4055847117556</prop>
						<prop name="Temp">59.94</prop>
						<prop name="Time">5045533</prop>
					</Chan>
				</Acq>
				<Acq Number="30">
					<Chan Number="0">
						<prop name="Fluor">4.42089891745419</prop>
						<prop name="Temp">59.94</prop>
						<prop name="Time">5199383</prop>
					</Chan>
				</Acq>
				<Acq Number="31">
					<Chan Number="0">
						<prop name="Fluor">4.51932671798931</prop>
						<prop name="Temp">59.94</prop>
						<prop name="Time">5353200</prop>
					</Chan>
				</Acq>
				<Acq Number="32">
					<Chan Number="0">
						<prop name="Fluor">4.61587370125508</prop>
						<prop name="Temp">59.94</prop>
						<prop name="Time">5507000</prop>
					</Chan>
				</Acq>
				<Acq Number="33">
					<Chan Number="0">
						<prop name="Fluor">4.79005398414561</prop>
						<prop name="Temp">59.94</prop>
						<prop name="Time">5660800</prop>
					</Chan>
				</Acq>
				<Acq Number="34">
					<Chan Number="0">
						<prop name="Fluor">5.21012118978245</prop>
						<prop name="Temp">59.94</prop>
						<prop name="Time">5814633</prop>
					</Chan>
				</Acq>
				<Acq Number="35">
					<Chan Number="0">
						<prop name="Fluor">6.01503029602015</prop>
						<prop name="Temp">59.94</prop>
						<prop name="Time">5968416</prop>
					</Chan>
				</Acq>
				<Acq Number="36">
					<Chan Number="0">
						<prop name="Fluor">7.41358402161427</prop>
						<prop name="Temp">59.94</prop>
						<prop name="Time">6122233</prop>
					</Chan>
				</Acq>
				<Acq Number="37">
					<Chan Number="0">
						<prop name="Fluor">10.0872556875391</prop>
						<prop name="Temp">59.94</prop>
						<prop name="Time">6276000</prop>
					</Chan>
				</Acq>
				<Acq Number="38">
					<Chan Number="0">
						<prop name="Fluor">14.9748743972604</prop>
						<prop name="Temp">59.94</prop>
						<prop name="Time">6429816</prop>
					</Chan>
				</Acq>
				<Acq Number="39">
					<Chan Number="0">
						<prop name="Fluor">23.8134731601036</prop>
						<prop name="Temp">59.94</prop>
						<prop name="Time">6583600</prop>
					</Chan>
				</Acq>
				<Acq Number="40">
					<Chan Number="0">
						<prop name="Fluor">37.5765209483689</prop>
						<prop name="Temp">59.94</prop>
						<prop name="Time">6737416</prop>
					</Chan>
				</Acq>
				<Acq Number="41">
					<Chan Number="0">
						<prop name="Fluor">54.2206134923933</prop>
						<prop name="Temp">59.97</prop>
						<prop name="Time">6890967</prop>
					</Chan>
				</Acq>
				<Acq Number="42">
					<Chan Number="0">
						<prop name="Fluor">67.266625500258</prop>
						<prop name="Temp">59.97</prop>
						<prop name="Time">7044766</prop>
					</Chan>
				</Acq>
				<Acq Number="43">
					<Chan Number="0">
						<prop name="Fluor">74.6251772229578</prop>
						<prop name="Temp">59.94</prop>
						<prop name="Time">7198550</prop>
					</Chan>
				</Acq>
				<Acq Number="44">
					<Chan Number="0">
						<prop name="Fluor">79.3386447329724</prop>
						<prop name="Temp">59.94</prop>
						<prop name="Time">7352366</prop>
					</Chan>
				</Acq>
				<Acq Number="45">
					<Chan Number="0">
						<prop name="Fluor">82.892680564668</prop>
						<prop name="Temp">59.94</prop>
						<prop name="Time">7506166</prop>
					</Chan>
				</Acq>
			</Sample>
			<Sample Number="43">
				<Acq Number="1">
					<Chan Number="0">
						<prop name="Fluor">10.4148731594347</prop>
						<prop name="Temp">59.94</prop>
						<prop name="Time">739333</prop>
					</Chan>
				</Acq>
				<Acq Number="2">
					<Chan Number="0">
						<prop name="Fluor">10.3712142450004</prop>
						<prop name="Temp">59.94</prop>
						<prop name="Time">893133</prop>
					</Chan>
				</Acq>
				<Acq Number="3">
					<Chan Number="0">
						<prop name="Fluor">10.3873692097907</prop>
						<prop name="Temp">59.94</prop>
						<prop name="Time">1046967</prop>
					</Chan>
				</Acq>
				<Acq Number="4">
					<Chan Number="0">
						<prop name="Fluor">10.4301029586323</prop>
						<prop name="Temp">59.94</prop>
						<prop name="Time">1200783</prop>
					</Chan>
				</Acq>
				<Acq Number="5">
					<Chan Number="0">
						<prop name="Fluor">10.4195757900504</prop>
						<prop name="Temp">59.94</prop>
						<prop name="Time">1354550</prop>
					</Chan>
				</Acq>
				<Acq Number="6">
					<Chan Number="0">
						<prop name="Fluor">10.3911944155378</prop>
						<prop name="Temp">59.94</prop>
						<prop name="Time">1508366</prop>
					</Chan>
				</Acq>
				<Acq Number="7">
					<Chan Number="0">
						<prop name="Fluor">10.4666497517006</prop>
						<prop name="Temp">59.94</prop>
						<prop name="Time">1662150</prop>
					</Chan>
				</Acq>
				<Acq Number="8">
					<Chan Number="0">
						<prop name="Fluor">10.4705791497087</prop>
						<prop name="Temp">59.94</prop>
						<prop name="Time">1815983</prop>
					</Chan>
				</Acq>
				<Acq Number="9">
					<Chan Number="0">
						<prop name="Fluor">10.4616638155864</prop>
						<prop name="Temp">59.94</prop>
						<prop name="Time">1969750</prop>
					</Chan>
				</Acq>
				<Acq Number="10">
					<Chan Number="0">
						<prop name="Fluor">10.4162593685581</prop>
						<prop name="Temp">59.94</prop>
						<prop name="Time">2123600</prop>
					</Chan>
				</Acq>
				<Acq Number="11">
					<Chan Number="0">
						<prop name="Fluor">10.4575935678281</prop>
						<prop name="Temp">59.94</prop>
						<prop name="Time">2277366</prop>
					</Chan>
				</Acq>
				<Acq Number="12">
					<Chan Number="0">
						<prop name="Fluor">10.4535801677758</prop>
						<prop name="Temp">59.94</prop>
						<prop name="Time">2431133</prop>
					</Chan>
				</Acq>
				<Acq Number="13">
					<Chan Number="0">
						<prop name="Fluor">10.4381568495867</prop>
						<prop name="Temp">59.94</prop>
						<prop name="Time">2584950</prop>
					</Chan>
				</Acq>
				<Acq Number="14">
					<Chan Number="0">
						<prop name="Fluor">10.5032209001048</prop>
						<prop name="Temp">59.94</prop>
						<prop name="Time">2738750</prop>
					</Chan>
				</Acq>
				<Acq Number="15">
					<Chan Number="0">
						<prop name="Fluor">10.5155017673646</prop>
						<prop name="Temp">59.94</prop>
						<prop name="Time">2892566</prop>
					</Chan>
				</Acq>
				<Acq Number="16">
					<Chan Number="0">
						<prop name="Fluor">10.4373697693619</prop>
						<prop name="Temp">59.94</prop>
						<prop name="Time">3046350</prop>
					</Chan>
				</Acq>
				<Acq Number="17">
					<Chan Number="0">
						<prop name="Fluor">10.4162100899841</prop>
						<prop name="Temp">59.94</prop>
						<prop name="Time">3199916</prop>
					</Chan>
				</Acq>
				<Acq Number="18">
					<Chan Number="0">
						<prop name="Fluor">10.4992409594822</prop>
						<prop name="Temp">59.94</prop>
						<prop name="Time">3353683</prop>
					</Chan>
				</Acq>
				<Acq Number="19">
					<Chan Number="0">
						<prop name="Fluor">10.4642628557529</prop>
						<prop name="Temp">59.94</prop>
						<prop name="Time">3507500</prop>
					</Chan>
				</Acq>
				<Acq Number="20">
					<Chan Number="0">
						<prop name="Fluor">10.5506757659878</prop>
						<prop name="Temp">59.94</prop>
						<prop name="Time">3661333</prop>
					</Chan>
				</Acq>
				<Acq Number="21">
					<Chan Number="0">
						<prop name="Fluor">10.6134367189819</prop>
						<prop name="Temp">59.94</prop>
						<prop name="Time">3815100</prop>
					</Chan>
				</Acq>
				<Acq Number="22">
					<Chan Number="0">
						<prop name="Fluor">10.7179236308573</prop>
						<prop name="Temp">59.94</prop>
						<prop name="Time">3968916</prop>
					</Chan>
				</Acq>
				<Acq Number="23">
					<Chan Number="0">
						<prop name="Fluor">10.9625720034597</prop>
						<prop name="Temp">59.94</prop>
						<prop name="Time">4122716</prop>
					</Chan>
				</Acq>
				<Acq Number="24">
					<Chan Number="0">
						<prop name="Fluor">11.3569795515123</prop>
						<prop name="Temp">59.94</prop>
						<prop name="Time">4276483</prop>
					</Chan>
				</Acq>
				<Acq Number="25">
					<Chan Number="0">
						<prop name="Fluor">12.3041174176755</prop>
						<prop name="Temp">59.94</prop>
						<prop name="Time">4430316</prop>
					</Chan>
				</Acq>
				<Acq Number="26">
					<Chan Number="0">
						<prop name="Fluor">13.9802678702068</prop>
						<prop name="Temp">59.94</prop>
						<prop name="Time">4584133</prop>
					</Chan>
				</Acq>
				<Acq Number="27">
					<Chan Number="0">
						<prop name="Fluor">17.2894072125244</prop>
						<prop name="Temp">59.97</prop>
						<prop name="Time">4737900</prop>
					</Chan>
				</Acq>
				<Acq Number="28">
					<Chan Number="0">
						<prop name="Fluor">23.2629887385409</prop>
						<prop name="Temp">59.94</prop>
						<prop name="Time">4891700</prop>
					</Chan>
				</Acq>
				<Acq Number="29">
					<Chan Number="0">
						<prop name="Fluor">33.0741830945502</prop>
						<prop name="Temp">59.94</prop>
						<prop name="Time">5045533</prop>
					</Chan>
				</Acq>
				<Acq Number="30">
					<Chan Number="0">
						<prop name="Fluor">46.6852129603666</prop>
						<prop name="Temp">59.94</prop>
						<prop name="Time">5199383</prop>
					</Chan>
				</Acq>
				<Acq Number="31">
					<Chan Number="0">
						<prop name="Fluor">59.5310674116961</prop>
						<prop name="Temp">59.94</prop>
						<prop name="Time">5353200</prop>
					</Chan>
				</Acq>
				<Acq Number="32">
					<Chan Number="0">
						<prop name="Fluor">66.9656219502083</prop>
						<prop name="Temp">59.94</prop>
						<prop name="Time">5507000</prop>
					</Chan>
				</Acq>
				<Acq Number="33">
					<Chan Number="0">
						<prop name="Fluor">70.8601484689293</prop>
						<prop name="Temp">59.94</prop>
						<prop name="Time">5660800</prop>
					</Chan>
				</Acq>
				<Acq Number="34">
					<Chan Number="0">
						<prop name="Fluor">74.6700745999314</prop>
						<prop name="Temp">59.94</prop>
						<prop name="Time">5814633</prop>
					</Chan>
				</Acq>
				<Acq Number="35">
					<Chan Number="0">
						<prop name="Fluor">77.6642447339469</prop>
						<prop name="Temp">59.94</prop>
						<prop name="Time">5968416</prop>
					</Chan>
				</Acq>
				<Acq Number="36">
					<Chan Number="0">
						<prop name="Fluor">80.0463554924792</prop>
						<prop name="Temp">59.94</prop>
						<prop name="Time">6122233</prop>
					</Chan>
				</Acq>
				<Acq Number="37">
					<Chan Number="0">
						<prop name="Fluor">81.652737265932</prop>
						<prop name="Temp">59.94</prop>
						<prop name="Time">6276000</prop>
					</Chan>
				</Acq>
				<Acq Number="38">
					<Chan Number="0">
						<prop name="Fluor">82.9078862996441</prop>
						<prop name="Temp">59.94</prop>
						<prop name="Time">6429816</prop>
					</Chan>
				</Acq>
				<Acq Number="39">
					<Chan Number="0">
						<prop name="Fluor">83.8973228198734</prop>
						<prop name="Temp">59.94</prop>
						<prop name="Time">6583600</prop>
					</Chan>
				</Acq>
				<Acq Number="40">
					<Chan Number="0">
						<prop name="Fluor">84.6037771702994</prop>
						<prop name="Temp">59.94</prop>
						<prop name="Time">6737416</prop>
					</Chan>
				</Acq>
				<Acq Number="41">
					<Chan Number="0">
						<prop name="Fluor">85.3372665419878</prop>
						<prop name="Temp">59.97</prop>
						<prop name="Time">6890967</prop>
					</Chan>
				</Acq>
				<Acq Number="42">
					<Chan Number="0">
						<prop name="Fluor">85.6605121295244</prop>
						<prop name="Temp">59.97</prop>
						<prop name="Time">7044766</prop>
					</Chan>
				</Acq>
				<Acq Number="43">
					<Chan Number="0">
						<prop name="Fluor">86.2097149985288</prop>
						<prop name="Temp">59.94</prop>
						<prop name="Time">7198550</prop>
					</Chan>
				</Acq>
				<Acq Number="44">
					<Chan Number="0">
						<prop name="Fluor">86.3367352538397</prop>
						<prop name="Temp">59.94</prop>
						<prop name="Time">7352366</prop>
					</Chan>
				</Acq>
				<Acq Number="45">
					<Chan Number="0">
						<prop name="Fluor">86.8010938403891</prop>
						<prop name="Temp">59.94</prop>
						<prop name="Time">7506166</prop>
					</Chan>
				</Acq>
			</Sample>
			<Sample Number="44">
				<Acq Number="1">
					<Chan Number="0">
						<prop name="Fluor">4.57015232653155</prop>
						<prop name="Temp">59.94</prop>
						<prop name="Time">739333</prop>
					</Chan>
				</Acq>
				<Acq Number="2">
					<Chan Number="0">
						<prop name="Fluor">4.53906006730102</prop>
						<prop name="Temp">59.94</prop>
						<prop name="Time">893133</prop>
					</Chan>
				</Acq>
				<Acq Number="3">
					<Chan Number="0">
						<prop name="Fluor">4.5372690708697</prop>
						<prop name="Temp">59.94</prop>
						<prop name="Time">1046967</prop>
					</Chan>
				</Acq>
				<Acq Number="4">
					<Chan Number="0">
						<prop name="Fluor">4.63037177748254</prop>
						<prop name="Temp">59.94</prop>
						<prop name="Time">1200783</prop>
					</Chan>
				</Acq>
				<Acq Number="5">
					<Chan Number="0">
						<prop name="Fluor">4.64648172438445</prop>
						<prop name="Temp">59.94</prop>
						<prop name="Time">1354550</prop>
					</Chan>
				</Acq>
				<Acq Number="6">
					<Chan Number="0">
						<prop name="Fluor">4.6609754647693</prop>
						<prop name="Temp">59.94</prop>
						<prop name="Time">1508366</prop>
					</Chan>
				</Acq>
				<Acq Number="7">
					<Chan Number="0">
						<prop name="Fluor">4.62568954683652</prop>
						<prop name="Temp">59.94</prop>
						<prop name="Time">1662150</prop>
					</Chan>
				</Acq>
				<Acq Number="8">
					<Chan Number="0">
						<prop name="Fluor">4.70191741530168</prop>
						<prop name="Temp">59.94</prop>
						<prop name="Time">1815983</prop>
					</Chan>
				</Acq>
				<Acq Number="9">
					<Chan Number="0">
						<prop name="Fluor">4.65620647518078</prop>
						<prop name="Temp">59.94</prop>
						<prop name="Time">1969750</prop>
					</Chan>
				</Acq>
				<Acq Number="10">
					<Chan Number="0">
						<prop name="Fluor">4.72572045744434</prop>
						<prop name="Temp">59.94</prop>
						<prop name="Time">2123600</prop>
					</Chan>
				</Acq>
				<Acq Number="11">
					<Chan Number="0">
						<prop name="Fluor">4.6842815463607</prop>
						<prop name="Temp">59.94</prop>
						<prop name="Time">2277366</prop>
					</Chan>
				</Acq>
				<Acq Number="12">
					<Chan Number="0">
						<prop name="Fluor">4.81710593854986</prop>
						<prop name="Temp">59.94</prop>
						<prop name="Time">2431133</prop>
					</Chan>
				</Acq>
				<Acq Number="13">
					<Chan Number="0">
						<prop name="Fluor">4.73565092084084</prop>
						<prop name="Temp">59.94</prop>
						<prop name="Time">2584950</prop>
					</Chan>
				</Acq>
				<Acq Number="14">
					<Chan Number="0">
						<prop name="Fluor">4.7793576396964</prop>
						<prop name="Temp">59.94</prop>
						<prop name="Time">2738750</prop>
					</Chan>
				</Acq>
				<Acq Number="15">
					<Chan Number="0">
						<prop name="Fluor">4.76395312291887</prop>
						<prop name="Temp">59.94</prop>
						<prop name="Time">2892566</prop>
					</Chan>
				</Acq>
				<Acq Number="16">
					<Chan Number="0">
						<prop name="Fluor">4.76551118197148</prop>
						<prop name="Temp">59.94</prop>
						<prop name="Time">3046350</prop>
					</Chan>
				</Acq>
				<Acq Number="17">
					<Chan Number="0">
						<prop name="Fluor">4.72323289681257</prop>
						<prop name="Temp">59.94</prop>
						<prop name="Time">3199916</prop>
					</Chan>
				</Acq>
				<Acq Number="18">
					<Chan Number="0">
						<prop name="Fluor">4.76584352333038</prop>
						<prop name="Temp">59.94</prop>
						<prop name="Time">3353683</prop>
					</Chan>
				</Acq>
				<Acq Number="19">
					<Chan Number="0">
						<prop name="Fluor">4.76847084782485</prop>
						<prop name="Temp">59.94</prop>
						<prop name="Time">3507500</prop>
					</Chan>
				</Acq>
				<Acq Number="20">
					<Chan Number="0">
						<prop name="Fluor">4.79162812428076</prop>
						<prop name="Temp">59.94</prop>
						<prop name="Time">3661333</prop>
					</Chan>
				</Acq>
				<Acq Number="21">
					<Chan Number="0">
						<prop name="Fluor">4.85527188224207</prop>
						<prop name="Temp">59.94</prop>
						<prop name="Time">3815100</prop>
					</Chan>
				</Acq>
				<Acq Number="22">
					<Chan Number="0">
						<prop name="Fluor">4.7724162797145</prop>
						<prop name="Temp">59.94</prop>
						<prop name="Time">3968916</prop>
					</Chan>
				</Acq>
				<Acq Number="23">
					<Chan Number="0">
						<prop name="Fluor">4.89814014605464</prop>
						<prop name="Temp">59.94</prop>
						<prop name="Time">4122716</prop>
					</Chan>
				</Acq>
				<Acq Number="24">
					<Chan Number="0">
						<prop name="Fluor">5.00579815173936</prop>
						<prop name="Temp">59.94</prop>
						<prop name="Time">4276483</prop>
					</Chan>
				</Acq>
				<Acq Number="25">
					<Chan Number="0">
						<prop name="Fluor">5.11370608101861</prop>
						<prop name="Temp">59.94</prop>
						<prop name="Time">4430316</prop>
					</Chan>
				</Acq>
				<Acq Number="26">
					<Chan Number="0">
						<prop name="Fluor">5.44936050796478</prop>
						<prop name="Temp">59.94</prop>
						<prop name="Time">4584133</prop>
					</Chan>
				</Acq>
				<Acq Number="27">
					<Chan Number="0">
						<prop name="Fluor">5.99365195124175</prop>
						<prop name="Temp">59.97</prop>
						<prop name="Time">4737900</prop>
					</Chan>
				</Acq>
				<Acq Number="28">
					<Chan Number="0">
						<prop name="Fluor">6.95922356523987</prop>
						<prop name="Temp">59.94</prop>
						<prop name="Time">4891700</prop>
					</Chan>
				</Acq>
				<Acq Number="29">
					<Chan Number="0">
						<prop name="Fluor">8.75666413271188</prop>
						<prop name="Temp">59.94</prop>
						<prop name="Time">5045533</prop>
					</Chan>
				</Acq>
				<Acq Number="30">
					<Chan Number="0">
						<prop name="Fluor">12.1565379096991</prop>
						<prop name="Temp">59.94</prop>
						<prop name="Time">5199383</prop>
					</Chan>
				</Acq>
				<Acq Number="31">
					<Chan Number="0">
						<prop name="Fluor">18.1174605296435</prop>
						<prop name="Temp">59.94</prop>
						<prop name="Time">5353200</prop>
					</Chan>
				</Acq>
				<Acq Number="32">
					<Chan Number="0">
						<prop name="Fluor">28.4396543774373</prop>
						<prop name="Temp">59.94</prop>
						<prop name="Time">5507000</prop>
					</Chan>
				</Acq>
				<Acq Number="33">
					<Chan Number="0">
						<prop name="Fluor">42.8841117925876</prop>
						<prop name="Temp">59.94</prop>
						<prop name="Time">5660800</prop>
					</Chan>
				</Acq>
				<Acq Number="34">
					<Chan Number="0">
						<prop name="Fluor">57.9162933163428</prop>
						<prop name="Temp">59.94</prop>
						<prop name="Time">5814633</prop>
					</Chan>
				</Acq>
				<Acq Number="35">
					<Chan Number="0">
						<prop name="Fluor">68.4679337139627</prop>
						<prop name="Temp">59.94</prop>
						<prop name="Time">5968416</prop>
					</Chan>
				</Acq>
				<Acq Number="36">
					<Chan Number="0">
						<prop name="Fluor">74.6772969119716</prop>
						<prop name="Temp">59.94</prop>
						<prop name="Time">6122233</prop>
					</Chan>
				</Acq>
				<Acq Number="37">
					<Chan Number="0">
						<prop name="Fluor">79.012171476561</prop>
						<prop name="Temp">59.94</prop>
						<prop name="Time">6276000</prop>
					</Chan>
				</Acq>
				<Acq Number="38">
					<Chan Number="0">
						<prop name="Fluor">82.3667742710857</prop>
						<prop name="Temp">59.94</prop>
						<prop name="Time">6429816</prop>
					</Chan>
				</Acq>
				<Acq Number="39">
					<Chan Number="0">
						<prop name="Fluor">84.8203064268208</prop>
						<prop name="Temp">59.94</prop>
						<prop name="Time">6583600</prop>
					</Chan>
				</Acq>
				<Acq Number="40">
					<Chan Number="0">
						<prop name="Fluor">86.4576391533384</prop>
						<prop name="Temp">59.94</prop>
						<prop name="Time">6737416</prop>
					</Chan>
				</Acq>
				<Acq Number="41">
					<Chan Number="0">
						<prop name="Fluor">87.7034000963428</prop>
						<prop name="Temp">59.97</prop>
						<prop name="Time">6890967</prop>
					</Chan>
				</Acq>
				<Acq Number="42">
					<Chan Number="0">
						<prop name="Fluor">88.6743744790816</prop>
						<prop name="Temp">59.97</prop>
						<prop name="Time">7044766</prop>
					</Chan>
				</Acq>
				<Acq Number="43">
					<Chan Number="0">
						<prop name="Fluor">89.4336601535025</prop>
						<prop name="Temp">59.94</prop>
						<prop name="Time">7198550</prop>
					</Chan>
				</Acq>
				<Acq Number="44">
					<Chan Number="0">
						<prop name="Fluor">89.7999348099907</prop>
						<prop name="Temp">59.94</prop>
						<prop name="Time">7352366</prop>
					</Chan>
				</Acq>
				<Acq Number="45">
					<Chan Number="0">
						<prop name="Fluor">90.4691748602654</prop>
						<prop name="Temp">59.94</prop>
						<prop name="Time">7506166</prop>
					</Chan>
				</Acq>
			</Sample>
			<Sample Number="45">
				<Acq Number="1">
					<Chan Number="0">
						<prop name="Fluor">7.38004342498635</prop>
						<prop name="Temp">59.94</prop>
						<prop name="Time">739333</prop>
					</Chan>
				</Acq>
				<Acq Number="2">
					<Chan Number="0">
						<prop name="Fluor">7.40680318071099</prop>
						<prop name="Temp">59.94</prop>
						<prop name="Time">893133</prop>
					</Chan>
				</Acq>
				<Acq Number="3">
					<Chan Number="0">
						<prop name="Fluor">7.38222330205478</prop>
						<prop name="Temp">59.94</prop>
						<prop name="Time">1046967</prop>
					</Chan>
				</Acq>
				<Acq Number="4">
					<Chan Number="0">
						<prop name="Fluor">7.44163839347583</prop>
						<prop name="Temp">59.94</prop>
						<prop name="Time">1200783</prop>
					</Chan>
				</Acq>
				<Acq Number="5">
					<Chan Number="0">
						<prop name="Fluor">7.43414951029052</prop>
						<prop name="Temp">59.94</prop>
						<prop name="Time">1354550</prop>
					</Chan>
				</Acq>
				<Acq Number="6">
					<Chan Number="0">
						<prop name="Fluor">7.47904214323626</prop>
						<prop name="Temp">59.94</prop>
						<prop name="Time">1508366</prop>
					</Chan>
				</Acq>
				<Acq Number="7">
					<Chan Number="0">
						<prop name="Fluor">7.4895292320092</prop>
						<prop name="Temp">59.94</prop>
						<prop name="Time">1662150</prop>
					</Chan>
				</Acq>
				<Acq Number="8">
					<Chan Number="0">
						<prop name="Fluor">7.49960765470066</prop>
						<prop name="Temp">59.94</prop>
						<prop name="Time">1815983</prop>
					</Chan>
				</Acq>
				<Acq Number="9">
					<Chan Number="0">
						<prop name="Fluor">7.51494662014087</prop>
						<prop name="Temp">59.94</prop>
						<prop name="Time">1969750</prop>
					</Chan>
				</Acq>
				<Acq Number="10">
					<Chan Number="0">
						<prop name="Fluor">7.52603776420513</prop>
						<prop name="Temp">59.94</prop>
						<prop name="Time">2123600</prop>
					</Chan>
				</Acq>
				<Acq Number="11">
					<Chan Number="0">
						<prop name="Fluor">7.57018553783189</prop>
						<prop name="Temp">59.94</prop>
						<prop name="Time">2277366</prop>
					</Chan>
				</Acq>
				<Acq Number="12">
					<Chan Number="0">
						<prop name="Fluor">7.53831185927262</prop>
						<prop name="Temp">59.94</prop>
						<prop name="Time">2431133</prop>
					</Chan>
				</Acq>
				<Acq Number="13">
					<Chan Number="0">
						<prop name="Fluor">7.56368438019002</prop>
						<prop name="Temp">59.94</prop>
						<prop name="Time">2584950</prop>
					</Chan>
				</Acq>
				<Acq Number="14">
					<Chan Number="0">
						<prop name="Fluor">7.58848244243141</prop>
						<prop name="Temp">59.94</prop>
						<prop name="Time">2738750</prop>
					</Chan>
				</Acq>
				<Acq Number="15">
					<Chan Number="0">
						<prop name="Fluor">7.59732979715678</prop>
						<prop name="Temp">59.94</prop>
						<prop name="Time">2892566</prop>
					</Chan>
				</Acq>
				<Acq Number="16">
					<Chan Number="0">
						<prop name="Fluor">7.5778532190417</prop>
						<prop name="Temp">59.94</prop>
						<prop name="Time">3046350</prop>
					</Chan>
				</Acq>
				<Acq Number="17">
					<Chan Number="0">
						<prop name="Fluor">7.57732045661683</prop>
						<prop name="Temp">59.94</prop>
						<prop name="Time">3199916</prop>
					</Chan>
				</Acq>
				<Acq Number="18">
					<Chan Number="0">
						<prop name="Fluor">7.53471343983929</prop>
						<prop name="Temp">59.94</prop>
						<prop name="Time">3353683</prop>
					</Chan>
				</Acq>
				<Acq Number="19">
					<Chan Number="0">
						<prop name="Fluor">7.58259308032022</prop>
						<prop name="Temp">59.94</prop>
						<prop name="Time">3507500</prop>
					</Chan>
				</Acq>
				<Acq Number="20">
					<Chan Number="0">
						<prop name="Fluor">7.6299264416386</prop>
						<prop name="Temp">59.94</prop>
						<prop name="Time">3661333</prop>
					</Chan>
				</Acq>
				<Acq Number="21">
					<Chan Number="0">
						<prop name="Fluor">7.63106519935104</prop>
						<prop name="Temp">59.94</prop>
						<prop name="Time">3815100</prop>
					</Chan>
				</Acq>
				<Acq Number="22">
					<Chan Number="0">
						<prop name="Fluor">7.58904231315061</prop>
						<prop name="Temp">59.94</prop>
						<prop name="Time">3968916</prop>
					</Chan>
				</Acq>
				<Acq Number="23">
					<Chan Number="0">
						<prop name="Fluor">7.54503874561455</prop>
						<prop name="Temp">59.94</prop>
						<prop name="Time">4122716</prop>
					</Chan>
				</Acq>
				<Acq Number="24">
					<Chan Number="0">
						<prop name="Fluor">7.6371221291393</prop>
						<prop name="Temp">59.94</prop>
						<prop name="Time">4276483</prop>
					</Chan>
				</Acq>
				<Acq Number="25">
					<Chan Number="0">
						<prop name="Fluor">7.66397005856605</prop>
						<prop name="Temp">59.94</prop>
						<prop name="Time">4430316</prop>
					</Chan>
				</Acq>
				<Acq Number="26">
					<Chan Number="0">
						<prop name="Fluor">7.77376492434918</prop>
						<prop name="Temp">59.94</prop>
						<prop name="Time">4584133</prop>
					</Chan>
				</Acq>
				<Acq Number="27">
					<Chan Number="0">
						<prop name="Fluor">7.96998436977179</prop>
						<prop name="Temp">59.97</prop>
						<prop name="Time">4737900</prop>
					</Chan>
				</Acq>
				<Acq Number="28">
					<Chan Number="0">
						<prop name="Fluor">8.16838274553015</prop>
						<prop name="Temp">59.94</prop>
						<prop name="Time">4891700</prop>
					</Chan>
				</Acq>
				<Acq Number="29">
					<Chan Number="0">
						<prop name="Fluor">8.79671776021193</prop>
						<prop name="Temp">59.94</prop>
						<prop name="Time">5045533</prop>
					</Chan>
				</Acq>
				<Acq Number="30">
					<Chan Number="0">
						<prop name="Fluor">9.91255760215875</prop>
						<prop name="Temp">59.94</prop>
						<prop name="Time">5199383</prop>
					</Chan>
				</Acq>
				<Acq Number="31">
					<Chan Number="0">
						<prop name="Fluor">12.0899783332214</prop>
						<prop name="Temp">59.94</prop>
						<prop name="Time">5353200</prop>
					</Chan>
				</Acq>
				<Acq Number="32">
					<Chan Number="0">
						<prop name="Fluor">16.4825629671891</prop>
						<prop name="Temp">59.94</prop>
						<prop name="Time">5507000</prop>
					</Chan>
				</Acq>
				<Acq Number="33">
					<Chan Number="0">
						<prop name="Fluor">24.3085030350421</prop>
						<prop name="Temp">59.94</prop>
						<prop name="Time">5660800</prop>
					</Chan>
				</Acq>
				<Acq Number="34">
					<Chan Number="0">
						<prop name="Fluor">37.134072062989</prop>
						<prop name="Temp">59.94</prop>
						<prop name="Time">5814633</prop>
					</Chan>
				</Acq>
				<Acq Number="35">
					<Chan Number="0">
						<prop name="Fluor">51.9650432605492</prop>
						<prop name="Temp">59.94</prop>
						<prop name="Time">5968416</prop>
					</Chan>
				</Acq>
				<Acq Number="36">
					<Chan Number="0">
						<prop name="Fluor">64.7801141471064</prop>
						<prop name="Temp">59.94</prop>
						<prop name="Time">6122233</prop>
					</Chan>
				</Acq>
				<Acq Number="37">
					<Chan Number="0">
						<prop name="Fluor">73.8221237208176</prop>
						<prop name="Temp">59.94</prop>
						<prop name="Time">6276000</prop>
					</Chan>
				</Acq>
				<Acq Number="38">
[truncated: 2,381,211 more chars]
