# Supplementary material for: Immune response of human cultured cells towards macrocyclic Fe2PO and Fe2PC bioactive cyclophane complexes
Source: PeerJ. 2020 Apr 20;8:e8956. doi: 10.7717/peerj.8956 (PMC7179565; doi:10.7717/peerj.8956)
Supplement: Supplemental Information 1 — Raw data from the Roche LightCycler 480 using the RT2 ProfilerTM PCR Array Human Innate Adaptive Immune Responses (catalog PAHS-052Z, Qiagen-SABiosciences). [file peerj-08-8956-s001.zip › Raw data RTqPCR Fe(III) Complexes/Fe2PO 8h.txt]

Raw Data		Experiment - Alex 8h Fe2PO (Run on LCS480 1.5.0.39)
SamplePos	SampleName	Prog#	Seg#	Cycle#	Time	Temp	483-533
A1	Sample 1	2	2	1	738400	59.94	4.37
A1	Sample 1	2	2	2	892183	59.94	4.42
A1	Sample 1	2	2	3	1046033	59.94	4.37
A1	Sample 1	2	2	4	1199800	59.94	4.39
A1	Sample 1	2	2	5	1353600	59.97	4.52
A1	Sample 1	2	2	6	1507400	59.94	4.49
A1	Sample 1	2	2	7	1661217	59.94	4.42
A1	Sample 1	2	2	8	1815017	59.94	4.47
A1	Sample 1	2	2	9	1968817	59.94	4.50
A1	Sample 1	2	2	10	2122600	59.94	4.47
A1	Sample 1	2	2	11	2276433	59.97	4.50
A1	Sample 1	2	2	12	2430317	59.94	4.45
A1	Sample 1	2	2	13	2584100	59.94	4.40
A1	Sample 1	2	2	14	2737900	59.97	4.47
A1	Sample 1	2	2	15	2891700	59.94	4.47
A1	Sample 1	2	2	16	3045500	59.94	4.47
A1	Sample 1	2	2	17	3199300	59.94	4.47
A1	Sample 1	2	2	18	3353100	59.94	4.47
A1	Sample 1	2	2	19	3506933	59.97	4.44
A1	Sample 1	2	2	20	3660433	59.94	4.50
A1	Sample 1	2	2	21	3814250	59.94	4.52
A1	Sample 1	2	2	22	3968050	59.97	4.59
A1	Sample 1	2	2	23	4121867	59.94	4.71
A1	Sample 1	2	2	24	4275633	59.94	4.88
A1	Sample 1	2	2	25	4429467	59.94	5.32
A1	Sample 1	2	2	26	4583250	59.94	6.08
A1	Sample 1	2	2	27	4737067	59.94	7.52
A1	Sample 1	2	2	28	4890850	59.94	10.19
A1	Sample 1	2	2	29	5044683	59.94	15.00
A1	Sample 1	2	2	30	5198467	59.94	23.40
A1	Sample 1	2	2	31	5352250	59.94	36.58
A1	Sample 1	2	2	32	5506067	59.94	51.45
A1	Sample 1	2	2	33	5659867	59.94	62.49
A1	Sample 1	2	2	34	5813650	59.94	68.68
A1	Sample 1	2	2	35	5967467	59.94	72.88
A1	Sample 1	2	2	36	6121267	59.94	76.00
A1	Sample 1	2	2	37	6275083	59.94	78.50
A1	Sample 1	2	2	38	6428883	59.94	79.85
A1	Sample 1	2	2	39	6582667	59.94	81.07
A1	Sample 1	2	2	40	6736450	59.94	81.89
A1	Sample 1	2	2	41	6890233	59.94	82.45
A1	Sample 1	2	2	42	7044067	59.94	82.92
A1	Sample 1	2	2	43	7197600	59.94	83.34
A1	Sample 1	2	2	44	7351417	59.94	83.63
A1	Sample 1	2	2	45	7505217	59.94	83.92
A2	Sample 2	2	2	1	738400	59.94	3.73
A2	Sample 2	2	2	2	892183	59.94	3.76
A2	Sample 2	2	2	3	1046033	59.94	3.76
A2	Sample 2	2	2	4	1199800	59.94	3.78
A2	Sample 2	2	2	5	1353600	59.97	3.81
A2	Sample 2	2	2	6	1507400	59.94	3.76
A2	Sample 2	2	2	7	1661217	59.94	3.80
A2	Sample 2	2	2	8	1815017	59.94	3.74
A2	Sample 2	2	2	9	1968817	59.94	3.85
A2	Sample 2	2	2	10	2122600	59.94	3.83
A2	Sample 2	2	2	11	2276433	59.97	3.83
A2	Sample 2	2	2	12	2430317	59.94	3.76
A2	Sample 2	2	2	13	2584100	59.94	3.78
A2	Sample 2	2	2	14	2737900	59.97	3.79
A2	Sample 2	2	2	15	2891700	59.94	3.81
A2	Sample 2	2	2	16	3045500	59.94	3.78
A2	Sample 2	2	2	17	3199300	59.94	3.83
A2	Sample 2	2	2	18	3353100	59.94	3.83
A2	Sample 2	2	2	19	3506933	59.97	3.80
A2	Sample 2	2	2	20	3660433	59.94	3.81
A2	Sample 2	2	2	21	3814250	59.94	3.85
A2	Sample 2	2	2	22	3968050	59.97	3.83
A2	Sample 2	2	2	23	4121867	59.94	3.85
A2	Sample 2	2	2	24	4275633	59.94	3.89
A2	Sample 2	2	2	25	4429467	59.94	3.90
A2	Sample 2	2	2	26	4583250	59.94	4.01
A2	Sample 2	2	2	27	4737067	59.94	4.28
A2	Sample 2	2	2	28	4890850	59.94	4.73
A2	Sample 2	2	2	29	5044683	59.94	5.61
A2	Sample 2	2	2	30	5198467	59.94	7.28
A2	Sample 2	2	2	31	5352250	59.94	10.52
A2	Sample 2	2	2	32	5506067	59.94	16.46
A2	Sample 2	2	2	33	5659867	59.94	26.89
A2	Sample 2	2	2	34	5813650	59.94	41.45
A2	Sample 2	2	2	35	5967467	59.94	55.25
A2	Sample 2	2	2	36	6121267	59.94	63.59
A2	Sample 2	2	2	37	6275083	59.94	68.46
A2	Sample 2	2	2	38	6428883	59.94	71.75
A2	Sample 2	2	2	39	6582667	59.94	74.38
A2	Sample 2	2	2	40	6736450	59.94	76.13
A2	Sample 2	2	2	41	6890233	59.94	77.41
A2	Sample 2	2	2	42	7044067	59.94	78.32
A2	Sample 2	2	2	43	7197600	59.94	79.22
A2	Sample 2	2	2	44	7351417	59.94	79.85
A2	Sample 2	2	2	45	7505217	59.94	80.21
A3	Sample 3	2	2	1	738400	59.94	5.20
A3	Sample 3	2	2	2	892183	59.94	5.23
A3	Sample 3	2	2	3	1046033	59.94	5.27
A3	Sample 3	2	2	4	1199800	59.94	5.21
A3	Sample 3	2	2	5	1353600	59.97	5.32
A3	Sample 3	2	2	6	1507400	59.94	5.25
A3	Sample 3	2	2	7	1661217	59.94	5.25
A3	Sample 3	2	2	8	1815017	59.94	5.25
A3	Sample 3	2	2	9	1968817	59.94	5.30
A3	Sample 3	2	2	10	2122600	59.94	5.34
A3	Sample 3	2	2	11	2276433	59.97	5.28
A3	Sample 3	2	2	12	2430317	59.94	5.30
A3	Sample 3	2	2	13	2584100	59.94	5.23
A3	Sample 3	2	2	14	2737900	59.97	5.28
A3	Sample 3	2	2	15	2891700	59.94	5.34
A3	Sample 3	2	2	16	3045500	59.94	5.26
A3	Sample 3	2	2	17	3199300	59.94	5.30
A3	Sample 3	2	2	18	3353100	59.94	5.28
A3	Sample 3	2	2	19	3506933	59.97	5.21
A3	Sample 3	2	2	20	3660433	59.94	5.26
A3	Sample 3	2	2	21	3814250	59.94	5.28
A3	Sample 3	2	2	22	3968050	59.97	5.21
A3	Sample 3	2	2	23	4121867	59.94	5.27
A3	Sample 3	2	2	24	4275633	59.94	5.29
A3	Sample 3	2	2	25	4429467	59.94	5.24
A3	Sample 3	2	2	26	4583250	59.94	5.23
A3	Sample 3	2	2	27	4737067	59.94	5.25
A3	Sample 3	2	2	28	4890850	59.94	5.32
A3	Sample 3	2	2	29	5044683	59.94	5.36
A3	Sample 3	2	2	30	5198467	59.94	5.37
A3	Sample 3	2	2	31	5352250	59.94	5.31
A3	Sample 3	2	2	32	5506067	59.94	5.32
A3	Sample 3	2	2	33	5659867	59.94	5.47
A3	Sample 3	2	2	34	5813650	59.94	5.46
A3	Sample 3	2	2	35	5967467	59.94	5.65
A3	Sample 3	2	2	36	6121267	59.94	5.95
A3	Sample 3	2	2	37	6275083	59.94	6.55
A3	Sample 3	2	2	38	6428883	59.94	7.67
A3	Sample 3	2	2	39	6582667	59.94	9.59
A3	Sample 3	2	2	40	6736450	59.94	13.35
A3	Sample 3	2	2	41	6890233	59.94	19.38
A3	Sample 3	2	2	42	7044067	59.94	27.65
A3	Sample 3	2	2	43	7197600	59.94	36.54
A3	Sample 3	2	2	44	7351417	59.94	43.45
A3	Sample 3	2	2	45	7505217	59.94	47.76
A4	Sample 4	2	2	1	738400	59.94	3.63
A4	Sample 4	2	2	2	892183	59.94	3.59
A4	Sample 4	2	2	3	1046033	59.94	3.63
A4	Sample 4	2	2	4	1199800	59.94	3.65
A4	Sample 4	2	2	5	1353600	59.97	3.68
A4	Sample 4	2	2	6	1507400	59.94	3.67
A4	Sample 4	2	2	7	1661217	59.94	3.69
A4	Sample 4	2	2	8	1815017	59.94	3.70
A4	Sample 4	2	2	9	1968817	59.94	3.72
A4	Sample 4	2	2	10	2122600	59.94	3.76
A4	Sample 4	2	2	11	2276433	59.97	3.70
A4	Sample 4	2	2	12	2430317	59.94	3.70
A4	Sample 4	2	2	13	2584100	59.94	3.72
A4	Sample 4	2	2	14	2737900	59.97	3.74
A4	Sample 4	2	2	15	2891700	59.94	3.68
A4	Sample 4	2	2	16	3045500	59.94	3.74
A4	Sample 4	2	2	17	3199300	59.94	3.72
A4	Sample 4	2	2	18	3353100	59.94	3.72
A4	Sample 4	2	2	19	3506933	59.97	3.72
A4	Sample 4	2	2	20	3660433	59.94	3.74
A4	Sample 4	2	2	21	3814250	59.94	3.70
A4	Sample 4	2	2	22	3968050	59.97	3.70
A4	Sample 4	2	2	23	4121867	59.94	3.74
A4	Sample 4	2	2	24	4275633	59.94	3.71
A4	Sample 4	2	2	25	4429467	59.94	3.68
A4	Sample 4	2	2	26	4583250	59.94	3.72
A4	Sample 4	2	2	27	4737067	59.94	3.76
A4	Sample 4	2	2	28	4890850	59.94	3.76
A4	Sample 4	2	2	29	5044683	59.94	3.80
A4	Sample 4	2	2	30	5198467	59.94	3.76
A4	Sample 4	2	2	31	5352250	59.94	3.84
A4	Sample 4	2	2	32	5506067	59.94	3.88
A4	Sample 4	2	2	33	5659867	59.94	3.98
A4	Sample 4	2	2	34	5813650	59.94	4.17
A4	Sample 4	2	2	35	5967467	59.94	4.52
A4	Sample 4	2	2	36	6121267	59.94	5.16
A4	Sample 4	2	2	37	6275083	59.94	6.43
A4	Sample 4	2	2	38	6428883	59.94	8.81
A4	Sample 4	2	2	39	6582667	59.94	13.26
A4	Sample 4	2	2	40	6736450	59.94	20.99
A4	Sample 4	2	2	41	6890233	59.94	31.94
A4	Sample 4	2	2	42	7044067	59.94	43.80
A4	Sample 4	2	2	43	7197600	59.94	52.48
A4	Sample 4	2	2	44	7351417	59.94	58.34
A4	Sample 4	2	2	45	7505217	59.94	62.14
A5	Sample 5	2	2	1	738400	59.94	4.87
A5	Sample 5	2	2	2	892183	59.94	4.85
A5	Sample 5	2	2	3	1046033	59.94	4.81
A5	Sample 5	2	2	4	1199800	59.94	4.83
A5	Sample 5	2	2	5	1353600	59.97	4.88
A5	Sample 5	2	2	6	1507400	59.94	4.91
A5	Sample 5	2	2	7	1661217	59.94	4.83
A5	Sample 5	2	2	8	1815017	59.94	4.88
A5	Sample 5	2	2	9	1968817	59.94	4.92
A5	Sample 5	2	2	10	2122600	59.94	4.92
A5	Sample 5	2	2	11	2276433	59.97	4.88
A5	Sample 5	2	2	12	2430317	59.94	4.88
A5	Sample 5	2	2	13	2584100	59.94	4.92
A5	Sample 5	2	2	14	2737900	59.97	4.90
A5	Sample 5	2	2	15	2891700	59.94	4.90
A5	Sample 5	2	2	16	3045500	59.94	4.86
A5	Sample 5	2	2	17	3199300	59.94	4.87
A5	Sample 5	2	2	18	3353100	59.94	4.90
A5	Sample 5	2	2	19	3506933	59.97	4.87
A5	Sample 5	2	2	20	3660433	59.94	4.94
A5	Sample 5	2	2	21	3814250	59.94	4.94
A5	Sample 5	2	2	22	3968050	59.97	4.88
A5	Sample 5	2	2	23	4121867	59.94	4.89
A5	Sample 5	2	2	24	4275633	59.94	4.89
A5	Sample 5	2	2	25	4429467	59.94	4.88
A5	Sample 5	2	2	26	4583250	59.94	4.85
A5	Sample 5	2	2	27	4737067	59.94	4.92
A5	Sample 5	2	2	28	4890850	59.94	4.90
A5	Sample 5	2	2	29	5044683	59.94	4.98
A5	Sample 5	2	2	30	5198467	59.94	4.89
A5	Sample 5	2	2	31	5352250	59.94	4.94
A5	Sample 5	2	2	32	5506067	59.94	4.89
A5	Sample 5	2	2	33	5659867	59.94	4.93
A5	Sample 5	2	2	34	5813650	59.94	4.95
A5	Sample 5	2	2	35	5967467	59.94	4.98
A5	Sample 5	2	2	36	6121267	59.94	4.95
A5	Sample 5	2	2	37	6275083	59.94	4.95
A5	Sample 5	2	2	38	6428883	59.94	5.03
A5	Sample 5	2	2	39	6582667	59.94	4.98
A5	Sample 5	2	2	40	6736450	59.94	5.11
A5	Sample 5	2	2	41	6890233	59.94	5.27
A5	Sample 5	2	2	42	7044067	59.94	5.47
A5	Sample 5	2	2	43	7197600	59.94	6.00
A5	Sample 5	2	2	44	7351417	59.94	7.07
A5	Sample 5	2	2	45	7505217	59.94	8.94
A6	Sample 6	2	2	1	738400	59.94	7.48
A6	Sample 6	2	2	2	892183	59.94	7.36
A6	Sample 6	2	2	3	1046033	59.94	7.40
A6	Sample 6	2	2	4	1199800	59.94	7.38
A6	Sample 6	2	2	5	1353600	59.97	7.41
A6	Sample 6	2	2	6	1507400	59.94	7.38
A6	Sample 6	2	2	7	1661217	59.94	7.36
A6	Sample 6	2	2	8	1815017	59.94	7.43
A6	Sample 6	2	2	9	1968817	59.94	7.45
A6	Sample 6	2	2	10	2122600	59.94	7.47
A6	Sample 6	2	2	11	2276433	59.97	7.39
A6	Sample 6	2	2	12	2430317	59.94	7.37
A6	Sample 6	2	2	13	2584100	59.94	7.39
A6	Sample 6	2	2	14	2737900	59.97	7.41
A6	Sample 6	2	2	15	2891700	59.94	7.39
A6	Sample 6	2	2	16	3045500	59.94	7.39
A6	Sample 6	2	2	17	3199300	59.94	7.35
A6	Sample 6	2	2	18	3353100	59.94	7.35
A6	Sample 6	2	2	19	3506933	59.97	7.36
A6	Sample 6	2	2	20	3660433	59.94	7.33
A6	Sample 6	2	2	21	3814250	59.94	7.41
A6	Sample 6	2	2	22	3968050	59.97	7.35
A6	Sample 6	2	2	23	4121867	59.94	7.30
A6	Sample 6	2	2	24	4275633	59.94	7.30
A6	Sample 6	2	2	25	4429467	59.94	7.38
A6	Sample 6	2	2	26	4583250	59.94	7.32
A6	Sample 6	2	2	27	4737067	59.94	7.30
A6	Sample 6	2	2	28	4890850	59.94	7.26
A6	Sample 6	2	2	29	5044683	59.94	7.34
A6	Sample 6	2	2	30	5198467	59.94	7.34
A6	Sample 6	2	2	31	5352250	59.94	7.30
A6	Sample 6	2	2	32	5506067	59.94	7.32
A6	Sample 6	2	2	33	5659867	59.94	7.36
A6	Sample 6	2	2	34	5813650	59.94	7.38
A6	Sample 6	2	2	35	5967467	59.94	7.40
A6	Sample 6	2	2	36	6121267	59.94	7.52
A6	Sample 6	2	2	37	6275083	59.94	7.55
A6	Sample 6	2	2	38	6428883	59.94	7.85
A6	Sample 6	2	2	39	6582667	59.94	8.32
A6	Sample 6	2	2	40	6736450	59.94	9.31
A6	Sample 6	2	2	41	6890233	59.94	11.19
A6	Sample 6	2	2	42	7044067	59.94	14.74
A6	Sample 6	2	2	43	7197600	59.94	21.47
A6	Sample 6	2	2	44	7351417	59.94	32.28
A6	Sample 6	2	2	45	7505217	59.94	46.55
A7	Sample 7	2	2	1	738400	59.94	3.75
A7	Sample 7	2	2	2	892183	59.94	3.79
A7	Sample 7	2	2	3	1046033	59.94	3.79
A7	Sample 7	2	2	4	1199800	59.94	3.79
A7	Sample 7	2	2	5	1353600	59.97	3.79
A7	Sample 7	2	2	6	1507400	59.94	3.79
A7	Sample 7	2	2	7	1661217	59.94	3.81
A7	Sample 7	2	2	8	1815017	59.94	3.84
A7	Sample 7	2	2	9	1968817	59.94	3.84
A7	Sample 7	2	2	10	2122600	59.94	3.84
A7	Sample 7	2	2	11	2276433	59.97	3.90
A7	Sample 7	2	2	12	2430317	59.94	3.86
A7	Sample 7	2	2	13	2584100	59.94	3.90
A7	Sample 7	2	2	14	2737900	59.97	3.88
A7	Sample 7	2	2	15	2891700	59.94	3.94
A7	Sample 7	2	2	16	3045500	59.94	3.88
A7	Sample 7	2	2	17	3199300	59.94	3.88
A7	Sample 7	2	2	18	3353100	59.94	3.86
A7	Sample 7	2	2	19	3506933	59.97	3.90
A7	Sample 7	2	2	20	3660433	59.94	3.88
A7	Sample 7	2	2	21	3814250	59.94	3.92
A7	Sample 7	2	2	22	3968050	59.97	3.84
A7	Sample 7	2	2	23	4121867	59.94	3.86
A7	Sample 7	2	2	24	4275633	59.94	3.87
A7	Sample 7	2	2	25	4429467	59.94	3.92
A7	Sample 7	2	2	26	4583250	59.94	3.89
A7	Sample 7	2	2	27	4737067	59.94	3.93
A7	Sample 7	2	2	28	4890850	59.94	3.99
A7	Sample 7	2	2	29	5044683	59.94	4.09
A7	Sample 7	2	2	30	5198467	59.94	4.25
A7	Sample 7	2	2	31	5352250	59.94	4.58
A7	Sample 7	2	2	32	5506067	59.94	5.26
A7	Sample 7	2	2	33	5659867	59.94	6.78
A7	Sample 7	2	2	34	5813650	59.94	9.38
A7	Sample 7	2	2	35	5967467	59.94	14.47
A7	Sample 7	2	2	36	6121267	59.94	23.69
A7	Sample 7	2	2	37	6275083	59.94	37.66
A7	Sample 7	2	2	38	6428883	59.94	52.98
A7	Sample 7	2	2	39	6582667	59.94	64.00
A7	Sample 7	2	2	40	6736450	59.94	70.15
A7	Sample 7	2	2	41	6890233	59.94	73.90
A7	Sample 7	2	2	42	7044067	59.94	76.37
A7	Sample 7	2	2	43	7197600	59.94	78.46
A7	Sample 7	2	2	44	7351417	59.94	79.74
A7	Sample 7	2	2	45	7505217	59.94	80.72
A8	Sample 8	2	2	1	738400	59.94	3.13
A8	Sample 8	2	2	2	892183	59.94	3.15
A8	Sample 8	2	2	3	1046033	59.94	3.13
A8	Sample 8	2	2	4	1199800	59.94	3.15
A8	Sample 8	2	2	5	1353600	59.97	3.22
A8	Sample 8	2	2	6	1507400	59.94	3.15
A8	Sample 8	2	2	7	1661217	59.94	3.15
A8	Sample 8	2	2	8	1815017	59.94	3.22
A8	Sample 8	2	2	9	1968817	59.94	3.24
A8	Sample 8	2	2	10	2122600	59.94	3.22
A8	Sample 8	2	2	11	2276433	59.97	3.22
A8	Sample 8	2	2	12	2430317	59.94	3.22
A8	Sample 8	2	2	13	2584100	59.94	3.22
A8	Sample 8	2	2	14	2737900	59.97	3.18
A8	Sample 8	2	2	15	2891700	59.94	3.24
A8	Sample 8	2	2	16	3045500	59.94	3.26
A8	Sample 8	2	2	17	3199300	59.94	3.28
A8	Sample 8	2	2	18	3353100	59.94	3.26
A8	Sample 8	2	2	19	3506933	59.97	3.28
A8	Sample 8	2	2	20	3660433	59.94	3.22
A8	Sample 8	2	2	21	3814250	59.94	3.28
A8	Sample 8	2	2	22	3968050	59.97	3.24
A8	Sample 8	2	2	23	4121867	59.94	3.26
A8	Sample 8	2	2	24	4275633	59.94	3.19
A8	Sample 8	2	2	25	4429467	59.94	3.24
A8	Sample 8	2	2	26	4583250	59.94	3.27
A8	Sample 8	2	2	27	4737067	59.94	3.23
A8	Sample 8	2	2	28	4890850	59.94	3.29
A8	Sample 8	2	2	29	5044683	59.94	3.35
A8	Sample 8	2	2	30	5198467	59.94	3.32
A8	Sample 8	2	2	31	5352250	59.94	3.30
A8	Sample 8	2	2	32	5506067	59.94	3.44
A8	Sample 8	2	2	33	5659867	59.94	3.72
A8	Sample 8	2	2	34	5813650	59.94	4.12
A8	Sample 8	2	2	35	5967467	59.94	4.92
A8	Sample 8	2	2	36	6121267	59.94	6.53
A8	Sample 8	2	2	37	6275083	59.94	9.26
A8	Sample 8	2	2	38	6428883	59.94	14.42
A8	Sample 8	2	2	39	6582667	59.94	23.12
A8	Sample 8	2	2	40	6736450	59.94	36.24
A8	Sample 8	2	2	41	6890233	59.94	51.20
A8	Sample 8	2	2	42	7044067	59.94	61.34
A8	Sample 8	2	2	43	7197600	59.94	66.81
A8	Sample 8	2	2	44	7351417	59.94	69.43
A8	Sample 8	2	2	45	7505217	59.94	71.22
A9	Sample 9	2	2	1	738400	59.94	7.42
A9	Sample 9	2	2	2	892183	59.94	7.45
A9	Sample 9	2	2	3	1046033	59.94	7.47
A9	Sample 9	2	2	4	1199800	59.94	7.47
A9	Sample 9	2	2	5	1353600	59.97	7.52
A9	Sample 9	2	2	6	1507400	59.94	7.47
A9	Sample 9	2	2	7	1661217	59.94	7.52
A9	Sample 9	2	2	8	1815017	59.94	7.41
A9	Sample 9	2	2	9	1968817	59.94	7.54
A9	Sample 9	2	2	10	2122600	59.94	7.54
A9	Sample 9	2	2	11	2276433	59.97	7.52
A9	Sample 9	2	2	12	2430317	59.94	7.44
A9	Sample 9	2	2	13	2584100	59.94	7.54
A9	Sample 9	2	2	14	2737900	59.97	7.50
A9	Sample 9	2	2	15	2891700	59.94	7.50
A9	Sample 9	2	2	16	3045500	59.94	7.52
A9	Sample 9	2	2	17	3199300	59.94	7.47
A9	Sample 9	2	2	18	3353100	59.94	7.48
A9	Sample 9	2	2	19	3506933	59.97	7.43
A9	Sample 9	2	2	20	3660433	59.94	7.44
A9	Sample 9	2	2	21	3814250	59.94	7.48
A9	Sample 9	2	2	22	3968050	59.97	7.50
A9	Sample 9	2	2	23	4121867	59.94	7.43
A9	Sample 9	2	2	24	4275633	59.94	7.47
A9	Sample 9	2	2	25	4429467	59.94	7.49
A9	Sample 9	2	2	26	4583250	59.94	7.45
A9	Sample 9	2	2	27	4737067	59.94	7.49
A9	Sample 9	2	2	28	4890850	59.94	7.58
A9	Sample 9	2	2	29	5044683	59.94	7.54
A9	Sample 9	2	2	30	5198467	59.94	7.64
A9	Sample 9	2	2	31	5352250	59.94	7.71
A9	Sample 9	2	2	32	5506067	59.94	7.91
A9	Sample 9	2	2	33	5659867	59.94	8.48
A9	Sample 9	2	2	34	5813650	59.94	9.39
A9	Sample 9	2	2	35	5967467	59.94	11.18
A9	Sample 9	2	2	36	6121267	59.94	14.44
A9	Sample 9	2	2	37	6275083	59.94	20.58
A9	Sample 9	2	2	38	6428883	59.94	31.16
A9	Sample 9	2	2	39	6582667	59.94	46.35
A9	Sample 9	2	2	40	6736450	59.94	63.10
A9	Sample 9	2	2	41	6890233	59.94	74.63
A9	Sample 9	2	2	42	7044067	59.94	80.22
A9	Sample 9	2	2	43	7197600	59.94	82.92
A9	Sample 9	2	2	44	7351417	59.94	85.17
A9	Sample 9	2	2	45	7505217	59.94	86.31
A10	Sample 10	2	2	1	738400	59.94	3.83
A10	Sample 10	2	2	2	892183	59.94	3.92
A10	Sample 10	2	2	3	1046033	59.94	3.85
A10	Sample 10	2	2	4	1199800	59.94	3.87
A10	Sample 10	2	2	5	1353600	59.97	3.95
A10	Sample 10	2	2	6	1507400	59.94	3.92
A10	Sample 10	2	2	7	1661217	59.94	3.92
A10	Sample 10	2	2	8	1815017	59.94	3.92
A10	Sample 10	2	2	9	1968817	59.94	3.88
A10	Sample 10	2	2	10	2122600	59.94	4.00
A10	Sample 10	2	2	11	2276433	59.97	3.93
A10	Sample 10	2	2	12	2430317	59.94	3.93
A10	Sample 10	2	2	13	2584100	59.94	3.90
A10	Sample 10	2	2	14	2737900	59.97	3.90
A10	Sample 10	2	2	15	2891700	59.94	3.97
A10	Sample 10	2	2	16	3045500	59.94	3.97
A10	Sample 10	2	2	17	3199300	59.94	3.90
A10	Sample 10	2	2	18	3353100	59.94	3.93
A10	Sample 10	2	2	19	3506933	59.97	3.97
A10	Sample 10	2	2	20	3660433	59.94	3.97
A10	Sample 10	2	2	21	3814250	59.94	4.00
A10	Sample 10	2	2	22	3968050	59.97	3.97
A10	Sample 10	2	2	23	4121867	59.94	3.95
A10	Sample 10	2	2	24	4275633	59.94	3.92
A10	Sample 10	2	2	25	4429467	59.94	4.02
A10	Sample 10	2	2	26	4583250	59.94	3.96
A10	Sample 10	2	2	27	4737067	59.94	3.98
A10	Sample 10	2	2	28	4890850	59.94	3.98
A10	Sample 10	2	2	29	5044683	59.94	4.00
A10	Sample 10	2	2	30	5198467	59.94	4.04
A10	Sample 10	2	2	31	5352250	59.94	3.99
A10	Sample 10	2	2	32	5506067	59.94	3.99
A10	Sample 10	2	2	33	5659867	59.94	4.01
A10	Sample 10	2	2	34	5813650	59.94	4.06
A10	Sample 10	2	2	35	5967467	59.94	4.08
A10	Sample 10	2	2	36	6121267	59.94	4.08
A10	Sample 10	2	2	37	6275083	59.94	4.12
A10	Sample 10	2	2	38	6428883	59.94	4.34
A10	Sample 10	2	2	39	6582667	59.94	4.45
A10	Sample 10	2	2	40	6736450	59.94	5.02
A10	Sample 10	2	2	41	6890233	59.94	5.89
A10	Sample 10	2	2	42	7044067	59.94	7.42
A10	Sample 10	2	2	43	7197600	59.94	10.56
A10	Sample 10	2	2	44	7351417	59.94	16.13
A10	Sample 10	2	2	45	7505217	59.94	25.82
A11	Sample 11	2	2	1	738400	59.94	3.31
A11	Sample 11	2	2	2	892183	59.94	3.31
A11	Sample 11	2	2	3	1046033	59.94	3.38
A11	Sample 11	2	2	4	1199800	59.94	3.34
A11	Sample 11	2	2	5	1353600	59.97	3.49
A11	Sample 11	2	2	6	1507400	59.94	3.44
A11	Sample 11	2	2	7	1661217	59.94	3.41
A11	Sample 11	2	2	8	1815017	59.94	3.41
A11	Sample 11	2	2	9	1968817	59.94	3.44
A11	Sample 11	2	2	10	2122600	59.94	3.44
A11	Sample 11	2	2	11	2276433	59.97	3.46
A11	Sample 11	2	2	12	2430317	59.94	3.44
A11	Sample 11	2	2	13	2584100	59.94	3.51
A11	Sample 11	2	2	14	2737900	59.97	3.49
A11	Sample 11	2	2	15	2891700	59.94	3.51
A11	Sample 11	2	2	16	3045500	59.94	3.51
A11	Sample 11	2	2	17	3199300	59.94	3.54
A11	Sample 11	2	2	18	3353100	59.94	3.64
A11	Sample 11	2	2	19	3506933	59.97	3.63
A11	Sample 11	2	2	20	3660433	59.94	3.84
A11	Sample 11	2	2	21	3814250	59.94	4.31
A11	Sample 11	2	2	22	3968050	59.97	4.97
A11	Sample 11	2	2	23	4121867	59.94	6.46
A11	Sample 11	2	2	24	4275633	59.94	9.30
A11	Sample 11	2	2	25	4429467	59.94	14.38
A11	Sample 11	2	2	26	4583250	59.94	23.73
A11	Sample 11	2	2	27	4737067	59.94	38.15
A11	Sample 11	2	2	28	4890850	59.94	55.08
A11	Sample 11	2	2	29	5044683	59.94	66.92
A11	Sample 11	2	2	30	5198467	59.94	72.59
A11	Sample 11	2	2	31	5352250	59.94	76.09
A11	Sample 11	2	2	32	5506067	59.94	78.88
A11	Sample 11	2	2	33	5659867	59.94	81.00
A11	Sample 11	2	2	34	5813650	59.94	82.45
A11	Sample 11	2	2	35	5967467	59.94	83.56
A11	Sample 11	2	2	36	6121267	59.94	84.30
A11	Sample 11	2	2	37	6275083	59.94	85.00
A11	Sample 11	2	2	38	6428883	59.94	85.41
A11	Sample 11	2	2	39	6582667	59.94	85.71
A11	Sample 11	2	2	40	6736450	59.94	86.13
A11	Sample 11	2	2	41	6890233	59.94	86.46
A11	Sample 11	2	2	42	7044067	59.94	86.44
A11	Sample 11	2	2	43	7197600	59.94	86.70
A11	Sample 11	2	2	44	7351417	59.94	86.77
A11	Sample 11	2	2	45	7505217	59.94	86.67
A12	Sample 12	2	2	1	738400	59.94	3.64
A12	Sample 12	2	2	2	892183	59.94	3.67
A12	Sample 12	2	2	3	1046033	59.94	3.66
A12	Sample 12	2	2	4	1199800	59.94	3.66
A12	Sample 12	2	2	5	1353600	59.97	3.75
A12	Sample 12	2	2	6	1507400	59.94	3.75
A12	Sample 12	2	2	7	1661217	59.94	3.75
A12	Sample 12	2	2	8	1815017	59.94	3.75
A12	Sample 12	2	2	9	1968817	59.94	3.77
A12	Sample 12	2	2	10	2122600	59.94	3.85
A12	Sample 12	2	2	11	2276433	59.97	3.80
A12	Sample 12	2	2	12	2430317	59.94	3.78
A12	Sample 12	2	2	13	2584100	59.94	3.72
A12	Sample 12	2	2	14	2737900	59.97	3.83
A12	Sample 12	2	2	15	2891700	59.94	3.80
A12	Sample 12	2	2	16	3045500	59.94	3.75
A12	Sample 12	2	2	17	3199300	59.94	3.80
A12	Sample 12	2	2	18	3353100	59.94	3.77
A12	Sample 12	2	2	19	3506933	59.97	3.82
A12	Sample 12	2	2	20	3660433	59.94	3.91
A12	Sample 12	2	2	21	3814250	59.94	4.02
A12	Sample 12	2	2	22	3968050	59.97	4.28
A12	Sample 12	2	2	23	4121867	59.94	4.68
A12	Sample 12	2	2	24	4275633	59.94	5.52
A12	Sample 12	2	2	25	4429467	59.94	7.08
A12	Sample 12	2	2	26	4583250	59.94	10.09
A12	Sample 12	2	2	27	4737067	59.94	15.78
A12	Sample 12	2	2	28	4890850	59.94	25.69
A12	Sample 12	2	2	29	5044683	59.94	40.81
A12	Sample 12	2	2	30	5198467	59.94	57.90
A12	Sample 12	2	2	31	5352250	59.94	69.48
A12	Sample 12	2	2	32	5506067	59.94	75.44
A12	Sample 12	2	2	33	5659867	59.94	78.79
A12	Sample 12	2	2	34	5813650	59.94	81.14
A12	Sample 12	2	2	35	5967467	59.94	83.19
A12	Sample 12	2	2	36	6121267	59.94	84.57
A12	Sample 12	2	2	37	6275083	59.94	85.61
A12	Sample 12	2	2	38	6428883	59.94	86.32
A12	Sample 12	2	2	39	6582667	59.94	86.91
A12	Sample 12	2	2	40	6736450	59.94	87.29
A12	Sample 12	2	2	41	6890233	59.94	87.56
A12	Sample 12	2	2	42	7044067	59.94	87.76
A12	Sample 12	2	2	43	7197600	59.94	88.17
A12	Sample 12	2	2	44	7351417	59.94	88.43
A12	Sample 12	2	2	45	7505217	59.94	88.38
B1	Sample 13	2	2	1	738400	59.94	6.20
B1	Sample 13	2	2	2	892183	59.94	6.30
B1	Sample 13	2	2	3	1046033	59.94	6.20
B1	Sample 13	2	2	4	1199800	59.94	6.27
B1	Sample 13	2	2	5	1353600	59.97	6.35
B1	Sample 13	2	2	6	1507400	59.94	6.30
B1	Sample 13	2	2	7	1661217	59.94	6.25
B1	Sample 13	2	2	8	1815017	59.94	6.33
B1	Sample 13	2	2	9	1968817	59.94	6.18
B1	Sample 13	2	2	10	2122600	59.94	6.28
B1	Sample 13	2	2	11	2276433	59.97	6.28
B1	Sample 13	2	2	12	2430317	59.94	6.24
B1	Sample 13	2	2	13	2584100	59.94	6.26
B1	Sample 13	2	2	14	2737900	59.97	6.33
B1	Sample 13	2	2	15	2891700	59.94	6.31
B1	Sample 13	2	2	16	3045500	59.94	6.23
B1	Sample 13	2	2	17	3199300	59.94	6.25
B1	Sample 13	2	2	18	3353100	59.94	6.28
B1	Sample 13	2	2	19	3506933	59.97	6.35
B1	Sample 13	2	2	20	3660433	59.94	6.40
B1	Sample 13	2	2	21	3814250	59.94	6.47
B1	Sample 13	2	2	22	3968050	59.97	6.68
B1	Sample 13	2	2	23	4121867	59.94	7.28
B1	Sample 13	2	2	24	4275633	59.94	8.25
B1	Sample 13	2	2	25	4429467	59.94	10.05
B1	Sample 13	2	2	26	4583250	59.94	13.68
B1	Sample 13	2	2	27	4737067	59.94	20.60
B1	Sample 13	2	2	28	4890850	59.94	31.74
B1	Sample 13	2	2	29	5044683	59.94	44.74
B1	Sample 13	2	2	30	5198467	59.94	55.18
B1	Sample 13	2	2	31	5352250	59.94	61.54
B1	Sample 13	2	2	32	5506067	59.94	65.99
B1	Sample 13	2	2	33	5659867	59.94	69.27
B1	Sample 13	2	2	34	5813650	59.94	71.61
B1	Sample 13	2	2	35	5967467	59.94	73.32
B1	Sample 13	2	2	36	6121267	59.94	74.55
B1	Sample 13	2	2	37	6275083	59.94	75.91
B1	Sample 13	2	2	38	6428883	59.94	76.55
B1	Sample 13	2	2	39	6582667	59.94	77.21
B1	Sample 13	2	2	40	6736450	59.94	77.84
B1	Sample 13	2	2	41	6890233	59.94	78.39
B1	Sample 13	2	2	42	7044067	59.94	78.57
B1	Sample 13	2	2	43	7197600	59.94	78.91
B1	Sample 13	2	2	44	7351417	59.94	79.23
B1	Sample 13	2	2	45	7505217	59.94	79.41
B2	Sample 14	2	2	1	738400	59.94	5.98
B2	Sample 14	2	2	2	892183	59.94	5.96
B2	Sample 14	2	2	3	1046033	59.94	5.87
B2	Sample 14	2	2	4	1199800	59.94	5.98
B2	Sample 14	2	2	5	1353600	59.97	5.99
B2	Sample 14	2	2	6	1507400	59.94	5.92
B2	Sample 14	2	2	7	1661217	59.94	5.89
B2	Sample 14	2	2	8	1815017	59.94	5.96
B2	Sample 14	2	2	9	1968817	59.94	5.92
B2	Sample 14	2	2	10	2122600	59.94	5.94
B2	Sample 14	2	2	11	2276433	59.97	6.03
B2	Sample 14	2	2	12	2430317	59.94	5.94
B2	Sample 14	2	2	13	2584100	59.94	5.96
B2	Sample 14	2	2	14	2737900	59.97	5.95
B2	Sample 14	2	2	15	2891700	59.94	6.01
B2	Sample 14	2	2	16	3045500	59.94	5.94
B2	Sample 14	2	2	17	3199300	59.94	5.98
B2	Sample 14	2	2	18	3353100	59.94	5.96
B2	Sample 14	2	2	19	3506933	59.97	5.94
B2	Sample 14	2	2	20	3660433	59.94	5.97
B2	Sample 14	2	2	21	3814250	59.94	5.94
B2	Sample 14	2	2	22	3968050	59.97	5.99
B2	Sample 14	2	2	23	4121867	59.94	6.01
B2	Sample 14	2	2	24	4275633	59.94	5.98
B2	Sample 14	2	2	25	4429467	59.94	5.95
B2	Sample 14	2	2	26	4583250	59.94	5.98
B2	Sample 14	2	2	27	4737067	59.94	5.93
B2	Sample 14	2	2	28	4890850	59.94	5.97
B2	Sample 14	2	2	29	5044683	59.94	5.97
B2	Sample 14	2	2	30	5198467	59.94	6.00
B2	Sample 14	2	2	31	5352250	59.94	6.00
B2	Sample 14	2	2	32	5506067	59.94	5.94
B2	Sample 14	2	2	33	5659867	59.94	5.95
B2	Sample 14	2	2	34	5813650	59.94	6.01
B2	Sample 14	2	2	35	5967467	59.94	5.98
B2	Sample 14	2	2	36	6121267	59.94	5.93
B2	Sample 14	2	2	37	6275083	59.94	6.02
B2	Sample 14	2	2	38	6428883	59.94	5.99
B2	Sample 14	2	2	39	6582667	59.94	6.00
B2	Sample 14	2	2	40	6736450	59.94	6.04
B2	Sample 14	2	2	41	6890233	59.94	6.17
B2	Sample 14	2	2	42	7044067	59.94	6.28
B2	Sample 14	2	2	43	7197600	59.94	6.59
B2	Sample 14	2	2	44	7351417	59.94	7.20
B2	Sample 14	2	2	45	7505217	59.94	8.34
B3	Sample 15	2	2	1	738400	59.94	8.79
B3	Sample 15	2	2	2	892183	59.94	8.84
B3	Sample 15	2	2	3	1046033	59.94	8.90
B3	Sample 15	2	2	4	1199800	59.94	8.96
B3	Sample 15	2	2	5	1353600	59.97	8.93
B3	Sample 15	2	2	6	1507400	59.94	8.81
B3	Sample 15	2	2	7	1661217	59.94	8.88
B3	Sample 15	2	2	8	1815017	59.94	8.93
B3	Sample 15	2	2	9	1968817	59.94	8.91
B3	Sample 15	2	2	10	2122600	59.94	8.89
B3	Sample 15	2	2	11	2276433	59.97	8.91
B3	Sample 15	2	2	12	2430317	59.94	8.85
B3	Sample 15	2	2	13	2584100	59.94	8.88
B3	Sample 15	2	2	14	2737900	59.97	8.89
B3	Sample 15	2	2	15	2891700	59.94	8.95
B3	Sample 15	2	2	16	3045500	59.94	8.95
B3	Sample 15	2	2	17	3199300	59.94	8.97
B3	Sample 15	2	2	18	3353100	59.94	8.97
B3	Sample 15	2	2	19	3506933	59.97	9.01
B3	Sample 15	2	2	20	3660433	59.94	8.91
B3	Sample 15	2	2	21	3814250	59.94	8.97
B3	Sample 15	2	2	22	3968050	59.97	8.93
B3	Sample 15	2	2	23	4121867	59.94	9.12
B3	Sample 15	2	2	24	4275633	59.94	9.28
B3	Sample 15	2	2	25	4429467	59.94	9.54
B3	Sample 15	2	2	26	4583250	59.94	10.12
B3	Sample 15	2	2	27	4737067	59.94	11.17
B3	Sample 15	2	2	28	4890850	59.94	13.23
B3	Sample 15	2	2	29	5044683	59.94	17.28
B3	Sample 15	2	2	30	5198467	59.94	24.38
B3	Sample 15	2	2	31	5352250	59.94	35.18
B3	Sample 15	2	2	32	5506067	59.94	47.67
B3	Sample 15	2	2	33	5659867	59.94	56.75
B3	Sample 15	2	2	34	5813650	59.94	62.81
B3	Sample 15	2	2	35	5967467	59.94	68.30
B3	Sample 15	2	2	36	6121267	59.94	72.92
B3	Sample 15	2	2	37	6275083	59.94	76.56
B3	Sample 15	2	2	38	6428883	59.94	79.27
B3	Sample 15	2	2	39	6582667	59.94	81.41
B3	Sample 15	2	2	40	6736450	59.94	83.22
B3	Sample 15	2	2	41	6890233	59.94	84.49
B3	Sample 15	2	2	42	7044067	59.94	85.61
B3	Sample 15	2	2	43	7197600	59.94	86.56
B3	Sample 15	2	2	44	7351417	59.94	87.27
B3	Sample 15	2	2	45	7505217	59.94	88.04
B4	Sample 16	2	2	1	738400	59.94	5.08
B4	Sample 16	2	2	2	892183	59.94	5.04
B4	Sample 16	2	2	3	1046033	59.94	4.92
B4	Sample 16	2	2	4	1199800	59.94	4.98
B4	Sample 16	2	2	5	1353600	59.97	5.00
B4	Sample 16	2	2	6	1507400	59.94	5.00
B4	Sample 16	2	2	7	1661217	59.94	5.00
B4	Sample 16	2	2	8	1815017	59.94	5.05
B4	Sample 16	2	2	9	1968817	59.94	4.98
B4	Sample 16	2	2	10	2122600	59.94	5.05
B4	Sample 16	2	2	11	2276433	59.97	5.05
B4	Sample 16	2	2	12	2430317	59.94	4.99
B4	Sample 16	2	2	13	2584100	59.94	4.96
B4	Sample 16	2	2	14	2737900	59.97	5.05
B4	Sample 16	2	2	15	2891700	59.94	5.03
B4	Sample 16	2	2	16	3045500	59.94	5.03
B4	Sample 16	2	2	17	3199300	59.94	5.02
B4	Sample 16	2	2	18	3353100	59.94	5.01
B4	Sample 16	2	2	19	3506933	59.97	5.02
B4	Sample 16	2	2	20	3660433	59.94	5.03
B4	Sample 16	2	2	21	3814250	59.94	5.05
B4	Sample 16	2	2	22	3968050	59.97	5.00
B4	Sample 16	2	2	23	4121867	59.94	5.02
B4	Sample 16	2	2	24	4275633	59.94	5.06
B4	Sample 16	2	2	25	4429467	59.94	5.05
B4	Sample 16	2	2	26	4583250	59.94	5.08
B4	Sample 16	2	2	27	4737067	59.94	5.13
B4	Sample 16	2	2	28	4890850	59.94	5.35
B4	Sample 16	2	2	29	5044683	59.94	5.69
B4	Sample 16	2	2	30	5198467	59.94	6.40
B4	Sample 16	2	2	31	5352250	59.94	7.62
B4	Sample 16	2	2	32	5506067	59.94	10.06
B4	Sample 16	2	2	33	5659867	59.94	14.82
B4	Sample 16	2	2	34	5813650	59.94	23.12
B4	Sample 16	2	2	35	5967467	59.94	36.03
B4	Sample 16	2	2	36	6121267	59.94	50.51
B4	Sample 16	2	2	37	6275083	59.94	61.15
B4	Sample 16	2	2	38	6428883	59.94	67.32
B4	Sample 16	2	2	39	6582667	59.94	71.26
B4	Sample 16	2	2	40	6736450	59.94	73.74
B4	Sample 16	2	2	41	6890233	59.94	75.54
B4	Sample 16	2	2	42	7044067	59.94	76.71
B4	Sample 16	2	2	43	7197600	59.94	77.58
B4	Sample 16	2	2	44	7351417	59.94	78.28
B4	Sample 16	2	2	45	7505217	59.94	78.72
B5	Sample 17	2	2	1	738400	59.94	3.79
B5	Sample 17	2	2	2	892183	59.94	3.81
B5	Sample 17	2	2	3	1046033	59.94	3.83
B5	Sample 17	2	2	4	1199800	59.94	3.87
B5	Sample 17	2	2	5	1353600	59.97	3.89
B5	Sample 17	2	2	6	1507400	59.94	3.85
B5	Sample 17	2	2	7	1661217	59.94	3.83
B5	Sample 17	2	2	8	1815017	59.94	3.91
B5	Sample 17	2	2	9	1968817	59.94	3.89
B5	Sample 17	2	2	10	2122600	59.94	3.90
B5	Sample 17	2	2	11	2276433	59.97	3.87
B5	Sample 17	2	2	12	2430317	59.94	3.90
B5	Sample 17	2	2	13	2584100	59.94	3.85
B5	Sample 17	2	2	14	2737900	59.97	3.92
B5	Sample 17	2	2	15	2891700	59.94	3.98
B5	Sample 17	2	2	16	3045500	59.94	3.90
B5	Sample 17	2	2	17	3199300	59.94	3.89
B5	Sample 17	2	2	18	3353100	59.94	3.89
B5	Sample 17	2	2	19	3506933	59.97	3.91
B5	Sample 17	2	2	20	3660433	59.94	3.92
B5	Sample 17	2	2	21	3814250	59.94	3.90
B5	Sample 17	2	2	22	3968050	59.97	3.85
B5	Sample 17	2	2	23	4121867	59.94	3.91
B5	Sample 17	2	2	24	4275633	59.94	3.91
B5	Sample 17	2	2	25	4429467	59.94	3.86
B5	Sample 17	2	2	26	4583250	59.94	3.87
B5	Sample 17	2	2	27	4737067	59.94	3.93
B5	Sample 17	2	2	28	4890850	59.94	3.91
B5	Sample 17	2	2	29	5044683	59.94	3.95
B5	Sample 17	2	2	30	5198467	59.94	4.03
B5	Sample 17	2	2	31	5352250	59.94	4.07
B5	Sample 17	2	2	32	5506067	59.94	4.22
B5	Sample 17	2	2	33	5659867	59.94	4.56
B5	Sample 17	2	2	34	5813650	59.94	5.14
B5	Sample 17	2	2	35	5967467	59.94	6.32
B5	Sample 17	2	2	36	6121267	59.94	8.59
B5	Sample 17	2	2	37	6275083	59.94	12.87
B5	Sample 17	2	2	38	6428883	59.94	20.60
B5	Sample 17	2	2	39	6582667	59.94	31.54
B5	Sample 17	2	2	40	6736450	59.94	42.54
B5	Sample 17	2	2	41	6890233	59.94	50.76
B5	Sample 17	2	2	42	7044067	59.94	56.61
B5	Sample 17	2	2	43	7197600	59.94	60.99
B5	Sample 17	2	2	44	7351417	59.94	64.52
B5	Sample 17	2	2	45	7505217	59.94	67.13
B6	Sample 18	2	2	1	738400	59.94	4.62
B6	Sample 18	2	2	2	892183	59.94	4.71
B6	Sample 18	2	2	3	1046033	59.94	4.64
B6	Sample 18	2	2	4	1199800	59.94	4.71
B6	Sample 18	2	2	5	1353600	59.97	4.75
B6	Sample 18	2	2	6	1507400	59.94	4.75
B6	Sample 18	2	2	7	1661217	59.94	4.71
B6	Sample 18	2	2	8	1815017	59.94	4.69
B6	Sample 18	2	2	9	1968817	59.94	4.69
B6	Sample 18	2	2	10	2122600	59.94	4.75
B6	Sample 18	2	2	11	2276433	59.97	4.75
B6	Sample 18	2	2	12	2430317	59.94	4.71
B6	Sample 18	2	2	13	2584100	59.94	4.71
B6	Sample 18	2	2	14	2737900	59.97	4.73
B6	Sample 18	2	2	15	2891700	59.94	4.79
B6	Sample 18	2	2	16	3045500	59.94	4.75
B6	Sample 18	2	2	17	3199300	59.94	4.79
B6	Sample 18	2	2	18	3353100	59.94	4.79
B6	Sample 18	2	2	19	3506933	59.97	4.75
B6	Sample 18	2	2	20	3660433	59.94	4.73
B6	Sample 18	2	2	21	3814250	59.94	4.77
B6	Sample 18	2	2	22	3968050	59.97	4.73
B6	Sample 18	2	2	23	4121867	59.94	4.73
B6	Sample 18	2	2	24	4275633	59.94	4.81
B6	Sample 18	2	2	25	4429467	59.94	4.80
B6	Sample 18	2	2	26	4583250	59.94	4.73
B6	Sample 18	2	2	27	4737067	59.94	4.73
B6	Sample 18	2	2	28	4890850	59.94	4.77
B6	Sample 18	2	2	29	5044683	59.94	4.72
B6	Sample 18	2	2	30	5198467	59.94	4.78
B6	Sample 18	2	2	31	5352250	59.94	4.71
B6	Sample 18	2	2	32	5506067	59.94	4.75
B6	Sample 18	2	2	33	5659867	59.94	4.79
B6	Sample 18	2	2	34	5813650	59.94	4.81
B6	Sample 18	2	2	35	5967467	59.94	4.87
B6	Sample 18	2	2	36	6121267	59.94	4.91
B6	Sample 18	2	2	37	6275083	59.94	5.13
B6	Sample 18	2	2	38	6428883	59.94	5.42
B6	Sample 18	2	2	39	6582667	59.94	6.04
B6	Sample 18	2	2	40	6736450	59.94	7.21
B6	Sample 18	2	2	41	6890233	59.94	9.45
B6	Sample 18	2	2	42	7044067	59.94	13.47
B6	Sample 18	2	2	43	7197600	59.94	20.78
B6	Sample 18	2	2	44	7351417	59.94	32.65
B6	Sample 18	2	2	45	7505217	59.94	48.33
B7	Sample 19	2	2	1	738400	59.94	3.64
B7	Sample 19	2	2	2	892183	59.94	3.74
B7	Sample 19	2	2	3	1046033	59.94	3.78
B7	Sample 19	2	2	4	1199800	59.94	3.72
B7	Sample 19	2	2	5	1353600	59.97	3.74
B7	Sample 19	2	2	6	1507400	59.94	3.74
B7	Sample 19	2	2	7	1661217	59.94	3.74
B7	Sample 19	2	2	8	1815017	59.94	3.78
B7	Sample 19	2	2	9	1968817	59.94	3.78
B7	Sample 19	2	2	10	2122600	59.94	3.78
B7	Sample 19	2	2	11	2276433	59.97	3.83
B7	Sample 19	2	2	12	2430317	59.94	3.79
B7	Sample 19	2	2	13	2584100	59.94	3.74
B7	Sample 19	2	2	14	2737900	59.97	3.81
B7	Sample 19	2	2	15	2891700	59.94	3.87
B7	Sample 19	2	2	16	3045500	59.94	3.81
B7	Sample 19	2	2	17	3199300	59.94	3.80
B7	Sample 19	2	2	18	3353100	59.94	3.78
B7	Sample 19	2	2	19	3506933	59.97	3.82
B7	Sample 19	2	2	20	3660433	59.94	3.87
B7	Sample 19	2	2	21	3814250	59.94	3.97
B7	Sample 19	2	2	22	3968050	59.97	4.05
B7	Sample 19	2	2	23	4121867	59.94	4.29
B7	Sample 19	2	2	24	4275633	59.94	4.76
B7	Sample 19	2	2	25	4429467	59.94	5.57
B7	Sample 19	2	2	26	4583250	59.94	7.24
B7	Sample 19	2	2	27	4737067	59.94	10.42
B7	Sample 19	2	2	28	4890850	59.94	16.34
B7	Sample 19	2	2	29	5044683	59.94	26.38
B7	Sample 19	2	2	30	5198467	59.94	39.82
B7	Sample 19	2	2	31	5352250	59.94	52.57
B7	Sample 19	2	2	32	5506067	59.94	61.61
B7	Sample 19	2	2	33	5659867	59.94	67.60
B7	Sample 19	2	2	34	5813650	59.94	71.58
B7	Sample 19	2	2	35	5967467	59.94	74.29
B7	Sample 19	2	2	36	6121267	59.94	76.21
B7	Sample 19	2	2	37	6275083	59.94	77.54
B7	Sample 19	2	2	38	6428883	59.94	78.55
B7	Sample 19	2	2	39	6582667	59.94	79.51
B7	Sample 19	2	2	40	6736450	59.94	80.10
B7	Sample 19	2	2	41	6890233	59.94	80.71
B7	Sample 19	2	2	42	7044067	59.94	80.98
B7	Sample 19	2	2	43	7197600	59.94	81.36
B7	Sample 19	2	2	44	7351417	59.94	81.50
B7	Sample 19	2	2	45	7505217	59.94	81.86
B8	Sample 20	2	2	1	738400	59.94	6.43
B8	Sample 20	2	2	2	892183	59.94	6.46
B8	Sample 20	2	2	3	1046033	59.94	6.35
B8	Sample 20	2	2	4	1199800	59.94	6.37
B8	Sample 20	2	2	5	1353600	59.97	6.46
B8	Sample 20	2	2	6	1507400	59.94	6.43
B8	Sample 20	2	2	7	1661217	59.94	6.43
B8	Sample 20	2	2	8	1815017	59.94	6.46
B8	Sample 20	2	2	9	1968817	59.94	6.44
B8	Sample 20	2	2	10	2122600	59.94	6.46
B8	Sample 20	2	2	11	2276433	59.97	6.42
B8	Sample 20	2	2	12	2430317	59.94	6.36
B8	Sample 20	2	2	13	2584100	59.94	6.42
B8	Sample 20	2	2	14	2737900	59.97	6.42
B8	Sample 20	2	2	15	2891700	59.94	6.50
B8	Sample 20	2	2	16	3045500	59.94	6.46
B8	Sample 20	2	2	17	3199300	59.94	6.44
B8	Sample 20	2	2	18	3353100	59.94	6.48
B8	Sample 20	2	2	19	3506933	59.97	6.54
B8	Sample 20	2	2	20	3660433	59.94	6.65
B8	Sample 20	2	2	21	3814250	59.94	6.86
B8	Sample 20	2	2	22	3968050	59.97	7.17
B8	Sample 20	2	2	23	4121867	59.94	7.95
B8	Sample 20	2	2	24	4275633	59.94	9.27
B8	Sample 20	2	2	25	4429467	59.94	11.87
B8	Sample 20	2	2	26	4583250	59.94	16.75
B8	Sample 20	2	2	27	4737067	59.94	25.07
B8	Sample 20	2	2	28	4890850	59.94	37.87
B8	Sample 20	2	2	29	5044683	59.94	52.32
B8	Sample 20	2	2	30	5198467	59.94	63.09
B8	Sample 20	2	2	31	5352250	59.94	69.02
B8	Sample 20	2	2	32	5506067	59.94	72.75
B8	Sample 20	2	2	33	5659867	59.94	75.17
B8	Sample 20	2	2	34	5813650	59.94	76.99
B8	Sample 20	2	2	35	5967467	59.94	78.24
B8	Sample 20	2	2	36	6121267	59.94	79.12
B8	Sample 20	2	2	37	6275083	59.94	79.94
B8	Sample 20	2	2	38	6428883	59.94	80.41
B8	Sample 20	2	2	39	6582667	59.94	80.86
B8	Sample 20	2	2	40	6736450	59.94	81.21
B8	Sample 20	2	2	41	6890233	59.94	81.42
B8	Sample 20	2	2	42	7044067	59.94	81.57
B8	Sample 20	2	2	43	7197600	59.94	81.87
B8	Sample 20	2	2	44	7351417	59.94	81.96
B8	Sample 20	2	2	45	7505217	59.94	82.07
B9	Sample 21	2	2	1	738400	59.94	9.94
B9	Sample 21	2	2	2	892183	59.94	9.97
B9	Sample 21	2	2	3	1046033	59.94	9.88
B9	Sample 21	2	2	4	1199800	59.94	9.97
B9	Sample 21	2	2	5	1353600	59.97	10.02
B9	Sample 21	2	2	6	1507400	59.94	9.97
B9	Sample 21	2	2	7	1661217	59.94	9.91
B9	Sample 21	2	2	8	1815017	59.94	9.93
B9	Sample 21	2	2	9	1968817	59.94	9.94
B9	Sample 21	2	2	10	2122600	59.94	9.94
B9	Sample 21	2	2	11	2276433	59.97	9.89
B9	Sample 21	2	2	12	2430317	59.94	9.94
B9	Sample 21	2	2	13	2584100	59.94	9.87
B9	Sample 21	2	2	14	2737900	59.97	9.88
B9	Sample 21	2	2	15	2891700	59.94	9.94
B9	Sample 21	2	2	16	3045500	59.94	9.83
B9	Sample 21	2	2	17	3199300	59.94	9.82
B9	Sample 21	2	2	18	3353100	59.94	9.89
B9	Sample 21	2	2	19	3506933	59.97	9.84
B9	Sample 21	2	2	20	3660433	59.94	9.81
B9	Sample 21	2	2	21	3814250	59.94	9.87
B9	Sample 21	2	2	22	3968050	59.97	9.82
B9	Sample 21	2	2	23	4121867	59.94	9.87
B9	Sample 21	2	2	24	4275633	59.94	9.77
B9	Sample 21	2	2	25	4429467	59.94	9.81
B9	Sample 21	2	2	26	4583250	59.94	9.77
B9	Sample 21	2	2	27	4737067	59.94	9.84
B9	Sample 21	2	2	28	4890850	59.94	9.77
B9	Sample 21	2	2	29	5044683	59.94	9.85
B9	Sample 21	2	2	30	5198467	59.94	9.82
B9	Sample 21	2	2	31	5352250	59.94	9.78
B9	Sample 21	2	2	32	5506067	59.94	9.74
B9	Sample 21	2	2	33	5659867	59.94	9.80
B9	Sample 21	2	2	34	5813650	59.94	9.86
B9	Sample 21	2	2	35	5967467	59.94	9.89
B9	Sample 21	2	2	36	6121267	59.94	10.08
B9	Sample 21	2	2	37	6275083	59.94	10.54
B9	Sample 21	2	2	38	6428883	59.94	11.15
B9	Sample 21	2	2	39	6582667	59.94	12.39
B9	Sample 21	2	2	40	6736450	59.94	14.96
B9	Sample 21	2	2	41	6890233	59.94	19.71
B9	Sample 21	2	2	42	7044067	59.94	28.02
B9	Sample 21	2	2	43	7197600	59.94	40.59
B9	Sample 21	2	2	44	7351417	59.94	54.85
B9	Sample 21	2	2	45	7505217	59.94	65.78
B10	Sample 22	2	2	1	738400	59.94	4.68
B10	Sample 22	2	2	2	892183	59.94	4.76
B10	Sample 22	2	2	3	1046033	59.94	4.69
B10	Sample 22	2	2	4	1199800	59.94	4.73
B10	Sample 22	2	2	5	1353600	59.97	4.78
B10	Sample 22	2	2	6	1507400	59.94	4.76
B10	Sample 22	2	2	7	1661217	59.94	4.71
B10	Sample 22	2	2	8	1815017	59.94	4.78
B10	Sample 22	2	2	9	1968817	59.94	4.78
B10	Sample 22	2	2	10	2122600	59.94	4.81
B10	Sample 22	2	2	11	2276433	59.97	4.76
B10	Sample 22	2	2	12	2430317	59.94	4.79
B10	Sample 22	2	2	13	2584100	59.94	4.71
B10	Sample 22	2	2	14	2737900	59.97	4.86
B10	Sample 22	2	2	15	2891700	59.94	4.81
B10	Sample 22	2	2	16	3045500	59.94	4.79
B10	Sample 22	2	2	17	3199300	59.94	4.81
B10	Sample 22	2	2	18	3353100	59.94	4.81
B10	Sample 22	2	2	19	3506933	59.97	4.80
B10	Sample 22	2	2	20	3660433	59.94	4.79
B10	Sample 22	2	2	21	3814250	59.94	4.81
B10	Sample 22	2	2	22	3968050	59.97	4.78
B10	Sample 22	2	2	23	4121867	59.94	4.85
B10	Sample 22	2	2	24	4275633	59.94	4.80
B10	Sample 22	2	2	25	4429467	59.94	4.77
B10	Sample 22	2	2	26	4583250	59.94	4.80
B10	Sample 22	2	2	27	4737067	59.94	4.85
B10	Sample 22	2	2	28	4890850	59.94	4.80
B10	Sample 22	2	2	29	5044683	59.94	4.82
B10	Sample 22	2	2	30	5198467	59.94	4.95
B10	Sample 22	2	2	31	5352250	59.94	5.04
B10	Sample 22	2	2	32	5506067	59.94	5.15
B10	Sample 22	2	2	33	5659867	59.94	5.50
B10	Sample 22	2	2	34	5813650	59.94	6.12
B10	Sample 22	2	2	35	5967467	59.94	7.60
B10	Sample 22	2	2	36	6121267	59.94	10.21
B10	Sample 22	2	2	37	6275083	59.94	15.42
B10	Sample 22	2	2	38	6428883	59.94	25.08
B10	Sample 22	2	2	39	6582667	59.94	40.72
B10	Sample 22	2	2	40	6736450	59.94	59.15
B10	Sample 22	2	2	41	6890233	59.94	73.84
B10	Sample 22	2	2	42	7044067	59.94	82.41
B10	Sample 22	2	2	43	7197600	59.94	87.14
B10	Sample 22	2	2	44	7351417	59.94	90.17
B10	Sample 22	2	2	45	7505217	59.94	92.71
B11	Sample 23	2	2	1	738400	59.94	5.83
B11	Sample 23	2	2	2	892183	59.94	5.94
B11	Sample 23	2	2	3	1046033	59.94	5.81
B11	Sample 23	2	2	4	1199800	59.94	5.86
B11	Sample 23	2	2	5	1353600	59.97	5.94
B11	Sample 23	2	2	6	1507400	59.94	5.91
B11	Sample 23	2	2	7	1661217	59.94	5.86
B11	Sample 23	2	2	8	1815017	59.94	5.94
B11	Sample 23	2	2	9	1968817	59.94	5.94
B11	Sample 23	2	2	10	2122600	59.94	5.92
B11	Sample 23	2	2	11	2276433	59.97	5.94
B11	Sample 23	2	2	12	2430317	59.94	5.89
B11	Sample 23	2	2	13	2584100	59.94	5.84
B11	Sample 23	2	2	14	2737900	59.97	5.92
B11	Sample 23	2	2	15	2891700	59.94	5.97
B11	Sample 23	2	2	16	3045500	59.94	5.94
B11	Sample 23	2	2	17	3199300	59.94	5.96
B11	Sample 23	2	2	18	3353100	59.94	5.97
B11	Sample 23	2	2	19	3506933	59.97	5.94
B11	Sample 23	2	2	20	3660433	59.94	6.02
B11	Sample 23	2	2	21	3814250	59.94	6.12
B11	Sample 23	2	2	22	3968050	59.97	6.16
B11	Sample 23	2	2	23	4121867	59.94	6.60
B11	Sample 23	2	2	24	4275633	59.94	7.19
B11	Sample 23	2	2	25	4429467	59.94	8.41
B11	Sample 23	2	2	26	4583250	59.94	10.61
B11	Sample 23	2	2	27	4737067	59.94	14.90
B11	Sample 23	2	2	28	4890850	59.94	22.25
B11	Sample 23	2	2	29	5044683	59.94	33.08
B11	Sample 23	2	2	30	5198467	59.94	44.37
B11	Sample 23	2	2	31	5352250	59.94	53.31
B11	Sample 23	2	2	32	5506067	59.94	59.97
B11	Sample 23	2	2	33	5659867	59.94	65.18
B11	Sample 23	2	2	34	5813650	59.94	69.46
B11	Sample 23	2	2	35	5967467	59.94	73.28
B11	Sample 23	2	2	36	6121267	59.94	76.41
B11	Sample 23	2	2	37	6275083	59.94	79.12
B11	Sample 23	2	2	38	6428883	59.94	81.33
B11	Sample 23	2	2	39	6582667	59.94	83.21
B11	Sample 23	2	2	40	6736450	59.94	84.64
B11	Sample 23	2	2	41	6890233	59.94	85.97
B11	Sample 23	2	2	42	7044067	59.94	86.94
B11	Sample 23	2	2	43	7197600	59.94	87.66
B11	Sample 23	2	2	44	7351417	59.94	88.40
B11	Sample 23	2	2	45	7505217	59.94	88.99
B12	Sample 24	2	2	1	738400	59.94	4.26
B12	Sample 24	2	2	2	892183	59.94	4.21
B12	Sample 24	2	2	3	1046033	59.94	4.21
B12	Sample 24	2	2	4	1199800	59.94	4.29
B12	Sample 24	2	2	5	1353600	59.97	4.26
B12	Sample 24	2	2	6	1507400	59.94	4.29
B12	Sample 24	2	2	7	1661217	59.94	4.29
B12	Sample 24	2	2	8	1815017	59.94	4.32
B12	Sample 24	2	2	9	1968817	59.94	4.32
B12	Sample 24	2	2	10	2122600	59.94	4.37
B12	Sample 24	2	2	11	2276433	59.97	4.29
B12	Sample 24	2	2	12	2430317	59.94	4.29
B12	Sample 24	2	2	13	2584100	59.94	4.26
B12	Sample 24	2	2	14	2737900	59.97	4.27
B12	Sample 24	2	2	15	2891700	59.94	4.32
B12	Sample 24	2	2	16	3045500	59.94	4.32
B12	Sample 24	2	2	17	3199300	59.94	4.34
B12	Sample 24	2	2	18	3353100	59.94	4.34
B12	Sample 24	2	2	19	3506933	59.97	4.39
B12	Sample 24	2	2	20	3660433	59.94	4.45
B12	Sample 24	2	2	21	3814250	59.94	4.56
B12	Sample 24	2	2	22	3968050	59.97	4.77
B12	Sample 24	2	2	23	4121867	59.94	5.19
B12	Sample 24	2	2	24	4275633	59.94	6.19
B12	Sample 24	2	2	25	4429467	59.94	8.04
B12	Sample 24	2	2	26	4583250	59.94	11.44
B12	Sample 24	2	2	27	4737067	59.94	17.83
B12	Sample 24	2	2	28	4890850	59.94	28.91
B12	Sample 24	2	2	29	5044683	59.94	44.66
B12	Sample 24	2	2	30	5198467	59.94	59.41
B12	Sample 24	2	2	31	5352250	59.94	68.62
B12	Sample 24	2	2	32	5506067	59.94	73.35
B12	Sample 24	2	2	33	5659867	59.94	76.45
B12	Sample 24	2	2	34	5813650	59.94	78.82
B12	Sample 24	2	2	35	5967467	59.94	80.37
B12	Sample 24	2	2	36	6121267	59.94	81.61
B12	Sample 24	2	2	37	6275083	59.94	82.54
B12	Sample 24	2	2	38	6428883	59.94	83.09
B12	Sample 24	2	2	39	6582667	59.94	83.30
B12	Sample 24	2	2	40	6736450	59.94	83.78
B12	Sample 24	2	2	41	6890233	59.94	84.10
B12	Sample 24	2	2	42	7044067	59.94	84.45
B12	Sample 24	2	2	43	7197600	59.94	84.65
B12	Sample 24	2	2	44	7351417	59.94	84.90
B12	Sample 24	2	2	45	7505217	59.94	85.05
C1	Sample 25	2	2	1	738400	59.94	4.70
C1	Sample 25	2	2	2	892183	59.94	4.70
C1	Sample 25	2	2	3	1046033	59.94	4.72
C1	Sample 25	2	2	4	1199800	59.94	4.74
C1	Sample 25	2	2	5	1353600	59.97	4.80
C1	Sample 25	2	2	6	1507400	59.94	4.70
C1	Sample 25	2	2	7	1661217	59.94	4.72
C1	Sample 25	2	2	8	1815017	59.94	4.73
C1	Sample 25	2	2	9	1968817	59.94	4.77
C1	Sample 25	2	2	10	2122600	59.94	4.77
C1	Sample 25	2	2	11	2276433	59.97	4.77
C1	Sample 25	2	2	12	2430317	59.94	4.78
C1	Sample 25	2	2	13	2584100	59.94	4.80
C1	Sample 25	2	2	14	2737900	59.97	4.78
C1	Sample 25	2	2	15	2891700	59.94	4.80
C1	Sample 25	2	2	16	3045500	59.94	4.80
C1	Sample 25	2	2	17	3199300	59.94	4.77
C1	Sample 25	2	2	18	3353100	59.94	4.77
C1	Sample 25	2	2	19	3506933	59.97	4.84
C1	Sample 25	2	2	20	3660433	59.94	4.82
C1	Sample 25	2	2	21	3814250	59.94	4.85
C1	Sample 25	2	2	22	3968050	59.97	4.96
C1	Sample 25	2	2	23	4121867	59.94	5.08
C1	Sample 25	2	2	24	4275633	59.94	5.34
C1	Sample 25	2	2	25	4429467	59.94	5.92
C1	Sample 25	2	2	26	4583250	59.94	7.04
C1	Sample 25	2	2	27	4737067	59.94	9.10
C1	Sample 25	2	2	28	4890850	59.94	12.93
C1	Sample 25	2	2	29	5044683	59.94	20.04
C1	Sample 25	2	2	30	5198467	59.94	31.45
C1	Sample 25	2	2	31	5352250	59.94	46.55
C1	Sample 25	2	2	32	5506067	59.94	60.27
C1	Sample 25	2	2	33	5659867	59.94	68.10
C1	Sample 25	2	2	34	5813650	59.94	72.22
C1	Sample 25	2	2	35	5967467	59.94	74.96
C1	Sample 25	2	2	36	6121267	59.94	76.78
C1	Sample 25	2	2	37	6275083	59.94	78.13
C1	Sample 25	2	2	38	6428883	59.94	78.85
C1	Sample 25	2	2	39	6582667	59.94	79.46
C1	Sample 25	2	2	40	6736450	59.94	79.91
C1	Sample 25	2	2	41	6890233	59.94	80.17
C1	Sample 25	2	2	42	7044067	59.94	80.60
C1	Sample 25	2	2	43	7197600	59.94	80.68
C1	Sample 25	2	2	44	7351417	59.94	80.75
C1	Sample 25	2	2	45	7505217	59.94	80.99
C2	Sample 26	2	2	1	738400	59.94	7.15
C2	Sample 26	2	2	2	892183	59.94	7.13
C2	Sample 26	2	2	3	1046033	59.94	7.17
C2	Sample 26	2	2	4	1199800	59.94	7.20
C2	Sample 26	2	2	5	1353600	59.97	7.25
C2	Sample 26	2	2	6	1507400	59.94	7.20
C2	Sample 26	2	2	7	1661217	59.94	7.18
C2	Sample 26	2	2	8	1815017	59.94	7.14
C2	Sample 26	2	2	9	1968817	59.94	7.23
C2	Sample 26	2	2	10	2122600	59.94	7.18
C2	Sample 26	2	2	11	2276433	59.97	7.18
C2	Sample 26	2	2	12	2430317	59.94	7.16
C2	Sample 26	2	2	13	2584100	59.94	7.25
C2	Sample 26	2	2	14	2737900	59.97	7.19
C2	Sample 26	2	2	15	2891700	59.94	7.23
C2	Sample 26	2	2	16	3045500	59.94	7.16
C2	Sample 26	2	2	17	3199300	59.94	7.16
C2	Sample 26	2	2	18	3353100	59.94	7.18
C2	Sample 26	2	2	19	3506933	59.97	7.18
C2	Sample 26	2	2	20	3660433	59.94	7.12
C2	Sample 26	2	2	21	3814250	59.94	7.18
C2	Sample 26	2	2	22	3968050	59.97	7.16
C2	Sample 26	2	2	23	4121867	59.94	7.18
C2	Sample 26	2	2	24	4275633	59.94	7.15
C2	Sample 26	2	2	25	4429467	59.94	7.12
C2	Sample 26	2	2	26	4583250	59.94	7.13
C2	Sample 26	2	2	27	4737067	59.94	7.13
C2	Sample 26	2	2	28	4890850	59.94	7.06
C2	Sample 26	2	2	29	5044683	59.94	7.17
C2	Sample 26	2	2	30	5198467	59.94	7.20
C2	Sample 26	2	2	31	5352250	59.94	7.22
C2	Sample 26	2	2	32	5506067	59.94	7.25
C2	Sample 26	2	2	33	5659867	59.94	7.46
C2	Sample 26	2	2	34	5813650	59.94	7.74
C2	Sample 26	2	2	35	5967467	59.94	8.41
C2	Sample 26	2	2	36	6121267	59.94	9.58
C2	Sample 26	2	2	37	6275083	59.94	11.70
C2	Sample 26	2	2	38	6428883	59.94	16.09
C2	Sample 26	2	2	39	6582667	59.94	24.08
C2	Sample 26	2	2	40	6736450	59.94	35.89
C2	Sample 26	2	2	41	6890233	59.94	48.64
C2	Sample 26	2	2	42	7044067	59.94	58.33
C2	Sample 26	2	2	43	7197600	59.94	64.43
C2	Sample 26	2	2	44	7351417	59.94	68.43
C2	Sample 26	2	2	45	7505217	59.94	71.35
C3	Sample 27	2	2	1	738400	59.94	5.38
C3	Sample 27	2	2	2	892183	59.94	5.38
C3	Sample 27	2	2	3	1046033	59.94	5.38
C3	Sample 27	2	2	4	1199800	59.94	5.42
C3	Sample 27	2	2	5	1353600	59.97	5.45
C3	Sample 27	2	2	6	1507400	59.94	5.38
C3	Sample 27	2	2	7	1661217	59.94	5.46
C3	Sample 27	2	2	8	1815017	59.94	5.43
C3	Sample 27	2	2	9	1968817	59.94	5.45
C3	Sample 27	2	2	10	2122600	59.94	5.41
C3	Sample 27	2	2	11	2276433	59.97	5.45
C3	Sample 27	2	2	12	2430317	59.94	5.43
C3	Sample 27	2	2	13	2584100	59.94	5.47
C3	Sample 27	2	2	14	2737900	59.97	5.41
C3	Sample 27	2	2	15	2891700	59.94	5.38
C3	Sample 27	2	2	16	3045500	59.94	5.49
C3	Sample 27	2	2	17	3199300	59.94	5.47
C3	Sample 27	2	2	18	3353100	59.94	5.43
C3	Sample 27	2	2	19	3506933	59.97	5.44
C3	Sample 27	2	2	20	3660433	59.94	5.41
C3	Sample 27	2	2	21	3814250	59.94	5.45
C3	Sample 27	2	2	22	3968050	59.97	5.47
C3	Sample 27	2	2	23	4121867	59.94	5.44
C3	Sample 27	2	2	24	4275633	59.94	5.42
C3	Sample 27	2	2	25	4429467	59.94	5.54
C3	Sample 27	2	2	26	4583250	59.94	5.66
C3	Sample 27	2	2	27	4737067	59.94	5.89
C3	Sample 27	2	2	28	4890850	59.94	6.38
C3	Sample 27	2	2	29	5044683	59.94	7.32
C3	Sample 27	2	2	30	5198467	59.94	9.08
C3	Sample 27	2	2	31	5352250	59.94	12.42
C3	Sample 27	2	2	32	5506067	59.94	18.64
C3	Sample 27	2	2	33	5659867	59.94	29.53
C3	Sample 27	2	2	34	5813650	59.94	44.42
C3	Sample 27	2	2	35	5967467	59.94	58.38
C3	Sample 27	2	2	36	6121267	59.94	67.50
C3	Sample 27	2	2	37	6275083	59.94	72.93
C3	Sample 27	2	2	38	6428883	59.94	76.24
C3	Sample 27	2	2	39	6582667	59.94	78.45
C3	Sample 27	2	2	40	6736450	59.94	79.94
C3	Sample 27	2	2	41	6890233	59.94	81.09
C3	Sample 27	2	2	42	7044067	59.94	82.08
C3	Sample 27	2	2	43	7197600	59.94	82.69
C3	Sample 27	2	2	44	7351417	59.94	83.22
C3	Sample 27	2	2	45	7505217	59.94	83.73
C4	Sample 28	2	2	1	738400	59.94	3.33
C4	Sample 28	2	2	2	892183	59.94	3.35
C4	Sample 28	2	2	3	1046033	59.94	3.35
C4	Sample 28	2	2	4	1199800	59.94	3.39
C4	Sample 28	2	2	5	1353600	59.97	3.41
C4	Sample 28	2	2	6	1507400	59.94	3.41
C4	Sample 28	2	2	7	1661217	59.94	3.41
C4	Sample 28	2	2	8	1815017	59.94	3.44
C4	Sample 28	2	2	9	1968817	59.94	3.42
C4	Sample 28	2	2	10	2122600	59.94	3.46
C4	Sample 28	2	2	11	2276433	59.97	3.44
C4	Sample 28	2	2	12	2430317	59.94	3.42
C4	Sample 28	2	2	13	2584100	59.94	3.48
C4	Sample 28	2	2	14	2737900	59.97	3.48
C4	Sample 28	2	2	15	2891700	59.94	3.48
C4	Sample 28	2	2	16	3045500	59.94	3.46
C4	Sample 28	2	2	17	3199300	59.94	3.50
C4	Sample 28	2	2	18	3353100	59.94	3.52
C4	Sample 28	2	2	19	3506933	59.97	3.43
C4	Sample 28	2	2	20	3660433	59.94	3.44
C4	Sample 28	2	2	21	3814250	59.94	3.50
C4	Sample 28	2	2	22	3968050	59.97	3.46
C4	Sample 28	2	2	23	4121867	59.94	3.50
C4	Sample 28	2	2	24	4275633	59.94	3.47
C4	Sample 28	2	2	25	4429467	59.94	3.52
C4	Sample 28	2	2	26	4583250	59.94	3.58
C4	Sample 28	2	2	27	4737067	59.94	3.70
C4	Sample 28	2	2	28	4890850	59.94	3.85
C4	Sample 28	2	2	29	5044683	59.94	4.30
C4	Sample 28	2	2	30	5198467	59.94	5.12
C4	Sample 28	2	2	31	5352250	59.94	6.62
C4	Sample 28	2	2	32	5506067	59.94	9.49
C4	Sample 28	2	2	33	5659867	59.94	14.90
C4	Sample 28	2	2	34	5813650	59.94	24.23
C4	Sample 28	2	2	35	5967467	59.94	37.57
C4	Sample 28	2	2	36	6121267	59.94	50.54
C4	Sample 28	2	2	37	6275083	59.94	57.83
C4	Sample 28	2	2	38	6428883	59.94	62.71
C4	Sample 28	2	2	39	6582667	59.94	66.95
C4	Sample 28	2	2	40	6736450	59.94	70.45
C4	Sample 28	2	2	41	6890233	59.94	73.09
C4	Sample 28	2	2	42	7044067	59.94	75.09
C4	Sample 28	2	2	43	7197600	59.94	76.77
C4	Sample 28	2	2	44	7351417	59.94	78.06
C4	Sample 28	2	2	45	7505217	59.94	78.93
C5	Sample 29	2	2	1	738400	59.94	3.89
C5	Sample 29	2	2	2	892183	59.94	3.92
C5	Sample 29	2	2	3	1046033	59.94	3.96
C5	Sample 29	2	2	4	1199800	59.94	4.00
C5	Sample 29	2	2	5	1353600	59.97	4.00
C5	Sample 29	2	2	6	1507400	59.94	3.96
C5	Sample 29	2	2	7	1661217	59.94	3.94
C5	Sample 29	2	2	8	1815017	59.94	4.00
C5	Sample 29	2	2	9	1968817	59.94	4.06
C5	Sample 29	2	2	10	2122600	59.94	4.02
C5	Sample 29	2	2	11	2276433	59.97	4.02
C5	Sample 29	2	2	12	2430317	59.94	4.02
C5	Sample 29	2	2	13	2584100	59.94	4.06
C5	Sample 29	2	2	14	2737900	59.97	4.08
C5	Sample 29	2	2	15	2891700	59.94	4.00
C5	Sample 29	2	2	16	3045500	59.94	4.06
C5	Sample 29	2	2	17	3199300	59.94	4.02
C5	Sample 29	2	2	18	3353100	59.94	4.06
C5	Sample 29	2	2	19	3506933	59.97	4.02
C5	Sample 29	2	2	20	3660433	59.94	4.02
C5	Sample 29	2	2	21	3814250	59.94	4.04
C5	Sample 29	2	2	22	3968050	59.97	4.04
C5	Sample 29	2	2	23	4121867	59.94	4.02
C5	Sample 29	2	2	24	4275633	59.94	4.04
C5	Sample 29	2	2	25	4429467	59.94	3.99
C5	Sample 29	2	2	26	4583250	59.94	4.06
C5	Sample 29	2	2	27	4737067	59.94	4.04
C5	Sample 29	2	2	28	4890850	59.94	4.10
C5	Sample 29	2	2	29	5044683	59.94	4.10
C5	Sample 29	2	2	30	5198467	59.94	4.18
C5	Sample 29	2	2	31	5352250	59.94	4.32
C5	Sample 29	2	2	32	5506067	59.94	4.62
C5	Sample 29	2	2	33	5659867	59.94	5.25
C5	Sample 29	2	2	34	5813650	59.94	6.36
C5	Sample 29	2	2	35	5967467	59.94	8.46
C5	Sample 29	2	2	36	6121267	59.94	12.44
C5	Sample 29	2	2	37	6275083	59.94	19.50
C5	Sample 29	2	2	38	6428883	59.94	31.12
C5	Sample 29	2	2	39	6582667	59.94	45.36
C5	Sample 29	2	2	40	6736450	59.94	56.89
C5	Sample 29	2	2	41	6890233	59.94	64.29
C5	Sample 29	2	2	42	7044067	59.94	69.03
C5	Sample 29	2	2	43	7197600	59.94	72.21
C5	Sample 29	2	2	44	7351417	59.94	74.35
C5	Sample 29	2	2	45	7505217	59.94	75.76
C6	Sample 30	2	2	1	738400	59.94	6.70
C6	Sample 30	2	2	2	892183	59.94	6.67
C6	Sample 30	2	2	3	1046033	59.94	6.71
C6	Sample 30	2	2	4	1199800	59.94	6.75
C6	Sample 30	2	2	5	1353600	59.97	6.77
C6	Sample 30	2	2	6	1507400	59.94	6.69
C6	Sample 30	2	2	7	1661217	59.94	6.69
C6	Sample 30	2	2	8	1815017	59.94	6.73
C6	Sample 30	2	2	9	1968817	59.94	6.75
C6	Sample 30	2	2	10	2122600	59.94	6.80
C6	Sample 30	2	2	11	2276433	59.97	6.78
C6	Sample 30	2	2	12	2430317	59.94	6.72
C6	Sample 30	2	2	13	2584100	59.94	6.71
C6	Sample 30	2	2	14	2737900	59.97	6.78
C6	Sample 30	2	2	15	2891700	59.94	6.78
C6	Sample 30	2	2	16	3045500	59.94	6.76
C6	Sample 30	2	2	17	3199300	59.94	6.77
C6	Sample 30	2	2	18	3353100	59.94	6.78
C6	Sample 30	2	2	19	3506933	59.97	6.73
C6	Sample 30	2	2	20	3660433	59.94	6.70
C6	Sample 30	2	2	21	3814250	59.94	6.72
C6	Sample 30	2	2	22	3968050	59.97	6.67
C6	Sample 30	2	2	23	4121867	59.94	6.69
C6	Sample 30	2	2	24	4275633	59.94	6.69
C6	Sample 30	2	2	25	4429467	59.94	6.68
C6	Sample 30	2	2	26	4583250	59.94	6.69
C6	Sample 30	2	2	27	4737067	59.94	6.73
C6	Sample 30	2	2	28	4890850	59.94	6.71
C6	Sample 30	2	2	29	5044683	59.94	6.69
C6	Sample 30	2	2	30	5198467	59.94	6.68
C6	Sample 30	2	2	31	5352250	59.94	6.74
C6	Sample 30	2	2	32	5506067	59.94	6.66
C6	Sample 30	2	2	33	5659867	59.94	6.70
C6	Sample 30	2	2	34	5813650	59.94	6.80
C6	Sample 30	2	2	35	5967467	59.94	6.84
C6	Sample 30	2	2	36	6121267	59.94	6.96
C6	Sample 30	2	2	37	6275083	59.94	7.10
C6	Sample 30	2	2	38	6428883	59.94	7.43
C6	Sample 30	2	2	39	6582667	59.94	7.94
C6	Sample 30	2	2	40	6736450	59.94	9.14
C6	Sample 30	2	2	41	6890233	59.94	11.29
C6	Sample 30	2	2	42	7044067	59.94	15.14
C6	Sample 30	2	2	43	7197600	59.94	21.97
C6	Sample 30	2	2	44	7351417	59.94	31.71
C6	Sample 30	2	2	45	7505217	59.94	41.36
C7	Sample 31	2	2	1	738400	59.94	4.97
C7	Sample 31	2	2	2	892183	59.94	4.96
C7	Sample 31	2	2	3	1046033	59.94	4.97
C7	Sample 31	2	2	4	1199800	59.94	5.02
C7	Sample 31	2	2	5	1353600	59.97	5.02
C7	Sample 31	2	2	6	1507400	59.94	5.02
C7	Sample 31	2	2	7	1661217	59.94	5.02
C7	Sample 31	2	2	8	1815017	59.94	5.04
C7	Sample 31	2	2	9	1968817	59.94	5.10
C7	Sample 31	2	2	10	2122600	59.94	5.04
C7	Sample 31	2	2	11	2276433	59.97	5.06
C7	Sample 31	2	2	12	2430317	59.94	5.04
C7	Sample 31	2	2	13	2584100	59.94	5.10
C7	Sample 31	2	2	14	2737900	59.97	5.09
C7	Sample 31	2	2	15	2891700	59.94	5.04
C7	Sample 31	2	2	16	3045500	59.94	5.06
C7	Sample 31	2	2	17	3199300	59.94	5.02
C7	Sample 31	2	2	18	3353100	59.94	5.04
C7	Sample 31	2	2	19	3506933	59.97	5.06
C7	Sample 31	2	2	20	3660433	59.94	5.10
C7	Sample 31	2	2	21	3814250	59.94	5.04
C7	Sample 31	2	2	22	3968050	59.97	5.00
C7	Sample 31	2	2	23	4121867	59.94	5.10
C7	Sample 31	2	2	24	4275633	59.94	5.02
C7	Sample 31	2	2	25	4429467	59.94	5.03
C7	Sample 31	2	2	26	4583250	59.94	5.02
C7	Sample 31	2	2	27	4737067	59.94	5.08
C7	Sample 31	2	2	28	4890850	59.94	5.03
C7	Sample 31	2	2	29	5044683	59.94	5.09
C7	Sample 31	2	2	30	5198467	59.94	5.02
C7	Sample 31	2	2	31	5352250	59.94	5.05
C7	Sample 31	2	2	32	5506067	59.94	5.08
C7	Sample 31	2	2	33	5659867	59.94	5.20
C7	Sample 31	2	2	34	5813650	59.94	5.40
C7	Sample 31	2	2	35	5967467	59.94	5.77
C7	Sample 31	2	2	36	6121267	59.94	6.38
C7	Sample 31	2	2	37	6275083	59.94	7.44
C7	Sample 31	2	2	38	6428883	59.94	9.58
C7	Sample 31	2	2	39	6582667	59.94	13.34
C7	Sample 31	2	2	40	6736450	59.94	19.69
C7	Sample 31	2	2	41	6890233	59.94	28.00
C7	Sample 31	2	2	42	7044067	59.94	36.04
C7	Sample 31	2	2	43	7197600	59.94	42.56
C7	Sample 31	2	2	44	7351417	59.94	47.96
C7	Sample 31	2	2	45	7505217	59.94	52.23
C8	Sample 32	2	2	1	738400	59.94	3.81
C8	Sample 32	2	2	2	892183	59.94	3.88
C8	Sample 32	2	2	3	1046033	59.94	3.88
C8	Sample 32	2	2	4	1199800	59.94	3.94
C8	Sample 32	2	2	5	1353600	59.97	3.88
C8	Sample 32	2	2	6	1507400	59.94	3.90
C8	Sample 32	2	2	7	1661217	59.94	3.88
C8	Sample 32	2	2	8	1815017	59.94	3.94
C8	Sample 32	2	2	9	1968817	59.94	3.94
C8	Sample 32	2	2	10	2122600	59.94	3.97
C8	Sample 32	2	2	11	2276433	59.97	3.90
C8	Sample 32	2	2	12	2430317	59.94	3.97
C8	Sample 32	2	2	13	2584100	59.94	4.01
C8	Sample 32	2	2	14	2737900	59.97	3.95
C8	Sample 32	2	2	15	2891700	59.94	3.99
C8	Sample 32	2	2	16	3045500	59.94	3.95
C8	Sample 32	2	2	17	3199300	59.94	3.96
C8	Sample 32	2	2	18	3353100	59.94	3.97
C8	Sample 32	2	2	19	3506933	59.97	3.98
C8	Sample 32	2	2	20	3660433	59.94	3.97
C8	Sample 32	2	2	21	3814250	59.94	4.01
C8	Sample 32	2	2	22	3968050	59.97	3.94
C8	Sample 32	2	2	23	4121867	59.94	4.01
C8	Sample 32	2	2	24	4275633	59.94	3.94
C8	Sample 32	2	2	25	4429467	59.94	3.95
C8	Sample 32	2	2	26	4583250	59.94	4.00
C8	Sample 32	2	2	27	4737067	59.94	3.98
C8	Sample 32	2	2	28	4890850	59.94	3.97
C8	Sample 32	2	2	29	5044683	59.94	4.03
C8	Sample 32	2	2	30	5198467	59.94	4.00
C8	Sample 32	2	2	31	5352250	59.94	3.98
C8	Sample 32	2	2	32	5506067	59.94	3.95
C8	Sample 32	2	2	33	5659867	59.94	4.01
C8	Sample 32	2	2	34	5813650	59.94	4.04
C8	Sample 32	2	2	35	5967467	59.94	4.06
C8	Sample 32	2	2	36	6121267	59.94	4.11
C8	Sample 32	2	2	37	6275083	59.94	4.23
C8	Sample 32	2	2	38	6428883	59.94	4.33
C8	Sample 32	2	2	39	6582667	59.94	4.57
C8	Sample 32	2	2	40	6736450	59.94	5.11
C8	Sample 32	2	2	41	6890233	59.94	6.03
C8	Sample 32	2	2	42	7044067	59.94	7.82
C8	Sample 32	2	2	43	7197600	59.94	10.84
C8	Sample 32	2	2	44	7351417	59.94	16.32
C8	Sample 32	2	2	45	7505217	59.94	25.47
C9	Sample 33	2	2	1	738400	59.94	4.17
C9	Sample 33	2	2	2	892183	59.94	4.16
C9	Sample 33	2	2	3	1046033	59.94	4.17
C9	Sample 33	2	2	4	1199800	59.94	4.22
C9	Sample 33	2	2	5	1353600	59.97	4.20
C9	Sample 33	2	2	6	1507400	59.94	4.20
C9	Sample 33	2	2	7	1661217	59.94	4.22
C9	Sample 33	2	2	8	1815017	59.94	4.22
C9	Sample 33	2	2	9	1968817	59.94	4.25
C9	Sample 33	2	2	10	2122600	59.94	4.22
C9	Sample 33	2	2	11	2276433	59.97	4.22
C9	Sample 33	2	2	12	2430317	59.94	4.25
C9	Sample 33	2	2	13	2584100	59.94	4.29
C9	Sample 33	2	2	14	2737900	59.97	4.27
C9	Sample 33	2	2	15	2891700	59.94	4.27
C9	Sample 33	2	2	16	3045500	59.94	4.27
C9	Sample 33	2	2	17	3199300	59.94	4.29
C9	Sample 33	2	2	18	3353100	59.94	4.27
C9	Sample 33	2	2	19	3506933	59.97	4.24
C9	Sample 33	2	2	20	3660433	59.94	4.25
C9	Sample 33	2	2	21	3814250	59.94	4.29
C9	Sample 33	2	2	22	3968050	59.97	4.27
C9	Sample 33	2	2	23	4121867	59.94	4.24
C9	Sample 33	2	2	24	4275633	59.94	4.24
C9	Sample 33	2	2	25	4429467	59.94	4.25
C9	Sample 33	2	2	26	4583250	59.94	4.26
C9	Sample 33	2	2	27	4737067	59.94	4.31
C9	Sample 33	2	2	28	4890850	59.94	4.31
C9	Sample 33	2	2	29	5044683	59.94	4.44
C9	Sample 33	2	2	30	5198467	59.94	4.50
C9	Sample 33	2	2	31	5352250	59.94	4.74
C9	Sample 33	2	2	32	5506067	59.94	5.09
C9	Sample 33	2	2	33	5659867	59.94	5.96
C9	Sample 33	2	2	34	5813650	59.94	7.43
C9	Sample 33	2	2	35	5967467	59.94	10.34
C9	Sample 33	2	2	36	6121267	59.94	15.57
C9	Sample 33	2	2	37	6275083	59.94	24.81
C9	Sample 33	2	2	38	6428883	59.94	38.64
C9	Sample 33	2	2	39	6582667	59.94	53.10
C9	Sample 33	2	2	40	6736450	59.94	62.77
C9	Sample 33	2	2	41	6890233	59.94	67.73
C9	Sample 33	2	2	42	7044067	59.94	71.22
C9	Sample 33	2	2	43	7197600	59.94	73.94
C9	Sample 33	2	2	44	7351417	59.94	75.90
C9	Sample 33	2	2	45	7505217	59.94	77.48
C10	Sample 34	2	2	1	738400	59.94	4.73
C10	Sample 34	2	2	2	892183	59.94	4.76
C10	Sample 34	2	2	3	1046033	59.94	4.75
C10	Sample 34	2	2	4	1199800	59.94	4.73
C10	Sample 34	2	2	5	1353600	59.97	4.71
C10	Sample 34	2	2	6	1507400	59.94	4.69
C10	Sample 34	2	2	7	1661217	59.94	4.66
C10	Sample 34	2	2	8	1815017	59.94	4.74
C10	Sample 34	2	2	9	1968817	59.94	4.71
C10	Sample 34	2	2	10	2122600	59.94	4.67
C10	Sample 34	2	2	11	2276433	59.97	4.67
C10	Sample 34	2	2	12	2430317	59.94	4.65
C10	Sample 34	2	2	13	2584100	59.94	4.71
C10	Sample 34	2	2	14	2737900	59.97	4.67
C10	Sample 34	2	2	15	2891700	59.94	4.69
C10	Sample 34	2	2	16	3045500	59.94	4.60
C10	Sample 34	2	2	17	3199300	59.94	4.64
C10	Sample 34	2	2	18	3353100	59.94	4.64
C10	Sample 34	2	2	19	3506933	59.97	4.62
C10	Sample 34	2	2	20	3660433	59.94	4.62
C10	Sample 34	2	2	21	3814250	59.94	4.58
C10	Sample 34	2	2	22	3968050	59.97	4.53
C10	Sample 34	2	2	23	4121867	59.94	4.57
C10	Sample 34	2	2	24	4275633	59.94	4.57
C10	Sample 34	2	2	25	4429467	59.94	4.53
C10	Sample 34	2	2	26	4583250	59.94	4.55
C10	Sample 34	2	2	27	4737067	59.94	4.57
C10	Sample 34	2	2	28	4890850	59.94	4.59
C10	Sample 34	2	2	29	5044683	59.94	4.59
C10	Sample 34	2	2	30	5198467	59.94	4.68
C10	Sample 34	2	2	31	5352250	59.94	4.78
C10	Sample 34	2	2	32	5506067	59.94	5.01
C10	Sample 34	2	2	33	5659867	59.94	5.54
C10	Sample 34	2	2	34	5813650	59.94	6.41
C10	Sample 34	2	2	35	5967467	59.94	8.34
C10	Sample 34	2	2	36	6121267	59.94	11.80
C10	Sample 34	2	2	37	6275083	59.94	18.00
C10	Sample 34	2	2	38	6428883	59.94	27.07
C10	Sample 34	2	2	39	6582667	59.94	36.78
C10	Sample 34	2	2	40	6736450	59.94	44.55
C10	Sample 34	2	2	41	6890233	59.94	49.75
C10	Sample 34	2	2	42	7044067	59.94	53.83
C10	Sample 34	2	2	43	7197600	59.94	57.41
C10	Sample 34	2	2	44	7351417	59.94	60.16
C10	Sample 34	2	2	45	7505217	59.94	62.42
C11	Sample 35	2	2	1	738400	59.94	6.87
C11	Sample 35	2	2	2	892183	59.94	6.85
C11	Sample 35	2	2	3	1046033	59.94	6.85
C11	Sample 35	2	2	4	1199800	59.94	6.87
C11	Sample 35	2	2	5	1353600	59.97	6.85
C11	Sample 35	2	2	6	1507400	59.94	6.85
C11	Sample 35	2	2	7	1661217	59.94	6.85
C11	Sample 35	2	2	8	1815017	59.94	6.88
C11	Sample 35	2	2	9	1968817	59.94	6.98
C11	Sample 35	2	2	10	2122600	59.94	6.91
C11	Sample 35	2	2	11	2276433	59.97	6.91
C11	Sample 35	2	2	12	2430317	59.94	6.91
C11	Sample 35	2	2	13	2584100	59.94	6.90
C11	Sample 35	2	2	14	2737900	59.97	6.89
C11	Sample 35	2	2	15	2891700	59.94	6.93
C11	Sample 35	2	2	16	3045500	59.94	6.96
C11	Sample 35	2	2	17	3199300	59.94	6.85
C11	Sample 35	2	2	18	3353100	59.94	6.93
C11	Sample 35	2	2	19	3506933	59.97	6.90
C11	Sample 35	2	2	20	3660433	59.94	6.88
C11	Sample 35	2	2	21	3814250	59.94	6.93
C11	Sample 35	2	2	22	3968050	59.97	6.85
C11	Sample 35	2	2	23	4121867	59.94	6.93
C11	Sample 35	2	2	24	4275633	59.94	6.85
C11	Sample 35	2	2	25	4429467	59.94	6.86
C11	Sample 35	2	2	26	4583250	59.94	6.95
C11	Sample 35	2	2	27	4737067	59.94	6.95
C11	Sample 35	2	2	28	4890850	59.94	6.90
C11	Sample 35	2	2	29	5044683	59.94	6.97
C11	Sample 35	2	2	30	5198467	59.94	7.06
C11	Sample 35	2	2	31	5352250	59.94	7.13
C11	Sample 35	2	2	32	5506067	59.94	7.47
C11	Sample 35	2	2	33	5659867	59.94	8.13
C11	Sample 35	2	2	34	5813650	59.94	9.36
C11	Sample 35	2	2	35	5967467	59.94	11.61
C11	Sample 35	2	2	36	6121267	59.94	15.83
C11	Sample 35	2	2	37	6275083	59.94	23.65
C11	Sample 35	2	2	38	6428883	59.94	36.31
C11	Sample 35	2	2	39	6582667	59.94	51.98
C11	Sample 35	2	2	40	6736450	59.94	65.01
C11	Sample 35	2	2	41	6890233	59.94	73.03
C11	Sample 35	2	2	42	7044067	59.94	78.09
C11	Sample 35	2	2	43	7197600	59.94	82.25
C11	Sample 35	2	2	44	7351417	59.94	85.70
C11	Sample 35	2	2	45	7505217	59.94	88.04
C12	Sample 36	2	2	1	738400	59.94	8.45
C12	Sample 36	2	2	2	892183	59.94	8.46
C12	Sample 36	2	2	3	1046033	59.94	8.53
C12	Sample 36	2	2	4	1199800	59.94	8.54
C12	Sample 36	2	2	5	1353600	59.97	8.62
C12	Sample 36	2	2	6	1507400	59.94	8.51
C12	Sample 36	2	2	7	1661217	59.94	8.51
C12	Sample 36	2	2	8	1815017	59.94	8.52
C12	Sample 36	2	2	9	1968817	59.94	8.68
C12	Sample 36	2	2	10	2122600	59.94	8.52
C12	Sample 36	2	2	11	2276433	59.97	8.52
C12	Sample 36	2	2	12	2430317	59.94	8.55
C12	Sample 36	2	2	13	2584100	59.94	8.57
C12	Sample 36	2	2	14	2737900	59.97	8.60
C12	Sample 36	2	2	15	2891700	59.94	8.60
C12	Sample 36	2	2	16	3045500	59.94	8.57
C12	Sample 36	2	2	17	3199300	59.94	8.51
C12	Sample 36	2	2	18	3353100	59.94	8.62
C12	Sample 36	2	2	19	3506933	59.97	8.57
C12	Sample 36	2	2	20	3660433	59.94	8.52
C12	Sample 36	2	2	21	3814250	59.94	8.52
C12	Sample 36	2	2	22	3968050	59.97	8.52
C12	Sample 36	2	2	23	4121867	59.94	8.49
C12	Sample 36	2	2	24	4275633	59.94	8.51
C12	Sample 36	2	2	25	4429467	59.94	8.47
C12	Sample 36	2	2	26	4583250	59.94	8.51
C12	Sample 36	2	2	27	4737067	59.94	8.59
C12	Sample 36	2	2	28	4890850	59.94	8.69
C12	Sample 36	2	2	29	5044683	59.94	8.85
C12	Sample 36	2	2	30	5198467	59.94	9.15
C12	Sample 36	2	2	31	5352250	59.94	9.84
C12	Sample 36	2	2	32	5506067	59.94	11.17
C12	Sample 36	2	2	33	5659867	59.94	13.82
C12	Sample 36	2	2	34	5813650	59.94	18.62
C12	Sample 36	2	2	35	5967467	59.94	27.05
C12	Sample 36	2	2	36	6121267	59.94	40.45
C12	Sample 36	2	2	37	6275083	59.94	56.16
C12	Sample 36	2	2	38	6428883	59.94	68.22
C12	Sample 36	2	2	39	6582667	59.94	74.98
C12	Sample 36	2	2	40	6736450	59.94	79.13
C12	Sample 36	2	2	41	6890233	59.94	82.47
C12	Sample 36	2	2	42	7044067	59.94	84.45
C12	Sample 36	2	2	43	7197600	59.94	86.02
C12	Sample 36	2	2	44	7351417	59.94	87.34
C12	Sample 36	2	2	45	7505217	59.94	87.96
D1	Sample 37	2	2	1	738400	59.94	4.24
D1	Sample 37	2	2	2	892183	59.94	4.24
D1	Sample 37	2	2	3	1046033	59.94	4.22
D1	Sample 37	2	2	4	1199800	59.94	4.27
D1	Sample 37	2	2	5	1353600	59.97	4.32
D1	Sample 37	2	2	6	1507400	59.94	4.22
D1	Sample 37	2	2	7	1661217	59.94	4.24
D1	Sample 37	2	2	8	1815017	59.94	4.34
D1	Sample 37	2	2	9	1968817	59.94	4.32
D1	Sample 37	2	2	10	2122600	59.94	4.29
D1	Sample 37	2	2	11	2276433	59.97	4.32
D1	Sample 37	2	2	12	2430317	59.94	4.34
D1	Sample 37	2	2	13	2584100	59.94	4.32
D1	Sample 37	2	2	14	2737900	59.97	4.32
D1	Sample 37	2	2	15	2891700	59.94	4.29
D1	Sample 37	2	2	16	3045500	59.94	4.32
D1	Sample 37	2	2	17	3199300	59.94	4.36
D1	Sample 37	2	2	18	3353100	59.94	4.29
D1	Sample 37	2	2	19	3506933	59.97	4.27
D1	Sample 37	2	2	20	3660433	59.94	4.30
D1	Sample 37	2	2	21	3814250	59.94	4.32
D1	Sample 37	2	2	22	3968050	59.97	4.29
D1	Sample 37	2	2	23	4121867	59.94	4.29
D1	Sample 37	2	2	24	4275633	59.94	4.34
D1	Sample 37	2	2	25	4429467	59.94	4.35
D1	Sample 37	2	2	26	4583250	59.94	4.31
D1	Sample 37	2	2	27	4737067	59.94	4.36
D1	Sample 37	2	2	28	4890850	59.94	4.41
D1	Sample 37	2	2	29	5044683	59.94	4.50
D1	Sample 37	2	2	30	5198467	59.94	4.68
D1	Sample 37	2	2	31	5352250	59.94	4.91
D1	Sample 37	2	2	32	5506067	59.94	5.59
D1	Sample 37	2	2	33	5659867	59.94	6.69
D1	Sample 37	2	2	34	5813650	59.94	8.86
D1	Sample 37	2	2	35	5967467	59.94	12.73
D1	Sample 37	2	2	36	6121267	59.94	19.48
D1	Sample 37	2	2	37	6275083	59.94	29.26
D1	Sample 37	2	2	38	6428883	59.94	40.60
D1	Sample 37	2	2	39	6582667	59.94	50.32
D1	Sample 37	2	2	40	6736450	59.94	57.34
D1	Sample 37	2	2	41	6890233	59.94	62.34
D1	Sample 37	2	2	42	7044067	59.94	66.24
D1	Sample 37	2	2	43	7197600	59.94	69.43
D1	Sample 37	2	2	44	7351417	59.94	72.20
D1	Sample 37	2	2	45	7505217	59.94	74.08
D2	Sample 38	2	2	1	738400	59.94	3.78
D2	Sample 38	2	2	2	892183	59.94	3.78
D2	Sample 38	2	2	3	1046033	59.94	3.82
D2	Sample 38	2	2	4	1199800	59.94	3.84
D2	Sample 38	2	2	5	1353600	59.97	3.94
D2	Sample 38	2	2	6	1507400	59.94	3.82
D2	Sample 38	2	2	7	1661217	59.94	3.82
D2	Sample 38	2	2	8	1815017	59.94	3.92
D2	Sample 38	2	2	9	1968817	59.94	3.89
D2	Sample 38	2	2	10	2122600	59.94	3.87
D2	Sample 38	2	2	11	2276433	59.97	3.89
D2	Sample 38	2	2	12	2430317	59.94	3.87
D2	Sample 38	2	2	13	2584100	59.94	3.89
D2	Sample 38	2	2	14	2737900	59.97	3.83
D2	Sample 38	2	2	15	2891700	59.94	3.87
D2	Sample 38	2	2	16	3045500	59.94	3.92
D2	Sample 38	2	2	17	3199300	59.94	3.94
D2	Sample 38	2	2	18	3353100	59.94	3.89
D2	Sample 38	2	2	19	3506933	59.97	3.87
D2	Sample 38	2	2	20	3660433	59.94	3.81
D2	Sample 38	2	2	21	3814250	59.94	3.94
D2	Sample 38	2	2	22	3968050	59.97	3.91
D2	Sample 38	2	2	23	4121867	59.94	3.91
D2	Sample 38	2	2	24	4275633	59.94	3.98
D2	Sample 38	2	2	25	4429467	59.94	4.12
D2	Sample 38	2	2	26	4583250	59.94	4.31
D2	Sample 38	2	2	27	4737067	59.94	4.74
D2	Sample 38	2	2	28	4890850	59.94	5.47
D2	Sample 38	2	2	29	5044683	59.94	6.97
D2	Sample 38	2	2	30	5198467	59.94	9.86
D2	Sample 38	2	2	31	5352250	59.94	15.03
D2	Sample 38	2	2	32	5506067	59.94	24.28
D2	Sample 38	2	2	33	5659867	59.94	38.47
D2	Sample 38	2	2	34	5813650	59.94	54.34
D2	Sample 38	2	2	35	5967467	59.94	66.06
D2	Sample 38	2	2	36	6121267	59.94	73.13
D2	Sample 38	2	2	37	6275083	59.94	78.00
D2	Sample 38	2	2	38	6428883	59.94	81.45
D2	Sample 38	2	2	39	6582667	59.94	84.14
D2	Sample 38	2	2	40	6736450	59.94	85.73
D2	Sample 38	2	2	41	6890233	59.94	87.27
D2	Sample 38	2	2	42	7044067	59.94	88.19
D2	Sample 38	2	2	43	7197600	59.94	89.34
D2	Sample 38	2	2	44	7351417	59.94	89.95
D2	Sample 38	2	2	45	7505217	59.94	90.34
D3	Sample 39	2	2	1	738400	59.94	5.16
D3	Sample 39	2	2	2	892183	59.94	5.19
D3	Sample 39	2	2	3	1046033	59.94	5.18
D3	Sample 39	2	2	4	1199800	59.94	5.18
D3	Sample 39	2	2	5	1353600	59.97	5.23
D3	Sample 39	2	2	6	1507400	59.94	5.19
D3	Sample 39	2	2	7	1661217	59.94	5.23
D3	Sample 39	2	2	8	1815017	59.94	5.25
D3	Sample 39	2	2	9	1968817	59.94	5.23
D3	Sample 39	2	2	10	2122600	59.94	5.23
D3	Sample 39	2	2	11	2276433	59.97	5.17
D3	Sample 39	2	2	12	2430317	59.94	5.26
D3	Sample 39	2	2	13	2584100	59.94	5.25
D3	Sample 39	2	2	14	2737900	59.97	5.15
D3	Sample 39	2	2	15	2891700	59.94	5.23
D3	Sample 39	2	2	16	3045500	59.94	5.21
D3	Sample 39	2	2	17	3199300	59.94	5.30
D3	Sample 39	2	2	18	3353100	59.94	5.28
D3	Sample 39	2	2	19	3506933	59.97	5.17
D3	Sample 39	2	2	20	3660433	59.94	5.21
D3	Sample 39	2	2	21	3814250	59.94	5.24
D3	Sample 39	2	2	22	3968050	59.97	5.23
D3	Sample 39	2	2	23	4121867	59.94	5.25
D3	Sample 39	2	2	24	4275633	59.94	5.21
D3	Sample 39	2	2	25	4429467	59.94	5.17
D3	Sample 39	2	2	26	4583250	59.94	5.21
D3	Sample 39	2	2	27	4737067	59.94	5.20
D3	Sample 39	2	2	28	4890850	59.94	5.24
D3	Sample 39	2	2	29	5044683	59.94	5.26
D3	Sample 39	2	2	30	5198467	59.94	5.25
D3	Sample 39	2	2	31	5352250	59.94	5.25
D3	Sample 39	2	2	32	5506067	59.94	5.24
D3	Sample 39	2	2	33	5659867	59.94	5.25
D3	Sample 39	2	2	34	5813650	59.94	5.28
D3	Sample 39	2	2	35	5967467	59.94	5.26
D3	Sample 39	2	2	36	6121267	59.94	5.29
D3	Sample 39	2	2	37	6275083	59.94	5.31
D3	Sample 39	2	2	38	6428883	59.94	5.30
D3	Sample 39	2	2	39	6582667	59.94	5.38
D3	Sample 39	2	2	40	6736450	59.94	5.50
D3	Sample 39	2	2	41	6890233	59.94	5.63
D3	Sample 39	2	2	42	7044067	59.94	5.90
D3	Sample 39	2	2	43	7197600	59.94	6.51
D3	Sample 39	2	2	44	7351417	59.94	7.64
D3	Sample 39	2	2	45	7505217	59.94	10.08
D4	Sample 40	2	2	1	738400	59.94	3.41
D4	Sample 40	2	2	2	892183	59.94	3.39
D4	Sample 40	2	2	3	1046033	59.94	3.43
D4	Sample 40	2	2	4	1199800	59.94	3.50
D4	Sample 40	2	2	5	1353600	59.97	3.50
D4	Sample 40	2	2	6	1507400	59.94	3.46
D4	Sample 40	2	2	7	1661217	59.94	3.48
D4	Sample 40	2	2	8	1815017	59.94	3.56
D4	Sample 40	2	2	9	1968817	59.94	3.50
D4	Sample 40	2	2	10	2122600	59.94	3.54
D4	Sample 40	2	2	11	2276433	59.97	3.56
D4	Sample 40	2	2	12	2430317	59.94	3.56
D4	Sample 40	2	2	13	2584100	59.94	3.56
D4	Sample 40	2	2	14	2737900	59.97	3.48
D4	Sample 40	2	2	15	2891700	59.94	3.50
D4	Sample 40	2	2	16	3045500	59.94	3.56
D4	Sample 40	2	2	17	3199300	59.94	3.54
D4	Sample 40	2	2	18	3353100	59.94	3.52
D4	Sample 40	2	2	19	3506933	59.97	3.54
D4	Sample 40	2	2	20	3660433	59.94	3.54
D4	Sample 40	2	2	21	3814250	59.94	3.56
D4	Sample 40	2	2	22	3968050	59.97	3.53
D4	Sample 40	2	2	23	4121867	59.94	3.57
D4	Sample 40	2	2	24	4275633	59.94	3.53
D4	Sample 40	2	2	25	4429467	59.94	3.54
D4	Sample 40	2	2	26	4583250	59.94	3.57
D4	Sample 40	2	2	27	4737067	59.94	3.57
D4	Sample 40	2	2	28	4890850	59.94	3.56
D4	Sample 40	2	2	29	5044683	59.94	3.58
D4	Sample 40	2	2	30	5198467	59.94	3.57
D4	Sample 40	2	2	31	5352250	59.94	3.55
D4	Sample 40	2	2	32	5506067	59.94	3.57
D4	Sample 40	2	2	33	5659867	59.94	3.63
D4	Sample 40	2	2	34	5813650	59.94	3.70
D4	Sample 40	2	2	35	5967467	59.94	3.78
D4	Sample 40	2	2	36	6121267	59.94	3.90
D4	Sample 40	2	2	37	6275083	59.94	4.22
D4	Sample 40	2	2	38	6428883	59.94	4.82
D4	Sample 40	2	2	39	6582667	59.94	5.93
D4	Sample 40	2	2	40	6736450	59.94	8.11
D4	Sample 40	2	2	41	6890233	59.94	12.10
D4	Sample 40	2	2	42	7044067	59.94	19.44
D4	Sample 40	2	2	43	7197600	59.94	30.89
D4	Sample 40	2	2	44	7351417	59.94	43.26
D4	Sample 40	2	2	45	7505217	59.94	52.98
D5	Sample 41	2	2	1	738400	59.94	3.53
D5	Sample 41	2	2	2	892183	59.94	3.52
D5	Sample 41	2	2	3	1046033	59.94	3.55
D5	Sample 41	2	2	4	1199800	59.94	3.59
D5	Sample 41	2	2	5	1353600	59.97	3.60
D5	Sample 41	2	2	6	1507400	59.94	3.58
D5	Sample 41	2	2	7	1661217	59.94	3.58
D5	Sample 41	2	2	8	1815017	59.94	3.64
D5	Sample 41	2	2	9	1968817	59.94	3.62
D5	Sample 41	2	2	10	2122600	59.94	3.58
D5	Sample 41	2	2	11	2276433	59.97	3.62
D5	Sample 41	2	2	12	2430317	59.94	3.58
D5	Sample 41	2	2	13	2584100	59.94	3.60
D5	Sample 41	2	2	14	2737900	59.97	3.58
D5	Sample 41	2	2	15	2891700	59.94	3.62
D5	Sample 41	2	2	16	3045500	59.94	3.64
D5	Sample 41	2	2	17	3199300	59.94	3.66
D5	Sample 41	2	2	18	3353100	59.94	3.60
D5	Sample 41	2	2	19	3506933	59.97	3.63
D5	Sample 41	2	2	20	3660433	59.94	3.65
D5	Sample 41	2	2	21	3814250	59.94	3.65
D5	Sample 41	2	2	22	3968050	59.97	3.69
D5	Sample 41	2	2	23	4121867	59.94	3.66
D5	Sample 41	2	2	24	4275633	59.94	3.66
D5	Sample 41	2	2	25	4429467	59.94	3.62
D5	Sample 41	2	2	26	4583250	59.94	3.62
D5	Sample 41	2	2	27	4737067	59.94	3.66
D5	Sample 41	2	2	28	4890850	59.94	3.63
D5	Sample 41	2	2	29	5044683	59.94	3.63
D5	Sample 41	2	2	30	5198467	59.94	3.69
D5	Sample 41	2	2	31	5352250	59.94	3.61
D5	Sample 41	2	2	32	5506067	59.94	3.69
D5	Sample 41	2	2	33	5659867	59.94	3.71
D5	Sample 41	2	2	34	5813650	59.94	3.72
D5	Sample 41	2	2	35	5967467	59.94	3.70
D5	Sample 41	2	2	36	6121267	59.94	3.74
D5	Sample 41	2	2	37	6275083	59.94	3.77
D5	Sample 41	2	2	38	6428883	59.94	3.81
D5	Sample 41	2	2	39	6582667	59.94	3.76
D5	Sample 41	2	2	40	6736450	59.94	3.77
D5	Sample 41	2	2	41	6890233	59.94	3.76
D5	Sample 41	2	2	42	7044067	59.94	3.79
D5	Sample 41	2	2	43	7197600	59.94	3.73
D5	Sample 41	2	2	44	7351417	59.94	3.76
D5	Sample 41	2	2	45	7505217	59.94	3.84
D6	Sample 42	2	2	1	738400	59.94	3.75
D6	Sample 42	2	2	2	892183	59.94	3.79
D6	Sample 42	2	2	3	1046033	59.94	3.75
D6	Sample 42	2	2	4	1199800	59.94	3.83
D6	Sample 42	2	2	5	1353600	59.97	3.85
D6	Sample 42	2	2	6	1507400	59.94	3.77
D6	Sample 42	2	2	7	1661217	59.94	3.87
D6	Sample 42	2	2	8	1815017	59.94	3.87
D6	Sample 42	2	2	9	1968817	59.94	3.89
D6	Sample 42	2	2	10	2122600	59.94	3.87
D6	Sample 42	2	2	11	2276433	59.97	3.87
D6	Sample 42	2	2	12	2430317	59.94	3.90
D6	Sample 42	2	2	13	2584100	59.94	3.85
D6	Sample 42	2	2	14	2737900	59.97	3.84
D6	Sample 42	2	2	15	2891700	59.94	3.87
D6	Sample 42	2	2	16	3045500	59.94	3.93
D6	Sample 42	2	2	17	3199300	59.94	3.87
D6	Sample 42	2	2	18	3353100	59.94	3.91
D6	Sample 42	2	2	19	3506933	59.97	3.85
D6	Sample 42	2	2	20	3660433	59.94	3.87
D6	Sample 42	2	2	21	3814250	59.94	3.89
D6	Sample 42	2	2	22	3968050	59.97	3.91
D6	Sample 42	2	2	23	4121867	59.94	3.91
D6	Sample 42	2	2	24	4275633	59.94	3.86
D6	Sample 42	2	2	25	4429467	59.94	3.89
D6	Sample 42	2	2	26	4583250	59.94	3.90
D6	Sample 42	2	2	27	4737067	59.94	3.92
D6	Sample 42	2	2	28	4890850	59.94	3.86
D6	Sample 42	2	2	29	5044683	59.94	3.94
D6	Sample 42	2	2	30	5198467	59.94	3.98
D6	Sample 42	2	2	31	5352250	59.94	4.01
D6	Sample 42	2	2	32	5506067	59.94	4.11
D6	Sample 42	2	2	33	5659867	59.94	4.26
D6	Sample 42	2	2	34	5813650	59.94	4.76
D6	Sample 42	2	2	35	5967467	59.94	5.41
D6	Sample 42	2	2	36	6121267	59.94	6.74
D6	Sample 42	2	2	37	6275083	59.94	9.20
D6	Sample 42	2	2	38	6428883	59.94	13.82
D6	Sample 42	2	2	39	6582667	59.94	21.82
D6	Sample 42	2	2	40	6736450	59.94	34.81
D6	Sample 42	2	2	41	6890233	59.94	50.37
D6	Sample 42	2	2	42	7044067	59.94	62.99
D6	Sample 42	2	2	43	7197600	59.94	70.19
D6	Sample 42	2	2	44	7351417	59.94	74.56
D6	Sample 42	2	2	45	7505217	59.94	77.73
D7	Sample 43	2	2	1	738400	59.94	10.21
D7	Sample 43	2	2	2	892183	59.94	10.14
D7	Sample 43	2	2	3	1046033	59.94	10.07
D7	Sample 43	2	2	4	1199800	59.94	10.15
D7	Sample 43	2	2	5	1353600	59.97	10.14
D7	Sample 43	2	2	6	1507400	59.94	10.01
D7	Sample 43	2	2	7	1661217	59.94	10.09
D7	Sample 43	2	2	8	1815017	59.94	10.06
D7	Sample 43	2	2	9	1968817	59.94	10.06
D7	Sample 43	2	2	10	2122600	59.94	10.04
D7	Sample 43	2	2	11	2276433	59.97	10.00
D7	Sample 43	2	2	12	2430317	59.94	10.06
D7	Sample 43	2	2	13	2584100	59.94	9.98
D7	Sample 43	2	2	14	2737900	59.97	9.94
D7	Sample 43	2	2	15	2891700	59.94	10.00
D7	Sample 43	2	2	16	3045500	59.94	9.98
D7	Sample 43	2	2	17	3199300	59.94	9.99
D7	Sample 43	2	2	18	3353100	59.94	10.00
D7	Sample 43	2	2	19	3506933	59.97	9.87
D7	Sample 43	2	2	20	3660433	59.94	10.00
D7	Sample 43	2	2	21	3814250	59.94	10.04
D7	Sample 43	2	2	22	3968050	59.97	10.06
D7	Sample 43	2	2	23	4121867	59.94	10.18
D7	Sample 43	2	2	24	4275633	59.94	10.36
D7	Sample 43	2	2	25	4429467	59.94	10.71
D7	Sample 43	2	2	26	4583250	59.94	11.49
D7	Sample 43	2	2	27	4737067	59.94	12.94
D7	Sample 43	2	2	28	4890850	59.94	15.61
D7	Sample 43	2	2	29	5044683	59.94	20.59
D7	Sample 43	2	2	30	5198467	59.94	29.16
D7	Sample 43	2	2	31	5352250	59.94	42.02
D7	Sample 43	2	2	32	5506067	59.94	55.73
D7	Sample 43	2	2	33	5659867	59.94	64.85
D7	Sample 43	2	2	34	5813650	59.94	69.26
D7	Sample 43	2	2	35	5967467	59.94	72.95
D7	Sample 43	2	2	36	6121267	59.94	76.10
D7	Sample 43	2	2	37	6275083	59.94	78.64
D7	Sample 43	2	2	38	6428883	59.94	80.47
D7	Sample 43	2	2	39	6582667	59.94	81.73
D7	Sample 43	2	2	40	6736450	59.94	82.67
D7	Sample 43	2	2	41	6890233	59.94	83.50
D7	Sample 43	2	2	42	7044067	59.94	84.22
D7	Sample 43	2	2	43	7197600	59.94	84.55
D7	Sample 43	2	2	44	7351417	59.94	84.91
D7	Sample 43	2	2	45	7505217	59.94	85.28
D8	Sample 44	2	2	1	738400	59.94	4.29
D8	Sample 44	2	2	2	892183	59.94	4.27
D8	Sample 44	2	2	3	1046033	59.94	4.27
D8	Sample 44	2	2	4	1199800	59.94	4.35
D8	Sample 44	2	2	5	1353600	59.97	4.33
D8	Sample 44	2	2	6	1507400	59.94	4.33
D8	Sample 44	2	2	7	1661217	59.94	4.31
D8	Sample 44	2	2	8	1815017	59.94	4.40
D8	Sample 44	2	2	9	1968817	59.94	4.36
D8	Sample 44	2	2	10	2122600	59.94	4.34
D8	Sample 44	2	2	11	2276433	59.97	4.31
D8	Sample 44	2	2	12	2430317	59.94	4.40
D8	Sample 44	2	2	13	2584100	59.94	4.38
D8	Sample 44	2	2	14	2737900	59.97	4.32
D8	Sample 44	2	2	15	2891700	59.94	4.34
D8	Sample 44	2	2	16	3045500	59.94	4.40
D8	Sample 44	2	2	17	3199300	59.94	4.38
D8	Sample 44	2	2	18	3353100	59.94	4.38
D8	Sample 44	2	2	19	3506933	59.97	4.35
D8	Sample 44	2	2	20	3660433	59.94	4.38
D8	Sample 44	2	2	21	3814250	59.94	4.38
D8	Sample 44	2	2	22	3968050	59.97	4.40
D8	Sample 44	2	2	23	4121867	59.94	4.44
D8	Sample 44	2	2	24	4275633	59.94	4.50
D8	Sample 44	2	2	25	4429467	59.94	4.53
D8	Sample 44	2	2	26	4583250	59.94	4.65
D8	Sample 44	2	2	27	4737067	59.94	4.94
D8	Sample 44	2	2	28	4890850	59.94	5.38
D8	Sample 44	2	2	29	5044683	59.94	6.34
D8	Sample 44	2	2	30	5198467	59.94	7.96
D8	Sample 44	2	2	31	5352250	59.94	10.80
D8	Sample 44	2	2	32	5506067	59.94	16.20
D8	Sample 44	2	2	33	5659867	59.94	25.17
D8	Sample 44	2	2	34	5813650	59.94	38.58
D8	Sample 44	2	2	35	5967467	59.94	53.39
D8	Sample 44	2	2	36	6121267	59.94	64.38
D8	Sample 44	2	2	37	6275083	59.94	71.09
D8	Sample 44	2	2	38	6428883	59.94	75.53
D8	Sample 44	2	2	39	6582667	59.94	78.69
D8	Sample 44	2	2	40	6736450	59.94	81.13
D8	Sample 44	2	2	41	6890233	59.94	82.51
D8	Sample 44	2	2	42	7044067	59.94	83.93
D8	Sample 44	2	2	43	7197600	59.94	84.74
D8	Sample 44	2	2	44	7351417	59.94	85.38
D8	Sample 44	2	2	45	7505217	59.94	86.05
D9	Sample 45	2	2	1	738400	59.94	6.85
D9	Sample 45	2	2	2	892183	59.94	6.90
D9	Sample 45	2	2	3	1046033	59.94	6.83
D9	Sample 45	2	2	4	1199800	59.94	6.88
D9	Sample 45	2	2	5	1353600	59.97	6.92
D9	Sample 45	2	2	6	1507400	59.94	6.90
D9	Sample 45	2	2	7	1661217	59.94	6.81
D9	Sample 45	2	2	8	1815017	59.94	6.95
D9	Sample 45	2	2	9	1968817	59.94	6.95
D9	Sample 45	2	2	10	2122600	59.94	6.88
D9	Sample 45	2	2	11	2276433	59.97	6.90
D9	Sample 45	2	2	12	2430317	59.94	6.84
D9	Sample 45	2	2	13	2584100	59.94	6.90
D9	Sample 45	2	2	14	2737900	59.97	6.84
D9	Sample 45	2	2	15	2891700	59.94	6.91
D9	Sample 45	2	2	16	3045500	59.94	6.95
D9	Sample 45	2	2	17	3199300	59.94	6.92
D9	Sample 45	2	2	18	3353100	59.94	6.90
[truncated: 2,322 more rows]
