# Supplementary material for: Immune response of human cultured cells towards macrocyclic Fe2PO and Fe2PC bioactive cyclophane complexes
Source: PeerJ. 2020 Apr 20;8:e8956. doi: 10.7717/peerj.8956 (PMC7179565; doi:10.7717/peerj.8956)
Supplement: Supplemental Information 1 — Raw data from the Roche LightCycler 480 using the RT2 ProfilerTM PCR Array Human Innate Adaptive Immune Responses (catalog PAHS-052Z, Qiagen-SABiosciences). [file peerj-08-8956-s001.zip › Raw data RTqPCR Fe(III) Complexes/Fe2PO 24h.txt]

Raw Data		Experiment - Alex 24h Fe2PO (Run on LCS480 1.5.0.39)
SamplePos	SampleName	Prog#	Seg#	Cycle#	Time	Temp	483-533
A1	Sample 1	2	2	1	741917	59.94	3.54
A1	Sample 1	2	2	2	895717	59.94	3.52
A1	Sample 1	2	2	3	1049550	59.97	3.56
A1	Sample 1	2	2	4	1203317	59.94	3.56
A1	Sample 1	2	2	5	1357100	59.94	3.59
A1	Sample 1	2	2	6	1510933	59.94	3.62
A1	Sample 1	2	2	7	1664717	59.94	3.67
A1	Sample 1	2	2	8	1818533	59.94	3.67
A1	Sample 1	2	2	9	1972333	59.94	3.62
A1	Sample 1	2	2	10	2126133	59.94	3.72
A1	Sample 1	2	2	11	2279917	59.94	3.67
A1	Sample 1	2	2	12	2433717	59.94	3.67
A1	Sample 1	2	2	13	2587417	59.94	3.68
A1	Sample 1	2	2	14	2741217	59.97	3.68
A1	Sample 1	2	2	15	2895017	59.97	3.68
A1	Sample 1	2	2	16	3048850	59.94	3.68
A1	Sample 1	2	2	17	3202617	59.94	3.68
A1	Sample 1	2	2	18	3356150	59.94	3.68
A1	Sample 1	2	2	19	3509950	59.94	3.68
A1	Sample 1	2	2	20	3663750	59.94	3.73
A1	Sample 1	2	2	21	3817583	59.94	3.81
A1	Sample 1	2	2	22	3971350	59.94	3.78
A1	Sample 1	2	2	23	4125150	59.94	3.86
A1	Sample 1	2	2	24	4279017	59.94	3.95
A1	Sample 1	2	2	25	4432750	59.94	4.17
A1	Sample 1	2	2	26	4586567	59.94	4.55
A1	Sample 1	2	2	27	4740367	59.94	5.32
A1	Sample 1	2	2	28	4894167	59.94	6.71
A1	Sample 1	2	2	29	5047967	59.94	9.37
A1	Sample 1	2	2	30	5201767	59.94	14.08
A1	Sample 1	2	2	31	5355583	59.94	22.30
A1	Sample 1	2	2	32	5509517	59.94	34.39
A1	Sample 1	2	2	33	5663283	59.94	47.48
A1	Sample 1	2	2	34	5817083	59.94	55.76
A1	Sample 1	2	2	35	5970867	59.94	60.71
A1	Sample 1	2	2	36	6124700	59.94	64.02
A1	Sample 1	2	2	37	6278433	59.94	66.89
A1	Sample 1	2	2	38	6432267	59.94	68.65
A1	Sample 1	2	2	39	6586050	59.94	69.84
A1	Sample 1	2	2	40	6739833	59.97	70.87
A1	Sample 1	2	2	41	6893433	59.94	71.73
A1	Sample 1	2	2	42	7047200	59.94	72.08
A1	Sample 1	2	2	43	7201000	59.94	72.65
A1	Sample 1	2	2	44	7354784	59.94	72.73
A1	Sample 1	2	2	45	7508600	59.94	73.13
A2	Sample 2	2	2	1	741917	59.94	2.98
A2	Sample 2	2	2	2	895717	59.94	3.02
A2	Sample 2	2	2	3	1049550	59.97	3.02
A2	Sample 2	2	2	4	1203317	59.94	3.06
A2	Sample 2	2	2	5	1357100	59.94	2.98
A2	Sample 2	2	2	6	1510933	59.94	3.09
A2	Sample 2	2	2	7	1664717	59.94	3.05
A2	Sample 2	2	2	8	1818533	59.94	3.12
A2	Sample 2	2	2	9	1972333	59.94	3.16
A2	Sample 2	2	2	10	2126133	59.94	3.15
A2	Sample 2	2	2	11	2279917	59.94	3.14
A2	Sample 2	2	2	12	2433717	59.94	3.12
A2	Sample 2	2	2	13	2587417	59.94	3.17
A2	Sample 2	2	2	14	2741217	59.97	3.15
A2	Sample 2	2	2	15	2895017	59.97	3.17
A2	Sample 2	2	2	16	3048850	59.94	3.20
A2	Sample 2	2	2	17	3202617	59.94	3.20
A2	Sample 2	2	2	18	3356150	59.94	3.22
A2	Sample 2	2	2	19	3509950	59.94	3.20
A2	Sample 2	2	2	20	3663750	59.94	3.20
A2	Sample 2	2	2	21	3817583	59.94	3.27
A2	Sample 2	2	2	22	3971350	59.94	3.27
A2	Sample 2	2	2	23	4125150	59.94	3.30
A2	Sample 2	2	2	24	4279017	59.94	3.46
A2	Sample 2	2	2	25	4432750	59.94	3.61
A2	Sample 2	2	2	26	4586567	59.94	3.95
A2	Sample 2	2	2	27	4740367	59.94	4.66
A2	Sample 2	2	2	28	4894167	59.94	6.06
A2	Sample 2	2	2	29	5047967	59.94	8.75
A2	Sample 2	2	2	30	5201767	59.94	13.72
A2	Sample 2	2	2	31	5355583	59.94	22.67
A2	Sample 2	2	2	32	5509517	59.94	35.96
A2	Sample 2	2	2	33	5663283	59.94	49.98
A2	Sample 2	2	2	34	5817083	59.94	59.22
A2	Sample 2	2	2	35	5970867	59.94	64.29
A2	Sample 2	2	2	36	6124700	59.94	67.61
A2	Sample 2	2	2	37	6278433	59.94	70.06
A2	Sample 2	2	2	38	6432267	59.94	71.78
A2	Sample 2	2	2	39	6586050	59.94	73.17
A2	Sample 2	2	2	40	6739833	59.97	74.51
A2	Sample 2	2	2	41	6893433	59.94	75.10
A2	Sample 2	2	2	42	7047200	59.94	75.83
A2	Sample 2	2	2	43	7201000	59.94	76.09
A2	Sample 2	2	2	44	7354784	59.94	76.69
A2	Sample 2	2	2	45	7508600	59.94	77.07
A3	Sample 3	2	2	1	741917	59.94	5.11
A3	Sample 3	2	2	2	895717	59.94	5.07
A3	Sample 3	2	2	3	1049550	59.97	5.22
A3	Sample 3	2	2	4	1203317	59.94	5.19
A3	Sample 3	2	2	5	1357100	59.94	5.15
A3	Sample 3	2	2	6	1510933	59.94	5.24
A3	Sample 3	2	2	7	1664717	59.94	5.20
A3	Sample 3	2	2	8	1818533	59.94	5.29
A3	Sample 3	2	2	9	1972333	59.94	5.27
A3	Sample 3	2	2	10	2126133	59.94	5.28
A3	Sample 3	2	2	11	2279917	59.94	5.27
A3	Sample 3	2	2	12	2433717	59.94	5.28
A3	Sample 3	2	2	13	2587417	59.94	5.30
A3	Sample 3	2	2	14	2741217	59.97	5.29
A3	Sample 3	2	2	15	2895017	59.97	5.31
A3	Sample 3	2	2	16	3048850	59.94	5.29
A3	Sample 3	2	2	17	3202617	59.94	5.33
A3	Sample 3	2	2	18	3356150	59.94	5.31
A3	Sample 3	2	2	19	3509950	59.94	5.36
A3	Sample 3	2	2	20	3663750	59.94	5.32
A3	Sample 3	2	2	21	3817583	59.94	5.36
A3	Sample 3	2	2	22	3971350	59.94	5.36
A3	Sample 3	2	2	23	4125150	59.94	5.32
A3	Sample 3	2	2	24	4279017	59.94	5.39
A3	Sample 3	2	2	25	4432750	59.94	5.35
A3	Sample 3	2	2	26	4586567	59.94	5.35
A3	Sample 3	2	2	27	4740367	59.94	5.37
A3	Sample 3	2	2	28	4894167	59.94	5.41
A3	Sample 3	2	2	29	5047967	59.94	5.52
A3	Sample 3	2	2	30	5201767	59.94	5.54
A3	Sample 3	2	2	31	5355583	59.94	5.75
A3	Sample 3	2	2	32	5509517	59.94	5.98
A3	Sample 3	2	2	33	5663283	59.94	6.58
A3	Sample 3	2	2	34	5817083	59.94	7.55
A3	Sample 3	2	2	35	5970867	59.94	9.43
A3	Sample 3	2	2	36	6124700	59.94	12.59
A3	Sample 3	2	2	37	6278433	59.94	17.75
A3	Sample 3	2	2	38	6432267	59.94	24.53
A3	Sample 3	2	2	39	6586050	59.94	31.78
A3	Sample 3	2	2	40	6739833	59.97	38.92
A3	Sample 3	2	2	41	6893433	59.94	44.27
A3	Sample 3	2	2	42	7047200	59.94	48.13
A3	Sample 3	2	2	43	7201000	59.94	51.45
A3	Sample 3	2	2	44	7354784	59.94	53.78
A3	Sample 3	2	2	45	7508600	59.94	56.22
A4	Sample 4	2	2	1	741917	59.94	3.24
A4	Sample 4	2	2	2	895717	59.94	3.24
A4	Sample 4	2	2	3	1049550	59.97	3.24
A4	Sample 4	2	2	4	1203317	59.94	3.30
A4	Sample 4	2	2	5	1357100	59.94	3.26
A4	Sample 4	2	2	6	1510933	59.94	3.31
A4	Sample 4	2	2	7	1664717	59.94	3.29
A4	Sample 4	2	2	8	1818533	59.94	3.33
A4	Sample 4	2	2	9	1972333	59.94	3.39
A4	Sample 4	2	2	10	2126133	59.94	3.40
A4	Sample 4	2	2	11	2279917	59.94	3.37
A4	Sample 4	2	2	12	2433717	59.94	3.38
A4	Sample 4	2	2	13	2587417	59.94	3.44
A4	Sample 4	2	2	14	2741217	59.97	3.38
A4	Sample 4	2	2	15	2895017	59.97	3.40
A4	Sample 4	2	2	16	3048850	59.94	3.38
A4	Sample 4	2	2	17	3202617	59.94	3.42
A4	Sample 4	2	2	18	3356150	59.94	3.40
A4	Sample 4	2	2	19	3509950	59.94	3.43
A4	Sample 4	2	2	20	3663750	59.94	3.49
A4	Sample 4	2	2	21	3817583	59.94	3.41
A4	Sample 4	2	2	22	3971350	59.94	3.47
A4	Sample 4	2	2	23	4125150	59.94	3.45
A4	Sample 4	2	2	24	4279017	59.94	3.46
A4	Sample 4	2	2	25	4432750	59.94	3.46
A4	Sample 4	2	2	26	4586567	59.94	3.50
A4	Sample 4	2	2	27	4740367	59.94	3.54
A4	Sample 4	2	2	28	4894167	59.94	3.56
A4	Sample 4	2	2	29	5047967	59.94	3.62
A4	Sample 4	2	2	30	5201767	59.94	3.75
A4	Sample 4	2	2	31	5355583	59.94	3.83
A4	Sample 4	2	2	32	5509517	59.94	4.15
A4	Sample 4	2	2	33	5663283	59.94	4.67
A4	Sample 4	2	2	34	5817083	59.94	5.66
A4	Sample 4	2	2	35	5970867	59.94	7.60
A4	Sample 4	2	2	36	6124700	59.94	11.18
A4	Sample 4	2	2	37	6278433	59.94	17.40
A4	Sample 4	2	2	38	6432267	59.94	27.03
A4	Sample 4	2	2	39	6586050	59.94	38.75
A4	Sample 4	2	2	40	6739833	59.97	49.27
A4	Sample 4	2	2	41	6893433	59.94	56.56
A4	Sample 4	2	2	42	7047200	59.94	60.90
A4	Sample 4	2	2	43	7201000	59.94	63.84
A4	Sample 4	2	2	44	7354784	59.94	66.17
A4	Sample 4	2	2	45	7508600	59.94	67.88
A5	Sample 5	2	2	1	741917	59.94	4.05
A5	Sample 5	2	2	2	895717	59.94	3.99
A5	Sample 5	2	2	3	1049550	59.97	4.07
A5	Sample 5	2	2	4	1203317	59.94	4.06
A5	Sample 5	2	2	5	1357100	59.94	4.07
A5	Sample 5	2	2	6	1510933	59.94	4.11
A5	Sample 5	2	2	7	1664717	59.94	4.12
A5	Sample 5	2	2	8	1818533	59.94	4.14
A5	Sample 5	2	2	9	1972333	59.94	4.12
A5	Sample 5	2	2	10	2126133	59.94	4.23
A5	Sample 5	2	2	11	2279917	59.94	4.18
A5	Sample 5	2	2	12	2433717	59.94	4.17
A5	Sample 5	2	2	13	2587417	59.94	4.19
A5	Sample 5	2	2	14	2741217	59.97	4.18
A5	Sample 5	2	2	15	2895017	59.97	4.23
A5	Sample 5	2	2	16	3048850	59.94	4.19
A5	Sample 5	2	2	17	3202617	59.94	4.26
A5	Sample 5	2	2	18	3356150	59.94	4.24
A5	Sample 5	2	2	19	3509950	59.94	4.20
A5	Sample 5	2	2	20	3663750	59.94	4.26
A5	Sample 5	2	2	21	3817583	59.94	4.24
A5	Sample 5	2	2	22	3971350	59.94	4.27
A5	Sample 5	2	2	23	4125150	59.94	4.18
A5	Sample 5	2	2	24	4279017	59.94	4.23
A5	Sample 5	2	2	25	4432750	59.94	4.27
A5	Sample 5	2	2	26	4586567	59.94	4.25
A5	Sample 5	2	2	27	4740367	59.94	4.33
A5	Sample 5	2	2	28	4894167	59.94	4.33
A5	Sample 5	2	2	29	5047967	59.94	4.29
A5	Sample 5	2	2	30	5201767	59.94	4.36
A5	Sample 5	2	2	31	5355583	59.94	4.38
A5	Sample 5	2	2	32	5509517	59.94	4.36
A5	Sample 5	2	2	33	5663283	59.94	4.36
A5	Sample 5	2	2	34	5817083	59.94	4.52
A5	Sample 5	2	2	35	5970867	59.94	4.60
A5	Sample 5	2	2	36	6124700	59.94	4.87
A5	Sample 5	2	2	37	6278433	59.94	5.33
A5	Sample 5	2	2	38	6432267	59.94	6.26
A5	Sample 5	2	2	39	6586050	59.94	7.96
A5	Sample 5	2	2	40	6739833	59.97	11.05
A5	Sample 5	2	2	41	6893433	59.94	16.43
A5	Sample 5	2	2	42	7047200	59.94	24.33
A5	Sample 5	2	2	43	7201000	59.94	32.99
A5	Sample 5	2	2	44	7354784	59.94	40.59
A5	Sample 5	2	2	45	7508600	59.94	47.37
A6	Sample 6	2	2	1	741917	59.94	7.01
A6	Sample 6	2	2	2	895717	59.94	6.86
A6	Sample 6	2	2	3	1049550	59.97	6.86
A6	Sample 6	2	2	4	1203317	59.94	6.93
A6	Sample 6	2	2	5	1357100	59.94	6.88
A6	Sample 6	2	2	6	1510933	59.94	6.97
A6	Sample 6	2	2	7	1664717	59.94	6.95
A6	Sample 6	2	2	8	1818533	59.94	6.99
A6	Sample 6	2	2	9	1972333	59.94	7.03
A6	Sample 6	2	2	10	2126133	59.94	6.98
A6	Sample 6	2	2	11	2279917	59.94	6.98
A6	Sample 6	2	2	12	2433717	59.94	7.00
A6	Sample 6	2	2	13	2587417	59.94	7.05
A6	Sample 6	2	2	14	2741217	59.97	7.04
A6	Sample 6	2	2	15	2895017	59.97	6.98
A6	Sample 6	2	2	16	3048850	59.94	6.98
A6	Sample 6	2	2	17	3202617	59.94	7.00
A6	Sample 6	2	2	18	3356150	59.94	7.02
A6	Sample 6	2	2	19	3509950	59.94	7.00
A6	Sample 6	2	2	20	3663750	59.94	7.05
A6	Sample 6	2	2	21	3817583	59.94	7.03
A6	Sample 6	2	2	22	3971350	59.94	7.12
A6	Sample 6	2	2	23	4125150	59.94	7.06
A6	Sample 6	2	2	24	4279017	59.94	7.06
A6	Sample 6	2	2	25	4432750	59.94	7.08
A6	Sample 6	2	2	26	4586567	59.94	6.98
A6	Sample 6	2	2	27	4740367	59.94	7.13
A6	Sample 6	2	2	28	4894167	59.94	7.04
A6	Sample 6	2	2	29	5047967	59.94	7.10
A6	Sample 6	2	2	30	5201767	59.94	7.13
A6	Sample 6	2	2	31	5355583	59.94	7.09
A6	Sample 6	2	2	32	5509517	59.94	7.09
A6	Sample 6	2	2	33	5663283	59.94	7.09
A6	Sample 6	2	2	34	5817083	59.94	7.19
A6	Sample 6	2	2	35	5970867	59.94	7.27
A6	Sample 6	2	2	36	6124700	59.94	7.33
A6	Sample 6	2	2	37	6278433	59.94	7.53
A6	Sample 6	2	2	38	6432267	59.94	7.90
A6	Sample 6	2	2	39	6586050	59.94	8.65
A6	Sample 6	2	2	40	6739833	59.97	10.07
A6	Sample 6	2	2	41	6893433	59.94	12.58
A6	Sample 6	2	2	42	7047200	59.94	17.24
A6	Sample 6	2	2	43	7201000	59.94	25.14
A6	Sample 6	2	2	44	7354784	59.94	36.18
A6	Sample 6	2	2	45	7508600	59.94	49.32
A7	Sample 7	2	2	1	741917	59.94	3.12
A7	Sample 7	2	2	2	895717	59.94	3.08
A7	Sample 7	2	2	3	1049550	59.97	3.12
A7	Sample 7	2	2	4	1203317	59.94	3.17
A7	Sample 7	2	2	5	1357100	59.94	3.12
A7	Sample 7	2	2	6	1510933	59.94	3.22
A7	Sample 7	2	2	7	1664717	59.94	3.27
A7	Sample 7	2	2	8	1818533	59.94	3.25
A7	Sample 7	2	2	9	1972333	59.94	3.27
A7	Sample 7	2	2	10	2126133	59.94	3.27
A7	Sample 7	2	2	11	2279917	59.94	3.25
A7	Sample 7	2	2	12	2433717	59.94	3.27
A7	Sample 7	2	2	13	2587417	59.94	3.34
A7	Sample 7	2	2	14	2741217	59.97	3.30
A7	Sample 7	2	2	15	2895017	59.97	3.34
A7	Sample 7	2	2	16	3048850	59.94	3.32
A7	Sample 7	2	2	17	3202617	59.94	3.36
A7	Sample 7	2	2	18	3356150	59.94	3.32
A7	Sample 7	2	2	19	3509950	59.94	3.36
A7	Sample 7	2	2	20	3663750	59.94	3.35
A7	Sample 7	2	2	21	3817583	59.94	3.35
A7	Sample 7	2	2	22	3971350	59.94	3.39
A7	Sample 7	2	2	23	4125150	59.94	3.33
A7	Sample 7	2	2	24	4279017	59.94	3.39
A7	Sample 7	2	2	25	4432750	59.94	3.35
A7	Sample 7	2	2	26	4586567	59.94	3.37
A7	Sample 7	2	2	27	4740367	59.94	3.41
A7	Sample 7	2	2	28	4894167	59.94	3.43
A7	Sample 7	2	2	29	5047967	59.94	3.51
A7	Sample 7	2	2	30	5201767	59.94	3.65
A7	Sample 7	2	2	31	5355583	59.94	3.83
A7	Sample 7	2	2	32	5509517	59.94	4.22
A7	Sample 7	2	2	33	5663283	59.94	5.00
A7	Sample 7	2	2	34	5817083	59.94	6.55
A7	Sample 7	2	2	35	5970867	59.94	9.42
A7	Sample 7	2	2	36	6124700	59.94	14.54
A7	Sample 7	2	2	37	6278433	59.94	23.25
A7	Sample 7	2	2	38	6432267	59.94	35.00
A7	Sample 7	2	2	39	6586050	59.94	47.71
A7	Sample 7	2	2	40	6739833	59.97	57.95
A7	Sample 7	2	2	41	6893433	59.94	64.35
A7	Sample 7	2	2	42	7047200	59.94	68.18
A7	Sample 7	2	2	43	7201000	59.94	70.69
A7	Sample 7	2	2	44	7354784	59.94	72.67
A7	Sample 7	2	2	45	7508600	59.94	74.17
A8	Sample 8	2	2	1	741917	59.94	2.59
A8	Sample 8	2	2	2	895717	59.94	2.59
A8	Sample 8	2	2	3	1049550	59.97	2.64
A8	Sample 8	2	2	4	1203317	59.94	2.63
A8	Sample 8	2	2	5	1357100	59.94	2.57
A8	Sample 8	2	2	6	1510933	59.94	2.66
A8	Sample 8	2	2	7	1664717	59.94	2.66
A8	Sample 8	2	2	8	1818533	59.94	2.70
A8	Sample 8	2	2	9	1972333	59.94	2.74
A8	Sample 8	2	2	10	2126133	59.94	2.71
A8	Sample 8	2	2	11	2279917	59.94	2.73
A8	Sample 8	2	2	12	2433717	59.94	2.75
A8	Sample 8	2	2	13	2587417	59.94	2.79
A8	Sample 8	2	2	14	2741217	59.97	2.76
A8	Sample 8	2	2	15	2895017	59.97	2.77
A8	Sample 8	2	2	16	3048850	59.94	2.75
A8	Sample 8	2	2	17	3202617	59.94	2.78
A8	Sample 8	2	2	18	3356150	59.94	2.78
A8	Sample 8	2	2	19	3509950	59.94	2.80
A8	Sample 8	2	2	20	3663750	59.94	2.80
A8	Sample 8	2	2	21	3817583	59.94	2.84
A8	Sample 8	2	2	22	3971350	59.94	2.89
A8	Sample 8	2	2	23	4125150	59.94	2.82
A8	Sample 8	2	2	24	4279017	59.94	2.85
A8	Sample 8	2	2	25	4432750	59.94	2.85
A8	Sample 8	2	2	26	4586567	59.94	2.89
A8	Sample 8	2	2	27	4740367	59.94	2.91
A8	Sample 8	2	2	28	4894167	59.94	2.93
A8	Sample 8	2	2	29	5047967	59.94	2.99
A8	Sample 8	2	2	30	5201767	59.94	3.14
A8	Sample 8	2	2	31	5355583	59.94	3.41
A8	Sample 8	2	2	32	5509517	59.94	3.93
A8	Sample 8	2	2	33	5663283	59.94	4.82
A8	Sample 8	2	2	34	5817083	59.94	6.72
A8	Sample 8	2	2	35	5970867	59.94	10.11
A8	Sample 8	2	2	36	6124700	59.94	16.32
A8	Sample 8	2	2	37	6278433	59.94	26.65
A8	Sample 8	2	2	38	6432267	59.94	40.71
A8	Sample 8	2	2	39	6586050	59.94	54.09
A8	Sample 8	2	2	40	6739833	59.97	63.12
A8	Sample 8	2	2	41	6893433	59.94	67.32
A8	Sample 8	2	2	42	7047200	59.94	69.38
A8	Sample 8	2	2	43	7201000	59.94	71.40
A8	Sample 8	2	2	44	7354784	59.94	72.45
A8	Sample 8	2	2	45	7508600	59.94	73.55
A9	Sample 9	2	2	1	741917	59.94	6.61
A9	Sample 9	2	2	2	895717	59.94	6.59
A9	Sample 9	2	2	3	1049550	59.97	6.63
A9	Sample 9	2	2	4	1203317	59.94	6.64
A9	Sample 9	2	2	5	1357100	59.94	6.58
A9	Sample 9	2	2	6	1510933	59.94	6.68
A9	Sample 9	2	2	7	1664717	59.94	6.59
A9	Sample 9	2	2	8	1818533	59.94	6.66
A9	Sample 9	2	2	9	1972333	59.94	6.73
A9	Sample 9	2	2	10	2126133	59.94	6.69
A9	Sample 9	2	2	11	2279917	59.94	6.67
A9	Sample 9	2	2	12	2433717	59.94	6.67
A9	Sample 9	2	2	13	2587417	59.94	6.75
A9	Sample 9	2	2	14	2741217	59.97	6.69
A9	Sample 9	2	2	15	2895017	59.97	6.75
A9	Sample 9	2	2	16	3048850	59.94	6.71
A9	Sample 9	2	2	17	3202617	59.94	6.71
A9	Sample 9	2	2	18	3356150	59.94	6.69
A9	Sample 9	2	2	19	3509950	59.94	6.78
A9	Sample 9	2	2	20	3663750	59.94	6.72
A9	Sample 9	2	2	21	3817583	59.94	6.79
A9	Sample 9	2	2	22	3971350	59.94	6.75
A9	Sample 9	2	2	23	4125150	59.94	6.68
A9	Sample 9	2	2	24	4279017	59.94	6.79
A9	Sample 9	2	2	25	4432750	59.94	6.73
A9	Sample 9	2	2	26	4586567	59.94	6.80
A9	Sample 9	2	2	27	4740367	59.94	6.82
A9	Sample 9	2	2	28	4894167	59.94	6.93
A9	Sample 9	2	2	29	5047967	59.94	7.00
A9	Sample 9	2	2	30	5201767	59.94	7.29
A9	Sample 9	2	2	31	5355583	59.94	7.68
A9	Sample 9	2	2	32	5509517	59.94	8.52
A9	Sample 9	2	2	33	5663283	59.94	10.20
A9	Sample 9	2	2	34	5817083	59.94	13.28
A9	Sample 9	2	2	35	5970867	59.94	18.84
A9	Sample 9	2	2	36	6124700	59.94	28.33
A9	Sample 9	2	2	37	6278433	59.94	42.09
A9	Sample 9	2	2	38	6432267	59.94	56.62
A9	Sample 9	2	2	39	6586050	59.94	67.00
A9	Sample 9	2	2	40	6739833	59.97	72.03
A9	Sample 9	2	2	41	6893433	59.94	74.67
A9	Sample 9	2	2	42	7047200	59.94	76.49
A9	Sample 9	2	2	43	7201000	59.94	77.61
A9	Sample 9	2	2	44	7354784	59.94	78.24
A9	Sample 9	2	2	45	7508600	59.94	79.09
A10	Sample 10	2	2	1	741917	59.94	2.92
A10	Sample 10	2	2	2	895717	59.94	2.94
A10	Sample 10	2	2	3	1049550	59.97	2.96
A10	Sample 10	2	2	4	1203317	59.94	2.96
A10	Sample 10	2	2	5	1357100	59.94	2.91
A10	Sample 10	2	2	6	1510933	59.94	2.99
A10	Sample 10	2	2	7	1664717	59.94	3.06
A10	Sample 10	2	2	8	1818533	59.94	3.06
A10	Sample 10	2	2	9	1972333	59.94	3.03
A10	Sample 10	2	2	10	2126133	59.94	3.09
A10	Sample 10	2	2	11	2279917	59.94	3.06
A10	Sample 10	2	2	12	2433717	59.94	3.06
A10	Sample 10	2	2	13	2587417	59.94	3.09
A10	Sample 10	2	2	14	2741217	59.97	3.05
A10	Sample 10	2	2	15	2895017	59.97	3.11
A10	Sample 10	2	2	16	3048850	59.94	3.07
A10	Sample 10	2	2	17	3202617	59.94	3.12
A10	Sample 10	2	2	18	3356150	59.94	3.16
A10	Sample 10	2	2	19	3509950	59.94	3.12
A10	Sample 10	2	2	20	3663750	59.94	3.14
A10	Sample 10	2	2	21	3817583	59.94	3.24
A10	Sample 10	2	2	22	3971350	59.94	3.14
A10	Sample 10	2	2	23	4125150	59.94	3.12
A10	Sample 10	2	2	24	4279017	59.94	3.19
A10	Sample 10	2	2	25	4432750	59.94	3.19
A10	Sample 10	2	2	26	4586567	59.94	3.16
A10	Sample 10	2	2	27	4740367	59.94	3.22
A10	Sample 10	2	2	28	4894167	59.94	3.24
A10	Sample 10	2	2	29	5047967	59.94	3.24
A10	Sample 10	2	2	30	5201767	59.94	3.27
A10	Sample 10	2	2	31	5355583	59.94	3.31
A10	Sample 10	2	2	32	5509517	59.94	3.29
A10	Sample 10	2	2	33	5663283	59.94	3.34
A10	Sample 10	2	2	34	5817083	59.94	3.38
A10	Sample 10	2	2	35	5970867	59.94	3.47
A10	Sample 10	2	2	36	6124700	59.94	3.77
A10	Sample 10	2	2	37	6278433	59.94	4.08
A10	Sample 10	2	2	38	6432267	59.94	4.89
A10	Sample 10	2	2	39	6586050	59.94	6.28
A10	Sample 10	2	2	40	6739833	59.97	8.94
A10	Sample 10	2	2	41	6893433	59.94	13.77
A10	Sample 10	2	2	42	7047200	59.94	21.68
A10	Sample 10	2	2	43	7201000	59.94	32.67
A10	Sample 10	2	2	44	7354784	59.94	44.67
A10	Sample 10	2	2	45	7508600	59.94	55.59
A11	Sample 11	2	2	1	741917	59.94	2.74
A11	Sample 11	2	2	2	895717	59.94	2.74
A11	Sample 11	2	2	3	1049550	59.97	2.76
A11	Sample 11	2	2	4	1203317	59.94	2.81
A11	Sample 11	2	2	5	1357100	59.94	2.74
A11	Sample 11	2	2	6	1510933	59.94	2.84
A11	Sample 11	2	2	7	1664717	59.94	2.82
A11	Sample 11	2	2	8	1818533	59.94	2.87
A11	Sample 11	2	2	9	1972333	59.94	2.89
A11	Sample 11	2	2	10	2126133	59.94	2.90
A11	Sample 11	2	2	11	2279917	59.94	2.89
A11	Sample 11	2	2	12	2433717	59.94	2.89
A11	Sample 11	2	2	13	2587417	59.94	2.95
A11	Sample 11	2	2	14	2741217	59.97	2.95
A11	Sample 11	2	2	15	2895017	59.97	2.95
A11	Sample 11	2	2	16	3048850	59.94	3.00
A11	Sample 11	2	2	17	3202617	59.94	3.12
A11	Sample 11	2	2	18	3356150	59.94	3.25
A11	Sample 11	2	2	19	3509950	59.94	3.49
A11	Sample 11	2	2	20	3663750	59.94	4.01
A11	Sample 11	2	2	21	3817583	59.94	5.03
A11	Sample 11	2	2	22	3971350	59.94	7.13
A11	Sample 11	2	2	23	4125150	59.94	10.83
A11	Sample 11	2	2	24	4279017	59.94	17.70
A11	Sample 11	2	2	25	4432750	59.94	29.62
A11	Sample 11	2	2	26	4586567	59.94	46.00
A11	Sample 11	2	2	27	4740367	59.94	61.26
A11	Sample 11	2	2	28	4894167	59.94	69.87
A11	Sample 11	2	2	29	5047967	59.94	74.12
A11	Sample 11	2	2	30	5201767	59.94	77.27
A11	Sample 11	2	2	31	5355583	59.94	79.59
A11	Sample 11	2	2	32	5509517	59.94	81.29
A11	Sample 11	2	2	33	5663283	59.94	82.51
A11	Sample 11	2	2	34	5817083	59.94	83.60
A11	Sample 11	2	2	35	5970867	59.94	84.14
A11	Sample 11	2	2	36	6124700	59.94	84.92
A11	Sample 11	2	2	37	6278433	59.94	85.24
A11	Sample 11	2	2	38	6432267	59.94	85.47
A11	Sample 11	2	2	39	6586050	59.94	85.76
A11	Sample 11	2	2	40	6739833	59.97	86.15
A11	Sample 11	2	2	41	6893433	59.94	86.08
A11	Sample 11	2	2	42	7047200	59.94	86.16
A11	Sample 11	2	2	43	7201000	59.94	86.53
A11	Sample 11	2	2	44	7354784	59.94	86.44
A11	Sample 11	2	2	45	7508600	59.94	86.33
A12	Sample 12	2	2	1	741917	59.94	3.31
A12	Sample 12	2	2	2	895717	59.94	3.26
A12	Sample 12	2	2	3	1049550	59.97	3.39
A12	Sample 12	2	2	4	1203317	59.94	3.38
A12	Sample 12	2	2	5	1357100	59.94	3.31
A12	Sample 12	2	2	6	1510933	59.94	3.39
A12	Sample 12	2	2	7	1664717	59.94	3.37
A12	Sample 12	2	2	8	1818533	59.94	3.39
A12	Sample 12	2	2	9	1972333	59.94	3.47
A12	Sample 12	2	2	10	2126133	59.94	3.40
A12	Sample 12	2	2	11	2279917	59.94	3.42
A12	Sample 12	2	2	12	2433717	59.94	3.48
A12	Sample 12	2	2	13	2587417	59.94	3.46
A12	Sample 12	2	2	14	2741217	59.97	3.49
A12	Sample 12	2	2	15	2895017	59.97	3.49
A12	Sample 12	2	2	16	3048850	59.94	3.54
A12	Sample 12	2	2	17	3202617	59.94	3.59
A12	Sample 12	2	2	18	3356150	59.94	3.78
A12	Sample 12	2	2	19	3509950	59.94	4.04
A12	Sample 12	2	2	20	3663750	59.94	4.63
A12	Sample 12	2	2	21	3817583	59.94	5.51
A12	Sample 12	2	2	22	3971350	59.94	7.49
A12	Sample 12	2	2	23	4125150	59.94	11.15
A12	Sample 12	2	2	24	4279017	59.94	17.89
A12	Sample 12	2	2	25	4432750	59.94	29.53
A12	Sample 12	2	2	26	4586567	59.94	46.85
A12	Sample 12	2	2	27	4740367	59.94	64.51
A12	Sample 12	2	2	28	4894167	59.94	75.69
A12	Sample 12	2	2	29	5047967	59.94	81.21
A12	Sample 12	2	2	30	5201767	59.94	84.59
A12	Sample 12	2	2	31	5355583	59.94	86.98
A12	Sample 12	2	2	32	5509517	59.94	88.94
A12	Sample 12	2	2	33	5663283	59.94	90.28
A12	Sample 12	2	2	34	5817083	59.94	91.34
A12	Sample 12	2	2	35	5970867	59.94	92.14
A12	Sample 12	2	2	36	6124700	59.94	92.57
A12	Sample 12	2	2	37	6278433	59.94	93.11
A12	Sample 12	2	2	38	6432267	59.94	93.25
A12	Sample 12	2	2	39	6586050	59.94	93.61
A12	Sample 12	2	2	40	6739833	59.97	93.85
A12	Sample 12	2	2	41	6893433	59.94	94.12
A12	Sample 12	2	2	42	7047200	59.94	94.16
A12	Sample 12	2	2	43	7201000	59.94	94.22
A12	Sample 12	2	2	44	7354784	59.94	94.34
A12	Sample 12	2	2	45	7508600	59.94	94.33
B1	Sample 13	2	2	1	741917	59.94	5.53
B1	Sample 13	2	2	2	895717	59.94	5.60
B1	Sample 13	2	2	3	1049550	59.97	5.57
B1	Sample 13	2	2	4	1203317	59.94	5.59
B1	Sample 13	2	2	5	1357100	59.94	5.62
B1	Sample 13	2	2	6	1510933	59.94	5.67
B1	Sample 13	2	2	7	1664717	59.94	5.65
B1	Sample 13	2	2	8	1818533	59.94	5.65
B1	Sample 13	2	2	9	1972333	59.94	5.70
B1	Sample 13	2	2	10	2126133	59.94	5.66
B1	Sample 13	2	2	11	2279917	59.94	5.78
B1	Sample 13	2	2	12	2433717	59.94	5.69
B1	Sample 13	2	2	13	2587417	59.94	5.74
B1	Sample 13	2	2	14	2741217	59.97	5.77
B1	Sample 13	2	2	15	2895017	59.97	5.72
B1	Sample 13	2	2	16	3048850	59.94	5.75
B1	Sample 13	2	2	17	3202617	59.94	5.74
B1	Sample 13	2	2	18	3356150	59.94	5.84
B1	Sample 13	2	2	19	3509950	59.94	5.87
B1	Sample 13	2	2	20	3663750	59.94	6.04
B1	Sample 13	2	2	21	3817583	59.94	6.25
B1	Sample 13	2	2	22	3971350	59.94	6.78
B1	Sample 13	2	2	23	4125150	59.94	7.87
B1	Sample 13	2	2	24	4279017	59.94	9.82
B1	Sample 13	2	2	25	4432750	59.94	13.57
B1	Sample 13	2	2	26	4586567	59.94	20.70
B1	Sample 13	2	2	27	4740367	59.94	31.82
B1	Sample 13	2	2	28	4894167	59.94	44.44
B1	Sample 13	2	2	29	5047967	59.94	53.84
B1	Sample 13	2	2	30	5201767	59.94	59.80
B1	Sample 13	2	2	31	5355583	59.94	63.78
B1	Sample 13	2	2	32	5509517	59.94	66.76
B1	Sample 13	2	2	33	5663283	59.94	68.80
B1	Sample 13	2	2	34	5817083	59.94	70.30
B1	Sample 13	2	2	35	5970867	59.94	71.63
B1	Sample 13	2	2	36	6124700	59.94	72.60
B1	Sample 13	2	2	37	6278433	59.94	73.46
B1	Sample 13	2	2	38	6432267	59.94	74.11
B1	Sample 13	2	2	39	6586050	59.94	74.47
B1	Sample 13	2	2	40	6739833	59.97	74.97
B1	Sample 13	2	2	41	6893433	59.94	75.42
B1	Sample 13	2	2	42	7047200	59.94	75.78
B1	Sample 13	2	2	43	7201000	59.94	75.94
B1	Sample 13	2	2	44	7354784	59.94	76.24
B1	Sample 13	2	2	45	7508600	59.94	76.35
B2	Sample 14	2	2	1	741917	59.94	4.61
B2	Sample 14	2	2	2	895717	59.94	4.54
B2	Sample 14	2	2	3	1049550	59.97	4.63
B2	Sample 14	2	2	4	1203317	59.94	4.65
B2	Sample 14	2	2	5	1357100	59.94	4.67
B2	Sample 14	2	2	6	1510933	59.94	4.68
B2	Sample 14	2	2	7	1664717	59.94	4.62
B2	Sample 14	2	2	8	1818533	59.94	4.66
B2	Sample 14	2	2	9	1972333	59.94	4.70
B2	Sample 14	2	2	10	2126133	59.94	4.69
B2	Sample 14	2	2	11	2279917	59.94	4.73
B2	Sample 14	2	2	12	2433717	59.94	4.74
B2	Sample 14	2	2	13	2587417	59.94	4.76
B2	Sample 14	2	2	14	2741217	59.97	4.75
B2	Sample 14	2	2	15	2895017	59.97	4.74
B2	Sample 14	2	2	16	3048850	59.94	4.72
B2	Sample 14	2	2	17	3202617	59.94	4.75
B2	Sample 14	2	2	18	3356150	59.94	4.75
B2	Sample 14	2	2	19	3509950	59.94	4.79
B2	Sample 14	2	2	20	3663750	59.94	4.77
B2	Sample 14	2	2	21	3817583	59.94	4.78
B2	Sample 14	2	2	22	3971350	59.94	4.76
B2	Sample 14	2	2	23	4125150	59.94	4.76
B2	Sample 14	2	2	24	4279017	59.94	4.83
B2	Sample 14	2	2	25	4432750	59.94	4.83
B2	Sample 14	2	2	26	4586567	59.94	4.78
B2	Sample 14	2	2	27	4740367	59.94	4.80
B2	Sample 14	2	2	28	4894167	59.94	4.82
B2	Sample 14	2	2	29	5047967	59.94	4.81
B2	Sample 14	2	2	30	5201767	59.94	4.89
B2	Sample 14	2	2	31	5355583	59.94	4.84
B2	Sample 14	2	2	32	5509517	59.94	4.94
B2	Sample 14	2	2	33	5663283	59.94	5.09
B2	Sample 14	2	2	34	5817083	59.94	5.31
B2	Sample 14	2	2	35	5970867	59.94	5.80
B2	Sample 14	2	2	36	6124700	59.94	6.65
B2	Sample 14	2	2	37	6278433	59.94	8.12
B2	Sample 14	2	2	38	6432267	59.94	11.09
B2	Sample 14	2	2	39	6586050	59.94	16.34
B2	Sample 14	2	2	40	6739833	59.97	24.73
B2	Sample 14	2	2	41	6893433	59.94	36.21
B2	Sample 14	2	2	42	7047200	59.94	48.28
B2	Sample 14	2	2	43	7201000	59.94	57.73
B2	Sample 14	2	2	44	7354784	59.94	63.25
B2	Sample 14	2	2	45	7508600	59.94	66.94
B3	Sample 15	2	2	1	741917	59.94	7.43
B3	Sample 15	2	2	2	895717	59.94	7.41
B3	Sample 15	2	2	3	1049550	59.97	7.49
B3	Sample 15	2	2	4	1203317	59.94	7.44
B3	Sample 15	2	2	5	1357100	59.94	7.53
B3	Sample 15	2	2	6	1510933	59.94	7.50
B3	Sample 15	2	2	7	1664717	59.94	7.50
B3	Sample 15	2	2	8	1818533	59.94	7.57
B3	Sample 15	2	2	9	1972333	59.94	7.59
B3	Sample 15	2	2	10	2126133	59.94	7.60
B3	Sample 15	2	2	11	2279917	59.94	7.60
B3	Sample 15	2	2	12	2433717	59.94	7.66
B3	Sample 15	2	2	13	2587417	59.94	7.65
B3	Sample 15	2	2	14	2741217	59.97	7.62
B3	Sample 15	2	2	15	2895017	59.97	7.64
B3	Sample 15	2	2	16	3048850	59.94	7.62
B3	Sample 15	2	2	17	3202617	59.94	7.66
B3	Sample 15	2	2	18	3356150	59.94	7.62
B3	Sample 15	2	2	19	3509950	59.94	7.66
B3	Sample 15	2	2	20	3663750	59.94	7.73
B3	Sample 15	2	2	21	3817583	59.94	7.78
B3	Sample 15	2	2	22	3971350	59.94	7.83
B3	Sample 15	2	2	23	4125150	59.94	8.00
B3	Sample 15	2	2	24	4279017	59.94	8.32
B3	Sample 15	2	2	25	4432750	59.94	8.94
B3	Sample 15	2	2	26	4586567	59.94	10.04
B3	Sample 15	2	2	27	4740367	59.94	12.22
B3	Sample 15	2	2	28	4894167	59.94	16.37
B3	Sample 15	2	2	29	5047967	59.94	23.42
B3	Sample 15	2	2	30	5201767	59.94	33.79
B3	Sample 15	2	2	31	5355583	59.94	43.82
B3	Sample 15	2	2	32	5509517	59.94	50.56
B3	Sample 15	2	2	33	5663283	59.94	55.63
B3	Sample 15	2	2	34	5817083	59.94	60.05
B3	Sample 15	2	2	35	5970867	59.94	63.92
B3	Sample 15	2	2	36	6124700	59.94	66.93
B3	Sample 15	2	2	37	6278433	59.94	69.33
B3	Sample 15	2	2	38	6432267	59.94	71.24
B3	Sample 15	2	2	39	6586050	59.94	72.80
B3	Sample 15	2	2	40	6739833	59.97	73.82
B3	Sample 15	2	2	41	6893433	59.94	74.81
B3	Sample 15	2	2	42	7047200	59.94	75.50
B3	Sample 15	2	2	43	7201000	59.94	76.20
B3	Sample 15	2	2	44	7354784	59.94	76.64
B3	Sample 15	2	2	45	7508600	59.94	76.96
B4	Sample 16	2	2	1	741917	59.94	4.91
B4	Sample 16	2	2	2	895717	59.94	4.91
B4	Sample 16	2	2	3	1049550	59.97	4.95
B4	Sample 16	2	2	4	1203317	59.94	4.96
B4	Sample 16	2	2	5	1357100	59.94	4.95
B4	Sample 16	2	2	6	1510933	59.94	4.99
B4	Sample 16	2	2	7	1664717	59.94	5.02
B4	Sample 16	2	2	8	1818533	59.94	5.00
B4	Sample 16	2	2	9	1972333	59.94	5.08
B4	Sample 16	2	2	10	2126133	59.94	5.07
B4	Sample 16	2	2	11	2279917	59.94	5.06
B4	Sample 16	2	2	12	2433717	59.94	5.07
B4	Sample 16	2	2	13	2587417	59.94	5.14
B4	Sample 16	2	2	14	2741217	59.97	5.08
B4	Sample 16	2	2	15	2895017	59.97	5.14
B4	Sample 16	2	2	16	3048850	59.94	5.10
B4	Sample 16	2	2	17	3202617	59.94	5.12
B4	Sample 16	2	2	18	3356150	59.94	5.12
B4	Sample 16	2	2	19	3509950	59.94	5.14
B4	Sample 16	2	2	20	3663750	59.94	5.19
B4	Sample 16	2	2	21	3817583	59.94	5.11
B4	Sample 16	2	2	22	3971350	59.94	5.13
B4	Sample 16	2	2	23	4125150	59.94	5.11
B4	Sample 16	2	2	24	4279017	59.94	5.22
B4	Sample 16	2	2	25	4432750	59.94	5.26
B4	Sample 16	2	2	26	4586567	59.94	5.36
B4	Sample 16	2	2	27	4740367	59.94	5.59
B4	Sample 16	2	2	28	4894167	59.94	5.98
B4	Sample 16	2	2	29	5047967	59.94	6.70
B4	Sample 16	2	2	30	5201767	59.94	8.17
B4	Sample 16	2	2	31	5355583	59.94	10.76
B4	Sample 16	2	2	32	5509517	59.94	15.95
B4	Sample 16	2	2	33	5663283	59.94	25.06
B4	Sample 16	2	2	34	5817083	59.94	38.95
B4	Sample 16	2	2	35	5970867	59.94	54.43
B4	Sample 16	2	2	36	6124700	59.94	65.13
B4	Sample 16	2	2	37	6278433	59.94	71.53
B4	Sample 16	2	2	38	6432267	59.94	75.20
B4	Sample 16	2	2	39	6586050	59.94	77.77
B4	Sample 16	2	2	40	6739833	59.97	79.59
B4	Sample 16	2	2	41	6893433	59.94	80.77
B4	Sample 16	2	2	42	7047200	59.94	81.88
B4	Sample 16	2	2	43	7201000	59.94	82.65
B4	Sample 16	2	2	44	7354784	59.94	82.97
B4	Sample 16	2	2	45	7508600	59.94	83.31
B5	Sample 17	2	2	1	741917	59.94	3.31
B5	Sample 17	2	2	2	895717	59.94	3.33
B5	Sample 17	2	2	3	1049550	59.97	3.39
B5	Sample 17	2	2	4	1203317	59.94	3.36
B5	Sample 17	2	2	5	1357100	59.94	3.41
B5	Sample 17	2	2	6	1510933	59.94	3.45
B5	Sample 17	2	2	7	1664717	59.94	3.43
B5	Sample 17	2	2	8	1818533	59.94	3.43
B5	Sample 17	2	2	9	1972333	59.94	3.51
B5	Sample 17	2	2	10	2126133	59.94	3.56
B5	Sample 17	2	2	11	2279917	59.94	3.50
B5	Sample 17	2	2	12	2433717	59.94	3.52
B5	Sample 17	2	2	13	2587417	59.94	3.57
B5	Sample 17	2	2	14	2741217	59.97	3.49
B5	Sample 17	2	2	15	2895017	59.97	3.53
B5	Sample 17	2	2	16	3048850	59.94	3.53
B5	Sample 17	2	2	17	3202617	59.94	3.51
B5	Sample 17	2	2	18	3356150	59.94	3.57
B5	Sample 17	2	2	19	3509950	59.94	3.55
B5	Sample 17	2	2	20	3663750	59.94	3.57
B5	Sample 17	2	2	21	3817583	59.94	3.60
B5	Sample 17	2	2	22	3971350	59.94	3.62
B5	Sample 17	2	2	23	4125150	59.94	3.60
B5	Sample 17	2	2	24	4279017	59.94	3.58
B5	Sample 17	2	2	25	4432750	59.94	3.66
B5	Sample 17	2	2	26	4586567	59.94	3.60
B5	Sample 17	2	2	27	4740367	59.94	3.64
B5	Sample 17	2	2	28	4894167	59.94	3.62
B5	Sample 17	2	2	29	5047967	59.94	3.64
B5	Sample 17	2	2	30	5201767	59.94	3.66
B5	Sample 17	2	2	31	5355583	59.94	3.64
B5	Sample 17	2	2	32	5509517	59.94	3.68
B5	Sample 17	2	2	33	5663283	59.94	3.74
B5	Sample 17	2	2	34	5817083	59.94	3.71
B5	Sample 17	2	2	35	5970867	59.94	3.74
B5	Sample 17	2	2	36	6124700	59.94	3.82
B5	Sample 17	2	2	37	6278433	59.94	3.89
B5	Sample 17	2	2	38	6432267	59.94	4.11
B5	Sample 17	2	2	39	6586050	59.94	4.57
B5	Sample 17	2	2	40	6739833	59.97	5.29
B5	Sample 17	2	2	41	6893433	59.94	6.73
B5	Sample 17	2	2	42	7047200	59.94	9.57
B5	Sample 17	2	2	43	7201000	59.94	14.52
B5	Sample 17	2	2	44	7354784	59.94	22.76
B5	Sample 17	2	2	45	7508600	59.94	33.33
B6	Sample 18	2	2	1	741917	59.94	3.74
B6	Sample 18	2	2	2	895717	59.94	3.78
B6	Sample 18	2	2	3	1049550	59.97	3.82
B6	Sample 18	2	2	4	1203317	59.94	3.79
B6	Sample 18	2	2	5	1357100	59.94	3.83
B6	Sample 18	2	2	6	1510933	59.94	3.86
B6	Sample 18	2	2	7	1664717	59.94	3.86
B6	Sample 18	2	2	8	1818533	59.94	3.82
B6	Sample 18	2	2	9	1972333	59.94	3.94
B6	Sample 18	2	2	10	2126133	59.94	3.93
B6	Sample 18	2	2	11	2279917	59.94	3.97
B6	Sample 18	2	2	12	2433717	59.94	3.93
B6	Sample 18	2	2	13	2587417	59.94	3.97
B6	Sample 18	2	2	14	2741217	59.97	3.94
B6	Sample 18	2	2	15	2895017	59.97	3.96
B6	Sample 18	2	2	16	3048850	59.94	3.98
B6	Sample 18	2	2	17	3202617	59.94	3.96
B6	Sample 18	2	2	18	3356150	59.94	4.00
B6	Sample 18	2	2	19	3509950	59.94	4.00
B6	Sample 18	2	2	20	3663750	59.94	4.06
B6	Sample 18	2	2	21	3817583	59.94	4.05
B6	Sample 18	2	2	22	3971350	59.94	4.01
B6	Sample 18	2	2	23	4125150	59.94	3.99
B6	Sample 18	2	2	24	4279017	59.94	4.01
B6	Sample 18	2	2	25	4432750	59.94	4.03
B6	Sample 18	2	2	26	4586567	59.94	4.03
B6	Sample 18	2	2	27	4740367	59.94	4.03
B6	Sample 18	2	2	28	4894167	59.94	4.01
B6	Sample 18	2	2	29	5047967	59.94	4.06
B6	Sample 18	2	2	30	5201767	59.94	4.08
B6	Sample 18	2	2	31	5355583	59.94	4.10
B6	Sample 18	2	2	32	5509517	59.94	4.22
B6	Sample 18	2	2	33	5663283	59.94	4.44
B6	Sample 18	2	2	34	5817083	59.94	4.79
B6	Sample 18	2	2	35	5970867	59.94	5.43
B6	Sample 18	2	2	36	6124700	59.94	6.73
B6	Sample 18	2	2	37	6278433	59.94	9.07
B6	Sample 18	2	2	38	6432267	59.94	13.42
B6	Sample 18	2	2	39	6586050	59.94	21.18
B6	Sample 18	2	2	40	6739833	59.97	33.33
B6	Sample 18	2	2	41	6893433	59.94	47.75
B6	Sample 18	2	2	42	7047200	59.94	59.00
B6	Sample 18	2	2	43	7201000	59.94	65.98
B6	Sample 18	2	2	44	7354784	59.94	70.49
B6	Sample 18	2	2	45	7508600	59.94	73.34
B7	Sample 19	2	2	1	741917	59.94	3.18
B7	Sample 19	2	2	2	895717	59.94	3.17
B7	Sample 19	2	2	3	1049550	59.97	3.26
B7	Sample 19	2	2	4	1203317	59.94	3.27
B7	Sample 19	2	2	5	1357100	59.94	3.31
B7	Sample 19	2	2	6	1510933	59.94	3.26
B7	Sample 19	2	2	7	1664717	59.94	3.30
B7	Sample 19	2	2	8	1818533	59.94	3.32
B7	Sample 19	2	2	9	1972333	59.94	3.34
B7	Sample 19	2	2	10	2126133	59.94	3.35
B7	Sample 19	2	2	11	2279917	59.94	3.37
B7	Sample 19	2	2	12	2433717	59.94	3.37
B7	Sample 19	2	2	13	2587417	59.94	3.43
B7	Sample 19	2	2	14	2741217	59.97	3.40
B7	Sample 19	2	2	15	2895017	59.97	3.41
B7	Sample 19	2	2	16	3048850	59.94	3.37
B7	Sample 19	2	2	17	3202617	59.94	3.44
B7	Sample 19	2	2	18	3356150	59.94	3.48
B7	Sample 19	2	2	19	3509950	59.94	3.52
B7	Sample 19	2	2	20	3663750	59.94	3.56
B7	Sample 19	2	2	21	3817583	59.94	3.77
B7	Sample 19	2	2	22	3971350	59.94	3.97
B7	Sample 19	2	2	23	4125150	59.94	4.53
B7	Sample 19	2	2	24	4279017	59.94	5.51
B7	Sample 19	2	2	25	4432750	59.94	7.47
B7	Sample 19	2	2	26	4586567	59.94	11.05
B7	Sample 19	2	2	27	4740367	59.94	17.84
B7	Sample 19	2	2	28	4894167	59.94	28.71
B7	Sample 19	2	2	29	5047967	59.94	42.08
B7	Sample 19	2	2	30	5201767	59.94	53.76
B7	Sample 19	2	2	31	5355583	59.94	61.94
B7	Sample 19	2	2	32	5509517	59.94	67.13
B7	Sample 19	2	2	33	5663283	59.94	71.15
B7	Sample 19	2	2	34	5817083	59.94	73.50
B7	Sample 19	2	2	35	5970867	59.94	75.11
B7	Sample 19	2	2	36	6124700	59.94	76.53
B7	Sample 19	2	2	37	6278433	59.94	77.53
B7	Sample 19	2	2	38	6432267	59.94	78.21
B7	Sample 19	2	2	39	6586050	59.94	78.97
B7	Sample 19	2	2	40	6739833	59.97	79.43
B7	Sample 19	2	2	41	6893433	59.94	79.74
B7	Sample 19	2	2	42	7047200	59.94	80.21
B7	Sample 19	2	2	43	7201000	59.94	80.45
B7	Sample 19	2	2	44	7354784	59.94	80.61
B7	Sample 19	2	2	45	7508600	59.94	80.72
B8	Sample 20	2	2	1	741917	59.94	6.28
B8	Sample 20	2	2	2	895717	59.94	6.39
B8	Sample 20	2	2	3	1049550	59.97	6.41
B8	Sample 20	2	2	4	1203317	59.94	6.42
B8	Sample 20	2	2	5	1357100	59.94	6.40
B8	Sample 20	2	2	6	1510933	59.94	6.43
B8	Sample 20	2	2	7	1664717	59.94	6.39
B8	Sample 20	2	2	8	1818533	59.94	6.44
B8	Sample 20	2	2	9	1972333	59.94	6.50
B8	Sample 20	2	2	10	2126133	59.94	6.47
B8	Sample 20	2	2	11	2279917	59.94	6.46
B8	Sample 20	2	2	12	2433717	59.94	6.47
B8	Sample 20	2	2	13	2587417	59.94	6.52
B8	Sample 20	2	2	14	2741217	59.97	6.46
B8	Sample 20	2	2	15	2895017	59.97	6.48
B8	Sample 20	2	2	16	3048850	59.94	6.52
B8	Sample 20	2	2	17	3202617	59.94	6.50
B8	Sample 20	2	2	18	3356150	59.94	6.55
B8	Sample 20	2	2	19	3509950	59.94	6.51
B8	Sample 20	2	2	20	3663750	59.94	6.56
B8	Sample 20	2	2	21	3817583	59.94	6.60
B8	Sample 20	2	2	22	3971350	59.94	6.67
B8	Sample 20	2	2	23	4125150	59.94	6.75
B8	Sample 20	2	2	24	4279017	59.94	7.03
B8	Sample 20	2	2	25	4432750	59.94	7.36
B8	Sample 20	2	2	26	4586567	59.94	8.12
B8	Sample 20	2	2	27	4740367	59.94	9.59
B8	Sample 20	2	2	28	4894167	59.94	12.30
B8	Sample 20	2	2	29	5047967	59.94	17.34
B8	Sample 20	2	2	30	5201767	59.94	26.08
B8	Sample 20	2	2	31	5355583	59.94	39.38
B8	Sample 20	2	2	32	5509517	59.94	53.57
B8	Sample 20	2	2	33	5663283	59.94	63.72
B8	Sample 20	2	2	34	5817083	59.94	69.10
B8	Sample 20	2	2	35	5970867	59.94	72.53
B8	Sample 20	2	2	36	6124700	59.94	75.06
B8	Sample 20	2	2	37	6278433	59.94	76.74
B8	Sample 20	2	2	38	6432267	59.94	77.85
B8	Sample 20	2	2	39	6586050	59.94	78.79
B8	Sample 20	2	2	40	6739833	59.97	79.64
B8	Sample 20	2	2	41	6893433	59.94	80.00
B8	Sample 20	2	2	42	7047200	59.94	80.49
B8	Sample 20	2	2	43	7201000	59.94	80.87
B8	Sample 20	2	2	44	7354784	59.94	81.09
B8	Sample 20	2	2	45	7508600	59.94	81.32
B9	Sample 21	2	2	1	741917	59.94	10.22
B9	Sample 21	2	2	2	895717	59.94	10.19
B9	Sample 21	2	2	3	1049550	59.97	10.28
B9	Sample 21	2	2	4	1203317	59.94	10.28
B9	Sample 21	2	2	5	1357100	59.94	10.34
B9	Sample 21	2	2	6	1510933	59.94	10.35
B9	Sample 21	2	2	7	1664717	59.94	10.34
B9	Sample 21	2	2	8	1818533	59.94	10.36
B9	Sample 21	2	2	9	1972333	59.94	10.38
B9	Sample 21	2	2	10	2126133	59.94	10.33
B9	Sample 21	2	2	11	2279917	59.94	10.33
B9	Sample 21	2	2	12	2433717	59.94	10.38
B9	Sample 21	2	2	13	2587417	59.94	10.39
B9	Sample 21	2	2	14	2741217	59.97	10.31
B9	Sample 21	2	2	15	2895017	59.97	10.35
B9	Sample 21	2	2	16	3048850	59.94	10.35
B9	Sample 21	2	2	17	3202617	59.94	10.40
B9	Sample 21	2	2	18	3356150	59.94	10.38
B9	Sample 21	2	2	19	3509950	59.94	10.34
B9	Sample 21	2	2	20	3663750	59.94	10.37
B9	Sample 21	2	2	21	3817583	59.94	10.38
B9	Sample 21	2	2	22	3971350	59.94	10.29
B9	Sample 21	2	2	23	4125150	59.94	10.32
B9	Sample 21	2	2	24	4279017	59.94	10.37
B9	Sample 21	2	2	25	4432750	59.94	10.37
B9	Sample 21	2	2	26	4586567	59.94	10.28
B9	Sample 21	2	2	27	4740367	59.94	10.35
B9	Sample 21	2	2	28	4894167	59.94	10.35
B9	Sample 21	2	2	29	5047967	59.94	10.43
B9	Sample 21	2	2	30	5201767	59.94	10.55
B9	Sample 21	2	2	31	5355583	59.94	10.72
B9	Sample 21	2	2	32	5509517	59.94	11.14
B9	Sample 21	2	2	33	5663283	59.94	11.86
B9	Sample 21	2	2	34	5817083	59.94	13.36
B9	Sample 21	2	2	35	5970867	59.94	16.16
B9	Sample 21	2	2	36	6124700	59.94	21.27
B9	Sample 21	2	2	37	6278433	59.94	29.99
B9	Sample 21	2	2	38	6432267	59.94	42.57
B9	Sample 21	2	2	39	6586050	59.94	56.04
B9	Sample 21	2	2	40	6739833	59.97	66.33
B9	Sample 21	2	2	41	6893433	59.94	72.61
B9	Sample 21	2	2	42	7047200	59.94	76.44
B9	Sample 21	2	2	43	7201000	59.94	78.96
B9	Sample 21	2	2	44	7354784	59.94	80.69
B9	Sample 21	2	2	45	7508600	59.94	81.96
B10	Sample 22	2	2	1	741917	59.94	3.56
B10	Sample 22	2	2	2	895717	59.94	3.61
B10	Sample 22	2	2	3	1049550	59.97	3.65
B10	Sample 22	2	2	4	1203317	59.94	3.67
B10	Sample 22	2	2	5	1357100	59.94	3.70
B10	Sample 22	2	2	6	1510933	59.94	3.73
B10	Sample 22	2	2	7	1664717	59.94	3.75
B10	Sample 22	2	2	8	1818533	59.94	3.71
B10	Sample 22	2	2	9	1972333	59.94	3.84
B10	Sample 22	2	2	10	2126133	59.94	3.80
B10	Sample 22	2	2	11	2279917	59.94	3.80
B10	Sample 22	2	2	12	2433717	59.94	3.78
B10	Sample 22	2	2	13	2587417	59.94	3.81
B10	Sample 22	2	2	14	2741217	59.97	3.81
B10	Sample 22	2	2	15	2895017	59.97	3.83
B10	Sample 22	2	2	16	3048850	59.94	3.88
B10	Sample 22	2	2	17	3202617	59.94	3.90
B10	Sample 22	2	2	18	3356150	59.94	3.88
B10	Sample 22	2	2	19	3509950	59.94	3.86
B10	Sample 22	2	2	20	3663750	59.94	3.86
B10	Sample 22	2	2	21	3817583	59.94	3.89
B10	Sample 22	2	2	22	3971350	59.94	3.89
B10	Sample 22	2	2	23	4125150	59.94	3.87
B10	Sample 22	2	2	24	4279017	59.94	3.91
B10	Sample 22	2	2	25	4432750	59.94	3.96
B10	Sample 22	2	2	26	4586567	59.94	3.91
B10	Sample 22	2	2	27	4740367	59.94	3.93
B10	Sample 22	2	2	28	4894167	59.94	3.97
B10	Sample 22	2	2	29	5047967	59.94	4.08
B10	Sample 22	2	2	30	5201767	59.94	4.15
B10	Sample 22	2	2	31	5355583	59.94	4.38
B10	Sample 22	2	2	32	5509517	59.94	4.82
B10	Sample 22	2	2	33	5663283	59.94	5.77
B10	Sample 22	2	2	34	5817083	59.94	7.55
B10	Sample 22	2	2	35	5970867	59.94	10.78
B10	Sample 22	2	2	36	6124700	59.94	16.99
B10	Sample 22	2	2	37	6278433	59.94	27.86
B10	Sample 22	2	2	38	6432267	59.94	43.38
B10	Sample 22	2	2	39	6586050	59.94	59.27
B10	Sample 22	2	2	40	6739833	59.97	70.47
B10	Sample 22	2	2	41	6893433	59.94	76.72
B10	Sample 22	2	2	42	7047200	59.94	80.46
B10	Sample 22	2	2	43	7201000	59.94	82.93
B10	Sample 22	2	2	44	7354784	59.94	84.63
B10	Sample 22	2	2	45	7508600	59.94	86.01
B11	Sample 23	2	2	1	741917	59.94	4.95
B11	Sample 23	2	2	2	895717	59.94	4.85
B11	Sample 23	2	2	3	1049550	59.97	4.97
B11	Sample 23	2	2	4	1203317	59.94	4.94
B11	Sample 23	2	2	5	1357100	59.94	4.99
B11	Sample 23	2	2	6	1510933	59.94	4.97
B11	Sample 23	2	2	7	1664717	59.94	4.98
B11	Sample 23	2	2	8	1818533	59.94	5.08
B11	Sample 23	2	2	9	1972333	59.94	5.05
B11	Sample 23	2	2	10	2126133	59.94	5.06
B11	Sample 23	2	2	11	2279917	59.94	5.06
B11	Sample 23	2	2	12	2433717	59.94	5.01
B11	Sample 23	2	2	13	2587417	59.94	5.16
B11	Sample 23	2	2	14	2741217	59.97	5.07
B11	Sample 23	2	2	15	2895017	59.97	5.09
B11	Sample 23	2	2	16	3048850	59.94	5.07
B11	Sample 23	2	2	17	3202617	59.94	5.12
B11	Sample 23	2	2	18	3356150	59.94	5.24
B11	Sample 23	2	2	19	3509950	59.94	5.39
B11	Sample 23	2	2	20	3663750	59.94	5.69
B11	Sample 23	2	2	21	3817583	59.94	6.26
B11	Sample 23	2	2	22	3971350	59.94	7.22
B11	Sample 23	2	2	23	4125150	59.94	9.21
B11	Sample 23	2	2	24	4279017	59.94	12.91
B11	Sample 23	2	2	25	4432750	59.94	19.59
B11	Sample 23	2	2	26	4586567	59.94	29.34
B11	Sample 23	2	2	27	4740367	59.94	39.97
B11	Sample 23	2	2	28	4894167	59.94	48.57
B11	Sample 23	2	2	29	5047967	59.94	55.18
B11	Sample 23	2	2	30	5201767	59.94	60.03
B11	Sample 23	2	2	31	5355583	59.94	64.21
B11	Sample 23	2	2	32	5509517	59.94	67.80
B11	Sample 23	2	2	33	5663283	59.94	70.98
B11	Sample 23	2	2	34	5817083	59.94	73.30
B11	Sample 23	2	2	35	5970867	59.94	75.61
B11	Sample 23	2	2	36	6124700	59.94	77.16
B11	Sample 23	2	2	37	6278433	59.94	78.74
B11	Sample 23	2	2	38	6432267	59.94	80.05
B11	Sample 23	2	2	39	6586050	59.94	80.99
B11	Sample 23	2	2	40	6739833	59.97	81.99
B11	Sample 23	2	2	41	6893433	59.94	82.53
B11	Sample 23	2	2	42	7047200	59.94	83.04
B11	Sample 23	2	2	43	7201000	59.94	83.60
B11	Sample 23	2	2	44	7354784	59.94	84.15
B11	Sample 23	2	2	45	7508600	59.94	84.57
B12	Sample 24	2	2	1	741917	59.94	4.06
B12	Sample 24	2	2	2	895717	59.94	4.01
B12	Sample 24	2	2	3	1049550	59.97	4.11
B12	Sample 24	2	2	4	1203317	59.94	4.10
B12	Sample 24	2	2	5	1357100	59.94	4.08
B12	Sample 24	2	2	6	1510933	59.94	4.14
B12	Sample 24	2	2	7	1664717	59.94	4.09
B12	Sample 24	2	2	8	1818533	59.94	4.17
B12	Sample 24	2	2	9	1972333	59.94	4.20
B12	Sample 24	2	2	10	2126133	59.94	4.20
B12	Sample 24	2	2	11	2279917	59.94	4.23
B12	Sample 24	2	2	12	2433717	59.94	4.15
B12	Sample 24	2	2	13	2587417	59.94	4.23
B12	Sample 24	2	2	14	2741217	59.97	4.21
B12	Sample 24	2	2	15	2895017	59.97	4.26
B12	Sample 24	2	2	16	3048850	59.94	4.29
B12	Sample 24	2	2	17	3202617	59.94	4.26
B12	Sample 24	2	2	18	3356150	59.94	4.32
B12	Sample 24	2	2	19	3509950	59.94	4.40
B12	Sample 24	2	2	20	3663750	59.94	4.53
B12	Sample 24	2	2	21	3817583	59.94	4.91
B12	Sample 24	2	2	22	3971350	59.94	5.51
B12	Sample 24	2	2	23	4125150	59.94	6.65
B12	Sample 24	2	2	24	4279017	59.94	8.98
B12	Sample 24	2	2	25	4432750	59.94	13.28
B12	Sample 24	2	2	26	4586567	59.94	21.13
B12	Sample 24	2	2	27	4740367	59.94	34.70
B12	Sample 24	2	2	28	4894167	59.94	52.65
B12	Sample 24	2	2	29	5047967	59.94	68.06
B12	Sample 24	2	2	30	5201767	59.94	76.75
B12	Sample 24	2	2	31	5355583	59.94	81.28
B12	Sample 24	2	2	32	5509517	59.94	84.55
B12	Sample 24	2	2	33	5663283	59.94	86.68
B12	Sample 24	2	2	34	5817083	59.94	88.21
B12	Sample 24	2	2	35	5970867	59.94	89.45
B12	Sample 24	2	2	36	6124700	59.94	90.41
B12	Sample 24	2	2	37	6278433	59.94	91.05
B12	Sample 24	2	2	38	6432267	59.94	91.45
B12	Sample 24	2	2	39	6586050	59.94	91.81
B12	Sample 24	2	2	40	6739833	59.97	92.12
B12	Sample 24	2	2	41	6893433	59.94	92.29
B12	Sample 24	2	2	42	7047200	59.94	92.41
B12	Sample 24	2	2	43	7201000	59.94	92.54
B12	Sample 24	2	2	44	7354784	59.94	92.82
B12	Sample 24	2	2	45	7508600	59.94	92.86
C1	Sample 25	2	2	1	741917	59.94	4.35
C1	Sample 25	2	2	2	895717	59.94	4.32
C1	Sample 25	2	2	3	1049550	59.97	4.35
C1	Sample 25	2	2	4	1203317	59.94	4.38
C1	Sample 25	2	2	5	1357100	59.94	4.39
C1	Sample 25	2	2	6	1510933	59.94	4.42
C1	Sample 25	2	2	7	1664717	59.94	4.42
C1	Sample 25	2	2	8	1818533	59.94	4.40
C1	Sample 25	2	2	9	1972333	59.94	4.49
C1	Sample 25	2	2	10	2126133	59.94	4.48
C1	Sample 25	2	2	11	2279917	59.94	4.47
C1	Sample 25	2	2	12	2433717	59.94	4.50
C1	Sample 25	2	2	13	2587417	59.94	4.48
C1	Sample 25	2	2	14	2741217	59.97	4.46
C1	Sample 25	2	2	15	2895017	59.97	4.53
C1	Sample 25	2	2	16	3048850	59.94	4.49
C1	Sample 25	2	2	17	3202617	59.94	4.51
C1	Sample 25	2	2	18	3356150	59.94	4.53
C1	Sample 25	2	2	19	3509950	59.94	4.51
C1	Sample 25	2	2	20	3663750	59.94	4.59
C1	Sample 25	2	2	21	3817583	59.94	4.66
C1	Sample 25	2	2	22	3971350	59.94	4.73
C1	Sample 25	2	2	23	4125150	59.94	4.92
C1	Sample 25	2	2	24	4279017	59.94	5.30
C1	Sample 25	2	2	25	4432750	59.94	5.94
C1	Sample 25	2	2	26	4586567	59.94	7.38
C1	Sample 25	2	2	27	4740367	59.94	9.90
C1	Sample 25	2	2	28	4894167	59.94	14.60
C1	Sample 25	2	2	29	5047967	59.94	23.00
C1	Sample 25	2	2	30	5201767	59.94	35.82
C1	Sample 25	2	2	31	5355583	59.94	51.24
C1	Sample 25	2	2	32	5509517	59.94	63.07
C1	Sample 25	2	2	33	5663283	59.94	69.12
C1	Sample 25	2	2	34	5817083	59.94	72.57
C1	Sample 25	2	2	35	5970867	59.94	74.90
C1	Sample 25	2	2	36	6124700	59.94	76.13
C1	Sample 25	2	2	37	6278433	59.94	77.34
C1	Sample 25	2	2	38	6432267	59.94	78.15
C1	Sample 25	2	2	39	6586050	59.94	78.56
C1	Sample 25	2	2	40	6739833	59.97	79.07
C1	Sample 25	2	2	41	6893433	59.94	79.38
C1	Sample 25	2	2	42	7047200	59.94	79.72
C1	Sample 25	2	2	43	7201000	59.94	79.64
C1	Sample 25	2	2	44	7354784	59.94	80.13
C1	Sample 25	2	2	45	7508600	59.94	80.07
C2	Sample 26	2	2	1	741917	59.94	6.75
C2	Sample 26	2	2	2	895717	59.94	6.79
C2	Sample 26	2	2	3	1049550	59.97	6.86
C2	Sample 26	2	2	4	1203317	59.94	6.87
C2	Sample 26	2	2	5	1357100	59.94	6.88
C2	Sample 26	2	2	6	1510933	59.94	6.95
C2	Sample 26	2	2	7	1664717	59.94	6.93
C2	Sample 26	2	2	8	1818533	59.94	7.00
C2	Sample 26	2	2	9	1972333	59.94	6.98
C2	Sample 26	2	2	10	2126133	59.94	7.04
C2	Sample 26	2	2	11	2279917	59.94	6.96
C2	Sample 26	2	2	12	2433717	59.94	7.03
C2	Sample 26	2	2	13	2587417	59.94	7.02
C2	Sample 26	2	2	14	2741217	59.97	7.03
C2	Sample 26	2	2	15	2895017	59.97	6.98
C2	Sample 26	2	2	16	3048850	59.94	7.03
C2	Sample 26	2	2	17	3202617	59.94	7.05
C2	Sample 26	2	2	18	3356150	59.94	7.12
C2	Sample 26	2	2	19	3509950	59.94	7.03
C2	Sample 26	2	2	20	3663750	59.94	7.06
C2	Sample 26	2	2	21	3817583	59.94	7.09
C2	Sample 26	2	2	22	3971350	59.94	7.11
C2	Sample 26	2	2	23	4125150	59.94	7.09
C2	Sample 26	2	2	24	4279017	59.94	7.07
C2	Sample 26	2	2	25	4432750	59.94	7.07
C2	Sample 26	2	2	26	4586567	59.94	7.07
C2	Sample 26	2	2	27	4740367	59.94	7.09
C2	Sample 26	2	2	28	4894167	59.94	7.09
C2	Sample 26	2	2	29	5047967	59.94	7.15
C2	Sample 26	2	2	30	5201767	59.94	7.24
C2	Sample 26	2	2	31	5355583	59.94	7.36
C2	Sample 26	2	2	32	5509517	59.94	7.71
C2	Sample 26	2	2	33	5663283	59.94	8.26
C2	Sample 26	2	2	34	5817083	59.94	9.43
C2	Sample 26	2	2	35	5970867	59.94	11.43
C2	Sample 26	2	2	36	6124700	59.94	15.13
C2	Sample 26	2	2	37	6278433	59.94	20.98
C2	Sample 26	2	2	38	6432267	59.94	30.23
C2	Sample 26	2	2	39	6586050	59.94	42.04
C2	Sample 26	2	2	40	6739833	59.97	53.21
C2	Sample 26	2	2	41	6893433	59.94	61.15
C2	Sample 26	2	2	42	7047200	59.94	66.13
C2	Sample 26	2	2	43	7201000	59.94	69.52
C2	Sample 26	2	2	44	7354784	59.94	71.97
C2	Sample 26	2	2	45	7508600	59.94	73.75
C3	Sample 27	2	2	1	741917	59.94	5.03
C3	Sample 27	2	2	2	895717	59.94	4.88
C3	Sample 27	2	2	3	1049550	59.97	4.90
C3	Sample 27	2	2	4	1203317	59.94	4.89
C3	Sample 27	2	2	5	1357100	59.94	4.94
C3	Sample 27	2	2	6	1510933	59.94	4.97
C3	Sample 27	2	2	7	1664717	59.94	4.97
C3	Sample 27	2	2	8	1818533	59.94	5.06
C3	Sample 27	2	2	9	1972333	59.94	5.10
C3	Sample 27	2	2	10	2126133	59.94	5.04
C3	Sample 27	2	2	11	2279917	59.94	5.04
C3	Sample 27	2	2	12	2433717	59.94	5.11
C3	Sample 27	2	2	13	2587417	59.94	5.07
C3	Sample 27	2	2	14	2741217	59.97	5.10
C3	Sample 27	2	2	15	2895017	59.97	5.07
C3	Sample 27	2	2	16	3048850	59.94	5.10
C3	Sample 27	2	2	17	3202617	59.94	5.08
C3	Sample 27	2	2	18	3356150	59.94	5.14
C3	Sample 27	2	2	19	3509950	59.94	5.12
C3	Sample 27	2	2	20	3663750	59.94	5.15
C3	Sample 27	2	2	21	3817583	59.94	5.13
C3	Sample 27	2	2	22	3971350	59.94	5.17
C3	Sample 27	2	2	23	4125150	59.94	5.19
C3	Sample 27	2	2	24	4279017	59.94	5.26
C3	Sample 27	2	2	25	4432750	59.94	5.41
C3	Sample 27	2	2	26	4586567	59.94	5.58
C3	Sample 27	2	2	27	4740367	59.94	5.92
C3	Sample 27	2	2	28	4894167	59.94	6.71
C3	Sample 27	2	2	29	5047967	59.94	8.11
C3	Sample 27	2	2	30	5201767	59.94	10.83
C3	Sample 27	2	2	31	5355583	59.94	16.00
C3	Sample 27	2	2	32	5509517	59.94	25.37
C3	Sample 27	2	2	33	5663283	59.94	39.09
C3	Sample 27	2	2	34	5817083	59.94	53.81
C3	Sample 27	2	2	35	5970867	59.94	64.34
C3	Sample 27	2	2	36	6124700	59.94	70.48
C3	Sample 27	2	2	37	6278433	59.94	74.42
C3	Sample 27	2	2	38	6432267	59.94	76.85
C3	Sample 27	2	2	39	6586050	59.94	78.58
C3	Sample 27	2	2	40	6739833	59.97	79.83
C3	Sample 27	2	2	41	6893433	59.94	80.73
C3	Sample 27	2	2	42	7047200	59.94	81.51
C3	Sample 27	2	2	43	7201000	59.94	81.98
C3	Sample 27	2	2	44	7354784	59.94	82.54
C3	Sample 27	2	2	45	7508600	59.94	83.00
C4	Sample 28	2	2	1	741917	59.94	2.97
C4	Sample 28	2	2	2	895717	59.94	2.99
C4	Sample 28	2	2	3	1049550	59.97	3.09
C4	Sample 28	2	2	4	1203317	59.94	3.07
C4	Sample 28	2	2	5	1357100	59.94	3.11
C4	Sample 28	2	2	6	1510933	59.94	3.16
C4	Sample 28	2	2	7	1664717	59.94	3.18
C4	Sample 28	2	2	8	1818533	59.94	3.14
C4	Sample 28	2	2	9	1972333	59.94	3.18
C4	Sample 28	2	2	10	2126133	59.94	3.18
C4	Sample 28	2	2	11	2279917	59.94	3.18
C4	Sample 28	2	2	12	2433717	59.94	3.24
C4	Sample 28	2	2	13	2587417	59.94	3.21
C4	Sample 28	2	2	14	2741217	59.97	3.21
C4	Sample 28	2	2	15	2895017	59.97	3.23
C4	Sample 28	2	2	16	3048850	59.94	3.29
C4	Sample 28	2	2	17	3202617	59.94	3.27
C4	Sample 28	2	2	18	3356150	59.94	3.23
C4	Sample 28	2	2	19	3509950	59.94	3.25
C4	Sample 28	2	2	20	3663750	59.94	3.30
C4	Sample 28	2	2	21	3817583	59.94	3.30
C4	Sample 28	2	2	22	3971350	59.94	3.34
C4	Sample 28	2	2	23	4125150	59.94	3.34
C4	Sample 28	2	2	24	4279017	59.94	3.36
C4	Sample 28	2	2	25	4432750	59.94	3.47
C4	Sample 28	2	2	26	4586567	59.94	3.63
C4	Sample 28	2	2	27	4740367	59.94	4.00
C4	Sample 28	2	2	28	4894167	59.94	4.48
C4	Sample 28	2	2	29	5047967	59.94	5.58
C4	Sample 28	2	2	30	5201767	59.94	7.71
C4	Sample 28	2	2	31	5355583	59.94	11.56
C4	Sample 28	2	2	32	5509517	59.94	18.83
C4	Sample 28	2	2	33	5663283	59.94	30.28
C4	Sample 28	2	2	34	5817083	59.94	45.01
C4	Sample 28	2	2	35	5970867	59.94	56.33
C4	Sample 28	2	2	36	6124700	59.94	62.22
C4	Sample 28	2	2	37	6278433	59.94	67.10
C4	Sample 28	2	2	38	6432267	59.94	71.10
C4	Sample 28	2	2	39	6586050	59.94	74.28
C4	Sample 28	2	2	40	6739833	59.97	76.71
C4	Sample 28	2	2	41	6893433	59.94	78.73
C4	Sample 28	2	2	42	7047200	59.94	80.10
C4	Sample 28	2	2	43	7201000	59.94	81.40
C4	Sample 28	2	2	44	7354784	59.94	82.23
C4	Sample 28	2	2	45	7508600	59.94	83.30
C5	Sample 29	2	2	1	741917	59.94	3.52
C5	Sample 29	2	2	2	895717	59.94	3.52
C5	Sample 29	2	2	3	1049550	59.97	3.56
C5	Sample 29	2	2	4	1203317	59.94	3.61
C5	Sample 29	2	2	5	1357100	59.94	3.61
C5	Sample 29	2	2	6	1510933	59.94	3.62
C5	Sample 29	2	2	7	1664717	59.94	3.64
C5	Sample 29	2	2	8	1818533	59.94	3.68
C5	Sample 29	2	2	9	1972333	59.94	3.70
C5	Sample 29	2	2	10	2126133	59.94	3.73
C5	Sample 29	2	2	11	2279917	59.94	3.73
C5	Sample 29	2	2	12	2433717	59.94	3.75
C5	Sample 29	2	2	13	2587417	59.94	3.73
C5	Sample 29	2	2	14	2741217	59.97	3.76
C5	Sample 29	2	2	15	2895017	59.97	3.73
C5	Sample 29	2	2	16	3048850	59.94	3.78
C5	Sample 29	2	2	17	3202617	59.94	3.76
C5	Sample 29	2	2	18	3356150	59.94	3.80
C5	Sample 29	2	2	19	3509950	59.94	3.74
C5	Sample 29	2	2	20	3663750	59.94	3.76
C5	Sample 29	2	2	21	3817583	59.94	3.80
C5	Sample 29	2	2	22	3971350	59.94	3.80
C5	Sample 29	2	2	23	4125150	59.94	3.79
C5	Sample 29	2	2	24	4279017	59.94	3.87
C5	Sample 29	2	2	25	4432750	59.94	3.85
C5	Sample 29	2	2	26	4586567	59.94	3.89
C5	Sample 29	2	2	27	4740367	59.94	3.95
C5	Sample 29	2	2	28	4894167	59.94	4.03
C5	Sample 29	2	2	29	5047967	59.94	4.23
C5	Sample 29	2	2	30	5201767	59.94	4.60
C5	Sample 29	2	2	31	5355583	59.94	5.31
C5	Sample 29	2	2	32	5509517	59.94	6.68
C5	Sample 29	2	2	33	5663283	59.94	9.21
C5	Sample 29	2	2	34	5817083	59.94	13.91
C5	Sample 29	2	2	35	5970867	59.94	22.30
C5	Sample 29	2	2	36	6124700	59.94	35.09
C5	Sample 29	2	2	37	6278433	59.94	50.00
C5	Sample 29	2	2	38	6432267	59.94	61.29
C5	Sample 29	2	2	39	6586050	59.94	67.31
C5	Sample 29	2	2	40	6739833	59.97	70.66
C5	Sample 29	2	2	41	6893433	59.94	72.97
C5	Sample 29	2	2	42	7047200	59.94	74.77
C5	Sample 29	2	2	43	7201000	59.94	76.16
C5	Sample 29	2	2	44	7354784	59.94	77.22
C5	Sample 29	2	2	45	7508600	59.94	78.32
C6	Sample 30	2	2	1	741917	59.94	6.58
C6	Sample 30	2	2	2	895717	59.94	6.58
C6	Sample 30	2	2	3	1049550	59.97	6.60
C6	Sample 30	2	2	4	1203317	59.94	6.61
C6	Sample 30	2	2	5	1357100	59.94	6.68
C6	Sample 30	2	2	6	1510933	59.94	6.72
C6	Sample 30	2	2	7	1664717	59.94	6.65
C6	Sample 30	2	2	8	1818533	59.94	6.73
C6	Sample 30	2	2	9	1972333	59.94	6.73
C6	Sample 30	2	2	10	2126133	59.94	6.68
C6	Sample 30	2	2	11	2279917	59.94	6.74
C6	Sample 30	2	2	12	2433717	59.94	6.70
C6	Sample 30	2	2	13	2587417	59.94	6.75
C6	Sample 30	2	2	14	2741217	59.97	6.74
C6	Sample 30	2	2	15	2895017	59.97	6.77
C6	Sample 30	2	2	16	3048850	59.94	6.69
C6	Sample 30	2	2	17	3202617	59.94	6.79
C6	Sample 30	2	2	18	3356150	59.94	6.80
C6	Sample 30	2	2	19	3509950	59.94	6.70
C6	Sample 30	2	2	20	3663750	59.94	6.76
C6	Sample 30	2	2	21	3817583	59.94	6.79
C6	Sample 30	2	2	22	3971350	59.94	6.75
C6	Sample 30	2	2	23	4125150	59.94	6.75
C6	Sample 30	2	2	24	4279017	59.94	6.80
C6	Sample 30	2	2	25	4432750	59.94	6.84
C6	Sample 30	2	2	26	4586567	59.94	6.72
C6	Sample 30	2	2	27	4740367	59.94	6.80
C6	Sample 30	2	2	28	4894167	59.94	6.76
C6	Sample 30	2	2	29	5047967	59.94	6.84
C6	Sample 30	2	2	30	5201767	59.94	6.78
C6	Sample 30	2	2	31	5355583	59.94	6.86
C6	Sample 30	2	2	32	5509517	59.94	6.94
C6	Sample 30	2	2	33	5663283	59.94	7.00
C6	Sample 30	2	2	34	5817083	59.94	7.13
C6	Sample 30	2	2	35	5970867	59.94	7.43
C6	Sample 30	2	2	36	6124700	59.94	8.01
C6	Sample 30	2	2	37	6278433	59.94	9.01
C6	Sample 30	2	2	38	6432267	59.94	10.90
C6	Sample 30	2	2	39	6586050	59.94	14.40
C6	Sample 30	2	2	40	6739833	59.97	20.51
C6	Sample 30	2	2	41	6893433	59.94	30.29
C6	Sample 30	2	2	42	7047200	59.94	41.85
C6	Sample 30	2	2	43	7201000	59.94	51.04
C6	Sample 30	2	2	44	7354784	59.94	56.42
C6	Sample 30	2	2	45	7508600	59.94	59.89
C7	Sample 31	2	2	1	741917	59.94	4.64
C7	Sample 31	2	2	2	895717	59.94	4.62
C7	Sample 31	2	2	3	1049550	59.97	4.68
C7	Sample 31	2	2	4	1203317	59.94	4.67
C7	Sample 31	2	2	5	1357100	59.94	4.74
C7	Sample 31	2	2	6	1510933	59.94	4.71
C7	Sample 31	2	2	7	1664717	59.94	4.71
C7	Sample 31	2	2	8	1818533	59.94	4.73
C7	Sample 31	2	2	9	1972333	59.94	4.77
C7	Sample 31	2	2	10	2126133	59.94	4.80
C7	Sample 31	2	2	11	2279917	59.94	4.77
C7	Sample 31	2	2	12	2433717	59.94	4.82
C7	Sample 31	2	2	13	2587417	59.94	4.78
C7	Sample 31	2	2	14	2741217	59.97	4.83
C7	Sample 31	2	2	15	2895017	59.97	4.79
C7	Sample 31	2	2	16	3048850	59.94	4.83
C7	Sample 31	2	2	17	3202617	59.94	4.83
C7	Sample 31	2	2	18	3356150	59.94	4.87
C7	Sample 31	2	2	19	3509950	59.94	4.85
C7	Sample 31	2	2	20	3663750	59.94	4.86
C7	Sample 31	2	2	21	3817583	59.94	4.86
C7	Sample 31	2	2	22	3971350	59.94	4.92
C7	Sample 31	2	2	23	4125150	59.94	4.88
C7	Sample 31	2	2	24	4279017	59.94	4.88
C7	Sample 31	2	2	25	4432750	59.94	4.86
C7	Sample 31	2	2	26	4586567	59.94	4.94
C7	Sample 31	2	2	27	4740367	59.94	4.96
C7	Sample 31	2	2	28	4894167	59.94	4.90
C7	Sample 31	2	2	29	5047967	59.94	5.07
C7	Sample 31	2	2	30	5201767	59.94	5.13
C7	Sample 31	2	2	31	5355583	59.94	5.41
C7	Sample 31	2	2	32	5509517	59.94	6.00
C7	Sample 31	2	2	33	5663283	59.94	6.97
C7	Sample 31	2	2	34	5817083	59.94	8.77
C7	Sample 31	2	2	35	5970867	59.94	12.01
C7	Sample 31	2	2	36	6124700	59.94	17.72
C7	Sample 31	2	2	37	6278433	59.94	25.81
C7	Sample 31	2	2	38	6432267	59.94	34.24
C7	Sample 31	2	2	39	6586050	59.94	41.05
C7	Sample 31	2	2	40	6739833	59.97	46.56
C7	Sample 31	2	2	41	6893433	59.94	51.29
C7	Sample 31	2	2	42	7047200	59.94	55.19
C7	Sample 31	2	2	43	7201000	59.94	58.39
C7	Sample 31	2	2	44	7354784	59.94	61.23
C7	Sample 31	2	2	45	7508600	59.94	63.35
C8	Sample 32	2	2	1	741917	59.94	3.57
C8	Sample 32	2	2	2	895717	59.94	3.59
C8	Sample 32	2	2	3	1049550	59.97	3.63
C8	Sample 32	2	2	4	1203317	59.94	3.66
C8	Sample 32	2	2	5	1357100	59.94	3.69
C8	Sample 32	2	2	6	1510933	59.94	3.70
C8	Sample 32	2	2	7	1664717	59.94	3.70
C8	Sample 32	2	2	8	1818533	59.94	3.72
C8	Sample 32	2	2	9	1972333	59.94	3.80
C8	Sample 32	2	2	10	2126133	59.94	3.79
C8	Sample 32	2	2	11	2279917	59.94	3.81
C8	Sample 32	2	2	12	2433717	59.94	3.83
C8	Sample 32	2	2	13	2587417	59.94	3.77
C8	Sample 32	2	2	14	2741217	59.97	3.75
C8	Sample 32	2	2	15	2895017	59.97	3.82
C8	Sample 32	2	2	16	3048850	59.94	3.75
C8	Sample 32	2	2	17	3202617	59.94	3.86
C8	Sample 32	2	2	18	3356150	59.94	3.88
C8	Sample 32	2	2	19	3509950	59.94	3.84
C8	Sample 32	2	2	20	3663750	59.94	3.88
C8	Sample 32	2	2	21	3817583	59.94	3.87
C8	Sample 32	2	2	22	3971350	59.94	3.91
C8	Sample 32	2	2	23	4125150	59.94	3.89
C8	Sample 32	2	2	24	4279017	59.94	3.87
C8	Sample 32	2	2	25	4432750	59.94	3.89
C8	Sample 32	2	2	26	4586567	59.94	3.93
C8	Sample 32	2	2	27	4740367	59.94	3.97
C8	Sample 32	2	2	28	4894167	59.94	3.95
C8	Sample 32	2	2	29	5047967	59.94	4.01
C8	Sample 32	2	2	30	5201767	59.94	3.99
C8	Sample 32	2	2	31	5355583	59.94	4.04
C8	Sample 32	2	2	32	5509517	59.94	4.26
C8	Sample 32	2	2	33	5663283	59.94	4.48
C8	Sample 32	2	2	34	5817083	59.94	5.02
C8	Sample 32	2	2	35	5970867	59.94	5.97
C8	Sample 32	2	2	36	6124700	59.94	7.88
C8	Sample 32	2	2	37	6278433	59.94	11.26
C8	Sample 32	2	2	38	6432267	59.94	17.71
C8	Sample 32	2	2	39	6586050	59.94	28.50
C8	Sample 32	2	2	40	6739833	59.97	43.22
C8	Sample 32	2	2	41	6893433	59.94	56.65
C8	Sample 32	2	2	42	7047200	59.94	65.09
C8	Sample 32	2	2	43	7201000	59.94	69.89
C8	Sample 32	2	2	44	7354784	59.94	73.16
C8	Sample 32	2	2	45	7508600	59.94	75.39
C9	Sample 33	2	2	1	741917	59.94	3.68
C9	Sample 33	2	2	2	895717	59.94	3.66
C9	Sample 33	2	2	3	1049550	59.97	3.74
C9	Sample 33	2	2	4	1203317	59.94	3.76
C9	Sample 33	2	2	5	1357100	59.94	3.74
C9	Sample 33	2	2	6	1510933	59.94	3.79
C9	Sample 33	2	2	7	1664717	59.94	3.83
C9	Sample 33	2	2	8	1818533	59.94	3.83
C9	Sample 33	2	2	9	1972333	59.94	3.86
C9	Sample 33	2	2	10	2126133	59.94	3.88
C9	Sample 33	2	2	11	2279917	59.94	3.88
C9	Sample 33	2	2	12	2433717	59.94	3.91
C9	Sample 33	2	2	13	2587417	59.94	3.89
C9	Sample 33	2	2	14	2741217	59.97	3.89
C9	Sample 33	2	2	15	2895017	59.97	3.94
C9	Sample 33	2	2	16	3048850	59.94	3.89
C9	Sample 33	2	2	17	3202617	59.94	3.94
C9	Sample 33	2	2	18	3356150	59.94	3.98
C9	Sample 33	2	2	19	3509950	59.94	3.87
C9	Sample 33	2	2	20	3663750	59.94	3.94
C9	Sample 33	2	2	21	3817583	59.94	3.99
C9	Sample 33	2	2	22	3971350	59.94	3.97
C9	Sample 33	2	2	23	4125150	59.94	3.97
C9	Sample 33	2	2	24	4279017	59.94	3.99
C9	Sample 33	2	2	25	4432750	59.94	4.08
C9	Sample 33	2	2	26	4586567	59.94	4.15
C9	Sample 33	2	2	27	4740367	59.94	4.32
C9	Sample 33	2	2	28	4894167	59.94	4.54
C9	Sample 33	2	2	29	5047967	59.94	5.17
C9	Sample 33	2	2	30	5201767	59.94	6.16
C9	Sample 33	2	2	31	5355583	59.94	8.16
C9	Sample 33	2	2	32	5509517	59.94	11.75
C9	Sample 33	2	2	33	5663283	59.94	18.46
C9	Sample 33	2	2	34	5817083	59.94	29.60
C9	Sample 33	2	2	35	5970867	59.94	44.78
C9	Sample 33	2	2	36	6124700	59.94	58.91
C9	Sample 33	2	2	37	6278433	59.94	67.19
C9	Sample 33	2	2	38	6432267	59.94	71.75
C9	Sample 33	2	2	39	6586050	59.94	75.30
C9	Sample 33	2	2	40	6739833	59.97	78.10
C9	Sample 33	2	2	41	6893433	59.94	80.18
C9	Sample 33	2	2	42	7047200	59.94	81.70
C9	Sample 33	2	2	43	7201000	59.94	82.73
C9	Sample 33	2	2	44	7354784	59.94	83.71
C9	Sample 33	2	2	45	7508600	59.94	84.65
C10	Sample 34	2	2	1	741917	59.94	3.84
C10	Sample 34	2	2	2	895717	59.94	3.75
C10	Sample 34	2	2	3	1049550	59.97	3.84
C10	Sample 34	2	2	4	1203317	59.94	3.88
C10	Sample 34	2	2	5	1357100	59.94	3.88
C10	Sample 34	2	2	6	1510933	59.94	3.91
C10	Sample 34	2	2	7	1664717	59.94	3.91
C10	Sample 34	2	2	8	1818533	59.94	4.00
C10	Sample 34	2	2	9	1972333	59.94	3.93
C10	Sample 34	2	2	10	2126133	59.94	3.99
C10	Sample 34	2	2	11	2279917	59.94	3.98
C10	Sample 34	2	2	12	2433717	59.94	4.01
C10	Sample 34	2	2	13	2587417	59.94	4.02
C10	Sample 34	2	2	14	2741217	59.97	4.02
C10	Sample 34	2	2	15	2895017	59.97	4.04
C10	Sample 34	2	2	16	3048850	59.94	4.02
C10	Sample 34	2	2	17	3202617	59.94	4.06
C10	Sample 34	2	2	18	3356150	59.94	4.11
C10	Sample 34	2	2	19	3509950	59.94	4.02
C10	Sample 34	2	2	20	3663750	59.94	4.09
C10	Sample 34	2	2	21	3817583	59.94	4.03
C10	Sample 34	2	2	22	3971350	59.94	4.12
C10	Sample 34	2	2	23	4125150	59.94	4.10
C10	Sample 34	2	2	24	4279017	59.94	4.05
C10	Sample 34	2	2	25	4432750	59.94	4.12
C10	Sample 34	2	2	26	4586567	59.94	4.12
C10	Sample 34	2	2	27	4740367	59.94	4.15
C10	Sample 34	2	2	28	4894167	59.94	4.10
C10	Sample 34	2	2	29	5047967	59.94	4.17
C10	Sample 34	2	2	30	5201767	59.94	4.10
C10	Sample 34	2	2	31	5355583	59.94	4.12
C10	Sample 34	2	2	32	5509517	59.94	4.17
C10	Sample 34	2	2	33	5663283	59.94	4.17
C10	Sample 34	2	2	34	5817083	59.94	4.23
C10	Sample 34	2	2	35	5970867	59.94	4.20
C10	Sample 34	2	2	36	6124700	59.94	4.28
C10	Sample 34	2	2	37	6278433	59.94	4.41
C10	Sample 34	2	2	38	6432267	59.94	4.42
C10	Sample 34	2	2	39	6586050	59.94	4.57
C10	Sample 34	2	2	40	6739833	59.97	4.92
C10	Sample 34	2	2	41	6893433	59.94	5.57
C10	Sample 34	2	2	42	7047200	59.94	6.91
C10	Sample 34	2	2	43	7201000	59.94	9.29
C10	Sample 34	2	2	44	7354784	59.94	13.72
C10	Sample 34	2	2	45	7508600	59.94	21.33
C11	Sample 35	2	2	1	741917	59.94	5.93
C11	Sample 35	2	2	2	895717	59.94	5.80
C11	Sample 35	2	2	3	1049550	59.97	5.88
C11	Sample 35	2	2	4	1203317	59.94	5.86
C11	Sample 35	2	2	5	1357100	59.94	5.87
C11	Sample 35	2	2	6	1510933	59.94	5.93
C11	Sample 35	2	2	7	1664717	59.94	5.86
C11	Sample 35	2	2	8	1818533	59.94	5.93
C11	Sample 35	2	2	9	1972333	59.94	5.93
C11	Sample 35	2	2	10	2126133	59.94	6.02
C11	Sample 35	2	2	11	2279917	59.94	5.91
C11	Sample 35	2	2	12	2433717	59.94	6.04
C11	Sample 35	2	2	13	2587417	59.94	6.00
C11	Sample 35	2	2	14	2741217	59.97	5.88
C11	Sample 35	2	2	15	2895017	59.97	5.95
C11	Sample 35	2	2	16	3048850	59.94	6.00
C11	Sample 35	2	2	17	3202617	59.94	5.93
C11	Sample 35	2	2	18	3356150	59.94	5.93
C11	Sample 35	2	2	19	3509950	59.94	6.01
C11	Sample 35	2	2	20	3663750	59.94	6.04
C11	Sample 35	2	2	21	3817583	59.94	6.02
C11	Sample 35	2	2	22	3971350	59.94	5.99
C11	Sample 35	2	2	23	4125150	59.94	6.02
C11	Sample 35	2	2	24	4279017	59.94	6.05
C11	Sample 35	2	2	25	4432750	59.94	6.04
C11	Sample 35	2	2	26	4586567	59.94	6.04
C11	Sample 35	2	2	27	4740367	59.94	6.14
C11	Sample 35	2	2	28	4894167	59.94	5.99
C11	Sample 35	2	2	29	5047967	59.94	6.15
C11	Sample 35	2	2	30	5201767	59.94	6.21
C11	Sample 35	2	2	31	5355583	59.94	6.33
C11	Sample 35	2	2	32	5509517	59.94	6.75
C11	Sample 35	2	2	33	5663283	59.94	7.48
C11	Sample 35	2	2	34	5817083	59.94	8.76
C11	Sample 35	2	2	35	5970867	59.94	11.10
C11	Sample 35	2	2	36	6124700	59.94	15.68
C11	Sample 35	2	2	37	6278433	59.94	23.78
C11	Sample 35	2	2	38	6432267	59.94	36.42
C11	Sample 35	2	2	39	6586050	59.94	50.48
C11	Sample 35	2	2	40	6739833	59.97	60.72
C11	Sample 35	2	2	41	6893433	59.94	66.88
C11	Sample 35	2	2	42	7047200	59.94	71.27
C11	Sample 35	2	2	43	7201000	59.94	74.71
C11	Sample 35	2	2	44	7354784	59.94	77.79
C11	Sample 35	2	2	45	7508600	59.94	79.81
C12	Sample 36	2	2	1	741917	59.94	8.42
C12	Sample 36	2	2	2	895717	59.94	8.29
C12	Sample 36	2	2	3	1049550	59.97	8.32
C12	Sample 36	2	2	4	1203317	59.94	8.35
C12	Sample 36	2	2	5	1357100	59.94	8.39
C12	Sample 36	2	2	6	1510933	59.94	8.35
C12	Sample 36	2	2	7	1664717	59.94	8.38
C12	Sample 36	2	2	8	1818533	59.94	8.54
C12	Sample 36	2	2	9	1972333	59.94	8.41
C12	Sample 36	2	2	10	2126133	59.94	8.48
C12	Sample 36	2	2	11	2279917	59.94	8.39
C12	Sample 36	2	2	12	2433717	59.94	8.55
C12	Sample 36	2	2	13	2587417	59.94	8.38
C12	Sample 36	2	2	14	2741217	59.97	8.47
C12	Sample 36	2	2	15	2895017	59.97	8.44
C12	Sample 36	2	2	16	3048850	59.94	8.54
C12	Sample 36	2	2	17	3202617	59.94	8.44
C12	Sample 36	2	2	18	3356150	59.94	8.52
C12	Sample 36	2	2	19	3509950	59.94	8.45
C12	Sample 36	2	2	20	3663750	59.94	8.45
C12	Sample 36	2	2	21	3817583	59.94	8.54
C12	Sample 36	2	2	22	3971350	59.94	8.51
C12	Sample 36	2	2	23	4125150	59.94	8.54
C12	Sample 36	2	2	24	4279017	59.94	8.49
C12	Sample 36	2	2	25	4432750	59.94	8.65
C12	Sample 36	2	2	26	4586567	59.94	8.78
C12	Sample 36	2	2	27	4740367	59.94	9.04
C12	Sample 36	2	2	28	4894167	59.94	9.49
C12	Sample 36	2	2	29	5047967	59.94	10.54
C12	Sample 36	2	2	30	5201767	59.94	12.38
C12	Sample 36	2	2	31	5355583	59.94	15.98
C12	Sample 36	2	2	32	5509517	59.94	22.70
C12	Sample 36	2	2	33	5663283	59.94	33.88
C12	Sample 36	2	2	34	5817083	59.94	49.44
C12	Sample 36	2	2	35	5970867	59.94	64.17
C12	Sample 36	2	2	36	6124700	59.94	73.16
C12	Sample 36	2	2	37	6278433	59.94	78.42
C12	Sample 36	2	2	38	6432267	59.94	81.87
C12	Sample 36	2	2	39	6586050	59.94	84.43
C12	Sample 36	2	2	40	6739833	59.97	86.31
C12	Sample 36	2	2	41	6893433	59.94	87.50
C12	Sample 36	2	2	42	7047200	59.94	88.44
C12	Sample 36	2	2	43	7201000	59.94	89.31
C12	Sample 36	2	2	44	7354784	59.94	89.66
C12	Sample 36	2	2	45	7508600	59.94	90.13
D1	Sample 37	2	2	1	741917	59.94	3.27
D1	Sample 37	2	2	2	895717	59.94	3.31
D1	Sample 37	2	2	3	1049550	59.97	3.36
D1	Sample 37	2	2	4	1203317	59.94	3.35
D1	Sample 37	2	2	5	1357100	59.94	3.33
D1	Sample 37	2	2	6	1510933	59.94	3.38
D1	Sample 37	2	2	7	1664717	59.94	3.36
D1	Sample 37	2	2	8	1818533	59.94	3.46
D1	Sample 37	2	2	9	1972333	59.94	3.41
D1	Sample 37	2	2	10	2126133	59.94	3.44
D1	Sample 37	2	2	11	2279917	59.94	3.39
D1	Sample 37	2	2	12	2433717	59.94	3.49
D1	Sample 37	2	2	13	2587417	59.94	3.42
D1	Sample 37	2	2	14	2741217	59.97	3.49
D1	Sample 37	2	2	15	2895017	59.97	3.52
D1	Sample 37	2	2	16	3048850	59.94	3.47
D1	Sample 37	2	2	17	3202617	59.94	3.47
D1	Sample 37	2	2	18	3356150	59.94	3.56
D1	Sample 37	2	2	19	3509950	59.94	3.50
D1	Sample 37	2	2	20	3663750	59.94	3.52
D1	Sample 37	2	2	21	3817583	59.94	3.52
D1	Sample 37	2	2	22	3971350	59.94	3.60
D1	Sample 37	2	2	23	4125150	59.94	3.57
D1	Sample 37	2	2	24	4279017	59.94	3.57
D1	Sample 37	2	2	25	4432750	59.94	3.57
D1	Sample 37	2	2	26	4586567	59.94	3.55
D1	Sample 37	2	2	27	4740367	59.94	3.72
D1	Sample 37	2	2	28	4894167	59.94	3.88
D1	Sample 37	2	2	29	5047967	59.94	4.30
D1	Sample 37	2	2	30	5201767	59.94	5.00
D1	Sample 37	2	2	31	5355583	59.94	6.29
D1	Sample 37	2	2	32	5509517	59.94	8.81
D1	Sample 37	2	2	33	5663283	59.94	13.22
D1	Sample 37	2	2	34	5817083	59.94	20.62
D1	Sample 37	2	2	35	5970867	59.94	30.56
D1	Sample 37	2	2	36	6124700	59.94	40.81
D1	Sample 37	2	2	37	6278433	59.94	48.55
D1	Sample 37	2	2	38	6432267	59.94	53.71
D1	Sample 37	2	2	39	6586050	59.94	57.87
D1	Sample 37	2	2	40	6739833	59.97	60.94
D1	Sample 37	2	2	41	6893433	59.94	63.63
D1	Sample 37	2	2	42	7047200	59.94	65.62
D1	Sample 37	2	2	43	7201000	59.94	67.07
D1	Sample 37	2	2	44	7354784	59.94	68.41
D1	Sample 37	2	2	45	7508600	59.94	69.49
D2	Sample 38	2	2	1	741917	59.94	2.99
D2	Sample 38	2	2	2	895717	59.94	2.99
D2	Sample 38	2	2	3	1049550	59.97	3.01
D2	Sample 38	2	2	4	1203317	59.94	3.03
D2	Sample 38	2	2	5	1357100	59.94	3.08
D2	Sample 38	2	2	6	1510933	59.94	3.08
D2	Sample 38	2	2	7	1664717	59.94	3.08
D2	Sample 38	2	2	8	1818533	59.94	3.15
D2	Sample 38	2	2	9	1972333	59.94	3.13
D2	Sample 38	2	2	10	2126133	59.94	3.15
D2	Sample 38	2	2	11	2279917	59.94	3.15
D2	Sample 38	2	2	12	2433717	59.94	3.20
D2	Sample 38	2	2	13	2587417	59.94	3.16
D2	Sample 38	2	2	14	2741217	59.97	3.21
D2	Sample 38	2	2	15	2895017	59.97	3.20
D2	Sample 38	2	2	16	3048850	59.94	3.20
D2	Sample 38	2	2	17	3202617	59.94	3.18
D2	Sample 38	2	2	18	3356150	59.94	3.25
D2	Sample 38	2	2	19	3509950	59.94	3.25
D2	Sample 38	2	2	20	3663750	59.94	3.23
D2	Sample 38	2	2	21	3817583	59.94	3.30
D2	Sample 38	2	2	22	3971350	59.94	3.43
D2	Sample 38	2	2	23	4125150	59.94	3.43
D2	Sample 38	2	2	24	4279017	59.94	3.70
D2	Sample 38	2	2	25	4432750	59.94	4.10
D2	Sample 38	2	2	26	4586567	59.94	4.82
D2	Sample 38	2	2	27	4740367	59.94	6.40
D2	Sample 38	2	2	28	4894167	59.94	9.24
D2	Sample 38	2	2	29	5047967	59.94	14.65
D2	Sample 38	2	2	30	5201767	59.94	23.94
D2	Sample 38	2	2	31	5355583	59.94	37.89
D2	Sample 38	2	2	32	5509517	59.94	52.65
D2	Sample 38	2	2	33	5663283	59.94	63.39
D2	Sample 38	2	2	34	5817083	59.94	69.75
D2	Sample 38	2	2	35	5970867	59.94	74.54
D2	Sample 38	2	2	36	6124700	59.94	77.77
D2	Sample 38	2	2	37	6278433	59.94	79.93
D2	Sample 38	2	2	38	6432267	59.94	81.38
D2	Sample 38	2	2	39	6586050	59.94	83.01
D2	Sample 38	2	2	40	6739833	59.97	83.83
D2	Sample 38	2	2	41	6893433	59.94	84.48
D2	Sample 38	2	2	42	7047200	59.94	85.12
D2	Sample 38	2	2	43	7201000	59.94	85.48
D2	Sample 38	2	2	44	7354784	59.94	85.87
D2	Sample 38	2	2	45	7508600	59.94	86.26
D3	Sample 39	2	2	1	741917	59.94	4.50
D3	Sample 39	2	2	2	895717	59.94	4.61
D3	Sample 39	2	2	3	1049550	59.97	4.58
D3	Sample 39	2	2	4	1203317	59.94	4.60
D3	Sample 39	2	2	5	1357100	59.94	4.62
D3	Sample 39	2	2	6	1510933	59.94	4.65
D3	Sample 39	2	2	7	1664717	59.94	4.63
D3	Sample 39	2	2	8	1818533	59.94	4.68
D3	Sample 39	2	2	9	1972333	59.94	4.72
D3	Sample 39	2	2	10	2126133	59.94	4.68
D3	Sample 39	2	2	11	2279917	59.94	4.68
D3	Sample 39	2	2	12	2433717	59.94	4.73
D3	Sample 39	2	2	13	2587417	59.94	4.69
D3	Sample 39	2	2	14	2741217	59.97	4.74
D3	Sample 39	2	2	15	2895017	59.97	4.78
D3	Sample 39	2	2	16	3048850	59.94	4.69
D3	Sample 39	2	2	17	3202617	59.94	4.69
D3	Sample 39	2	2	18	3356150	59.94	4.78
D3	Sample 39	2	2	19	3509950	59.94	4.72
D3	Sample 39	2	2	20	3663750	59.94	4.74
D3	Sample 39	2	2	21	3817583	59.94	4.77
D3	Sample 39	2	2	22	3971350	59.94	4.75
D3	Sample 39	2	2	23	4125150	59.94	4.77
D3	Sample 39	2	2	24	4279017	59.94	4.81
D3	Sample 39	2	2	25	4432750	59.94	4.70
D3	Sample 39	2	2	26	4586567	59.94	4.70
D3	Sample 39	2	2	27	4740367	59.94	4.76
D3	Sample 39	2	2	28	4894167	59.94	4.76
D3	Sample 39	2	2	29	5047967	59.94	4.82
D3	Sample 39	2	2	30	5201767	59.94	4.84
D3	Sample 39	2	2	31	5355583	59.94	4.77
D3	Sample 39	2	2	32	5509517	59.94	4.86
D3	Sample 39	2	2	33	5663283	59.94	4.86
D3	Sample 39	2	2	34	5817083	59.94	4.87
D3	Sample 39	2	2	35	5970867	59.94	4.88
D3	Sample 39	2	2	36	6124700	59.94	4.96
D3	Sample 39	2	2	37	6278433	59.94	4.98
D3	Sample 39	2	2	38	6432267	59.94	5.02
D3	Sample 39	2	2	39	6586050	59.94	5.12
D3	Sample 39	2	2	40	6739833	59.97	5.41
D3	Sample 39	2	2	41	6893433	59.94	5.73
D3	Sample 39	2	2	42	7047200	59.94	6.56
D3	Sample 39	2	2	43	7201000	59.94	8.05
D3	Sample 39	2	2	44	7354784	59.94	11.15
D3	Sample 39	2	2	45	7508600	59.94	16.74
D4	Sample 40	2	2	1	741917	59.94	2.93
D4	Sample 40	2	2	2	895717	59.94	2.91
D4	Sample 40	2	2	3	1049550	59.97	2.97
D4	Sample 40	2	2	4	1203317	59.94	3.03
D4	Sample 40	2	2	5	1357100	59.94	3.01
D4	Sample 40	2	2	6	1510933	59.94	3.05
D4	Sample 40	2	2	7	1664717	59.94	3.06
D4	Sample 40	2	2	8	1818533	59.94	3.10
D4	Sample 40	2	2	9	1972333	59.94	3.06
D4	Sample 40	2	2	10	2126133	59.94	3.14
D4	Sample 40	2	2	11	2279917	59.94	3.10
D4	Sample 40	2	2	12	2433717	59.94	3.12
D4	Sample 40	2	2	13	2587417	59.94	3.15
D4	Sample 40	2	2	14	2741217	59.97	3.15
D4	Sample 40	2	2	15	2895017	59.97	3.15
D4	Sample 40	2	2	16	3048850	59.94	3.15
D4	Sample 40	2	2	17	3202617	59.94	3.15
D4	Sample 40	2	2	18	3356150	59.94	3.19
D4	Sample 40	2	2	19	3509950	59.94	3.15
D4	Sample 40	2	2	20	3663750	59.94	3.17
D4	Sample 40	2	2	21	3817583	59.94	3.21
D4	Sample 40	2	2	22	3971350	59.94	3.24
D4	Sample 40	2	2	23	4125150	59.94	3.23
D4	Sample 40	2	2	24	4279017	59.94	3.27
D4	Sample 40	2	2	25	4432750	59.94	3.23
D4	Sample 40	2	2	26	4586567	59.94	3.19
D4	Sample 40	2	2	27	4740367	59.94	3.22
D4	Sample 40	2	2	28	4894167	59.94	3.26
D4	Sample 40	2	2	29	5047967	59.94	3.28
D4	Sample 40	2	2	30	5201767	59.94	3.36
D4	Sample 40	2	2	31	5355583	59.94	3.38
D4	Sample 40	2	2	32	5509517	59.94	3.44
D4	Sample 40	2	2	33	5663283	59.94	3.56
D4	Sample 40	2	2	34	5817083	59.94	3.75
D4	Sample 40	2	2	35	5970867	59.94	4.18
D4	Sample 40	2	2	36	6124700	59.94	4.96
D4	Sample 40	2	2	37	6278433	59.94	6.46
D4	Sample 40	2	2	38	6432267	59.94	9.14
D4	Sample 40	2	2	39	6586050	59.94	13.97
D4	Sample 40	2	2	40	6739833	59.97	21.66
D4	Sample 40	2	2	41	6893433	59.94	31.31
D4	Sample 40	2	2	42	7047200	59.94	41.01
D4	Sample 40	2	2	43	7201000	59.94	49.48
D4	Sample 40	2	2	44	7354784	59.94	56.17
D4	Sample 40	2	2	45	7508600	59.94	61.06
D5	Sample 41	2	2	1	741917	59.94	3.08
D5	Sample 41	2	2	2	895717	59.94	3.06
D5	Sample 41	2	2	3	1049550	59.97	3.14
D5	Sample 41	2	2	4	1203317	59.94	3.11
D5	Sample 41	2	2	5	1357100	59.94	3.20
D5	Sample 41	2	2	6	1510933	59.94	3.20
D5	Sample 41	2	2	7	1664717	59.94	3.24
D5	Sample 41	2	2	8	1818533	59.94	3.28
D5	Sample 41	2	2	9	1972333	59.94	3.26
D5	Sample 41	2	2	10	2126133	59.94	3.29
D5	Sample 41	2	2	11	2279917	59.94	3.27
D5	Sample 41	2	2	12	2433717	59.94	3.33
D5	Sample 41	2	2	13	2587417	59.94	3.33
D5	Sample 41	2	2	14	2741217	59.97	3.34
D5	Sample 41	2	2	15	2895017	59.97	3.35
D5	Sample 41	2	2	16	3048850	59.94	3.33
D5	Sample 41	2	2	17	3202617	59.94	3.31
D5	Sample 41	2	2	18	3356150	59.94	3.33
D5	Sample 41	2	2	19	3509950	59.94	3.38
D5	Sample 41	2	2	20	3663750	59.94	3.40
D5	Sample 41	2	2	21	3817583	59.94	3.38
D5	Sample 41	2	2	22	3971350	59.94	3.41
D5	Sample 41	2	2	23	4125150	59.94	3.39
D5	Sample 41	2	2	24	4279017	59.94	3.43
D5	Sample 41	2	2	25	4432750	59.94	3.41
D5	Sample 41	2	2	26	4586567	59.94	3.38
D5	Sample 41	2	2	27	4740367	59.94	3.44
D5	Sample 41	2	2	28	4894167	59.94	3.42
D5	Sample 41	2	2	29	5047967	59.94	3.48
D5	Sample 41	2	2	30	5201767	59.94	3.50
D5	Sample 41	2	2	31	5355583	59.94	3.46
D5	Sample 41	2	2	32	5509517	59.94	3.56
D5	Sample 41	2	2	33	5663283	59.94	3.66
D5	Sample 41	2	2	34	5817083	59.94	3.73
D5	Sample 41	2	2	35	5970867	59.94	3.91
D5	Sample 41	2	2	36	6124700	59.94	4.23
D5	Sample 41	2	2	37	6278433	59.94	4.83
D5	Sample 41	2	2	38	6432267	59.94	5.96
D5	Sample 41	2	2	39	6586050	59.94	8.10
D5	Sample 41	2	2	40	6739833	59.97	12.14
D5	Sample 41	2	2	41	6893433	59.94	19.49
D5	Sample 41	2	2	42	7047200	59.94	31.45
D5	Sample 41	2	2	43	7201000	59.94	47.46
D5	Sample 41	2	2	44	7354784	59.94	61.53
D5	Sample 41	2	2	45	7508600	59.94	68.01
D6	Sample 42	2	2	1	741917	59.94	3.13
D6	Sample 42	2	2	2	895717	59.94	3.19
D6	Sample 42	2	2	3	1049550	59.97	3.19
D6	Sample 42	2	2	4	1203317	59.94	3.20
D6	Sample 42	2	2	5	1357100	59.94	3.25
D6	Sample 42	2	2	6	1510933	59.94	3.31
D6	Sample 42	2	2	7	1664717	59.94	3.27
D6	Sample 42	2	2	8	1818533	59.94	3.29
D6	Sample 42	2	2	9	1972333	59.94	3.33
D6	Sample 42	2	2	10	2126133	59.94	3.32
D6	Sample 42	2	2	11	2279917	59.94	3.32
D6	Sample 42	2	2	12	2433717	59.94	3.36
D6	Sample 42	2	2	13	2587417	59.94	3.36
D6	Sample 42	2	2	14	2741217	59.97	3.41
D6	Sample 42	2	2	15	2895017	59.97	3.35
D6	Sample 42	2	2	16	3048850	59.94	3.39
D6	Sample 42	2	2	17	3202617	59.94	3.39
D6	Sample 42	2	2	18	3356150	59.94	3.43
D6	Sample 42	2	2	19	3509950	59.94	3.41
D6	Sample 42	2	2	20	3663750	59.94	3.45
D6	Sample 42	2	2	21	3817583	59.94	3.47
D6	Sample 42	2	2	22	3971350	59.94	3.41
D6	Sample 42	2	2	23	4125150	59.94	3.43
D6	Sample 42	2	2	24	4279017	59.94	3.49
D6	Sample 42	2	2	25	4432750	59.94	3.47
D6	Sample 42	2	2	26	4586567	59.94	3.47
D6	Sample 42	2	2	27	4740367	59.94	3.55
D6	Sample 42	2	2	28	4894167	59.94	3.53
D6	Sample 42	2	2	29	5047967	59.94	3.59
D6	Sample 42	2	2	30	5201767	59.94	3.71
D6	Sample 42	2	2	31	5355583	59.94	3.94
D6	Sample 42	2	2	32	5509517	59.94	4.32
D6	Sample 42	2	2	33	5663283	59.94	5.12
D6	Sample 42	2	2	34	5817083	59.94	6.55
D6	Sample 42	2	2	35	5970867	59.94	9.18
D6	Sample 42	2	2	36	6124700	59.94	14.03
D6	Sample 42	2	2	37	6278433	59.94	22.55
D6	Sample 42	2	2	38	6432267	59.94	35.30
D6	Sample 42	2	2	39	6586050	59.94	49.56
D6	Sample 42	2	2	40	6739833	59.97	60.86
D6	Sample 42	2	2	41	6893433	59.94	67.79
D6	Sample 42	2	2	42	7047200	59.94	71.68
D6	Sample 42	2	2	43	7201000	59.94	74.26
D6	Sample 42	2	2	44	7354784	59.94	76.64
D6	Sample 42	2	2	45	7508600	59.94	78.38
D7	Sample 43	2	2	1	741917	59.94	9.97
D7	Sample 43	2	2	2	895717	59.94	9.87
D7	Sample 43	2	2	3	1049550	59.97	9.97
D7	Sample 43	2	2	4	1203317	59.94	9.89
D7	Sample 43	2	2	5	1357100	59.94	10.02
D7	Sample 43	2	2	6	1510933	59.94	9.99
D7	Sample 43	2	2	7	1664717	59.94	10.02
D7	Sample 43	2	2	8	1818533	59.94	10.02
D7	Sample 43	2	2	9	1972333	59.94	10.06
D7	Sample 43	2	2	10	2126133	59.94	9.96
D7	Sample 43	2	2	11	2279917	59.94	10.01
D7	Sample 43	2	2	12	2433717	59.94	10.08
D7	Sample 43	2	2	13	2587417	59.94	10.03
D7	Sample 43	2	2	14	2741217	59.97	10.08
D7	Sample 43	2	2	15	2895017	59.97	10.04
D7	Sample 43	2	2	16	3048850	59.94	10.06
D7	Sample 43	2	2	17	3202617	59.94	10.08
D7	Sample 43	2	2	18	3356150	59.94	10.02
D7	Sample 43	2	2	19	3509950	59.94	10.11
D7	Sample 43	2	2	20	3663750	59.94	10.05
D7	Sample 43	2	2	21	3817583	59.94	10.14
D7	Sample 43	2	2	22	3971350	59.94	10.18
D7	Sample 43	2	2	23	4125150	59.94	10.23
D7	Sample 43	2	2	24	4279017	59.94	10.40
D7	Sample 43	2	2	25	4432750	59.94	10.78
D7	Sample 43	2	2	26	4586567	59.94	11.44
D7	Sample 43	2	2	27	4740367	59.94	12.79
D7	Sample 43	2	2	28	4894167	59.94	15.29
D7	Sample 43	2	2	29	5047967	59.94	19.87
D7	Sample 43	2	2	30	5201767	59.94	28.05
D7	Sample 43	2	2	31	5355583	59.94	40.12
D7	Sample 43	2	2	32	5509517	59.94	53.91
D7	Sample 43	2	2	33	5663283	59.94	63.20
D7	Sample 43	2	2	34	5817083	59.94	67.66
D7	Sample 43	2	2	35	5970867	59.94	71.04
D7	Sample 43	2	2	36	6124700	59.94	74.50
D7	Sample 43	2	2	37	6278433	59.94	76.98
D7	Sample 43	2	2	38	6432267	59.94	78.64
D7	Sample 43	2	2	39	6586050	59.94	79.99
D7	Sample 43	2	2	40	6739833	59.97	81.11
D7	Sample 43	2	2	41	6893433	59.94	81.87
D7	Sample 43	2	2	42	7047200	59.94	82.57
D7	Sample 43	2	2	43	7201000	59.94	82.92
D7	Sample 43	2	2	44	7354784	59.94	83.40
D7	Sample 43	2	2	45	7508600	59.94	83.55
D8	Sample 44	2	2	1	741917	59.94	3.87
D8	Sample 44	2	2	2	895717	59.94	3.81
D8	Sample 44	2	2	3	1049550	59.97	3.85
D8	Sample 44	2	2	4	1203317	59.94	3.86
D8	Sample 44	2	2	5	1357100	59.94	3.93
D8	Sample 44	2	2	6	1510933	59.94	3.96
D8	Sample 44	2	2	7	1664717	59.94	3.94
D8	Sample 44	2	2	8	1818533	59.94	3.96
D8	Sample 44	2	2	9	1972333	59.94	3.98
D8	Sample 44	2	2	10	2126133	59.94	4.01
D8	Sample 44	2	2	11	2279917	59.94	3.96
D8	Sample 44	2	2	12	2433717	59.94	4.01
D8	Sample 44	2	2	13	2587417	59.94	4.03
D8	Sample 44	2	2	14	2741217	59.97	4.02
D8	Sample 44	2	2	15	2895017	59.97	4.03
D8	Sample 44	2	2	16	3048850	59.94	4.01
D8	Sample 44	2	2	17	3202617	59.94	4.06
D8	Sample 44	2	2	18	3356150	59.94	4.04
D8	Sample 44	2	2	19	3509950	59.94	4.06
D8	Sample 44	2	2	20	3663750	59.94	4.10
D8	Sample 44	2	2	21	3817583	59.94	4.15
D8	Sample 44	2	2	22	3971350	59.94	4.19
D8	Sample 44	2	2	23	4125150	59.94	4.23
D8	Sample 44	2	2	24	4279017	59.94	4.40
D8	Sample 44	2	2	25	4432750	59.94	4.55
D8	Sample 44	2	2	26	4586567	59.94	4.88
D8	Sample 44	2	2	27	4740367	59.94	5.66
D8	Sample 44	2	2	28	4894167	59.94	6.92
D8	Sample 44	2	2	29	5047967	59.94	9.44
D8	Sample 44	2	2	30	5201767	59.94	13.72
D8	Sample 44	2	2	31	5355583	59.94	21.39
D8	Sample 44	2	2	32	5509517	59.94	33.47
D8	Sample 44	2	2	33	5663283	59.94	48.51
D8	Sample 44	2	2	34	5817083	59.94	61.18
D8	Sample 44	2	2	35	5970867	59.94	68.87
D8	Sample 44	2	2	36	6124700	59.94	73.83
D8	Sample 44	2	2	37	6278433	59.94	76.99
D8	Sample 44	2	2	38	6432267	59.94	79.71
D8	Sample 44	2	2	39	6586050	59.94	81.41
D8	Sample 44	2	2	40	6739833	59.97	83.02
D8	Sample 44	2	2	41	6893433	59.94	83.98
D8	Sample 44	2	2	42	7047200	59.94	84.83
D8	Sample 44	2	2	43	7201000	59.94	85.38
D8	Sample 44	2	2	44	7354784	59.94	85.75
D8	Sample 44	2	2	45	7508600	59.94	86.28
D9	Sample 45	2	2	1	741917	59.94	6.05
D9	Sample 45	2	2	2	895717	59.94	5.91
D9	Sample 45	2	2	3	1049550	59.97	5.93
D9	Sample 45	2	2	4	1203317	59.94	5.97
D9	Sample 45	2	2	5	1357100	59.94	5.91
D9	Sample 45	2	2	6	1510933	59.94	5.94
D9	Sample 45	2	2	7	1664717	59.94	5.90
D9	Sample 45	2	2	8	1818533	59.94	5.96
D9	Sample 45	2	2	9	1972333	59.94	6.07
D9	Sample 45	2	2	10	2126133	59.94	6.00
D9	Sample 45	2	2	11	2279917	59.94	5.99
D9	Sample 45	2	2	12	2433717	59.94	6.00
D9	Sample 45	2	2	13	2587417	59.94	6.03
D9	Sample 45	2	2	14	2741217	59.97	6.01
D9	Sample 45	2	2	15	2895017	59.97	6.05
D9	Sample 45	2	2	16	3048850	59.94	6.03
D9	Sample 45	2	2	17	3202617	59.94	6.01
D9	Sample 45	2	2	18	3356150	59.94	6.08
[truncated: 2,322 more rows]
