# Supplementary material for: Immune response of human cultured cells towards macrocyclic Fe2PO and Fe2PC bioactive cyclophane complexes
Source: PeerJ. 2020 Apr 20;8:e8956. doi: 10.7717/peerj.8956 (PMC7179565; doi:10.7717/peerj.8956)
Supplement: Supplemental Information 1 — Raw data from the Roche LightCycler 480 using the RT2 ProfilerTM PCR Array Human Innate Adaptive Immune Responses (catalog PAHS-052Z, Qiagen-SABiosciences). [file peerj-08-8956-s001.zip › Raw data RTqPCR Fe(III) Complexes/Fe2PC 24h.txt]

Raw Data		Experiment - Alex 24h Fe2PC (Run on LCS480 1.5.0.39)
SamplePos	SampleName	Prog#	Seg#	Cycle#	Time	Temp	483-533
A1	Sample 1	2	2	1	738150	59.94	4.69
A1	Sample 1	2	2	2	891933	59.94	4.68
A1	Sample 1	2	2	3	1045733	59.94	4.75
A1	Sample 1	2	2	4	1199567	59.97	4.80
A1	Sample 1	2	2	5	1353300	59.94	4.75
A1	Sample 1	2	2	6	1507150	59.94	4.78
A1	Sample 1	2	2	7	1660933	59.94	4.80
A1	Sample 1	2	2	8	1814717	59.94	4.85
A1	Sample 1	2	2	9	1968517	59.94	4.80
A1	Sample 1	2	2	10	2122333	59.94	4.90
A1	Sample 1	2	2	11	2276133	59.94	4.87
A1	Sample 1	2	2	12	2429933	59.94	4.88
A1	Sample 1	2	2	13	2583717	59.94	4.85
A1	Sample 1	2	2	14	2737567	59.94	4.90
A1	Sample 1	2	2	15	2891383	59.94	4.92
A1	Sample 1	2	2	16	3045167	59.94	4.90
A1	Sample 1	2	2	17	3199000	59.94	4.95
A1	Sample 1	2	2	18	3352767	59.94	4.95
A1	Sample 1	2	2	19	3506567	59.94	4.90
A1	Sample 1	2	2	20	3660367	59.94	5.00
A1	Sample 1	2	2	21	3814167	59.94	5.02
A1	Sample 1	2	2	22	3967950	59.94	5.02
A1	Sample 1	2	2	23	4121750	59.94	5.11
A1	Sample 1	2	2	24	4275567	59.94	5.38
A1	Sample 1	2	2	25	4429367	59.94	5.69
A1	Sample 1	2	2	26	4583183	59.94	6.39
A1	Sample 1	2	2	27	4736983	59.94	7.74
A1	Sample 1	2	2	28	4890800	59.94	10.26
A1	Sample 1	2	2	29	5044583	59.94	14.78
A1	Sample 1	2	2	30	5198383	59.94	22.77
A1	Sample 1	2	2	31	5352200	59.94	36.00
A1	Sample 1	2	2	32	5506000	59.94	54.06
A1	Sample 1	2	2	33	5659817	59.94	71.07
A1	Sample 1	2	2	34	5813600	59.94	81.26
A1	Sample 1	2	2	35	5967383	59.94	86.47
A1	Sample 1	2	2	36	6121217	59.94	90.49
A1	Sample 1	2	2	37	6274700	59.97	93.35
A1	Sample 1	2	2	38	6428550	59.94	95.39
A1	Sample 1	2	2	39	6582417	59.94	96.64
A1	Sample 1	2	2	40	6736233	59.94	97.78
A1	Sample 1	2	2	41	6890067	59.94	98.72
A1	Sample 1	2	2	42	7043817	59.94	99.24
A1	Sample 1	2	2	43	7197650	59.94	99.72
A1	Sample 1	2	2	44	7351467	59.94	100.27
A1	Sample 1	2	2	45	7505233	59.94	100.35
A2	Sample 2	2	2	1	738150	59.94	3.85
A2	Sample 2	2	2	2	891933	59.94	3.84
A2	Sample 2	2	2	3	1045733	59.94	3.91
A2	Sample 2	2	2	4	1199567	59.97	3.96
A2	Sample 2	2	2	5	1353300	59.94	3.89
A2	Sample 2	2	2	6	1507150	59.94	3.96
A2	Sample 2	2	2	7	1660933	59.94	3.93
A2	Sample 2	2	2	8	1814717	59.94	4.00
A2	Sample 2	2	2	9	1968517	59.94	3.98
A2	Sample 2	2	2	10	2122333	59.94	4.00
A2	Sample 2	2	2	11	2276133	59.94	4.05
A2	Sample 2	2	2	12	2429933	59.94	4.00
A2	Sample 2	2	2	13	2583717	59.94	4.05
A2	Sample 2	2	2	14	2737567	59.94	4.00
A2	Sample 2	2	2	15	2891383	59.94	4.09
A2	Sample 2	2	2	16	3045167	59.94	4.07
A2	Sample 2	2	2	17	3199000	59.94	4.09
A2	Sample 2	2	2	18	3352767	59.94	4.16
A2	Sample 2	2	2	19	3506567	59.94	4.07
A2	Sample 2	2	2	20	3660367	59.94	4.14
A2	Sample 2	2	2	21	3814167	59.94	4.16
A2	Sample 2	2	2	22	3967950	59.94	4.16
A2	Sample 2	2	2	23	4121750	59.94	4.27
A2	Sample 2	2	2	24	4275567	59.94	4.37
A2	Sample 2	2	2	25	4429367	59.94	4.52
A2	Sample 2	2	2	26	4583183	59.94	4.89
A2	Sample 2	2	2	27	4736983	59.94	5.61
A2	Sample 2	2	2	28	4890800	59.94	7.07
A2	Sample 2	2	2	29	5044583	59.94	9.80
A2	Sample 2	2	2	30	5198383	59.94	15.01
A2	Sample 2	2	2	31	5352200	59.94	24.37
A2	Sample 2	2	2	32	5506000	59.94	39.85
A2	Sample 2	2	2	33	5659817	59.94	59.06
A2	Sample 2	2	2	34	5813600	59.94	74.66
A2	Sample 2	2	2	35	5967383	59.94	82.72
A2	Sample 2	2	2	36	6121217	59.94	87.58
A2	Sample 2	2	2	37	6274700	59.97	90.82
A2	Sample 2	2	2	38	6428550	59.94	93.31
A2	Sample 2	2	2	39	6582417	59.94	95.33
A2	Sample 2	2	2	40	6736233	59.94	96.81
A2	Sample 2	2	2	41	6890067	59.94	97.90
A2	Sample 2	2	2	42	7043817	59.94	98.68
A2	Sample 2	2	2	43	7197650	59.94	99.16
A2	Sample 2	2	2	44	7351467	59.94	99.79
A2	Sample 2	2	2	45	7505233	59.94	100.14
A3	Sample 3	2	2	1	738150	59.94	5.74
A3	Sample 3	2	2	2	891933	59.94	5.71
A3	Sample 3	2	2	3	1045733	59.94	5.82
A3	Sample 3	2	2	4	1199567	59.97	5.77
A3	Sample 3	2	2	5	1353300	59.94	5.77
A3	Sample 3	2	2	6	1507150	59.94	5.71
A3	Sample 3	2	2	7	1660933	59.94	5.68
A3	Sample 3	2	2	8	1814717	59.94	5.75
A3	Sample 3	2	2	9	1968517	59.94	5.69
A3	Sample 3	2	2	10	2122333	59.94	5.71
A3	Sample 3	2	2	11	2276133	59.94	5.75
A3	Sample 3	2	2	12	2429933	59.94	5.75
A3	Sample 3	2	2	13	2583717	59.94	5.75
A3	Sample 3	2	2	14	2737567	59.94	5.77
A3	Sample 3	2	2	15	2891383	59.94	5.77
A3	Sample 3	2	2	16	3045167	59.94	5.82
A3	Sample 3	2	2	17	3199000	59.94	5.82
A3	Sample 3	2	2	18	3352767	59.94	5.77
A3	Sample 3	2	2	19	3506567	59.94	5.75
A3	Sample 3	2	2	20	3660367	59.94	5.82
A3	Sample 3	2	2	21	3814167	59.94	5.82
A3	Sample 3	2	2	22	3967950	59.94	5.82
A3	Sample 3	2	2	23	4121750	59.94	5.90
A3	Sample 3	2	2	24	4275567	59.94	5.88
A3	Sample 3	2	2	25	4429367	59.94	5.90
A3	Sample 3	2	2	26	4583183	59.94	5.86
A3	Sample 3	2	2	27	4736983	59.94	5.96
A3	Sample 3	2	2	28	4890800	59.94	6.02
A3	Sample 3	2	2	29	5044583	59.94	6.15
A3	Sample 3	2	2	30	5198383	59.94	6.34
A3	Sample 3	2	2	31	5352200	59.94	6.73
A3	Sample 3	2	2	32	5506000	59.94	7.44
A3	Sample 3	2	2	33	5659817	59.94	8.71
A3	Sample 3	2	2	34	5813600	59.94	11.07
A3	Sample 3	2	2	35	5967383	59.94	15.47
A3	Sample 3	2	2	36	6121217	59.94	22.83
A3	Sample 3	2	2	37	6274700	59.97	33.14
A3	Sample 3	2	2	38	6428550	59.94	43.47
A3	Sample 3	2	2	39	6582417	59.94	50.32
A3	Sample 3	2	2	40	6736233	59.94	54.68
A3	Sample 3	2	2	41	6890067	59.94	57.88
A3	Sample 3	2	2	42	7043817	59.94	60.24
A3	Sample 3	2	2	43	7197650	59.94	62.44
A3	Sample 3	2	2	44	7351467	59.94	64.75
A3	Sample 3	2	2	45	7505233	59.94	66.78
A4	Sample 4	2	2	1	738150	59.94	3.93
A4	Sample 4	2	2	2	891933	59.94	3.94
A4	Sample 4	2	2	3	1045733	59.94	4.00
A4	Sample 4	2	2	4	1199567	59.97	3.98
A4	Sample 4	2	2	5	1353300	59.94	4.05
A4	Sample 4	2	2	6	1507150	59.94	4.11
A4	Sample 4	2	2	7	1660933	59.94	4.04
A4	Sample 4	2	2	8	1814717	59.94	4.15
A4	Sample 4	2	2	9	1968517	59.94	4.11
A4	Sample 4	2	2	10	2122333	59.94	4.15
A4	Sample 4	2	2	11	2276133	59.94	4.19
A4	Sample 4	2	2	12	2429933	59.94	4.17
A4	Sample 4	2	2	13	2583717	59.94	4.26
A4	Sample 4	2	2	14	2737567	59.94	4.21
A4	Sample 4	2	2	15	2891383	59.94	4.28
A4	Sample 4	2	2	16	3045167	59.94	4.32
A4	Sample 4	2	2	17	3199000	59.94	4.34
A4	Sample 4	2	2	18	3352767	59.94	4.32
A4	Sample 4	2	2	19	3506567	59.94	4.30
A4	Sample 4	2	2	20	3660367	59.94	4.36
A4	Sample 4	2	2	21	3814167	59.94	4.36
A4	Sample 4	2	2	22	3967950	59.94	4.36
A4	Sample 4	2	2	23	4121750	59.94	4.46
A4	Sample 4	2	2	24	4275567	59.94	4.40
A4	Sample 4	2	2	25	4429367	59.94	4.42
A4	Sample 4	2	2	26	4583183	59.94	4.44
A4	Sample 4	2	2	27	4736983	59.94	4.57
A4	Sample 4	2	2	28	4890800	59.94	4.67
A4	Sample 4	2	2	29	5044583	59.94	4.82
A4	Sample 4	2	2	30	5198383	59.94	5.03
A4	Sample 4	2	2	31	5352200	59.94	5.44
A4	Sample 4	2	2	32	5506000	59.94	6.26
A4	Sample 4	2	2	33	5659817	59.94	7.85
A4	Sample 4	2	2	34	5813600	59.94	10.66
A4	Sample 4	2	2	35	5967383	59.94	15.99
A4	Sample 4	2	2	36	6121217	59.94	25.12
A4	Sample 4	2	2	37	6274700	59.97	38.31
A4	Sample 4	2	2	38	6428550	59.94	53.49
A4	Sample 4	2	2	39	6582417	59.94	67.12
A4	Sample 4	2	2	40	6736233	59.94	76.95
A4	Sample 4	2	2	41	6890067	59.94	83.38
A4	Sample 4	2	2	42	7043817	59.94	87.67
A4	Sample 4	2	2	43	7197650	59.94	90.86
A4	Sample 4	2	2	44	7351467	59.94	93.52
A4	Sample 4	2	2	45	7505233	59.94	95.88
A5	Sample 5	2	2	1	738150	59.94	5.19
A5	Sample 5	2	2	2	891933	59.94	5.10
A5	Sample 5	2	2	3	1045733	59.94	5.16
A5	Sample 5	2	2	4	1199567	59.97	5.18
A5	Sample 5	2	2	5	1353300	59.94	5.14
A5	Sample 5	2	2	6	1507150	59.94	5.22
A5	Sample 5	2	2	7	1660933	59.94	5.20
A5	Sample 5	2	2	8	1814717	59.94	5.27
A5	Sample 5	2	2	9	1968517	59.94	5.22
A5	Sample 5	2	2	10	2122333	59.94	5.22
A5	Sample 5	2	2	11	2276133	59.94	5.31
A5	Sample 5	2	2	12	2429933	59.94	5.25
A5	Sample 5	2	2	13	2583717	59.94	5.24
A5	Sample 5	2	2	14	2737567	59.94	5.30
A5	Sample 5	2	2	15	2891383	59.94	5.37
A5	Sample 5	2	2	16	3045167	59.94	5.35
A5	Sample 5	2	2	17	3199000	59.94	5.35
A5	Sample 5	2	2	18	3352767	59.94	5.35
A5	Sample 5	2	2	19	3506567	59.94	5.31
A5	Sample 5	2	2	20	3660367	59.94	5.35
A5	Sample 5	2	2	21	3814167	59.94	5.39
A5	Sample 5	2	2	22	3967950	59.94	5.37
A5	Sample 5	2	2	23	4121750	59.94	5.39
A5	Sample 5	2	2	24	4275567	59.94	5.39
A5	Sample 5	2	2	25	4429367	59.94	5.34
A5	Sample 5	2	2	26	4583183	59.94	5.39
A5	Sample 5	2	2	27	4736983	59.94	5.43
A5	Sample 5	2	2	28	4890800	59.94	5.47
A5	Sample 5	2	2	29	5044583	59.94	5.47
A5	Sample 5	2	2	30	5198383	59.94	5.43
A5	Sample 5	2	2	31	5352200	59.94	5.55
A5	Sample 5	2	2	32	5506000	59.94	5.61
A5	Sample 5	2	2	33	5659817	59.94	5.65
A5	Sample 5	2	2	34	5813600	59.94	5.86
A5	Sample 5	2	2	35	5967383	59.94	6.16
A5	Sample 5	2	2	36	6121217	59.94	6.73
A5	Sample 5	2	2	37	6274700	59.97	7.72
A5	Sample 5	2	2	38	6428550	59.94	9.73
A5	Sample 5	2	2	39	6582417	59.94	13.16
A5	Sample 5	2	2	40	6736233	59.94	19.41
A5	Sample 5	2	2	41	6890067	59.94	30.05
A5	Sample 5	2	2	42	7043817	59.94	43.67
A5	Sample 5	2	2	43	7197650	59.94	55.92
A5	Sample 5	2	2	44	7351467	59.94	63.75
A5	Sample 5	2	2	45	7505233	59.94	68.74
A6	Sample 6	2	2	1	738150	59.94	8.27
A6	Sample 6	2	2	2	891933	59.94	8.26
A6	Sample 6	2	2	3	1045733	59.94	8.30
A6	Sample 6	2	2	4	1199567	59.97	8.34
A6	Sample 6	2	2	5	1353300	59.94	8.32
A6	Sample 6	2	2	6	1507150	59.94	8.36
A6	Sample 6	2	2	7	1660933	59.94	8.31
A6	Sample 6	2	2	8	1814717	59.94	8.38
A6	Sample 6	2	2	9	1968517	59.94	8.32
A6	Sample 6	2	2	10	2122333	59.94	8.36
A6	Sample 6	2	2	11	2276133	59.94	8.38
A6	Sample 6	2	2	12	2429933	59.94	8.38
A6	Sample 6	2	2	13	2583717	59.94	8.46
A6	Sample 6	2	2	14	2737567	59.94	8.40
A6	Sample 6	2	2	15	2891383	59.94	8.48
A6	Sample 6	2	2	16	3045167	59.94	8.43
A6	Sample 6	2	2	17	3199000	59.94	8.46
A6	Sample 6	2	2	18	3352767	59.94	8.42
A6	Sample 6	2	2	19	3506567	59.94	8.42
A6	Sample 6	2	2	20	3660367	59.94	8.38
A6	Sample 6	2	2	21	3814167	59.94	8.40
A6	Sample 6	2	2	22	3967950	59.94	8.38
A6	Sample 6	2	2	23	4121750	59.94	8.52
A6	Sample 6	2	2	24	4275567	59.94	8.44
A6	Sample 6	2	2	25	4429367	59.94	8.40
A6	Sample 6	2	2	26	4583183	59.94	8.40
A6	Sample 6	2	2	27	4736983	59.94	8.52
A6	Sample 6	2	2	28	4890800	59.94	8.45
A6	Sample 6	2	2	29	5044583	59.94	8.52
A6	Sample 6	2	2	30	5198383	59.94	8.50
A6	Sample 6	2	2	31	5352200	59.94	8.55
A6	Sample 6	2	2	32	5506000	59.94	8.72
A6	Sample 6	2	2	33	5659817	59.94	8.80
A6	Sample 6	2	2	34	5813600	59.94	9.17
A6	Sample 6	2	2	35	5967383	59.94	9.82
A6	Sample 6	2	2	36	6121217	59.94	10.94
A6	Sample 6	2	2	37	6274700	59.97	13.19
A6	Sample 6	2	2	38	6428550	59.94	17.32
A6	Sample 6	2	2	39	6582417	59.94	24.76
A6	Sample 6	2	2	40	6736233	59.94	37.03
A6	Sample 6	2	2	41	6890067	59.94	54.18
A6	Sample 6	2	2	42	7043817	59.94	71.27
A6	Sample 6	2	2	43	7197650	59.94	81.89
A6	Sample 6	2	2	44	7351467	59.94	87.19
A6	Sample 6	2	2	45	7505233	59.94	89.74
A7	Sample 7	2	2	1	738150	59.94	3.69
A7	Sample 7	2	2	2	891933	59.94	3.75
A7	Sample 7	2	2	3	1045733	59.94	3.81
A7	Sample 7	2	2	4	1199567	59.97	3.83
A7	Sample 7	2	2	5	1353300	59.94	3.77
A7	Sample 7	2	2	6	1507150	59.94	3.83
A7	Sample 7	2	2	7	1660933	59.94	3.85
A7	Sample 7	2	2	8	1814717	59.94	3.87
A7	Sample 7	2	2	9	1968517	59.94	3.87
A7	Sample 7	2	2	10	2122333	59.94	3.89
A7	Sample 7	2	2	11	2276133	59.94	3.91
A7	Sample 7	2	2	12	2429933	59.94	3.95
A7	Sample 7	2	2	13	2583717	59.94	3.95
A7	Sample 7	2	2	14	2737567	59.94	3.95
A7	Sample 7	2	2	15	2891383	59.94	4.00
A7	Sample 7	2	2	16	3045167	59.94	3.98
A7	Sample 7	2	2	17	3199000	59.94	4.00
A7	Sample 7	2	2	18	3352767	59.94	4.00
A7	Sample 7	2	2	19	3506567	59.94	4.02
A7	Sample 7	2	2	20	3660367	59.94	4.04
A7	Sample 7	2	2	21	3814167	59.94	4.08
A7	Sample 7	2	2	22	3967950	59.94	4.04
A7	Sample 7	2	2	23	4121750	59.94	4.12
A7	Sample 7	2	2	24	4275567	59.94	4.10
A7	Sample 7	2	2	25	4429367	59.94	4.14
A7	Sample 7	2	2	26	4583183	59.94	4.16
A7	Sample 7	2	2	27	4736983	59.94	4.26
A7	Sample 7	2	2	28	4890800	59.94	4.36
A7	Sample 7	2	2	29	5044583	59.94	4.62
A7	Sample 7	2	2	30	5198383	59.94	5.05
A7	Sample 7	2	2	31	5352200	59.94	6.02
A7	Sample 7	2	2	32	5506000	59.94	7.82
A7	Sample 7	2	2	33	5659817	59.94	11.09
A7	Sample 7	2	2	34	5813600	59.94	17.14
A7	Sample 7	2	2	35	5967383	59.94	27.55
A7	Sample 7	2	2	36	6121217	59.94	42.13
A7	Sample 7	2	2	37	6274700	59.97	58.73
A7	Sample 7	2	2	38	6428550	59.94	72.14
A7	Sample 7	2	2	39	6582417	59.94	79.75
A7	Sample 7	2	2	40	6736233	59.94	84.88
A7	Sample 7	2	2	41	6890067	59.94	88.25
A7	Sample 7	2	2	42	7043817	59.94	90.69
A7	Sample 7	2	2	43	7197650	59.94	92.36
A7	Sample 7	2	2	44	7351467	59.94	93.95
A7	Sample 7	2	2	45	7505233	59.94	95.00
A8	Sample 8	2	2	1	738150	59.94	3.08
A8	Sample 8	2	2	2	891933	59.94	3.16
A8	Sample 8	2	2	3	1045733	59.94	3.14
A8	Sample 8	2	2	4	1199567	59.97	3.21
A8	Sample 8	2	2	5	1353300	59.94	3.18
A8	Sample 8	2	2	6	1507150	59.94	3.27
A8	Sample 8	2	2	7	1660933	59.94	3.25
A8	Sample 8	2	2	8	1814717	59.94	3.27
A8	Sample 8	2	2	9	1968517	59.94	3.23
A8	Sample 8	2	2	10	2122333	59.94	3.29
A8	Sample 8	2	2	11	2276133	59.94	3.33
A8	Sample 8	2	2	12	2429933	59.94	3.34
A8	Sample 8	2	2	13	2583717	59.94	3.38
A8	Sample 8	2	2	14	2737567	59.94	3.31
A8	Sample 8	2	2	15	2891383	59.94	3.36
A8	Sample 8	2	2	16	3045167	59.94	3.38
A8	Sample 8	2	2	17	3199000	59.94	3.42
A8	Sample 8	2	2	18	3352767	59.94	3.42
A8	Sample 8	2	2	19	3506567	59.94	3.36
A8	Sample 8	2	2	20	3660367	59.94	3.42
A8	Sample 8	2	2	21	3814167	59.94	3.48
A8	Sample 8	2	2	22	3967950	59.94	3.44
A8	Sample 8	2	2	23	4121750	59.94	3.52
A8	Sample 8	2	2	24	4275567	59.94	3.53
A8	Sample 8	2	2	25	4429367	59.94	3.48
A8	Sample 8	2	2	26	4583183	59.94	3.59
A8	Sample 8	2	2	27	4736983	59.94	3.74
A8	Sample 8	2	2	28	4890800	59.94	3.90
A8	Sample 8	2	2	29	5044583	59.94	4.22
A8	Sample 8	2	2	30	5198383	59.94	4.92
A8	Sample 8	2	2	31	5352200	59.94	6.19
A8	Sample 8	2	2	32	5506000	59.94	8.65
A8	Sample 8	2	2	33	5659817	59.94	13.01
A8	Sample 8	2	2	34	5813600	59.94	21.03
A8	Sample 8	2	2	35	5967383	59.94	34.07
A8	Sample 8	2	2	36	6121217	59.94	51.40
A8	Sample 8	2	2	37	6274700	59.97	67.69
A8	Sample 8	2	2	38	6428550	59.94	78.17
A8	Sample 8	2	2	39	6582417	59.94	83.50
A8	Sample 8	2	2	40	6736233	59.94	86.29
A8	Sample 8	2	2	41	6890067	59.94	88.29
A8	Sample 8	2	2	42	7043817	59.94	90.09
A8	Sample 8	2	2	43	7197650	59.94	91.07
A8	Sample 8	2	2	44	7351467	59.94	92.23
A8	Sample 8	2	2	45	7505233	59.94	93.06
A9	Sample 9	2	2	1	738150	59.94	8.36
A9	Sample 9	2	2	2	891933	59.94	8.48
A9	Sample 9	2	2	3	1045733	59.94	8.46
A9	Sample 9	2	2	4	1199567	59.97	8.48
A9	Sample 9	2	2	5	1353300	59.94	8.46
A9	Sample 9	2	2	6	1507150	59.94	8.53
A9	Sample 9	2	2	7	1660933	59.94	8.50
A9	Sample 9	2	2	8	1814717	59.94	8.50
A9	Sample 9	2	2	9	1968517	59.94	8.48
A9	Sample 9	2	2	10	2122333	59.94	8.55
A9	Sample 9	2	2	11	2276133	59.94	8.50
A9	Sample 9	2	2	12	2429933	59.94	8.57
A9	Sample 9	2	2	13	2583717	59.94	8.52
A9	Sample 9	2	2	14	2737567	59.94	8.54
A9	Sample 9	2	2	15	2891383	59.94	8.61
A9	Sample 9	2	2	16	3045167	59.94	8.64
A9	Sample 9	2	2	17	3199000	59.94	8.55
A9	Sample 9	2	2	18	3352767	59.94	8.63
A9	Sample 9	2	2	19	3506567	59.94	8.61
A9	Sample 9	2	2	20	3660367	59.94	8.51
A9	Sample 9	2	2	21	3814167	59.94	8.63
A9	Sample 9	2	2	22	3967950	59.94	8.57
A9	Sample 9	2	2	23	4121750	59.94	8.63
A9	Sample 9	2	2	24	4275567	59.94	8.59
A9	Sample 9	2	2	25	4429367	59.94	8.61
A9	Sample 9	2	2	26	4583183	59.94	8.68
A9	Sample 9	2	2	27	4736983	59.94	8.77
A9	Sample 9	2	2	28	4890800	59.94	8.96
A9	Sample 9	2	2	29	5044583	59.94	9.23
A9	Sample 9	2	2	30	5198383	59.94	9.65
A9	Sample 9	2	2	31	5352200	59.94	10.64
A9	Sample 9	2	2	32	5506000	59.94	12.50
A9	Sample 9	2	2	33	5659817	59.94	15.80
A9	Sample 9	2	2	34	5813600	59.94	22.03
A9	Sample 9	2	2	35	5967383	59.94	32.74
A9	Sample 9	2	2	36	6121217	59.94	49.20
A9	Sample 9	2	2	37	6274700	59.97	68.70
A9	Sample 9	2	2	38	6428550	59.94	83.80
A9	Sample 9	2	2	39	6582417	59.94	92.42
A9	Sample 9	2	2	40	6736233	59.94	96.66
A9	Sample 9	2	2	41	6890067	59.94	99.28
A9	Sample 9	2	2	42	7043817	59.94	100.89
A9	Sample 9	2	2	43	7197650	59.94	101.95
A9	Sample 9	2	2	44	7351467	59.94	102.61
A9	Sample 9	2	2	45	7505233	59.94	102.93
A10	Sample 10	2	2	1	738150	59.94	3.62
A10	Sample 10	2	2	2	891933	59.94	3.68
A10	Sample 10	2	2	3	1045733	59.94	3.78
A10	Sample 10	2	2	4	1199567	59.97	3.75
A10	Sample 10	2	2	5	1353300	59.94	3.82
A10	Sample 10	2	2	6	1507150	59.94	3.78
A10	Sample 10	2	2	7	1660933	59.94	3.73
A10	Sample 10	2	2	8	1814717	59.94	3.82
A10	Sample 10	2	2	9	1968517	59.94	3.82
A10	Sample 10	2	2	10	2122333	59.94	3.89
A10	Sample 10	2	2	11	2276133	59.94	3.89
A10	Sample 10	2	2	12	2429933	59.94	3.89
A10	Sample 10	2	2	13	2583717	59.94	3.89
A10	Sample 10	2	2	14	2737567	59.94	3.87
A10	Sample 10	2	2	15	2891383	59.94	3.94
A10	Sample 10	2	2	16	3045167	59.94	3.97
A10	Sample 10	2	2	17	3199000	59.94	3.96
A10	Sample 10	2	2	18	3352767	59.94	3.99
A10	Sample 10	2	2	19	3506567	59.94	3.94
A10	Sample 10	2	2	20	3660367	59.94	3.99
A10	Sample 10	2	2	21	3814167	59.94	4.03
A10	Sample 10	2	2	22	3967950	59.94	4.01
A10	Sample 10	2	2	23	4121750	59.94	4.03
A10	Sample 10	2	2	24	4275567	59.94	4.10
A10	Sample 10	2	2	25	4429367	59.94	4.04
A10	Sample 10	2	2	26	4583183	59.94	4.04
A10	Sample 10	2	2	27	4736983	59.94	4.10
A10	Sample 10	2	2	28	4890800	59.94	4.12
A10	Sample 10	2	2	29	5044583	59.94	4.16
A10	Sample 10	2	2	30	5198383	59.94	4.23
A10	Sample 10	2	2	31	5352200	59.94	4.35
A10	Sample 10	2	2	32	5506000	59.94	4.65
A10	Sample 10	2	2	33	5659817	59.94	5.02
A10	Sample 10	2	2	34	5813600	59.94	5.91
A10	Sample 10	2	2	35	5967383	59.94	7.65
A10	Sample 10	2	2	36	6121217	59.94	10.75
A10	Sample 10	2	2	37	6274700	59.97	16.55
A10	Sample 10	2	2	38	6428550	59.94	26.72
A10	Sample 10	2	2	39	6582417	59.94	42.42
A10	Sample 10	2	2	40	6736233	59.94	61.70
A10	Sample 10	2	2	41	6890067	59.94	77.60
A10	Sample 10	2	2	42	7043817	59.94	86.67
A10	Sample 10	2	2	43	7197650	59.94	92.35
A10	Sample 10	2	2	44	7351467	59.94	96.45
A10	Sample 10	2	2	45	7505233	59.94	99.32
A11	Sample 11	2	2	1	738150	59.94	3.08
A11	Sample 11	2	2	2	891933	59.94	3.13
A11	Sample 11	2	2	3	1045733	59.94	3.18
A11	Sample 11	2	2	4	1199567	59.97	3.20
A11	Sample 11	2	2	5	1353300	59.94	3.18
A11	Sample 11	2	2	6	1507150	59.94	3.20
A11	Sample 11	2	2	7	1660933	59.94	3.20
A11	Sample 11	2	2	8	1814717	59.94	3.30
A11	Sample 11	2	2	9	1968517	59.94	3.28
A11	Sample 11	2	2	10	2122333	59.94	3.28
A11	Sample 11	2	2	11	2276133	59.94	3.28
A11	Sample 11	2	2	12	2429933	59.94	3.30
A11	Sample 11	2	2	13	2583717	59.94	3.35
A11	Sample 11	2	2	14	2737567	59.94	3.38
A11	Sample 11	2	2	15	2891383	59.94	3.40
A11	Sample 11	2	2	16	3045167	59.94	3.48
A11	Sample 11	2	2	17	3199000	59.94	3.55
A11	Sample 11	2	2	18	3352767	59.94	3.75
A11	Sample 11	2	2	19	3506567	59.94	4.05
A11	Sample 11	2	2	20	3660367	59.94	4.80
A11	Sample 11	2	2	21	3814167	59.94	6.08
A11	Sample 11	2	2	22	3967950	59.94	8.60
A11	Sample 11	2	2	23	4121750	59.94	13.34
A11	Sample 11	2	2	24	4275567	59.94	21.87
A11	Sample 11	2	2	25	4429367	59.94	36.27
A11	Sample 11	2	2	26	4583183	59.94	55.94
A11	Sample 11	2	2	27	4736983	59.94	74.22
A11	Sample 11	2	2	28	4890800	59.94	84.48
A11	Sample 11	2	2	29	5044583	59.94	89.09
A11	Sample 11	2	2	30	5198383	59.94	92.17
A11	Sample 11	2	2	31	5352200	59.94	94.44
A11	Sample 11	2	2	32	5506000	59.94	96.33
A11	Sample 11	2	2	33	5659817	59.94	97.40
A11	Sample 11	2	2	34	5813600	59.94	98.36
A11	Sample 11	2	2	35	5967383	59.94	99.17
A11	Sample 11	2	2	36	6121217	59.94	99.69
A11	Sample 11	2	2	37	6274700	59.97	100.06
A11	Sample 11	2	2	38	6428550	59.94	100.35
A11	Sample 11	2	2	39	6582417	59.94	100.53
A11	Sample 11	2	2	40	6736233	59.94	100.73
A11	Sample 11	2	2	41	6890067	59.94	100.90
A11	Sample 11	2	2	42	7043817	59.94	101.28
A11	Sample 11	2	2	43	7197650	59.94	101.43
A11	Sample 11	2	2	44	7351467	59.94	101.27
A11	Sample 11	2	2	45	7505233	59.94	101.58
A12	Sample 12	2	2	1	738150	59.94	3.63
A12	Sample 12	2	2	2	891933	59.94	3.71
A12	Sample 12	2	2	3	1045733	59.94	3.66
A12	Sample 12	2	2	4	1199567	59.97	3.76
A12	Sample 12	2	2	5	1353300	59.94	3.73
A12	Sample 12	2	2	6	1507150	59.94	3.76
A12	Sample 12	2	2	7	1660933	59.94	3.71
A12	Sample 12	2	2	8	1814717	59.94	3.84
A12	Sample 12	2	2	9	1968517	59.94	3.82
A12	Sample 12	2	2	10	2122333	59.94	3.84
A12	Sample 12	2	2	11	2276133	59.94	3.87
A12	Sample 12	2	2	12	2429933	59.94	3.84
A12	Sample 12	2	2	13	2583717	59.94	3.82
A12	Sample 12	2	2	14	2737567	59.94	3.89
A12	Sample 12	2	2	15	2891383	59.94	4.03
A12	Sample 12	2	2	16	3045167	59.94	4.06
A12	Sample 12	2	2	17	3199000	59.94	4.08
A12	Sample 12	2	2	18	3352767	59.94	4.38
A12	Sample 12	2	2	19	3506567	59.94	4.78
A12	Sample 12	2	2	20	3660367	59.94	5.58
A12	Sample 12	2	2	21	3814167	59.94	7.15
A12	Sample 12	2	2	22	3967950	59.94	10.06
A12	Sample 12	2	2	23	4121750	59.94	15.61
A12	Sample 12	2	2	24	4275567	59.94	25.36
A12	Sample 12	2	2	25	4429367	59.94	41.41
A12	Sample 12	2	2	26	4583183	59.94	62.37
A12	Sample 12	2	2	27	4736983	59.94	80.24
A12	Sample 12	2	2	28	4890800	59.94	90.16
A12	Sample 12	2	2	29	5044583	59.94	94.76
A12	Sample 12	2	2	30	5198383	59.94	97.54
A12	Sample 12	2	2	31	5352200	59.94	99.89
A12	Sample 12	2	2	32	5506000	59.94	101.52
A12	Sample 12	2	2	33	5659817	59.94	102.85
A12	Sample 12	2	2	34	5813600	59.94	103.41
A12	Sample 12	2	2	35	5967383	59.94	104.44
A12	Sample 12	2	2	36	6121217	59.94	104.76
A12	Sample 12	2	2	37	6274700	59.97	105.30
A12	Sample 12	2	2	38	6428550	59.94	105.53
A12	Sample 12	2	2	39	6582417	59.94	105.70
A12	Sample 12	2	2	40	6736233	59.94	105.92
A12	Sample 12	2	2	41	6890067	59.94	105.98
A12	Sample 12	2	2	42	7043817	59.94	106.29
A12	Sample 12	2	2	43	7197650	59.94	106.32
A12	Sample 12	2	2	44	7351467	59.94	106.36
A12	Sample 12	2	2	45	7505233	59.94	106.27
B1	Sample 13	2	2	1	738150	59.94	6.60
B1	Sample 13	2	2	2	891933	59.94	6.69
B1	Sample 13	2	2	3	1045733	59.94	6.69
B1	Sample 13	2	2	4	1199567	59.97	6.80
B1	Sample 13	2	2	5	1353300	59.94	6.68
B1	Sample 13	2	2	6	1507150	59.94	6.71
B1	Sample 13	2	2	7	1660933	59.94	6.71
B1	Sample 13	2	2	8	1814717	59.94	6.78
B1	Sample 13	2	2	9	1968517	59.94	6.78
B1	Sample 13	2	2	10	2122333	59.94	6.78
B1	Sample 13	2	2	11	2276133	59.94	6.73
B1	Sample 13	2	2	12	2429933	59.94	6.81
B1	Sample 13	2	2	13	2583717	59.94	6.78
B1	Sample 13	2	2	14	2737567	59.94	6.80
B1	Sample 13	2	2	15	2891383	59.94	6.88
B1	Sample 13	2	2	16	3045167	59.94	6.76
B1	Sample 13	2	2	17	3199000	59.94	6.81
B1	Sample 13	2	2	18	3352767	59.94	6.92
B1	Sample 13	2	2	19	3506567	59.94	7.00
B1	Sample 13	2	2	20	3660367	59.94	7.19
B1	Sample 13	2	2	21	3814167	59.94	7.47
B1	Sample 13	2	2	22	3967950	59.94	8.12
B1	Sample 13	2	2	23	4121750	59.94	9.43
B1	Sample 13	2	2	24	4275567	59.94	11.87
B1	Sample 13	2	2	25	4429367	59.94	16.72
B1	Sample 13	2	2	26	4583183	59.94	25.68
B1	Sample 13	2	2	27	4736983	59.94	39.78
B1	Sample 13	2	2	28	4890800	59.94	56.29
B1	Sample 13	2	2	29	5044583	59.94	68.73
B1	Sample 13	2	2	30	5198383	59.94	76.53
B1	Sample 13	2	2	31	5352200	59.94	81.62
B1	Sample 13	2	2	32	5506000	59.94	84.98
B1	Sample 13	2	2	33	5659817	59.94	87.19
B1	Sample 13	2	2	34	5813600	59.94	89.07
B1	Sample 13	2	2	35	5967383	59.94	90.57
B1	Sample 13	2	2	36	6121217	59.94	91.54
B1	Sample 13	2	2	37	6274700	59.97	92.26
B1	Sample 13	2	2	38	6428550	59.94	93.11
B1	Sample 13	2	2	39	6582417	59.94	93.62
B1	Sample 13	2	2	40	6736233	59.94	94.19
B1	Sample 13	2	2	41	6890067	59.94	94.50
B1	Sample 13	2	2	42	7043817	59.94	94.68
B1	Sample 13	2	2	43	7197650	59.94	94.98
B1	Sample 13	2	2	44	7351467	59.94	95.38
B1	Sample 13	2	2	45	7505233	59.94	95.42
B2	Sample 14	2	2	1	738150	59.94	5.84
B2	Sample 14	2	2	2	891933	59.94	5.78
B2	Sample 14	2	2	3	1045733	59.94	5.85
B2	Sample 14	2	2	4	1199567	59.97	5.92
B2	Sample 14	2	2	5	1353300	59.94	5.87
B2	Sample 14	2	2	6	1507150	59.94	5.92
B2	Sample 14	2	2	7	1660933	59.94	5.92
B2	Sample 14	2	2	8	1814717	59.94	5.92
B2	Sample 14	2	2	9	1968517	59.94	5.99
B2	Sample 14	2	2	10	2122333	59.94	6.03
B2	Sample 14	2	2	11	2276133	59.94	5.99
B2	Sample 14	2	2	12	2429933	59.94	5.96
B2	Sample 14	2	2	13	2583717	59.94	5.99
B2	Sample 14	2	2	14	2737567	59.94	5.98
B2	Sample 14	2	2	15	2891383	59.94	6.06
B2	Sample 14	2	2	16	3045167	59.94	5.99
B2	Sample 14	2	2	17	3199000	59.94	5.99
B2	Sample 14	2	2	18	3352767	59.94	6.03
B2	Sample 14	2	2	19	3506567	59.94	6.05
B2	Sample 14	2	2	20	3660367	59.94	6.06
B2	Sample 14	2	2	21	3814167	59.94	6.01
B2	Sample 14	2	2	22	3967950	59.94	6.01
B2	Sample 14	2	2	23	4121750	59.94	6.07
B2	Sample 14	2	2	24	4275567	59.94	6.10
B2	Sample 14	2	2	25	4429367	59.94	6.02
B2	Sample 14	2	2	26	4583183	59.94	6.09
B2	Sample 14	2	2	27	4736983	59.94	6.11
B2	Sample 14	2	2	28	4890800	59.94	6.14
B2	Sample 14	2	2	29	5044583	59.94	6.15
B2	Sample 14	2	2	30	5198383	59.94	6.21
B2	Sample 14	2	2	31	5352200	59.94	6.24
B2	Sample 14	2	2	32	5506000	59.94	6.46
B2	Sample 14	2	2	33	5659817	59.94	6.67
B2	Sample 14	2	2	34	5813600	59.94	7.14
B2	Sample 14	2	2	35	5967383	59.94	7.94
B2	Sample 14	2	2	36	6121217	59.94	9.51
B2	Sample 14	2	2	37	6274700	59.97	12.35
B2	Sample 14	2	2	38	6428550	59.94	17.82
B2	Sample 14	2	2	39	6582417	59.94	27.13
B2	Sample 14	2	2	40	6736233	59.94	41.19
B2	Sample 14	2	2	41	6890067	59.94	56.94
B2	Sample 14	2	2	42	7043817	59.94	70.65
B2	Sample 14	2	2	43	7197650	59.94	80.03
B2	Sample 14	2	2	44	7351467	59.94	85.43
B2	Sample 14	2	2	45	7505233	59.94	88.83
B3	Sample 15	2	2	1	738150	59.94	9.58
B3	Sample 15	2	2	2	891933	59.94	9.54
B3	Sample 15	2	2	3	1045733	59.94	9.67
B3	Sample 15	2	2	4	1199567	59.97	9.67
B3	Sample 15	2	2	5	1353300	59.94	9.58
B3	Sample 15	2	2	6	1507150	59.94	9.56
B3	Sample 15	2	2	7	1660933	59.94	9.65
B3	Sample 15	2	2	8	1814717	59.94	9.74
B3	Sample 15	2	2	9	1968517	59.94	9.67
B3	Sample 15	2	2	10	2122333	59.94	9.76
B3	Sample 15	2	2	11	2276133	59.94	9.82
B3	Sample 15	2	2	12	2429933	59.94	9.74
B3	Sample 15	2	2	13	2583717	59.94	9.73
B3	Sample 15	2	2	14	2737567	59.94	9.73
B3	Sample 15	2	2	15	2891383	59.94	9.82
B3	Sample 15	2	2	16	3045167	59.94	9.83
B3	Sample 15	2	2	17	3199000	59.94	9.78
B3	Sample 15	2	2	18	3352767	59.94	9.84
B3	Sample 15	2	2	19	3506567	59.94	9.95
B3	Sample 15	2	2	20	3660367	59.94	9.96
B3	Sample 15	2	2	21	3814167	59.94	10.10
B3	Sample 15	2	2	22	3967950	59.94	10.21
B3	Sample 15	2	2	23	4121750	59.94	10.61
B3	Sample 15	2	2	24	4275567	59.94	11.31
B3	Sample 15	2	2	25	4429367	59.94	12.59
B3	Sample 15	2	2	26	4583183	59.94	15.09
B3	Sample 15	2	2	27	4736983	59.94	19.82
B3	Sample 15	2	2	28	4890800	59.94	28.15
B3	Sample 15	2	2	29	5044583	59.94	41.56
B3	Sample 15	2	2	30	5198383	59.94	56.84
B3	Sample 15	2	2	31	5352200	59.94	68.11
B3	Sample 15	2	2	32	5506000	59.94	75.03
B3	Sample 15	2	2	33	5659817	59.94	80.78
B3	Sample 15	2	2	34	5813600	59.94	85.50
B3	Sample 15	2	2	35	5967383	59.94	89.24
B3	Sample 15	2	2	36	6121217	59.94	92.26
B3	Sample 15	2	2	37	6274700	59.97	94.43
B3	Sample 15	2	2	38	6428550	59.94	96.31
B3	Sample 15	2	2	39	6582417	59.94	97.45
B3	Sample 15	2	2	40	6736233	59.94	99.00
B3	Sample 15	2	2	41	6890067	59.94	99.98
B3	Sample 15	2	2	42	7043817	59.94	100.66
B3	Sample 15	2	2	43	7197650	59.94	101.30
B3	Sample 15	2	2	44	7351467	59.94	101.74
B3	Sample 15	2	2	45	7505233	59.94	102.25
B4	Sample 16	2	2	1	738150	59.94	5.51
B4	Sample 16	2	2	2	891933	59.94	5.54
B4	Sample 16	2	2	3	1045733	59.94	5.59
B4	Sample 16	2	2	4	1199567	59.97	5.63
B4	Sample 16	2	2	5	1353300	59.94	5.60
B4	Sample 16	2	2	6	1507150	59.94	5.61
B4	Sample 16	2	2	7	1660933	59.94	5.69
B4	Sample 16	2	2	8	1814717	59.94	5.65
B4	Sample 16	2	2	9	1968517	59.94	5.61
B4	Sample 16	2	2	10	2122333	59.94	5.65
B4	Sample 16	2	2	11	2276133	59.94	5.73
B4	Sample 16	2	2	12	2429933	59.94	5.69
B4	Sample 16	2	2	13	2583717	59.94	5.75
B4	Sample 16	2	2	14	2737567	59.94	5.69
B4	Sample 16	2	2	15	2891383	59.94	5.79
B4	Sample 16	2	2	16	3045167	59.94	5.69
B4	Sample 16	2	2	17	3199000	59.94	5.73
B4	Sample 16	2	2	18	3352767	59.94	5.75
B4	Sample 16	2	2	19	3506567	59.94	5.71
B4	Sample 16	2	2	20	3660367	59.94	5.73
B4	Sample 16	2	2	21	3814167	59.94	5.77
B4	Sample 16	2	2	22	3967950	59.94	5.79
B4	Sample 16	2	2	23	4121750	59.94	5.81
B4	Sample 16	2	2	24	4275567	59.94	5.86
B4	Sample 16	2	2	25	4429367	59.94	5.98
B4	Sample 16	2	2	26	4583183	59.94	6.02
B4	Sample 16	2	2	27	4736983	59.94	6.39
B4	Sample 16	2	2	28	4890800	59.94	6.95
B4	Sample 16	2	2	29	5044583	59.94	7.98
B4	Sample 16	2	2	30	5198383	59.94	9.94
B4	Sample 16	2	2	31	5352200	59.94	13.71
B4	Sample 16	2	2	32	5506000	59.94	20.80
B4	Sample 16	2	2	33	5659817	59.94	32.54
B4	Sample 16	2	2	34	5813600	59.94	49.71
B4	Sample 16	2	2	35	5967383	59.94	66.75
B4	Sample 16	2	2	36	6121217	59.94	77.07
B4	Sample 16	2	2	37	6274700	59.97	83.00
B4	Sample 16	2	2	38	6428550	59.94	87.00
B4	Sample 16	2	2	39	6582417	59.94	89.62
B4	Sample 16	2	2	40	6736233	59.94	91.54
B4	Sample 16	2	2	41	6890067	59.94	92.96
B4	Sample 16	2	2	42	7043817	59.94	93.70
B4	Sample 16	2	2	43	7197650	59.94	94.67
B4	Sample 16	2	2	44	7351467	59.94	95.22
B4	Sample 16	2	2	45	7505233	59.94	95.52
B5	Sample 17	2	2	1	738150	59.94	4.00
B5	Sample 17	2	2	2	891933	59.94	4.05
B5	Sample 17	2	2	3	1045733	59.94	4.09
B5	Sample 17	2	2	4	1199567	59.97	4.15
B5	Sample 17	2	2	5	1353300	59.94	4.09
B5	Sample 17	2	2	6	1507150	59.94	4.15
B5	Sample 17	2	2	7	1660933	59.94	4.17
B5	Sample 17	2	2	8	1814717	59.94	4.22
B5	Sample 17	2	2	9	1968517	59.94	4.21
B5	Sample 17	2	2	10	2122333	59.94	4.19
B5	Sample 17	2	2	11	2276133	59.94	4.23
B5	Sample 17	2	2	12	2429933	59.94	4.22
B5	Sample 17	2	2	13	2583717	59.94	4.28
B5	Sample 17	2	2	14	2737567	59.94	4.25
B5	Sample 17	2	2	15	2891383	59.94	4.32
B5	Sample 17	2	2	16	3045167	59.94	4.32
B5	Sample 17	2	2	17	3199000	59.94	4.30
B5	Sample 17	2	2	18	3352767	59.94	4.32
B5	Sample 17	2	2	19	3506567	59.94	4.36
B5	Sample 17	2	2	20	3660367	59.94	4.34
B5	Sample 17	2	2	21	3814167	59.94	4.36
B5	Sample 17	2	2	22	3967950	59.94	4.32
B5	Sample 17	2	2	23	4121750	59.94	4.38
B5	Sample 17	2	2	24	4275567	59.94	4.40
B5	Sample 17	2	2	25	4429367	59.94	4.34
B5	Sample 17	2	2	26	4583183	59.94	4.42
B5	Sample 17	2	2	27	4736983	59.94	4.38
B5	Sample 17	2	2	28	4890800	59.94	4.50
B5	Sample 17	2	2	29	5044583	59.94	4.48
B5	Sample 17	2	2	30	5198383	59.94	4.46
B5	Sample 17	2	2	31	5352200	59.94	4.49
B5	Sample 17	2	2	32	5506000	59.94	4.57
B5	Sample 17	2	2	33	5659817	59.94	4.69
B5	Sample 17	2	2	34	5813600	59.94	4.94
B5	Sample 17	2	2	35	5967383	59.94	5.42
B5	Sample 17	2	2	36	6121217	59.94	6.39
B5	Sample 17	2	2	37	6274700	59.97	8.01
B5	Sample 17	2	2	38	6428550	59.94	11.20
B5	Sample 17	2	2	39	6582417	59.94	16.64
B5	Sample 17	2	2	40	6736233	59.94	24.95
B5	Sample 17	2	2	41	6890067	59.94	35.18
B5	Sample 17	2	2	42	7043817	59.94	46.64
B5	Sample 17	2	2	43	7197650	59.94	57.32
B5	Sample 17	2	2	44	7351467	59.94	65.47
B5	Sample 17	2	2	45	7505233	59.94	70.95
B6	Sample 18	2	2	1	738150	59.94	4.35
B6	Sample 18	2	2	2	891933	59.94	4.42
B6	Sample 18	2	2	3	1045733	59.94	4.46
B6	Sample 18	2	2	4	1199567	59.97	4.48
B6	Sample 18	2	2	5	1353300	59.94	4.44
B6	Sample 18	2	2	6	1507150	59.94	4.57
B6	Sample 18	2	2	7	1660933	59.94	4.56
B6	Sample 18	2	2	8	1814717	59.94	4.63
B6	Sample 18	2	2	9	1968517	59.94	4.52
B6	Sample 18	2	2	10	2122333	59.94	4.63
B6	Sample 18	2	2	11	2276133	59.94	4.58
B6	Sample 18	2	2	12	2429933	59.94	4.65
B6	Sample 18	2	2	13	2583717	59.94	4.63
B6	Sample 18	2	2	14	2737567	59.94	4.67
B6	Sample 18	2	2	15	2891383	59.94	4.67
B6	Sample 18	2	2	16	3045167	59.94	4.63
B6	Sample 18	2	2	17	3199000	59.94	4.59
B6	Sample 18	2	2	18	3352767	59.94	4.65
B6	Sample 18	2	2	19	3506567	59.94	4.63
B6	Sample 18	2	2	20	3660367	59.94	4.67
B6	Sample 18	2	2	21	3814167	59.94	4.69
B6	Sample 18	2	2	22	3967950	59.94	4.69
B6	Sample 18	2	2	23	4121750	59.94	4.66
B6	Sample 18	2	2	24	4275567	59.94	4.71
B6	Sample 18	2	2	25	4429367	59.94	4.70
B6	Sample 18	2	2	26	4583183	59.94	4.70
B6	Sample 18	2	2	27	4736983	59.94	4.70
B6	Sample 18	2	2	28	4890800	59.94	4.82
B6	Sample 18	2	2	29	5044583	59.94	4.81
B6	Sample 18	2	2	30	5198383	59.94	4.99
B6	Sample 18	2	2	31	5352200	59.94	5.09
B6	Sample 18	2	2	32	5506000	59.94	5.58
B6	Sample 18	2	2	33	5659817	59.94	6.21
B6	Sample 18	2	2	34	5813600	59.94	7.56
B6	Sample 18	2	2	35	5967383	59.94	10.02
B6	Sample 18	2	2	36	6121217	59.94	14.60
B6	Sample 18	2	2	37	6274700	59.97	22.74
B6	Sample 18	2	2	38	6428550	59.94	34.95
B6	Sample 18	2	2	39	6582417	59.94	48.87
B6	Sample 18	2	2	40	6736233	59.94	60.90
B6	Sample 18	2	2	41	6890067	59.94	70.21
B6	Sample 18	2	2	42	7043817	59.94	76.70
B6	Sample 18	2	2	43	7197650	59.94	81.08
B6	Sample 18	2	2	44	7351467	59.94	83.71
B6	Sample 18	2	2	45	7505233	59.94	85.69
B7	Sample 19	2	2	1	738150	59.94	3.64
B7	Sample 19	2	2	2	891933	59.94	3.65
B7	Sample 19	2	2	3	1045733	59.94	3.72
B7	Sample 19	2	2	4	1199567	59.97	3.78
B7	Sample 19	2	2	5	1353300	59.94	3.71
B7	Sample 19	2	2	6	1507150	59.94	3.78
B7	Sample 19	2	2	7	1660933	59.94	3.76
B7	Sample 19	2	2	8	1814717	59.94	3.80
B7	Sample 19	2	2	9	1968517	59.94	3.74
B7	Sample 19	2	2	10	2122333	59.94	3.86
B7	Sample 19	2	2	11	2276133	59.94	3.82
B7	Sample 19	2	2	12	2429933	59.94	3.82
B7	Sample 19	2	2	13	2583717	59.94	3.88
B7	Sample 19	2	2	14	2737567	59.94	3.86
B7	Sample 19	2	2	15	2891383	59.94	3.90
B7	Sample 19	2	2	16	3045167	59.94	3.90
B7	Sample 19	2	2	17	3199000	59.94	3.92
B7	Sample 19	2	2	18	3352767	59.94	3.98
B7	Sample 19	2	2	19	3506567	59.94	4.02
B7	Sample 19	2	2	20	3660367	59.94	4.09
B7	Sample 19	2	2	21	3814167	59.94	4.29
B7	Sample 19	2	2	22	3967950	59.94	4.58
B7	Sample 19	2	2	23	4121750	59.94	5.34
B7	Sample 19	2	2	24	4275567	59.94	6.51
B7	Sample 19	2	2	25	4429367	59.94	8.86
B7	Sample 19	2	2	26	4583183	59.94	13.18
B7	Sample 19	2	2	27	4736983	59.94	21.24
B7	Sample 19	2	2	28	4890800	59.94	34.71
B7	Sample 19	2	2	29	5044583	59.94	51.38
B7	Sample 19	2	2	30	5198383	59.94	66.10
B7	Sample 19	2	2	31	5352200	59.94	75.38
B7	Sample 19	2	2	32	5506000	59.94	81.59
B7	Sample 19	2	2	33	5659817	59.94	85.87
B7	Sample 19	2	2	34	5813600	59.94	88.92
B7	Sample 19	2	2	35	5967383	59.94	91.21
B7	Sample 19	2	2	36	6121217	59.94	92.53
B7	Sample 19	2	2	37	6274700	59.97	93.97
B7	Sample 19	2	2	38	6428550	59.94	95.06
B7	Sample 19	2	2	39	6582417	59.94	95.28
B7	Sample 19	2	2	40	6736233	59.94	96.25
B7	Sample 19	2	2	41	6890067	59.94	96.53
B7	Sample 19	2	2	42	7043817	59.94	97.09
B7	Sample 19	2	2	43	7197650	59.94	97.25
B7	Sample 19	2	2	44	7351467	59.94	97.57
B7	Sample 19	2	2	45	7505233	59.94	97.85
B8	Sample 20	2	2	1	738150	59.94	7.23
B8	Sample 20	2	2	2	891933	59.94	7.22
B8	Sample 20	2	2	3	1045733	59.94	7.27
B8	Sample 20	2	2	4	1199567	59.97	7.31
B8	Sample 20	2	2	5	1353300	59.94	7.26
B8	Sample 20	2	2	6	1507150	59.94	7.31
B8	Sample 20	2	2	7	1660933	59.94	7.30
B8	Sample 20	2	2	8	1814717	59.94	7.22
B8	Sample 20	2	2	9	1968517	59.94	7.27
B8	Sample 20	2	2	10	2122333	59.94	7.29
B8	Sample 20	2	2	11	2276133	59.94	7.26
B8	Sample 20	2	2	12	2429933	59.94	7.20
B8	Sample 20	2	2	13	2583717	59.94	7.29
B8	Sample 20	2	2	14	2737567	59.94	7.28
B8	Sample 20	2	2	15	2891383	59.94	7.35
B8	Sample 20	2	2	16	3045167	59.94	7.29
B8	Sample 20	2	2	17	3199000	59.94	7.31
B8	Sample 20	2	2	18	3352767	59.94	7.31
B8	Sample 20	2	2	19	3506567	59.94	7.35
B8	Sample 20	2	2	20	3660367	59.94	7.46
B8	Sample 20	2	2	21	3814167	59.94	7.41
B8	Sample 20	2	2	22	3967950	59.94	7.50
B8	Sample 20	2	2	23	4121750	59.94	7.56
B8	Sample 20	2	2	24	4275567	59.94	7.88
B8	Sample 20	2	2	25	4429367	59.94	8.32
B8	Sample 20	2	2	26	4583183	59.94	9.23
B8	Sample 20	2	2	27	4736983	59.94	10.85
B8	Sample 20	2	2	28	4890800	59.94	14.01
B8	Sample 20	2	2	29	5044583	59.94	19.81
B8	Sample 20	2	2	30	5198383	59.94	30.08
B8	Sample 20	2	2	31	5352200	59.94	45.32
B8	Sample 20	2	2	32	5506000	59.94	63.16
B8	Sample 20	2	2	33	5659817	59.94	76.09
B8	Sample 20	2	2	34	5813600	59.94	82.85
B8	Sample 20	2	2	35	5967383	59.94	86.77
B8	Sample 20	2	2	36	6121217	59.94	90.00
B8	Sample 20	2	2	37	6274700	59.97	92.07
B8	Sample 20	2	2	38	6428550	59.94	93.52
B8	Sample 20	2	2	39	6582417	59.94	94.62
B8	Sample 20	2	2	40	6736233	59.94	95.36
B8	Sample 20	2	2	41	6890067	59.94	96.10
B8	Sample 20	2	2	42	7043817	59.94	96.74
B8	Sample 20	2	2	43	7197650	59.94	96.78
B8	Sample 20	2	2	44	7351467	59.94	97.15
B8	Sample 20	2	2	45	7505233	59.94	97.65
B9	Sample 21	2	2	1	738150	59.94	10.69
B9	Sample 21	2	2	2	891933	59.94	10.70
B9	Sample 21	2	2	3	1045733	59.94	10.74
B9	Sample 21	2	2	4	1199567	59.97	10.85
B9	Sample 21	2	2	5	1353300	59.94	10.67
B9	Sample 21	2	2	6	1507150	59.94	10.72
B9	Sample 21	2	2	7	1660933	59.94	10.74
B9	Sample 21	2	2	8	1814717	59.94	10.79
B9	Sample 21	2	2	9	1968517	59.94	10.70
B9	Sample 21	2	2	10	2122333	59.94	10.72
B9	Sample 21	2	2	11	2276133	59.94	10.74
B9	Sample 21	2	2	12	2429933	59.94	10.70
B9	Sample 21	2	2	13	2583717	59.94	10.81
B9	Sample 21	2	2	14	2737567	59.94	10.68
B9	Sample 21	2	2	15	2891383	59.94	10.81
B9	Sample 21	2	2	16	3045167	59.94	10.75
B9	Sample 21	2	2	17	3199000	59.94	10.72
B9	Sample 21	2	2	18	3352767	59.94	10.76
B9	Sample 21	2	2	19	3506567	59.94	10.74
B9	Sample 21	2	2	20	3660367	59.94	10.82
B9	Sample 21	2	2	21	3814167	59.94	10.70
B9	Sample 21	2	2	22	3967950	59.94	10.68
B9	Sample 21	2	2	23	4121750	59.94	10.69
B9	Sample 21	2	2	24	4275567	59.94	10.72
B9	Sample 21	2	2	25	4429367	59.94	10.78
B9	Sample 21	2	2	26	4583183	59.94	10.79
B9	Sample 21	2	2	27	4736983	59.94	10.72
B9	Sample 21	2	2	28	4890800	59.94	10.80
B9	Sample 21	2	2	29	5044583	59.94	10.89
B9	Sample 21	2	2	30	5198383	59.94	11.02
B9	Sample 21	2	2	31	5352200	59.94	11.21
B9	Sample 21	2	2	32	5506000	59.94	11.71
B9	Sample 21	2	2	33	5659817	59.94	12.60
B9	Sample 21	2	2	34	5813600	59.94	14.36
B9	Sample 21	2	2	35	5967383	59.94	17.71
B9	Sample 21	2	2	36	6121217	59.94	23.76
B9	Sample 21	2	2	37	6274700	59.97	34.11
B9	Sample 21	2	2	38	6428550	59.94	49.23
B9	Sample 21	2	2	39	6582417	59.94	66.33
B9	Sample 21	2	2	40	6736233	59.94	79.40
B9	Sample 21	2	2	41	6890067	59.94	87.02
B9	Sample 21	2	2	42	7043817	59.94	91.82
B9	Sample 21	2	2	43	7197650	59.94	94.88
B9	Sample 21	2	2	44	7351467	59.94	97.25
B9	Sample 21	2	2	45	7505233	59.94	98.58
B10	Sample 22	2	2	1	738150	59.94	4.34
B10	Sample 22	2	2	2	891933	59.94	4.31
B10	Sample 22	2	2	3	1045733	59.94	4.45
B10	Sample 22	2	2	4	1199567	59.97	4.45
B10	Sample 22	2	2	5	1353300	59.94	4.43
B10	Sample 22	2	2	6	1507150	59.94	4.50
B10	Sample 22	2	2	7	1660933	59.94	4.47
B10	Sample 22	2	2	8	1814717	59.94	4.52
B10	Sample 22	2	2	9	1968517	59.94	4.55
B10	Sample 22	2	2	10	2122333	59.94	4.55
B10	Sample 22	2	2	11	2276133	59.94	4.54
B10	Sample 22	2	2	12	2429933	59.94	4.59
B10	Sample 22	2	2	13	2583717	59.94	4.62
B10	Sample 22	2	2	14	2737567	59.94	4.61
B10	Sample 22	2	2	15	2891383	59.94	4.64
B10	Sample 22	2	2	16	3045167	59.94	4.59
B10	Sample 22	2	2	17	3199000	59.94	4.59
B10	Sample 22	2	2	18	3352767	59.94	4.66
B10	Sample 22	2	2	19	3506567	59.94	4.71
B10	Sample 22	2	2	20	3660367	59.94	4.73
B10	Sample 22	2	2	21	3814167	59.94	4.68
B10	Sample 22	2	2	22	3967950	59.94	4.71
B10	Sample 22	2	2	23	4121750	59.94	4.75
B10	Sample 22	2	2	24	4275567	59.94	4.73
B10	Sample 22	2	2	25	4429367	59.94	4.74
B10	Sample 22	2	2	26	4583183	59.94	4.79
B10	Sample 22	2	2	27	4736983	59.94	4.80
B10	Sample 22	2	2	28	4890800	59.94	4.91
B10	Sample 22	2	2	29	5044583	59.94	5.07
B10	Sample 22	2	2	30	5198383	59.94	5.28
B10	Sample 22	2	2	31	5352200	59.94	5.81
B10	Sample 22	2	2	32	5506000	59.94	6.90
B10	Sample 22	2	2	33	5659817	59.94	8.71
B10	Sample 22	2	2	34	5813600	59.94	12.20
B10	Sample 22	2	2	35	5967383	59.94	18.72
B10	Sample 22	2	2	36	6121217	59.94	29.38
B10	Sample 22	2	2	37	6274700	59.97	45.29
B10	Sample 22	2	2	38	6428550	59.94	64.01
B10	Sample 22	2	2	39	6582417	59.94	80.89
B10	Sample 22	2	2	40	6736233	59.94	91.28
B10	Sample 22	2	2	41	6890067	59.94	97.32
B10	Sample 22	2	2	42	7043817	59.94	100.93
B10	Sample 22	2	2	43	7197650	59.94	103.57
B10	Sample 22	2	2	44	7351467	59.94	105.63
B10	Sample 22	2	2	45	7505233	59.94	107.01
B11	Sample 23	2	2	1	738150	59.94	6.34
B11	Sample 23	2	2	2	891933	59.94	6.33
B11	Sample 23	2	2	3	1045733	59.94	6.43
B11	Sample 23	2	2	4	1199567	59.97	6.51
B11	Sample 23	2	2	5	1353300	59.94	6.41
B11	Sample 23	2	2	6	1507150	59.94	6.48
B11	Sample 23	2	2	7	1660933	59.94	6.51
B11	Sample 23	2	2	8	1814717	59.94	6.61
B11	Sample 23	2	2	9	1968517	59.94	6.58
B11	Sample 23	2	2	10	2122333	59.94	6.56
B11	Sample 23	2	2	11	2276133	59.94	6.53
B11	Sample 23	2	2	12	2429933	59.94	6.53
B11	Sample 23	2	2	13	2583717	59.94	6.58
B11	Sample 23	2	2	14	2737567	59.94	6.61
B11	Sample 23	2	2	15	2891383	59.94	6.66
B11	Sample 23	2	2	16	3045167	59.94	6.61
B11	Sample 23	2	2	17	3199000	59.94	6.71
B11	Sample 23	2	2	18	3352767	59.94	6.85
B11	Sample 23	2	2	19	3506567	59.94	7.05
B11	Sample 23	2	2	20	3660367	59.94	7.38
B11	Sample 23	2	2	21	3814167	59.94	8.24
B11	Sample 23	2	2	22	3967950	59.94	9.68
B11	Sample 23	2	2	23	4121750	59.94	12.57
B11	Sample 23	2	2	24	4275567	59.94	17.80
B11	Sample 23	2	2	25	4429367	59.94	27.32
B11	Sample 23	2	2	26	4583183	59.94	41.14
B11	Sample 23	2	2	27	4736983	59.94	55.94
B11	Sample 23	2	2	28	4890800	59.94	67.75
B11	Sample 23	2	2	29	5044583	59.94	76.47
B11	Sample 23	2	2	30	5198383	59.94	83.11
B11	Sample 23	2	2	31	5352200	59.94	88.17
B11	Sample 23	2	2	32	5506000	59.94	92.63
B11	Sample 23	2	2	33	5659817	59.94	96.49
B11	Sample 23	2	2	34	5813600	59.94	99.41
B11	Sample 23	2	2	35	5967383	59.94	102.02
B11	Sample 23	2	2	36	6121217	59.94	103.91
B11	Sample 23	2	2	37	6274700	59.97	106.10
B11	Sample 23	2	2	38	6428550	59.94	107.27
B11	Sample 23	2	2	39	6582417	59.94	108.29
B11	Sample 23	2	2	40	6736233	59.94	109.35
B11	Sample 23	2	2	41	6890067	59.94	110.41
B11	Sample 23	2	2	42	7043817	59.94	111.04
B11	Sample 23	2	2	43	7197650	59.94	111.60
B11	Sample 23	2	2	44	7351467	59.94	112.11
B11	Sample 23	2	2	45	7505233	59.94	112.62
B12	Sample 24	2	2	1	738150	59.94	4.29
B12	Sample 24	2	2	2	891933	59.94	4.33
B12	Sample 24	2	2	3	1045733	59.94	4.41
B12	Sample 24	2	2	4	1199567	59.97	4.46
B12	Sample 24	2	2	5	1353300	59.94	4.38
B12	Sample 24	2	2	6	1507150	59.94	4.49
B12	Sample 24	2	2	7	1660933	59.94	4.46
B12	Sample 24	2	2	8	1814717	59.94	4.55
B12	Sample 24	2	2	9	1968517	59.94	4.44
B12	Sample 24	2	2	10	2122333	59.94	4.52
B12	Sample 24	2	2	11	2276133	59.94	4.49
B12	Sample 24	2	2	12	2429933	59.94	4.52
B12	Sample 24	2	2	13	2583717	59.94	4.57
B12	Sample 24	2	2	14	2737567	59.94	4.57
B12	Sample 24	2	2	15	2891383	59.94	4.63
B12	Sample 24	2	2	16	3045167	59.94	4.60
B12	Sample 24	2	2	17	3199000	59.94	4.63
B12	Sample 24	2	2	18	3352767	59.94	4.68
B12	Sample 24	2	2	19	3506567	59.94	4.81
B12	Sample 24	2	2	20	3660367	59.94	4.95
B12	Sample 24	2	2	21	3814167	59.94	5.24
B12	Sample 24	2	2	22	3967950	59.94	5.98
B12	Sample 24	2	2	23	4121750	59.94	7.30
B12	Sample 24	2	2	24	4275567	59.94	9.81
B12	Sample 24	2	2	25	4429367	59.94	14.50
B12	Sample 24	2	2	26	4583183	59.94	23.52
B12	Sample 24	2	2	27	4736983	59.94	38.58
B12	Sample 24	2	2	28	4890800	59.94	58.86
B12	Sample 24	2	2	29	5044583	59.94	76.73
B12	Sample 24	2	2	30	5198383	59.94	87.14
B12	Sample 24	2	2	31	5352200	59.94	92.36
B12	Sample 24	2	2	32	5506000	59.94	95.64
B12	Sample 24	2	2	33	5659817	59.94	97.92
B12	Sample 24	2	2	34	5813600	59.94	99.56
B12	Sample 24	2	2	35	5967383	59.94	100.72
B12	Sample 24	2	2	36	6121217	59.94	101.72
B12	Sample 24	2	2	37	6274700	59.97	102.38
B12	Sample 24	2	2	38	6428550	59.94	102.91
B12	Sample 24	2	2	39	6582417	59.94	103.29
B12	Sample 24	2	2	40	6736233	59.94	103.69
B12	Sample 24	2	2	41	6890067	59.94	103.93
B12	Sample 24	2	2	42	7043817	59.94	104.24
B12	Sample 24	2	2	43	7197650	59.94	104.22
B12	Sample 24	2	2	44	7351467	59.94	104.47
B12	Sample 24	2	2	45	7505233	59.94	104.65
C1	Sample 25	2	2	1	738150	59.94	5.11
C1	Sample 25	2	2	2	891933	59.94	5.12
C1	Sample 25	2	2	3	1045733	59.94	5.22
C1	Sample 25	2	2	4	1199567	59.97	5.19
C1	Sample 25	2	2	5	1353300	59.94	5.22
C1	Sample 25	2	2	6	1507150	59.94	5.29
C1	Sample 25	2	2	7	1660933	59.94	5.29
C1	Sample 25	2	2	8	1814717	59.94	5.29
C1	Sample 25	2	2	9	1968517	59.94	5.27
C1	Sample 25	2	2	10	2122333	59.94	5.29
C1	Sample 25	2	2	11	2276133	59.94	5.36
C1	Sample 25	2	2	12	2429933	59.94	5.36
C1	Sample 25	2	2	13	2583717	59.94	5.36
C1	Sample 25	2	2	14	2737567	59.94	5.31
C1	Sample 25	2	2	15	2891383	59.94	5.39
C1	Sample 25	2	2	16	3045167	59.94	5.36
C1	Sample 25	2	2	17	3199000	59.94	5.32
C1	Sample 25	2	2	18	3352767	59.94	5.36
C1	Sample 25	2	2	19	3506567	59.94	5.46
C1	Sample 25	2	2	20	3660367	59.94	5.51
C1	Sample 25	2	2	21	3814167	59.94	5.55
C1	Sample 25	2	2	22	3967950	59.94	5.72
C1	Sample 25	2	2	23	4121750	59.94	5.98
C1	Sample 25	2	2	24	4275567	59.94	6.48
C1	Sample 25	2	2	25	4429367	59.94	7.64
C1	Sample 25	2	2	26	4583183	59.94	9.65
C1	Sample 25	2	2	27	4736983	59.94	13.43
C1	Sample 25	2	2	28	4890800	59.94	20.66
C1	Sample 25	2	2	29	5044583	59.94	32.55
C1	Sample 25	2	2	30	5198383	59.94	49.95
C1	Sample 25	2	2	31	5352200	59.94	69.07
C1	Sample 25	2	2	32	5506000	59.94	82.11
C1	Sample 25	2	2	33	5659817	59.94	88.19
C1	Sample 25	2	2	34	5813600	59.94	91.82
C1	Sample 25	2	2	35	5967383	59.94	94.30
C1	Sample 25	2	2	36	6121217	59.94	95.99
C1	Sample 25	2	2	37	6274700	59.97	97.09
C1	Sample 25	2	2	38	6428550	59.94	97.98
C1	Sample 25	2	2	39	6582417	59.94	98.51
C1	Sample 25	2	2	40	6736233	59.94	99.03
C1	Sample 25	2	2	41	6890067	59.94	99.45
C1	Sample 25	2	2	42	7043817	59.94	99.42
C1	Sample 25	2	2	43	7197650	59.94	99.63
C1	Sample 25	2	2	44	7351467	59.94	99.79
C1	Sample 25	2	2	45	7505233	59.94	99.85
C2	Sample 26	2	2	1	738150	59.94	7.69
C2	Sample 26	2	2	2	891933	59.94	7.68
C2	Sample 26	2	2	3	1045733	59.94	7.79
C2	Sample 26	2	2	4	1199567	59.97	7.77
C2	Sample 26	2	2	5	1353300	59.94	7.72
C2	Sample 26	2	2	6	1507150	59.94	7.79
C2	Sample 26	2	2	7	1660933	59.94	7.81
C2	Sample 26	2	2	8	1814717	59.94	7.77
C2	Sample 26	2	2	9	1968517	59.94	7.70
C2	Sample 26	2	2	10	2122333	59.94	7.81
C2	Sample 26	2	2	11	2276133	59.94	7.79
C2	Sample 26	2	2	12	2429933	59.94	7.93
C2	Sample 26	2	2	13	2583717	59.94	7.86
C2	Sample 26	2	2	14	2737567	59.94	7.81
C2	Sample 26	2	2	15	2891383	59.94	7.86
C2	Sample 26	2	2	16	3045167	59.94	7.88
C2	Sample 26	2	2	17	3199000	59.94	7.84
C2	Sample 26	2	2	18	3352767	59.94	7.86
C2	Sample 26	2	2	19	3506567	59.94	7.97
C2	Sample 26	2	2	20	3660367	59.94	7.88
C2	Sample 26	2	2	21	3814167	59.94	7.88
C2	Sample 26	2	2	22	3967950	59.94	7.86
C2	Sample 26	2	2	23	4121750	59.94	7.90
C2	Sample 26	2	2	24	4275567	59.94	7.86
C2	Sample 26	2	2	25	4429367	59.94	7.94
C2	Sample 26	2	2	26	4583183	59.94	7.85
C2	Sample 26	2	2	27	4736983	59.94	7.96
C2	Sample 26	2	2	28	4890800	59.94	8.06
C2	Sample 26	2	2	29	5044583	59.94	8.10
C2	Sample 26	2	2	30	5198383	59.94	8.32
C2	Sample 26	2	2	31	5352200	59.94	8.64
C2	Sample 26	2	2	32	5506000	59.94	9.34
C2	Sample 26	2	2	33	5659817	59.94	10.59
C2	Sample 26	2	2	34	5813600	59.94	13.09
C2	Sample 26	2	2	35	5967383	59.94	17.51
C2	Sample 26	2	2	36	6121217	59.94	24.14
C2	Sample 26	2	2	37	6274700	59.97	32.04
C2	Sample 26	2	2	38	6428550	59.94	42.92
C2	Sample 26	2	2	39	6582417	59.94	54.83
C2	Sample 26	2	2	40	6736233	59.94	64.74
C2	Sample 26	2	2	41	6890067	59.94	71.24
C2	Sample 26	2	2	42	7043817	59.94	75.58
C2	Sample 26	2	2	43	7197650	59.94	78.62
C2	Sample 26	2	2	44	7351467	59.94	80.74
C2	Sample 26	2	2	45	7505233	59.94	82.01
C3	Sample 27	2	2	1	738150	59.94	5.73
C3	Sample 27	2	2	2	891933	59.94	5.72
C3	Sample 27	2	2	3	1045733	59.94	5.77
C3	Sample 27	2	2	4	1199567	59.97	5.76
C3	Sample 27	2	2	5	1353300	59.94	5.76
C3	Sample 27	2	2	6	1507150	59.94	5.83
C3	Sample 27	2	2	7	1660933	59.94	5.85
C3	Sample 27	2	2	8	1814717	59.94	5.87
C3	Sample 27	2	2	9	1968517	59.94	5.85
C3	Sample 27	2	2	10	2122333	59.94	5.90
C3	Sample 27	2	2	11	2276133	59.94	5.94
C3	Sample 27	2	2	12	2429933	59.94	5.90
C3	Sample 27	2	2	13	2583717	59.94	5.89
C3	Sample 27	2	2	14	2737567	59.94	5.87
C3	Sample 27	2	2	15	2891383	59.94	5.98
C3	Sample 27	2	2	16	3045167	59.94	5.94
C3	Sample 27	2	2	17	3199000	59.94	5.90
C3	Sample 27	2	2	18	3352767	59.94	5.92
C3	Sample 27	2	2	19	3506567	59.94	5.98
C3	Sample 27	2	2	20	3660367	59.94	6.00
C3	Sample 27	2	2	21	3814167	59.94	5.96
C3	Sample 27	2	2	22	3967950	59.94	6.02
C3	Sample 27	2	2	23	4121750	59.94	6.06
C3	Sample 27	2	2	24	4275567	59.94	6.09
C3	Sample 27	2	2	25	4429367	59.94	6.23
C3	Sample 27	2	2	26	4583183	59.94	6.49
C3	Sample 27	2	2	27	4736983	59.94	7.00
C3	Sample 27	2	2	28	4890800	59.94	8.02
C3	Sample 27	2	2	29	5044583	59.94	9.73
C3	Sample 27	2	2	30	5198383	59.94	13.15
C3	Sample 27	2	2	31	5352200	59.94	19.64
C3	Sample 27	2	2	32	5506000	59.94	31.17
C3	Sample 27	2	2	33	5659817	59.94	48.39
C3	Sample 27	2	2	34	5813600	59.94	66.70
C3	Sample 27	2	2	35	5967383	59.94	79.29
C3	Sample 27	2	2	36	6121217	59.94	86.42
C3	Sample 27	2	2	37	6274700	59.97	91.04
C3	Sample 27	2	2	38	6428550	59.94	93.98
C3	Sample 27	2	2	39	6582417	59.94	96.00
C3	Sample 27	2	2	40	6736233	59.94	97.37
C3	Sample 27	2	2	41	6890067	59.94	98.80
C3	Sample 27	2	2	42	7043817	59.94	99.41
C3	Sample 27	2	2	43	7197650	59.94	100.05
C3	Sample 27	2	2	44	7351467	59.94	100.79
C3	Sample 27	2	2	45	7505233	59.94	101.03
C4	Sample 28	2	2	1	738150	59.94	3.35
C4	Sample 28	2	2	2	891933	59.94	3.39
C4	Sample 28	2	2	3	1045733	59.94	3.45
C4	Sample 28	2	2	4	1199567	59.97	3.41
C4	Sample 28	2	2	5	1353300	59.94	3.45
C4	Sample 28	2	2	6	1507150	59.94	3.51
C4	Sample 28	2	2	7	1660933	59.94	3.45
C4	Sample 28	2	2	8	1814717	59.94	3.51
C4	Sample 28	2	2	9	1968517	59.94	3.47
C4	Sample 28	2	2	10	2122333	59.94	3.51
C4	Sample 28	2	2	11	2276133	59.94	3.55
C4	Sample 28	2	2	12	2429933	59.94	3.57
C4	Sample 28	2	2	13	2583717	59.94	3.63
C4	Sample 28	2	2	14	2737567	59.94	3.61
C4	Sample 28	2	2	15	2891383	59.94	3.61
C4	Sample 28	2	2	16	3045167	59.94	3.64
C4	Sample 28	2	2	17	3199000	59.94	3.64
C4	Sample 28	2	2	18	3352767	59.94	3.68
C4	Sample 28	2	2	19	3506567	59.94	3.65
C4	Sample 28	2	2	20	3660367	59.94	3.66
C4	Sample 28	2	2	21	3814167	59.94	3.70
C4	Sample 28	2	2	22	3967950	59.94	3.70
C4	Sample 28	2	2	23	4121750	59.94	3.74
C4	Sample 28	2	2	24	4275567	59.94	3.78
C4	Sample 28	2	2	25	4429367	59.94	3.88
C4	Sample 28	2	2	26	4583183	59.94	4.13
C4	Sample 28	2	2	27	4736983	59.94	4.50
C4	Sample 28	2	2	28	4890800	59.94	5.24
C4	Sample 28	2	2	29	5044583	59.94	6.61
C4	Sample 28	2	2	30	5198383	59.94	9.26
C4	Sample 28	2	2	31	5352200	59.94	14.15
C4	Sample 28	2	2	32	5506000	59.94	22.96
C4	Sample 28	2	2	33	5659817	59.94	36.97
C4	Sample 28	2	2	34	5813600	59.94	54.37
C4	Sample 28	2	2	35	5967383	59.94	67.90
C4	Sample 28	2	2	36	6121217	59.94	74.28
C4	Sample 28	2	2	37	6274700	59.97	78.54
C4	Sample 28	2	2	38	6428550	59.94	82.69
C4	Sample 28	2	2	39	6582417	59.94	86.24
C4	Sample 28	2	2	40	6736233	59.94	88.99
C4	Sample 28	2	2	41	6890067	59.94	91.18
C4	Sample 28	2	2	42	7043817	59.94	92.92
C4	Sample 28	2	2	43	7197650	59.94	94.12
C4	Sample 28	2	2	44	7351467	59.94	95.27
C4	Sample 28	2	2	45	7505233	59.94	96.32
C5	Sample 29	2	2	1	738150	59.94	4.10
C5	Sample 29	2	2	2	891933	59.94	4.06
C5	Sample 29	2	2	3	1045733	59.94	4.14
C5	Sample 29	2	2	4	1199567	59.97	4.10
C5	Sample 29	2	2	5	1353300	59.94	4.10
C5	Sample 29	2	2	6	1507150	59.94	4.22
C5	Sample 29	2	2	7	1660933	59.94	4.14
C5	Sample 29	2	2	8	1814717	59.94	4.18
C5	Sample 29	2	2	9	1968517	59.94	4.22
C5	Sample 29	2	2	10	2122333	59.94	4.26
C5	Sample 29	2	2	11	2276133	59.94	4.28
C5	Sample 29	2	2	12	2429933	59.94	4.26
C5	Sample 29	2	2	13	2583717	59.94	4.26
C5	Sample 29	2	2	14	2737567	59.94	4.28
C5	Sample 29	2	2	15	2891383	59.94	4.30
C5	Sample 29	2	2	16	3045167	59.94	4.34
C5	Sample 29	2	2	17	3199000	59.94	4.30
C5	Sample 29	2	2	18	3352767	59.94	4.40
C5	Sample 29	2	2	19	3506567	59.94	4.40
C5	Sample 29	2	2	20	3660367	59.94	4.36
C5	Sample 29	2	2	21	3814167	59.94	4.36
C5	Sample 29	2	2	22	3967950	59.94	4.46
C5	Sample 29	2	2	23	4121750	59.94	4.40
C5	Sample 29	2	2	24	4275567	59.94	4.42
C5	Sample 29	2	2	25	4429367	59.94	4.48
C5	Sample 29	2	2	26	4583183	59.94	4.54
C5	Sample 29	2	2	27	4736983	59.94	4.66
C5	Sample 29	2	2	28	4890800	59.94	4.93
C5	Sample 29	2	2	29	5044583	59.94	5.33
C5	Sample 29	2	2	30	5198383	59.94	6.21
C5	Sample 29	2	2	31	5352200	59.94	7.81
C5	Sample 29	2	2	32	5506000	59.94	10.85
C5	Sample 29	2	2	33	5659817	59.94	16.40
C5	Sample 29	2	2	34	5813600	59.94	26.19
C5	Sample 29	2	2	35	5967383	59.94	41.34
C5	Sample 29	2	2	36	6121217	59.94	58.25
C5	Sample 29	2	2	37	6274700	59.97	70.88
C5	Sample 29	2	2	38	6428550	59.94	77.72
C5	Sample 29	2	2	39	6582417	59.94	81.15
C5	Sample 29	2	2	40	6736233	59.94	83.28
C5	Sample 29	2	2	41	6890067	59.94	84.80
C5	Sample 29	2	2	42	7043817	59.94	85.73
C5	Sample 29	2	2	43	7197650	59.94	86.29
C5	Sample 29	2	2	44	7351467	59.94	86.93
C5	Sample 29	2	2	45	7505233	59.94	87.14
C6	Sample 30	2	2	1	738150	59.94	7.84
C6	Sample 30	2	2	2	891933	59.94	7.87
C6	Sample 30	2	2	3	1045733	59.94	7.90
C6	Sample 30	2	2	4	1199567	59.97	7.87
C6	Sample 30	2	2	5	1353300	59.94	7.89
C6	Sample 30	2	2	6	1507150	59.94	7.94
C6	Sample 30	2	2	7	1660933	59.94	7.97
C6	Sample 30	2	2	8	1814717	59.94	8.00
C6	Sample 30	2	2	9	1968517	59.94	7.94
C6	Sample 30	2	2	10	2122333	59.94	8.00
C6	Sample 30	2	2	11	2276133	59.94	7.95
C6	Sample 30	2	2	12	2429933	59.94	7.98
C6	Sample 30	2	2	13	2583717	59.94	8.00
C6	Sample 30	2	2	14	2737567	59.94	7.99
C6	Sample 30	2	2	15	2891383	59.94	8.00
C6	Sample 30	2	2	16	3045167	59.94	7.98
C6	Sample 30	2	2	17	3199000	59.94	8.02
C6	Sample 30	2	2	18	3352767	59.94	8.02
C6	Sample 30	2	2	19	3506567	59.94	8.04
C6	Sample 30	2	2	20	3660367	59.94	8.02
C6	Sample 30	2	2	21	3814167	59.94	8.03
C6	Sample 30	2	2	22	3967950	59.94	8.06
C6	Sample 30	2	2	23	4121750	59.94	8.03
C6	Sample 30	2	2	24	4275567	59.94	8.06
C6	Sample 30	2	2	25	4429367	59.94	8.05
C6	Sample 30	2	2	26	4583183	59.94	8.01
C6	Sample 30	2	2	27	4736983	59.94	8.01
C6	Sample 30	2	2	28	4890800	59.94	8.09
C6	Sample 30	2	2	29	5044583	59.94	8.07
C6	Sample 30	2	2	30	5198383	59.94	8.17
C6	Sample 30	2	2	31	5352200	59.94	8.41
C6	Sample 30	2	2	32	5506000	59.94	8.73
C6	Sample 30	2	2	33	5659817	59.94	9.25
C6	Sample 30	2	2	34	5813600	59.94	10.38
C6	Sample 30	2	2	35	5967383	59.94	12.52
C6	Sample 30	2	2	36	6121217	59.94	16.43
C6	Sample 30	2	2	37	6274700	59.97	23.50
C6	Sample 30	2	2	38	6428550	59.94	35.16
C6	Sample 30	2	2	39	6582417	59.94	50.13
C6	Sample 30	2	2	40	6736233	59.94	62.61
C6	Sample 30	2	2	41	6890067	59.94	69.54
C6	Sample 30	2	2	42	7043817	59.94	73.76
C6	Sample 30	2	2	43	7197650	59.94	77.20
C6	Sample 30	2	2	44	7351467	59.94	80.13
C6	Sample 30	2	2	45	7505233	59.94	82.96
C7	Sample 31	2	2	1	738150	59.94	5.21
C7	Sample 31	2	2	2	891933	59.94	5.24
C7	Sample 31	2	2	3	1045733	59.94	5.31
C7	Sample 31	2	2	4	1199567	59.97	5.28
C7	Sample 31	2	2	5	1353300	59.94	5.20
C7	Sample 31	2	2	6	1507150	59.94	5.33
C7	Sample 31	2	2	7	1660933	59.94	5.26
C7	Sample 31	2	2	8	1814717	59.94	5.35
C7	Sample 31	2	2	9	1968517	59.94	5.29
C7	Sample 31	2	2	10	2122333	59.94	5.35
C7	Sample 31	2	2	11	2276133	59.94	5.39
C7	Sample 31	2	2	12	2429933	59.94	5.37
C7	Sample 31	2	2	13	2583717	59.94	5.37
C7	Sample 31	2	2	14	2737567	59.94	5.39
C7	Sample 31	2	2	15	2891383	59.94	5.37
C7	Sample 31	2	2	16	3045167	59.94	5.39
C7	Sample 31	2	2	17	3199000	59.94	5.43
C7	Sample 31	2	2	18	3352767	59.94	5.47
C7	Sample 31	2	2	19	3506567	59.94	5.49
C7	Sample 31	2	2	20	3660367	59.94	5.43
C7	Sample 31	2	2	21	3814167	59.94	5.43
C7	Sample 31	2	2	22	3967950	59.94	5.49
C7	Sample 31	2	2	23	4121750	59.94	5.49
C7	Sample 31	2	2	24	4275567	59.94	5.43
C7	Sample 31	2	2	25	4429367	59.94	5.47
C7	Sample 31	2	2	26	4583183	59.94	5.51
C7	Sample 31	2	2	27	4736983	59.94	5.63
C7	Sample 31	2	2	28	4890800	59.94	5.89
C7	Sample 31	2	2	29	5044583	59.94	6.04
C7	Sample 31	2	2	30	5198383	59.94	6.59
C7	Sample 31	2	2	31	5352200	59.94	7.58
C7	Sample 31	2	2	32	5506000	59.94	9.32
C7	Sample 31	2	2	33	5659817	59.94	12.62
C7	Sample 31	2	2	34	5813600	59.94	18.59
C7	Sample 31	2	2	35	5967383	59.94	27.94
C7	Sample 31	2	2	36	6121217	59.94	39.10
C7	Sample 31	2	2	37	6274700	59.97	47.35
C7	Sample 31	2	2	38	6428550	59.94	53.17
C7	Sample 31	2	2	39	6582417	59.94	57.91
C7	Sample 31	2	2	40	6736233	59.94	62.46
C7	Sample 31	2	2	41	6890067	59.94	66.15
C7	Sample 31	2	2	42	7043817	59.94	69.39
C7	Sample 31	2	2	43	7197650	59.94	71.71
C7	Sample 31	2	2	44	7351467	59.94	73.44
C7	Sample 31	2	2	45	7505233	59.94	74.91
C8	Sample 32	2	2	1	738150	59.94	3.99
C8	Sample 32	2	2	2	891933	59.94	4.04
C8	Sample 32	2	2	3	1045733	59.94	4.04
C8	Sample 32	2	2	4	1199567	59.97	4.04
C8	Sample 32	2	2	5	1353300	59.94	4.04
C8	Sample 32	2	2	6	1507150	59.94	4.15
C8	Sample 32	2	2	7	1660933	59.94	4.06
C8	Sample 32	2	2	8	1814717	59.94	4.17
C8	Sample 32	2	2	9	1968517	59.94	4.11
C8	Sample 32	2	2	10	2122333	59.94	4.19
C8	Sample 32	2	2	11	2276133	59.94	4.21
C8	Sample 32	2	2	12	2429933	59.94	4.21
C8	Sample 32	2	2	13	2583717	59.94	4.21
C8	Sample 32	2	2	14	2737567	59.94	4.21
C8	Sample 32	2	2	15	2891383	59.94	4.23
C8	Sample 32	2	2	16	3045167	59.94	4.24
C8	Sample 32	2	2	17	3199000	59.94	4.23
C8	Sample 32	2	2	18	3352767	59.94	4.28
C8	Sample 32	2	2	19	3506567	59.94	4.28
C8	Sample 32	2	2	20	3660367	59.94	4.32
C8	Sample 32	2	2	21	3814167	59.94	4.27
C8	Sample 32	2	2	22	3967950	59.94	4.36
C8	Sample 32	2	2	23	4121750	59.94	4.34
C8	Sample 32	2	2	24	4275567	59.94	4.34
C8	Sample 32	2	2	25	4429367	59.94	4.34
C8	Sample 32	2	2	26	4583183	59.94	4.32
C8	Sample 32	2	2	27	4736983	59.94	4.44
C8	Sample 32	2	2	28	4890800	59.94	4.48
C8	Sample 32	2	2	29	5044583	59.94	4.51
C8	Sample 32	2	2	30	5198383	59.94	4.61
C8	Sample 32	2	2	31	5352200	59.94	4.90
C8	Sample 32	2	2	32	5506000	59.94	5.32
C8	Sample 32	2	2	33	5659817	59.94	6.17
C8	Sample 32	2	2	34	5813600	59.94	7.91
C8	Sample 32	2	2	35	5967383	59.94	10.94
C8	Sample 32	2	2	36	6121217	59.94	16.50
C8	Sample 32	2	2	37	6274700	59.97	26.15
C8	Sample 32	2	2	38	6428550	59.94	40.35
C8	Sample 32	2	2	39	6582417	59.94	55.56
C8	Sample 32	2	2	40	6736233	59.94	67.76
C8	Sample 32	2	2	41	6890067	59.94	74.86
C8	Sample 32	2	2	42	7043817	59.94	79.01
C8	Sample 32	2	2	43	7197650	59.94	81.90
C8	Sample 32	2	2	44	7351467	59.94	83.88
C8	Sample 32	2	2	45	7505233	59.94	85.75
C9	Sample 33	2	2	1	738150	59.94	4.18
C9	Sample 33	2	2	2	891933	59.94	4.26
C9	Sample 33	2	2	3	1045733	59.94	4.24
C9	Sample 33	2	2	4	1199567	59.97	4.26
C9	Sample 33	2	2	5	1353300	59.94	4.28
C9	Sample 33	2	2	6	1507150	59.94	4.35
C9	Sample 33	2	2	7	1660933	59.94	4.35
C9	Sample 33	2	2	8	1814717	59.94	4.37
C9	Sample 33	2	2	9	1968517	59.94	4.37
C9	Sample 33	2	2	10	2122333	59.94	4.39
C9	Sample 33	2	2	11	2276133	59.94	4.46
C9	Sample 33	2	2	12	2429933	59.94	4.42
C9	Sample 33	2	2	13	2583717	59.94	4.50
C9	Sample 33	2	2	14	2737567	59.94	4.44
C9	Sample 33	2	2	15	2891383	59.94	4.50
C9	Sample 33	2	2	16	3045167	59.94	4.51
C9	Sample 33	2	2	17	3199000	59.94	4.50
C9	Sample 33	2	2	18	3352767	59.94	4.50
C9	Sample 33	2	2	19	3506567	59.94	4.52
C9	Sample 33	2	2	20	3660367	59.94	4.57
C9	Sample 33	2	2	21	3814167	59.94	4.57
C9	Sample 33	2	2	22	3967950	59.94	4.59
C9	Sample 33	2	2	23	4121750	59.94	4.63
C9	Sample 33	2	2	24	4275567	59.94	4.64
C9	Sample 33	2	2	25	4429367	59.94	4.76
C9	Sample 33	2	2	26	4583183	59.94	5.01
C9	Sample 33	2	2	27	4736983	59.94	5.40
C9	Sample 33	2	2	28	4890800	59.94	6.22
C9	Sample 33	2	2	29	5044583	59.94	7.73
C9	Sample 33	2	2	30	5198383	59.94	10.42
C9	Sample 33	2	2	31	5352200	59.94	15.43
C9	Sample 33	2	2	32	5506000	59.94	24.68
C9	Sample 33	2	2	33	5659817	59.94	39.60
C9	Sample 33	2	2	34	5813600	59.94	58.34
C9	Sample 33	2	2	35	5967383	59.94	74.84
C9	Sample 33	2	2	36	6121217	59.94	83.58
C9	Sample 33	2	2	37	6274700	59.97	87.65
C9	Sample 33	2	2	38	6428550	59.94	90.84
C9	Sample 33	2	2	39	6582417	59.94	93.33
C9	Sample 33	2	2	40	6736233	59.94	95.42
C9	Sample 33	2	2	41	6890067	59.94	97.02
C9	Sample 33	2	2	42	7043817	59.94	98.35
C9	Sample 33	2	2	43	7197650	59.94	99.57
C9	Sample 33	2	2	44	7351467	59.94	100.60
C9	Sample 33	2	2	45	7505233	59.94	101.47
C10	Sample 34	2	2	1	738150	59.94	4.57
C10	Sample 34	2	2	2	891933	59.94	4.57
C10	Sample 34	2	2	3	1045733	59.94	4.57
C10	Sample 34	2	2	4	1199567	59.97	4.61
C10	Sample 34	2	2	5	1353300	59.94	4.61
C10	Sample 34	2	2	6	1507150	59.94	4.76
C10	Sample 34	2	2	7	1660933	59.94	4.66
C10	Sample 34	2	2	8	1814717	59.94	4.73
C10	Sample 34	2	2	9	1968517	59.94	4.71
C10	Sample 34	2	2	10	2122333	59.94	4.75
C10	Sample 34	2	2	11	2276133	59.94	4.80
C10	Sample 34	2	2	12	2429933	59.94	4.76
C10	Sample 34	2	2	13	2583717	59.94	4.75
C10	Sample 34	2	2	14	2737567	59.94	4.80
C10	Sample 34	2	2	15	2891383	59.94	4.83
C10	Sample 34	2	2	16	3045167	59.94	4.83
C10	Sample 34	2	2	17	3199000	59.94	4.85
C10	Sample 34	2	2	18	3352767	59.94	4.85
C10	Sample 34	2	2	19	3506567	59.94	4.94
C10	Sample 34	2	2	20	3660367	59.94	4.92
C10	Sample 34	2	2	21	3814167	59.94	4.92
C10	Sample 34	2	2	22	3967950	59.94	4.96
C10	Sample 34	2	2	23	4121750	59.94	4.91
C10	Sample 34	2	2	24	4275567	59.94	4.89
C10	Sample 34	2	2	25	4429367	59.94	4.91
C10	Sample 34	2	2	26	4583183	59.94	4.89
C10	Sample 34	2	2	27	4736983	59.94	4.96
C10	Sample 34	2	2	28	4890800	59.94	5.05
C10	Sample 34	2	2	29	5044583	59.94	5.00
C10	Sample 34	2	2	30	5198383	59.94	5.05
C10	Sample 34	2	2	31	5352200	59.94	5.04
C10	Sample 34	2	2	32	5506000	59.94	5.04
C10	Sample 34	2	2	33	5659817	59.94	5.13
C10	Sample 34	2	2	34	5813600	59.94	5.21
C10	Sample 34	2	2	35	5967383	59.94	5.38
C10	Sample 34	2	2	36	6121217	59.94	5.67
C10	Sample 34	2	2	37	6274700	59.97	6.24
C10	Sample 34	2	2	38	6428550	59.94	7.27
C10	Sample 34	2	2	39	6582417	59.94	9.09
C10	Sample 34	2	2	40	6736233	59.94	12.61
C10	Sample 34	2	2	41	6890067	59.94	18.97
C10	Sample 34	2	2	42	7043817	59.94	29.45
C10	Sample 34	2	2	43	7197650	59.94	43.28
C10	Sample 34	2	2	44	7351467	59.94	53.88
C10	Sample 34	2	2	45	7505233	59.94	59.33
C11	Sample 35	2	2	1	738150	59.94	7.16
C11	Sample 35	2	2	2	891933	59.94	7.20
C11	Sample 35	2	2	3	1045733	59.94	7.23
C11	Sample 35	2	2	4	1199567	59.97	7.28
C11	Sample 35	2	2	5	1353300	59.94	7.25
C11	Sample 35	2	2	6	1507150	59.94	7.33
C11	Sample 35	2	2	7	1660933	59.94	7.25
C11	Sample 35	2	2	8	1814717	59.94	7.33
C11	Sample 35	2	2	9	1968517	59.94	7.28
C11	Sample 35	2	2	10	2122333	59.94	7.35
C11	Sample 35	2	2	11	2276133	59.94	7.43
C11	Sample 35	2	2	12	2429933	59.94	7.35
C11	Sample 35	2	2	13	2583717	59.94	7.45
C11	Sample 35	2	2	14	2737567	59.94	7.35
C11	Sample 35	2	2	15	2891383	59.94	7.38
C11	Sample 35	2	2	16	3045167	59.94	7.36
C11	Sample 35	2	2	17	3199000	59.94	7.40
C11	Sample 35	2	2	18	3352767	59.94	7.43
C11	Sample 35	2	2	19	3506567	59.94	7.50
C11	Sample 35	2	2	20	3660367	59.94	7.41
C11	Sample 35	2	2	21	3814167	59.94	7.42
C11	Sample 35	2	2	22	3967950	59.94	7.53
C11	Sample 35	2	2	23	4121750	59.94	7.42
C11	Sample 35	2	2	24	4275567	59.94	7.45
C11	Sample 35	2	2	25	4429367	59.94	7.52
C11	Sample 35	2	2	26	4583183	59.94	7.46
C11	Sample 35	2	2	27	4736983	59.94	7.51
C11	Sample 35	2	2	28	4890800	59.94	7.55
C11	Sample 35	2	2	29	5044583	59.94	7.62
C11	Sample 35	2	2	30	5198383	59.94	7.64
C11	Sample 35	2	2	31	5352200	59.94	7.76
C11	Sample 35	2	2	32	5506000	59.94	7.93
C11	Sample 35	2	2	33	5659817	59.94	8.35
C11	Sample 35	2	2	34	5813600	59.94	9.23
C11	Sample 35	2	2	35	5967383	59.94	10.93
C11	Sample 35	2	2	36	6121217	59.94	13.80
C11	Sample 35	2	2	37	6274700	59.97	19.37
C11	Sample 35	2	2	38	6428550	59.94	29.05
C11	Sample 35	2	2	39	6582417	59.94	44.10
C11	Sample 35	2	2	40	6736233	59.94	62.27
C11	Sample 35	2	2	41	6890067	59.94	77.80
C11	Sample 35	2	2	42	7043817	59.94	86.59
C11	Sample 35	2	2	43	7197650	59.94	91.86
C11	Sample 35	2	2	44	7351467	59.94	95.99
C11	Sample 35	2	2	45	7505233	59.94	99.52
C12	Sample 36	2	2	1	738150	59.94	9.74
C12	Sample 36	2	2	2	891933	59.94	9.64
C12	Sample 36	2	2	3	1045733	59.94	9.78
C12	Sample 36	2	2	4	1199567	59.97	9.72
C12	Sample 36	2	2	5	1353300	59.94	9.69
C12	Sample 36	2	2	6	1507150	59.94	9.80
C12	Sample 36	2	2	7	1660933	59.94	9.72
C12	Sample 36	2	2	8	1814717	59.94	9.75
C12	Sample 36	2	2	9	1968517	59.94	9.75
C12	Sample 36	2	2	10	2122333	59.94	9.86
C12	Sample 36	2	2	11	2276133	59.94	9.83
C12	Sample 36	2	2	12	2429933	59.94	9.80
C12	Sample 36	2	2	13	2583717	59.94	9.83
C12	Sample 36	2	2	14	2737567	59.94	9.80
C12	Sample 36	2	2	15	2891383	59.94	9.88
C12	Sample 36	2	2	16	3045167	59.94	9.86
C12	Sample 36	2	2	17	3199000	59.94	9.86
C12	Sample 36	2	2	18	3352767	59.94	9.88
C12	Sample 36	2	2	19	3506567	59.94	9.91
C12	Sample 36	2	2	20	3660367	59.94	9.83
C12	Sample 36	2	2	21	3814167	59.94	9.83
C12	Sample 36	2	2	22	3967950	59.94	9.94
C12	Sample 36	2	2	23	4121750	59.94	9.90
C12	Sample 36	2	2	24	4275567	59.94	9.96
C12	Sample 36	2	2	25	4429367	59.94	10.01
C12	Sample 36	2	2	26	4583183	59.94	10.19
C12	Sample 36	2	2	27	4736983	59.94	10.59
C12	Sample 36	2	2	28	4890800	59.94	11.29
C12	Sample 36	2	2	29	5044583	59.94	12.62
C12	Sample 36	2	2	30	5198383	59.94	15.21
C12	Sample 36	2	2	31	5352200	59.94	20.08
C12	Sample 36	2	2	32	5506000	59.94	28.93
C12	Sample 36	2	2	33	5659817	59.94	43.60
C12	Sample 36	2	2	34	5813600	59.94	63.30
C12	Sample 36	2	2	35	5967383	59.94	81.53
C12	Sample 36	2	2	36	6121217	59.94	92.34
C12	Sample 36	2	2	37	6274700	59.97	97.99
C12	Sample 36	2	2	38	6428550	59.94	101.82
C12	Sample 36	2	2	39	6582417	59.94	104.76
C12	Sample 36	2	2	40	6736233	59.94	106.81
C12	Sample 36	2	2	41	6890067	59.94	108.19
C12	Sample 36	2	2	42	7043817	59.94	109.08
C12	Sample 36	2	2	43	7197650	59.94	109.98
C12	Sample 36	2	2	44	7351467	59.94	110.61
C12	Sample 36	2	2	45	7505233	59.94	111.45
D1	Sample 37	2	2	1	738150	59.94	4.03
D1	Sample 37	2	2	2	891933	59.94	4.05
D1	Sample 37	2	2	3	1045733	59.94	4.07
D1	Sample 37	2	2	4	1199567	59.97	4.14
D1	Sample 37	2	2	5	1353300	59.94	4.17
D1	Sample 37	2	2	6	1507150	59.94	4.17
D1	Sample 37	2	2	7	1660933	59.94	4.14
D1	Sample 37	2	2	8	1814717	59.94	4.14
D1	Sample 37	2	2	9	1968517	59.94	4.19
D1	Sample 37	2	2	10	2122333	59.94	4.19
D1	Sample 37	2	2	11	2276133	59.94	4.17
D1	Sample 37	2	2	12	2429933	59.94	4.19
D1	Sample 37	2	2	13	2583717	59.94	4.31
D1	Sample 37	2	2	14	2737567	59.94	4.24
D1	Sample 37	2	2	15	2891383	59.94	4.26
D1	Sample 37	2	2	16	3045167	59.94	4.31
D1	Sample 37	2	2	17	3199000	59.94	4.26
D1	Sample 37	2	2	18	3352767	59.94	4.33
D1	Sample 37	2	2	19	3506567	59.94	4.26
D1	Sample 37	2	2	20	3660367	59.94	4.34
D1	Sample 37	2	2	21	3814167	59.94	4.28
D1	Sample 37	2	2	22	3967950	59.94	4.26
D1	Sample 37	2	2	23	4121750	59.94	4.35
D1	Sample 37	2	2	24	4275567	59.94	4.48
D1	Sample 37	2	2	25	4429367	59.94	4.43
D1	Sample 37	2	2	26	4583183	59.94	4.54
D1	Sample 37	2	2	27	4736983	59.94	4.73
D1	Sample 37	2	2	28	4890800	59.94	5.06
D1	Sample 37	2	2	29	5044583	59.94	5.62
D1	Sample 37	2	2	30	5198383	59.94	6.78
D1	Sample 37	2	2	31	5352200	59.94	9.02
D1	Sample 37	2	2	32	5506000	59.94	13.16
D1	Sample 37	2	2	33	5659817	59.94	20.39
D1	Sample 37	2	2	34	5813600	59.94	31.72
D1	Sample 37	2	2	35	5967383	59.94	45.06
D1	Sample 37	2	2	36	6121217	59.94	56.83
D1	Sample 37	2	2	37	6274700	59.97	65.05
D1	Sample 37	2	2	38	6428550	59.94	70.90
D1	Sample 37	2	2	39	6582417	59.94	75.55
D1	Sample 37	2	2	40	6736233	59.94	78.91
D1	Sample 37	2	2	41	6890067	59.94	81.69
D1	Sample 37	2	2	42	7043817	59.94	83.67
D1	Sample 37	2	2	43	7197650	59.94	85.17
D1	Sample 37	2	2	44	7351467	59.94	86.46
D1	Sample 37	2	2	45	7505233	59.94	87.28
D2	Sample 38	2	2	1	738150	59.94	3.58
D2	Sample 38	2	2	2	891933	59.94	3.59
D2	Sample 38	2	2	3	1045733	59.94	3.59
D2	Sample 38	2	2	4	1199567	59.97	3.66
D2	Sample 38	2	2	5	1353300	59.94	3.64
D2	Sample 38	2	2	6	1507150	59.94	3.68
D2	Sample 38	2	2	7	1660933	59.94	3.66
D2	Sample 38	2	2	8	1814717	59.94	3.75
D2	Sample 38	2	2	9	1968517	59.94	3.73
D2	Sample 38	2	2	10	2122333	59.94	3.80
D2	Sample 38	2	2	11	2276133	59.94	3.70
D2	Sample 38	2	2	12	2429933	59.94	3.80
D2	Sample 38	2	2	13	2583717	59.94	3.84
D2	Sample 38	2	2	14	2737567	59.94	3.79
D2	Sample 38	2	2	15	2891383	59.94	3.84
D2	Sample 38	2	2	16	3045167	59.94	3.93
D2	Sample 38	2	2	17	3199000	59.94	3.82
D2	Sample 38	2	2	18	3352767	59.94	3.91
D2	Sample 38	2	2	19	3506567	59.94	3.88
D2	Sample 38	2	2	20	3660367	59.94	3.95
D2	Sample 38	2	2	21	3814167	59.94	3.93
D2	Sample 38	2	2	22	3967950	59.94	4.02
D2	Sample 38	2	2	23	4121750	59.94	4.15
D2	Sample 38	2	2	24	4275567	59.94	4.42
D2	Sample 38	2	2	25	4429367	59.94	4.89
D2	Sample 38	2	2	26	4583183	59.94	5.81
D2	Sample 38	2	2	27	4736983	59.94	7.64
D2	Sample 38	2	2	28	4890800	59.94	11.06
D2	Sample 38	2	2	29	5044583	59.94	17.53
D2	Sample 38	2	2	30	5198383	59.94	28.70
D2	Sample 38	2	2	31	5352200	59.94	45.86
D2	Sample 38	2	2	32	5506000	59.94	64.64
D2	Sample 38	2	2	33	5659817	59.94	78.31
D2	Sample 38	2	2	34	5813600	59.94	86.16
D2	Sample 38	2	2	35	5967383	59.94	91.40
D2	Sample 38	2	2	36	6121217	59.94	95.66
D2	Sample 38	2	2	37	6274700	59.97	98.39
D2	Sample 38	2	2	38	6428550	59.94	100.28
D2	Sample 38	2	2	39	6582417	59.94	102.07
D2	Sample 38	2	2	40	6736233	59.94	103.38
D2	Sample 38	2	2	41	6890067	59.94	104.11
D2	Sample 38	2	2	42	7043817	59.94	104.81
D2	Sample 38	2	2	43	7197650	59.94	105.26
D2	Sample 38	2	2	44	7351467	59.94	105.90
D2	Sample 38	2	2	45	7505233	59.94	106.00
D3	Sample 39	2	2	1	738150	59.94	5.79
D3	Sample 39	2	2	2	891933	59.94	5.85
D3	Sample 39	2	2	3	1045733	59.94	5.87
D3	Sample 39	2	2	4	1199567	59.97	5.91
D3	Sample 39	2	2	5	1353300	59.94	5.91
D3	Sample 39	2	2	6	1507150	59.94	5.92
D3	Sample 39	2	2	7	1660933	59.94	5.96
D3	Sample 39	2	2	8	1814717	59.94	6.00
D3	Sample 39	2	2	9	1968517	59.94	5.96
D3	Sample 39	2	2	10	2122333	59.94	6.00
D3	Sample 39	2	2	11	2276133	59.94	5.94
D3	Sample 39	2	2	12	2429933	59.94	5.96
D3	Sample 39	2	2	13	2583717	59.94	6.09
D3	Sample 39	2	2	14	2737567	59.94	6.04
D3	Sample 39	2	2	15	2891383	59.94	6.07
D3	Sample 39	2	2	16	3045167	59.94	6.05
D3	Sample 39	2	2	17	3199000	59.94	6.07
D3	Sample 39	2	2	18	3352767	59.94	6.09
D3	Sample 39	2	2	19	3506567	59.94	6.09
D3	Sample 39	2	2	20	3660367	59.94	6.17
D3	Sample 39	2	2	21	3814167	59.94	6.11
D3	Sample 39	2	2	22	3967950	59.94	6.13
D3	Sample 39	2	2	23	4121750	59.94	6.10
D3	Sample 39	2	2	24	4275567	59.94	6.15
D3	Sample 39	2	2	25	4429367	59.94	6.14
D3	Sample 39	2	2	26	4583183	59.94	6.08
D3	Sample 39	2	2	27	4736983	59.94	6.18
D3	Sample 39	2	2	28	4890800	59.94	6.17
D3	Sample 39	2	2	29	5044583	59.94	6.21
D3	Sample 39	2	2	30	5198383	59.94	6.20
D3	Sample 39	2	2	31	5352200	59.94	6.25
D3	Sample 39	2	2	32	5506000	59.94	6.28
D3	Sample 39	2	2	33	5659817	59.94	6.25
D3	Sample 39	2	2	34	5813600	59.94	6.28
D3	Sample 39	2	2	35	5967383	59.94	6.29
D3	Sample 39	2	2	36	6121217	59.94	6.33
D3	Sample 39	2	2	37	6274700	59.97	6.37
D3	Sample 39	2	2	38	6428550	59.94	6.45
D3	Sample 39	2	2	39	6582417	59.94	6.59
D3	Sample 39	2	2	40	6736233	59.94	6.86
D3	Sample 39	2	2	41	6890067	59.94	7.37
D3	Sample 39	2	2	42	7043817	59.94	8.20
D3	Sample 39	2	2	43	7197650	59.94	9.80
D3	Sample 39	2	2	44	7351467	59.94	12.79
D3	Sample 39	2	2	45	7505233	59.94	18.40
D4	Sample 40	2	2	1	738150	59.94	3.39
D4	Sample 40	2	2	2	891933	59.94	3.51
D4	Sample 40	2	2	3	1045733	59.94	3.47
D4	Sample 40	2	2	4	1199567	59.97	3.53
D4	Sample 40	2	2	5	1353300	59.94	3.53
D4	Sample 40	2	2	6	1507150	59.94	3.55
D4	Sample 40	2	2	7	1660933	59.94	3.55
D4	Sample 40	2	2	8	1814717	59.94	3.64
D4	Sample 40	2	2	9	1968517	59.94	3.61
D4	Sample 40	2	2	10	2122333	59.94	3.64
D4	Sample 40	2	2	11	2276133	59.94	3.61
D4	Sample 40	2	2	12	2429933	59.94	3.66
D4	Sample 40	2	2	13	2583717	59.94	3.70
D4	Sample 40	2	2	14	2737567	59.94	3.70
D4	Sample 40	2	2	15	2891383	59.94	3.70
D4	Sample 40	2	2	16	3045167	59.94	3.72
D4	Sample 40	2	2	17	3199000	59.94	3.72
D4	Sample 40	2	2	18	3352767	59.94	3.78
D4	Sample 40	2	2	19	3506567	59.94	3.74
D4	Sample 40	2	2	20	3660367	59.94	3.80
D4	Sample 40	2	2	21	3814167	59.94	3.78
D4	Sample 40	2	2	22	3967950	59.94	3.76
D4	Sample 40	2	2	23	4121750	59.94	3.77
D4	Sample 40	2	2	24	4275567	59.94	3.81
D4	Sample 40	2	2	25	4429367	59.94	3.83
D4	Sample 40	2	2	26	4583183	59.94	3.84
D4	Sample 40	2	2	27	4736983	59.94	3.92
D4	Sample 40	2	2	28	4890800	59.94	3.89
D4	Sample 40	2	2	29	5044583	59.94	3.91
D4	Sample 40	2	2	30	5198383	59.94	3.95
D4	Sample 40	2	2	31	5352200	59.94	4.09
D4	Sample 40	2	2	32	5506000	59.94	4.27
D4	Sample 40	2	2	33	5659817	59.94	4.55
D4	Sample 40	2	2	34	5813600	59.94	5.18
D4	Sample 40	2	2	35	5967383	59.94	6.38
D4	Sample 40	2	2	36	6121217	59.94	8.54
D4	Sample 40	2	2	37	6274700	59.97	12.50
D4	Sample 40	2	2	38	6428550	59.94	19.08
D4	Sample 40	2	2	39	6582417	59.94	29.06
D4	Sample 40	2	2	40	6736233	59.94	41.25
D4	Sample 40	2	2	41	6890067	59.94	52.92
D4	Sample 40	2	2	42	7043817	59.94	63.14
D4	Sample 40	2	2	43	7197650	59.94	70.57
D4	Sample 40	2	2	44	7351467	59.94	75.85
D4	Sample 40	2	2	45	7505233	59.94	79.92
D5	Sample 41	2	2	1	738150	59.94	3.29
D5	Sample 41	2	2	2	891933	59.94	3.37
D5	Sample 41	2	2	3	1045733	59.94	3.37
D5	Sample 41	2	2	4	1199567	59.97	3.41
D5	Sample 41	2	2	5	1353300	59.94	3.39
D5	Sample 41	2	2	6	1507150	59.94	3.47
D5	Sample 41	2	2	7	1660933	59.94	3.47
D5	Sample 41	2	2	8	1814717	59.94	3.49
D5	Sample 41	2	2	9	1968517	59.94	3.47
D5	Sample 41	2	2	10	2122333	59.94	3.53
D5	Sample 41	2	2	11	2276133	59.94	3.51
D5	Sample 41	2	2	12	2429933	59.94	3.55
D5	Sample 41	2	2	13	2583717	59.94	3.61
D5	Sample 41	2	2	14	2737567	59.94	3.53
D5	Sample 41	2	2	15	2891383	59.94	3.61
D5	Sample 41	2	2	16	3045167	59.94	3.55
D5	Sample 41	2	2	17	3199000	59.94	3.59
D5	Sample 41	2	2	18	3352767	59.94	3.65
D5	Sample 41	2	2	19	3506567	59.94	3.63
D5	Sample 41	2	2	20	3660367	59.94	3.61
D5	Sample 41	2	2	21	3814167	59.94	3.64
D5	Sample 41	2	2	22	3967950	59.94	3.64
D5	Sample 41	2	2	23	4121750	59.94	3.65
D5	Sample 41	2	2	24	4275567	59.94	3.71
D5	Sample 41	2	2	25	4429367	59.94	3.67
D5	Sample 41	2	2	26	4583183	59.94	3.66
D5	Sample 41	2	2	27	4736983	59.94	3.72
D5	Sample 41	2	2	28	4890800	59.94	3.72
D5	Sample 41	2	2	29	5044583	59.94	3.76
D5	Sample 41	2	2	30	5198383	59.94	3.76
D5	Sample 41	2	2	31	5352200	59.94	3.83
D5	Sample 41	2	2	32	5506000	59.94	3.83
D5	Sample 41	2	2	33	5659817	59.94	3.95
D5	Sample 41	2	2	34	5813600	59.94	4.14
D5	Sample 41	2	2	35	5967383	59.94	4.36
D5	Sample 41	2	2	36	6121217	59.94	4.84
D5	Sample 41	2	2	37	6274700	59.97	5.74
D5	Sample 41	2	2	38	6428550	59.94	7.42
D5	Sample 41	2	2	39	6582417	59.94	10.54
D5	Sample 41	2	2	40	6736233	59.94	16.38
D5	Sample 41	2	2	41	6890067	59.94	26.44
D5	Sample 41	2	2	42	7043817	59.94	42.05
D5	Sample 41	2	2	43	7197650	59.94	60.50
D5	Sample 41	2	2	44	7351467	59.94	73.45
D5	Sample 41	2	2	45	7505233	59.94	79.20
D6	Sample 42	2	2	1	738150	59.94	3.61
D6	Sample 42	2	2	2	891933	59.94	3.62
D6	Sample 42	2	2	3	1045733	59.94	3.62
D6	Sample 42	2	2	4	1199567	59.97	3.68
D6	Sample 42	2	2	5	1353300	59.94	3.72
D6	Sample 42	2	2	6	1507150	59.94	3.77
D6	Sample 42	2	2	7	1660933	59.94	3.72
D6	Sample 42	2	2	8	1814717	59.94	3.77
D6	Sample 42	2	2	9	1968517	59.94	3.79
D6	Sample 42	2	2	10	2122333	59.94	3.77
D6	Sample 42	2	2	11	2276133	59.94	3.80
D6	Sample 42	2	2	12	2429933	59.94	3.81
D6	Sample 42	2	2	13	2583717	59.94	3.83
D6	Sample 42	2	2	14	2737567	59.94	3.89
D6	Sample 42	2	2	15	2891383	59.94	3.87
D6	Sample 42	2	2	16	3045167	59.94	3.87
D6	Sample 42	2	2	17	3199000	59.94	3.85
D6	Sample 42	2	2	18	3352767	59.94	3.93
D6	Sample 42	2	2	19	3506567	59.94	3.93
D6	Sample 42	2	2	20	3660367	59.94	3.93
D6	Sample 42	2	2	21	3814167	59.94	3.92
D6	Sample 42	2	2	22	3967950	59.94	3.94
D6	Sample 42	2	2	23	4121750	59.94	3.96
D6	Sample 42	2	2	24	4275567	59.94	4.04
D6	Sample 42	2	2	25	4429367	59.94	4.00
D6	Sample 42	2	2	26	4583183	59.94	4.00
D6	Sample 42	2	2	27	4736983	59.94	4.06
D6	Sample 42	2	2	28	4890800	59.94	4.20
D6	Sample 42	2	2	29	5044583	59.94	4.32
D6	Sample 42	2	2	30	5198383	59.94	4.57
D6	Sample 42	2	2	31	5352200	59.94	5.13
D6	Sample 42	2	2	32	5506000	59.94	6.18
D6	Sample 42	2	2	33	5659817	59.94	8.12
D6	Sample 42	2	2	34	5813600	59.94	11.75
D6	Sample 42	2	2	35	5967383	59.94	18.32
D6	Sample 42	2	2	36	6121217	59.94	29.25
D6	Sample 42	2	2	37	6274700	59.97	44.32
D6	Sample 42	2	2	38	6428550	59.94	60.84
D6	Sample 42	2	2	39	6582417	59.94	72.70
D6	Sample 42	2	2	40	6736233	59.94	79.76
D6	Sample 42	2	2	41	6890067	59.94	84.33
D6	Sample 42	2	2	42	7043817	59.94	87.40
D6	Sample 42	2	2	43	7197650	59.94	90.05
D6	Sample 42	2	2	44	7351467	59.94	91.89
D6	Sample 42	2	2	45	7505233	59.94	93.42
D7	Sample 43	2	2	1	738150	59.94	11.76
D7	Sample 43	2	2	2	891933	59.94	11.76
D7	Sample 43	2	2	3	1045733	59.94	11.79
D7	Sample 43	2	2	4	1199567	59.97	11.82
D7	Sample 43	2	2	5	1353300	59.94	11.78
D7	Sample 43	2	2	6	1507150	59.94	11.75
D7	Sample 43	2	2	7	1660933	59.94	11.80
D7	Sample 43	2	2	8	1814717	59.94	11.85
D7	Sample 43	2	2	9	1968517	59.94	11.81
D7	Sample 43	2	2	10	2122333	59.94	11.81
D7	Sample 43	2	2	11	2276133	59.94	11.80
D7	Sample 43	2	2	12	2429933	59.94	11.81
D7	Sample 43	2	2	13	2583717	59.94	11.85
D7	Sample 43	2	2	14	2737567	59.94	11.78
D7	Sample 43	2	2	15	2891383	59.94	11.89
D7	Sample 43	2	2	16	3045167	59.94	11.79
D7	Sample 43	2	2	17	3199000	59.94	11.87
D7	Sample 43	2	2	18	3352767	59.94	11.93
D7	Sample 43	2	2	19	3506567	59.94	11.89
D7	Sample 43	2	2	20	3660367	59.94	11.98
D7	Sample 43	2	2	21	3814167	59.94	11.93
D7	Sample 43	2	2	22	3967950	59.94	11.99
D7	Sample 43	2	2	23	4121750	59.94	12.13
D7	Sample 43	2	2	24	4275567	59.94	12.40
D7	Sample 43	2	2	25	4429367	59.94	13.05
D7	Sample 43	2	2	26	4583183	59.94	13.96
D7	Sample 43	2	2	27	4736983	59.94	16.04
D7	Sample 43	2	2	28	4890800	59.94	19.77
D7	Sample 43	2	2	29	5044583	59.94	26.38
D7	Sample 43	2	2	30	5198383	59.94	37.56
D7	Sample 43	2	2	31	5352200	59.94	53.82
D7	Sample 43	2	2	32	5506000	59.94	70.35
D7	Sample 43	2	2	33	5659817	59.94	80.13
D7	Sample 43	2	2	34	5813600	59.94	84.90
D7	Sample 43	2	2	35	5967383	59.94	88.89
D7	Sample 43	2	2	36	6121217	59.94	92.62
D7	Sample 43	2	2	37	6274700	59.97	95.56
D7	Sample 43	2	2	38	6428550	59.94	97.59
D7	Sample 43	2	2	39	6582417	59.94	99.10
D7	Sample 43	2	2	40	6736233	59.94	100.23
D7	Sample 43	2	2	41	6890067	59.94	100.92
D7	Sample 43	2	2	42	7043817	59.94	101.80
D7	Sample 43	2	2	43	7197650	59.94	102.16
D7	Sample 43	2	2	44	7351467	59.94	102.49
D7	Sample 43	2	2	45	7505233	59.94	102.79
D8	Sample 44	2	2	1	738150	59.94	4.36
D8	Sample 44	2	2	2	891933	59.94	4.39
D8	Sample 44	2	2	3	1045733	59.94	4.46
D8	Sample 44	2	2	4	1199567	59.97	4.43
D8	Sample 44	2	2	5	1353300	59.94	4.45
D8	Sample 44	2	2	6	1507150	59.94	4.48
D8	Sample 44	2	2	7	1660933	59.94	4.48
D8	Sample 44	2	2	8	1814717	59.94	4.58
D8	Sample 44	2	2	9	1968517	59.94	4.58
D8	Sample 44	2	2	10	2122333	59.94	4.56
D8	Sample 44	2	2	11	2276133	59.94	4.52
D8	Sample 44	2	2	12	2429933	59.94	4.52
D8	Sample 44	2	2	13	2583717	59.94	4.60
D8	Sample 44	2	2	14	2737567	59.94	4.62
D8	Sample 44	2	2	15	2891383	59.94	4.63
D8	Sample 44	2	2	16	3045167	59.94	4.65
D8	Sample 44	2	2	17	3199000	59.94	4.65
D8	Sample 44	2	2	18	3352767	59.94	4.67
D8	Sample 44	2	2	19	3506567	59.94	4.65
D8	Sample 44	2	2	20	3660367	59.94	4.71
D8	Sample 44	2	2	21	3814167	59.94	4.73
D8	Sample 44	2	2	22	3967950	59.94	4.80
D8	Sample 44	2	2	23	4121750	59.94	4.87
D8	Sample 44	2	2	24	4275567	59.94	5.07
D8	Sample 44	2	2	25	4429367	59.94	5.29
D8	Sample 44	2	2	26	4583183	59.94	5.80
D8	Sample 44	2	2	27	4736983	59.94	6.73
D8	Sample 44	2	2	28	4890800	59.94	8.50
D8	Sample 44	2	2	29	5044583	59.94	11.50
D8	Sample 44	2	2	30	5198383	59.94	17.03
D8	Sample 44	2	2	31	5352200	59.94	26.54
D8	Sample 44	2	2	32	5506000	59.94	41.23
D8	Sample 44	2	2	33	5659817	59.94	59.09
D8	Sample 44	2	2	34	5813600	59.94	74.27
D8	Sample 44	2	2	35	5967383	59.94	82.84
D8	Sample 44	2	2	36	6121217	59.94	88.54
D8	Sample 44	2	2	37	6274700	59.97	92.59
D8	Sample 44	2	2	38	6428550	59.94	95.64
D8	Sample 44	2	2	39	6582417	59.94	97.93
D8	Sample 44	2	2	40	6736233	59.94	99.27
D8	Sample 44	2	2	41	6890067	59.94	100.54
D8	Sample 44	2	2	42	7043817	59.94	101.33
D8	Sample 44	2	2	43	7197650	59.94	101.86
D8	Sample 44	2	2	44	7351467	59.94	102.36
D8	Sample 44	2	2	45	7505233	59.94	103.01
D9	Sample 45	2	2	1	738150	59.94	7.01
D9	Sample 45	2	2	2	891933	59.94	7.04
D9	Sample 45	2	2	3	1045733	59.94	7.06
D9	Sample 45	2	2	4	1199567	59.97	7.06
D9	Sample 45	2	2	5	1353300	59.94	7.08
D9	Sample 45	2	2	6	1507150	59.94	7.15
D9	Sample 45	2	2	7	1660933	59.94	7.08
D9	Sample 45	2	2	8	1814717	59.94	7.15
D9	Sample 45	2	2	9	1968517	59.94	7.13
D9	Sample 45	2	2	10	2122333	59.94	7.06
D9	Sample 45	2	2	11	2276133	59.94	7.13
D9	Sample 45	2	2	12	2429933	59.94	7.11
D9	Sample 45	2	2	13	2583717	59.94	7.24
D9	Sample 45	2	2	14	2737567	59.94	7.17
D9	Sample 45	2	2	15	2891383	59.94	7.20
D9	Sample 45	2	2	16	3045167	59.94	7.20
D9	Sample 45	2	2	17	3199000	59.94	7.17
D9	Sample 45	2	2	18	3352767	59.94	7.28
[truncated: 2,322 more rows]
