# Supplementary material for: Immune response of human cultured cells towards macrocyclic Fe2PO and Fe2PC bioactive cyclophane complexes
Source: PeerJ. 2020 Apr 20;8:e8956. doi: 10.7717/peerj.8956 (PMC7179565; doi:10.7717/peerj.8956)
Supplement: Supplemental Information 1 — Raw data from the Roche LightCycler 480 using the RT2 ProfilerTM PCR Array Human Innate Adaptive Immune Responses (catalog PAHS-052Z, Qiagen-SABiosciences). [file peerj-08-8956-s001.zip › Raw data RTqPCR Fe(III) Complexes/NC 24h.txt]

Raw Data		Experiment - Alex 24h NC (Run on LCS480 1.5.0.39)
SamplePos	SampleName	Prog#	Seg#	Cycle#	Time	Temp	483-533
A1	Sample 1	2	2	1	740850	59.94	4.99
A1	Sample 1	2	2	2	894617	59.94	5.01
A1	Sample 1	2	2	3	1048417	59.94	5.03
A1	Sample 1	2	2	4	1202233	59.94	4.96
A1	Sample 1	2	2	5	1355750	59.94	5.03
A1	Sample 1	2	2	6	1509567	59.94	5.06
A1	Sample 1	2	2	7	1663350	59.94	5.08
A1	Sample 1	2	2	8	1817150	59.94	5.01
A1	Sample 1	2	2	9	1970933	59.94	5.01
A1	Sample 1	2	2	10	2124733	59.94	5.06
A1	Sample 1	2	2	11	2278550	59.94	5.08
A1	Sample 1	2	2	12	2432350	59.94	5.08
A1	Sample 1	2	2	13	2586150	59.94	5.09
A1	Sample 1	2	2	14	2739983	59.94	5.13
A1	Sample 1	2	2	15	2893733	59.94	5.13
A1	Sample 1	2	2	16	3047567	59.94	5.11
A1	Sample 1	2	2	17	3201383	59.97	5.11
A1	Sample 1	2	2	18	3355150	59.94	5.16
A1	Sample 1	2	2	19	3508967	59.94	5.13
A1	Sample 1	2	2	20	3662750	59.94	5.15
A1	Sample 1	2	2	21	3816550	59.94	5.23
A1	Sample 1	2	2	22	3970350	59.94	5.30
A1	Sample 1	2	2	23	4124133	59.94	5.57
A1	Sample 1	2	2	24	4277967	59.94	5.85
A1	Sample 1	2	2	25	4431750	59.94	6.52
A1	Sample 1	2	2	26	4585567	59.94	7.73
A1	Sample 1	2	2	27	4739367	59.94	10.04
A1	Sample 1	2	2	28	4892883	59.94	14.23
A1	Sample 1	2	2	29	5046700	59.94	21.58
A1	Sample 1	2	2	30	5200517	59.94	33.78
A1	Sample 1	2	2	31	5354317	59.94	49.52
A1	Sample 1	2	2	32	5508083	59.94	62.96
A1	Sample 1	2	2	33	5661883	59.94	70.72
A1	Sample 1	2	2	34	5815717	59.94	75.64
A1	Sample 1	2	2	35	5969500	59.94	79.41
A1	Sample 1	2	2	36	6123300	59.94	82.10
A1	Sample 1	2	2	37	6277100	59.94	84.00
A1	Sample 1	2	2	38	6430900	59.94	85.36
A1	Sample 1	2	2	39	6584700	59.94	86.36
A1	Sample 1	2	2	40	6738517	59.94	87.00
A1	Sample 1	2	2	41	6892300	59.94	87.63
A1	Sample 1	2	2	42	7046117	59.94	88.24
A1	Sample 1	2	2	43	7199933	59.94	88.64
A1	Sample 1	2	2	44	7353733	59.94	88.72
A1	Sample 1	2	2	45	7507517	59.94	89.17
A2	Sample 2	2	2	1	740850	59.94	4.66
A2	Sample 2	2	2	2	894617	59.94	4.77
A2	Sample 2	2	2	3	1048417	59.94	4.65
A2	Sample 2	2	2	4	1202233	59.94	4.72
A2	Sample 2	2	2	5	1355750	59.94	4.72
A2	Sample 2	2	2	6	1509567	59.94	4.70
A2	Sample 2	2	2	7	1663350	59.94	4.70
A2	Sample 2	2	2	8	1817150	59.94	4.72
A2	Sample 2	2	2	9	1970933	59.94	4.74
A2	Sample 2	2	2	10	2124733	59.94	4.77
A2	Sample 2	2	2	11	2278550	59.94	4.72
A2	Sample 2	2	2	12	2432350	59.94	4.72
A2	Sample 2	2	2	13	2586150	59.94	4.82
A2	Sample 2	2	2	14	2739983	59.94	4.81
A2	Sample 2	2	2	15	2893733	59.94	4.77
A2	Sample 2	2	2	16	3047567	59.94	4.77
A2	Sample 2	2	2	17	3201383	59.97	4.77
A2	Sample 2	2	2	18	3355150	59.94	4.86
A2	Sample 2	2	2	19	3508967	59.94	4.79
A2	Sample 2	2	2	20	3662750	59.94	4.81
A2	Sample 2	2	2	21	3816550	59.94	4.88
A2	Sample 2	2	2	22	3970350	59.94	4.79
A2	Sample 2	2	2	23	4124133	59.94	4.93
A2	Sample 2	2	2	24	4277967	59.94	4.95
A2	Sample 2	2	2	25	4431750	59.94	5.15
A2	Sample 2	2	2	26	4585567	59.94	5.33
A2	Sample 2	2	2	27	4739367	59.94	5.83
A2	Sample 2	2	2	28	4892883	59.94	6.71
A2	Sample 2	2	2	29	5046700	59.94	8.35
A2	Sample 2	2	2	30	5200517	59.94	11.55
A2	Sample 2	2	2	31	5354317	59.94	17.56
A2	Sample 2	2	2	32	5508083	59.94	28.26
A2	Sample 2	2	2	33	5661883	59.94	44.20
A2	Sample 2	2	2	34	5815717	59.94	60.46
A2	Sample 2	2	2	35	5969500	59.94	71.75
A2	Sample 2	2	2	36	6123300	59.94	77.76
A2	Sample 2	2	2	37	6277100	59.94	81.99
A2	Sample 2	2	2	38	6430900	59.94	85.20
A2	Sample 2	2	2	39	6584700	59.94	87.46
A2	Sample 2	2	2	40	6738517	59.94	89.25
A2	Sample 2	2	2	41	6892300	59.94	90.93
A2	Sample 2	2	2	42	7046117	59.94	91.99
A2	Sample 2	2	2	43	7199933	59.94	92.77
A2	Sample 2	2	2	44	7353733	59.94	93.42
A2	Sample 2	2	2	45	7507517	59.94	93.91
A3	Sample 3	2	2	1	740850	59.94	6.93
A3	Sample 3	2	2	2	894617	59.94	7.02
A3	Sample 3	2	2	3	1048417	59.94	6.98
A3	Sample 3	2	2	4	1202233	59.94	7.02
A3	Sample 3	2	2	5	1355750	59.94	7.02
A3	Sample 3	2	2	6	1509567	59.94	6.95
A3	Sample 3	2	2	7	1663350	59.94	7.02
A3	Sample 3	2	2	8	1817150	59.94	7.02
A3	Sample 3	2	2	9	1970933	59.94	7.00
A3	Sample 3	2	2	10	2124733	59.94	7.02
A3	Sample 3	2	2	11	2278550	59.94	7.04
A3	Sample 3	2	2	12	2432350	59.94	7.02
A3	Sample 3	2	2	13	2586150	59.94	7.09
A3	Sample 3	2	2	14	2739983	59.94	7.09
A3	Sample 3	2	2	15	2893733	59.94	7.02
A3	Sample 3	2	2	16	3047567	59.94	7.08
A3	Sample 3	2	2	17	3201383	59.97	7.11
A3	Sample 3	2	2	18	3355150	59.94	7.11
A3	Sample 3	2	2	19	3508967	59.94	7.09
A3	Sample 3	2	2	20	3662750	59.94	7.15
A3	Sample 3	2	2	21	3816550	59.94	7.11
A3	Sample 3	2	2	22	3970350	59.94	7.10
A3	Sample 3	2	2	23	4124133	59.94	7.15
A3	Sample 3	2	2	24	4277967	59.94	7.13
A3	Sample 3	2	2	25	4431750	59.94	7.19
A3	Sample 3	2	2	26	4585567	59.94	7.13
A3	Sample 3	2	2	27	4739367	59.94	7.15
A3	Sample 3	2	2	28	4892883	59.94	7.19
A3	Sample 3	2	2	29	5046700	59.94	7.19
A3	Sample 3	2	2	30	5200517	59.94	7.16
A3	Sample 3	2	2	31	5354317	59.94	7.20
A3	Sample 3	2	2	32	5508083	59.94	7.34
A3	Sample 3	2	2	33	5661883	59.94	7.42
A3	Sample 3	2	2	34	5815717	59.94	7.51
A3	Sample 3	2	2	35	5969500	59.94	7.84
A3	Sample 3	2	2	36	6123300	59.94	8.35
A3	Sample 3	2	2	37	6277100	59.94	9.37
A3	Sample 3	2	2	38	6430900	59.94	11.31
A3	Sample 3	2	2	39	6584700	59.94	14.82
A3	Sample 3	2	2	40	6738517	59.94	20.54
A3	Sample 3	2	2	41	6892300	59.94	28.58
A3	Sample 3	2	2	42	7046117	59.94	37.07
A3	Sample 3	2	2	43	7199933	59.94	45.01
A3	Sample 3	2	2	44	7353733	59.94	51.51
A3	Sample 3	2	2	45	7507517	59.94	56.22
A4	Sample 4	2	2	1	740850	59.94	4.50
A4	Sample 4	2	2	2	894617	59.94	4.50
A4	Sample 4	2	2	3	1048417	59.94	4.60
A4	Sample 4	2	2	4	1202233	59.94	4.54
A4	Sample 4	2	2	5	1355750	59.94	4.56
A4	Sample 4	2	2	6	1509567	59.94	4.56
A4	Sample 4	2	2	7	1663350	59.94	4.71
A4	Sample 4	2	2	8	1817150	59.94	4.60
A4	Sample 4	2	2	9	1970933	59.94	4.64
A4	Sample 4	2	2	10	2124733	59.94	4.69
A4	Sample 4	2	2	11	2278550	59.94	4.64
A4	Sample 4	2	2	12	2432350	59.94	4.66
A4	Sample 4	2	2	13	2586150	59.94	4.63
A4	Sample 4	2	2	14	2739983	59.94	4.67
A4	Sample 4	2	2	15	2893733	59.94	4.67
A4	Sample 4	2	2	16	3047567	59.94	4.69
A4	Sample 4	2	2	17	3201383	59.97	4.71
A4	Sample 4	2	2	18	3355150	59.94	4.73
A4	Sample 4	2	2	19	3508967	59.94	4.73
A4	Sample 4	2	2	20	3662750	59.94	4.75
A4	Sample 4	2	2	21	3816550	59.94	4.77
A4	Sample 4	2	2	22	3970350	59.94	4.71
A4	Sample 4	2	2	23	4124133	59.94	4.79
A4	Sample 4	2	2	24	4277967	59.94	4.73
A4	Sample 4	2	2	25	4431750	59.94	4.77
A4	Sample 4	2	2	26	4585567	59.94	4.79
A4	Sample 4	2	2	27	4739367	59.94	4.85
A4	Sample 4	2	2	28	4892883	59.94	4.92
A4	Sample 4	2	2	29	5046700	59.94	4.94
A4	Sample 4	2	2	30	5200517	59.94	5.04
A4	Sample 4	2	2	31	5354317	59.94	5.37
A4	Sample 4	2	2	32	5508083	59.94	5.91
A4	Sample 4	2	2	33	5661883	59.94	7.04
A4	Sample 4	2	2	34	5815717	59.94	8.83
A4	Sample 4	2	2	35	5969500	59.94	12.55
A4	Sample 4	2	2	36	6123300	59.94	19.14
A4	Sample 4	2	2	37	6277100	59.94	29.73
A4	Sample 4	2	2	38	6430900	59.94	43.81
A4	Sample 4	2	2	39	6584700	59.94	57.14
A4	Sample 4	2	2	40	6738517	59.94	66.15
A4	Sample 4	2	2	41	6892300	59.94	71.34
A4	Sample 4	2	2	42	7046117	59.94	74.47
A4	Sample 4	2	2	43	7199933	59.94	76.95
A4	Sample 4	2	2	44	7353733	59.94	78.84
A4	Sample 4	2	2	45	7507517	59.94	80.66
A5	Sample 5	2	2	1	740850	59.94	5.52
A5	Sample 5	2	2	2	894617	59.94	5.48
A5	Sample 5	2	2	3	1048417	59.94	5.46
A5	Sample 5	2	2	4	1202233	59.94	5.46
A5	Sample 5	2	2	5	1355750	59.94	5.54
A5	Sample 5	2	2	6	1509567	59.94	5.50
A5	Sample 5	2	2	7	1663350	59.94	5.52
A5	Sample 5	2	2	8	1817150	59.94	5.56
A5	Sample 5	2	2	9	1970933	59.94	5.52
A5	Sample 5	2	2	10	2124733	59.94	5.56
A5	Sample 5	2	2	11	2278550	59.94	5.50
A5	Sample 5	2	2	12	2432350	59.94	5.56
A5	Sample 5	2	2	13	2586150	59.94	5.61
A5	Sample 5	2	2	14	2739983	59.94	5.56
A5	Sample 5	2	2	15	2893733	59.94	5.63
A5	Sample 5	2	2	16	3047567	59.94	5.56
A5	Sample 5	2	2	17	3201383	59.97	5.63
A5	Sample 5	2	2	18	3355150	59.94	5.63
A5	Sample 5	2	2	19	3508967	59.94	5.63
A5	Sample 5	2	2	20	3662750	59.94	5.60
A5	Sample 5	2	2	21	3816550	59.94	5.59
A5	Sample 5	2	2	22	3970350	59.94	5.62
A5	Sample 5	2	2	23	4124133	59.94	5.65
A5	Sample 5	2	2	24	4277967	59.94	5.54
A5	Sample 5	2	2	25	4431750	59.94	5.64
A5	Sample 5	2	2	26	4585567	59.94	5.62
A5	Sample 5	2	2	27	4739367	59.94	5.67
A5	Sample 5	2	2	28	4892883	59.94	5.71
A5	Sample 5	2	2	29	5046700	59.94	5.64
A5	Sample 5	2	2	30	5200517	59.94	5.69
A5	Sample 5	2	2	31	5354317	59.94	5.64
A5	Sample 5	2	2	32	5508083	59.94	5.72
A5	Sample 5	2	2	33	5661883	59.94	5.74
A5	Sample 5	2	2	34	5815717	59.94	5.73
A5	Sample 5	2	2	35	5969500	59.94	5.80
A5	Sample 5	2	2	36	6123300	59.94	5.84
A5	Sample 5	2	2	37	6277100	59.94	6.00
A5	Sample 5	2	2	38	6430900	59.94	6.38
A5	Sample 5	2	2	39	6584700	59.94	7.07
A5	Sample 5	2	2	40	6738517	59.94	8.22
A5	Sample 5	2	2	41	6892300	59.94	10.58
A5	Sample 5	2	2	42	7046117	59.94	15.08
A5	Sample 5	2	2	43	7199933	59.94	22.60
A5	Sample 5	2	2	44	7353733	59.94	33.84
A5	Sample 5	2	2	45	7507517	59.94	46.68
A6	Sample 6	2	2	1	740850	59.94	8.92
A6	Sample 6	2	2	2	894617	59.94	8.89
A6	Sample 6	2	2	3	1048417	59.94	8.90
A6	Sample 6	2	2	4	1202233	59.94	8.85
A6	Sample 6	2	2	5	1355750	59.94	8.97
A6	Sample 6	2	2	6	1509567	59.94	8.93
A6	Sample 6	2	2	7	1663350	59.94	8.92
A6	Sample 6	2	2	8	1817150	59.94	8.97
A6	Sample 6	2	2	9	1970933	59.94	8.91
A6	Sample 6	2	2	10	2124733	59.94	8.96
A6	Sample 6	2	2	11	2278550	59.94	8.97
A6	Sample 6	2	2	12	2432350	59.94	8.97
A6	Sample 6	2	2	13	2586150	59.94	8.96
A6	Sample 6	2	2	14	2739983	59.94	8.98
A6	Sample 6	2	2	15	2893733	59.94	9.02
A6	Sample 6	2	2	16	3047567	59.94	8.90
A6	Sample 6	2	2	17	3201383	59.97	8.96
A6	Sample 6	2	2	18	3355150	59.94	9.00
A6	Sample 6	2	2	19	3508967	59.94	8.94
A6	Sample 6	2	2	20	3662750	59.94	9.02
A6	Sample 6	2	2	21	3816550	59.94	9.04
A6	Sample 6	2	2	22	3970350	59.94	9.00
A6	Sample 6	2	2	23	4124133	59.94	8.96
A6	Sample 6	2	2	24	4277967	59.94	8.91
A6	Sample 6	2	2	25	4431750	59.94	8.95
A6	Sample 6	2	2	26	4585567	59.94	8.94
A6	Sample 6	2	2	27	4739367	59.94	8.95
A6	Sample 6	2	2	28	4892883	59.94	8.99
A6	Sample 6	2	2	29	5046700	59.94	8.93
A6	Sample 6	2	2	30	5200517	59.94	8.99
A6	Sample 6	2	2	31	5354317	59.94	9.03
A6	Sample 6	2	2	32	5508083	59.94	9.13
A6	Sample 6	2	2	33	5661883	59.94	9.29
A6	Sample 6	2	2	34	5815717	59.94	9.61
A6	Sample 6	2	2	35	5969500	59.94	10.22
A6	Sample 6	2	2	36	6123300	59.94	11.25
A6	Sample 6	2	2	37	6277100	59.94	13.46
A6	Sample 6	2	2	38	6430900	59.94	17.69
A6	Sample 6	2	2	39	6584700	59.94	25.11
A6	Sample 6	2	2	40	6738517	59.94	37.73
A6	Sample 6	2	2	41	6892300	59.94	54.70
A6	Sample 6	2	2	42	7046117	59.94	70.57
A6	Sample 6	2	2	43	7199933	59.94	79.66
A6	Sample 6	2	2	44	7353733	59.94	84.81
A6	Sample 6	2	2	45	7507517	59.94	88.14
A7	Sample 7	2	2	1	740850	59.94	4.40
A7	Sample 7	2	2	2	894617	59.94	4.44
A7	Sample 7	2	2	3	1048417	59.94	4.46
A7	Sample 7	2	2	4	1202233	59.94	4.46
A7	Sample 7	2	2	5	1355750	59.94	4.42
A7	Sample 7	2	2	6	1509567	59.94	4.38
A7	Sample 7	2	2	7	1663350	59.94	4.50
A7	Sample 7	2	2	8	1817150	59.94	4.50
A7	Sample 7	2	2	9	1970933	59.94	4.48
A7	Sample 7	2	2	10	2124733	59.94	4.46
A7	Sample 7	2	2	11	2278550	59.94	4.48
A7	Sample 7	2	2	12	2432350	59.94	4.52
A7	Sample 7	2	2	13	2586150	59.94	4.57
A7	Sample 7	2	2	14	2739983	59.94	4.53
A7	Sample 7	2	2	15	2893733	59.94	4.53
A7	Sample 7	2	2	16	3047567	59.94	4.53
A7	Sample 7	2	2	17	3201383	59.97	4.55
A7	Sample 7	2	2	18	3355150	59.94	4.59
A7	Sample 7	2	2	19	3508967	59.94	4.57
A7	Sample 7	2	2	20	3662750	59.94	4.61
A7	Sample 7	2	2	21	3816550	59.94	4.65
A7	Sample 7	2	2	22	3970350	59.94	4.57
A7	Sample 7	2	2	23	4124133	59.94	4.63
A7	Sample 7	2	2	24	4277967	59.94	4.57
A7	Sample 7	2	2	25	4431750	59.94	4.65
A7	Sample 7	2	2	26	4585567	59.94	4.63
A7	Sample 7	2	2	27	4739367	59.94	4.62
A7	Sample 7	2	2	28	4892883	59.94	4.74
A7	Sample 7	2	2	29	5046700	59.94	4.82
A7	Sample 7	2	2	30	5200517	59.94	4.92
A7	Sample 7	2	2	31	5354317	59.94	5.22
A7	Sample 7	2	2	32	5508083	59.94	5.86
A7	Sample 7	2	2	33	5661883	59.94	7.16
A7	Sample 7	2	2	34	5815717	59.94	9.45
A7	Sample 7	2	2	35	5969500	59.94	13.91
A7	Sample 7	2	2	36	6123300	59.94	22.18
A7	Sample 7	2	2	37	6277100	59.94	35.43
A7	Sample 7	2	2	38	6430900	59.94	52.20
A7	Sample 7	2	2	39	6584700	59.94	66.23
A7	Sample 7	2	2	40	6738517	59.94	74.27
A7	Sample 7	2	2	41	6892300	59.94	79.10
A7	Sample 7	2	2	42	7046117	59.94	82.42
A7	Sample 7	2	2	43	7199933	59.94	84.74
A7	Sample 7	2	2	44	7353733	59.94	86.28
A7	Sample 7	2	2	45	7507517	59.94	87.69
A8	Sample 8	2	2	1	740850	59.94	3.75
A8	Sample 8	2	2	2	894617	59.94	3.79
A8	Sample 8	2	2	3	1048417	59.94	3.86
A8	Sample 8	2	2	4	1202233	59.94	3.79
A8	Sample 8	2	2	5	1355750	59.94	3.88
A8	Sample 8	2	2	6	1509567	59.94	3.84
A8	Sample 8	2	2	7	1663350	59.94	3.92
A8	Sample 8	2	2	8	1817150	59.94	3.84
A8	Sample 8	2	2	9	1970933	59.94	3.94
A8	Sample 8	2	2	10	2124733	59.94	3.92
A8	Sample 8	2	2	11	2278550	59.94	3.90
A8	Sample 8	2	2	12	2432350	59.94	3.98
A8	Sample 8	2	2	13	2586150	59.94	3.97
A8	Sample 8	2	2	14	2739983	59.94	3.97
A8	Sample 8	2	2	15	2893733	59.94	3.97
A8	Sample 8	2	2	16	3047567	59.94	3.96
A8	Sample 8	2	2	17	3201383	59.97	4.01
A8	Sample 8	2	2	18	3355150	59.94	4.03
A8	Sample 8	2	2	19	3508967	59.94	3.99
A8	Sample 8	2	2	20	3662750	59.94	4.01
A8	Sample 8	2	2	21	3816550	59.94	4.03
A8	Sample 8	2	2	22	3970350	59.94	4.03
A8	Sample 8	2	2	23	4124133	59.94	4.05
A8	Sample 8	2	2	24	4277967	59.94	4.01
A8	Sample 8	2	2	25	4431750	59.94	4.09
A8	Sample 8	2	2	26	4585567	59.94	4.05
A8	Sample 8	2	2	27	4739367	59.94	4.13
A8	Sample 8	2	2	28	4892883	59.94	4.15
A8	Sample 8	2	2	29	5046700	59.94	4.14
A8	Sample 8	2	2	30	5200517	59.94	4.24
A8	Sample 8	2	2	31	5354317	59.94	4.36
A8	Sample 8	2	2	32	5508083	59.94	4.61
A8	Sample 8	2	2	33	5661883	59.94	5.18
A8	Sample 8	2	2	34	5815717	59.94	6.04
A8	Sample 8	2	2	35	5969500	59.94	7.98
A8	Sample 8	2	2	36	6123300	59.94	11.26
A8	Sample 8	2	2	37	6277100	59.94	17.42
A8	Sample 8	2	2	38	6430900	59.94	27.94
A8	Sample 8	2	2	39	6584700	59.94	43.21
A8	Sample 8	2	2	40	6738517	59.94	59.12
A8	Sample 8	2	2	41	6892300	59.94	69.65
A8	Sample 8	2	2	42	7046117	59.94	74.59
A8	Sample 8	2	2	43	7199933	59.94	76.98
A8	Sample 8	2	2	44	7353733	59.94	78.35
A8	Sample 8	2	2	45	7507517	59.94	79.66
A9	Sample 9	2	2	1	740850	59.94	8.73
A9	Sample 9	2	2	2	894617	59.94	8.59
A9	Sample 9	2	2	3	1048417	59.94	8.71
A9	Sample 9	2	2	4	1202233	59.94	8.64
A9	Sample 9	2	2	5	1355750	59.94	8.62
A9	Sample 9	2	2	6	1509567	59.94	8.61
A9	Sample 9	2	2	7	1663350	59.94	8.68
A9	Sample 9	2	2	8	1817150	59.94	8.59
A9	Sample 9	2	2	9	1970933	59.94	8.61
A9	Sample 9	2	2	10	2124733	59.94	8.66
A9	Sample 9	2	2	11	2278550	59.94	8.68
A9	Sample 9	2	2	12	2432350	59.94	8.66
A9	Sample 9	2	2	13	2586150	59.94	8.71
A9	Sample 9	2	2	14	2739983	59.94	8.69
A9	Sample 9	2	2	15	2893733	59.94	8.71
A9	Sample 9	2	2	16	3047567	59.94	8.64
A9	Sample 9	2	2	17	3201383	59.97	8.64
A9	Sample 9	2	2	18	3355150	59.94	8.71
A9	Sample 9	2	2	19	3508967	59.94	8.69
A9	Sample 9	2	2	20	3662750	59.94	8.71
A9	Sample 9	2	2	21	3816550	59.94	8.69
A9	Sample 9	2	2	22	3970350	59.94	8.70
A9	Sample 9	2	2	23	4124133	59.94	8.75
A9	Sample 9	2	2	24	4277967	59.94	8.73
A9	Sample 9	2	2	25	4431750	59.94	8.75
A9	Sample 9	2	2	26	4585567	59.94	8.84
A9	Sample 9	2	2	27	4739367	59.94	8.84
A9	Sample 9	2	2	28	4892883	59.94	8.99
A9	Sample 9	2	2	29	5046700	59.94	9.19
A9	Sample 9	2	2	30	5200517	59.94	9.65
A9	Sample 9	2	2	31	5354317	59.94	10.60
A9	Sample 9	2	2	32	5508083	59.94	12.34
A9	Sample 9	2	2	33	5661883	59.94	15.68
A9	Sample 9	2	2	34	5815717	59.94	21.72
A9	Sample 9	2	2	35	5969500	59.94	32.41
A9	Sample 9	2	2	36	6123300	59.94	48.32
A9	Sample 9	2	2	37	6277100	59.94	66.66
A9	Sample 9	2	2	38	6430900	59.94	80.71
A9	Sample 9	2	2	39	6584700	59.94	87.91
A9	Sample 9	2	2	40	6738517	59.94	91.91
A9	Sample 9	2	2	41	6892300	59.94	94.41
A9	Sample 9	2	2	42	7046117	59.94	96.32
A9	Sample 9	2	2	43	7199933	59.94	97.23
A9	Sample 9	2	2	44	7353733	59.94	98.04
A9	Sample 9	2	2	45	7507517	59.94	98.48
A10	Sample 10	2	2	1	740850	59.94	4.45
A10	Sample 10	2	2	2	894617	59.94	4.47
A10	Sample 10	2	2	3	1048417	59.94	4.47
A10	Sample 10	2	2	4	1202233	59.94	4.44
A10	Sample 10	2	2	5	1355750	59.94	4.49
A10	Sample 10	2	2	6	1509567	59.94	4.51
A10	Sample 10	2	2	7	1663350	59.94	4.56
A10	Sample 10	2	2	8	1817150	59.94	4.54
A10	Sample 10	2	2	9	1970933	59.94	4.47
A10	Sample 10	2	2	10	2124733	59.94	4.58
A10	Sample 10	2	2	11	2278550	59.94	4.58
A10	Sample 10	2	2	12	2432350	59.94	4.58
A10	Sample 10	2	2	13	2586150	59.94	4.63
A10	Sample 10	2	2	14	2739983	59.94	4.61
A10	Sample 10	2	2	15	2893733	59.94	4.59
A10	Sample 10	2	2	16	3047567	59.94	4.51
A10	Sample 10	2	2	17	3201383	59.97	4.65
A10	Sample 10	2	2	18	3355150	59.94	4.66
A10	Sample 10	2	2	19	3508967	59.94	4.63
A10	Sample 10	2	2	20	3662750	59.94	4.65
A10	Sample 10	2	2	21	3816550	59.94	4.70
A10	Sample 10	2	2	22	3970350	59.94	4.61
A10	Sample 10	2	2	23	4124133	59.94	4.73
A10	Sample 10	2	2	24	4277967	59.94	4.63
A10	Sample 10	2	2	25	4431750	59.94	4.74
A10	Sample 10	2	2	26	4585567	59.94	4.76
A10	Sample 10	2	2	27	4739367	59.94	4.76
A10	Sample 10	2	2	28	4892883	59.94	4.75
A10	Sample 10	2	2	29	5046700	59.94	4.77
A10	Sample 10	2	2	30	5200517	59.94	4.84
A10	Sample 10	2	2	31	5354317	59.94	4.84
A10	Sample 10	2	2	32	5508083	59.94	5.09
A10	Sample 10	2	2	33	5661883	59.94	5.39
A10	Sample 10	2	2	34	5815717	59.94	5.79
A10	Sample 10	2	2	35	5969500	59.94	6.85
A10	Sample 10	2	2	36	6123300	59.94	8.75
A10	Sample 10	2	2	37	6277100	59.94	12.26
A10	Sample 10	2	2	38	6430900	59.94	18.82
A10	Sample 10	2	2	39	6584700	59.94	30.05
A10	Sample 10	2	2	40	6738517	59.94	46.62
A10	Sample 10	2	2	41	6892300	59.94	63.97
A10	Sample 10	2	2	42	7046117	59.94	75.78
A10	Sample 10	2	2	43	7199933	59.94	82.36
A10	Sample 10	2	2	44	7353733	59.94	86.89
A10	Sample 10	2	2	45	7507517	59.94	90.27
A11	Sample 11	2	2	1	740850	59.94	4.16
A11	Sample 11	2	2	2	894617	59.94	4.29
A11	Sample 11	2	2	3	1048417	59.94	4.31
A11	Sample 11	2	2	4	1202233	59.94	4.31
A11	Sample 11	2	2	5	1355750	59.94	4.36
A11	Sample 11	2	2	6	1509567	59.94	4.36
A11	Sample 11	2	2	7	1663350	59.94	4.36
A11	Sample 11	2	2	8	1817150	59.94	4.38
A11	Sample 11	2	2	9	1970933	59.94	4.44
A11	Sample 11	2	2	10	2124733	59.94	4.44
A11	Sample 11	2	2	11	2278550	59.94	4.41
A11	Sample 11	2	2	12	2432350	59.94	4.41
A11	Sample 11	2	2	13	2586150	59.94	4.44
A11	Sample 11	2	2	14	2739983	59.94	4.51
A11	Sample 11	2	2	15	2893733	59.94	4.44
A11	Sample 11	2	2	16	3047567	59.94	4.41
A11	Sample 11	2	2	17	3201383	59.97	4.49
A11	Sample 11	2	2	18	3355150	59.94	4.54
A11	Sample 11	2	2	19	3508967	59.94	4.64
A11	Sample 11	2	2	20	3662750	59.94	4.86
A11	Sample 11	2	2	21	3816550	59.94	5.26
A11	Sample 11	2	2	22	3970350	59.94	5.97
A11	Sample 11	2	2	23	4124133	59.94	7.49
A11	Sample 11	2	2	24	4277967	59.94	10.27
A11	Sample 11	2	2	25	4431750	59.94	15.47
A11	Sample 11	2	2	26	4585567	59.94	24.43
A11	Sample 11	2	2	27	4739367	59.94	38.00
A11	Sample 11	2	2	28	4892883	59.94	52.43
A11	Sample 11	2	2	29	5046700	59.94	62.91
A11	Sample 11	2	2	30	5200517	59.94	69.63
A11	Sample 11	2	2	31	5354317	59.94	74.86
A11	Sample 11	2	2	32	5508083	59.94	79.03
A11	Sample 11	2	2	33	5661883	59.94	82.49
A11	Sample 11	2	2	34	5815717	59.94	84.99
A11	Sample 11	2	2	35	5969500	59.94	86.88
A11	Sample 11	2	2	36	6123300	59.94	88.21
A11	Sample 11	2	2	37	6277100	59.94	89.25
A11	Sample 11	2	2	38	6430900	59.94	90.17
A11	Sample 11	2	2	39	6584700	59.94	90.84
A11	Sample 11	2	2	40	6738517	59.94	91.33
A11	Sample 11	2	2	41	6892300	59.94	92.01
A11	Sample 11	2	2	42	7046117	59.94	92.15
A11	Sample 11	2	2	43	7199933	59.94	92.60
A11	Sample 11	2	2	44	7353733	59.94	92.96
A11	Sample 11	2	2	45	7507517	59.94	93.30
A12	Sample 12	2	2	1	740850	59.94	4.42
A12	Sample 12	2	2	2	894617	59.94	4.47
A12	Sample 12	2	2	3	1048417	59.94	4.45
A12	Sample 12	2	2	4	1202233	59.94	4.61
A12	Sample 12	2	2	5	1355750	59.94	4.66
A12	Sample 12	2	2	6	1509567	59.94	4.63
A12	Sample 12	2	2	7	1663350	59.94	4.66
A12	Sample 12	2	2	8	1817150	59.94	4.58
A12	Sample 12	2	2	9	1970933	59.94	4.60
A12	Sample 12	2	2	10	2124733	59.94	4.69
A12	Sample 12	2	2	11	2278550	59.94	4.55
A12	Sample 12	2	2	12	2432350	59.94	4.63
A12	Sample 12	2	2	13	2586150	59.94	4.64
A12	Sample 12	2	2	14	2739983	59.94	4.66
A12	Sample 12	2	2	15	2893733	59.94	4.66
A12	Sample 12	2	2	16	3047567	59.94	4.63
A12	Sample 12	2	2	17	3201383	59.97	4.69
A12	Sample 12	2	2	18	3355150	59.94	4.77
A12	Sample 12	2	2	19	3508967	59.94	4.80
A12	Sample 12	2	2	20	3662750	59.94	4.95
A12	Sample 12	2	2	21	3816550	59.94	5.19
A12	Sample 12	2	2	22	3970350	59.94	5.62
A12	Sample 12	2	2	23	4124133	59.94	6.53
A12	Sample 12	2	2	24	4277967	59.94	8.07
A12	Sample 12	2	2	25	4431750	59.94	11.34
A12	Sample 12	2	2	26	4585567	59.94	17.28
A12	Sample 12	2	2	27	4739367	59.94	27.72
A12	Sample 12	2	2	28	4892883	59.94	44.41
A12	Sample 12	2	2	29	5046700	59.94	64.30
A12	Sample 12	2	2	30	5200517	59.94	79.46
A12	Sample 12	2	2	31	5354317	59.94	87.15
A12	Sample 12	2	2	32	5508083	59.94	91.69
A12	Sample 12	2	2	33	5661883	59.94	94.44
A12	Sample 12	2	2	34	5815717	59.94	96.97
A12	Sample 12	2	2	35	5969500	59.94	98.87
A12	Sample 12	2	2	36	6123300	59.94	99.98
A12	Sample 12	2	2	37	6277100	59.94	101.04
A12	Sample 12	2	2	38	6430900	59.94	102.01
A12	Sample 12	2	2	39	6584700	59.94	102.45
A12	Sample 12	2	2	40	6738517	59.94	102.92
A12	Sample 12	2	2	41	6892300	59.94	103.32
A12	Sample 12	2	2	42	7046117	59.94	103.66
A12	Sample 12	2	2	43	7199933	59.94	104.01
A12	Sample 12	2	2	44	7353733	59.94	104.05
A12	Sample 12	2	2	45	7507517	59.94	104.26
B1	Sample 13	2	2	1	740850	59.94	7.44
B1	Sample 13	2	2	2	894617	59.94	7.29
B1	Sample 13	2	2	3	1048417	59.94	7.36
B1	Sample 13	2	2	4	1202233	59.94	7.41
B1	Sample 13	2	2	5	1355750	59.94	7.43
B1	Sample 13	2	2	6	1509567	59.94	7.41
B1	Sample 13	2	2	7	1663350	59.94	7.39
B1	Sample 13	2	2	8	1817150	59.94	7.38
B1	Sample 13	2	2	9	1970933	59.94	7.36
B1	Sample 13	2	2	10	2124733	59.94	7.39
B1	Sample 13	2	2	11	2278550	59.94	7.36
B1	Sample 13	2	2	12	2432350	59.94	7.43
B1	Sample 13	2	2	13	2586150	59.94	7.42
B1	Sample 13	2	2	14	2739983	59.94	7.41
B1	Sample 13	2	2	15	2893733	59.94	7.37
B1	Sample 13	2	2	16	3047567	59.94	7.39
B1	Sample 13	2	2	17	3201383	59.97	7.37
B1	Sample 13	2	2	18	3355150	59.94	7.46
B1	Sample 13	2	2	19	3508967	59.94	7.49
B1	Sample 13	2	2	20	3662750	59.94	7.63
B1	Sample 13	2	2	21	3816550	59.94	7.87
B1	Sample 13	2	2	22	3970350	59.94	8.29
B1	Sample 13	2	2	23	4124133	59.94	9.16
B1	Sample 13	2	2	24	4277967	59.94	10.77
B1	Sample 13	2	2	25	4431750	59.94	14.23
B1	Sample 13	2	2	26	4585567	59.94	20.51
B1	Sample 13	2	2	27	4739367	59.94	31.36
B1	Sample 13	2	2	28	4892883	59.94	45.80
B1	Sample 13	2	2	29	5046700	59.94	58.87
B1	Sample 13	2	2	30	5200517	59.94	67.68
B1	Sample 13	2	2	31	5354317	59.94	73.56
B1	Sample 13	2	2	32	5508083	59.94	77.66
B1	Sample 13	2	2	33	5661883	59.94	80.56
B1	Sample 13	2	2	34	5815717	59.94	82.76
B1	Sample 13	2	2	35	5969500	59.94	84.35
B1	Sample 13	2	2	36	6123300	59.94	85.67
B1	Sample 13	2	2	37	6277100	59.94	86.76
B1	Sample 13	2	2	38	6430900	59.94	87.32
B1	Sample 13	2	2	39	6584700	59.94	88.18
B1	Sample 13	2	2	40	6738517	59.94	88.72
B1	Sample 13	2	2	41	6892300	59.94	89.13
B1	Sample 13	2	2	42	7046117	59.94	89.45
B1	Sample 13	2	2	43	7199933	59.94	89.77
B1	Sample 13	2	2	44	7353733	59.94	90.07
B1	Sample 13	2	2	45	7507517	59.94	90.42
B2	Sample 14	2	2	1	740850	59.94	6.36
B2	Sample 14	2	2	2	894617	59.94	6.35
B2	Sample 14	2	2	3	1048417	59.94	6.33
B2	Sample 14	2	2	4	1202233	59.94	6.40
B2	Sample 14	2	2	5	1355750	59.94	6.44
B2	Sample 14	2	2	6	1509567	59.94	6.42
B2	Sample 14	2	2	7	1663350	59.94	6.45
B2	Sample 14	2	2	8	1817150	59.94	6.40
B2	Sample 14	2	2	9	1970933	59.94	6.44
B2	Sample 14	2	2	10	2124733	59.94	6.42
B2	Sample 14	2	2	11	2278550	59.94	6.49
B2	Sample 14	2	2	12	2432350	59.94	6.49
B2	Sample 14	2	2	13	2586150	59.94	6.47
B2	Sample 14	2	2	14	2739983	59.94	6.49
B2	Sample 14	2	2	15	2893733	59.94	6.47
B2	Sample 14	2	2	16	3047567	59.94	6.45
B2	Sample 14	2	2	17	3201383	59.97	6.47
B2	Sample 14	2	2	18	3355150	59.94	6.49
B2	Sample 14	2	2	19	3508967	59.94	6.43
B2	Sample 14	2	2	20	3662750	59.94	6.51
B2	Sample 14	2	2	21	3816550	59.94	6.47
B2	Sample 14	2	2	22	3970350	59.94	6.51
B2	Sample 14	2	2	23	4124133	59.94	6.52
B2	Sample 14	2	2	24	4277967	59.94	6.47
B2	Sample 14	2	2	25	4431750	59.94	6.51
B2	Sample 14	2	2	26	4585567	59.94	6.49
B2	Sample 14	2	2	27	4739367	59.94	6.48
B2	Sample 14	2	2	28	4892883	59.94	6.56
B2	Sample 14	2	2	29	5046700	59.94	6.51
B2	Sample 14	2	2	30	5200517	59.94	6.55
B2	Sample 14	2	2	31	5354317	59.94	6.53
B2	Sample 14	2	2	32	5508083	59.94	6.61
B2	Sample 14	2	2	33	5661883	59.94	6.56
B2	Sample 14	2	2	34	5815717	59.94	6.56
B2	Sample 14	2	2	35	5969500	59.94	6.63
B2	Sample 14	2	2	36	6123300	59.94	6.54
B2	Sample 14	2	2	37	6277100	59.94	6.62
B2	Sample 14	2	2	38	6430900	59.94	6.66
B2	Sample 14	2	2	39	6584700	59.94	6.82
B2	Sample 14	2	2	40	6738517	59.94	6.95
B2	Sample 14	2	2	41	6892300	59.94	7.08
B2	Sample 14	2	2	42	7046117	59.94	7.53
B2	Sample 14	2	2	43	7199933	59.94	8.47
B2	Sample 14	2	2	44	7353733	59.94	10.11
B2	Sample 14	2	2	45	7507517	59.94	13.49
B3	Sample 15	2	2	1	740850	59.94	9.89
B3	Sample 15	2	2	2	894617	59.94	9.91
B3	Sample 15	2	2	3	1048417	59.94	9.84
B3	Sample 15	2	2	4	1202233	59.94	9.95
B3	Sample 15	2	2	5	1355750	59.94	9.86
B3	Sample 15	2	2	6	1509567	59.94	9.88
B3	Sample 15	2	2	7	1663350	59.94	9.93
B3	Sample 15	2	2	8	1817150	59.94	9.88
B3	Sample 15	2	2	9	1970933	59.94	9.90
B3	Sample 15	2	2	10	2124733	59.94	9.91
B3	Sample 15	2	2	11	2278550	59.94	9.95
B3	Sample 15	2	2	12	2432350	59.94	10.01
B3	Sample 15	2	2	13	2586150	59.94	9.87
B3	Sample 15	2	2	14	2739983	59.94	9.93
B3	Sample 15	2	2	15	2893733	59.94	10.00
B3	Sample 15	2	2	16	3047567	59.94	9.95
B3	Sample 15	2	2	17	3201383	59.97	9.97
B3	Sample 15	2	2	18	3355150	59.94	9.98
B3	Sample 15	2	2	19	3508967	59.94	10.00
B3	Sample 15	2	2	20	3662750	59.94	10.06
B3	Sample 15	2	2	21	3816550	59.94	10.06
B3	Sample 15	2	2	22	3970350	59.94	10.16
B3	Sample 15	2	2	23	4124133	59.94	10.32
B3	Sample 15	2	2	24	4277967	59.94	10.55
B3	Sample 15	2	2	25	4431750	59.94	11.11
B3	Sample 15	2	2	26	4585567	59.94	12.08
B3	Sample 15	2	2	27	4739367	59.94	14.01
B3	Sample 15	2	2	28	4892883	59.94	17.83
B3	Sample 15	2	2	29	5046700	59.94	24.46
B3	Sample 15	2	2	30	5200517	59.94	35.26
B3	Sample 15	2	2	31	5354317	59.94	48.06
B3	Sample 15	2	2	32	5508083	59.94	58.00
B3	Sample 15	2	2	33	5661883	59.94	64.98
B3	Sample 15	2	2	34	5815717	59.94	71.15
B3	Sample 15	2	2	35	5969500	59.94	76.35
B3	Sample 15	2	2	36	6123300	59.94	80.65
B3	Sample 15	2	2	37	6277100	59.94	84.08
B3	Sample 15	2	2	38	6430900	59.94	86.83
B3	Sample 15	2	2	39	6584700	59.94	89.07
B3	Sample 15	2	2	40	6738517	59.94	90.86
B3	Sample 15	2	2	41	6892300	59.94	92.17
B3	Sample 15	2	2	42	7046117	59.94	93.27
B3	Sample 15	2	2	43	7199933	59.94	94.29
B3	Sample 15	2	2	44	7353733	59.94	95.09
B3	Sample 15	2	2	45	7507517	59.94	95.71
B4	Sample 16	2	2	1	740850	59.94	6.78
B4	Sample 16	2	2	2	894617	59.94	6.78
B4	Sample 16	2	2	3	1048417	59.94	6.84
B4	Sample 16	2	2	4	1202233	59.94	6.84
B4	Sample 16	2	2	5	1355750	59.94	6.80
B4	Sample 16	2	2	6	1509567	59.94	6.88
B4	Sample 16	2	2	7	1663350	59.94	6.86
B4	Sample 16	2	2	8	1817150	59.94	6.86
B4	Sample 16	2	2	9	1970933	59.94	6.84
B4	Sample 16	2	2	10	2124733	59.94	6.92
B4	Sample 16	2	2	11	2278550	59.94	6.86
B4	Sample 16	2	2	12	2432350	59.94	6.94
B4	Sample 16	2	2	13	2586150	59.94	6.95
B4	Sample 16	2	2	14	2739983	59.94	6.84
B4	Sample 16	2	2	15	2893733	59.94	6.95
B4	Sample 16	2	2	16	3047567	59.94	6.88
B4	Sample 16	2	2	17	3201383	59.97	6.88
B4	Sample 16	2	2	18	3355150	59.94	6.92
B4	Sample 16	2	2	19	3508967	59.94	6.97
B4	Sample 16	2	2	20	3662750	59.94	6.98
B4	Sample 16	2	2	21	3816550	59.94	6.97
B4	Sample 16	2	2	22	3970350	59.94	6.96
B4	Sample 16	2	2	23	4124133	59.94	7.01
B4	Sample 16	2	2	24	4277967	59.94	7.03
B4	Sample 16	2	2	25	4431750	59.94	7.11
B4	Sample 16	2	2	26	4585567	59.94	7.21
B4	Sample 16	2	2	27	4739367	59.94	7.48
B4	Sample 16	2	2	28	4892883	59.94	8.00
B4	Sample 16	2	2	29	5046700	59.94	8.95
B4	Sample 16	2	2	30	5200517	59.94	10.88
B4	Sample 16	2	2	31	5354317	59.94	14.50
B4	Sample 16	2	2	32	5508083	59.94	21.38
B4	Sample 16	2	2	33	5661883	59.94	32.90
B4	Sample 16	2	2	34	5815717	59.94	49.20
B4	Sample 16	2	2	35	5969500	59.94	64.42
B4	Sample 16	2	2	36	6123300	59.94	74.01
B4	Sample 16	2	2	37	6277100	59.94	80.09
B4	Sample 16	2	2	38	6430900	59.94	84.40
B4	Sample 16	2	2	39	6584700	59.94	87.68
B4	Sample 16	2	2	40	6738517	59.94	89.64
B4	Sample 16	2	2	41	6892300	59.94	91.24
B4	Sample 16	2	2	42	7046117	59.94	92.35
B4	Sample 16	2	2	43	7199933	59.94	93.52
B4	Sample 16	2	2	44	7353733	59.94	94.18
B4	Sample 16	2	2	45	7507517	59.94	94.52
B5	Sample 17	2	2	1	740850	59.94	4.53
B5	Sample 17	2	2	2	894617	59.94	4.55
B5	Sample 17	2	2	3	1048417	59.94	4.55
B5	Sample 17	2	2	4	1202233	59.94	4.61
B5	Sample 17	2	2	5	1355750	59.94	4.65
B5	Sample 17	2	2	6	1509567	59.94	4.63
B5	Sample 17	2	2	7	1663350	59.94	4.69
B5	Sample 17	2	2	8	1817150	59.94	4.67
B5	Sample 17	2	2	9	1970933	59.94	4.69
B5	Sample 17	2	2	10	2124733	59.94	4.65
B5	Sample 17	2	2	11	2278550	59.94	4.69
B5	Sample 17	2	2	12	2432350	59.94	4.69
B5	Sample 17	2	2	13	2586150	59.94	4.72
B5	Sample 17	2	2	14	2739983	59.94	4.70
B5	Sample 17	2	2	15	2893733	59.94	4.78
B5	Sample 17	2	2	16	3047567	59.94	4.74
B5	Sample 17	2	2	17	3201383	59.97	4.70
B5	Sample 17	2	2	18	3355150	59.94	4.78
B5	Sample 17	2	2	19	3508967	59.94	4.78
B5	Sample 17	2	2	20	3662750	59.94	4.78
B5	Sample 17	2	2	21	3816550	59.94	4.78
B5	Sample 17	2	2	22	3970350	59.94	4.75
B5	Sample 17	2	2	23	4124133	59.94	4.78
B5	Sample 17	2	2	24	4277967	59.94	4.80
B5	Sample 17	2	2	25	4431750	59.94	4.79
B5	Sample 17	2	2	26	4585567	59.94	4.74
B5	Sample 17	2	2	27	4739367	59.94	4.76
B5	Sample 17	2	2	28	4892883	59.94	4.86
B5	Sample 17	2	2	29	5046700	59.94	4.77
B5	Sample 17	2	2	30	5200517	59.94	4.82
B5	Sample 17	2	2	31	5354317	59.94	4.83
B5	Sample 17	2	2	32	5508083	59.94	4.91
B5	Sample 17	2	2	33	5661883	59.94	4.78
B5	Sample 17	2	2	34	5815717	59.94	4.80
B5	Sample 17	2	2	35	5969500	59.94	4.91
B5	Sample 17	2	2	36	6123300	59.94	4.88
B5	Sample 17	2	2	37	6277100	59.94	4.89
B5	Sample 17	2	2	38	6430900	59.94	4.92
B5	Sample 17	2	2	39	6584700	59.94	5.08
B5	Sample 17	2	2	40	6738517	59.94	5.27
B5	Sample 17	2	2	41	6892300	59.94	5.57
B5	Sample 17	2	2	42	7046117	59.94	6.15
B5	Sample 17	2	2	43	7199933	59.94	7.23
B5	Sample 17	2	2	44	7353733	59.94	9.26
B5	Sample 17	2	2	45	7507517	59.94	12.90
B6	Sample 18	2	2	1	740850	59.94	4.80
B6	Sample 18	2	2	2	894617	59.94	4.86
B6	Sample 18	2	2	3	1048417	59.94	4.88
B6	Sample 18	2	2	4	1202233	59.94	4.88
B6	Sample 18	2	2	5	1355750	59.94	4.88
B6	Sample 18	2	2	6	1509567	59.94	4.92
B6	Sample 18	2	2	7	1663350	59.94	4.92
B6	Sample 18	2	2	8	1817150	59.94	4.92
B6	Sample 18	2	2	9	1970933	59.94	4.92
B6	Sample 18	2	2	10	2124733	59.94	4.94
B6	Sample 18	2	2	11	2278550	59.94	4.94
B6	Sample 18	2	2	12	2432350	59.94	5.04
B6	Sample 18	2	2	13	2586150	59.94	4.99
B6	Sample 18	2	2	14	2739983	59.94	4.94
B6	Sample 18	2	2	15	2893733	59.94	5.02
B6	Sample 18	2	2	16	3047567	59.94	5.04
B6	Sample 18	2	2	17	3201383	59.97	5.00
B6	Sample 18	2	2	18	3355150	59.94	5.04
B6	Sample 18	2	2	19	3508967	59.94	5.00
B6	Sample 18	2	2	20	3662750	59.94	5.00
B6	Sample 18	2	2	21	3816550	59.94	5.04
B6	Sample 18	2	2	22	3970350	59.94	5.04
B6	Sample 18	2	2	23	4124133	59.94	5.06
B6	Sample 18	2	2	24	4277967	59.94	5.06
B6	Sample 18	2	2	25	4431750	59.94	5.08
B6	Sample 18	2	2	26	4585567	59.94	5.06
B6	Sample 18	2	2	27	4739367	59.94	5.08
B6	Sample 18	2	2	28	4892883	59.94	5.09
B6	Sample 18	2	2	29	5046700	59.94	5.07
B6	Sample 18	2	2	30	5200517	59.94	5.11
B6	Sample 18	2	2	31	5354317	59.94	5.16
B6	Sample 18	2	2	32	5508083	59.94	5.36
B6	Sample 18	2	2	33	5661883	59.94	5.46
B6	Sample 18	2	2	34	5815717	59.94	5.84
B6	Sample 18	2	2	35	5969500	59.94	6.64
B6	Sample 18	2	2	36	6123300	59.94	7.87
B6	Sample 18	2	2	37	6277100	59.94	10.53
B6	Sample 18	2	2	38	6430900	59.94	15.29
B6	Sample 18	2	2	39	6584700	59.94	23.79
B6	Sample 18	2	2	40	6738517	59.94	37.17
B6	Sample 18	2	2	41	6892300	59.94	52.59
B6	Sample 18	2	2	42	7046117	59.94	63.54
B6	Sample 18	2	2	43	7199933	59.94	69.79
B6	Sample 18	2	2	44	7353733	59.94	73.28
B6	Sample 18	2	2	45	7507517	59.94	76.00
B7	Sample 19	2	2	1	740850	59.94	4.33
B7	Sample 19	2	2	2	894617	59.94	4.36
B7	Sample 19	2	2	3	1048417	59.94	4.39
B7	Sample 19	2	2	4	1202233	59.94	4.43
B7	Sample 19	2	2	5	1355750	59.94	4.43
B7	Sample 19	2	2	6	1509567	59.94	4.40
B7	Sample 19	2	2	7	1663350	59.94	4.47
B7	Sample 19	2	2	8	1817150	59.94	4.47
B7	Sample 19	2	2	9	1970933	59.94	4.49
B7	Sample 19	2	2	10	2124733	59.94	4.51
B7	Sample 19	2	2	11	2278550	59.94	4.45
B7	Sample 19	2	2	12	2432350	59.94	4.51
B7	Sample 19	2	2	13	2586150	59.94	4.49
B7	Sample 19	2	2	14	2739983	59.94	4.51
B7	Sample 19	2	2	15	2893733	59.94	4.57
B7	Sample 19	2	2	16	3047567	59.94	4.55
B7	Sample 19	2	2	17	3201383	59.97	4.59
B7	Sample 19	2	2	18	3355150	59.94	4.57
B7	Sample 19	2	2	19	3508967	59.94	4.63
B7	Sample 19	2	2	20	3662750	59.94	4.69
B7	Sample 19	2	2	21	3816550	59.94	4.92
B7	Sample 19	2	2	22	3970350	59.94	5.21
B7	Sample 19	2	2	23	4124133	59.94	5.87
B7	Sample 19	2	2	24	4277967	59.94	6.95
B7	Sample 19	2	2	25	4431750	59.94	9.25
B7	Sample 19	2	2	26	4585567	59.94	13.54
B7	Sample 19	2	2	27	4739367	59.94	21.31
B7	Sample 19	2	2	28	4892883	59.94	33.66
B7	Sample 19	2	2	29	5046700	59.94	48.42
B7	Sample 19	2	2	30	5200517	59.94	61.29
B7	Sample 19	2	2	31	5354317	59.94	69.91
B7	Sample 19	2	2	32	5508083	59.94	75.66
B7	Sample 19	2	2	33	5661883	59.94	79.47
B7	Sample 19	2	2	34	5815717	59.94	82.35
B7	Sample 19	2	2	35	5969500	59.94	84.47
B7	Sample 19	2	2	36	6123300	59.94	85.93
B7	Sample 19	2	2	37	6277100	59.94	87.03
B7	Sample 19	2	2	38	6430900	59.94	88.10
B7	Sample 19	2	2	39	6584700	59.94	88.77
B7	Sample 19	2	2	40	6738517	59.94	89.47
B7	Sample 19	2	2	41	6892300	59.94	89.79
B7	Sample 19	2	2	42	7046117	59.94	90.00
B7	Sample 19	2	2	43	7199933	59.94	90.16
B7	Sample 19	2	2	44	7353733	59.94	90.69
B7	Sample 19	2	2	45	7507517	59.94	90.86
B8	Sample 20	2	2	1	740850	59.94	7.72
B8	Sample 20	2	2	2	894617	59.94	7.63
B8	Sample 20	2	2	3	1048417	59.94	7.69
B8	Sample 20	2	2	4	1202233	59.94	7.67
B8	Sample 20	2	2	5	1355750	59.94	7.71
B8	Sample 20	2	2	6	1509567	59.94	7.71
B8	Sample 20	2	2	7	1663350	59.94	7.78
B8	Sample 20	2	2	8	1817150	59.94	7.71
B8	Sample 20	2	2	9	1970933	59.94	7.77
B8	Sample 20	2	2	10	2124733	59.94	7.71
B8	Sample 20	2	2	11	2278550	59.94	7.78
B8	Sample 20	2	2	12	2432350	59.94	7.77
B8	Sample 20	2	2	13	2586150	59.94	7.72
B8	Sample 20	2	2	14	2739983	59.94	7.72
B8	Sample 20	2	2	15	2893733	59.94	7.80
B8	Sample 20	2	2	16	3047567	59.94	7.80
B8	Sample 20	2	2	17	3201383	59.97	7.82
B8	Sample 20	2	2	18	3355150	59.94	7.84
B8	Sample 20	2	2	19	3508967	59.94	7.82
B8	Sample 20	2	2	20	3662750	59.94	7.84
B8	Sample 20	2	2	21	3816550	59.94	7.99
B8	Sample 20	2	2	22	3970350	59.94	8.09
B8	Sample 20	2	2	23	4124133	59.94	8.54
B8	Sample 20	2	2	24	4277967	59.94	9.21
B8	Sample 20	2	2	25	4431750	59.94	10.56
B8	Sample 20	2	2	26	4585567	59.94	13.07
B8	Sample 20	2	2	27	4739367	59.94	17.82
B8	Sample 20	2	2	28	4892883	59.94	26.13
B8	Sample 20	2	2	29	5046700	59.94	39.52
B8	Sample 20	2	2	30	5200517	59.94	55.99
B8	Sample 20	2	2	31	5354317	59.94	69.14
B8	Sample 20	2	2	32	5508083	59.94	76.59
B8	Sample 20	2	2	33	5661883	59.94	80.53
B8	Sample 20	2	2	34	5815717	59.94	83.67
B8	Sample 20	2	2	35	5969500	59.94	85.87
B8	Sample 20	2	2	36	6123300	59.94	87.58
B8	Sample 20	2	2	37	6277100	59.94	88.83
B8	Sample 20	2	2	38	6430900	59.94	89.61
B8	Sample 20	2	2	39	6584700	59.94	90.34
B8	Sample 20	2	2	40	6738517	59.94	90.79
B8	Sample 20	2	2	41	6892300	59.94	91.19
B8	Sample 20	2	2	42	7046117	59.94	91.61
B8	Sample 20	2	2	43	7199933	59.94	91.74
B8	Sample 20	2	2	44	7353733	59.94	91.98
B8	Sample 20	2	2	45	7507517	59.94	92.27
B9	Sample 21	2	2	1	740850	59.94	11.80
B9	Sample 21	2	2	2	894617	59.94	11.77
B9	Sample 21	2	2	3	1048417	59.94	11.73
B9	Sample 21	2	2	4	1202233	59.94	11.78
B9	Sample 21	2	2	5	1355750	59.94	11.80
B9	Sample 21	2	2	6	1509567	59.94	11.73
B9	Sample 21	2	2	7	1663350	59.94	11.84
B9	Sample 21	2	2	8	1817150	59.94	11.79
B9	Sample 21	2	2	9	1970933	59.94	11.77
B9	Sample 21	2	2	10	2124733	59.94	11.78
B9	Sample 21	2	2	11	2278550	59.94	11.75
B9	Sample 21	2	2	12	2432350	59.94	11.82
B9	Sample 21	2	2	13	2586150	59.94	11.83
B9	Sample 21	2	2	14	2739983	59.94	11.78
B9	Sample 21	2	2	15	2893733	59.94	11.76
B9	Sample 21	2	2	16	3047567	59.94	11.80
B9	Sample 21	2	2	17	3201383	59.97	11.74
B9	Sample 21	2	2	18	3355150	59.94	11.74
B9	Sample 21	2	2	19	3508967	59.94	11.74
B9	Sample 21	2	2	20	3662750	59.94	11.80
B9	Sample 21	2	2	21	3816550	59.94	11.76
B9	Sample 21	2	2	22	3970350	59.94	11.75
B9	Sample 21	2	2	23	4124133	59.94	11.81
B9	Sample 21	2	2	24	4277967	59.94	11.71
B9	Sample 21	2	2	25	4431750	59.94	11.73
B9	Sample 21	2	2	26	4585567	59.94	11.71
B9	Sample 21	2	2	27	4739367	59.94	11.77
B9	Sample 21	2	2	28	4892883	59.94	11.81
B9	Sample 21	2	2	29	5046700	59.94	11.85
B9	Sample 21	2	2	30	5200517	59.94	12.01
B9	Sample 21	2	2	31	5354317	59.94	12.22
B9	Sample 21	2	2	32	5508083	59.94	12.78
B9	Sample 21	2	2	33	5661883	59.94	13.75
B9	Sample 21	2	2	34	5815717	59.94	15.57
B9	Sample 21	2	2	35	5969500	59.94	19.25
B9	Sample 21	2	2	36	6123300	59.94	25.91
B9	Sample 21	2	2	37	6277100	59.94	37.32
B9	Sample 21	2	2	38	6430900	59.94	53.33
B9	Sample 21	2	2	39	6584700	59.94	69.00
B9	Sample 21	2	2	40	6738517	59.94	79.33
B9	Sample 21	2	2	41	6892300	59.94	85.65
B9	Sample 21	2	2	42	7046117	59.94	89.23
B9	Sample 21	2	2	43	7199933	59.94	91.87
B9	Sample 21	2	2	44	7353733	59.94	93.82
B9	Sample 21	2	2	45	7507517	59.94	95.15
B10	Sample 22	2	2	1	740850	59.94	4.89
B10	Sample 22	2	2	2	894617	59.94	4.95
B10	Sample 22	2	2	3	1048417	59.94	5.00
B10	Sample 22	2	2	4	1202233	59.94	5.02
B10	Sample 22	2	2	5	1355750	59.94	5.04
B10	Sample 22	2	2	6	1509567	59.94	5.14
B10	Sample 22	2	2	7	1663350	59.94	5.12
B10	Sample 22	2	2	8	1817150	59.94	5.07
B10	Sample 22	2	2	9	1970933	59.94	5.11
B10	Sample 22	2	2	10	2124733	59.94	5.09
B10	Sample 22	2	2	11	2278550	59.94	5.18
B10	Sample 22	2	2	12	2432350	59.94	5.16
B10	Sample 22	2	2	13	2586150	59.94	5.21
B10	Sample 22	2	2	14	2739983	59.94	5.19
B10	Sample 22	2	2	15	2893733	59.94	5.21
B10	Sample 22	2	2	16	3047567	59.94	5.23
B10	Sample 22	2	2	17	3201383	59.97	5.26
B10	Sample 22	2	2	18	3355150	59.94	5.23
B10	Sample 22	2	2	19	3508967	59.94	5.23
B10	Sample 22	2	2	20	3662750	59.94	5.21
B10	Sample 22	2	2	21	3816550	59.94	5.23
B10	Sample 22	2	2	22	3970350	59.94	5.23
B10	Sample 22	2	2	23	4124133	59.94	5.26
B10	Sample 22	2	2	24	4277967	59.94	5.23
B10	Sample 22	2	2	25	4431750	59.94	5.30
B10	Sample 22	2	2	26	4585567	59.94	5.32
B10	Sample 22	2	2	27	4739367	59.94	5.29
B10	Sample 22	2	2	28	4892883	59.94	5.38
B10	Sample 22	2	2	29	5046700	59.94	5.42
B10	Sample 22	2	2	30	5200517	59.94	5.56
B10	Sample 22	2	2	31	5354317	59.94	5.81
B10	Sample 22	2	2	32	5508083	59.94	6.36
B10	Sample 22	2	2	33	5661883	59.94	7.29
B10	Sample 22	2	2	34	5815717	59.94	9.15
B10	Sample 22	2	2	35	5969500	59.94	12.99
B10	Sample 22	2	2	36	6123300	59.94	20.01
B10	Sample 22	2	2	37	6277100	59.94	31.79
B10	Sample 22	2	2	38	6430900	59.94	48.50
B10	Sample 22	2	2	39	6584700	59.94	66.06
B10	Sample 22	2	2	40	6738517	59.94	78.50
B10	Sample 22	2	2	41	6892300	59.94	85.33
B10	Sample 22	2	2	42	7046117	59.94	89.28
B10	Sample 22	2	2	43	7199933	59.94	92.14
B10	Sample 22	2	2	44	7353733	59.94	94.28
B10	Sample 22	2	2	45	7507517	59.94	95.83
B11	Sample 23	2	2	1	740850	59.94	6.79
B11	Sample 23	2	2	2	894617	59.94	6.84
B11	Sample 23	2	2	3	1048417	59.94	6.87
B11	Sample 23	2	2	4	1202233	59.94	6.94
B11	Sample 23	2	2	5	1355750	59.94	6.96
B11	Sample 23	2	2	6	1509567	59.94	6.91
B11	Sample 23	2	2	7	1663350	59.94	6.91
B11	Sample 23	2	2	8	1817150	59.94	6.94
B11	Sample 23	2	2	9	1970933	59.94	6.89
B11	Sample 23	2	2	10	2124733	59.94	6.91
B11	Sample 23	2	2	11	2278550	59.94	6.91
B11	Sample 23	2	2	12	2432350	59.94	7.01
B11	Sample 23	2	2	13	2586150	59.94	6.99
B11	Sample 23	2	2	14	2739983	59.94	6.97
B11	Sample 23	2	2	15	2893733	59.94	6.97
B11	Sample 23	2	2	16	3047567	59.94	7.01
B11	Sample 23	2	2	17	3201383	59.97	7.04
B11	Sample 23	2	2	18	3355150	59.94	7.04
B11	Sample 23	2	2	19	3508967	59.94	7.14
B11	Sample 23	2	2	20	3662750	59.94	7.28
B11	Sample 23	2	2	21	3816550	59.94	7.51
B11	Sample 23	2	2	22	3970350	59.94	7.95
B11	Sample 23	2	2	23	4124133	59.94	8.82
B11	Sample 23	2	2	24	4277967	59.94	10.47
B11	Sample 23	2	2	25	4431750	59.94	13.60
B11	Sample 23	2	2	26	4585567	59.94	19.49
B11	Sample 23	2	2	27	4739367	59.94	29.20
B11	Sample 23	2	2	28	4892883	59.94	41.67
B11	Sample 23	2	2	29	5046700	59.94	53.23
B11	Sample 23	2	2	30	5200517	59.94	62.56
B11	Sample 23	2	2	31	5354317	59.94	69.21
B11	Sample 23	2	2	32	5508083	59.94	74.93
B11	Sample 23	2	2	33	5661883	59.94	79.49
B11	Sample 23	2	2	34	5815717	59.94	83.82
B11	Sample 23	2	2	35	5969500	59.94	87.07
B11	Sample 23	2	2	36	6123300	59.94	89.83
B11	Sample 23	2	2	37	6277100	59.94	91.92
B11	Sample 23	2	2	38	6430900	59.94	93.97
B11	Sample 23	2	2	39	6584700	59.94	95.52
B11	Sample 23	2	2	40	6738517	59.94	96.93
B11	Sample 23	2	2	41	6892300	59.94	98.17
B11	Sample 23	2	2	42	7046117	59.94	99.05
B11	Sample 23	2	2	43	7199933	59.94	99.99
B11	Sample 23	2	2	44	7353733	59.94	100.60
B11	Sample 23	2	2	45	7507517	59.94	101.23
B12	Sample 24	2	2	1	740850	59.94	5.31
B12	Sample 24	2	2	2	894617	59.94	5.28
B12	Sample 24	2	2	3	1048417	59.94	5.31
B12	Sample 24	2	2	4	1202233	59.94	5.33
B12	Sample 24	2	2	5	1355750	59.94	5.33
B12	Sample 24	2	2	6	1509567	59.94	5.36
B12	Sample 24	2	2	7	1663350	59.94	5.33
B12	Sample 24	2	2	8	1817150	59.94	5.33
B12	Sample 24	2	2	9	1970933	59.94	5.38
B12	Sample 24	2	2	10	2124733	59.94	5.33
B12	Sample 24	2	2	11	2278550	59.94	5.36
B12	Sample 24	2	2	12	2432350	59.94	5.44
B12	Sample 24	2	2	13	2586150	59.94	5.44
B12	Sample 24	2	2	14	2739983	59.94	5.41
B12	Sample 24	2	2	15	2893733	59.94	5.44
B12	Sample 24	2	2	16	3047567	59.94	5.49
B12	Sample 24	2	2	17	3201383	59.97	5.49
B12	Sample 24	2	2	18	3355150	59.94	5.55
B12	Sample 24	2	2	19	3508967	59.94	5.63
B12	Sample 24	2	2	20	3662750	59.94	5.86
B12	Sample 24	2	2	21	3816550	59.94	6.24
B12	Sample 24	2	2	22	3970350	59.94	7.01
B12	Sample 24	2	2	23	4124133	59.94	8.50
B12	Sample 24	2	2	24	4277967	59.94	11.20
B12	Sample 24	2	2	25	4431750	59.94	16.51
B12	Sample 24	2	2	26	4585567	59.94	26.11
B12	Sample 24	2	2	27	4739367	59.94	42.02
B12	Sample 24	2	2	28	4892883	59.94	61.42
B12	Sample 24	2	2	29	5046700	59.94	76.69
B12	Sample 24	2	2	30	5200517	59.94	85.11
B12	Sample 24	2	2	31	5354317	59.94	89.66
B12	Sample 24	2	2	32	5508083	59.94	92.86
B12	Sample 24	2	2	33	5661883	59.94	95.34
B12	Sample 24	2	2	34	5815717	59.94	96.74
B12	Sample 24	2	2	35	5969500	59.94	97.91
B12	Sample 24	2	2	36	6123300	59.94	98.88
B12	Sample 24	2	2	37	6277100	59.94	99.48
B12	Sample 24	2	2	38	6430900	59.94	100.15
B12	Sample 24	2	2	39	6584700	59.94	100.47
B12	Sample 24	2	2	40	6738517	59.94	100.89
B12	Sample 24	2	2	41	6892300	59.94	101.13
B12	Sample 24	2	2	42	7046117	59.94	101.30
B12	Sample 24	2	2	43	7199933	59.94	101.47
B12	Sample 24	2	2	44	7353733	59.94	101.59
B12	Sample 24	2	2	45	7507517	59.94	101.72
C1	Sample 25	2	2	1	740850	59.94	6.11
C1	Sample 25	2	2	2	894617	59.94	6.11
C1	Sample 25	2	2	3	1048417	59.94	6.18
C1	Sample 25	2	2	4	1202233	59.94	6.13
C1	Sample 25	2	2	5	1355750	59.94	6.15
C1	Sample 25	2	2	6	1509567	59.94	6.11
C1	Sample 25	2	2	7	1663350	59.94	6.18
C1	Sample 25	2	2	8	1817150	59.94	6.18
C1	Sample 25	2	2	9	1970933	59.94	6.18
C1	Sample 25	2	2	10	2124733	59.94	6.20
C1	Sample 25	2	2	11	2278550	59.94	6.18
C1	Sample 25	2	2	12	2432350	59.94	6.25
C1	Sample 25	2	2	13	2586150	59.94	6.21
C1	Sample 25	2	2	14	2739983	59.94	6.13
C1	Sample 25	2	2	15	2893733	59.94	6.21
C1	Sample 25	2	2	16	3047567	59.94	6.16
C1	Sample 25	2	2	17	3201383	59.97	6.23
C1	Sample 25	2	2	18	3355150	59.94	6.30
C1	Sample 25	2	2	19	3508967	59.94	6.30
C1	Sample 25	2	2	20	3662750	59.94	6.32
C1	Sample 25	2	2	21	3816550	59.94	6.42
C1	Sample 25	2	2	22	3970350	59.94	6.65
C1	Sample 25	2	2	23	4124133	59.94	7.01
C1	Sample 25	2	2	24	4277967	59.94	7.84
C1	Sample 25	2	2	25	4431750	59.94	9.35
C1	Sample 25	2	2	26	4585567	59.94	12.10
C1	Sample 25	2	2	27	4739367	59.94	17.43
C1	Sample 25	2	2	28	4892883	59.94	26.77
C1	Sample 25	2	2	29	5046700	59.94	41.55
C1	Sample 25	2	2	30	5200517	59.94	60.22
C1	Sample 25	2	2	31	5354317	59.94	75.96
C1	Sample 25	2	2	32	5508083	59.94	84.29
C1	Sample 25	2	2	33	5661883	59.94	88.37
C1	Sample 25	2	2	34	5815717	59.94	91.29
C1	Sample 25	2	2	35	5969500	59.94	93.36
C1	Sample 25	2	2	36	6123300	59.94	94.93
C1	Sample 25	2	2	37	6277100	59.94	95.75
C1	Sample 25	2	2	38	6430900	59.94	96.61
C1	Sample 25	2	2	39	6584700	59.94	97.06
C1	Sample 25	2	2	40	6738517	59.94	97.47
C1	Sample 25	2	2	41	6892300	59.94	97.90
C1	Sample 25	2	2	42	7046117	59.94	98.10
C1	Sample 25	2	2	43	7199933	59.94	98.25
C1	Sample 25	2	2	44	7353733	59.94	98.31
C1	Sample 25	2	2	45	7507517	59.94	98.51
C2	Sample 26	2	2	1	740850	59.94	7.60
C2	Sample 26	2	2	2	894617	59.94	7.48
C2	Sample 26	2	2	3	1048417	59.94	7.53
C2	Sample 26	2	2	4	1202233	59.94	7.48
C2	Sample 26	2	2	5	1355750	59.94	7.50
C2	Sample 26	2	2	6	1509567	59.94	7.53
C2	Sample 26	2	2	7	1663350	59.94	7.53
C2	Sample 26	2	2	8	1817150	59.94	7.52
C2	Sample 26	2	2	9	1970933	59.94	7.55
C2	Sample 26	2	2	10	2124733	59.94	7.60
C2	Sample 26	2	2	11	2278550	59.94	7.48
C2	Sample 26	2	2	12	2432350	59.94	7.61
C2	Sample 26	2	2	13	2586150	59.94	7.54
C2	Sample 26	2	2	14	2739983	59.94	7.60
C2	Sample 26	2	2	15	2893733	59.94	7.51
C2	Sample 26	2	2	16	3047567	59.94	7.55
C2	Sample 26	2	2	17	3201383	59.97	7.55
C2	Sample 26	2	2	18	3355150	59.94	7.60
C2	Sample 26	2	2	19	3508967	59.94	7.64
C2	Sample 26	2	2	20	3662750	59.94	7.62
C2	Sample 26	2	2	21	3816550	59.94	7.62
C2	Sample 26	2	2	22	3970350	59.94	7.53
C2	Sample 26	2	2	23	4124133	59.94	7.55
C2	Sample 26	2	2	24	4277967	59.94	7.53
C2	Sample 26	2	2	25	4431750	59.94	7.59
C2	Sample 26	2	2	26	4585567	59.94	7.57
C2	Sample 26	2	2	27	4739367	59.94	7.59
C2	Sample 26	2	2	28	4892883	59.94	7.56
C2	Sample 26	2	2	29	5046700	59.94	7.55
C2	Sample 26	2	2	30	5200517	59.94	7.61
C2	Sample 26	2	2	31	5354317	59.94	7.75
C2	Sample 26	2	2	32	5508083	59.94	7.79
C2	Sample 26	2	2	33	5661883	59.94	7.93
C2	Sample 26	2	2	34	5815717	59.94	8.22
C2	Sample 26	2	2	35	5969500	59.94	8.79
C2	Sample 26	2	2	36	6123300	59.94	10.01
C2	Sample 26	2	2	37	6277100	59.94	12.25
C2	Sample 26	2	2	38	6430900	59.94	16.20
C2	Sample 26	2	2	39	6584700	59.94	22.93
C2	Sample 26	2	2	40	6738517	59.94	33.00
C2	Sample 26	2	2	41	6892300	59.94	45.48
C2	Sample 26	2	2	42	7046117	59.94	56.25
C2	Sample 26	2	2	43	7199933	59.94	63.52
C2	Sample 26	2	2	44	7353733	59.94	68.06
C2	Sample 26	2	2	45	7507517	59.94	71.35
C3	Sample 27	2	2	1	740850	59.94	6.48
C3	Sample 27	2	2	2	894617	59.94	6.44
C3	Sample 27	2	2	3	1048417	59.94	6.55
C3	Sample 27	2	2	4	1202233	59.94	6.50
C3	Sample 27	2	2	5	1355750	59.94	6.52
C3	Sample 27	2	2	6	1509567	59.94	6.50
C3	Sample 27	2	2	7	1663350	59.94	6.55
C3	Sample 27	2	2	8	1817150	59.94	6.58
C3	Sample 27	2	2	9	1970933	59.94	6.54
C3	Sample 27	2	2	10	2124733	59.94	6.57
C3	Sample 27	2	2	11	2278550	59.94	6.59
C3	Sample 27	2	2	12	2432350	59.94	6.63
C3	Sample 27	2	2	13	2586150	59.94	6.61
C3	Sample 27	2	2	14	2739983	59.94	6.63
C3	Sample 27	2	2	15	2893733	59.94	6.65
C3	Sample 27	2	2	16	3047567	59.94	6.61
C3	Sample 27	2	2	17	3201383	59.97	6.63
C3	Sample 27	2	2	18	3355150	59.94	6.63
C3	Sample 27	2	2	19	3508967	59.94	6.65
C3	Sample 27	2	2	20	3662750	59.94	6.59
C3	Sample 27	2	2	21	3816550	59.94	6.74
C3	Sample 27	2	2	22	3970350	59.94	6.67
C3	Sample 27	2	2	23	4124133	59.94	6.72
C3	Sample 27	2	2	24	4277967	59.94	6.80
C3	Sample 27	2	2	25	4431750	59.94	6.90
C3	Sample 27	2	2	26	4585567	59.94	7.23
C3	Sample 27	2	2	27	4739367	59.94	7.61
C3	Sample 27	2	2	28	4892883	59.94	8.57
C3	Sample 27	2	2	29	5046700	59.94	10.36
C3	Sample 27	2	2	30	5200517	59.94	13.75
C3	Sample 27	2	2	31	5354317	59.94	20.17
C3	Sample 27	2	2	32	5508083	59.94	31.54
C3	Sample 27	2	2	33	5661883	59.94	48.04
C3	Sample 27	2	2	34	5815717	59.94	64.89
C3	Sample 27	2	2	35	5969500	59.94	76.52
C3	Sample 27	2	2	36	6123300	59.94	83.13
C3	Sample 27	2	2	37	6277100	59.94	87.39
C3	Sample 27	2	2	38	6430900	59.94	90.38
C3	Sample 27	2	2	39	6584700	59.94	92.62
C3	Sample 27	2	2	40	6738517	59.94	94.27
C3	Sample 27	2	2	41	6892300	59.94	95.11
C3	Sample 27	2	2	42	7046117	59.94	96.05
C3	Sample 27	2	2	43	7199933	59.94	96.70
C3	Sample 27	2	2	44	7353733	59.94	97.35
C3	Sample 27	2	2	45	7507517	59.94	97.72
C4	Sample 28	2	2	1	740850	59.94	4.31
C4	Sample 28	2	2	2	894617	59.94	4.33
C4	Sample 28	2	2	3	1048417	59.94	4.37
C4	Sample 28	2	2	4	1202233	59.94	4.37
C4	Sample 28	2	2	5	1355750	59.94	4.39
C4	Sample 28	2	2	6	1509567	59.94	4.37
C4	Sample 28	2	2	7	1663350	59.94	4.45
C4	Sample 28	2	2	8	1817150	59.94	4.41
C4	Sample 28	2	2	9	1970933	59.94	4.39
C4	Sample 28	2	2	10	2124733	59.94	4.47
C4	Sample 28	2	2	11	2278550	59.94	4.49
C4	Sample 28	2	2	12	2432350	59.94	4.55
C4	Sample 28	2	2	13	2586150	59.94	4.44
C4	Sample 28	2	2	14	2739983	59.94	4.52
C4	Sample 28	2	2	15	2893733	59.94	4.54
C4	Sample 28	2	2	16	3047567	59.94	4.58
C4	Sample 28	2	2	17	3201383	59.97	4.54
C4	Sample 28	2	2	18	3355150	59.94	4.58
C4	Sample 28	2	2	19	3508967	59.94	4.56
C4	Sample 28	2	2	20	3662750	59.94	4.58
C4	Sample 28	2	2	21	3816550	59.94	4.58
C4	Sample 28	2	2	22	3970350	59.94	4.62
C4	Sample 28	2	2	23	4124133	59.94	4.64
C4	Sample 28	2	2	24	4277967	59.94	4.66
C4	Sample 28	2	2	25	4431750	59.94	4.72
C4	Sample 28	2	2	26	4585567	59.94	4.80
C4	Sample 28	2	2	27	4739367	59.94	5.03
C4	Sample 28	2	2	28	4892883	59.94	5.38
C4	Sample 28	2	2	29	5046700	59.94	6.06
C4	Sample 28	2	2	30	5200517	59.94	7.55
C4	Sample 28	2	2	31	5354317	59.94	10.27
C4	Sample 28	2	2	32	5508083	59.94	15.30
C4	Sample 28	2	2	33	5661883	59.94	24.29
C4	Sample 28	2	2	34	5815717	59.94	38.62
C4	Sample 28	2	2	35	5969500	59.94	55.22
C4	Sample 28	2	2	36	6123300	59.94	66.33
C4	Sample 28	2	2	37	6277100	59.94	72.86
C4	Sample 28	2	2	38	6430900	59.94	78.03
C4	Sample 28	2	2	39	6584700	59.94	82.70
C4	Sample 28	2	2	40	6738517	59.94	86.44
C4	Sample 28	2	2	41	6892300	59.94	89.40
C4	Sample 28	2	2	42	7046117	59.94	91.83
C4	Sample 28	2	2	43	7199933	59.94	93.32
C4	Sample 28	2	2	44	7353733	59.94	94.86
C4	Sample 28	2	2	45	7507517	59.94	96.05
C5	Sample 29	2	2	1	740850	59.94	4.82
C5	Sample 29	2	2	2	894617	59.94	4.82
C5	Sample 29	2	2	3	1048417	59.94	4.88
C5	Sample 29	2	2	4	1202233	59.94	4.90
C5	Sample 29	2	2	5	1355750	59.94	4.86
C5	Sample 29	2	2	6	1509567	59.94	4.84
C5	Sample 29	2	2	7	1663350	59.94	4.92
C5	Sample 29	2	2	8	1817150	59.94	4.86
C5	Sample 29	2	2	9	1970933	59.94	4.90
C5	Sample 29	2	2	10	2124733	59.94	4.90
C5	Sample 29	2	2	11	2278550	59.94	4.92
C5	Sample 29	2	2	12	2432350	59.94	4.96
C5	Sample 29	2	2	13	2586150	59.94	4.94
C5	Sample 29	2	2	14	2739983	59.94	5.00
C5	Sample 29	2	2	15	2893733	59.94	4.96
C5	Sample 29	2	2	16	3047567	59.94	4.96
C5	Sample 29	2	2	17	3201383	59.97	4.98
C5	Sample 29	2	2	18	3355150	59.94	5.04
C5	Sample 29	2	2	19	3508967	59.94	4.96
C5	Sample 29	2	2	20	3662750	59.94	5.00
C5	Sample 29	2	2	21	3816550	59.94	5.00
C5	Sample 29	2	2	22	3970350	59.94	4.98
C5	Sample 29	2	2	23	4124133	59.94	5.02
C5	Sample 29	2	2	24	4277967	59.94	5.02
C5	Sample 29	2	2	25	4431750	59.94	5.08
C5	Sample 29	2	2	26	4585567	59.94	5.06
C5	Sample 29	2	2	27	4739367	59.94	5.12
C5	Sample 29	2	2	28	4892883	59.94	5.18
C5	Sample 29	2	2	29	5046700	59.94	5.32
C5	Sample 29	2	2	30	5200517	59.94	5.59
C5	Sample 29	2	2	31	5354317	59.94	6.11
C5	Sample 29	2	2	32	5508083	59.94	7.06
C5	Sample 29	2	2	33	5661883	59.94	8.82
C5	Sample 29	2	2	34	5815717	59.94	12.18
C5	Sample 29	2	2	35	5969500	59.94	18.49
C5	Sample 29	2	2	36	6123300	59.94	29.23
C5	Sample 29	2	2	37	6277100	59.94	45.00
C5	Sample 29	2	2	38	6430900	59.94	61.35
C5	Sample 29	2	2	39	6584700	59.94	71.98
C5	Sample 29	2	2	40	6738517	59.94	77.91
C5	Sample 29	2	2	41	6892300	59.94	82.19
C5	Sample 29	2	2	42	7046117	59.94	85.57
C5	Sample 29	2	2	43	7199933	59.94	88.08
C5	Sample 29	2	2	44	7353733	59.94	89.84
C5	Sample 29	2	2	45	7507517	59.94	91.08
C6	Sample 30	2	2	1	740850	59.94	7.88
C6	Sample 30	2	2	2	894617	59.94	7.88
C6	Sample 30	2	2	3	1048417	59.94	7.92
C6	Sample 30	2	2	4	1202233	59.94	7.90
C6	Sample 30	2	2	5	1355750	59.94	7.90
C6	Sample 30	2	2	6	1509567	59.94	7.88
C6	Sample 30	2	2	7	1663350	59.94	7.94
C6	Sample 30	2	2	8	1817150	59.94	7.85
C6	Sample 30	2	2	9	1970933	59.94	7.92
C6	Sample 30	2	2	10	2124733	59.94	7.96
C6	Sample 30	2	2	11	2278550	59.94	7.94
C6	Sample 30	2	2	12	2432350	59.94	8.00
C6	Sample 30	2	2	13	2586150	59.94	7.97
C6	Sample 30	2	2	14	2739983	59.94	7.96
C6	Sample 30	2	2	15	2893733	59.94	7.94
C6	Sample 30	2	2	16	3047567	59.94	8.02
C6	Sample 30	2	2	17	3201383	59.97	8.00
C6	Sample 30	2	2	18	3355150	59.94	7.98
C6	Sample 30	2	2	19	3508967	59.94	7.94
C6	Sample 30	2	2	20	3662750	59.94	8.00
C6	Sample 30	2	2	21	3816550	59.94	7.98
C6	Sample 30	2	2	22	3970350	59.94	7.98
C6	Sample 30	2	2	23	4124133	59.94	7.98
C6	Sample 30	2	2	24	4277967	59.94	7.96
C6	Sample 30	2	2	25	4431750	59.94	7.98
C6	Sample 30	2	2	26	4585567	59.94	7.90
C6	Sample 30	2	2	27	4739367	59.94	7.98
C6	Sample 30	2	2	28	4892883	59.94	7.97
C6	Sample 30	2	2	29	5046700	59.94	7.97
C6	Sample 30	2	2	30	5200517	59.94	7.99
C6	Sample 30	2	2	31	5354317	59.94	7.99
C6	Sample 30	2	2	32	5508083	59.94	8.04
C6	Sample 30	2	2	33	5661883	59.94	8.02
C6	Sample 30	2	2	34	5815717	59.94	8.07
C6	Sample 30	2	2	35	5969500	59.94	8.20
C6	Sample 30	2	2	36	6123300	59.94	8.42
C6	Sample 30	2	2	37	6277100	59.94	8.82
C6	Sample 30	2	2	38	6430900	59.94	9.55
C6	Sample 30	2	2	39	6584700	59.94	11.00
C6	Sample 30	2	2	40	6738517	59.94	13.51
C6	Sample 30	2	2	41	6892300	59.94	18.06
C6	Sample 30	2	2	42	7046117	59.94	25.54
C6	Sample 30	2	2	43	7199933	59.94	35.87
C6	Sample 30	2	2	44	7353733	59.94	46.93
C6	Sample 30	2	2	45	7507517	59.94	55.51
C7	Sample 31	2	2	1	740850	59.94	5.79
C7	Sample 31	2	2	2	894617	59.94	5.79
C7	Sample 31	2	2	3	1048417	59.94	5.83
C7	Sample 31	2	2	4	1202233	59.94	5.85
C7	Sample 31	2	2	5	1355750	59.94	5.85
C7	Sample 31	2	2	6	1509567	59.94	5.87
C7	Sample 31	2	2	7	1663350	59.94	5.87
C7	Sample 31	2	2	8	1817150	59.94	5.87
C7	Sample 31	2	2	9	1970933	59.94	5.87
C7	Sample 31	2	2	10	2124733	59.94	5.87
C7	Sample 31	2	2	11	2278550	59.94	5.93
C7	Sample 31	2	2	12	2432350	59.94	5.97
C7	Sample 31	2	2	13	2586150	59.94	5.91
C7	Sample 31	2	2	14	2739983	59.94	5.89
C7	Sample 31	2	2	15	2893733	59.94	5.93
C7	Sample 31	2	2	16	3047567	59.94	5.89
C7	Sample 31	2	2	17	3201383	59.97	5.97
C7	Sample 31	2	2	18	3355150	59.94	5.97
C7	Sample 31	2	2	19	3508967	59.94	5.99
C7	Sample 31	2	2	20	3662750	59.94	5.97
C7	Sample 31	2	2	21	3816550	59.94	6.04
C7	Sample 31	2	2	22	3970350	59.94	5.97
C7	Sample 31	2	2	23	4124133	59.94	5.97
C7	Sample 31	2	2	24	4277967	59.94	5.97
C7	Sample 31	2	2	25	4431750	59.94	6.07
C7	Sample 31	2	2	26	4585567	59.94	6.05
C7	Sample 31	2	2	27	4739367	59.94	6.00
C7	Sample 31	2	2	28	4892883	59.94	6.02
C7	Sample 31	2	2	29	5046700	59.94	6.03
C7	Sample 31	2	2	30	5200517	59.94	6.08
C7	Sample 31	2	2	31	5354317	59.94	6.21
C7	Sample 31	2	2	32	5508083	59.94	6.39
C7	Sample 31	2	2	33	5661883	59.94	6.73
C7	Sample 31	2	2	34	5815717	59.94	7.33
C7	Sample 31	2	2	35	5969500	59.94	8.47
C7	Sample 31	2	2	36	6123300	59.94	10.62
C7	Sample 31	2	2	37	6277100	59.94	14.49
C7	Sample 31	2	2	38	6430900	59.94	20.92
C7	Sample 31	2	2	39	6584700	59.94	30.00
C7	Sample 31	2	2	40	6738517	59.94	39.41
C7	Sample 31	2	2	41	6892300	59.94	47.09
C7	Sample 31	2	2	42	7046117	59.94	53.55
C7	Sample 31	2	2	43	7199933	59.94	58.80
C7	Sample 31	2	2	44	7353733	59.94	62.89
C7	Sample 31	2	2	45	7507517	59.94	66.29
C8	Sample 32	2	2	1	740850	59.94	4.94
C8	Sample 32	2	2	2	894617	59.94	4.98
C8	Sample 32	2	2	3	1048417	59.94	5.03
C8	Sample 32	2	2	4	1202233	59.94	5.02
C8	Sample 32	2	2	5	1355750	59.94	5.04
C8	Sample 32	2	2	6	1509567	59.94	5.09
C8	Sample 32	2	2	7	1663350	59.94	5.09
C8	Sample 32	2	2	8	1817150	59.94	5.09
C8	Sample 32	2	2	9	1970933	59.94	5.07
C8	Sample 32	2	2	10	2124733	59.94	5.09
C8	Sample 32	2	2	11	2278550	59.94	5.11
C8	Sample 32	2	2	12	2432350	59.94	5.17
C8	Sample 32	2	2	13	2586150	59.94	5.16
C8	Sample 32	2	2	14	2739983	59.94	5.11
C8	Sample 32	2	2	15	2893733	59.94	5.15
C8	Sample 32	2	2	16	3047567	59.94	5.17
C8	Sample 32	2	2	17	3201383	59.97	5.15
C8	Sample 32	2	2	18	3355150	59.94	5.13
C8	Sample 32	2	2	19	3508967	59.94	5.18
C8	Sample 32	2	2	20	3662750	59.94	5.26
C8	Sample 32	2	2	21	3816550	59.94	5.17
C8	Sample 32	2	2	22	3970350	59.94	5.23
C8	Sample 32	2	2	23	4124133	59.94	5.20
C8	Sample 32	2	2	24	4277967	59.94	5.26
C8	Sample 32	2	2	25	4431750	59.94	5.27
C8	Sample 32	2	2	26	4585567	59.94	5.23
C8	Sample 32	2	2	27	4739367	59.94	5.25
C8	Sample 32	2	2	28	4892883	59.94	5.27
C8	Sample 32	2	2	29	5046700	59.94	5.24
C8	Sample 32	2	2	30	5200517	59.94	5.19
C8	Sample 32	2	2	31	5354317	59.94	5.28
C8	Sample 32	2	2	32	5508083	59.94	5.36
C8	Sample 32	2	2	33	5661883	59.94	5.37
C8	Sample 32	2	2	34	5815717	59.94	5.43
C8	Sample 32	2	2	35	5969500	59.94	5.74
C8	Sample 32	2	2	36	6123300	59.94	5.98
C8	Sample 32	2	2	37	6277100	59.94	6.69
C8	Sample 32	2	2	38	6430900	59.94	7.90
C8	Sample 32	2	2	39	6584700	59.94	10.14
C8	Sample 32	2	2	40	6738517	59.94	14.16
C8	Sample 32	2	2	41	6892300	59.94	21.50
C8	Sample 32	2	2	42	7046117	59.94	33.04
C8	Sample 32	2	2	43	7199933	59.94	47.39
C8	Sample 32	2	2	44	7353733	59.94	60.39
C8	Sample 32	2	2	45	7507517	59.94	69.42
C9	Sample 33	2	2	1	740850	59.94	5.22
C9	Sample 33	2	2	2	894617	59.94	5.22
C9	Sample 33	2	2	3	1048417	59.94	5.24
C9	Sample 33	2	2	4	1202233	59.94	5.26
C9	Sample 33	2	2	5	1355750	59.94	5.28
C9	Sample 33	2	2	6	1509567	59.94	5.26
C9	Sample 33	2	2	7	1663350	59.94	5.33
C9	Sample 33	2	2	8	1817150	59.94	5.28
C9	Sample 33	2	2	9	1970933	59.94	5.28
C9	Sample 33	2	2	10	2124733	59.94	5.37
C9	Sample 33	2	2	11	2278550	59.94	5.30
C9	Sample 33	2	2	12	2432350	59.94	5.46
C9	Sample 33	2	2	13	2586150	59.94	5.31
C9	Sample 33	2	2	14	2739983	59.94	5.39
C9	Sample 33	2	2	15	2893733	59.94	5.40
C9	Sample 33	2	2	16	3047567	59.94	5.42
C9	Sample 33	2	2	17	3201383	59.97	5.39
C9	Sample 33	2	2	18	3355150	59.94	5.44
C9	Sample 33	2	2	19	3508967	59.94	5.44
C9	Sample 33	2	2	20	3662750	59.94	5.42
C9	Sample 33	2	2	21	3816550	59.94	5.42
C9	Sample 33	2	2	22	3970350	59.94	5.41
C9	Sample 33	2	2	23	4124133	59.94	5.48
C9	Sample 33	2	2	24	4277967	59.94	5.48
C9	Sample 33	2	2	25	4431750	59.94	5.50
C9	Sample 33	2	2	26	4585567	59.94	5.50
C9	Sample 33	2	2	27	4739367	59.94	5.59
C9	Sample 33	2	2	28	4892883	59.94	5.63
C9	Sample 33	2	2	29	5046700	59.94	5.76
C9	Sample 33	2	2	30	5200517	59.94	6.07
C9	Sample 33	2	2	31	5354317	59.94	6.61
C9	Sample 33	2	2	32	5508083	59.94	7.64
C9	Sample 33	2	2	33	5661883	59.94	9.50
C9	Sample 33	2	2	34	5815717	59.94	13.12
C9	Sample 33	2	2	35	5969500	59.94	19.96
C9	Sample 33	2	2	36	6123300	59.94	31.53
C9	Sample 33	2	2	37	6277100	59.94	48.23
C9	Sample 33	2	2	38	6430900	59.94	64.89
C9	Sample 33	2	2	39	6584700	59.94	75.37
C9	Sample 33	2	2	40	6738517	59.94	80.43
C9	Sample 33	2	2	41	6892300	59.94	84.09
C9	Sample 33	2	2	42	7046117	59.94	86.95
C9	Sample 33	2	2	43	7199933	59.94	88.89
C9	Sample 33	2	2	44	7353733	59.94	90.23
C9	Sample 33	2	2	45	7507517	59.94	91.43
C10	Sample 34	2	2	1	740850	59.94	5.37
C10	Sample 34	2	2	2	894617	59.94	5.35
C10	Sample 34	2	2	3	1048417	59.94	5.39
C10	Sample 34	2	2	4	1202233	59.94	5.35
C10	Sample 34	2	2	5	1355750	59.94	5.37
C10	Sample 34	2	2	6	1509567	59.94	5.39
C10	Sample 34	2	2	7	1663350	59.94	5.44
C10	Sample 34	2	2	8	1817150	59.94	5.41
C10	Sample 34	2	2	9	1970933	59.94	5.44
C10	Sample 34	2	2	10	2124733	59.94	5.51
C10	Sample 34	2	2	11	2278550	59.94	5.48
C10	Sample 34	2	2	12	2432350	59.94	5.46
C10	Sample 34	2	2	13	2586150	59.94	5.49
C10	Sample 34	2	2	14	2739983	59.94	5.51
C10	Sample 34	2	2	15	2893733	59.94	5.49
C10	Sample 34	2	2	16	3047567	59.94	5.49
C10	Sample 34	2	2	17	3201383	59.97	5.56
C10	Sample 34	2	2	18	3355150	59.94	5.53
C10	Sample 34	2	2	19	3508967	59.94	5.56
C10	Sample 34	2	2	20	3662750	59.94	5.56
C10	Sample 34	2	2	21	3816550	59.94	5.56
C10	Sample 34	2	2	22	3970350	59.94	5.55
C10	Sample 34	2	2	23	4124133	59.94	5.56
C10	Sample 34	2	2	24	4277967	59.94	5.56
C10	Sample 34	2	2	25	4431750	59.94	5.62
C10	Sample 34	2	2	26	4585567	59.94	5.60
C10	Sample 34	2	2	27	4739367	59.94	5.60
C10	Sample 34	2	2	28	4892883	59.94	5.60
C10	Sample 34	2	2	29	5046700	59.94	5.64
C10	Sample 34	2	2	30	5200517	59.94	5.71
C10	Sample 34	2	2	31	5354317	59.94	5.76
C10	Sample 34	2	2	32	5508083	59.94	5.96
C10	Sample 34	2	2	33	5661883	59.94	6.22
C10	Sample 34	2	2	34	5815717	59.94	6.82
C10	Sample 34	2	2	35	5969500	59.94	7.95
C10	Sample 34	2	2	36	6123300	59.94	9.91
C10	Sample 34	2	2	37	6277100	59.94	13.86
C10	Sample 34	2	2	38	6430900	59.94	21.24
C10	Sample 34	2	2	39	6584700	59.94	32.53
C10	Sample 34	2	2	40	6738517	59.94	45.81
C10	Sample 34	2	2	41	6892300	59.94	57.36
C10	Sample 34	2	2	42	7046117	59.94	66.37
C10	Sample 34	2	2	43	7199933	59.94	73.43
C10	Sample 34	2	2	44	7353733	59.94	78.88
C10	Sample 34	2	2	45	7507517	59.94	83.33
C11	Sample 35	2	2	1	740850	59.94	7.61
C11	Sample 35	2	2	2	894617	59.94	7.51
C11	Sample 35	2	2	3	1048417	59.94	7.56
C11	Sample 35	2	2	4	1202233	59.94	7.61
C11	Sample 35	2	2	5	1355750	59.94	7.56
C11	Sample 35	2	2	6	1509567	59.94	7.58
C11	Sample 35	2	2	7	1663350	59.94	7.66
C11	Sample 35	2	2	8	1817150	59.94	7.56
C11	Sample 35	2	2	9	1970933	59.94	7.66
C11	Sample 35	2	2	10	2124733	59.94	7.66
C11	Sample 35	2	2	11	2278550	59.94	7.66
C11	Sample 35	2	2	12	2432350	59.94	7.68
C11	Sample 35	2	2	13	2586150	59.94	7.64
C11	Sample 35	2	2	14	2739983	59.94	7.64
C11	Sample 35	2	2	15	2893733	59.94	7.66
C11	Sample 35	2	2	16	3047567	59.94	7.73
C11	Sample 35	2	2	17	3201383	59.97	7.61
C11	Sample 35	2	2	18	3355150	59.94	7.69
C11	Sample 35	2	2	19	3508967	59.94	7.71
C11	Sample 35	2	2	20	3662750	59.94	7.71
C11	Sample 35	2	2	21	3816550	59.94	7.66
C11	Sample 35	2	2	22	3970350	59.94	7.73
C11	Sample 35	2	2	23	4124133	59.94	7.76
C11	Sample 35	2	2	24	4277967	59.94	7.66
C11	Sample 35	2	2	25	4431750	59.94	7.78
C11	Sample 35	2	2	26	4585567	59.94	7.68
C11	Sample 35	2	2	27	4739367	59.94	7.70
C11	Sample 35	2	2	28	4892883	59.94	7.77
C11	Sample 35	2	2	29	5046700	59.94	7.81
C11	Sample 35	2	2	30	5200517	59.94	7.98
C11	Sample 35	2	2	31	5354317	59.94	8.32
C11	Sample 35	2	2	32	5508083	59.94	8.93
C11	Sample 35	2	2	33	5661883	59.94	9.97
C11	Sample 35	2	2	34	5815717	59.94	12.21
C11	Sample 35	2	2	35	5969500	59.94	16.30
C11	Sample 35	2	2	36	6123300	59.94	23.83
C11	Sample 35	2	2	37	6277100	59.94	36.33
C11	Sample 35	2	2	38	6430900	59.94	52.59
C11	Sample 35	2	2	39	6584700	59.94	66.84
C11	Sample 35	2	2	40	6738517	59.94	75.70
C11	Sample 35	2	2	41	6892300	59.94	81.58
C11	Sample 35	2	2	42	7046117	59.94	86.34
C11	Sample 35	2	2	43	7199933	59.94	89.96
C11	Sample 35	2	2	44	7353733	59.94	92.73
C11	Sample 35	2	2	45	7507517	59.94	94.98
C12	Sample 36	2	2	1	740850	59.94	9.94
C12	Sample 36	2	2	2	894617	59.94	9.99
C12	Sample 36	2	2	3	1048417	59.94	10.05
C12	Sample 36	2	2	4	1202233	59.94	9.99
C12	Sample 36	2	2	5	1355750	59.94	10.02
C12	Sample 36	2	2	6	1509567	59.94	9.91
C12	Sample 36	2	2	7	1663350	59.94	10.05
C12	Sample 36	2	2	8	1817150	59.94	10.02
C12	Sample 36	2	2	9	1970933	59.94	10.04
C12	Sample 36	2	2	10	2124733	59.94	10.02
C12	Sample 36	2	2	11	2278550	59.94	9.97
C12	Sample 36	2	2	12	2432350	59.94	10.15
C12	Sample 36	2	2	13	2586150	59.94	10.00
C12	Sample 36	2	2	14	2739983	59.94	10.08
C12	Sample 36	2	2	15	2893733	59.94	10.08
C12	Sample 36	2	2	16	3047567	59.94	10.05
C12	Sample 36	2	2	17	3201383	59.97	10.05
C12	Sample 36	2	2	18	3355150	59.94	10.05
C12	Sample 36	2	2	19	3508967	59.94	10.11
C12	Sample 36	2	2	20	3662750	59.94	10.05
C12	Sample 36	2	2	21	3816550	59.94	10.08
C12	Sample 36	2	2	22	3970350	59.94	9.97
C12	Sample 36	2	2	23	4124133	59.94	10.11
C12	Sample 36	2	2	24	4277967	59.94	10.18
C12	Sample 36	2	2	25	4431750	59.94	10.15
C12	Sample 36	2	2	26	4585567	59.94	10.25
C12	Sample 36	2	2	27	4739367	59.94	10.54
C12	Sample 36	2	2	28	4892883	59.94	10.96
C12	Sample 36	2	2	29	5046700	59.94	11.78
C12	Sample 36	2	2	30	5200517	59.94	13.48
C12	Sample 36	2	2	31	5354317	59.94	16.80
C12	Sample 36	2	2	32	5508083	59.94	22.83
C12	Sample 36	2	2	33	5661883	59.94	33.31
C12	Sample 36	2	2	34	5815717	59.94	49.66
C12	Sample 36	2	2	35	5969500	59.94	67.61
C12	Sample 36	2	2	36	6123300	59.94	80.41
C12	Sample 36	2	2	37	6277100	59.94	87.82
C12	Sample 36	2	2	38	6430900	59.94	92.45
C12	Sample 36	2	2	39	6584700	59.94	95.93
C12	Sample 36	2	2	40	6738517	59.94	98.05
C12	Sample 36	2	2	41	6892300	59.94	99.45
C12	Sample 36	2	2	42	7046117	59.94	101.01
C12	Sample 36	2	2	43	7199933	59.94	102.00
C12	Sample 36	2	2	44	7353733	59.94	102.51
C12	Sample 36	2	2	45	7507517	59.94	103.17
D1	Sample 37	2	2	1	740850	59.94	4.63
D1	Sample 37	2	2	2	894617	59.94	4.63
D1	Sample 37	2	2	3	1048417	59.94	4.70
D1	Sample 37	2	2	4	1202233	59.94	4.73
D1	Sample 37	2	2	5	1355750	59.94	4.80
D1	Sample 37	2	2	6	1509567	59.94	4.72
D1	Sample 37	2	2	7	1663350	59.94	4.77
D1	Sample 37	2	2	8	1817150	59.94	4.77
D1	Sample 37	2	2	9	1970933	59.94	4.72
D1	Sample 37	2	2	10	2124733	59.94	4.75
D1	Sample 37	2	2	11	2278550	59.94	4.75
D1	Sample 37	2	2	12	2432350	59.94	4.84
D1	Sample 37	2	2	13	2586150	59.94	4.80
D1	Sample 37	2	2	14	2739983	59.94	4.82
D1	Sample 37	2	2	15	2893733	59.94	4.80
D1	Sample 37	2	2	16	3047567	59.94	4.80
D1	Sample 37	2	2	17	3201383	59.97	4.82
D1	Sample 37	2	2	18	3355150	59.94	4.82
D1	Sample 37	2	2	19	3508967	59.94	4.85
D1	Sample 37	2	2	20	3662750	59.94	4.82
D1	Sample 37	2	2	21	3816550	59.94	4.85
D1	Sample 37	2	2	22	3970350	59.94	4.80
D1	Sample 37	2	2	23	4124133	59.94	4.89
D1	Sample 37	2	2	24	4277967	59.94	4.82
D1	Sample 37	2	2	25	4431750	59.94	4.89
D1	Sample 37	2	2	26	4585567	59.94	4.96
D1	Sample 37	2	2	27	4739367	59.94	4.91
D1	Sample 37	2	2	28	4892883	59.94	4.98
D1	Sample 37	2	2	29	5046700	59.94	5.12
D1	Sample 37	2	2	30	5200517	59.94	5.54
D1	Sample 37	2	2	31	5354317	59.94	6.09
D1	Sample 37	2	2	32	5508083	59.94	7.39
D1	Sample 37	2	2	33	5661883	59.94	9.41
D1	Sample 37	2	2	34	5815717	59.94	13.28
D1	Sample 37	2	2	35	5969500	59.94	20.11
D1	Sample 37	2	2	36	6123300	59.94	30.02
D1	Sample 37	2	2	37	6277100	59.94	41.57
D1	Sample 37	2	2	38	6430900	59.94	51.88
D1	Sample 37	2	2	39	6584700	59.94	59.19
D1	Sample 37	2	2	40	6738517	59.94	64.51
D1	Sample 37	2	2	41	6892300	59.94	68.73
D1	Sample 37	2	2	42	7046117	59.94	72.29
D1	Sample 37	2	2	43	7199933	59.94	74.90
D1	Sample 37	2	2	44	7353733	59.94	76.91
D1	Sample 37	2	2	45	7507517	59.94	78.52
D2	Sample 38	2	2	1	740850	59.94	3.90
D2	Sample 38	2	2	2	894617	59.94	3.90
D2	Sample 38	2	2	3	1048417	59.94	3.94
D2	Sample 38	2	2	4	1202233	59.94	3.97
D2	Sample 38	2	2	5	1355750	59.94	3.96
D2	Sample 38	2	2	6	1509567	59.94	3.99
D2	Sample 38	2	2	7	1663350	59.94	4.01
D2	Sample 38	2	2	8	1817150	59.94	4.05
D2	Sample 38	2	2	9	1970933	59.94	4.03
D2	Sample 38	2	2	10	2124733	59.94	4.05
D2	Sample 38	2	2	11	2278550	59.94	4.01
D2	Sample 38	2	2	12	2432350	59.94	4.08
D2	Sample 38	2	2	13	2586150	59.94	4.06
D2	Sample 38	2	2	14	2739983	59.94	4.06
D2	Sample 38	2	2	15	2893733	59.94	4.08
D2	Sample 38	2	2	16	3047567	59.94	4.10
D2	Sample 38	2	2	17	3201383	59.97	4.12
D2	Sample 38	2	2	18	3355150	59.94	4.10
D2	Sample 38	2	2	19	3508967	59.94	4.12
D2	Sample 38	2	2	20	3662750	59.94	4.12
D2	Sample 38	2	2	21	3816550	59.94	4.24
D2	Sample 38	2	2	22	3970350	59.94	4.23
D2	Sample 38	2	2	23	4124133	59.94	4.30
D2	Sample 38	2	2	24	4277967	59.94	4.41
D2	Sample 38	2	2	25	4431750	59.94	4.72
D2	Sample 38	2	2	26	4585567	59.94	5.17
D2	Sample 38	2	2	27	4739367	59.94	6.13
D2	Sample 38	2	2	28	4892883	59.94	8.03
D2	Sample 38	2	2	29	5046700	59.94	11.44
D2	Sample 38	2	2	30	5200517	59.94	17.86
D2	Sample 38	2	2	31	5354317	59.94	28.75
D2	Sample 38	2	2	32	5508083	59.94	43.97
D2	Sample 38	2	2	33	5661883	59.94	58.45
D2	Sample 38	2	2	34	5815717	59.94	68.43
D2	Sample 38	2	2	35	5969500	59.94	74.68
D2	Sample 38	2	2	36	6123300	59.94	79.07
D2	Sample 38	2	2	37	6277100	59.94	82.32
D2	Sample 38	2	2	38	6430900	59.94	84.69
D2	Sample 38	2	2	39	6584700	59.94	86.49
D2	Sample 38	2	2	40	6738517	59.94	87.72
D2	Sample 38	2	2	41	6892300	59.94	88.77
D2	Sample 38	2	2	42	7046117	59.94	89.73
D2	Sample 38	2	2	43	7199933	59.94	90.25
D2	Sample 38	2	2	44	7353733	59.94	90.73
D2	Sample 38	2	2	45	7507517	59.94	91.17
D3	Sample 39	2	2	1	740850	59.94	6.31
D3	Sample 39	2	2	2	894617	59.94	6.35
D3	Sample 39	2	2	3	1048417	59.94	6.33
D3	Sample 39	2	2	4	1202233	59.94	6.33
D3	Sample 39	2	2	5	1355750	59.94	6.35
D3	Sample 39	2	2	6	1509567	59.94	6.41
D3	Sample 39	2	2	7	1663350	59.94	6.37
D3	Sample 39	2	2	8	1817150	59.94	6.45
D3	Sample 39	2	2	9	1970933	59.94	6.41
D3	Sample 39	2	2	10	2124733	59.94	6.46
D3	Sample 39	2	2	11	2278550	59.94	6.37
D3	Sample 39	2	2	12	2432350	59.94	6.52
D3	Sample 39	2	2	13	2586150	59.94	6.48
D3	Sample 39	2	2	14	2739983	59.94	6.42
D3	Sample 39	2	2	15	2893733	59.94	6.46
D3	Sample 39	2	2	16	3047567	59.94	6.46
D3	Sample 39	2	2	17	3201383	59.97	6.50
D3	Sample 39	2	2	18	3355150	59.94	6.46
D3	Sample 39	2	2	19	3508967	59.94	6.46
D3	Sample 39	2	2	20	3662750	59.94	6.44
D3	Sample 39	2	2	21	3816550	59.94	6.55
D3	Sample 39	2	2	22	3970350	59.94	6.48
D3	Sample 39	2	2	23	4124133	59.94	6.52
D3	Sample 39	2	2	24	4277967	59.94	6.48
D3	Sample 39	2	2	25	4431750	59.94	6.56
D3	Sample 39	2	2	26	4585567	59.94	6.49
D3	Sample 39	2	2	27	4739367	59.94	6.53
D3	Sample 39	2	2	28	4892883	59.94	6.53
D3	Sample 39	2	2	29	5046700	59.94	6.59
D3	Sample 39	2	2	30	5200517	59.94	6.63
D3	Sample 39	2	2	31	5354317	59.94	6.79
D3	Sample 39	2	2	32	5508083	59.94	7.07
D3	Sample 39	2	2	33	5661883	59.94	7.47
D3	Sample 39	2	2	34	5815717	59.94	8.30
D3	Sample 39	2	2	35	5969500	59.94	9.91
D3	Sample 39	2	2	36	6123300	59.94	12.97
D3	Sample 39	2	2	37	6277100	59.94	18.82
D3	Sample 39	2	2	38	6430900	59.94	28.76
D3	Sample 39	2	2	39	6584700	59.94	42.20
D3	Sample 39	2	2	40	6738517	59.94	54.71
D3	Sample 39	2	2	41	6892300	59.94	64.17
D3	Sample 39	2	2	42	7046117	59.94	71.31
D3	Sample 39	2	2	43	7199933	59.94	76.91
D3	Sample 39	2	2	44	7353733	59.94	80.89
D3	Sample 39	2	2	45	7507517	59.94	84.08
D4	Sample 40	2	2	1	740850	59.94	4.35
D4	Sample 40	2	2	2	894617	59.94	4.37
D4	Sample 40	2	2	3	1048417	59.94	4.39
D4	Sample 40	2	2	4	1202233	59.94	4.39
D4	Sample 40	2	2	5	1355750	59.94	4.45
D4	Sample 40	2	2	6	1509567	59.94	4.45
D4	Sample 40	2	2	7	1663350	59.94	4.47
D4	Sample 40	2	2	8	1817150	59.94	4.53
D4	Sample 40	2	2	9	1970933	59.94	4.49
D4	Sample 40	2	2	10	2124733	59.94	4.49
D4	Sample 40	2	2	11	2278550	59.94	4.47
D4	Sample 40	2	2	12	2432350	59.94	4.56
D4	Sample 40	2	2	13	2586150	59.94	4.44
D4	Sample 40	2	2	14	2739983	59.94	4.54
D4	Sample 40	2	2	15	2893733	59.94	4.50
D4	Sample 40	2	2	16	3047567	59.94	4.56
D4	Sample 40	2	2	17	3201383	59.97	4.54
D4	Sample 40	2	2	18	3355150	59.94	4.54
D4	Sample 40	2	2	19	3508967	59.94	4.60
D4	Sample 40	2	2	20	3662750	59.94	4.51
D4	Sample 40	2	2	21	3816550	59.94	4.60
D4	Sample 40	2	2	22	3970350	59.94	4.57
D4	Sample 40	2	2	23	4124133	59.94	4.61
D4	Sample 40	2	2	24	4277967	59.94	4.59
D4	Sample 40	2	2	25	4431750	59.94	4.59
D4	Sample 40	2	2	26	4585567	59.94	4.54
D4	Sample 40	2	2	27	4739367	59.94	4.64
D4	Sample 40	2	2	28	4892883	59.94	4.62
D4	Sample 40	2	2	29	5046700	59.94	4.61
D4	Sample 40	2	2	30	5200517	59.94	4.67
D4	Sample 40	2	2	31	5354317	59.94	4.69
D4	Sample 40	2	2	32	5508083	59.94	4.80
D4	Sample 40	2	2	33	5661883	59.94	4.76
D4	Sample 40	2	2	34	5815717	59.94	4.80
D4	Sample 40	2	2	35	5969500	59.94	4.87
D4	Sample 40	2	2	36	6123300	59.94	4.90
D4	Sample 40	2	2	37	6277100	59.94	5.12
D4	Sample 40	2	2	38	6430900	59.94	5.49
D4	Sample 40	2	2	39	6584700	59.94	6.12
D4	Sample 40	2	2	40	6738517	59.94	7.42
D4	Sample 40	2	2	41	6892300	59.94	9.85
D4	Sample 40	2	2	42	7046117	59.94	14.65
D4	Sample 40	2	2	43	7199933	59.94	23.27
D4	Sample 40	2	2	44	7353733	59.94	36.17
D4	Sample 40	2	2	45	7507517	59.94	50.59
D5	Sample 41	2	2	1	740850	59.94	4.21
D5	Sample 41	2	2	2	894617	59.94	4.25
D5	Sample 41	2	2	3	1048417	59.94	4.25
D5	Sample 41	2	2	4	1202233	59.94	4.29
D5	Sample 41	2	2	5	1355750	59.94	4.33
D5	Sample 41	2	2	6	1509567	59.94	4.35
D5	Sample 41	2	2	7	1663350	59.94	4.33
D5	Sample 41	2	2	8	1817150	59.94	4.41
D5	Sample 41	2	2	9	1970933	59.94	4.31
D5	Sample 41	2	2	10	2124733	59.94	4.37
D5	Sample 41	2	2	11	2278550	59.94	4.37
D5	Sample 41	2	2	12	2432350	59.94	4.41
D5	Sample 41	2	2	13	2586150	59.94	4.36
D5	Sample 41	2	2	14	2739983	59.94	4.40
D5	Sample 41	2	2	15	2893733	59.94	4.44
D5	Sample 41	2	2	16	3047567	59.94	4.37
D5	Sample 41	2	2	17	3201383	59.97	4.50
D5	Sample 41	2	2	18	3355150	59.94	4.43
D5	Sample 41	2	2	19	3508967	59.94	4.41
D5	Sample 41	2	2	20	3662750	59.94	4.43
D5	Sample 41	2	2	21	3816550	59.94	4.47
D5	Sample 41	2	2	22	3970350	59.94	4.46
D5	Sample 41	2	2	23	4124133	59.94	4.44
D5	Sample 41	2	2	24	4277967	59.94	4.45
D5	Sample 41	2	2	25	4431750	59.94	4.47
D5	Sample 41	2	2	26	4585567	59.94	4.47
D5	Sample 41	2	2	27	4739367	59.94	4.53
D5	Sample 41	2	2	28	4892883	59.94	4.51
D5	Sample 41	2	2	29	5046700	59.94	4.57
D5	Sample 41	2	2	30	5200517	59.94	4.52
D5	Sample 41	2	2	31	5354317	59.94	4.54
D5	Sample 41	2	2	32	5508083	59.94	4.64
D5	Sample 41	2	2	33	5661883	59.94	4.57
D5	Sample 41	2	2	34	5815717	59.94	4.64
D5	Sample 41	2	2	35	5969500	59.94	4.65
D5	Sample 41	2	2	36	6123300	59.94	4.66
D5	Sample 41	2	2	37	6277100	59.94	4.72
D5	Sample 41	2	2	38	6430900	59.94	4.83
D5	Sample 41	2	2	39	6584700	59.94	4.82
D5	Sample 41	2	2	40	6738517	59.94	5.10
D5	Sample 41	2	2	41	6892300	59.94	5.44
D5	Sample 41	2	2	42	7046117	59.94	6.04
D5	Sample 41	2	2	43	7199933	59.94	7.40
D5	Sample 41	2	2	44	7353733	59.94	9.77
D5	Sample 41	2	2	45	7507517	59.94	14.17
D6	Sample 42	2	2	1	740850	59.94	4.47
D6	Sample 42	2	2	2	894617	59.94	4.44
D6	Sample 42	2	2	3	1048417	59.94	4.43
D6	Sample 42	2	2	4	1202233	59.94	4.49
D6	Sample 42	2	2	5	1355750	59.94	4.53
D6	Sample 42	2	2	6	1509567	59.94	4.51
D6	Sample 42	2	2	7	1663350	59.94	4.57
D6	Sample 42	2	2	8	1817150	59.94	4.54
D6	Sample 42	2	2	9	1970933	59.94	4.55
D6	Sample 42	2	2	10	2124733	59.94	4.65
D6	Sample 42	2	2	11	2278550	59.94	4.57
D6	Sample 42	2	2	12	2432350	59.94	4.63
D6	Sample 42	2	2	13	2586150	59.94	4.53
D6	Sample 42	2	2	14	2739983	59.94	4.61
D6	Sample 42	2	2	15	2893733	59.94	4.61
D6	Sample 42	2	2	16	3047567	59.94	4.61
D6	Sample 42	2	2	17	3201383	59.97	4.63
D6	Sample 42	2	2	18	3355150	59.94	4.69
D6	Sample 42	2	2	19	3508967	59.94	4.65
D6	Sample 42	2	2	20	3662750	59.94	4.60
D6	Sample 42	2	2	21	3816550	59.94	4.69
D6	Sample 42	2	2	22	3970350	59.94	4.66
D6	Sample 42	2	2	23	4124133	59.94	4.70
D6	Sample 42	2	2	24	4277967	59.94	4.68
D6	Sample 42	2	2	25	4431750	59.94	4.70
D6	Sample 42	2	2	26	4585567	59.94	4.68
D6	Sample 42	2	2	27	4739367	59.94	4.68
D6	Sample 42	2	2	28	4892883	59.94	4.74
D6	Sample 42	2	2	29	5046700	59.94	4.73
D6	Sample 42	2	2	30	5200517	59.94	4.77
D6	Sample 42	2	2	31	5354317	59.94	4.92
D6	Sample 42	2	2	32	5508083	59.94	5.07
D6	Sample 42	2	2	33	5661883	59.94	5.31
D6	Sample 42	2	2	34	5815717	59.94	5.80
D6	Sample 42	2	2	35	5969500	59.94	6.85
D6	Sample 42	2	2	36	6123300	59.94	8.72
D6	Sample 42	2	2	37	6277100	59.94	12.31
D6	Sample 42	2	2	38	6430900	59.94	18.65
D6	Sample 42	2	2	39	6584700	59.94	29.59
D6	Sample 42	2	2	40	6738517	59.94	45.28
D6	Sample 42	2	2	41	6892300	59.94	61.10
D6	Sample 42	2	2	42	7046117	59.94	71.53
D6	Sample 42	2	2	43	7199933	59.94	77.49
D6	Sample 42	2	2	44	7353733	59.94	81.81
D6	Sample 42	2	2	45	7507517	59.94	85.23
D7	Sample 43	2	2	1	740850	59.94	11.44
D7	Sample 43	2	2	2	894617	59.94	11.47
D7	Sample 43	2	2	3	1048417	59.94	11.54
D7	Sample 43	2	2	4	1202233	59.94	11.49
D7	Sample 43	2	2	5	1355750	59.94	11.51
D7	Sample 43	2	2	6	1509567	59.94	11.51
D7	Sample 43	2	2	7	1663350	59.94	11.47
D7	Sample 43	2	2	8	1817150	59.94	11.53
D7	Sample 43	2	2	9	1970933	59.94	11.51
D7	Sample 43	2	2	10	2124733	59.94	11.51
D7	Sample 43	2	2	11	2278550	59.94	11.51
D7	Sample 43	2	2	12	2432350	59.94	11.51
D7	Sample 43	2	2	13	2586150	59.94	11.42
D7	Sample 43	2	2	14	2739983	59.94	11.50
D7	Sample 43	2	2	15	2893733	59.94	11.50
D7	Sample 43	2	2	16	3047567	59.94	11.49
D7	Sample 43	2	2	17	3201383	59.97	11.52
D7	Sample 43	2	2	18	3355150	59.94	11.44
D7	Sample 43	2	2	19	3508967	59.94	11.54
D7	Sample 43	2	2	20	3662750	59.94	11.58
D7	Sample 43	2	2	21	3816550	59.94	11.62
D7	Sample 43	2	2	22	3970350	59.94	11.72
D7	Sample 43	2	2	23	4124133	59.94	12.05
D7	Sample 43	2	2	24	4277967	59.94	12.40
D7	Sample 43	2	2	25	4431750	59.94	13.31
D7	Sample 43	2	2	26	4585567	59.94	14.96
D7	Sample 43	2	2	27	4739367	59.94	18.13
D7	Sample 43	2	2	28	4892883	59.94	23.77
D7	Sample 43	2	2	29	5046700	59.94	33.81
D7	Sample 43	2	2	30	5200517	59.94	48.45
D7	Sample 43	2	2	31	5354317	59.94	63.41
D7	Sample 43	2	2	32	5508083	59.94	73.13
D7	Sample 43	2	2	33	5661883	59.94	77.57
D7	Sample 43	2	2	34	5815717	59.94	82.01
D7	Sample 43	2	2	35	5969500	59.94	85.98
D7	Sample 43	2	2	36	6123300	59.94	88.94
D7	Sample 43	2	2	37	6277100	59.94	91.05
D7	Sample 43	2	2	38	6430900	59.94	92.65
D7	Sample 43	2	2	39	6584700	59.94	93.78
D7	Sample 43	2	2	40	6738517	59.94	94.71
D7	Sample 43	2	2	41	6892300	59.94	95.63
D7	Sample 43	2	2	42	7046117	59.94	96.02
D7	Sample 43	2	2	43	7199933	59.94	96.55
D7	Sample 43	2	2	44	7353733	59.94	96.93
D7	Sample 43	2	2	45	7507517	59.94	97.37
D8	Sample 44	2	2	1	740850	59.94	5.04
D8	Sample 44	2	2	2	894617	59.94	4.97
D8	Sample 44	2	2	3	1048417	59.94	5.10
D8	Sample 44	2	2	4	1202233	59.94	5.10
D8	Sample 44	2	2	5	1355750	59.94	5.12
D8	Sample 44	2	2	6	1509567	59.94	5.10
D8	Sample 44	2	2	7	1663350	59.94	5.23
D8	Sample 44	2	2	8	1817150	59.94	5.18
D8	Sample 44	2	2	9	1970933	59.94	5.12
D8	Sample 44	2	2	10	2124733	59.94	5.23
D8	Sample 44	2	2	11	2278550	59.94	5.16
D8	Sample 44	2	2	12	2432350	59.94	5.25
D8	Sample 44	2	2	13	2586150	59.94	5.21
D8	Sample 44	2	2	14	2739983	59.94	5.21
D8	Sample 44	2	2	15	2893733	59.94	5.17
D8	Sample 44	2	2	16	3047567	59.94	5.23
D8	Sample 44	2	2	17	3201383	59.97	5.29
D8	Sample 44	2	2	18	3355150	59.94	5.27
D8	Sample 44	2	2	19	3508967	59.94	5.25
D8	Sample 44	2	2	20	3662750	59.94	5.23
D8	Sample 44	2	2	21	3816550	59.94	5.36
D8	Sample 44	2	2	22	3970350	59.94	5.31
D8	Sample 44	2	2	23	4124133	59.94	5.44
D8	Sample 44	2	2	24	4277967	59.94	5.59
D8	Sample 44	2	2	25	4431750	59.94	5.84
D8	Sample 44	2	2	26	4585567	59.94	6.30
D8	Sample 44	2	2	27	4739367	59.94	7.19
D8	Sample 44	2	2	28	4892883	59.94	8.83
D8	Sample 44	2	2	29	5046700	59.94	11.78
D8	Sample 44	2	2	30	5200517	59.94	17.23
D8	Sample 44	2	2	31	5354317	59.94	26.58
D8	Sample 44	2	2	32	5508083	59.94	41.11
D8	Sample 44	2	2	33	5661883	59.94	57.72
D8	Sample 44	2	2	34	5815717	59.94	70.68
D8	Sample 44	2	2	35	5969500	59.94	78.11
D8	Sample 44	2	2	36	6123300	59.94	83.36
D8	Sample 44	2	2	37	6277100	59.94	87.28
D8	Sample 44	2	2	38	6430900	59.94	90.08
D8	Sample 44	2	2	39	6584700	59.94	92.40
D8	Sample 44	2	2	40	6738517	59.94	93.83
D8	Sample 44	2	2	41	6892300	59.94	95.06
D8	Sample 44	2	2	42	7046117	59.94	95.62
D8	Sample 44	2	2	43	7199933	59.94	96.40
D8	Sample 44	2	2	44	7353733	59.94	97.00
D8	Sample 44	2	2	45	7507517	59.94	97.48
D9	Sample 45	2	2	1	740850	59.94	7.69
D9	Sample 45	2	2	2	894617	59.94	7.62
D9	Sample 45	2	2	3	1048417	59.94	7.71
D9	Sample 45	2	2	4	1202233	59.94	7.66
D9	Sample 45	2	2	5	1355750	59.94	7.73
D9	Sample 45	2	2	6	1509567	59.94	7.73
D9	Sample 45	2	2	7	1663350	59.94	7.75
D9	Sample 45	2	2	8	1817150	59.94	7.73
D9	Sample 45	2	2	9	1970933	59.94	7.73
D9	Sample 45	2	2	10	2124733	59.94	7.73
D9	Sample 45	2	2	11	2278550	59.94	7.69
D9	Sample 45	2	2	12	2432350	59.94	7.75
D9	Sample 45	2	2	13	2586150	59.94	7.72
D9	Sample 45	2	2	14	2739983	59.94	7.73
D9	Sample 45	2	2	15	2893733	59.94	7.78
D9	Sample 45	2	2	16	3047567	59.94	7.75
D9	Sample 45	2	2	17	3201383	59.97	7.76
D9	Sample 45	2	2	18	3355150	59.94	7.80
[truncated: 2,322 more rows]
