# Supplementary material for: Immune response of human cultured cells towards macrocyclic Fe2PO and Fe2PC bioactive cyclophane complexes
Source: PeerJ. 2020 Apr 20;8:e8956. doi: 10.7717/peerj.8956 (PMC7179565; doi:10.7717/peerj.8956)
Supplement: Supplemental Information 1 — Raw data from the Roche LightCycler 480 using the RT2 ProfilerTM PCR Array Human Innate Adaptive Immune Responses (catalog PAHS-052Z, Qiagen-SABiosciences). [file peerj-08-8956-s001.zip › Raw data RTqPCR Fe(III) Complexes/Fe2PC 8h .ixo]

<objectstream signature="IXOS" version="1">
	<obj name="root" class="HTCExperiment" version="5">
		<prop name="name">Alex 8h Fe2PC 5-24-13</prop>
		<prop name="UID">EDCAC6F83178485298599EC46435A28B</prop>
		<prop name="OwnerUID">C6C05626183A45218341EE89EA1A5F2A</prop>
		<prop name="Created">2013-05-24T22:16:21.953</prop>
		<prop name="CreatedBy">C6C05626183A45218341EE89EA1A5F2A</prop>
		<prop name="CreatedByName">System Admin</prop>
		<prop name="LastModified">2013-05-25T00:27:32.609</prop>
		<prop name="LastModifiedBy">C6C05626183A45218341EE89EA1A5F2A</prop>
		<prop name="LastModifiedByName">System Admin</prop>
		<list name="AppliedTemplates" count="1">
			<item>MikeRTProlifer1(8hrZH)01-07-10</item>
		</list>
		<list name="TemplateOwners" count="1">
			<item>System Admin</item>
		</list>
		<prop name="SWVersion">LCS480 1.5.0.39</prop>
		<obj name="AppProperty" class="TAppProperty" version="2">
			<prop name="Created">2013-05-24T22:16:21.953</prop>
			<prop name="LastModified">1899-12-30T00:00:00.000</prop>
		</obj>
		<obj name="ConProperty" class="TAppProperty" version="2">
			<prop name="Created">2013-05-24T22:16:21.953</prop>
			<prop name="LastModified">1899-12-30T00:00:00.000</prop>
		</obj>
		<obj name="run" class="HTCRun" version="7">
			<prop name="name">Run</prop>
			<prop name="Created">2013-05-24T22:16:21.937</prop>
			<prop name="LastModified">2013-05-25T00:27:25.171</prop>
			<obj name="AppProperty" class="TAppProperty" version="2">
				<prop name="Created">2013-05-24T22:16:21.937</prop>
				<prop name="LastModified">1899-12-30T00:00:00.000</prop>
			</obj>
			<obj name="ConProperty" class="TAppProperty" version="2">
				<prop name="Created">2013-05-24T22:16:21.937</prop>
				<prop name="LastModified">1899-12-30T00:00:00.000</prop>
				<prop name="HasProperties">1</prop>
				<obj name="_Properties" class="TAppProperties" version="1">
					<prop name="Created">2013-05-24T22:16:21.937</prop>
					<prop name="LastModified">1899-12-30T00:00:00.000</prop>
					<list name="emlist" count="4">
						<obj name="item" class="TAppProperty" version="2">
							<prop name="name">TopChart</prop>
							<prop name="Created">2013-05-24T22:16:47.781</prop>
							<prop name="LastModified">1899-12-30T00:00:00.000</prop>
						</obj>
						<obj name="item" class="TAppProperty" version="2">
							<prop name="name">LeftChart</prop>
							<prop name="Created">2013-05-24T22:16:47.781</prop>
							<prop name="LastModified">1899-12-30T00:00:00.000</prop>
						</obj>
						<obj name="item" class="TAppProperty" version="2">
							<prop name="name">RightChart</prop>
							<prop name="Created">2013-05-24T22:16:47.781</prop>
							<prop name="LastModified">1899-12-30T00:00:00.000</prop>
						</obj>
						<obj name="item" class="TAppProperty" version="2">
							<prop name="name">RunOverviewChart</prop>
							<prop name="Created">2013-05-24T22:16:47.781</prop>
							<prop name="LastModified">1899-12-30T00:00:00.000</prop>
						</obj>
					</list>
				</obj>
			</obj>
			<prop name="State">3</prop>
			<prop name="StartTime">2013-05-24T22:20:33.234</prop>
			<prop name="EndTime">2013-05-25T00:27:25.171</prop>
			<prop name="InstrumentID">1434</prop>
			<prop name="InstrumentVersion">HTC_VER_10</prop>
			<prop name="InstrumentName">Seabury Texas A&amp;M SN 1434</prop>
			<prop name="InstrCalibrationDate">1899.12.30 00:00:00:00</prop>
			<prop name="Technician">System Admin</prop>
			<prop name="AcqStoreClass">HTCAcquisitionStore</prop>
			<prop name="AcquisitionStore">eJzkvVvzosyWr/tVOmbsOy7kLER0zwgxExXlMBISkDsUFcUDKgr66dfIenv26hXx9t43FbuqYtVFRRh/RUTyyec3coD/ftuc/u1aXnb/8Y/H7db949+25/L5/I9/zJPpZHt/HZ/H7ni7xt3tsfvHv713jyc++o9/KP/457+3j1v7n6+c1uX1ujtPb69r949/Kv8+En/7P54Rl5f2vPvPJ9jmv55xPj67f23jsz3vnvj+4jn/8Q/dwLf43/u26HaX/9q35Mdz/+fdiR63w6O8/A97sjtcdv/Tbv614X/Kf7N//+1o/O+9VP5fdhKPoHu+/beX/bcd1v7PHU6OF3zXsWZrmvY3e5XsLu0//vn/6LJOXMtQqPPXf3+3/399Ef/tE/y3Py6u3eHx11tp9t/8PS3Px+rvjwvb7fGvr92PvZjaqin/17+/O8Rb3NL14JZbPG1wg//D0/DoRLfjtXv+459Uk6Zgjc8ZD/OJbhBlXFDQ1MmhCXypYuThVnMYgeHTsDW2HXnTLgc91QIe3QsyEGNsPmFcTa/cn+33HmmakIKx3cRyuN1fXcKLrQ3jvXXnEXlBSqvo/AXbWbc0eB+VgaxGZwU+1+gtB+H71hEtWVxgpPiMhlZZKkSvOg367zzG7QeKQy5yJcFnmb2oH187hXxXbg39zo4af031Mz6mJkjGi9GgGTUdUR7WlE3dUcHDb7I6kzSZZ9Cn7ChHfB3YZFpMFFDbh8SjydooyEsvKtBBpRw+39wjy5mSwujN5jze3vya1Kc4hD6ar+Xwvu4dKj3zNSi7XSVH+XmdEg5dA9/DlsuB02oOmfrfHVg7HvEoGe41MafSC6RlgvsfXPyW3Dv2Bj3+sCaphqwi++Y1h6/8xOMfH+6MnC9ZB/2B1DwMh0tA9oG0BGl7uMj+8WM4pNqyDsZXcmmiUanUJLid39Avg7Psv/N5R2zdpPAhfd2E97mnEHt0X8NwhjP3h4/Xkn+dHSMcTPi/GHb/evCrGKD8EgZYtqb8GQzQdOvnMuBFjxRspcmbcDJ4Ltk/6xn0M6+m4XVTueSlnpcwYs+ARi6rHPJZ2SVIGx5Rv864g8yYvUG5zfGczN9RQWZ+iefc9pjIflbPK+IWOhJkuX5Qf7U6pJR6jg6jldzSCMz0TFRwbRgdxgMNt+u1QV7NogVDCZnsD2VpkOdusGC4sriJysRFpjSXCYzuKY4hE0cNSfX0AHaURbJ/uC9aQpdPAyTlzXgwGckKucz1KQvOn4JGr/W4JXs/ycBSVyfqK6QzCEu2X1DfhoRjwkQG9GZ7hO/sQ2TmyFdGgus5B2WRzhswX88zGW2PyIBSKmloDm+DXC+nDNSPvaNhRBYpOfXOCUx+TXnwuWU2OZ3JHvS8BB5sBANqv3yB/kIGRLMGmXJtFRnsUGU01ufZQL6z0gP7QfH4v627R+rwg2P8E9Q8+q6QEaZtLkEekmsTnZetR95V8QUzRwaEbn0+k5udfmG03FxomGprh6jl0gW18Y+4f5vWJnESl2Cx6MzD2P09GaD+EgYoso7HdvxHQGD8k0XgLSBgzZo1DY5rDyeaF/Og71c19+NxgBNZ7qzArAUEshyh4M7dNdg0ipqocL420W/hCz6eccHzLEAIlPTiQn9rOPXfh2tK7KKRQDERAtFrhBCQdFsHyxzfZL+W3JSQZSsmbq3n/vm7GMggIwT0WkCgNlEEvJFjg6VdEurz4OwQv/pMwHx+XigWNkKgU857kDc5QsAQENA3ExOstmdNtBs1CIEVisBsQAj4UxVFQFX2OYoOQiDShAjMWhSBrzqXmnAstRXRDIbbc2VK2UXNK5LOvQzGo/28iSXZagnTdwDywijlqBz2Aynj8RpGs6qSw9X8VpBqIiDQ1Cn1VQEBXuV7UE82yNE0XZ7J+3bvQZ4JCBjR9kzGT0MBS2lZA1NH7chnHi/B3iAEolhAIAtQtGRPQyiUAgL+/eWDfH9feVQLCFQdQkCdIwQCTUDA33ofhPgWIaCmAgLO0QVJKo/4lakFQgvuWxQHFSHg/aYQ0H4NBFRZHlt/hAmo9k+GwM1ZztCuaS5Hq7B1yS1ECIz0Zc2DrOwc0gsTsIfYb0JntbWJ9kAT+AaHsAmNLlGIP9zf8Al21yaMPqMK7fSDEOBnzoNjPa/JDmdzsEL/Lkfhty/oY8wMUIUJhPp+5pAFDyfQ595A/ZO5MMjH3XZg2HGC9l4ubXLbexJYpMfHSovQ8FZ3ArrrvGkwvlYKeXTdEVR9BU2wjHWFKNvnCLR6iGn4mLgeKfoJYZOwLml0HT9wELsIAenknjDNTHdo0xTTw/jWj2gwmhZnwh9VA2qkIATOKprMKjdwkB8384btx5iGzEUJgAlmQ4NQmIChfAtQJIRAcHitK7JxgjOY+iXl4e2JaaKoxgeE3DTGz6ebZ7IYHwewM+0lB50wAW9rK2C2c8bjnX9RyPaCJjBuPTz+403pEdihCVi7U91EYaLWxFrefUwTrysPaxUhcDDsDyij+0UO19ZZIWVYy6B9HhceHgUEHjVC4DNpjzycPjENVPfdFsxLdW6C2c7ofkcI6L8GApqhG8bfjZbfDwLuT44D8hVn7u8RIeA/RRx4Ve4c9JAe5MAScYBnCIGvLSAQyRgHHr1SgfQpQtn/jqhHOq0cQJt+rjRcqiOMvFyawdAICAS1hjPb2KUgWbdHE0RsUtBVXNg4M0HLIzlMO9KdzzhobxgHAk9A4KvILxi5EMthYC4N0u7TEfQ+4zxKKyUg4WeHEBgQAmGYBAPRehy038aHJjRXt44446eF0OrRJMpJ6pEcEAKL+FnyyBYQeFsR6rt3OjWRm4cusV8HDcbDXeLhbFa0xBrj9qSLMIGrnDPSXBEC+htNgA1rvyOTG5rA56wiBPbbSCGDscnhcyp33H+0ekGWgCag6Es0IeMxd0lvJ3vo9ZBx/yUgsBQQGBfKqwkvJsaL79fTwZitmJzs/Uwhu53qgV4JCOh0WZCwP/YgHY1aDnfnWUva8gcEiiua0rENyMgzPqDa9pX6X5La5AOGBtLtc2kiXi08cuHTOXwr99j4/Gw6ZFYiBLSAnhFa50L5HSFg/BoIGLKlmeafAAHF+ckQ0AQEtDdd8ygUJuCFxhJGUx9PQnsbeGQ3T31QawGBg6gJsDGagClqAtEoow6pH7M3zlQIgWj5GhXEFXFgdGg493d1fibh2KMw3DEOBIOAAKZzGwaJtTyQwnNHfLcdgTqL+yZ8bXSbJOniCUMVJziTlwiBdWjbYCdoAv5j5wYk62dTUNeLl+y/ud0SRUDg400Z/csERsIEjAAhEMYT18XML09ZdEEIhPXu0ZGLhvren2Yn7s/ynYuQeqpg5DpCAIQJsA1uT3ujCcBMuRbkq7clSCGaAByFCXz3swi+a72Ug15AoFq8S9yevmui52tRETkurjDwlDfBV5iAOVvV8P1hAuX8PpAmzHCcems0mUrEgVuCEJDMAeNAc8xdovZHPN5dUjfBZLQMyBoQAt8PmkD4UTOEHg0DsL/KtfEbs2VkKUxgdG0vsr9colnFB4TAZ4km4HfF2iXPTTmD/qIdefCZ3DEeyGEF5v5xliNt1/6WJvB3axf/P0DANFXlzzABRf3JEGhEHJAJQsCvhQm4EkJAVxeYQV8CAmtXWYA0uD6PfAGBREBADbwITyJJxr8zjAPf2hF6KiBQPjEOWHDjcrCsry05lO0UhmNwl31LLA5I4FhgdXlL/zKBaWxIYKtdjyengICSijjAGEIgEBCwws4ClVwSGpgCAmsvnoLmPl5NVIo4EDycGvotmoC/GhYDeT05bq/6xk2gijiQHdAEoiMv5L8gwOYIAbncneRwJmoC64s+Bm2EEIjaG2bkwR+uoCUiDiQaQkwyhgq09DKXoRMQqDdTBlo+bNCMBASuKcaB/i1MYO4jBM4M44CafGPZD3/UBDqMA8PeAhykwgRmn9mA8Ya/ePDUrYokRWWCjoeRQxLPDJLpyxXYkSgMfgUEplr4grH+QhOwRzOFTOQ4AHNi32jghgiBHyYwVtAEIk05D3+ZgCwJCHxFYTA8ZwvQ+hvGgWxpusS6l2gClTABZdUOvyMExr8GApZi2H9GTUCZ/mQIdEuJgLKlBep4UnjkdXACkHZoAuHItB1yzGw8Kb1nQEPntbXJMyw2YE3CqAnG98YlJ4ozlfaOrjzYCwi8G4wD5vrCG18REHBMg4DcxGgCd2ECW1ETUE7LtglasTpwUjAOSPPFQMODfbNJ5GIcUJiIA66oCSzfngT9ZIZ6fZfTisxjjAP2rnnJIUhoAvSEg04vtoxH014fyCJwJ2C5Mg5CMjmnJGgoYUFCStnPncdAnHSfw3gyOcm+67xQl2VqgmrOpCaaCQhwK73AqPgiBO6a1hLTQwgo1RrjwFRA4CQg8J190YXkbWTjoEaoWOF4R31P1ARGX+cGSqIjtFbCBHz3eoDxds/weIjC4Ec2P6BZ2QshKWoCjAQ6DIeaNfFopg7EmqAJfN9rNIGFiAOZLvWgipqAP+7UDqGiBiDLAgIzEQeWs3qAr8WuPBqsVCFagse3fy8vctiNFy6RrTvGu6eAwEpAIMrVHZiWceHR6zc1AevXQMA27fGfYQKq+pMLg6jhc9B8UtCoyY2AWO9iBd87Q/1cCwj8iANf2wh4WFWVRxLCdiDHNvDokFBGHGECyviJetrxUU0WojCoUQEBU9QE9KWCGf5ZPXiwEBCwurMJI+IhBMKlYhO7WU4w849FYVCYgHFZ4PZcYQITURNgwgQUCyEQtaeUEfK4E/j8MIGrHaBeK8YFZEdjTRBka4NQC+OAKkwgDCb4fC4jBEgoagJhsxnIqZ4XoAFCIFg+JI8YqjyG4YUQCHMBgXCLELA9lfIk0uZncjGKLciaWB2wxz7GAdVMQL32myZKhr1BpFhbw8dX9jyKYV2TmaNcwHw/48YvOg1n8rOAgJPEPDJO945IzlKGvv8BgbOF73dwNVDPc8aZKeLAcEAIaKyq5YAfzZREAgJ6bNRy9JJUhfR5GcKwQAiE+7goSCjigMwRAiEVEFjxGs3iaF6aqE8XDoIQTWCcqf+CwGhyQRMgGAf8/DetCdi/BAKqomrm346W3w4CivWTTYDXGAdGE4RAMBUm0AsTGL9ETeAs4oB2qZegij6B4CaWCHO324N9nwL1V8IE4gpPUmUjTAC3UxHiIwQ+PcaBsKy1gdiP8wyUA0IgSo9QUDN3cJC6l1b2b0fUVw7ZFD4SxoGodzCOtJk8gJmyhAe1MIFylI4QIhvehK+bkpJzJ1H4SmgC0VFAYCUg8OkQAqES3xRi2N0U1FRJaHSeYHyYiT6B5Tza0PAhILAKHzlYm3VDQ8vZeYQXNwu+u6Mkh88ZQkD1uyuMW9ErZKrXmnQFQuDroQnEn912IH1wicG6dVsaSgIC8hEhYG+0XROmn1tNYjQI+OQCAvP+mhIu7WsYOQ1CyZ2XCC15qoB9zt/UNwQEHAPjwOeEcYAN+jwlIExg6BAC/u5cFqRdT99gdPSI+7/WXNJVnwCstYUQ2F6KlKzkQAWL7a5yVEPmkrPu2jAeexc56EcLj4xscwFfHU0gSt8IAWeOJjBezhES3dn7LSGg/JqGQVUdj/+UyqD1k1XAKu8z0PPTuvEDQYG4DiJQJaSA/6Mo0F+ZD32NKhBUggJWj3483iQRDdeiKJBeywHswsSz0OLvmlC3nIO8fac41Rxzg7QrZQ5f8/VoQl1QgGkzBz4KUiD67FSHKBRVQN/uezlM9oVDkgtSYOSxpPFVEykgvRQbjAVSAFXAxal9kgnaTN40KgUFcr29gpyKPNDIa4XIXeqAzeSE+pvJuSBkMiHMfWll48N9oxDyQgrYyvHURNLz5ZDMQwpIkot5oHwYHZHtcwt9oiMFxjpSzFqxGnrjMpdZ7jwVsoGQw7d7bHnYvCYOHQQFvlWyb8KrtjgTN2lb+EaHmAbDoBUktbUDGLMi4eFnZLYkq3YK6GMdKRAxVIsfRYHPXXQLVce5S5K15MNHex6pH4s8MAgKfD+oAn45v2Be0lAFLF9QoDILRpIGKSC1SIHwsJsFhKiG9RcFwq3IA4obL8Bo66McOOkSqV5f9qAuMA+EJPaM35ICv6ZlUNU15Q/pGZTpT6bAXQQC0yFFE75FIDjAGc8yCTCF/qCAoiEFvtNZ0ASWoEAjAsFIDyJ8bNGCeGJ9wAwmmEpvKlLAPmdIAb9LMcUe5wphq9SFoZEfOPdv+5QeeCeBlWAgiJxjOuBcdZyAtDAHGhbCBbL54Qu2KyjQCwosox+LhC4GgptxrsmmQhcYz6s3DRaiNPjZpDcYZjGTQ0lQwAldAmqAFIiekzOm9Ae6QLSXtjTYCxfIHQwE5rI6yX4gAsHMQAr8FQhq4QJk595BVQzagKbnHXm06ALmJ5jz5CBcwOJxDAMeGxrORVWgPotOgZVYH6AiEGxEVcCKSiZHVXcNyFhQQPWmMf0rEKg1BoKxnr5kX7ZEH7Z1HoM8Qwok9Hr1yNopMfVHRwwEM+EC8g0pMGboAtFrntnkw5cAVklu3Kf3oiLqrBqgv+nXJlQblZHihi4wqBgIwky4QLu94/dxSo6NLwkKHAQF9EeKrqBJxu9JgV/TNIj41O0/oywgOz+ZAs7yNQPLOhXcvwgXKBi6wKfJ8awjdhDg3GyswJQOIQ0dQYGLSARqrkHjU0GBcIMUkJTq2gRLkQhsnMJA8R8p99/Hq00akQj68ISJ4GX0jCrT1IZe79omxDSskKN7HsE3FIlgLSgwXLY99CxJ5OhUmAbhmHtBXV+47CeGUpOWfygMjoNz6U60CoRrdIFR9sRRpmu6QUZVO4XeNpAarqCAdJWnzNUwEfifObrA7Ypzt3bFRODzu8RIrOpjpAyX5OARGJhQhAsMpUkbthUuwMzzHj4tJoJkIijwnZkJ2P6PREDAoVY55yCNix2P8vGtJRVBFzATj9Eoec8ZCeloD2NFjWWfbssWE8rnC1/RKuAXojboPFukwCD6hZ7CBeL3fQlfQySCr3ABZbLrYfQ4Y6wv7/OAXA9SBCYXLhCKRJD1gwJavrqi24hEMBGupZ97/D4S0SrQi0RgJu+jHCXc9NCtJHQTZl1pIK/vzm9JgV/TNaiONesPKQ7KP7susLiKZaQOXcBPzAKNUlDA5nEtR0tBgUEfAOcqpEDwNZEC3c07gBVOgQZ1whlRd68OLBtdwB9EcbB/vlwwZEwEoV7PW/J5umikcf7AuVu4wLpBF7BFcdA/ixWCeSWuB7DQBfyVKA66ojj4MWJ0ASKKg+n1g4nhiS7gE9E1uJeRAoZnvnlEeNeSyxhd4DvtYupr+sIgu7CgYHkKmnIrKDDjlLBJct000fi+QndYJgVoc1EXOGQhfr6RL8Fos5FoGAkX0DobXSCfuhxafd6RWrjAmHOkwE4UB1X7EoNpYCKI2OxtEPoeZcLwd00ocf1MJsIFjPmC0cASFJgHyR7sIIl5cBIUALFCMBRrpJgpegXI0ZDgk6ELwEbUBd4t5v7Rqsbj/yRmQRatiglpKJECKswd4i4vEQzJ4UaDTYiJgAsKSFTDUa9WakCs6ZTChyEF/KheBMQeLT1Q7uqRBxdRFwjV8ATy5ITfV+cvg9+SAr+mbVC1bNX4M+oCsvKTXaDsVQ+GnJRNVNReSr5OB9Bv0QV8Z2sHZDQ/B2CXRogJ4VThXFTWNcjuA3P48spTsuqkHmQ4XWnYikSwqi5zUP0nJgKJrR2SWuclqPT7kIO3qAu8J0gQbTG+82jxUXHurzARWFQkAuNouKTKt18Y2wnH7RumTdZ7NgJte+Zy8Bq5ZzKuTHSBk0gEkagLVN/6CZ+xuNJwlCEFtCidQ9/qvPFvk7QiDkUKLL7lhodfQQEFww+6S9DI/nuyY8SojQnu/3tE/fbbKmT+Pr9AItGsiY/6VSHevd5Dn4i2wY2oC0RiiUDeniruq+vepet9VMA37fdyNB7pHUnnSg/qe8W4f1S0M9lc8GN/XvMEty+qg8y8yPBRC6SYYyFV3KkigbyRkAJ37ZqSi/cK4JNejjR0z+gCffsZRBvksQl2nysjpDxGoB4uN6Ro7BWklj0VJD66NeHZVzviFfESjEa5yeFnqjOSK/ECE4BwATDQBdL75wqyPL3J0e5zr39LCvyavkFN1k3tj3ABy3V/MgUusqgLsFMhR4vE80jp4Nz/8ZECIbUqfCzqAvpHuEAmmodXKSYC8zDgXNddG6SASAT9OLryaG2+8awPljN0iXvKw0BQYDNWcPtUNA9LK0hpWZkTUEeiLvAUdYFWNA//qAtEF0EBCxUXJKQAjUwDE8EwciVQ+IY3wVZ2K8Igw+13E5xLvyIRbE/eGfRSuMBIdAvwyibw9d446sgE3WH87adsNt5suF+IRPB5XXNQRSIIbUGBU+xMcHutxKO9qA5uQ+8Byue2kEHSrgN5Lu0D6GYw5/Fi4WNCaY+YAMrbtgluoi5wUfcZWHK2p2EsqoMrPjxAU3VogstwLdAdIjxeNSaCv6qD9/nri8c7f9Nob6IL0IszAj3tGI2z5zUgUMcBSNdDLYe+U6ZEGjKkwBgTQXRoNaSwucNE8DzjqJ+2RkXU61kDNdhd5eBazwxyuMcxjCfLOw+YoMDzcvTA+CIFAvd9d4k0O75ACRd37ruz0v4tKfBrGgc1xbZt5U9wAaTAT04EU/M1A/N2KnhkCQqkg0gES6ibcDHuXOKs3RB0KQnkoBY9Q62CFJDHGqABi3YBIq4jkt9PzKUP4QKnLSYCvRFrBLZYKVyPzzOwJoICy9uB0ezqjmA4i5VCJtoFiLiO6PPqetlXqeGRXX74gjSI6mApEkGtYSJQxEqhX4u6wElbuiAJCoQX4QIz0TMkGaJd4Cwo8LYrdA32xESQjM6MWPunw8IRKeXAFBSIYzR4tI2GBpJIBHN5YcJwndiynz29jjye1Q1daB3wxFGuHVFEz9BYFomgz62OoMtwUI7ttglNkQg2EW5P9vM9jbaiLtA3zh0084sUGD1x1M5n3yPun6gL9CIRPIULWANSIHDFJQRErBSq7y3Iyfty9cgeYh+sfC8uGRCJ4KpP3zCCrpb94/rqkuU1DME4bTERPIKWkegZYMLKHjfur6u8Jtt6iXO9mj6bsJZuHvH2oQc9nnxNqBKTkbXzssHO8xcPX8Hj96TAr+kc1DRDM/+IzkHLpT+7ffggEsEg1ggisUYwTFMGozvHs84QFLiui+g/6wIP4QJW2u5hVPO4iXbjpiCKvOuh3wgKOGKlsBdrBPoNE0GwES6w2GIikAUFolJUB82mFWft7k6D53wWEK/PpiBfRefgVFQH97ksQ2+kvAm5cIFAXDPwTWeYMNaj9EwSQYGPYr55sLnZHSlv5ytID5EIQPQL8BdDSnh1Ikd3KWXEjqwpC98iEZjOZiBaiC4ga+gCwVNQwHbsCWgPTeJhKhLBKSxeMB4bGYVenivEWGIiGK7i3iKSoED8UVP43poK6SX6BW4fbY2fV97z4FNhIpifhjsYrw7kMOjnBSkCsVJ4KRJMEI8lJpgruoCeiUSwiPwzYVFrIeUadAG/R+NXbjsfvklVy1F+RBf4rs0elEd0pJgI5oxs+0sE/fNwayLJagsyPE0HRovJXVT71pjIFtoSbM0b5Oh7WGCiey+RAhFSIDJf6ALmO9qCNm4UHiU3+7dsH1Z+TesgpoGx8Ud0DVnuz14jmIvqoPoUrYMrQYG7WCkcIEEKLMTlhJtMdA2ZYqWwEC4wFYlgWEZouI+Gn8nIubwB4/KV+xdxOeHbFy7AxUrhSbjA/NkuwVSNhxw9BQWILFYKL0iB8PHOUkK6ywS+JbpAMBP9wxexRiANIhFoggKO6BrqdeA8bEQiqOdIgZGDLhC8RHXw/khv8DliIgh3oi5gIrmgZ37SRHdLSYkl1gim1/9KBIvzJoe+RxfwH2Kl8B75EmhpIFH/oLUGSSu7h3Fenprk8c4N8ii9HRgzcSXRp7EUou1eGYw2560cVj/WCKZIAemJiSD4CgpoJ+MB+suJ5GjzwFH9UU4HsFRRF7iIugAP4w9oo80b9+/8bMnQpiZoRwMaGIlqIl/MfLDfazz+oXQPCJkcezDb8sgDz5ynJCU7gP72Qhe4aAUjcR66MF7PHzQ8ycVAJOM2YzOfWzRYbNAFnv59jolNrBQ+9KVH6NNasGhLnSaevPuO/o4U+DW9g5ppKn/GfcYs92d3DX2/5hLGbIouYIpE0LABwHrGtRzsRV0gueFjdeYGjb8SlxL5ln0E+bJJm8jQeUteHc5VWpzfaDTZvltiNuYMPmKNIBiOuU0WdhqANY+ePIxek5Te8qkDGsBd9kl+qf9ygUF0DQVUdA095osPWC4kPOwFBbZvVXQVmSkP1qI6GOZIAft1esmRKyEFqpVYI4gW6AK+6BcYBY6L7vHg1H+aaUUmtwVh08dl0wRKsDLI+TPOQHKUhkfy4+UR7Y0U+MYjW47O9dIlJ9vBufqrDnIcXK4GKe5IgX5YIwXOYqVwGcQFDMWhaqL3+uDQcYTbM4QL+AtBgXxa32FU5VHj93cctTdRFxhidIGoG91bEgwzGZT7oW/8VlBg35T4+ZZfdAHeaynp2mkImsGPNOJuWRG7vCM13mOcy/n15pByf2TwfdQt96umqEjlqzEMU/aS/ZnpV2QzKiijvTOX40mtM9LOP0hxxT7R4LxZBiS5NjYLH5uwYTcPDeQ3pID6a3oHNUsxlD/EBX72TYauBCkguYICkaDA9mjHoGGobMKdoMA+Pwdgflgg+x/RL9Dfixpz6arAucrnA0lUzLnGN7zy8DN9D+TsYiIYhAsEi1pTyBTVAIYw7OQovAGjJ/k+wVHsPHhIfJwrl98ZAXOBeTrQRCJ4X7diPR1dIMwL0yZ0jxQw5ROXfSq6hhZ9NgP1jhTwC0GBktRPpMwxboJ9jBR4bNkMrERLcFSomCAkDpT5t8W28TeCAo6oDuqBoIBxfzHC9kgBSyslGn3De0pUSzFhvPQJ51GAo259r/bQB/KCxpmJiSBNZxVmhbriQSB6BzNPuMWP3sF4vG5JMnUeIK93EQ9H52tKEtE1ZJ5PcROWggLdMJXhm7sDj24mJoLoyCQYdzOQ40V/LUioqni8Rx4mAONs4ii/IWXtUXPk/sNbp6SlLwbjj9PSIPoWBZHpsoXhOSh4fCM402OV5YwuacHjt42JwDiUK+jj8sRDsNAt1r4UslVonGgc7bzgt6TAr+kd1GzT+lOqg8ZPrgvUp0sAvX0s5OAmEoFSexF81RRdoC5x7lcXLYAxoqEc7l++TXZWdwSzT2se0AKN+zCdGTBskAIRHN4dkYULKFuRCGpBgdHBKUDKt+8mTAQFBo4J4OM7TznMxFm6OKsUjXrXy/5UJAKmHb7oJnEiBx/RNRRF3giGSYCDcv5VKrIUFBiZR3SBNQ9ashQuYOZIgXASLxTyMVs05OkIE4E+pDVJ1jeXTefFhoflfIVGf05y+Myqkxw2oi5A/a0NUljbTagppU3IAg27765hk9/mC5f4ZrHHxOAvGmaZTzT+s3pDoz9s5Qg2I5ucRe/glw17OdrV+kAOdfrEUTtETYQuVJDPZV6DKpmJHF2OZkf8IFTA1JKvHC4At2fcmAnG4YCJwIbcIy75+PDZberGl7YmI6RQB5A+ai1HKPs2Gb9LcR3DS9RVQvy+bumbg70iEznZXs8u9abvjnlv6SEjuDERSMIF9MMKKeBMzJS849Ge+YqhUbZ5hMVvSYFf0zuoK6o6/r+UAk8DzypdnZTU74ULzGuRCI5QNxGetA5Z5kUA8sMJZR/PKzTSvDrAtw3u3Jf8WUrOxXwK5qq9Nn7qYU7uu+McRtYrlUOlRqOeyewOX72TGz9aYSLY14YN8gyp4NO7URFzKy3FvbGQArJYKew1+gHV+VEXKO4GkffoDsO2TWlQUXFbousMRynZvKkf3oKOrJXhAoOcY4KQvugCzEAK6GaJLmF354K03nrBplZV0aiZjDE3m/MCc/72JAc7cZuh5IkUMLwluoD59R2ycjMOJnRZk8rTtUu2rbsFWV55MksmT4VIbKrDKNtumzAXiWAl1gjslO0bf17fBqIDe4J+IugC8eFakWsz3oNS6ugm3Ww5kPhSqiCxSJfDXFynzILaAsWtoYnXkKfk1Yq6wFNcPbTe3wuy7nc9SNAiBfgIR7HeznKwhuzRhNNZkZKJ/ozZ3K39JilOZkH75eTN0kc0adJQwUSw3iDlv5v4hO403CvyTm53Vqjykma5hAf8d6TAr+kd1NWxqf8hawTKT6bAcM5KsE5VKYfcwLnlxdwIRjFHF1DHmABG8yoEaXcIefD82g7hq/YIxj4eU/9+nHcEApyLjEG5ymF0mQRUFR2r8q3PaNTVc5tkMxy16rG2aaTSHtPvSHXAfNcqjfJhjHN3+klBsja9HJarlpHDmiowHjhv/IlxV8j1enHAbp4p93dEwbm4LWfw2Y7fNAotuyXryfkB39kEXeHCFwbxDXcG9sfhNLg8MEFIahMwP4h3PGL+Slzd9M1gbHwxEXiiLjBs1zZo+1Si4YFjQkiWOxk0M9rQLHL0lPSFsQf56/sUZBIERKu+FYw5EdcNkIlL6QgpYC76PQ/e7Q0TBzgdSMcgpH5zmNfkbq/w9VmdNCFRzDPZ6x8NhtFowllwtgZy3XU29HzBKPuOMSG933EAI+ONCeBSIQXaq/SGgSX4ODoihT3ldYCPM7y5r58NpPC8LtlCHg48PhyigW5j48LYFFY0vT3WAbHhEoNa7888eEyWBvEM+8qqXbFusq2pnn9LCvya3kFd12Ttz3ABSn5yXYDcQ2G4RSn7Ek77hIneQcVa1tw/lrZLXgsXc+hyHNFwaSAVDpZyAmldBJQlZVGRb3nVYKwd0QVKaXLGsb+bw2f9SHn4hYVDImkq7gGizuT4dp3guR7MJvB92ZOGRTlS47yKbzgKCnSBfeSlZMj5FxSHcx6qxlIhk2g5gdFGwsfdx62If526YMbFSw5NholAn6QPGCwj434X4yiM184MR02PFJBafP6ubgrMwRRzu//aGGTVvHMY3wucG2dPySHvJ1JgJJ9t2Q8i5tGo1F6YON47mlunRUug7Q4wfN/AmV1XNTHPMjBXue+pX67RfbbtBrfXdHvuuzek0GtUdzCSZmET1bu8Jsdgvgc9y5PGP0xLdIF+N4Ze6xdy8jluW5KxKSYkM4QmWXTXlJTjDHN8UOKopzuzIq6u9mCPJ+gG6ghs+piF+Ni1FEwYQ8HIY3tp2bx7dpTtH3HrztnRZYm7YDzLXaTA2CjRffQGE9ukX1UEivuMpV/jIKfksyh+Swr8mt5B3bD0P+OaQotOf/YaQTGagyVFaLhD1gZELLpBv8iPNHBLHPXyDKmgf9aYCLpN55FXVJzBMN2mYWX3bIm24Hs226joAtWhrqihflY4tz/SxtfeSAEjPZ3hM3ZSOT6WmAjs190BY7JYyUkybSqq+loIfej2ohfPOJNh0Whg4uQn+5WOiSCZHR0Y5mMu+0xRarL1whnI9fmNxn3ERMD2xh2MfIwu841wFEqZvQDVOHDu3y7nM3lKcsfoK0e3oZutSyZBkoNud+gCoRN6ZMnsCeC3i4mgfHCDXu7+wJaKeaBZckPjPrXsCH2nFxSjQFiRfGVHbMGHugmK6SGgs724juCw2NPwtGodUnVDB9rRiTBh7a5n4qQJzt2zG1Jp+kIXMDoyQWqscHuZv1VINXYlGD1VTAT1bp6SezILMPEwpIBpLlPyjaeYkPobfh+bm9JSn3xDTBwbp2GTd1sQdchHbNXGesMgpYYLjskY+8xSyp2D7pH9JXyAvrYfPFpQ/0wgukdsrwYnnhe6bv+WFPg1vYP6WBvb/59rBFMVU/lf//1CCvzsO48q87mEOV/ayQEpcW7ZJl4C5kx0DdWm7RHipugC03Mkh1sSMDJtgwZMiY558nnj3DmLgzNbnpqr7D/LqU27vAxAkbtUjsb+zSGHZ/9gvmbfaGwr6ALG7DKFz9vdN3F0vbv08dmu2GTZDzQc63eXDMXEwLlcJIKpVioEFXgEnznhTVDaSkues4sL9mC95Gjysg2yHYan6LOveUgf6AJf3npguCFSgB/TlrQ1y5nroxH799gqSGqtctAs2jRhmb1c8nUUnIv1KyaC+uKllF0+K+bdFgeZD/K9I8WMHUCTJ00DbPS2yeYdVmw6bE9y1OZItesoKsD21ns5tLrCJfHGRRdwqpBH42ZukI5u9mA4J0wEOwW3x657D90geXBoC6RolzMJrPYDDUtO6A7TRxyCkoTHxlfLsiBJLw3Q/7hfmLK6KzRQG8rCtRtSNm+Lgkxz685KtnNoLi+yylXGUsGK6XEt84rojJzL9xLkWfBtgtqUBnJcmBnLj0ojZxtu/J4u8Gt6B3XLVsZ/xkoh/dnXFL46a2CU73FuW6+RAuujkoCxENcU1nrnkvNgA5j0GjaBeg9SEmfDGUbX6UrmNJ0V9NZf3ixa0ascSJqi0GSyY2j4bcqjG8ttMlFmHvPZweLxLEIKfD+lA3IxfjexN4wUurYUny3AF9cUamNG5ktx/+A6QQrICuZY/SihO0w3Kfc/nmIQ/i5dsIL3u/EfmrgmcJ2+weSkbYJO0gfyfRcUVN1ACjxKpMZgToHNZXjwYLMQNf7XKIWvukYKpFmIn++piKuT1lLjfyLLptmLrNnUTGrKg1UQkODjoNHv7QHn3s9wpoU9PjHvumtpCNmko86PW4/qL0wc5bFwyDlrn9BTK5CjPNFd4stkDzgiEx6UrdmR7eG6RdcZOXKqj/2WLPaYCFRnDjxZbOY1aaafCCTlcmp8vitrksFlwCCwPTbRfHII3KbXDeabryOPM92oiFSdFyyNKJXTSNdqt7wvDyy7qhs5lyY3Rk73tcO8+dihcDSdmn6W6obxtLxQ3uhF+1tS4Nf0Dhqybhh/SCL42S4wuqszNl25Zx7uPkVAFuwcg/zM0ECbPPCIYRchyI0b8fCUdTWhE9aAFB+zJk1vm5Z2bDJl3BIUOO2LmpaBinNf02U8HMjCJYdFlLHJbO81/Mhw7rSO6hS+y6fDs8f75LjHQd0zd8YG7qdeV5FrEHjwMZKU+vFwt0m7Fx2ysp3iXF+oHunrcA6fy/wtR/Ty6kj5ZQpY3VcTdzZZDGT+GFz4PmveRI/Q7cjncQqYv6pUHu21oCXJcbOG73vRyOGolTDhaM4UlAIkOejrg+fS6SFl3L3UDa8t5tCZHdQwUjc4apWsGah3BWDwSL6NX/KhoB/9UYK0mO55EK4MRpSP84APv4Y0aopFQfLTRlCkEFc36cuWZJPrCEZkG1OeTrfoArK4y0pRowukfa6QRbxEChyhkYNnbhbkshBXEwXSsQmeI+K4QVP6bLm9KHJySNEFJt9qw7J8v+D5ptc9t4h2DVtTa9dkvrHwyELlOvOJFspx3qY1HaT7nu12cJF5djB+zzWCX9M7aCi2rf0ZawR08pPrAqv9N2aLft/xqH8iBebOwMG4R+gGnlgTWJVGDOMvj3iQ30Jxx7EAXcBLtjTXusFxpza/M/66XHkwuXcdXcnhB0dtkzZBbKARs92Bs2L+jmk6aJOAbpMPgVE+9Zr0c0hdd6WtFDZ3NgMPkxDn1kVtb8WvEuHrp11pk+/YRGNPOnSBoJ9VhGM8AM14vOVQmUQ1acvjFMyR78nwTDARjI1igRQL0EWm43NHoumBsbgfXBlOzb4g11NegDLlZ/F5dh6RnjhLWg97xP3znLVuQEBhm/OsltNGwxxuq0YDnxXxZP5J2oImn8WNscWNcJa0cUelw6MGs/nsZX9/8Toy77sXDIgEGl2PN3GXFXHz0SlSIJpr94FU60XNpuPowHkXPm1yKWdT0O0NUqB6XBXSRqoPltbh8XwZ94qsLmEP3w4wIURnhblv+i1ZCMd5k0d6W5OX595YWr5XTVpM9MqN1fjG4qE78PyS6gHhi0/AHHva0OTuLVO6NY9Hlr0W14Y/m9L5HSmg/ZreQUMzNPUPSQTaT3aBcX/YsWpRW9yfvbyU6HKxgbGKLhD1g2+TtafkYCXzCI1/vHfIjRRXMK/anqabkAduUAwzVsLqKkdjsy5cINcN6P4x49FIX+Mo2x9kxjueybnvQ0q7ozkH0+uB5pNW9dzLxX+wpA4H2b/bTU39cTcCpQJ8/bktDTJzYgKWdEsb397OXXLzdnOwStFlZA59S2czE0eNYdc8PoPnkEVmo0uMe47ucskcYr4OOktvxZrDLKhxFH/HJagXfqGBYUou0WYMnx+8Jzx2zY/hXit7xcr17Ei5cjQN+tkHJ1C+WkSz924X0Gq1lRgfF6nMoFVc+hpfb2Ddzns5+CyXKVGrGhMBn0U0nH8Nm1DvsYPB1hMeHeqVQ3a6t2eh5zQNJyVStm8zFxQIoEnogDleYrMI9N3mSQMpRhfQt/ceeqs/ysGGzAaXPv2KrbVbzFN4GTWZ3M8flnSzsMnv+aLFs3R5Z/m1r2lWhEiBnTfesCXJNRlmTu+46/m0YUUf32hqXU3vt6TAr+kdNAx5/PfD5fejgPyTXaDGEcdyq/Eb2D68ggz5+QS6nB159GaBS/JHW4MVGYxHz+FQUTYYVxgV6kFOn8nFcV+Ds2brb3BtfE85IQUsK2GzG894QGTMxTfdXrLNdFs0fLk9pFTOXp6Y67icf6KZ4p6OTshKL/s0gbwtBtpPjg1YxSqXg90VR83tJn6xLz2lsl94ekren9kC1Lv5peE3/9TU9LKLuCOXwhO6RRewT90CXSPh6AosS0m2CyKWq8mTxuRBB/rM8i18rvRKfWuPLhARlsFweDsyczKKxu1WFdtl3ZGm33NfuNZCuYDe3xOajT9Tx022QcK2M+eBhqMuFDrYcwtG09uBBtvpuCPWmD1BO1RM9q215ZBmOB1gxJYJDyxrU5C2uJ/ZyjlcKV9tg4E4i9cCJDqHBq7ZeiC2oQKoO0dp/OqDLmBPLwNSjZyacGFeW5c/PZeV++1aTpfrVty91DFYGm0YzWN/rbibdfZkWSKjy7TLNSNkut4xXvsLnlEvqd1UM89szdobzy11GfyWFPg1vYOGacrWH0KBn/7DRO/qxbK1duLx+OnV5GR5L7CllbjjVd+5ZNjj47Fr8SZ0wymjlq2cwZ63dZPvv5nhTqK0YWX8ucphO6adO57ZFfMTI6PBMVkwYihtwZIR3zR8EkFBq3GYgHJQCppvHC11JRj2rFhYMvf367dHSbURdwKfFHKYuBuHMH0agQ17dINvbVTkLomfQLw2Kg03k7NCD48vA+krzeRsGhcO0T4sAOmjiHsTOTODHGtny9bwcnh6GnkFrUdo8PLn1sqRNXm5RKqqGxi1TpvkRqjt7u32weLrEyng43h3I9adQfGcjOcDvtr9mMOZpYeC0Dzpni09rfuIRYm0b6Kw2jkEB+oTxhTf399aUUHW60j8ROEZXWAR+y65F2+NhcvXrUkn5Q6pYEoRjCc34MnR8xRikiwBq6IYfS6Pe0Het2UPxnXdcD9/3jx3+XB3bKMUWzkbr1uF3LJqxOKFljQ5bXTbNfxXxzb57MhT/JYZia8uZZuFH9O8btTADbvlRfQS3Jpseruz35ICv6Z30LAU3fxDqoM/u3fQ/L4mLH1mBmf1y+hI6psujhKGOTR/BzgXb6cU7FQqebj1zx09jwUFlvTIc207r93N2+3YXrtcm+AdnPEsvKhP5ryXGfWH76IlR9s5ssreVTS7+Yczvc6kM3yH57ZJPw+tdWFjtCwjN00Onzyu3dFmLbOVLO/lqENlFsa8BXO8z+Rgu/QdQoxsAf3zYYs7pBk2HSt9zEJDZzRd+aK6OfEYqNMypZG7WbgEuuHK8ijz5Xx6DQs6U/d3+JT6Sw7fM8kjY3O2BNs/LnkyRWK5D81TGduOcRSR1E3dW1Cg8UNZ0FRLLp6r1oPC+JomcjbqettV1BtyZ6zh/o5SxuipdXoYZv0W7SqaKrTU3gfQ6C2RfVXuCoIDvGVVu2plfm8nLr2Q2R50dkcKdOfHQPb5rgCddAmHcr6siHuIP6DQ5ErDSbkuXOLbHduqsJf5Q1l6xLgvHVYQO+XpRTccNybqmxVRd5TzwtQ9ok6Dgu3e35zy0w0RtYnKK77/9iZn9qlMf0sK/JreQcM2Lf0P6R2Uf/Z1BIo0Y+DNl3L60O8OcZyd6HULTzRwo8Ajz1F4ArvfHKmvKYVBF6viAkp7Psp8QdaOu6kUmRVUQxe4qjPDNfTnlOUzL5ND+9sGpP6eW8auwY5m7DGxKajzBdihueepcZ0b7uh67tmaPiQeaaemcxdRGbGFBE0TZvXGI0llqjhq73kTjXlfUMOfzuAzZC6HtA4Vas2VDSNhnNPs4xkFKfbOGvraSmnwKoqUPBxjYOsPSym30th1NySxwQRX54GsSi65hNkLvvMFl5P38pK6AzdGjB+nR85Xada6i63bg0r9Def2es7cy3E5YblZHDif77+V6znOwGZyvWui7OqmNKQpupTGzjxixtqlwVnbw1f9xjx0WWQQwxhWLDl+7k329Yea5trUgm8/Asr2kfi552B3BPO0uPE43CMFYLVUQX8lD9lfLPSze93WBktqqaZc9e42qZM7YbFm5DRvRoXrOvDqWXFUTzx/NOtC9DJeWSm7G8o3u3XqarPpjW150NLUWt5/y34B7df0DpqKqqp/hgsQ+2fXBb7SisVNkTWp1dwV8hnnEZhq3NDo/aoCMirfBZia+aShJ+0Mqpww9yr31Ylm8gUNNSeKiWfd+0Yj4zbv3NBePNl6McJRe87MmixV5cXyrbyTc3UydGi6DWWeGh1k/hlumLNvqcJSors8ye+Z455P5MiIGnRylOGekYk2P8Owuxfc9wKq0O1DmsNYPjKZdVl8drMqvLLAvm14tjIMhew/5x6kLhP3OjIfFXFOZ51tj3Eh5wed125Z6jELlDGV4xt7eaQaXxXQDNrQpB2ywS1mU8L208ORZ9Unb105vzjQTw9bOQ8WC8fdkhll5ep44ny3UQK3/lxebNKrB+qfajOgp6khg6JMPk1Uzp4VHTfXA0jzNmnCZT2tqPqoGlYdNw/KP1uaUjuKVJB2JXB2yJKUHqcvfEzLUZNwZVmT2eIiQT9LFB4N3q1zb47pMO4kmFhW3rYimjalrLrRtZzGxAjctbLrWfK9nJo0POkV4ab3Zbui3lHOuD64ZZchBYZDS7OsLX9PCvya3kFTHZv/t1YH12EWsg3PK57e2mdBHq8nZ9HxeJYDvwtSsqL+gU0sMuJh3U4Vd6naPShydWp4O7oxFxaKjafX+sZDxV0E7mxVL9jen6xlX7G3HUma9sM2mYdzfzkmDpW+bMpCzanllC/XnvudpAYrvAujMGxVxV3n8pplx/tI9l/GqiUAky2b8teu8ef8HtDYlzwwV2HTsLQ6B+7jdu3ZLJ/seHrc3FtiyuoCtMM949GujlpyvnY2A9vDz9esZqkrvxYyc6/jRGbbZ4jxHvwxo89o4MkougZuvr+4bD/SMBFkzTpwi6/K4HvvdzT/lPh5lThesKyDM81fz6xwA2svM9rSg+xv36Oa3itHgY/H3AYKawhcI9ZqUN6huN/BOnfpwXXHLH1njyYfnxc4FlfPD3PWFvB4SnWDqlVUggzLoMk3N/w85HpdgLEoScMORFdcyc0o23boYpk62jvEWOD+puq+kDM3wbdlxBzYnvoNzRquK2QIbYutJThgonl6rjsoasvKb4UukGi/KQV+Te+gqau29WckAkJ+ciJ441nOOBkdeMaGnUGCM8O5tfhf1Z1Jk6pAFoV/kAsTBJSlSKYyy4Vk2qGADKLghPrr+9auV92bF/HqrSoIDYrUPOd8h0hJa+COZ6q1ft6ACruz5hP4ir3Gtp4q+vPxhS7gxdeMNUOwhihnV+4sRClj85b99NBdzp1r5Nf08GECFKVZkeSqCWdKk20MdpU0XbIwJJcRGVkiitKWh9p6kTH+Tl+QJppPg+fkmDpmawvOGLTcEfoqo1P28+yckS+I36Xigz3WqxwqXTrReGM4rm7NPld/sf95vsFWCs/0Ynl4fWOG/79XdgXjBkhgfPIL973vrNBjKobgbYQZD6ixq1kabQzg97LpYuljFKwVN5O/2r4qnoCIx3aT25B89Z7y5SWJWLdOC/BhdiJupjcDO2Vv1V+mq5yCxdBvXtC2/tsaOXcK9VBT75ZvIePDncbWxxloUpUWWKKD4xXIU6MsnDxYI4JgQ9NGWRfn+6P/kRyOrlIaMjvPRwaJcWx5TLXApBHZ4vmqV07iaTUA88rNGw5zqaPJaMmgD+vtBjInr2mkczNi42XEhtbtBs6F2Cp+pQv8nbWDirz6R3YrXel/eoey81YJILsPNYmDSpPpc2YJoE39xF2nV1X9dL2ZgNpD1aTNRWXpVGr+qnu2hI8HVEWvxBpkUn8hezs0BnbbqC1ks6Ci+82G1rSM3AVUNaoUlW2a9KPpD8A/SNTfCdlhumorOEo9QRa4YaPodD4DTodz53sb19Wnum/A4uKtc963DWPWrnR8gd0MlNVhN7CcTV8I3CU27Jn1ivTADi/+LI4i4mnfwaX7YLaB0iqwgSQFskeqPkVUfa8QsFpP0J/ysgYWJpTzbXkRMLufFiTBGV1K19MHU4J29MlngVn6XeP4bNNyIZLlC43qSdLYzKQEUHY1388ZH9gu/FkF5Ho36t/K3mSuEXa+PD05dUA7vZkCowdxZt15tLdPyD77fQm2uvG5P28ak7Xu2wG79I8/2xAfAOnJ14HFytD5/llSWTvEO4j7CF14X/UPalUNuoA/Hgh/j0PE5m78huiidzwqGsvVxxjZIfrZcS6Bz1CzvuoHyIwDuoDu57/TBf7O2kFluVj+I3cH9T/99NHLRuGQrVZImLcDcrlBKBLmoVCp255LQd8GqwC4e1a7wC6lgjGah/500NAFwsioWWvnG8hX2kCdR4m9c0vOI4RPdAnHPw8CNedMguz2Rhd47h8mdXPpAcfnqSXxHVOZmXtXhcDklPLsu1AZ9zILwv160cHZm7u6oSUAzNgpxJnvdYHxTgx81bJCGl3Sq8meQsGQcHc4y60UNSO/yQQWPcadI+5mZ7rRGx1gSvH1T30tGA53B+WFGjSpl69CXz+NDELNNki8aVON0VtsQ6Q2yAL8ZAisrekN9Mfm1HE2Nx4sPnh7iAx2Ick6vUYsDGUdEu3QkL1iMHSN4mft33qSSbi6XEx2meyrL4nPkHivNBSYU44hHBb8zhPt9nkzbWdcIOgOPgmHmMhMcGcFuoBYdfGwOeL492QArazmJHjzTGPxaTQBjh5mvfS2gWb9uAPflo9dsrtj1hPd+kBItl3HHwcHdF3ot5C754bGp1oeGDTjCHmWDTw53JRf6QLS31k7qKxUoirL/+MCv+I3hfr6DzeCE/9EEJXztoviMC9otZmu2HsvVhfk0QT0Z78tOARXi8SH2fXBxIs4+eIxxVk4f0s1OxuxDtlBQRdw5VRm2xBewE/FDV3kXUVUn94K5MfFiScP9kbVmPUJCmXbcb65G8DO63qOBM4dzLY8ZWzhvSPw0yWjsbGqXdoF8wWsb6NFfGpylZ2+XupPz1eGjcQ1MjZ7aCFAtsZZrtjXgdI69sAadzFxYzvA7MP5Dz6lDY1UQBVrK2MBeaH6JHHLKaJ73ZEhANHBHh4aJjOKp4NZP6EL1HmqMrXxGLhjcyLx2F4FVvUKNijZufI4feD4fZ95cJjGnjvPW4xs82xOqHpBI9wed6j6g/32hbiJuFctIoEtyjGFLKvuXfKOicbSIcuAayNQ6PbiD3u8CBilguyiF66s68n5AfrzZfNkXMuMSaNlQiEX+PnH4bpgyuODrjaeCp7cEjljy035gbyq0QWqwtdoNFd2cFzWDedTZb6ZH2xGOHQyugARx9/pAn9n7eCSSNLy/+5Q9jtc4E//ptAPsaeXxogEOZ8/MypvujnEdX2iwAKQaRGfQzgGXUj4YYYqt5fLm0/mRkd5nV3P7Pm2KGTDNHbO8iRrDIriA/FMlLgXSo3KCC+W4Ov5iUfWE2d9LQZr4OtvR6KwvwL7CtocciENaFTxn2zvocTe6jskFkLuUut+xWy+63UHj280sGWfI/Ebecl5fEUWCVZ1Cene+lklYxcZ9b4v5GhdTqiXd4LG9iuFQqwqDY8vO0lm3X7IIX/pcRe9Aqipy2QX0qbfd1FJsKHY5yeqmolNx5MrZu9pvwiBnm/Yq1ct9vJ6HYeQLN1rl8zUKzaglnE4tssbcdWvWLAwrta+wB3aRa6IrvKcJzP/PQgxdcWgV5nWbo/Ay+7ecU04M5R1JkEciAEB83hBowxOd+AjqTv+tf2B5pL4Bvthcc7H28DYo8fGEhQTfl/iMjRZJIoGxOxeEP46mhnbZcoHsq/cddHw0vHKj5YB4TpB1qOVLDCxagYo3WbgUXr7nfcFpL+zdnApqCv539ihTFf/9NrBepbAwdmjKs3r6cH2IfbSYL95d2HYIv/fE7WBItumJJoUVEXuH++gHTG6oxdmL8vGnsJxNTzInviyybLQFOB4TwziLyYhY46drSBcxsgCoiRgFgaYZdHndaZxFhoRZq85R5YoImSBQnLZS1Q7fP0OmNV7o6b73fUAx/n904UrunXZaYGNe+GrmJWNKg1scLILskqAqi0GLWKLmc8h2hoJdfxDX7B+FLHhzB7Y899XdKmw195weG8PPG65PtDjxTxANU7oQpmHhB+cYiT+QsDzZauMMVVNCzjWYs2T7w3Z4M0sDtw7XklyX2NjiBdZDuVGF4l7N7eoYuOm+mLhbGm8FvB8n1Vng1OQhHvtcBnYNHgVFODeSSJFW2DhM6AQKELUgadjQ5IkLQB/IOhaX2wbdFYa6KzLANmHAX6+nqtYEE8BZr1QdALbRr0B2W4qeQT6ULCDgCyQLM/4fRYg1VQwZybE6amlvFcymW2SZvy5j4Es4Dl5/Std4O+sHVwuZHHxT+xWutL/9JPI4RIn4L+fZ8pfG6iZOKoJZJzrJFqlA9D2Wt8hNn9WnSwROFmwfO7AvmVIpLJnDKw+lQyCyf50bktwllb1sMDjqux8NezPjPhMhXAVY69OMxGRVvtRWcPOPDEjVMlh5s6hVC8pjRckddmZRgPkj59VPoF3G2ihGlcobb4h0SzbFozKtuQLno4NYPdzH0LdCk+A97whUet9M3ZPpi/wTkioe1ktItY+LAZHY2pIsk9+XGpU1thIxIrGVbnIaBapPaSfiKMrMWwYC0PZQ0Ju2AiexDRZs3zYcNyN6AKPw6Cx2bzh4OfFQBP2wxbLISshUhKGXrjo32zbHgnQV7uj0XUpFWz9mWqw7CGnTppJjNmvpoaSne6EH9sEWOWiK8a3R84DHvw0rN68QFVvcDzrjaFS63XFClJEBY3zOjOZ/tnaEDsTusB3hWxkG+gC6XVZkniumcgil80HYBA6gsjvCHQRzizggdjSCPpMZTOaj1AFpwHZYvqddwelv7N2cCkTRfhHXOBPN4KjLqZI8NWZc+miqezwxlldBLlN+UV0H1TUCgEKXzmSZCmgih7H3QF25wR7PaSYxfagMMiWixXd32Yy9uKjJkHIzYnAyk8i1mzYDBL3cuqipEzOzJSUEN/vn7s4H9EFLP2zhkBMM5I8ZGwIcwt7MIhBjOwhehGVg/UX/LGzedTb8YPdfHqD3TNradI+UgERuUDVr58tjRWXP1jweO8gWygx8YSTpLGVaW0xyzeoAr4Z8PxJv4XqqtSUX/lBo65SP5GonYjwNEoLpi88H/gV2SJhNo4nKoYrHJsGCb030cTuXzGGfOqRqKvkiqpavxs4YF/ogsmPZeZp4xY2QmjQuD2nZ9bM3lvYpseKOOcDZn2vNi3AeXYncVmhK6xK0YVQ6eoumO/Q1ZhYTNhQzpjdsYhes+5YB+mKVjwpV+gCvjHaEHw/XRcPaQ9sGwQm5F1W8ejkoAu01x5Z4D5D1no8fJV93x66GH+3mP181NgYbUaIRQ2v/yH97/sC/33wH9MYLeY=</prop>
			<obj name="TemperatureLog" class="TemperatureLog" version="2">
				<prop name="Times">TEFSWgABGoUAAIEagNgAAAB5AgAAKgQAAMsFAAB8BwAAHQkAAM4KAABvDAAA/w0AAKAPAABAEQAA4RIAAIIUAAAzFgAA1BcAAHQZAAAmGwAAxhwAAHgeAAAYIAAAyiEAAGojAAAcJQAArCYAAEwoAADtKQAAjisAAC4tAADPLgAAgDAAACEyAADSMwAAczUAACQ3AAC0OAAAVToAAPY7AACWPQAANz8AANhAAACJQgAAKkQAAMpFAAB8RwAAHEkAAM5KAABuTAAAD04AALBPAABQUQAA4FIAAIFUAAAyVgAA01cAAIRZAAAlWwAA1lwAAHdeAAAoYAAAyWEAAFljAAD6ZAAAmmYAADtoAADcaQAAjWsAAC5tAADObgAAgHAAACByAADScwAAcnUAACR3AAC0eAAAVHoAAPV7AACWfQAANn8AANeAAACIggAAKYQAANqFAAB7hwAALIkAALyKAABdjAAA/o0AAJ6PAAA/kQAA4JIAAJGUAAAylgAA0pcAAISZAAAkmwAA1pwAAHaeAAAXoAAAuKEAAFijAADopAAAiaYAADqoAADbqQAAjKsAAC2tAADergAAf7AAADCyAADRswAAYbUAAAK3AACiuAAAQ7oAAOS7AACVvQAANr8AANbAAACIwgAAKMQAANrFAAB6xwAAG8kAALzKAABczAAA7M0AAI3PAAA+0QAA39IAAJDUAAAx1gAA0tcAAGLZAAAC2wAAo9wAAFTeAAD13wAApuEAAEfjAAD45AAAmeYAAEroAADa6QAAe+sAABztAAC87gAAXfAAAP7xAACe8wAAUPUAAPD2AACi+AAAQvoAAPT7AACU/QAANf8AANYAAQBmAgEABgQBAKcFAQBYBwEA+QgBAKoKAQBLDAEA/A0BAJ0PAQAtEQEAzhIBAG4UAQAPFgEAsBcBAGEZAQACGwEAohwBAFQeAQD0HwEApiEBAEYjAQD4JAEAiCYBACgoAQDJKQEAaisBAAotAQCrLgEAXDABAP0xAQCuMwEATzUBAN82AQCAOAEAIDoBAME7AQBiPQEAEz8BALRAAQBUQgEABkQBAKZFAQBYRwEA+EgBAKpKAQBKTAEA600BAIxPAQAcUQEAvFIBAF1UAQAOVgEAr1cBAGBZAQABWwEAslwBAFNeAQAEYAEAlGEBADVjAQDWZAEAdmYBABdoAQC4aQEAWGsBAAptAQC7bgEAXHABAA1yAQCucwEATnUBAAB3AQCgeAEAUnoBAPJ7AQCkfQEARH8BAOWAAQCGggEAFoQBALaFAQBXhwEACIkBAKmKAQBajAEA+40BAKyPAQBNkQEA/pIBAJ+UAQAvlgEA0JcBAHCZAQARmwEAspwBAGOeAQAEoAEApKEBAFajAQD2pAEAqKYBADioAQDYqQEAeasBABqtAQC6rgEAW7ABAAyyAQCtswEAX7UBAP+2AQCwuAEAUboBAOG7AQCCvQEAIr8BAMPAAQBkwgEAFcQBALbFAQBWxwEACMkBAKjKAQBazAEA+s0BAKzPAQBM0QEA/tIBAI7UAQAu1gEAz9cBAHDZAQAQ2wEAsdwBAGLeAQAD4AEAtOEBAFXjAQDl5AEAhuYBACfoAQDH6QEAaOsBABntAQC67gEAa/ABAAzyAQCs8wEAXvUBAP72AQCw+AEAUPoBAAL8AQCi/QEAVP8BAOQAAgCEAgIAJQQCAMYFAgBnBwIABwkCALgKAgBZDAIACg4CAKsPAgBcEQIA/RICAK4UAgA+FgIA3xcCAIAZAgAgGwIAwRwCAGIeAgACIAIAtCECAFQjAgAGJQIApyYCAFgoAgD4KQIAqisCAEotAgD8LgIAjDACACwyAgDNMwIAbjUCAA43AgCvOAIAYDoCAAE8AgCyPQIAUz8CAARBAgClQgIANUQCANZFAgB2RwIAF0kCALhKAgBpTAIACk4CALtPAgBcUQIA/FICAK5UAgBOVgIAAFgCAKBZAgBSWwIA8lwCAKReAgBEYAIA5WECAIZjAgAWZQIAtmYCAFdoAgAIagIAqWsCAFptAgD7bgIArHACAE1yAgD+cwIAjnUCAC93AgDQeAIAcHoCABF8AgCyfQIAUn8CAASBAgCkggIAVoQCAPaFAgCohwIASIkCAPqKAgCajAIATI4CANyPAgB8kQIAHZMCAL6UAgBelgIA/5cCALCZAgBRmwIAAp0CAKOeAgBUoAIA9aECAIWjAgAmpQIAxqYCAGeoAgAIqgIAuasCAFqtAgALrwIArLACAEyyAgD+swIAnrUCAFC3AgDwuAIAoroCAEK8AgD0vQIAlL8CADXBAgDWwgIAZsQCAAbGAgCnxwIAWMkCAPnKAgCqzAIAS84CAPzPAgCd0QIATtMCAO/UAgB/1gIAINgCAMDZAgBh2wIAAt0CALPeAgBU4AIA9OECAKbjAgBG5QIA+OYCAJjoAgBK6gIA6usCAJztAgA87wIA3fACAH7yAgAO9AIAr/UCAGD3AgAA+QIAsvoCAFL8AgAE/gIAlP8CADQBAwDVAgMAdgQDABYGAwC3BwMAaAkDAAkLAwC6DAMAWw4DAAwQAwCtEQMAPRMDAN4UAwB+FgMAHxgDAMAZAwBxGwMAEh0DALIeAwBkIAMABCIDALYjAwBWJQMACCcDAKgoAwBJKgMA6isDAIotAwAaLwMAuzADAGwyAwANNAMAvjUDAF83AwAQOQMAsToDAGI8AwADPgMAkz8DADRBAwDUQgMAdUQDABZGAwDHRwMAaEkDAAhLAwC6TAMAWk4DAAxQAwCsUQMAXlMDAP5UAwCfVgMAQFgDANBZAwBwWwMAEV0DAMJeAwBjYAMAFGIDALVjAwBmZQMAB2cDALhoAwBIagMA6WsDAIptAwAqbwMAy3ADAGxyAwAddAMAvnUDAG93AwAQeQMAsHoDAGJ8AwACfgMAtH8DAFSBAwAGgwMAloQDADeGAwDXhwMAeIkDABiLAwC5jAMAao4DAAuQAwC8kQMAXZMDAA6VAwCvlgMAP5gDAOCZAwCAmwMAIZ0DAMKeAwBzoAMAFKIDALSjAwBmpQMABqcDALioAwBYqgMACqwDAKqtAwBcrwMA7LADAIyyAwAttAMAzrUDAG63AwAPuQMAwLoDAGG8AwASvgMAs78DAGTBAwAFwwMAt8QDAFfGAwDnxwMAiMkDACjLAwDJzAMAas4DABvQAwC80QMAXNMDAA7VAwCu1gMAYNgDAADaAwCy2wMAUt0DAPPeAwCU4AMANOIDAMTjAwBl5QMAFucDALfoAwBo6gMACewDALrtAwBb7wMADPEDAK3yAwA99AMA3vUDAH/3AwAf+QMAwPoDAHH8AwAS/gMAw/8DAGQBBAAEAwQAtgQEAFYGBAAICAQAqAkEAEkLBADqDAQAeg4EABoQBADMEQQAbBMEAA0VBACuFgQAPhgEAN4ZBAB/GwQAMB0EANEeBACCIAQAIyIEANQjBAB1JQQAJicEAMcoBABXKgQA+CsEAJgtBAA5LwQA2jAEAIsyBAAsNAQAzDUEAH43BAAeOQQA0DoEAHA8BAAiPgQAwj8EAGNBBAAEQwQAlEQEADRGBADVRwQAh0kEACdLBADYTAQAeU4EACpQBADLUQQAfFMEAAxVBACtVgQATlgEAO5ZBACPWwQAMF0EAOFeBACCYAQAImIEANRjBAB0ZQQAJmcEAMdoBAB4agQACGwEAKhtBABJbwQA6nAEAIpyBAArdAQA3HUEAH13BAAueQQAz3oEAIB8BAAhfgQA0n8EAGKBBAADgwQApIQEAESGBADlhwQAhokEACaLBADYjAQAeI4EACqQBADKkQQAfJMEAAyVBACslgQATZgEAO6ZBACPmwQAL50EAOCeBACBoAQAMqIEANOjBACEpQQAJacEALWoBABWqgQA9qsEAJetBAA4rwQA6bAEAIqyBAAqtAQA3LUEAHy3BAAuuQQAz7oEAG+8BAAQvgQAsL8EAEDBBADhwgQAksQEADPGBADkxwQAhckEADbLBADXzAQAiM4EACnQBAC50QQAWtMEAPrUBACb1gQAPNgEAO3ZBACO2wQAP90EAODeBACA4AQAMuIEANLjBACE5QQAJOcEANboBABm6gQABuwEAKftBABI7wQA6PAEAInyBAA69AQA2/UEAIz3BAAt+QQA3voEAG78BAAP/gQAsP8EAFABBQDxAgUAkgQFAEMGBQDkBwUAhAkFADYLBQDXDAUAiA4FACgQBQDJEQUAahMFAAoVBQCaFgUAOxgFAOwZBQCNGwUAPh0FAN8eBQCQIAUAMSIFAOIjBQCDJQUANCcFAMQoBQBlKgUABiwFAKYtBQBHLwUA6DAFAIgyBQA6NAUA2jUFAIw3BQAsOQUA3joFAH48BQAwPgUA0D8FAIJBBQASQwUAskQFAFNGBQD0RwUAlEkFADVLBQDmTAUAh04FADhQBQDZUQUAilMFACtVBQC7VgUAXFgFAPxZBQCdWwUAPl0FAO9eBQCQYAUAMGIFAOJjBQCCZQUANGcFANRoBQCGagUAFmwFALZtBQBXbwUA+HAFAJhyBQA5dAUA6nUFAIt3BQA8eQUA3XoFAI58BQAvfgUAv38FAGCBBQAAgwUAoYQFAEKGBQDzhwUAlIkFADSLBQDmjAUAho4FADiQBQDYkQUAipMFACqVBQDLlgUAbJgFAAyaBQCcmwUAPZ0FAO6eBQCPoAUAQKIFAOGjBQCSpQUAM6cFAOSoBQCFqgUANqwFANetBQCIrwUAKbEFANqyBQB7tAUALLYFALy3BQBduQUA/roFAJ+8BQA/vgUA4L8FAIDBBQAywwUA0sQFAITGBQAkyAUA1skFAGbLBQAGzQUAp84FAEjQBQDo0QUAidMFADrVBQDb1gUAjNgFAC3aBQDO2wUAXt0FAP7eBQCf4AUAUOIFAPHjBQCi5QUAQ+cFAPToBQCV6gUARuwFANbtBQB37wUAGPEFALjyBQBZ9AUA+vUFAKv3BQBM+QUA7PoFAJ78BQA+/gUA8P8FAJABBgBCAwYA4gQGAJQGBgAkCAYAxAkGAGULBgAGDQYApw4GAEcQBgD4EQYAmRMGAEoVBgDrFgYAnBgGACwaBgDNGwYAbh0GAA4fBgCvIAYAUCIGAPAjBgCiJQYAQicGAPQoBgCUKgYARiwGAOctBgCHLwYAKDEGAMgyBgBYNAYA+TUGAJo3BgAqOQYAyjoGAGs8BgAcPgYAvT8GAG9BBgAPQwYAwEQGAGFGBgDxRwYAkkkGADJLBgDTTAYAdE4GACVQBgDGUQYAd1MGABhVBgC4VgYAalgGAApaBgC8WwYAXF0GAA5fBgCeYAYAPmIGAN9jBgCAZQYAIGcGAMFoBgByagYAE2wGAMRtBgBlbwYAFnEGALdyBgBHdAYA6HUGAIh3BgApeQYAynoGAHt8BgAcfgYAzX8GAG6BBgAOgwYAwIQGAGCGBgASiAYAsokGAFOLBgD0jAYAlI4GACSQBgDFkQYAd5MGABeVBgDIlgYAaZgGABqaBgC7mwYAS50GAOyeBgCMoAYALaIGAM6jBgB/pQYAIKcGAMCoBgByqgYAEqwGAMStBgBkrwYAFrEGALeyBgBXtAYA+LUGAJi3BgAouQYAyboGAHq8BgAbvgYAzL8GAG3BBgAewwYAv8QGAHDGBgAAyAYAockGAELLBgDizAYAg84GACTQBgDV0QYAdtMGABbVBgDI1gYAaNgGABraBgC62wYAW90GAPzeBgCc4AYALOIGAM3jBgB/5QYAH+cGANDoBgBx6gYAIuwGAMPtBgB07wYAFfEGAMbyBgBW9AYA9/UGAJj3BgA4+QYA2foGAHr8BgAr/gYAzP8GAGwBBwAeAwcAvwQHAHAGBwAQCAcAsQkHAFILBwDyDAcAgg4HACMQBwDEEQcAVBMHAPQUBwCVFgcARxgHAOcZBwCYGwcAOR0HAOoeBwB6IAcAGyIHALwjBwBcJQcA/SYHAJ4oBwBPKgcA8CsHAKEtBwBCLwcA4jAHAIMyBwAkNAcAxDUHAGU3BwAGOQcAtzoHAFg8BwD4PQcAqj8HAEpBBwD8QgcAjEQHACxGBwDNRwcAbkkHAA9LBwCvTAcAYE4HAAFQBwCyUQcAU1MHAARVBwClVgcANVgHANZZBwB2WwcAF10HALheBwBpYAcACmIHALtjBwBcZQcADWcHAK5oBwBPagcAAGwHAKBtBwBSbwcA8nAHAKRyBwA0dAcA1HUHAHV3BwAWeQcAtnoHAFd8BwAIfgcAqX8HAFqBBwD7ggcArIQHADyGBwDdhwcAfokHAB6LBwC/jAcAYI4HABGQBwCykQcAY5MHAASVBwCklgcAVpgHAPaZBwComwcASJ0HAPqeBwCaoAcAO6IHANyjBwB8pQcADKcHAK2oBwBeqgcA/6sHALCtBwBRrwcAArEHAKOyBwBUtAcA5LUHAIW3BwAmuQcAxroHAGe8BwAIvgcAub8HAFrBBwALwwcArMQHAF3GBwD+xwcAnskHAFDLBwDwzAcAos4HAELQBwDj0QcAhNMHACTVBwC01gcAVdgHAAbaBwCn2wcAWN0HAPneBwCq4AcAS+IHAPzjBwCd5QcALecHAM7oBwBu6gcAD+wHALDtBwBh7wcA8fAHAJLyBwAy9AcA0/UHAHT3BwAl+QcAxvoHAGb8BwAY/gcAuP8HAGoBCAAKAwgAvAQIAEwGCADsBwgAjQkIAC4LCADODAgAbw4IACAQCADBEQgAchMIABMVCADEFggAZRgIABcaCACmGwgARx0IAOgeCACIIAgAKSIIAMojCAB7JQgAHCcIALwoCABuKggADiwIAMAtCABgLwgAATEIAKIyCABCNAgA0jUIAHM3CAAkOQgAxToIAGY8CAAGPggAlj8IADdBCADYQggAeEQIAAhGCACpRwgAWkkIAPtKCACsTAgATU4IAP5PCACfUQgAUFMIAOBUCACBVggAIlgIAMJZCABjWwgABF0IALVeCABWYAgA9mEIAKhjCABIZQgA+mYIAJpoCAA7aggA3GsIAHxtCAAMbwgArXAIAF5yCAD/cwgAsHUIAFF3CAACeQgAo3oIAFR8CADkfQgAhX8IACaBCADGgggAZ4QIAPeFCACYhwgAOIkIANmKCAB6jAgAK44IAMyPCAB9kQgAHpMIAL6UCABwlggAEJgIAMKZCABimwgAA50IAKSeCABEoAgA1KEIAHWjCAAmpQgAx6YIAHioCAAZqggAyqsIAGutCAAcrwgArLAIAE2yCADuswgAjrUIAC+3CADQuAgAgboIACK8CADCvQgAdL8IABTBCADGwggAZsQIAAfGCACoxwgASMkIANjKCAB5zAgAKs4IAMvPCAB80QgAHdMIAM7UCABv1ggAINgIALDZCABR2wgA8twIAJLeCAAz4AgA1OEIAIXjCAAm5QgAxuYIAHjoCAAY6ggAyusIAGrtCAAL7wgArPAIAEzyCADc8wgAffUIAC73CADP+AgAgPoIACH8CADS/QgAc/8IAAMBCQCkAgkARAQJAOUFCQCGBwkANwkJANgKCQCJDAkAKg4JAMoPCQB8EQkAHBMJAM4UCQBuFgkADxgJALAZCQBQGwkA4BwJAIEeCQAyIAkA0yEJAIQjCQAlJQkA1iYJAHcoCQAoKgkAySsJAHotCQAKLwkAqzAJAEwyCQDsMwkAjTUJAC43CQDfOAkAgDoJACA8CQDSPQkAcj8JACRBCQDEQgkAZUQJAAZGCQCmRwkANkkJANdKCQB4TAkACE4JAKhPCQBJUQkA+lIJAJtUCQBMVgkA7VcJAJ5ZCQA/WwkAz1wJAHBeCQAQYAkAsWEJAFJjCQADZQkApGYJAFVoCQD2aQkAlmsJAEhtCQDobgkAmnAJADpyCQDscwkAfHUJABx3CQC9eAkAXnoJAP57CQCffQkAQH8JAPGACQCSggkAQ4QJAOSFCQCEhwkANokJANaKCQB3jAkAGI4JALiPCQBIkQkA6ZIJAJqUCQA7lgkA7JcJAI2ZCQA+mwkA35wJAG+eCQAQoAkAsKEJAFGjCQDypAkAo6YJAESoCQD1qQkAlqsJADatCQDorgkAiLAJADqyCQDaswkAe7UJABy3CQDNuAkAbroJAB+8CQDAvQkAYL8JABLBCQCywgkAZMQJAPTFCQCUxwkANckJANbKCQB2zAkAF84JAMjPCQBp0QkAGtMJALvUCQBs1gkA/NcJAJ3ZCQA+2wkA3twJAH/eCQAg4AkA0eEJAHLjCQAS5QkAxOYJAGToCQAW6gkApusJAEbtCQDn7gkAiPAJACjyCQDJ8wkAevUJABv3CQDM+AkAbfoJAB78CQCu/QkAT/8JAPAACgCQAgoAMQQKANIFCgCDBwoAJAkKANUKCgB2DAoAFw4KAMgPCgBoEQoAGhMKAKoUCgBKFgoA6xcKAIwZCgAsGwoAzRwKAH4eCgAfIAoAwCEKAGAjCgDwJAoAkSYKAEIoCgDjKQoAlCsKADUtCgDmLgoAhzAKADgyCgDZMwoAijUKABo3CgC7OAoAXDoKAPw7CgCdPQoAPj8KAO9ACgCQQgoAMEQKAOJFCgCCRwoANEkKANRKCgB1TAoAFk4KALZPCgBGUQoA51IKAIhUCgAoVgoAuFcKAFlZCgD6WgoAmlwKACpeCgDLXwoAfGEKAB1jCgDOZAoAb2YKACBoCgDBaQoAcmsKABNtCgCjbgoARHAKAORxCgCFcwoAJnUKANd2CgB4eAoAKXoKAMp7CgBqfQoAHH8KALyACgBuggoA/oMKAJ6FCgA/hwoA4IgKAICKCgAhjAoA0o0KAHOPCgAkkQoAxZIKAHaUCgAGlgoAp5cKAEiZCgDomgoAiZwKACqeCgDbnwoAfKEKAC2jCgDOpAoAf6YKACCoCgDAqQoAcqsKABKtCgDErgoAZLAKAAWyCgCmswoARrUKANa2CgB3uAoAKLoKAMm7CgB6vQoAG78KAMzACgBtwgoAHsQKAL/FCgBgxwoA8MgKAJDKCgAxzAoA0s0KAIPPCgAk0QoA1dIKAHbUCgAn1goAyNcKAGjZCgAa2woAutwKAFveCgD83woAnOEKACzjCgDN5AoAfuYKAB/oCgDQ6QoAcesKACLtCgDD7goAdPAKABXyCgDG8woAVvUKAPf2CgCY+AoAOPoKANn7CgB6/QoAK/8KAMwACwB9AgsAHgQLAL4FCwBwBwsAEAkLAMIKCwBSDAsA8g0LAJMPCwA0EQsA1BILAHUUCwAmFgsAxxcLAHgZCwAZGwsAyhwLAFoeCwD7HwsAnCELADwjCwDdJAsAfiYLAC8oCwDQKQsAgSsLACItCwDCLgsAdDALABQyCwDGMwsAZjULAPc2CwCXOAsASDoLAOk7CwCaPQsAOz8LANxACwCNQgsALkQLAN9FCwCARwsAIEkLAMFKCwBiTAsAAk4LAKNPCwBEUQsA5FILAHRUCwAVVgsAtlcLAFZZCwD3WgsAmFwLAEleCwDqXwsAm2ELADxjCwDcZAsAjmYLAC5oCwDgaQsAcGsLABBtCwCxbgsAUnALAPJxCwCTcwsARHULAOV2CwCWeAsAN3oLAOh7CwCJfQsAOn8LAMqACwBrggsADIQLAKyFCwBNhwsA7ogLAJ+KCwBAjAsA8Y0LAJKPCwAykQsA5JILAISUCwA2lgsAxpcLAGaZCwAHmwsAqJwLAEieCwDpnwsAmqELADujCwDspAsAjaYLAD+oCwDfqQsAgKsLABCtCwCwrgsAUbALAPKxCwCjswsARLULAPW2CwCWuAsANroLAOi7CwCIvQsAOr8LAMrACwBqwgsAC8QLAKzFCwBMxwsA7cgLAJ7KCwA/zAsA8M0LAJHPCwBC0QsA0tILAHPUCwAU1gsAtNcLAFXZCwD22gsAp9wLAEjeCwD53wsAmuELADrjCwDs5AsAjOYLAC3oCwDO6QsAbusLAP7sCwCf7gsAUPALAPHxCwCi8wsAQ/ULAPT2CwCV+AsAR/oLANb7CwB3/QsAGP8LALgADABZAgwA+gMMAKsFDABMBwwA/QgMAJ4KDAA+DAwA8A0MAJAPDAAxEQwA0hIMAHIUDAACFgwAoxcMAFQZDAD1GgwAphwMAEceDADoHwwAeCEMABgjDAC5JAwAWiYMAPonDACbKQwATCsMAO0sDACeLgwAPzAMAPAxDACAMwwAITUMAMI2DABiOAwAAzoMAKQ7DABVPQwA9j4MAKdADABIQgwA6EMMAJpFDAAqRwwAykgMAGtKDAAMTAwArE0MAE1PDAD+UAwAn1IMAFBUDADxVQwAolcMADJZDADTWgwAdFwMABReDAC1XwwAVmEMAAdjDACoZAwASGYMAPpnDACaaQwAO2sMANxsDAB8bgwADHAMAK1xDABfcwwA/3QMALB2DABReAwAAnoMAKN7DABEfQwA1H4MAHSADAAVggwAtoMMAGeFDAAIhwwAuYgMAFqKDAD6iwwArI0MAEyPDAD+kAwAjpIMAC6UDADPlQwAcJcMABCZDACxmgwAYpwMAAOeDAC0nwwAVaEMAAajDACWpAwAN6YMANinDAB4qQwAGasMALqsDABrrgwADLAMAL2xDABeswwAD7UMALC2DABQuAwAAroMAKK7DABDvQwA5L4MAITADAAUwgwAtcMMAGfFDAAHxwwAuMgMAFnKDAAKzAwAq80MAEzPDADc0AwAfNIMAB3UDAC+1QwAb9cMABDZDADB2gwAYtwMABPeDAC03wwAVOEMAAbjDACW5AwANuYMANfnDAB46QwAGOsMALnsDABq7gwAC/AMALzxDABd8wwADvUMAK/2DABQ+AwA4PkMAID7DAAh/QwAwv4MAHMADQAUAg0AxQMNAGYFDQAXBw0AuAgNAFgKDQAKDA0Amg0NADoPDQDbEA0AfBINABwUDQC9FQ0AbxcNAA8ZDQDAGg0AYRwNABIeDQCiHw0AQyENAOQiDQCEJA0AJSYNAMYnDQB3KQ0AGCsNAMksDQBqLg0ACjANALwxDQBcMw0A/TQNAJ42DQA+OA0AzjkNAG87DQAgPQ0AwT4NAHJADQATQg0AxEMNAGVFDQAWRw0At0gNAFhKDQDoSw0AiE0NAClPDQDKUA0Ae1INABxUDQDNVQ0AblcNAA5ZDQDAWg0AYFwNAAFeDQCiXw0AQmENANJiDQBzZA0AJGYNAMVnDQB3aQ0AF2sNAMhsDQBpbg0AGnANAKpxDQBLcw0A7HQNAIx2DQAteA0AznkNAH97DQAgfQ0A0X4NAHKADQASgg0AxIMNAFSFDQD0hg0AlYgNADaKDQDWiw0Ad40NACiPDQDJkA0AepINABuUDQDMlQ0AXJcNAP2YDQCemg0AP5wNAN+dDQCAnw0AIKENAMGiDQBipA0AAqYNAKOnDQBEqQ0A5KoNAIWsDQA2rg0A168NAIixDQApsw0AyrQNAFq2DQD6tw0Am7kNADy7DQDtvA0Ajr4NAD/ADQDgwQ0AkcMNADLFDQDjxg0AhMgNACTKDQDWyw0AZs0NAAfPDQCn0A0ASNINAOjTDQCJ1Q0AOtcNANvYDQCM2g0ALdwNAN7dDQB/3w0AMOENAMDiDQBh5A0AAuYNAKLnDQBD6Q0A5OoNAJXsDQA27g0A5+8NAIjxDQAo8w0A2vQNAGr2DQAK+A0Aq/kNAEz7DQDs/A0Ajf4NAD4ADgDfAQ4AkAMOADEFDgDiBg4AgwgOACQKDgC0Cw4AVA0OAPUODgCWEA4ARxIOAOgTDgCZFQ4AOhcOAOsYDgCMGg4ALBwOAN4dDgBuHw4ADyEOAK8iDgBQJA4A8CUOAJEnDgBCKQ4A4yoOAJQsDgA1Lg4A5i8OAHYxDgAXMw4AuDQOAFg2DgDoNw4AiTkOACo7DgDKPA4Aaz4OAAxADgC9QQ4AXkMOAA9FDgCwRg4AUEgOAAJKDgCzSw4AVE0OAPRODgCmUA4ANlIOANdTDgB3VQ4AGFcOALhYDgBZWg4AClwOAKtdDgBcXw4A/WAOAK5iDgA+ZA4A32UOAIBnDgAgaQ4AwWoOAGJsDgATbg4AtG8OAGVxDgAGcw4ApnQOAFh2DgD4dw4AmXkOADp7DgDrfA4AjH4OAD2ADgDegQ4Aj4MOADCFDgDQhg4AgogOABKKDgCyiw4AU40OAPSODgCUkA4ANZIOAOaTDgCHlQ4AOJcOANmYDgCKmg4AK5wOAMydDgBcnw4A/KAOAJ2iDgA+pA4A76UOAJCnDgBBqQ4A4qoOAJOsDgA0rg4A1K8OAIaxDgAmsw4Ax7QOAGi2DgAIuA4AmLkOADm7DgDqvA4Ai74OADzADgDdwQ4AjsMOAC/FDgDgxg4AgcgOACLKDgCyyw4AUs0OAPPODgCU0A4ARdIOAObTDgCX1Q4AONcOAOnYDgCK2g4AO9wOANzdDgCN3w4ALuEOAM7iDgCA5A4AIOYOAMHnDgBi6Q4AAusOAJLsDgAz7g4A5O8OAIXxDgA28w4A1/QOAIj2DgAp+A4A2vkOAHv7DgAc/Q4ArP4OAEwADwDtAQ8AjgMPAD8FDwDgBg8AkQgPADIKDwDjCw8AhA0PACQPDwDWEA8AZhIPAAYUDwCnFQ8ASBcPAOgYDwCJGg8AOhwPANsdDwCMHw8ALSEPAN8iDwB/JA8AICYPALAnDwBQKQ8A8SoPAJIsDwBDLg8A5C8PAJUxDwA2Mw8A5zQPAIg2DwAoOA8A2jkPAGo7DwAKPQ8Aqz4PAExADwDsQQ8AjUMPAD5FDwDfRg8AkEgPADFKDwDiSw8Ack0PABNPDwC0UA8AVFIPAPVTDwCWVQ8AR1cPAOhYDwCZWg8AOlwPAOtdDwCMXw8ALGEPAM1iDwBuZA8ADmYPAJ5nDwA/aQ8A8GoPAJFsDwBCbg8A428PAJRxDwA1cw8A53QPAId2DwA4eA8AyHkPAGl7DwAKfQ8Aqn4PAEuADwDsgQ8AnYMPAD6FDwDvhg8AkIgPAEGKDwDiiw8Ago0PACOPDwDEkA8AZJIPAPSTDwCVlQ8ARpcPAOeYDwCYmg8AOZwPAOqdDwCLnw8APKEPAN2iDwB+pA8ADqYPAK+nDwBPqQ8A8KoPAICsDwAgrg8Awa8PAGKxDwATsw8AtLQPAGW2DwAGuA8AprkPAFi7DwDovA8AiL4PACnADwDKwQ8AasMPAAvFDwC8xg8AXcgPAA7KDwCvyw8AYM0PAPDODwCR0A8AMtIPANLTDwBz1Q8AFNcPAMXYDwBm2g8AF9wPALjdDwBp3w8ACuEPAKriDwBc5A8A7OUPAIznDwAt6Q8AzuoPAG7sDwAP7g8AwO8PAGHxDwAS8w8As/QPAGT2DwAF+A8ApvkPAEb7DwDn/A8AiP4PACgAEAC4ARAAagMQAPoEEACaBhAAOwgQANwJEAB8CxAAHQ0QAM4OEABvEBAAIBIQAMETEAByFRAAAhcQAKMYEABEGhAA5BsQAIUdEAAmHxAA1yAQAHgiEAApJBAAyiUQAGonEAAcKRAArCoQAEwsEADtLRAAji8QAC4xEADPMhAAgDQQACE2EADSNxAAczkQABQ7EACkPBAARD4QAOU/EACGQRAAN0MQANhEEACJRhAAKkgQANtJEAB8SxAAHE0QAM5OEABeUBAA/lEQAJ9TEABAVRAA4FYQAIFYEAAyWhAA01sQAIRdEAAlXxAAxmAQAFZiEAD2YxAAl2UQADhnEADpaBAAimoQADtsEADcbRAAjW8QAC5xEADfchAAgHQQACB2EADBdxAAYnkQAAJ7EACSfBAAM34QAOR/EACFgRAANoMQANeEEACIhhAAKYgQANqJEABqixAAC40QAKyOEABMkBAA7ZEQAI6TEAA/lRAA4JYQAJGYEAAymhAA45sQAISdEAAknxAAxaAQAGaiEAAGpBAAl6UQADenEADoqBAAiaoQADqsEADbrRAAjK8QAC2xEADeshAAf7QQADC2EADRtxAAcrkQAAK7EACivBAAQ74QAOS/EACVwRAANsMQAOfEEACIxhAAOcgQANrJEACLyxAALM0QAN3OEAB+0BAAHtIQAL/TEABg1RAAEdcQALLYEABj2hAABNwQALXdEABW3xAA9uAQAJfiEAA45BAA2OUQAGjnEAAJ6RAAuuoQAFvsEAAM7hAAre8QAF7xEAD/8hAAsPQQAFH2EADy9xAAgvkQACL7EADD/BAAZP4QAPT/EACUAREANQMRANYEEQCHBhEAKAgRANkJEQB6CxEAKw0RAMwOEQB9EBEAHhIRAL4TEQBwFREAABcRAKAYEQBBGhEA4hsRAIIdEQAjHxEA1CARAHUiEQAmJBEAxyURAHgnEQAZKREAuioRAEosEQDqLREAiy8RACwxEQDdMhEAfjQRAC82EQDQNxEAgTkRACI7EQDTPBEAdD4RACVAEQDGQREAZkMRABhFEQCoRhEASEgRAOlJEQCKSxEAKk0RAMtOEQB8UBEAHVIRAM5TEQBvVREAIFcRAMFYEQBiWhEA8lsRAJJdEQAzXxEA1GARAIViEQAmZBEA12URAHhnEQApaREAymoRAHtsEQAcbhEAvG8RAG5xEQD+chEAn3QRAD92EQDgdxEAgHkRACF7EQDSfBEAc34RACSAEQDFgREAdoMRABeFEQDIhhEAWIgRAPmJEQCaixEAOo0RAMqOEQBrkBEADJIRAKyTEQBNlREA7pYRAJ+YEQBAmhEA8ZsRAJKdEQBDnxEA5KARAHSiEQAUpBEAtaURAFanEQD2qBEAl6oRAEisEQDprREAmq8RADuxEQDsshEAjbQRAC62EQC+txEAXrkRAP+6EQCgvBEAML4RANC/EQBxwREAEsMRAMPEEQBkxhEAFcgRALbJEQBnyxEACM0RALnOEQBa0BEA6tERAIrTEQAr1REAzNYRAGzYEQAN2hEAvtsRAF/dEQAQ3xEAseARAGLiEQAD5BEAtOURAETnEQDl6BEAhuoRACbsEQDH7REAaO8RABnxEQC68hEAa/QRAAz2EQC99xEAXvkRAO76EQCO/BEAL/4RAND/EQBwARIAEQMSAMIEEgBjBhIAFAgSALUJEgBmCxIABw0SALgOEgBIEBIA6RESAIoTEgAqFRIAyxYSAGwYEgAdGhIAvhsSAG8dEgAQHxIAwSASAGIiEgATJBIAtCUSAEQnEgDkKBIAhSoSACYsEgDGLRIAZy8SABgxEgC5MhIAajQSAAs2EgC8NxIAXTkSAA47EgCePBIAPz4SAOA/EgCAQRIAIUMSAMJEEgBzRhIAFEgSAMVJEgBmSxIAF00SALhOEgBIUBIA6FESAIlTEgA6VRIA21YSAHxYEgAcWhIAvVsSAF5dEgDuXhIAjmASAC9iEgDQYxIAYGUSAABnEgChaBIAQmoSAPNrEgCUbRIARW8SAOZwEgCXchIAOHQSANh1EgB5dxIAGnkSALp6EgBKfBIA630SAJx/EgA9gRIA7oISAI+EEgBAhhIA4YcSAJKJEgAzixIA5IwSAIWOEgAmkBIAtpESAFaTEgD3lBIAmJYSAEmYEgDqmRIAm5sSADydEgDtnhIAjqASAD+iEgDgoxIAcKUSABCnEgCxqBIAUqoSAPKrEgCTrRIARK8SAOWwEgCWshIAN7QSAOi1EgB4txIAGbkSALq6EgBavBIA+70SAJy/EgBNwRIA7sISAJ/EEgBAxhIA8ccSAJLJEgBDyxIA5MwSAJXOEgA20BIAxtESAGbTEgAH1RIAqNYSAEjYEgDp2RIAmtsSADvdEgDs3hIAjeASAD7iEgDf4xIAgOUSABDnEgCw6BIAUeoSAPLrEgCj7RIARO8SAPXwEgCW8hIAR/QSAOj1EgCZ9xIAOvkSAOv6EgCM/BIAHP4SALz/EgBdARMA/gITAJ4EEwA/BhMA8AcTAJEJEwBCCxMA4wwTAJQOEwA1EBMA5hETAHYTEwAXFRMAuBYTAFgYEwD5GRMAmhsTAEsdEwDsHhMAnSATAD4iEwDvIxMAkCUTADAnEwDRKBMAcioTACMsEwDELRMAdS8TABYxEwDHMhMAaDQTABk2EwC6NxMASjkTAOo6EwCLPBMALD4TAMw/EwBtQRMAHkMTAL9EEwBwRhMAEUgTAMJJEwBjSxMABE0TAJROEwA0UBMA1VETAHZTEwAnVRMAyFYTAHlYEwAaWhMAy1sTAGxdEwAdXxMAvmATAE5iEwDuYxMAj2UTADBnEwDQaBMAcWoTACJsEwDDbRMAdG8TAARxEwClchMARnQTAOZ1EwCHdxMAKHkTANl6EwB6fBMAK34TAMx/EwB9gRMAHoMTAK6EEwBOhhMA74cTAJCJEwAwixMA0YwTAIKOEwAjkBMA1JETAHWTEwAmlRMAx5YTAGiYEwD4mRMAmJsTADmdEwDanhMAi6ATACyiEwDdoxMAfqUTAC+nEwDQqBMAgaoTACKsEwCyrRMAUq8TAPOwEwCUshMANLQTANW1EwCGtxMAJ7kTANi6EwB5vBMAKr4TALq/EwBbwRMA/MITAJzEEwA9xhMA3scTAI/JEwAwyxMA4cwTAILOEwAz0BMAw9ETAGTTEwAE1RMAlNYTADXYEwDn2RMAh9sTADjdEwDZ3hMAiuATACviEwDc4xMAfeUTAB7nEwCu6BMATuoTAO/rEwCQ7RMAQe8TAOLwEwCT8hMANPQTAOX1EwCG9xMAN/kTANj6EwCJ/BMAGf4TALr/EwBaARQA6gIUAIsEFAA8BhQA3QcUAI4JFAAvCxQA4AwUAIEOFAAyEBQA0xEUAHQTFAAEFRQApBYUAEUYFADmGRQAlxsUADgdFADpHhQAiiAUADsiFADcIxQAjSUUAC4nFADfKBQAgCoUABAsFACwLRQAUS8UAPIwFACSMhQAMzQUAOQ1FACFNxQANjkUANc6FACIPBQAGD4UALk/FABaQRQA+kIUAJtEFAA8RhQA7UcUAI5JFAA/SxQA4EwUAJFOFAAyUBQA41EUAIRTFAAUVRQAtFYUAFVYFAD2WRQAllsUADddFADoXhQAiWAUADpiFADbYxQAfGUUAAxnFACsaBQATWoUAO5rFACfbRQAQG8UAPFwFACSchQAQ3QUAOR1FACVdxQANnkUAOd6FACIfBQAGH4UALh/FABZgRQA+oIUAJqEFAA7hhQA7IcUAI2JFAA+ixQA34wUAJCOFAAxkBQA0pEUAGKTFAAClRQAo5YUAESYFAD1mRQAlpsUAEedFADonhQAmaAUADqiFADroxQAjKUUAD2nFADeqBQAbqoUAA6sFACvrRQAYK8UAAGxFACishQAQrQUAOO1FACEtxQAFLkUALS6FABVvBQA9r0UAKe/FABIwRQA+cIUAJrEFABLxhQA7McUAJ3JFAAtyxQAzswUAG7OFAD/zxQAn9EUAFDTFADx1BQAotYUAEPYFAD02RQAldsUAEbdFADn3hQAiOAUABjiFAC44xQAWeUUAPrmFACr6BQATOoUAP3rFACe7RQAT+8UAPDwFACh8hQAQvQUANL1FABy9xQAE/kUALT6FABU/BQA9f0UAKb/FABHARUA+AIVAJkEFQBKBhUA6wcVAJwJFQAsCxUAzQwVAG4OFQAOEBUArxEVAFATFQABFRUAohYVAFMYFQD0GRUApRsVAEYdFQD3HhUAhyAVACgiFQDIIxUAWCUVAPkmFQCqKBUASyoVAPwrFQCdLRUATi8VAO8wFQCgMhUAMDQVANE1FQByNxUAEjkVAKI6FQBDPBUA5D0VAIQ/FQAlQRUAxkIVAHdEFQAYRhUAyUcVAGpJFQAbSxUAvEwVAExOFQDsTxUAjVEVAC5TFQDPVBUAb1YVACBYFQDBWRUAclsVABNdFQDEXhUAVGAVAPVhFQCWYxUANmUVANdmFQB4aBUAKWoVAMprFQB7bRUAHG8VAM1wFQBuchUA/nMVAJ51FQA/dxUA4HgVAIB6FQAhfBUA0n0VAHN/FQAkgRUAxYIVAGaEFQAXhhUAuIcVAEiJFQDoihUAiYwVACqOFQDKjxUAa5EVAByTFQC9lBUAbpYVAA+YFQDAmRUAYZsVAAKdFQCSnhUAMqAVANOhFQB0oxUAJaUVAMamFQB3qBUAGKoVAMmrFQBqrRUAG68VALywFQBMshUA7LMVAI21FQAutxUAzrgVAG+6FQAgvBUAwb0VAHK/FQATwRUAxMIVAGXEFQAGxhUAlscVADbJFQDXyhUAeMwVACnOFQDKzxUAe9EVABzTFQDN1BUAbtYVAB/YFQDA2RUAcdsVAAHdFQCi3hUAQuAVANLhFQBz4xUAJOUVAMXmFQB26BUAF+oVAMjrFQBp7RUAGu8VALvwFQBc8hUA7PMVAIz1FQAt9xUAzvgVAH/6FQAg/BUA0f0VAHL/FQAjARYAxAIWAHUEFgAWBhYApgcWAEYJFgDnChYAiAwWACgOFgDJDxYAehEWABsTFgDMFBYAbRYWAB8YFgC/GRYAYBsWAPAcFgCQHhYAMSAWANIhFgCDIxYAJCUWANUmFgB2KBYAJyoWAMgrFgB5LRYAGi8WAKowFgBKMhYA6zMWAIw1FgAsNxYAzTgWAH46FgAfPBYA0D0WAHE/FgAiQRYAskIWAFNEFgD0RRYAlEcWADVJFgDWShYAh0wWAChOFgDZTxYAelEWACtTFgDMVBYAXFYWAPxXFgCdWRYAPlsWAN5cFgB/XhYAMGAWANFhFgCCYxYAI2UWANRmFgBkaBYABWoWAKZrFgBGbRYA524WAIhwFgA5chYA2nMWAIt1FgAsdxYA3XgWAG16FgAOfBYAr30WAD5/FgDfgBYAkIIWADGEFgDihRYAg4cWADSJFgDVihYAhowWABaOFgC3jxYAWJEWAPiSFgCZlBYAOpYWAOuXFgCMmRYAPZsWAN6cFgCPnhYAMKAWAOGhFgBxoxYAEqUWALKmFgBCqBYA46kWAJSrFgA1rRYA5q4WAIewFgAoshYAyLMWAFi1FgD5thYAqrgWAEu6FgD8uxYAnb0WAE6/FgDvwBYAoMIWADDEFgDRxRYAcscWABLJFgCzyhYAVMwWAAXOFgCmzxYAV9EWAPjSFgCp1BYAStYWANrXFgB62RYAG9sWALzcFgBc3hYA/d8WAK7hFgBP4xYAAOUWAKHmFgBC6BYA0ukWAHLrFgAT7RYAtO4WAGXwFgAG8hYAt/MWAFj1FgAJ9xYAqvgWAFv6FgD8+xYArf0WAD3/FgDeABcAfwIXAA4EFwCvBRcAUAcXAOAIFwCAChcAIQwXAMINFwBSDxcA8hAXAJMSFwA0FBcA5RUXAIYXFwA3GRcA2BoXAIkcFwAqHhcA2x8XAHwhFwAtIxcAvSQXAF4mFwD+JxcAjykXAC8rFwDgLBcAgS4XADIwFwDTMRcAhDMXACU1FwDWNhcAdzgXABg6FwCoOxcASD0XAOk+FwCKQBcAO0IXANxDFwCNRRcALkcXAN9IFwCAShcAMUwXANJNFwCDTxcAJFEXALRSFwBUVBcA9VUXAJZXFwAmWRcAxloXAGdcFwAIXhcAqF8XAElhFwD6YhcAm2QXAExmFwDtZxcAnmkXAC5rFwDPbBcAcG4XABBwFwCxcRcAUnMXAAN1FwCkdhcAVXgXAPZ5FwCnexcASH0XAPl+FwCJgBcAKoIXAMqDFwBahRcA+4YXAKyIFwBNihcA/osXAJ+NFwBQjxcA8ZAXAKKSFwBDlBcA9JUXAJWXFwA2mRcAxpoXAGacFwAHnhcAqJ8XAFmhFwD6ohcAq6QXAEymFwD9pxcAnqkXAE+rFwDwrBcAoa4XAEKwFwDzsRcAlLMXACS1FwDEthcAZbgXAAa6FwCmuxcAR70XAPi+FwCZwBcASsIXAOvDFwCcxRcAPccXAO7IFwCPyhcAMMwXAMDNFwBgzxcAAdEXAKLSFwBT1BcA9NUXAKXXFwBG2RcA5toXAHbcFwAX3hcAuN8XAFjhFwD54hcAmuQXAEvmFwDs5xcAnekXAD7rFwDv7BcAkO4XACDwFwDA8RcAYfMXAAL1FwCi9hcAQ/gXAPT5FwCV+xcARv0XAOf+FwCYABgAKAIYAMkDGABqBRgACgcYAKsIGABMChgA/QsYAJ4NGABPDxgA8BAYAKESGABCFBgA0hUYAHIXGAATGRgAtBoYAFQcGAD1HRgApx8YAEchGAD4IhgAmSQYAEomGADaJxgAeykYABwrGAC8LBgAXS4YAP4vGACvMRgAUDMYAAE1GACiNhgAUzgYAPQ5GACEOxgAJD0YAMU+GABmQBgABkIYAKdDGABYRRgA+UYYAKpIGABLShgA/EsYAIxNGAAtTxgAzlAYAG9SGAAPVBgAsFUYAGFXGAACWRgAs1oYAFRcGADkXRgAhF8YACVhGADGYhgAZmQYAAdmGAC4ZxgAWWkYAAprGACrbBgAXG4YAP1vGACecRgALnMYAM50GABvdhgAEHgYAMF5GABiexgAE30YALR+GABlgBgABoIYALeDGABHhRgA6IYYAIiIGAAYihgAuYsYAGqNGAALjxgAvJAYAF2SGAAOlBgAr5UYAFCXGADgmBgAgJoYACGcGADCnRgAc58YABShGADFohgAZqQYABemGAC4pxgASKkYAOiqGACJrBgAKq4YAMqvGABrsRgAHLMYAL20GAButhgAD7gYAMC5GABQuxgA8bwYAJK+GAAywBgA08EYAHTDGAAlxRgAxsYYAHfIGAAYyhgAycsYAGrNGAD6zhgAmtAYADvSGADc0xgAfNUYAB3XGADO2BgAb9oYACDcGADB3RgAYt8YAPLgGACS4hgAM+QYANTlGACF5xgAJukYANfqGAB47BgAKe4YAMrvGAB78RgAHPMYAKz0GABM9hgA7fcYAI75GAAu+xgAz/wYAID+GAAhABkA0gEZAHMDGQAkBRkAxQYZAGYIGQD2CRkAlgsZADcNGQDYDhkAiRAZACoSGQDbExkAfBUZAC0XGQDOGBkAfxoZACAcGQCwHRkAUB8ZAPEgGQCSIhkAMiQZANMlGQCEJxkAJSkZANYqGQB3LBkAKC4ZALgvGQBZMRkA+jIZAJo0GQA7NhkA3DcZAI05GQAuOxkA3zwZAIA+GQAxQBkA0kEZAGJDGQACRRkAo0YZAERIGQDkSRkAhUsZADZNGQDXThkAiFAZAClSGQDaUxkAalUZAAtXGQCsWBkATFoZAO1bGQCOXRkALl8ZAM9gGQBwYhkAEGQZAKBlGQBBZxkA8mgZAJNqGQBEbBkA5W0ZAJdvGQAmcRkAx3IZAGh0GQAIdhkAqXcZAEp5GQD7ehkAnHwZAE1+GQDufxkAn4EZAECDGQDxhBkAgYYZACKIGQDCiRkAUosZAPOMGQCkjhkARZAZAPaRGQCXkxkASJUZAOmWGQCamBkAO5oZANybGQBsnRkADJ8ZAK2gGQBOohkA/6MZAKClGQBRpxkA8qgZAKOqGQBErBkA9a0ZAJavGQAmsRkAxrIZAGe0GQAIthkAqLcZAEm5GQD6uhkAm7wZAEy+GQDtvxkAn8EZAC7DGQDPxBkAcMYZABDIGQCxyRkAUssZAAPNGQCkzhkAVdAZAPbRGQCn0xkASNUZANjWGQB42BkAGdoZALrbGQBa3RkA+94ZAKzgGQBN4hkA/uMZAJ/lGQBQ5xkA8egZAJLqGQAi7BkAwu0ZAGPvGQAE8RkAtfIZAFb0GQAH9hkAqPcZAFn5GQD6+hkAq/wZAEz+GQDc/xkAfAEaAB0DGgC+BBoAXgYaAP8HGgCwCRoAUQsaAAINGgCjDhoARBAaANQRGgB0ExoAFRUaALYWGgBnGBoACBoaALkbGgBaHRoACx8aAKwgGgBdIhoA/iMaAI4lGgAvJxoAzygaAHAqGgAQLBoAsS0aAGIvGgADMRoAtDIaAFU0GgDlNRoAhjcaACY5GgC3OhoAVzwaAAg+GgCpPxoAWkEaAPtCGgCsRBoATUYaAO5HGgB+SRoAHksaAL9MGgBgThoAEVAaALJRGgBjUxoABFUaALVWGgBWWBoAB1oaAKhbGgBZXRoA+l4aAKtgGgA7YhoA3GMaAHxlGgAMZxoArWgaAF5qGgD/axoAsG0aAFFvGgACcRoAo3IaAER0GgDUdRoAdHcaABV5GgC2ehoAZ3waAAh+GgC5fxoAWoEaAAuDGgCshBoAXYYaAO2HGgCOiRoALosaAM+MGgBfjhoAEJAaALGRGgBikxoAA5UaALSWGgBVmBoABpoaAJabGgA3nRoA2J4aAHigGgAZohoAuqMaAGulGgAMpxoAvagaAF6qGgAPrBoAsK0aAECvGgDgsBoAgbIaACK0GgDCtRoAY7caABS5GgC1uhoAZrwaAAe+GgC4vxoAWcEaAPrCGgCKxBoAKsYaAMvHGgBsyRoA/MoaAJzMGgA9zhoA3s8aAI/RGgAw0xoA4dQaAILWGgAz2BoAw9kaAGTbGgAE3RoApd4aADXgGgDm4RoAh+MaADjlGgDZ5hoAiugaACvqGgDc6xoAfe0aAB7vGgCu8BoAT/IaAO/zGgCQ9RoAQfcaAOL4GgCT+hoANPwaAOX9GgCG/xoANwEbANgCGwCJBBsAGQYbALoHGwBaCRsA6gobAIsMGwA8DhsA3Q8bAI8RGwAvExsA4BQbAIEWGwAiGBsAshkbAFIbGwDzHBsAlB4bAEUgGwDmIRsAlyMbADglGwDpJhsAiigbADsqGwDcKxsAbC0bAAwvGwCtMBsATjIbAO4zGwCPNRsAQDcbAOE4GwCSOhsAMzwbAOQ9GwB0PxsAFUEbALZCGwBXRBsA90UbAJhHGwBJSRsA6kobAJtMGwA8ThsAzE8bAGxRGwANUxsArlQbAE5WGwDvVxsAoFkbAEFbGwDyXBsAk14bAERgGwDlYRsAhmMbABZlGwC2ZhsAV2gbAPhpGwCpaxsASm0bAPtuGwCccBsATXIbAO5zGwCfdRsAL3cbANB4GwBwehsAEXwbALJ9GwBjfxsABIEbAJSCGwA0hBsA1YUbAHaHGwAWiRsAt4obAGiMGwAJjhsAuo8bAFuRGwAMkxsArZQbAE6WGwDelxsAfpkbAB+bGwDAnBsAcZ4bABKgGwDDoRsAZKMbABWlGwC2phsAZ6gbAAiqGwC5qxsASa0bAOquGwCKsBsAGrIbALuzGwBstRsA/LYbAJ24GwBOuhsA77sbAJC9GwAwvxsA0cAbAHLCGwACxBsAosUbAEPHGwDkyBsAlcobADbMGwDnzRsAiM8bADnRGwDa0hsAi9QbACzWGwC81xsAXNkbAP3aGwCe3BsAPt4bAN/fGwCQ4RsAMeMbAOLkGwCD5hsANOgbAMTpGwBl6xsABu0bAKbuGwBH8BsA6PEbAJnzGwA69RsA6/YbAIz4GwA9+hsAzfsbAG79GwAO/xsArwAcAD8CHADwAxwAkQUcADIHHADSCBwAcwocAAMMHAC0DRwAVQ8cAAYRHACnEhwAWBQcAPkVHACqFxwASxkcAPwaHACMHBwALR4cAM4fHABuIRwADyMcALAkHABhJhwAAigcALMpHABUKxwABS0cAJUuHAA2MBwA1jEcAGYzHAAHNRwAuDYcAFk4HAAKOhwAqzscAFw9HADsPhwAjUAcAC5CHADOQxwAb0UcABBHHADBSBwAYkocABNMHAC0TRwAZU8cAAZRHACWUhwANlQcANdVHAB4VxwAGFkcALlaHABqXBwAC14cALxfHABdYRwADmMcAJ5kHAA/ZhwA4GccAIBpHAAhaxwAwmwcAHNuHAAUcBwAxXEcAGZzHAAXdRwAuHYcAEh4HADoeRwAiXscACp9HADKfhwAa4AcAByCHAC9gxwAboUcAA+HHACwiBwAQIocAOCLHACBjRwAIo8cAMKQHABjkhwAFJQcALWVHABWlxwA5pgcAIaaHAAnnBwAyJ0cAHmfHAAaoRwAy6IcAGykHAAdphwAvqccAG+pHAAQqxwAoKwcAECuHADhrxwAgrEcACKzHADDtBwAdLYcABW4HADGuRwAZ7scAAi9HACYvhwAOMAcANnBHAB6wxwAK8UcAMzGHAB9yBwAHsocAM/LHABwzRwAAM8cAKDQHABB0hwA4tMcAILVHAAj1xwA1NgcAHXaHAAm3BwAx90cAHjfHAAI4RwAqeIcAErkHADq5RwAi+ccACzpHADd6hwAfuwcAC/uHADQ7xwAgfEcACLzHACy9BwAUvYcAPP3HACU+RwANPscANX8HACG/hwAJwAdANgBHQB5Ax0AKgUdALoGHQBbCB0A/AkdAJwLHQA9DR0A3g4dAI8QHQAwEh0A4RMdAIIVHQAzFx0A1BgdAGQaHQAEHB0ApR0dAEYfHQDnIB0AhyIdADgkHQDZJR0AiicdACspHQDcKh0AbCwdAA0uHQCuLx0ATjEdAO8yHQCQNB0AQTYdAOI3HQCTOR0ANDsdAOU8HQCGPh0AN0AdAMdBHQBoQx0ACEUdAKlGHQA5SB0A6kkdAItLHQA8TR0A3U4dAI5QHQAvUh0A4FMdAIFVHQAyVx0AwlgdAGNaHQAEXB0ApF0dAEVfHQDmYB0Al2IdADhkHQDpZR0AimcdADtpHQDLah0AbGwdAAxuHQCtbx0APXEdAO9yHQCPdB0AQHYdAOF3HQCSeR0AM3sdAOR8HQCFfh0ANoAdAMaBHQBngx0ACIUdAKiGHQBJiB0A6okdAJuLHQA8jR0A7Y4dAI6QHQA/kh0Az5MdAHCVHQAQlx0AsZgdAEGaHQDymx0Ak50dAESfHQDloB0AlqIdADekHQDopR0AeKcdABmpHQC6qh0AWqwdAPutHQCcrx0ATbEdAO6yHQCftB0AQLYdAPG3HQCBuR0AIrsdAMK8HQBjvh0A878dAKTBHQBFwx0A98QdAJfGHQBIyB0A6ckdAJrLHQAqzR0Ay84dAGzQHQAM0h0ArdMdAE7VHQD/1h0AoNgdAFHaHQDy2x0Ao90dAETfHQDU4B0AdOIdABXkHQC25R0AVucdAPfoHQCo6h0ASewdAPrtHQCb7x0ATPEdAO3yHQCO9B0AHvYdAL/3HQBf+R0AAPsdALH8HQBS/h0AAwAeAKQBHgBVAx4A9gQeAKcGHgBICB4A2AkeAHgLHgAZDR4Aug4eAFoQHgDqER4AixMeACwVHgDMFh4AbRgeAA4aHgC/Gx4AYB0eABEfHgCyIB4AYyIeAAQkHgC1JR4AViceAOYoHgCHKh4AJyweAMgtHgBoLx4ACTEeALoyHgBbNB4ADDYeAK03HgBeOR4A7joeAI88HgAwPh4A0D8eAHFBHgASQx4Aw0QeAGRGHgAVSB4AtkkeAEZLHgDmTB4Ah04eAChQHgDIUR4AaVMeABpVHgC7Vh4AbFgeAA1aHgCuWx4AT10eAN5eHgB/YB4AIGIeANFjHgByZR4AI2ceAMRoHgB1ah4AFmweAMdtHgBXbx4A+HAeAJhyHgA5dB4AyXUeAHp3HgAbeR4AzHoeAG18HgAefh4Av38eAHCBHgAAgx4AoYQeAEKGHgDihx4Ag4keACSLHgDVjB4Ado4eACeQHgDIkR4AWJMeAPiUHgCZlh4AOpgeANqZHgB7mx4ALJ0eAM2eHgB+oB4AH6IeANCjHgBgpR4AAaceAKKoHgBCqh4A46seAIStHgA1rx4A1rAeAIeyHgAotB4AuLUeAFi3HgD5uB4AmroeADq8HgDbvR4AjL8eAC3BHgDfwh4Af8QeADDGHgDRxx4AgskeACPLHgDUzB4Adc4eABbQHgCm0R4ARtMeAOfUHgCI1h4AOdgeANrZHgCL2x4ALN0eAN3eHgBt4B4ADuIeAJ7jHgA+5R4A3+YeAIDoHgAx6h4A0useAIPtHgAk7x4A1fAeAHbyHgAn9B4At/UeAFj3HgD4+B4AmfoeACn8HgDa/R4Ae/8eACwBHwDNAh8AfgQfAB8GHwDQBx8AYAkfAAELHwCiDB8AQg4fAOMPHwCEER8ANRMfANYUHwCHFh8AKBgfANkZHwB6Gx8AKx0fALseHwBcIB8A/CEfAJ0jHwAtJR8A3iYfAH8oHwAwKh8A0SsfAIItHwAjLx8A1DAfAHUyHwAnNB8AtjUfAFc3HwD4OB8AmDofADk8HwDaPR8Aiz8fACxBHwDdQh8AfkQfAC9GHwDQRx8AYEkfAABLHwChTB8AQk4fAOJPHwCDUR8ANFMfANVUHwCGVh8AJ1gfANhZHwB5Wx8AGl0fALpeHwBKYB8A62EfAIxjHwA9ZR8A3mYfAI9oHwAwah8A4WsfAIJtHwAzbx8A1HAfAIVyHwAVdB8AtnUfAFZ3HwD3eB8Ah3ofADh8HwDZfR8Ain8fACuBHwDcgh8AfYQfAC+GHwC+hx8AX4kfAACLHwCgjB8AQY4fAOKPHwCTkR8ANJMfAOWUHwCGlh8AN5gfANiZHwBomx8ACJ0fAKmeHwBKoB8A6qEfAIujHwA8pR8A3aYfAI6oHwAvqh8A4KsfAIGtHwAyrx8A07AfAHSyHwAEtB8ApLUfAEW3HwDmuB8Al7ofADi8HwDpvR8Air8fADvBHwDcwh8AbMQfAAzGHwCtxx8ATskfAO7KHwCPzB8AQM4fAOHPHwCS0R8AM9MfAOTUHwCF1h8AJtgfAMbZHwBW2x8A99wfAJjeHwBJ4B8A6uEfAJvjHwA85R8A7eYfAI7oHwA/6h8A4OsfAHDtHwAQ7x8AsfAfAFLyHwAD9B8ApPUfAFX3HwD2+B8AhvofACb8HwDH/R8AaP8fAAgBIACpAiAAWgQgAPsFIACsByAATQkgAP8KIACfDCAAUA4gAPEPIACiESAAMhMgANMUIAB0FiAAFBggALUZIABWGyAABx0gAKgeIABZICAA+iEgAKsjIABMJSAA3CYgAHwoIAAdKiAAvisgAF4tIAD/LiAAsDAgAFEyIAACNCAAozUgAFQ3IAD1OCAApjogADY8IADXPSAAeD8gABhBIAC5QiAAWkQgAAtGIACsRyAAXUkgAP5KIACvTCAAUE4gAOBPIACAUSAAIVMgAMJUIABiViAAA1ggALRZIABVWyAAB10gAKdeIABYYCAA+WEgAJpjIAAqZSAA22YgAGtoIAAMaiAAvWsgAF5tIAD+biAAn3AgAFByIADxcyAAonUgAEN3IAD0eCAAlXogADZ8IADWfSAAZn8gAAeBIACogiAAWYQgAPqFIACrhyAATIkgAP2KIACejCAAT44gAN+PIACAkSAAIJMgAMGUIABRliAAApggAKOZIABUmyAA9ZwgAKaeIABHoCAA+KEgAIijIAAppSAAyqYgAGqoIAALqiAArKsgAF2tIAD+riAAr7AgAFCyIAABtCAAkbUgADK3IADSuCAAc7ogAAO8IAC0vSAAVb8gAAbBIACnwiAAWMQgAPnFIACqxyAAOskgANvKIAB8zCAAHM4gAL3PIABu0SAAD9MgALDUIABQ1iAA4NcgAIHZIAAi2yAA09wgAHTeIAAl4CAAxuEgAHfjIAAY5SAAyeYgAFnoIAD66SAAmusgADvtIADL7iAAfPAgAB3yIADO8yAAb/UgACD3IADB+CAAcvogABP8IADE/SAAVP8gAPUAIQCWAiEANgQhANcFIQB4ByEAKQkhAMoKIQB7DCEAHA4hAM0PIQBuESEAHxMhAMAUIQBxFiEAEhghAKIZIQBCGyEA4xwhAIQeIQAkICEAxSEhAHYjIQAXJSEAyCYhAGkoIQAaKiEAuyshAFwtIQD8LiEAjDAhAC0yIQDOMyEAfzUhACA3IQDROCEAcjohACM8IQDEPSEAZD8hAAVBIQCmQiEAV0QhAPhFIQCpRyEASkkhAPtKIQCcTCEALE4hAMxPIQBtUSEADlMhAK5UIQBPViEAAFghAKFZIQBSWyEA81whAKReIQBFYCEA5mEhAIZjIQAWZSEAt2YhAFhoIQAJaiEAqmshAFttIQD8biEArXAhAE5yIQDecyEAfnUhAB93IQDAeCEAYHohAAF8IQCyfSEAU38hAASBIQClgiEAVoQhAOeFIQCHhyEAKIkhAMiKIQBpjCEACo4hALuPIQBckSEADZMhAK6UIQBfliEA75chAJCZIQAwmyEA0ZwhAGGeIQASoCEAs6EhAGSjIQAFpSEAtqYhAFeoIQD4qSEAmKshACitIQDJriEAarAhABuyIQC8syEAbbUhAA63IQC/uCEAYLohAPC7IQCQvSEAMb8hANLAIQBywiEAE8QhAMTFIQBlxyEAFskhALfKIQBozCEACc4hAKrPIQBK0SEA2tIhAHvUIQAc1iEAzdchAG7ZIQAf2yEAwNwhAHHeIQAS4CEAw+EhAGTjIQD05CEAlOYhADXoIQDW6SEAd+shABftIQDI7iEAafAhABryIQC78yEAbPUhAA33IQCu+CEATvohAN77IQB//SEAIP8hANEAIgByAiIAIwQiAMQFIgB1ByIAFgkiAMcKIgBoDCIAGQ4iALoPIgBrESIA+xIiAJwUIgA8FiIA3RciAG0ZIgAeGyIAvxwiAHAeIgARICIAwiEiAGMjIgAUJSIAtSYiAGYoIgD3KSIAlysiADgtIgDYLiIAeTAiABoyIgDLMyIAbDUiAB03IgC+OCIAbzoiAP87IgCgPSIAQD8iAOFAIgBxQiIAIkQiAMNFIgB0RyIAFUkiAMZKIgBnTCIAGE4iALlPIgBqUSIA+lIiAJtUIgA8ViIA3FciAH1ZIgAeWyIAz1wiAHBeIgAhYCIAwmEiAFJjIgDyZCIAk2YiADRoIgDUaSIAdWsiACZtIgDHbiIAeHAiABlyIgDKcyIAa3UiABx3IgC9eCIAXnoiAP97IgCOfSIAL38iANCAIgCBgiIAIoQiANOFIgB0hyIAJYkiAMaKIgB3jCIAGI4iAMmPIgBZkSIA+pIiAJqUIgA7liIAy5ciAHyZIgAdmyIAzpwiAG+eIgAgoCIAwaEiAHKjIgACpSIAo6YiAESoIgDkqSIAhasiACatIgDXriIAeLAiACmyIgDKsyIAe7UiABy3IgCsuCIATLoiAO27IgCOvSIALr8iAM/AIgBwwiIAEMQiALHFIgBSxyIA8sgiAJPKIgA0zCIA5c0iAIbPIgA30SIA2NIiAInUIgAq1iIAutciAFrZIgD72iIAnNwiADzeIgDd3yIAj+EiAC/jIgDg5CIAgeYiADLoIgDC6SIAY+siAATtIgCk7iIARfAiAObxIgCX8yIAOPUiAOn2IgCK+CIAO/oiAMv7IgBs/SIADP8iAK0AIwA9AiMA7gMjAI8FIwBAByMA4QgjAJIKIwAzDCMA1A0jAHQPIwAEESMApRIjAEYUIwD3FSMAmBcjAEkZIwDqGiMAmxwjADweIwDMHyMAbCEjAA0jIwCuJCMATiYjAO8nIwCgKSMAQSsjAPIsIwCTLiMARDAjAOUxIwCGMyMAJjUjALY2IwBXOCMA+DkjAKk7IwBKPSMA+z4jAJxAIwBNQiMA7kMjAH5FIwAfRyMAv0gjAGBKIwAATCMAoU0jAFJPIwDzUCMApFIjAEVUIwDmVSMAhlcjABZZIwC3WiMAWFwjAAleIwCqXyMAW2EjAPxiIwCtZCMATmYjAP9nIwCPaSMAMGsjANBsIwBxbiMAAXAjALJxIwBTcyMABHUjAKV2IwBWeCMA93kjAKh7IwA4fSMA2X4jAHqAIwAagiMAu4MjAFyFIwANhyMArogjAF+KIwAAjCMAsY0jAFKPIwADkSMAk5IjADSUIwDUlSMAZJcjAAWZIwCmmiMARpwjANadIwB3nyMAGKEjAMmiIwBqpCMAG6YjALynIwBtqSMADqsjAL+sIwBgriMA8K8jAJCxIwAxsyMA0rQjAHK2IwATuCMAxLkjAGW7IwAWvSMAt74jAGjAIwD4wSMAmcMjADrFIwDaxiMAe8gjABzKIwDNyyMAbs0jAB/PIwDA0CMAcdIjAAHUIwCi1SMAQtcjAOPYIwBz2iMAJNwjAMXdIwB33yMAF+EjAMjiIwBp5CMAGuYjAKrnIwBL6SMA7OojAIzsIwAt7iMAzu8jAH/xIwAg8yMA0fQjAHL2IwAj+CMAs/kjAFT7IwD0/CMAlf4jACUAJADWASQAdwMkACgFJADJBiQAeggkABsKJADMCyQAbQ0kAA4PJACuECQAPxIkAN8TJACAFSQAMRckANIYJACDGiQAJBwkANUdJAB2HyQAJyEkALciJABYJCQA+CUkAJknJAApKSQA2iokAHssJAAsLiQAzS8kAH8xJAAfMyQA0DQkAHE2JAASOCQAsjkkAEI7JADjPCQAhD4kADVAJADWQSQAh0MkAChFJADZRiQAekgkACtKJAC7SyQAXE0kAPxOJACdUCQALVIkAN5TJAB/VSQAMFckANFYJACCWiQAI1wkANRdJABkXyQABWEkAKZiJABHZCQA52UkAIhnJAA5aSQA2mokAItsJAAsbiQA3W8kAG1xJAAOcyQArnQkAE92JADfdyQAkHkkADF7JADifCQAg34kADSAJADVgSQAh4MkABaFJAC3hiQAWIgkAPiJJACZiyQAOo0kAOuOJACMkCQAPZIkAN6TJACPlSQAH5ckAMCYJABgmiQAAZwkAJGdJABCnyQA46AkAJSiJAA1pCQA5qUkAIenJAA4qSQA2aokAHqsJAAariQAqq8kAEuxJADssiQAnbQkAD62JADvtyQAkLkkAEG7JADivCQAk74kACPAJADEwSQAZMMkAAXFJACVxiQARsgkAOfJJACYyyQAOc0kAOrOJACL0CQALNIkAMzTJABc1SQA/dYkAJ7YJABP2iQA8NskAKHdJABC3yQA8+AkAJTiJAAk5CQAxOUkAGXnJAAG6SQApuokAEfsJAD47SQAme8kAErxJADr8iQAnPQkAD32JADe9yQAfvkkAA77JACv/CQAUP4kAAEAJQCiASUAUwMlAPQEJQClBiUARgglAPcJJQCYCyUAKA0lAMgOJQBpECUAChIlAKoTJQBLFSUA/BYlAJ0YJQA+GiUA3xslAH8dJQAgHyUAwCAlAFAiJQDxIyUAkiUlADInJQDTKCUAdColACUsJQDGLSUAdy8lABgxJQDJMiUAWTQlAPo1JQCaNyUAOzklAMs6JQB8PCUAHT4lAM4/JQBvQSUAIEMlAMFEJQByRiUAAkglAKNJJQBESyUA5EwlAIVOJQAmUCUA11ElAHhTJQApVSUAylYlAHtYJQAcWiUArFslAExdJQDtXiUAjmAlAC9iJQDPYyUAgGUlACFnJQDSaCUAc2olACRsJQDFbSUAdm8lAAZxJQCnciUASHQlAOh1JQCJdyUAKnklANt6JQB8fCUALX4lAM5/JQB/gSUAIIMlALCEJQBQhiUA8YclAJKJJQAyiyUA04wlAISOJQAlkCUA1pElAHeTJQAolSUAyZYlAGqYJQAKmiUAmpslADudJQDcniUAjaAlAC6iJQDfoyUAgKUlADGnJQDSqCUAg6olACSsJQDVrSUAdq8lACexJQDIsiUAWLQlAPi1JQCZtyUAOrklANq6JQB7vCUALL4lAM2/JQB+wSUAH8MlANDEJQBxxiUAIsglAMPJJQB0yyUAFc0lAMbOJQBn0CUAGNIlALnTJQBa1SUA+tYlAIrYJQAr2iUAzNslAH3dJQAe3yUAz+AlAHDiJQAh5CUAwuUlAHPnJQAD6SUApOolAETsJQDl7SUAhu8lACbxJQDH8iUAaPQlABn2JQCp9yUASvklAOr6JQCL/CUAG/4lAMz/JQBtASYAHgMmAL8EJgBwBiYAEQgmALIJJgBSCyYA4gwmAIMOJgAkECYA1REmAHYTJgAnFSYAyBYmAHkYJgAaGiYAyxsmAGwdJgD8HiYAnCAmAD0iJgDeIyYAfyUmAB8nJgDQKCYAcSomACIsJgDDLSYAdC8mABUxJgC2MiYAVjQmAOY1JgCHNyYAKDkmANk6JgB6PCYAKz4mAMw/JgB9QSYAHkMmAM9EJgBwRiYAAEgmAKBJJgBBSyYA4kwmAIJOJgAjUCYA1FEmAHVTJgAmVSYAx1YmAHhYJgAZWiYAylsmAFpdJgD7XiYAnGAmADxiJgDdYyYAfmUmAC9nJgDQaCYAgWomACJsJgDTbSYAdG8mAARxJgCkciYARXQmAOZ1JgCHdyYAJ3kmANh6JgB5fCYAKn4mAMt/JgB8gSYAHYMmAL6EJgBehiYA7ocmAI+JJgAwiyYA4YwmAIKOJgAzkCYA1JEmAIWTJgAmlSYA15YmAHiYJgAImiYAqJsmAEmdJgDqniYAiqAmACuiJgDcoyYAfaUmAC6nJgDPqCYAgKomACGsJgDCrSYAYq8mAPKwJgCTsiYANLQmAOW1JgCGtyYAN7kmANi6JgCJvCYAKr4mANu/JgB8wSYALcMmAL3EJgBexiYA/scmAJ/JJgAvyyYA4MwmAIHOJgAy0CYA09EmAITTJgAl1SYA1tYmAHfYJgAY2iYAuNsmAEjdJgDp3iYAiuAmADviJgDc4yYAjeUmAC7nJgDf6CYAgOomABDsJgCw7SYAUe8mAPLwJgCS8iYAM/QmAOT1JgCF9yYANvkmANf6JgCI/CYAGP4mALn/JgBaAScA+gInAJsEJwA8BicA7QcnAI4JJwA/CycA4AwnAJEOJwAhECcAwhEnAGITJwADFScAkxYnAEQYJwDlGScAlxsnADcdJwDoHicAiSAnACoiJwDKIycAWiUnAPsmJwCcKCcATSonAO4rJwCfLScAQC8nAPEwJwCSMicAIjQnAMI1JwBjNycABDknAKQ6JwBFPCcA9j0nAJc/JwBIQScA6UInAJpEJwA7RicA7EcnAHxJJwAdSycAvkwnAF9OJwD/TycAoFEnAFFTJwDyVCcAo1YnAERYJwD1WScAllsnAEddJwDoXicAeGAnABhiJwC5YycAWmUnAPpmJwCbaCcATGonAO1rJwCfbScAP28nAPBwJwCRcicAMnQnANJ1JwBzdycAJHknAMV6JwB2fCcAF34nAMh/JwBpgScAGoMnALuEJwBshicADYgnAK6JJwBOiycA34wnAH+OJwAgkCcA0ZEnAHKTJwAjlScAxJYnAHWYJwAWmicAx5snAGidJwD4nicAmKAnADmiJwDaoycAeqUnABunJwDMqCcAbaonAB+sJwC/rScAcK8nABGxJwDCsicAY7QnAAS2JwCktycANLknANW6JwB2vCcAJ74nAMi/JwB5wScAGsMnAMvEJwBsxicAHcgnAK3JJwBOyycA7swnAI/OJwAf0CcA0NEnAHHTJwAi1ScAw9YnAHTYJwAV2icAttsnAFbdJwDn3icAh+AnACjiJwDZ4ycAeuUnACvnJwDM6CcAfeonAB7sJwDP7ScAX+8nAADxJwCg8icAQfQnANH1JwCC9ycAI/knANT6JwB1/CcAJ/4nAMf/JwB4ASgAGQMoAMoEKABrBigAHAgoAKwJKABNCygA7gwoAI4OKAAvECgA0BEoAIETKAAiFSgA0xYoAHQYKAAlGigAxhsoAFYdKAD2HigAlyAoADgiKADYIygAeSUoAConKADLKCgAfCooAB0sKADOLSgAby8oACAxKACwMigAUTQoAPI1KACSNygAMzkoANQ6KACFPCgAJj4oANc/KAB4QSgACEMoAKhEKABJRigA6kcoAIpJKAArSygAzEwoAH1OKAANUCgArlEoAE5TKADvVCgAf1YoADBYKADRWSgAglsoACNdKADUXigAdWAoACZiKAC3YygAV2UoAPhmKACYaCgAOWooANprKACLbSgALG8oAN1wKAB+cigAL3QoAL91KABgdygAAHkoAKF6KAAxfCgA4n0oAIN/KAA0gSgA1YIoAIaEKAAnhigA2IcoAGiJKAAJiygAqowoAEqOKADrjygAjJEoAD2TKADelCgAj5YoADCYKADAmSgAYJsoAAGdKACinigAQqAoAOOhKACUoygANaUoAOamKACHqCgAOKooANmrKAB6rSgAGq8oAKqwKABLsigA7LMoAJ21KAA+tygA77goAJC6KABBvCgA4r0oAJO/KAA0wSgAxMIoAGTEKAAFxigApscoAEfJKADnyigAmMwoADnOKADqzygAi9EoADzTKADd1CgAjtYoAB7YKAC/2SgAYNsoAADdKACh3igAQuAoAPPhKACU4ygAReUoAObmKACX6CgAJ+ooAMjrKABo7SgACe8oAJnwKABK8igA6/MoAJz1KAA99ygA7vgoAI/6KAAw/CgA0P0oAGD/KAABASkAogIpAFMEKQD0BSkApQcpAEYJKQD3CikAmAwpACgOKQDIDykAaREpAAoTKQCqFCkASxYpAPwXKQCdGSkATxspAO8cKQCgHikAQSApAOIhKQCCIykAEiUpALMmKQBUKCkABSopAKYrKQBXLSkA+C4pAKkwKQBKMikA+zMpAIs1KQAsNykAzDgpAG06KQD9OykArj0pAE8/KQAAQSkAoUIpAFJEKQDiRSkAg0cpACRJKQDESikAZUwpAAZOKQC3TykAWFEpAAlTKQCqVCkAW1YpAOtXKQCMWSkALFspAM1cKQBdXikADmApAK9hKQBgYykAAWUpALJmKQBTaCkA9GkpAJRrKQAkbSkAxW4pAGZwKQAXcikAuHMpAGl1KQAKdykAu3gpAFx6KQDseykAjH0pAC1/KQDOgCkAboIpAA+EKQDAhSkAYYcpABKJKQCziikAZIwpAAWOKQCmjykARpEpANaSKQB3lCkAGJYpALiXKQBImSkA6ZopAIqcKQA7nikA3J8pAI2hKQAuoykAvqQpAF6mKQD/pykAoKkpAECrKQDhrCkAkq4pADOwKQDksSkAhbMpADa1KQDXtikAiLgpABi6KQC5uykAWr0pAPq+KQCbwCkAPMIpAO3DKQCOxSkAP8cpAODIKQCAyikAIcwpAMLNKQBizykAA9EpAJPSKQBE1CkA5dUpAJbXKQA32SkA2NopAHjcKQAI3ikAqd8pAErhKQD74ikAnOQpAE3mKQDu5ykAn+kpAEDrKQDx7CkAku4pAEPwKQDk8SkAlfMpADb1KQDG9ikAZvgpAAf6KQCo+ykASP0pAOn+KQCaACoAOwIqAOwDKgCNBSoAPgcqAN8IKgCQCioAMQwqAOINKgCDDyoANBEqANUSKgB2FCoAFhYqAKYXKgBHGSoA6BoqAJkcKgA6HioA6x8qAIwhKgA9IyoA3iQqAI8mKgAwKCoAwCkqAGArKgABLSoAoi4qAEIwKgDjMSoAlDMqADU1KgDmNioAhzgqADg6KgDZOyoAij0qACs/KgDcQCoAbEIqAA1EKgCuRSoATkcqAO9IKgCQSioAQUwqAOJNKgCTTyoANFEqAOVSKgCGVCoAFlYqALdXKgBXWSoA+FoqAJhcKgA5XioA6l8qAIthKgA8YyoA3WQqAI5mKgAvaCoA4GkqAIFrKgAybSoA024qAIRwKgAUcioAtXMqAFZ1KgD3dioAl3gqADh6KgDpeyoAin0qADt/KgDcgCoAjYIqAC6EKgDfhSoAb4cqABCJKgCwiioAUYwqAOGNKgCSjyoAM5EqAOSSKgCFlCoAN5YqANeXKgCImSoAKZsqANqcKgBqnioAC6AqALyhKgBdoyoADqUqAK+mKgBgqCoAAaoqALKrKgBTrSoABK8qAKWwKgBWsioA5rMqAIe1KgAotyoAyLgqAGm6KgAKvCoAu70qAFy/KgANwSoArsIqAF/EKgDvxSoAkMcqADDJKgDRyioAYcwqABLOKgCzzyoAZNEqAAXTKgC31CoAV9YqAAjYKgCp2SoAStsqAOrcKgB63ioAG+AqALzhKgBt4yoADuUqAL/mKgBg6CoAEeoqALLrKgBj7SoABO8qALXwKgBW8ioAB/QqAJf1KgA49yoA2PgqAHn6KgAJ/CoAuv0qAFv/KgAMASsArQIrAF4EKwD/BSsAsAcrAFEJKwACCysAkgwrADMOKwDUDysAdBErABUTKwC2FCsAZxYrAAgYKwC5GSsAWhsrAAsdKwCsHisAXSArAO0hKwCOIysALiUrAM8mKwBfKCsAECorALErKwBiLSsAAy8rALQwKwBVMisABjQrAKc1KwBYNysA6DgrAIk6KwAqPCsAyj0rAGs/KwAMQSsAvUIrAF5EKwAPRisAsEcrAGFJKwACSysAkkwrADJOKwDTTysAdFErABRTKwC1VCsAZlYrAAdYKwC4WSsAWVsrAApdKwCrXisAXGArAP1hKwCuYysAT2UrAPBmKwCQaCsAIGorAMFrKwBibSsAE28rALRwKwBlcisABnQrALd1KwBYdysACXkrAKp6KwA6fCsA2n0rAHt/KwAcgSsAvIIrAF2EKwAOhisAr4crAGCJKwABiysAsowrAFOOKwAEkCsApZErAFaTKwD3lCsAmJYrADiYKwDImSsAaZsrAAqdKwC7nisAXKArAA2iKwCuoysAX6UrAACnKwCxqCsAUqorAOKrKwCCrSsAI68rAMSwKwBksisABbQrALa1KwBXtysACLkrAKm6KwBavCsA+70rAKy/KwBNwSsA/8IrAI7EKwAvxisA0McrAHDJKwARyysAsswrAGPOKwAE0CsAtdErAFbTKwAH1SsAqNYrAFnYKwD62SsAitsrACrdKwDL3isAbOArAAziKwCt4ysAXuUrAP/mKwCw6CsAUeorAALsKwCj7SsAVO8rAPXwKwCm8isANvQrANf1KwB49ysAGPkrALn6KwBq/CsAC/4rALz/KwBMASwA7QIsAI4ELAAuBiwAzwcsAHAJLAAhCywAwgwsAHMOLAAUECwAxREsAGYTLAD2FCwAlhYsADcYLADYGSwAeBssABkdLADKHiwAayAsABwiLAC9IywAXiUsAP4mLACPKCwALyosANArLACBLSwAIi8sANMwLAB0MiwAJTQsALU1LABWNywA9jgsAJc6LAAnPCwA2D0sAHk/LAAqQSwAy0IsAHxELAAdRiwAz0csAG9JLAAgSywAwUwsAGJOLAACUCwAklEsADNTLADUVCwAhVYsACZYLADXWSwAeFssACldLADKXiwAe2AsABxiLADNYywAbmUsAP5mLACeaCwAP2osAOBrLACAbSwAMm8sANJwLABzciwAJHQsAMV1LAB2dywAF3ksAMh6LABpfCwAGn4sALt/LABsgSwA/IIsAJ2ELAA+hiwA3ocsAH+JLAAgiywA0YwsAHKOLAAjkCwAxJEsAHWTLAAFlSwAppYsAEaYLADnmSwAd5ssACidLADJniwAeqAsABuiLADMoywAbaUsAB6nLAC/qCwAcKosAACsLAChrSwAQq8sAOKwLACDsiwAJLQsANW1LAB2tywAJ7ksAMi6LAB5vCwAGr4sAKq/LABKwSwA68IsAIzELAAsxiwAzccsAH7JLAAfyywA0MwsAHHOLAAi0CwAw9EsAGTTLAAE1SwApdYsADXYLADm2SwAh9ssADjdLADZ3iwAiuAsACviLADc4ywAfeUsAB7nLAC+6CwATuosAO/rLACQ7SwAQe8sAOLwLACT8iwANPQsAOX1LACG9ywAJvksAMf6LABo/CwAGf4sALr/LABrAS0ADAMtAL0ELQBeBi0ADwgtALAJLQBACy0A4AwtAIEOLQAiEC0AwhEtAGMTLQAUFS0AtRYtAGYYLQAHGi0AuBstAFkdLQAKHy0AqyAtAEwiLQDsIy0AfCUtAB0nLQC+KC0AbyotABAsLQDBLS0AYi8tABMxLQC0Mi0AZTQtAPU1LQCWNy0ANjktANc6LQB4PC0AGD4tALk/LQBqQS0AC0MtALxELQBdRi0ADkgtAK9JLQBgSy0AAU0tAKJOLQBCUC0A0lEtAHNTLQAUVS0AxVYtAGZYLQAXWi0AuFstAGldLQAKXy0Au2AtAEtiLQDsYy0AjGUtAC1nLQC9aC0AbmotAA9sLQDAbS0AYW8tABJxLQCzci0AZHQtAAV2LQCmdy0ARnktAOd6LQB3fC0AGH4tALh/LQBIgS0A6YItAIqELQA7hi0A3IctAI2JLQAuiy0A34wtAICOLQAQkC0AsJEtAFGTLQDylC0AkpYtADOYLQDkmS0AhZstADadLQDXni0AiKAtACmiLQDaoy0Ae6UtABynLQC8qC0ATKotAO2rLQCOrS0AP68tAOCwLQCRsi0AMrQtAOO1LQCEty0ANbktAMW6LQBmvC0ABr4tAKe/LQA3wS0A6MItAInELQA6xi0A28ctAIzJLQAtyy0A3swtAH/OLQAw0C0AwNEtAGHTLQAC1S0AotYtAEPYLQDk2S0AldstADbdLQDn3i0AiOAtADniLQDJ4y0AauUtAArnLQCr6C0ATOotAOzrLQCN7S0APu8tAN/wLQCQ8i0AMfQtAOL1LQCD9y0ANPktAMT6LQBl/C0ABv4tAKb/LQBHAS4A6AIuAJkELgA6Bi4A6wcuAIwJLgA9Cy4AzQwuAG4OLgAOEC4ArxEuAD8TLgDwFC4AkRYuAEIYLgDjGS4AlBsuADUdLgDmHi4AdyAuABciLgC4Iy4AWCUuAPkmLgCaKC4ASyouAOwrLgCdLS4APi8uAM4wLgBuMi4ADzQuALA1LgBQNy4AAjkuAKI6LgBDPC4A9D0uAJU/LgBGQS4A50IuAJhELgA5Ri4A6kcuAHpJLgAbSy4AvEwuAFxOLgD9Ty4AnlEuAE9TLgDwVC4AoVYuAEJYLgDzWS4Ag1suACRdLgDEXi4AZWAuAPVhLgCmYy4AR2UuAPhmLgCZaC4ASmouAOtrLgCcbS4ALG8uAM1wLgBuci4ADnQuAK91LgBQdy4AAXkuAKJ6LgBCfC4A430uAIR/LgAkgS4AxYIuAGaELgAHhi4Ap4cuAFiJLgD5ii4AqowuAEuOLgD8jy4AnZEuAE6TLgDelC4Af5YuACCYLgDAmS4AYZsuAAKdLgCzni4AVKAuAAWiLgCmoy4ANqUuANamLgB3qC4AGKouALirLgBqrS4ACq8uAKuwLgBcsi4A/bMuAK61LgBPty4AALkuAKG6LgBCvC4A4r0uAHK/LgATwS4AtMIuAGXELgAGxi4At8cuAFjJLgAJyy4AqswuAFvOLgD8zy4AjNEuACzTLgDN1C4AbtYuAA/YLgDA2S4AYNsuAAHdLgCy3i4AU+AuAATiLgCl4y4AVuUuAPfmLgCo6C4AOOouANnrLgB67S4AGu8uALvwLgBc8i4ADfQuAK71LgBf9y4AAPkuALH6LgBB/C4A4v0uAIL/LgAjAS8AxAIvAGQELwAWBi8AtgcvAFcJLwAICy8AqQwvAFoOLwD7Dy8ArBEvAE0TLwD+FC8AjxYvAC8YLwDQGS8AcBsvABEdLwCyHi8AYyAvAAQiLwC1Iy8AViUvAAcnLwCoKC8AOCovANgrLwB5LS8AGi8vALowLwBsMi8ADDQvAK01LwBeNy8A/zgvALA6LwBRPC8AAj4vAKM/LwBUQS8A5EIvAIVELwAmRi8AxkcvAGdJLwAISy8AuUwvAFpOLwALUC8ArFEvAExTLwDcVC8AfVYvAB5YLwC+WS8AX1svAABdLwCxXi8AUmAvAANiLwCkYy8ANGUvANRmLwB1aC8AFmovALZrLwBobS8ACG8vAKlwLwBaci8A+3MvAKx1LwBNdy8A/ngvAI56LwAvfC8A0H0vAHB/LwARgS8AsoIvAGOELwAEhi8AtYcvAFaJLwAHiy8Al4wvADiOLwDYjy8AeZEvAAmTLwC6lC8AW5YvAAyYLwCtmS8AX5svAP+cLwCgni8AQKAvANChLwBxoy8AEqUvAMOmLwBkqC8AFaovALarLwBnrS8ACK8vALmwLwBJsi8A6rMvAIq1LwArty8Au7gvAGy6LwANvC8Avr0vAF+/LwAQwS8AscIvAGLELwDyxS8Ak8cvADTJLwDUyi8AdcwvABbOLwDHzy8AaNEvABnTLwC61C8Aa9YvAPvXLwCc2S8APNsvAN3cLwB+3i8AHuAvAL/hLwBw4y8AEeUvAMLmLwBj6C8AFOovALXrLwBW7S8A9u4vAIbwLwAn8i8AyPMvAHn1LwAa9y8Ay/gvAGz6LwAd/C8Avv0vAG//LwD/ADAAoAIwAEAEMADhBTAAggcwACIJMADUCjAAdAwwABUOMADGDzAAZxEwABgTMAC5FDAAahYwAPoXMACbGTAAPBswANwcMAB9HjAAHiAwAM8hMABwIzAAISUwAMImMABzKDAAFCowAKQrMABELTAA5S4wAIYwMAAmMjAA2DMwAHg1MAAZNzAAyjgwAGs6MAAcPDAAvT0wAF4/MAD+QDAAjkIwAC9EMADQRTAAgUcwACJJMAAsSjAAzUswAG5NMAD+TjAAnlAwAFBSMADwUzAAkVUwACFXMADCWDAAYlowAANcMAC0XTAAVV8wAAZhMACnYjAAWGQwAPllMACqZzAAS2kwAPxqMACdbDAAT24wAO9vMAB/cTAAIHMwAMB0MABhdjAAAngwAKJ5MABUezAA9HwwAKZ+MABGgDAA54EwAIiDMAAYhTAAuIYwAGqIMAAKijAAvIswAFyNMAD9jjAAjZAwAC6SMADOkzAAb5UwACCXMADBmDAAcpowABOcMADEnTAAZZ8wABehMAC3ojAAR6QwAOilMACIpzAAKakwAMqqMABqrDAAHK4wALyvMABusTAADrMwAMC0MABgtjAAAbgwAJG5MAAyuzAA0rwwAHO+MAAkwDAAxcEwAHbDMAAXxTAAyMYwAGnIMAAayjAAu8swAGzNMAD8zjAAndAwAD7SMADO0zAAbtUwAA/XMACw2DAAQNowAODbMACS3TAAMt8wANPgMABj4jAABOQwAKTlMABF5zAA9ugwAJfqMABI7DAA6e0wAJrvMAA78TAA7PIwAI30MAA+9jAA3/cwAJD5MAAg+zAAwfwwAGL+MADy/zAAkgExAEQDMQDkBDEAlgYxADYIMQDoCTEAiAsxADoNMQDaDjEAjBAxACwSMQDeEzEAbhUxAA4XMQCvGDEAUBoxAPAbMQCRHTEAQh8xAOMgMQCUIjEANSQxAOclMQCHJzEAOCkxAMgqMQBpLDEACi4xAJovMQA6MTEA7DIxAIw0MQA+NjEA3jcxAJA5MQAwOzEA4jwxAII+MQA0QDEA1EExAIZDMQAWRTEAtkYxAFdIMQD4STEAmEsxADlNMQDqTjEAi1AxADxSMQDdUzEAjlUxAC9XMQDgWDEAcFoxABFcMQCyXTEAUl8xAOJgMQCDYjEAJGQxAMRlMQBlZzEABmkxAKZqMQBYbDEA+G0xAKpvMQBKcTEA/HIxAIx0MQAsdjEAzXcxAG55MQAOezEAr3wxAGB+MQABgDEAsoExAFODMQAEhTEApYYxAFaIMQD3iTEAh4sxACiNMQDIjjEAaZAxAAqSMQCqkzEAXJUxAPyWMQCumDEATpoxAACcMQCgnTEAUp8xAOKgMQCCojEAI6QxAMSlMQBkpzEABakxAKaqMQBGrDEA+K0xAIivMQAosTEAybIxAGq0MQAKtjEAq7cxAFy5MQD9ujEArrwxAE++MQAAwDEAocExADHDMQDSxDEAcsYxABPIMQDEyTEAZcsxABbNMQCmzjEAR9AxAOjRMQB40zEAGNUxAMrWMQBq2DEAHNoxALzbMQBu3TEADt8xAMDgMQBQ4jEA8OMxAJHlMQAy5zEA0ugxAHPqMQAk7DEAxe0xAHbvMQAX8TEAyPIxAGn0MQD59TEAmvcxADr5MQDb+jEAfPwxABz+MQDO/zEAbgEyACADMgDABDIAYQYyAPEHMgCSCTIAMgsyANMMMgB0DjIAFBAyALURMgBWEzIA9hQyAJcWMgBIGDIA6RkyAJobMgA7HTIA7B4yAI0gMgA+IjIA3yMyAG8lMgAQJzIAsCgyAFEqMgDyKzIAki0yAEQvMgDkMDIAljIyADY0MgDoNTIAiDcyACk5MgC5OjIAWjwyAPo9MgCbPzIATEEyAO1CMgCeRDIAP0YyAPBHMgCRSTIAQksyAONMMgCUTjIAJFAyAMVRMgBmUzIA9lQyAJdWMgBIWDIA6FkyAJpbMgA6XTIA7F4yAIxgMgA+YjIAzmMyAG5lMgAPZzIAsGgyAFBqMgDxazIAom0yAENvMgD0cDIAlXIyAEZ0MgDndTIAmHcyACh5MgDJejIAanwyAPp9MgCafzIATIEyAOyCMgCehDIAPoYyAPCHMgCQiTIAMYsyAMGMMgBijjIAApAyAKORMgBUkzIA9ZQyAKaWMgBHmDIA+JkyAJmbMgBKnTIA654yAHugMgAcojIAvKMyAF2lMgD+pjIAn6gyAFCqMgDwqzIAoq0yAEKvMgDjsDIAc7IyABS0MgC0tTIAVbcyAAa5MgCnujIAWLwyAPm9MgCqvzIAS8EyAPzCMgCMxDIALcYyAM7HMgBeyTIA/soyALDMMgBQzjIAAtAyAKLRMgBU0zIA9NQyAKbWMgA22DIA1tkyAHfbMgAY3TIAuN4yAFngMgAK4jIAq+MyAFzlMgD95jIArugyAE/qMgDf6zIAgO0yACDvMgDB8DIAYvIyAAL0MgC09TIAVPcyAAb5MgCW+jIANvwyANf9MgB4/zIAGAEzALkCMwBqBDMACwYzALwHMwBdCTMADgszAK8MMwA/DjMA4A8zAIARMwAhEzMAwhQzAGIWMwAUGDMAtBkzAGYbMwAGHTMApx4zADcgMwDYITMAeCMzABklMwDKJjMAaygzABwqMwC9KzMAXi0zAP4uMwCfMDMAQDIzANAzMwBwNTMAIjczAMI4MwB0OjMABDwzAKQ9MwBFPzMA5kAzAIZCMwAnRDMA2EUzAHlHMwAqSTMAy0ozAHxMMwAdTjMArU8zAE5RMwDuUjMAj1QzADBWMwDQVzMAglkzACJbMwDUXDMAdF4zACZgMwC2YTMAVmMzAPdkMwCYZjMAOGgzANlpMwCKazMAK20zANxuMwB9cDMALnIzAM9zMwBfdTMAAHczAKB4MwBBejMA4nszAIJ9MwA0fzMA1IAzAIaCMwAmhDMA2IUzAHiHMwAqiTMAyoozAHyMMwAcjjMAzo8zAG6RMwAPkzMAn5QzAECWMwDglzMAgZkzADKbMwDTnDMAhJ4zACWgMwDWoTMAd6MzACilMwDJpjMAWagzAPqpMwCaqzMAO60zANyuMwB8sDMALrIzAM6zMwCAtTMAILczANK4MwBiujMAArwzAKO9MwBEvzMA5MAzAIXCMwA2xDMA18UzAIjHMwApyTMA2sozAGrMMwALzjMArM8zADzRMwDc0jMAjtQzAC7WMwDg1zMAgNkzADLbMwDS3DMAc94zAAPgMwCk4TMAROMzAOXkMwCW5jMAN+gzAOjpMwCJ6zMAOu0zANvuMwCM8DMAHPIzAL3zMwBe9TMA/vYzAI/4MwAv+jMA0PszAGD9MwAA/zMAsgA0AFICNADzAzQAgwU0ACQHNADECDQAZQo0AAYMNACmDTQAWA80APgQNACqEjQAShQ0APwVNACcFzQAPRk0AM0aNABuHDQADh40AK8fNABgITQAASM0ALIkNABTJjQABCg0AKUpNAA1KzQA1iw0AHYuNAAXMDQAuDE0AFgzNAAKNTQAqjY0AFw4NAD8OTQArjs0AD49NADfPjQAf0A0ACBCNADAQzQAYUU0ABJHNACzSDQAZEo0AAVMNAC2TTQAV080AOdQNACIUjQAKFQ0AMlVNABqVzQAClk0ALxaNABcXDQADl40AK5fNABgYTQAAGM0AKFkNAAxZjQA0mc0AHJpNAATazQAxGw0AGVuNAAWcDQAt3E0AGhzNAAJdTQAunY0AFt4NAAMejQAnHs0AD19NADefjQAfoA0AA6CNADAgzQAYIU0ABKHNACyiDQAZIo0AASMNAC2jTQARo80AOeQNACHkjQAKJQ0AMiVNABplzQAGpk0ALuaNABsnDQADZ40AL6fNABfoTQA76I0AJCkNAAwpjQA0ac0AHKpNAASqzQAxKw0AGSuNAAWsDQAtrE0AGizNAD4tDQAmLY0ADm4NADauTQAers0ABu9NADMvjQAbcA0AB7CNAC/wzQAcMU0ABHHNAChyDQAQso0AOLLNACDzTQAJM80AMTQNAB20jQAFtQ0AMjVNABo1zQACdk0AJnaNAA63DQA2t00AHvfNAAs4TQAzeI0AH7kNAAf5jQA0Oc0AHHpNAAi6zQAw+w0AHTuNAAV8DQApfE0AEbzNADm9DQAh/Y0ACj4NADI+TQAevs0ABr9NADM/jQAbAA1AB4CNQC+AzUAXwU1AO8GNQCQCDUAMAo1ANELNQCCDTUAIw81ANQQNQB1EjUAJhQ1AMcVNQB4FzUACBk1AKkaNQBKHDUA6h01AHofNQAsITUAzCI1AH4kNQAeJjUA0Cc1AHApNQAiKzUAsiw1AFIuNQDzLzUAlDE1ADQzNQDVNDUAhjY1ACc4NQDYOTUAeTs1ACo9NQDLPjUAfEA1AAxCNQCtQzUATkU1AO5GNQB/SDUAMEo1ANBLNQCCTTUAIk81ANRQNQB0UjUAJlQ1ALZVNQBWVzUA91g1AJhaNQA4XDUA2V01AIpfNQArYTUA3GI1AH1kNQAuZjUAz2c1AIBpNQAhazUA0mw1AHNuNQAkcDUAxXE1AFVzNQD2dDUAlnY1ADd4NQDYeTUAeHs1ACp9NQDKfjUAfIA1AByCNQDOgzUAXoU1AP+GNQCfiDUAQIo1AOCLNQCBjTUAMo81ANOQNQCEkjUAFJQ1ALWVNQBWlzUA9pg1AIeaNQA4nDUA2J01AIqfNQAqoTUA3KI1AHykNQAupjUAvqc1AF6pNQD/qjUAoKw1AECuNQDhrzUAkrE1ADOzNQDktDUAhbY1ABW4NQC2uTUAVrs1APe8NQCYvjUAOMA1AOrBNQCKwzUAPMU1ANzGNQCOyDUAHso1AL7LNQBfzTUAAM81AKDQNQBB0jUA8tM1AJPVNQBE1zUA5dg1AJbaNQA33DUA6N01AHjfNQAZ4TUAuuI1AFrkNQDq5TUAnOc1ADzpNQDu6jUAj+w1AEDuNQDg7zUAgfE1ACLzNQCy9DUAUvY1APP3NQCk+TUARfs1APb8NQCX/jUASAA2AOkBNgCaAzYAOwU2AMsGNgBsCDYADAo2AK0LNgBODTYA7g42AKAQNgBAEjYA8hM2AJIVNgBEFzYA1Bg2AHQaNgAVHDYAth02AFcfNgD3IDYAqCI2AEkkNgD6JTYAmyc2AEwpNgDcKjYAfSw2AB4uNgC+LzYATjE2AAAzNgCgNDYAUjY2API3NgCkOTYARDs2APY8NgCGPjYAJkA2AMdBNgBoQzYACEU2AKlGNgBaSDYA+0k2AKxLNgBNTTYA/k42AI5QNgAvUjYA0FM2AHBVNgAAVzYAslg2AGNaNgAEXDYApF02AEVfNgDVYDYAdmI2ABZkNgC3ZTYAWGc2APhoNgCqajYASmw2APxtNgCcbzYAPXE2AM1yNgBudDYADnY2AK93NgBgeTYAAXs2ALJ8NgBTfjYABIA2AKWBNgA1gzYA1oQ2AHaGNgAXiDYAuIk2AFiLNgAKjTYAqo42AFyQNgD8kTYAnZM2AC2VNgDOljYAb5g2AA+aNgCfmzYAQJ02AOCeNgCBoDYAMqI2ANOjNgCEpTYAJac2ANaoNgBmqjYAB6w2AKitNgBIrzYA2LA2AIqyNgAqtDYA3LU2AHy3NgAuuTYAvro2AF68NgD/vTYAoL82AEDBNgDhwjYAksQ2ADPGNgDkxzYAdMk2ABXLNgC2zDYAVs42AObPNgCY0TYAONM2AOrUNgCK1jYAPNg2ANzZNgB92zYADd02AK7eNgBO4DYA7+E2AKDjNgBB5TYA8uY2AJPoNgBE6jYA1Os2AHXtNgAW7zYAtvA2AEfyNgD48zYAmPU2AEr3NgDq+DYAnPo2ADz8NgDu/TYAfv82AB4BNwC/AjcAYAQ3AAAGNwChBzcAUgk3APMKNwCkDDcANA43ANUPNwB2ETcAFhM3AKYUNwBYFjcA+Bc3AKoZNwBKGzcA/Bw3AJweNwBOIDcA3iE3AH4jNwAfJTcAwCY3AGAoNwASKjcAois3AEItNwDjLjcAhDA3ACQyNwDFMzcAdjU3ABc3NwDIODcAaTo3APk7NwCaPTcAOj83ANtANwB8QjcAHEQ3AM5FNwBuRzcAIEk3ALBKNwBQTDcA8U03AJJPNwAyUTcA01I3AIRUNwAlVjcA11c3AHdZNwAoWzcAyVw3AFleNwD6XzcAmmE3ADtjNwDcZDcAfGY3AC5oNwDOaTcAgGs3ABBtNwCwbjcAUXA3APJxNwCSczcAM3U3AOR2NwCFeDcANno3ANd7NwBnfTcACH83AKiANwBJgjcA2YM3AHqFNwAahzcAu4g3AFyKNwD8izcAro03AE6PNwAAkTcAkJI3ADCUNwDRlTcAcpc3ABKZNwCzmjcAZJw3AAWeNwC2nzcAV6E3AOeiNwCIpDcAKKY3AMmnNwBqqTcACqs3ALysNwBcrjcADrA3AK+xNwBgszcA8LQ3AJC2NwAxuDcA0rk3AHK7NwATvTcAxL43AGXANwAWwjcAt8M3AGjFNwD4xjcAmcg3ADrKNwDayzcAas03ABzPNwC80DcAbtI3AA7UNwDA1TcAUNc3APDYNwCR2jcAMtw3ANLdNwBz3zcAFOE3ALTiNwBV5DcA9uU3AIbnNwAm6TcA2Oo3AHjsNwAq7jcAyu83AHzxNwAM8zcArPQ3AE32NwDu9zcAjvk3AC/7NwDg/DcAgf43ADIAOADTATgAYwM4AAQFOACkBjgARQg4AOYJOACHCzgAOA04ANgOOACKEDgAKhI4AMsTOABbFTgA/BY4AJwYOAA9GjgA7hs4AI8dOABAHzgA4SA4AJIiOAAzJDgAwyU4AGQnOAAEKTgApSo4AEYsOADmLTgAmC84ADgxOADqMjgAijQ4ACs2OADMNzgAXDk4APw6OACdPDgATz44AO8/OACgQTgAQUM4APJEOACTRjgAI0g4AMRJOABkSzgABU04AKZOOABGUDgA+FE4AJhTOABKVTgA6lY4AJxYOAAsWjgAzFs4AG1dOAAOXzgArmA4AE9iOAAAZDgAoWU4AFJnOADzaDgAg2o4ACRsOADEbTgAZW84AAZxOACmcjgAWHQ4APh1OACqdzgASnk4APx6OACcfDgATn44AN5/OAB+gTgAH4M4AMCEOABghjgAAYg4ALKJOABTizgABI04AKWOOAA1kDgA1pE4AHaTOAAXlTgAuJY4AFiYOAAKmjgAqps4AFydOAD8njgAnaA4AD6iOADOozgAbqU4AA+nOADAqDgAYao4ABKsOACzrTgAZK84AAWxOAC2sjgAV7Q4APi1OACYtzgAObk4AOq6OACLvDgAPL44AN2/OACOwTgAH8M4AL/EOABgxjgAAMg4AJDJOABCyzgA4sw4AJTOOAA00DgA5tE4AIbTOAAn1TgAyNY4AFjYOAD42TgAmds4AErdOADr3jgAnOA4AD3iOADu4zgAj+U4AB/nOADA6DgAYOo4AAHsOACi7TgAQu84APTwOACU8jgARvQ4AOf1OACY9zgAKPk4AMj6OABp/DgACv44AKr/OABLATkA/AI5AJ0EOQBOBjkA7wc5AKAJOQAwCzkA0Qw5AHIOOQASEDkAohE5AFQTOQD0FDkAphY5AEYYOQD4GTkAmBs5AEodOQDaHjkAeiA5ABsiOQC8IzkAXCU5AP0mOQCvKDkATyo5AAAsOQChLTkAMS85ANIwOQByMjkAEzQ5ALQ1OQBUNzkABjk5AKY6OQBYPDkA+D05AKo/OQBKQTkA60I5AIxEOQAcRjkAvEc5AF1JOQAOSzkAr0w5AGBOOQABUDkAkVE5ADJTOQDSVDkAc1Y5ABRYOQC0WTkAZls5AAZdOQC4XjkAWGA5AApiOQCaYzkAOmU5ANtmOQB8aDkAHGo5AL1rOQBubTkAD285AMBwOQBhcjkA8XM5AJJ1OQAydzkA03g5AHR6OQAUfDkAxn05AGZ/OQAYgTkAuII5AGqEOQD6hTkAmoc5ADuJOQDcijkAfIw5AB2OOQDOjzkAb5E5ACCTOQDBlDkAcpY5ABOYOQCjmTkARJs5AOScOQCFnjkAJqA5AMehOQB4ozkAGKU5AMqmOQBqqDkAC6o5AKyrOQA8rTkA3K45AH2wOQAusjkAz7M5AIC1OQAhtzkA0rg5AHO6OQADvDkApL05AES/OQDlwDkAhsI5ACbEOQDYxTkAeMc5ACrJOQDKyjkAa8w5AAzOOQCczzkAPNE5AN3SOQCP1DkAL9Y5AODXOQCB2TkAMts5ANPcOQCE3jkAFOA5ALXhOQBW4zkA9uQ5AIbmOQA46DkA2Ok5AIrrOQAq7TkA3O45AHzwOQAd8jkAvvM5AE71OQDu9jkAj/g5AED6OQDh+zkAkv05ADP/OQDkADoAhQI6ADYEOgDXBToAiAc6ABgJOgC5CjoAWgw6APoNOgCKDzoAPBE6ANwSOgCOFDoALhY6AOAXOgCAGToAMhs6AMIcOgBiHjoAAyA6AKQhOgBEIzoA5SQ6AJcmOgA3KDoA6Ck6AIkrOgAZLToAui46AFowOgD7MToAnDM6ADw1OgDuNjoAfjg6AB86OgDQOzoAYD06AAA/OgChQDoAUkI6APNDOgCkRToARUc6APZIOgCXSjoAJ0w6AMhNOgBoTzoACVE6AKpSOgBKVDoA/FU6AJxXOgBOWToA7lo6AKBcOgBAXjoA4V86AIJhOgASYzoAsmQ6AFNmOgAEaDoApWk6AFZrOgD3bDoAqG46AElwOgD6cToAinM6ACt1OgDMdjoAbHg6APx5OgCuezoATn06AAB/OgCggDoAUoI6APKDOgCkhToARIc6APaIOgCGijoAJ4w6AMeNOgBojzoACJE6AKmSOgBalDoA+5U6AKyXOgBNmToA/po6AI6cOgAvnjoA0J86AHChOgAAozoAsqQ6AFKmOgAEqDoApKk6AFarOgD2rDoAqK46AEiwOgDpsToAirM6ABq1OgC6tjoAW7g6AAy6OgCtuzoAXr06AP++OgCwwDoAUcI6AALEOgCjxToAM8c6ANTIOgB0yjoAFcw6ALbNOgBWzzoACNE6AKjSOgBa1DoA+tU6AKzXOgBM2ToA7do6AI7cOgAe3joAvt86AF/hOgAQ4zoAseQ6AGLmOgAD6DoAtOk6AFXrOgAG7ToAlu46ADfwOgDY8ToAePM6AAj1OgC69joAWvg6AAz6OgCs+zoAXv06AO7+OgCOADsALwI7ANADOwBwBTsAEQc7AMIIOwBjCjsABAw7AKQNOwBFDzsA5hA7AHYSOwAWFDsAtxU7AGgXOwAJGTsAuho7AFscOwAMHjsArR87AF4hOwDuIjsAjyQ7ADAmOwDQJzsAYCk7ABIrOwCyLDsAZC47AAQwOwC2MTsAVjM7AAg1OwCoNjsASTg7AOo5OwB6OzsAGj07ALs+OwBsQDsADUI7AL9DOwBfRTsAEEc7ALFIOwBBSjsA4ks7AIJNOwAjTzsAxFA7AGRSOwAWVDsAtlU7AGhXOwAIWTsAulo7AEpcOwDqXTsAi187ACxhOwDMYjsAbWQ7AB5mOwC/ZzsAcGk7ABFrOwDCbDsAUm47APNvOwCUcTsANHM7AMR0OwB2djsAFng7AMh5OwBoezsAGn07ALp+OwBsgDsA/IE7AJyDOwA9hTsA3oY7AH6IOwAfijsA0Is7AHGNOwAijzsAw5A7AHSSOwAElDsApZU7AEaXOwDmmDsAdpo7ACicOwDInTsAep87ABqhOwDMojsAbKQ7AB6mOwC+pzsAcKk7ABCrOwDCrDsAYq47ABSwOwC0sTsAVbM7APa0OwCGtjsAJrg7AMe5OwB4uzsAGb07AMq+OwBrwDsAHMI7AL3DOwBuxTsAD8c7AJ/IOwBAyjsA4Ms7AIHNOwAizzsAwtA7AHTSOwAU1DsAxtU7AGbXOwAY2TsAqNo7AEjcOwDp3TsAit87ACrhOwDL4jsAfOQ7AB3mOwDP5zsAb+k7ACDrOwCw7DsAUe47APLvOwCS8TsAIvM7ANT0OwB09jsAJvg7AMb5OwB4+zsAGP07ALn+OwBaADwA6gE8AIoDPAArBTwA3AY8AH0IPAAuCjwAzws8AIANPAAhDzwA0hA8AGISPAADFDwApBU8AEQXPADUGDwAhho8ACYcPADYHTwAeB88ACohPADKIjwAfCQ8AAwmPACsJzwATSk8AO4qPACOLDwALy48AOAvPACBMTwAMjM8ANM0PABjNjwABDg8AKQ5PABFOzwA5jw8AIY+PAA4QDwA2EE8AIpDPAAqRTwA3EY8AHxIPAAdSjwAvks8AE5NPADuTjwAj1A8AEBSPADhUzwAklU8ADNXPADkWDwAhVo8ADZcPADGXTwAZ188AAhhPACoYjwAOGQ8AOplPACKZzwAPGk8ANxqPACObDwALm48AOBvPACAcTwAIXM8AMJ0PABSdjwA8nc8AJN5PAA0ezwAxHw8AGR+PAAFgDwAtoE8AFeDPAAIhTwAqYY8AFqIPADqiTwAi4s8ACyNPADMjjwAXJA8AP2RPACekzwAPpU8AN+WPACAmDwAEJo8ALCbPABRnTwA8p48AIKgPAAiojwAw6M8AHSlPAAVpzwAxqg8AGeqPAAYrDwAua08AGqvPAALsTwAvLI8AF20PAAOtjwAr7c8AGC5PAABuzwAkbw8ADK+PADSvzwAc8E8ABTDPAC0xDwAZsY8AAbIPAC4yTwAWMs8AArNPACqzjwAS9A8AOzRPAB80zwAHNU8AL3WPABu2DwAD9o8AMDbPABh3TwAEt88ALPgPABk4jwABeQ8AJXlPAA25zwA1ug8AHfqPAAY7DwAuO08AGrvPAAK8TwAvPI8AFz0PAAO9jwArvc8AGD5PADw+jwAkPw8ADH+PADS/zwAcgE9ABMDPQDEBD0AZQY9ABYIPQC3CT0AaAs9AAkNPQCZDj0AOhA9ANoRPQB7Ez0AHBU9ALwWPQBuGD0ADho9AMAbPQBgHT0AEh89AKIgPQBCIj0A4yM9AIQlPQAkJz0AxSg9AHYqPQAXLD0AyC09AGkvPQAaMT0AuzI9AEs0PQDsNT0AjDc9AC05PQDOOj0Abjw9ACA+PQDAPz0AckE9ABJDPQDERD0AZEY9AAVIPQCmST0ANks9ANZMPQB3Tj0AKFA9AMlRPQB6Uz0AG1U9AMxWPQBtWD0AHlo9AL9bPQBPXT0A8F49AJBgPQAxYj0A0mM9AHJlPQATZz0AxGg9AGVqPQD1az0Alm09ADZvPQDXcD0AeHI9ABh0PQDKdT0Aanc9ABx5PQC8ej0Abnw9AA9+PQDAfz0AUIE9APCCPQCRhD0AMoY9ANKHPQBziT0AJIs9AMWMPQB2jj0AF5A9AMiRPQBYkz0A+ZQ9AJqWPQA6mD0Aypk9AHybPQAcnT0Azp49AG6gPQAgoj0AwKM9AHKlPQACpz0Aoqg9AEOqPQDkqz0AhK09ACWvPQDXsD0Ad7I9ACi0PQDJtT0Aerc9AAq5PQCruj0ATLw9AOy9PQB8vz0ALsE9AM7CPQCAxD0AIMY9ANLHPQByyT0AJMs9AMTMPQBlzj0ABtA9AJbRPQA20z0A19Q9AIjWPQAp2D0A2tk9AHvbPQAc3T0AvN49AF3gPQD+4T0An+M9AD/lPQDw5j0Akeg9AELqPQDS6z0Ac+09ABTvPQC08D0ARPI9APbzPQCW9T0ASPc9AOj4PQCa+j0AOvw9AOz9PQCM/z0ALQE+AM4CPgBeBD4A/gU+AJ8HPgBQCT4A8Qo+AKIMPgBDDj4A9A8+AJURPgBGEz4A5xQ+AJgWPgAoGD4AyRk+AGobPgAKHT4Amh4+AEwgPgDsIT4AniM+AD4lPgDwJj4AkCg+AEIqPgDiKz4AlC0+ACQvPgDEMD4AZTI+AAY0PgCnNT4ARzc+APg4PgCZOj4ASjw+AOs9PgCcPz4ALEE+AM1CPgBuRD4ADkY+AJ5HPgBQST4A8Eo+AKJMPgBCTj4A9E8+AJRRPgBGUz4A51Q+AJhWPgA4WD4A6lk+AHpbPgAaXT4Au14+AFxgPgD8YT4AnWM+AE5lPgDvZj4AoGg+AEFqPgDyaz4Ak20+ACNvPgDEcD4AZHI+AAV0PgCmdT4ARnc+APh4PgCYej4ASnw+AOp9PgCcfz4APIE+AO6CPgCOhD4AQIY+ANCHPgBwiT4AEYs+ALKMPgBSjj4A848+AKSRPgBFkz4A9pQ+AJeWPgAnmD4AyJk+AGibPgAJnT4Aqp4+AEqgPgD8oT4AnKM+AE6lPgDvpj4AoKg+AECqPgDyqz4Akq0+ADOvPgDUsD4AZLI+AAS0PgCltT4AVrc+APe4PgCouj4ASbw+APq9PgCbvz4ATME+ANzCPgB9xD4AHsY+AL7HPgBOyT4AAMs+AKDMPgBSzj4A8s8+AKTRPgBE0z4A9tQ+AJbWPgA32D4A2Nk+AGjbPgAI3T4Aqd4+AFrgPgD74T4ArOM+AE3lPgD+5j4An+g+AEDqPgDg6z4AcO0+ABHvPgCy8D4AUvI+AAT0PgCU9T4ANPc+ANX4PgB2+j4AFvw+ALf9PgBo/z4ACQE/ALoCPwBbBD8ADAY/AJwHPwA9CT8A3go/AH8MPwAfDj8A0A8/AHERPwAiEz8AshQ/AFMWPwD0Fz8AlBk/ACQbPwDWHD8Adh4/ACggPwDIIT8AeiM/ABolPwDMJj8AbCg/AA0qPwCuKz8APi0/AN4uPwB/MD8AMDI/ANEzPwCCNT8AIzc/ANQ4PwB1Oj8AJjw/ALY9PwBXPz8A+EA/AJhCPwAoRD8A2kU/AHpHPwAsST8AzEo/AH5MPwAeTj8A0E8/AHBRPwARUz8AslQ/AEJWPwDiVz8Ag1k/ADRbPwDVXD8Ah14/ACdgPwDYYT8AeWM/ACplPwC6Zj8AW2g/APxpPwCcaz8ALG0/AN5uPwB+cD8AMHI/ANBzPwCCdT8AInc/AMN4PwBkej8A9Hs/AJR9PwA1fz8A5oA/AIeCPwA4hD8A2YU/AIqHPwAriT8A3Io/AH2MPwANjj8Aro8/AE+RPwDvkj8AkJQ/ADCWPwDilz8Agpk/ADSbPwDUnD8Ahp4/ACagPwDYoT8AaKM/AAilPwCppj8ASqg/AOqpPwCLqz8APK0/AN2uPwCPsD8AL7I/AOCzPwBwtT8AEbc/ALK4PwBSuj8A4rs/AIO9PwA0vz8A1cA/AIbCPwAnxD8A2MU/AGjHPwAJyT8Aqso/AErMPwDazT8AjM8/ACzRPwDe0j8AftQ/ADDWPwDQ1z8Agtk/ACLbPwDU3D8AZN4/AATgPwCl4T8ARuM/AObkPwCH5j8AOOg/ANnpPwCK6z8AK+0/ANzuPwBs8D8ADfI/AK7zPwBO9T8A3/Y/AJD4PwAw+j8A4vs/AIL9PwA0/z8A1ABAAIYCQAAWBEAAtgVAAFcHQAD4CEAAmApAADkMQADqDUAAiw9AADwRQADdEkAAjhRAAC8WQAC/F0AAYBlAAAAbQAChHEAAQh5AAOIfQACUIUAANCNAAOYkQACGJkAAOChAANgpQAB5K0AAGi1AAKouQABKMEAA6zFAAJwzQAA9NUAA7jZAAI84QABAOkAA4TtAAJI9QAAiP0AAw0BAAGRCQAAEREAAlEVAAEZHQADnSEAAmEpAADhMQADqTUAAik9AACtRQADMUkAAbFRAAPxVQACuV0AATllAAABbQACQXEAAMF5AANFfQAByYUAAEmNAALNkQABkZkAABWhAALZpQABXa0AACG1AAJhuQAA5cEAA2nFAAHpzQAAKdUAAvHZAAFx4QAAOekAAr3tAAGB9QAAAf0AAsoBAAEKCQADig0AAg4VAACSHQADEiEAAZYpAABaMQAC3jUAAaI9AAAmRQACZkkAAOpRAANqVQAB7l0AAHJlAALyaQABunEAADp5AAMCfQABgoUAAEqNAALKkQABTpkAA9KdAAISpQAAkq0AAxaxAAHeuQAAXsEAAyLFAAGmzQAAatUAAu7ZAAGy4QAANukAAnbtAAD69QADevkAAf8BAACDCQADAw0AAcsVAABLHQADEyEAAZMpAABbMQAC3zUAAaM9AAPjQQACY0kAAOdRAANrVQAB610AAG9lAAMzaQABt3EAAHt5AAL/fQABP4UAA8OJAAJDkQAAx5kAA0udAAHLpQAAk60AAxOxAAHbuQAAW8EAAyPFAAFjzQAD49EAAmfZAADr4QADa+UAAe/tAACz9QADN/kAAfwBBAB8CQQCvA0EAUAVBAPAGQQCRCEEAMgpBANILQQCEDUEAJA9BANYQQQB2EkEAKBRBAMgVQQB6F0EAChlBAKoaQQBLHEEA7B1BAIwfQQAtIUEA3iJBAH8kQQAwJkEA0SdBAGEpQQACK0EAoixBAEMuQQDkL0EAhDFBADYzQQDWNEEAiDZBACg4QQDaOUEAejtBABs9QQC8PkEATEBBAOxBQQCNQ0EALkVBAL5GQQBeSEEA/0lBAKBLQQBATUEA8k5BAJJQQQBEUkEA5FNBAJZVQQA2V0EA6FhBAIhaQQApXEEAyl1BAFpfQQD6YEEAm2JBAExkQQDtZUEAnmdBAD9pQQDwakEAkWxBAEJuQQDjb0EAc3FBABRzQQC0dEEAVXZBAPZ3QQCXeUEASHtBAOh8QQCafkEAOoBBAOyBQQCMg0EALYVBAM6GQQBeiEEA/olBAJ+LQQBQjUEA8Y5BAKKQQQBDkkEA9JNBAJWVQQBGl0EA15hBAHeaQQAYnEEAuJ1BAEifQQD6oEEAmqJBAEykQQDspUEAnqdBAD6pQQDwqkEAkKxBADGuQQDSr0EAYrFBAAKzQQCjtEEAVLZBAPW3QQCmuUEAR7tBAPi8QQCZvkEASsBBAOvBQQCcw0EALMVBAM3GQQBuyEEADspBAJ/LQQBQzUEA8M5BAKLQQQBC0kEA9NNBAJTVQQBG10EA5thBAJjaQQAo3EEAyN1BAGnfQQAK4UEAquJBAEvkQQD85UEAnedBAE7pQQDv6kEAoOxBAEHuQQDy70EAk/FBACPzQQDE9EEAZPZBAAX4QQCm+UEARvtBAPj8QQCY/kEASgBCAOoBQgCcA0IAPAVCAO4GQgB+CEIAHwpCAL8LQgBgDUIAAA9CAKEQQgBSEkIA8xNCAKQVQgBFF0IA5hhCAIYaQgAnHEIA2B1CAHkfQgAqIUIAyyJCAHwkQgAdJkIAzidCAF8pQgD/KkIAoCxCAEAuQgDQL0IAgjFCACIzQgDUNEIAdDZCACY4QgDGOUIAeDtCABg9QgDKPkIAWkBCAPpBQgCbQ0IAPEVCANxGQgB9SEIALkpCAM9LQgCATUIAIU9CANJQQgBiUkIAA1RCAKRVQgBEV0IA1FhCAIZaQgAnXEIA2F1CAHhfQgAqYUIAymJCAHxkQgAcZkIAvWdCAF5pQgDuakIAjmxCAC9uQgDgb0IAgXFCADJzQgDTdEIAhHZCACV4QgDWeUIAd3tCAAd9QgCofkIASIBCAOmBQgCKg0IAKoVCANyGQgB8iEIALopCAM6LQgCAjUIAII9CAMGQQgBikkIA8pNCAJKVQgAzl0IA5JhCAIWaQgA2nEIA151CAIifQgApoUIA2qJCAHukQgALpkIArKdCAEypQgDtqkIAjqxCAC+uQgDgr0IAgLFCADKzQgDStEIAhLZCACS4QgDWuUIAdrtCACi9QgC4vkIAWMBCAPnBQgCaw0IAOsVCANvGQgCMyEIALcpCAN7LQgB/zUIAMM9CAMDQQgBh0kIAAtRCAKLVQgAy10IA5NhCAITaQgA23EIA1t1CAIjfQgAo4UIA2uJCAHrkQgAs5kIAzOdCAG3pQgAO60IAnuxCAD7uQgDf70IAkPFCADHzQgDi9EIAg/ZCADT4QgDV+UIAZftCAAb9QgCm/kIARwBDAOgBQwCIA0MAOgVDANoGQwCMCEMALApDAN4LQwB+DUMAMA9DANAQQwCCEkMAIhRDAMMVQwBkF0MA9BhDAJQaQwA1HEMA5h1DAIcfQwA4IUMA2SJDAIokQwArJkMA3CdDAH0pQwAvK0MAzyxDAIAuQwAhMEMA0jFDAGIzQwADNUMApDZDAEQ4QwDUOUMAhjtDACY9QwDYPkMAeEBDACpCQwDKQ0MAfEVDABxHQwDOSEMAb0pDAA9MQwCwTUMAQE9DAOBQQwCBUkMAMlRDANNVQwCEV0MAJVlDANZaQwB3XEMAKF5DALhfQwBZYUMA+mJDAJpkQwAqZkMA3GdDAHxpQwAua0MAzmxDAIBuQwAgcEMA0nFDAHJzQwAkdUMAxHZDAGV4QwAGekMAlntDADd9QwDXfkMAiIBDACmCQwDag0MAe4VDACyHQwDNiEMAfopDAA6MQwCvjUMAUI9DAPCQQwCAkkMAMpRDANKVQwCEl0MAJJlDANaaQwB3nEMABp5DALifQwBIoUMA6KJDAImkQwA6pkMA26dDAIypQwAtq0MA3qxDAH+uQwAwsEMAwLFDAGGzQwACtUMAorZDADK4QwDkuUMAhLtDADa9QwDWvkMAiMBDACjCQwDaw0MAasVDAArHQwCryEMATMpDAOzLQwCNzUMAP89DAN/QQwCQ0kMAMdRDAMHVQwBi10MAAtlDAKPaQwBE3EMA5N1DAJbfQwA24UMA6OJDAIjkQwA65kMA2udDAHvpQwAc60MArOxDAEzuQwDt70MAnvFDAD/zQwDw9EMAkfZDAEL4QwDj+UMAlPtDADX9QwDm/kMAhwBEADgCRADZA0QAigVEACsHRAC7CEQAXApEAPwLRACdDUQAPg9EAN4QRACQEkQAMBREAOIVRACCF0QANBlEANQaRAB1HEQAFh5EAKYfRABHIUQA5yJEAJgkRAA5JkQA6idEAIspRAA8K0QA3SxEAI4uRAAvMEQA4DFEAHAzRAARNUQAsjZEAFI4RADiOUQAlDtEADQ9RADmPkQAh0BEADhCRADYQ0QAikVEABpHRAC6SEQAW0pEAPxLRACcTUQAPU9EAO5QRACPUkQAQFREAOFVRACSV0QAIllEAMNaRABkXEQABF5EAJRfRABGYUQA5mJEAJhkRAA4ZkQA6mdEAIppRAA8a0QAzGxEAGxuRAANcEQArnFEAE9zRADedEQAkHZEADB4RADieUQAcntEABJ9RACzfkQAVIBEAPSBRACVg0QARoVEAOeGRACYiEQAOYpEAOqLRACLjUQAG49EALyQRABckkQA/ZNEAJ6VRAA+l0QA8JhEAJCaRABCnEQA4p1EAJSfRAAkoUQAxKJEAGWkRAAGpkQApqdEAEepRAD4qkQAmaxEAEquRADrr0QAnLFEACyzRADNtEQAbrZEAA64RACfuUQAULtEAPC8RACivkQAQsBEAPTBRACUw0QARsVEANbGRAB2yEQAF8pEALjLRABYzUQA+c5EAKrQRABL0kQA/NNEAJ3VRAAt10QAzthEAG7aRAAP3EQAsN1EAFDfRAAC4UQAouJEAFTkRAD05UQApudEAEbpRADn6kQAiOxEABjuRAC470QAWfFEAArzRACr9EQAXPZEAP33RACu+UQAT/tEAN/8RACA/kQAIABFAMEBRQBiA0UAAgVFALQGRQBUCEUABgpFAKcLRQBYDUUA+A5FAJkQRQA6EkUAyhNFAGoVRQALF0UAvBhFAF0aRQAOHEUArx1FAGAfRQABIUUAsiJFAEIkRQDjJUUAhCdFACQpRQC0KkUAZixFAAYuRQC4L0UAWDFFAAozRQCqNEUASzZFAOw3RQB8OUUAHDtFAL08RQBvPkUAD0BFAMBBRQBhQ0UAEkVFALNGRQBkSEUABUpFAJVLRQA2TUUA1k5FAHdQRQAYUkUAuFNFAGpVRQAKV0UAvFhFAFxaRQAOXEUAr11FAGBfRQDwYEUAkGJFADFkRQDSZUUAcmdFABNpRQDEakUAZWxFABZuRQC3b0UAaHFFAPhyRQCZdEUAOnZFANp3RQBqeUUAHHtFALx8RQBufkUADoBFAMCBRQBgg0UAEoVFAKKGRQBCiEUA44lFAISLRQAkjUUAxY5FAHeQRQAXkkUAyJNFAGmVRQAal0UAqphFAEuaRQDsm0UAjJ1FAC2fRQDOoEUAbqJFACCkRQDApUUAcqdFABKpRQDEqkUAZKxFAAWuRQCmr0UANrFFANayRQB3tEUAKLZFAMm3RQB6uUUAG7tFAMy8RQBtvkUA/b9FAJ7BRQA/w0UA38RFAIDGRQAxyEUA0slFAHLLRQAkzUUAxM5FAHbQRQAW0kUAyNNFAGjVRQAJ10UAqthFADraRQDa20UAe91FACzfRQDN4EUAf+JFAB/kRQDQ5UUAcedFACLpRQCy6kUAU+xFAPTtRQCU70UAJPFFANbyRQB29EUAB/ZFALj3RQBI+UUA6PpFAIn8RQA6/kUA2/9FAHwBRgAcA0YAvQRGAF4GRgD+B0YAnwlGAFALRgDxDEYAog5GAEMQRgD0EUYAlRNGAEcVRgDWFkYAdxhGABgaRgC4G0YAWR1GAPoeRgCaIEYATCJGAOwjRgCeJUYAPidGAPAoRgCAKkYAICxGAMEtRgBiL0YAAjFGAKMyRgBUNEYA9TVGAKY3RgBHOUYA+DpGAJk8RgApPkYAyj9GAGpBRgALQ0YArERGAF1GRgD+R0YAnklGAFBLRgDwTEYAok5GAEJQRgD0UUYAlFNGAEZVRgDWVkYAdlhGABdaRgC4W0YAWF1GAPleRgCqYEYAS2JGAPxjRgCdZUYAT2dGAO9oRgCgakYAQWxGANFtRgByb0YAEnFGALNyRgBUdEYABXZGAKZ3RgBGeUYA+HpGAJh8RgBKfkYA6n9GAJyBRgA8g0YA7oRGAH6GRgAeiEYAv4lGAGCLRgAAjUYAoY5GAFKQRgDzkUYApJNGAEWVRgD2lkYAhphGACeaRgDIm0YAaJ1GAAmfRgCqoEYAW6JGAPyjRgCcpUYATqdGAO6oRgCgqkYAQKxGAOGtRgCCr0YAIrFGALKyRgBTtEYABLZGAKW3RgBXuUYA97pGAKi8RgBJvkYA+r9GAJvBRgBMw0YA3MRGAH3GRgAeyEYArslGAE7LRgDvzEYAoM5GAEHQRgDy0UYAk9NGAETVRgDl1kYAddhGABbaRgC220YAV91GAPjeRgCY4EYASuJGAOrjRgCc5UYAPOdGAO7oRgCO6kYAQOxGAODtRgCB70YAIvFGALLyRgBS9EYA8/VGAKT3RgBF+UYA9vpGAJf8RgBI/kYA6f9GAJoBRwA7A0cAywRHAGwGRwAMCEcArQlHAE4LRwDuDEcAoA5HAEAQRwDyEUcAkhNHAEQVRwDUFkcAdBhHABUaRwC2G0cAVh1HAPceRwCoIEcASSJHAPojRwCbJUcATCdHAO0oRwB9KkcAHixHAL4tRwBfL0cAADFHALEyRwBSNEcA8jVHAKQ3RwBEOUcA9jpHAJY8RwBIPkcA6D9HAJpBRwA6Q0cA20RHAHxGRwAMSEcArElHAE1LRwD+TEcAn05HAFBQRwDxUUcAolNHAENVRwDTVkcAdFhHABRaRwC1W0cAVl1HAAdfRwCoYEcASGJHAPpjRwCaZUcATGdHAOxoRwCeakcALmxHAM5tRwBvb0cAEHFHALByRwBRdEcAAnZHAKN3RwBUeUcA9XpHAKd8RwBHfkcA+H9HAIiBRwApg0cAyoRHAGqGRwALiEcArIlHAF2LRwD+jEcAr45HAFCQRwDwkUcAopNHAEKVRwD0lkcAlJhHAEaaRwDWm0cAdp1HABefRwC4oEcAWKJHAPmjRwCqpUcAS6dHAPyoRwCdqkcATqxHAO+tRwB/r0cAILFHAMCyRwBhtEcAArZHALO3RwBUuUcA9LpHAKa8RwBGvkcA+L9HAJjBRwBKw0cA6sRHAIvGRwAsyEcAzMlHAFzLRwD9zEcAr85HAE/QRwAA0kcAodNHAFLVRwDz1kcApNhHAEXaRwDV20cAdt1HABbfRwC34EcAWOJHAAnkRwCq5UcASudHAPzoRwCc6kcATuxHAO/tRwCP70cAMPFHANDyRwBg9EcAAfZHALL3RwBT+UcABPtHAKX8RwBW/kcA9/9HAKgBSABJA0gA2QRIAHoGSAAaCEgAuwlIAFwLSAANDUgArg5IAE4QSAAAEkgAoBNIAFIVSADyFkgApBhIADQaSADUG0gAdR1IABYfSAC3IEgAVyJIAAgkSACpJUgAWidIAPsoSACsKkgAPCxIAN0tSAB+L0gAHjFIAL8ySABgNEgAADZIALI3SABSOUgABDtIAKQ8SABWPkgA9z9IAJdBSAA4Q0gAyERIAGhGSAAJSEgAuklIAFtLSAD8TEgAnE5IAD1QSADeUUgAf1NIAB9VSADAVkgAcVhIABJaSADDW0gAZF1IABVfSAC2YEgAVmJIAAhkSACoZUgAWmdIAPpoSACsakgAPGxIANxtSAB9b0gAHnFIAL9ySABfdEgAEHZIALF3SABieUgAA3tIALR8SABVfkgA5X9IAIaBSAAmg0gAx4RIAGiGSAAZiEgAuolIAGuLSAAMjUgAvY5IAF6QSAD/kUgAsJNIAFCVSAACl0gAophIAEOaSADkm0gAhJ1IABSfSAC1oEgAZqJIAAekSAC4pUgAWadIAAqpSACrqkgAXKxIAOytSACNr0gALrFIAM6ySABvtEgAELZIAMG3SABiuUgAE7tIALS8SABUvkgABsBIAKbBSABYw0gA+MRIAKrGSAA6yEgA2slIAHvLSAAczUgAvM5IAF3QSAAO0kgAr9NIAGDVSAAB10gAsthIAELaSADj20gAhN1IACTfSADF4EgAZuJIABfkSAC45UgAWOdIAArpSACq6kgAXOxIAPztSACu70gATvFIAADzSACg9EgAUvZIAPL3SACT+UgANPtIANT8SABk/kgABQBJALYBSQBXA0kACAVJAKkGSQBaCEkA+wlJAKwLSQA8DUkA3Q5JAH4QSQAeEkkAvxNJAGAVSQARF0kAshhJAGMaSQAEHEkApB1JAFYfSQD2IEkAlyJJADgkSQDpJUkAiidJADspSQDcKkkAjSxJAC4uSQDOL0kAgDFJACAzSQDSNEkAcjZJACQ4SQC0OUkAVDtJAPU8SQCWPkkANkBJANdBSQCIQ0kAKUVJANpGSQB7SEkALEpJAM1LSQBdTUkA/k5JAJ5QSQA/UkkA4FNJAJFVSQAyV0kA0lhJAIRaSQAkXEkA1l1JAHZfSQAXYUkAuGJJAFhkSQDoZUkAiWdJADppSQDbakkAjGxJAC1uSQDeb0kAf3FJADBzSQDAdEkAYXZJAAJ4SQCieUkAQ3tJAOR8SQCVfkkANoBJANaBSQCIg0kAKIVJANqGSQB6iEkALIpJALyLSQBcjUkA/Y5JAJ6QSQA+kkkA35NJAJCVSQAxl0kA4phJAIOaSQA0nEkAxJ1JAGWfSQAGoUkApqJJAEekSQDopUkAmadJADqpSQDaqkkAjKxJACyuSQDer0kAbrFJAA+zSQCvtEkAULZJAPC3SQCRuUkAQrtJAOO8SQCUvkkANcBJAObBSQCHw0kAF8VJALjGSQBYyEkA+clJAJrLSQBLzUkA7M5JAJ3QSQA+0kkA3tNJAJDVSQAw10kA4thJAHLaSQAS3EkAs91JAFTfSQD04EkAleJJAEbkSQDn5UkAmOdJADnpSQDq6kkAi+xJADzuSQDM70kAbfFJAA7zSQCu9EkAT/ZJAPD3SQCh+UkAQvtJAPP8SQCU/kkARQBKAOYBSgCGA0oAOAVKANgGSgCKCEoAKgpKAMsLSgBsDUoADA9KAJwQSgA9EkoA7hNKAI8VSgBAF0oA4RhKAJIaSgAzHEoA5B1KAHQfSgAVIUoAtiJKAFckSgD3JUoAmCdKAEkpSgDqKkoAmyxKADwuSgDcL0oAjjFKAC4zSgDgNEoAcDZKABA4SgCxOUoAUjtKAPI8SgCTPkoAREBKAOVBSgCXQ0oAN0VKAOhGSgCJSEoAGUpKALpLSgBaTUoA+05KAJxQSgBNUkoA7lNKAJ9VSgBAV0oA4FhKAJJaSgAyXEoA5F1KAIRfSgA2YUoAxmJKAGZkSgAHZkoAqGdKAEhpSgDpakoAmmxKADtuSgDsb0oAjXFKAD5zSgDfdEoAb3ZKABB4SgCweUoAUXtKAPJ8SgCjfkoARIBKAPWBSgCWg0oANoVKAOiGSgCIiEoAOopKANqLSgB7jUoAHI9KALyQSgBMkkoA7ZNKAJ+VSgA/l0oA8JhKAJGaSgBCnEoA451KAJSfSgA1oUoA5qJKAHakSgAXpkoAuKdKAFipSgD5qkoAmqxKADquSgDbr0oAfLFKAByzSgCstEoATbZKAP63SgCfuUoAULtKAPG8SgCivkoAQ8BKAOTBSgB0w0oAFMVKALXGSgBWyEoAB8pKAKjLSgBZzUoA+s5KAJrQSgBM0koA7NNKAJ7VSgA+10oA39hKAIDaSgAg3EoAsN1KAFHfSgAC4UoAo+JKAFTkSgD15UoAp+dKAEfpSgD46koAiOxKACnuSgDK70oAavFKAAvzSgCs9EoAXfZKAP73SgCv+UoAUPtKAPD8SgCi/koAQgBLAPQBSwCEA0sAJAVLAMUGSwBmCEsABgpLAKcLSwBYDUsA+Q5LAKoQSwBLEksA/BNLAIwVSwAtF0sAzhhLAG8aSwAPHEsAsB1LAGEfSwACIUsAsyJLAFQkSwD0JUsApidLAEYpSwD4KksAiCxLACguSwDJL0sAajFLAAozSwCrNEsAXDZLAP03SwCvOUsATztLAAA9SwChPksAUkBLAPNBSwCDQ0sAJEVLAMRGSwBlSEsABkpLALdLSwBYTUsACU9LAKpQSwBKUksA/FNLAJxVSwBOV0sA3lhLAH5aSwAfXEsAwF1LAGBfSwABYUsAsmJLAFNkSwAEZksApWdLAFZpSwDmaksAh2xLAChuSwDIb0sAaXFLAApzSwC7dEsAXHZLAA14SwCueUsATntLAN58SwB/fksAIIBLAMCBSwBhg0sAAoVLALOGSwBUiEsA9IlLAKaLSwBGjUsA+I5LAIiQSwAokksAyZNLAGqVSwAKl0sAq5hLAFyaSwD9m0sArp1LAE+fSwAAoUsAoaJLAFKkSwDipUsAg6dLACSpSwDEqksAZaxLAAauSwC3r0sAWLFLAPiySwCqtEsASrZLAPy3SwCMuUsALLtLAM28SwBuvksADsBLAK/BSwBgw0sAAcVLALLGSwBTyEsABMpLAJTLSwA1zUsA1s5LAHbQSwAX0ksAuNNLAEjVSwDo1ksAidhLADraSwDb20sAfN1LAAzfSwCs4EsATeJLAO7jSwCf5UsAQOdLAPHoSwCS6ksAMuxLAOTtSwCE70sANvFLAMbySwBm9EsAB/ZLAKj3SwBI+UsA6fpLAJr8SwA7/ksA7P9LAI0BTAA+A0wA3wRMAJAGTAAgCEwAwQlMAGILTAACDUwAow5MAEQQTAD1EUwAlhNMAEcVTADoFkwAiBhMADoaTADaG0wAjB1MABwfTAC8IEwAXSJMAP4jTACeJUwAPydMAPAoTACRKkwAQixMAOMtTACUL0wANTFMAMUyTABmNEwABjZMAKc3TABIOUwA+TpMAJo8TABLPkwA7D9MAJ1BTAA+Q0wA3kRMAJBGTAAwSEwA4klMAHJLTAASTUwAs05MAFRQTAD0UUwAlVNMAEZVTADnVkwAmFhMADlaTADqW0wAel1MABtfTAC8YEwAXGJMAP1jTACeZUwAT2dMAPBoTAChakwAQmxMAOJtTACUb0wANHFMAOZyTAB2dEwAF3ZMALd3TABYeUwA+HpMAJl8TABKfkwA639MAJyBTAA9g0wA7oRMAI+GTABAiEwA0IlMAHGLTAASjUwAso5MAFOQTAD0kUwApZNMAEaVTAD3lkwAmJhMADiaTADqm0wAip1MACufTADMoEwAbKJMAPyjTACdpUwATqdMAO+oTACgqkwAQaxMAPKtTACTr0wARLFMAOWyTACGtEwAFrZMALa3TABXuUwA+LpMAKm8TABKvkwA+79MAJzBTABNw0wA7sRMAI7GTABAyEwA4MlMAJLLTAAizUwAws5MAGPQTAAE0kwApNNMAEXVTAD21kwAl9hMAEjaTADp20wAmt1MADvfTADc4EwAbOJMAAzkTACt5UwATudMAP/oTACg6kwAUexMAPLtTACj70wARPFMAPXyTACW9EwANvZMAOj3TACI+UwAKftMAMr8TABa/kwA+v9MAJsBTQA8A00A7QRNAI4GTQA/CE0A4AlNAIALTQAyDU0A0g5NAIQQTQAUEk0AtBNNAFUVTQD2Fk0AlhhNADcaTQDoG00AiR1NADofTQDbIE0AjCJNABwkTQC9JU0AXidNAP4oTQCfKk0AQCxNAPEtTQCSL00AQzFNAOQyTQCENE0ANjZNANY3TQB3OU0AGDtNALg8TQBIPk0A6T9NAJpBTQA7Q00A7ERNAI1GTQA+SE0A30lNAJBLTQAgTU0AwU5NAGJQTQACUk0Ao1NNAERVTQD1Vk0AllhNAEdaTQDoW00AiF1NADpfTQDrYE0AjGJNACxkTQDeZU0AbmdNAA5pTQCvak0AUGxNAPBtTQCRb00AQnFNAONyTQCUdE0ANXZNAOd3TQB2eU0AF3tNALh8TQBYfk0A+X9NAJqBTQBLg00A7IRNAJ2GTQA+iE0A3olNAJCLTQAwjU0A4o5NAHKQTQASkk0As5NNAFSVTQD0lk0AlZhNAEaaTQDnm00AmJ1NADmfTQDqoE0AeqJNABukTQC8pU0AXKdNAP2oTQCeqk0AT6xNAPCtTQChr00AQrFNAPOyTQCUtE0ANLZNAOa3TQB2uU0AFrtNALe8TQBYvk0A+L9NAJnBTQBKw00A68RNAJzGTQA9yE0A78lNAI/LTQBAzU0A4c5NAJLQTQAi0k0Aw9NNAHTVTQAV100AxthNAGfaTQAY3E0Aud1NAGrfTQAL4U0ArOJNADzkTQDc5U0AfedNAB7pTQDP6k0AcOxNACHuTQDC700Ac/FNABTzTQDF9E0AZvZNAAb4TQC4+U0ASPtNAOj8TQCJ/k0AKgBOAMoBTgBrA04AHAVOAL0GTgBvCE4ADwpOAMALTgBQDU4A8Q5OAJIQTgAyEk4A0xNOAHQVTgAlF04AxhhOAHcaTgAYHE4AyR1OAGofTgAbIU4AvCJOAFwkTgAOJk4AnidOAD4pTgDfKk4AgCxOACAuTgDBL04AcjFOABMzTgDENE4AZTZOABY4TgC3OU4AaDtOAAk9TgCqPk4AOkBOANpBTgB7Q04AHEVOAM1GTgBuSE4AH0pOAMBLTgBxTU4AEk9OAMNQTgBkUk4ABFROALZVTgBWV04A91hOAJhaTgA4XE4AyF1OAGlfTgAaYU4Au2JOAGxkTgANZk4AvmdOAF9pTgAQa04AsWxOAFJuTgDib04AgnFOACNzTgDEdE4AdXZOABZ4TgDHeU4AaHtOABl9TgC6fk4Aa4BOAAyCTgCsg04AXoVOAP6GTgCfiE4AQIpOAOCLTgBwjU4AEY9OAMKQTgBjkk4AFJROALWVTgBml04AB5lOALiaTgBInE4A6Z1OAIqfTgAqoU4Ay6JOAGykTgAdpk4AvqdOAG+pTgAQq04AsKxOAGKuTgACsE4AtLFOAFSzTgD1tE4AlrZOADe4TgDGuU4AZ7tOABi9TgC5vk4AasBOAAvCTgC8w04AXcVOAA7HTgCvyE4AUMpOAODLTgCAzU4AIc9OAMLQTgBz0k4AFNROAMXVTgBm104AF9lOALjaTgBY3E4ACt5OALvfTgBc4U4A/OJOAJ3kTgA+5k4A3udOAG7pTgAP604AwOxOAGHuTgAS8E4As/FOAGTzTgAF9U4ApvZOADb4TgDW+U4Ad/tOABj9TgCo/k4ASABPAOkBTwCKA08AOwVPANwGTwCNCE8ALgpPAM4LTwCADU8AEA9PALAQTwBREk8A8hNPAJIVTwAzF08A5BhPAIUaTwA2HE8A1x1PAIgfTwAYIU8AuSJPAFokTwD6JU8AmydPADwpTwDtKk8AjixPAD8uTwDgL08AgDFPADIzTwDCNE8AYjZPAAM4TwCkOU8ARDtPAOU8TwCWPk8AN0BPAOhBTwCJQ08AOkVPAMpGTwBrSE8ADEpPAKxLTwBNTU8A7k5PAJ9QTwBAUk8A8VNPAJJVTwAyV08A01hPAHRaTwAUXE8AtV1PAFZfTwD2YE8Al2JPAEhkTwDpZU8AmmdPADtpTwDcak8AbGxPAAxuTwCtb08ATnFPAP9yTwCgdE8AUXZPAPJ3TwCjeU8ARHtPAPV8TwCWfk8ANoBPAOiBTwB4g08AGIVPALmGTwBaiE8A+olPAJuLTwBMjU8A7Y5PAJ6QTwA/kk8A8JNPAJGVTwBCl08A0phPAHOaTwAUnE8AtJ1PAFWfTwD2oE8Ap6JPAEikTwD5pU8AmqdPAEupTwDsqk8AnaxPAD6uTwDvr08AkLFPAEGzTwDitE8Ak7ZPADS4TwDEuU8AZLtPAAW9TwCmvk8ARsBPAOfBTwCYw08AOcVPAOrGTwCLyE8APMpPAN3LTwB+zU8ADs9PAK7QTwBP0k8A8NNPAKHVTwBC108A89hPAJTaTwBF3E8A5t1PAJffTwA44U8A2OJPAIrkTwAa5k8AuudPAFvpTwD86k8AnOxPAD3uTwDu708Aj/FPAEDzTwDh9E8AgvZPABL4TwCy+U8AU/tPAPT8TwCl/k8ARgBQAPcBUACYA1AASQVQAOoGUACbCFAAPApQAO0LUACODVAALg9QAM8QUABwElAAEBRQAKAVUABBF1AA8hhQAJMaUABEHFAA5R1QAJcfUAA3IVAA6CJQAHgkUAAZJlAAuidQAFopUAD7KlAAnCxQADwuUADdL1AAjjFQAC8zUADQNFAAYDZQAAA4UAChOVAAQjtQAPM8UACUPlAARUBQAOZBUACXQ1AAOEVQAOlGUACKSFAAO0pQANxLUAB8TVAALk9QAL5QUABfUlAA/1NQAKBVUABAV1AA4VhQAJJaUAAzXFAA5F1QAIVfUAA2YVAA12JQAIhkUAAYZlAAuWdQAFppUAD6alAAm2xQADxuUADtb1AAjnFQAD9zUADgdFAAkXZQADJ4UADjeVAAhHtQABR9UAC0flAAVYBQAPaBUACWg1AAN4VQAOiGUACJiFAAOopQANuLUACMjVAALY9QAM6QUABeklAA/pNQAJ+VUABAl1AA0JhQAHCaUAARnFAAsp1QAGOfUAAEoVAAtaJQAFakUAAHplAAqKdQAFmpUAD6qlAAiqxQACquUADLr1AAbLFQAAyzUACttFAAXrZQAP+3UACwuVAAUbtQAAK9UACjvlAAVMBQAOTBUACFw1AAJsVQAMbGUABnyFAACMpQALnLUABazVAAC89QAKzQUABd0lAA/tNQAK/VUABQ11AA4NhQAIDaUAAh3FAAwt1QAGLfUAAD4VAAtOJQAFXkUAAG5lAAp+dQAFjpUAD56lAAquxQADruUADb71AAfPFQABzzUAC99FAAXvZQAA/4UACw+VAAQPtQAOD8UACB/lAAIgBRANMBUQB0A1EAJQVRAMYGUQB3CFEAGApRAMkLUQBqDVEAGw9RALwQUQBMElEA7BNRAI0VUQAuF1EAzhhRAG8aUQAgHFEAwR1RAHIfUQATIVEAxCJRAGUkUQAWJlEApidRAEcpUQDoKlEAiCxRACkuUQDKL1EAezFRABwzUQDNNFEAbjZRAB84UQDAOVEAcTtRABI9UQCyPlEAU0BRAPRBUQCUQ1EAJEVRAMVGUQB3SFEAF0pRAMhLUQBpTVEAGk9RALtQUQBsUlEADVRRAL5VUQBOV1EA71hRAJBaUQAwXFEA0V1RAHJfUQAjYVEAxGJRAHVkUQAWZlEAx2dRAGhpUQAZa1EAumxRAGtuUQAMcFEAvXFRAF5zUQDudFEAjnZRAC94UQDQeVEAcHtRABF9UQDCflEAY4BRABSCUQC1g1EAZoVRAAeHUQC4iFEAWYpRAAqMUQCrjVEATI9RANyQUQB8klEAHZRRAL6VUQBvl1EAEJlRAMGaUQBinFEAE55RALSfUQBloVEABqNRALekUQBYplEA6KdRAIipUQApq1EAyqxRAGquUQALsFEArLFRAEyzUQDttFEAjrZRAC64UQDPuVEAgLtRABC9UQCxvlEAUsBRAPLBUQCTw1EANMVRAOXGUQCGyFEAN8pRANjLUQCJzVEAKs9RANvQUQB80lEALdRRAM7VUQBe11EA/9hRAJ/aUQBA3FEA4N1RAIHfUQAy4VEA0+JRAITkUQAl5lEA1udRAHfpUQAY61EAqOxRAEjuUQDp71EAivFRADvzUQDc9FEAjfZRAC74UQDf+VEAgPtRADH9UQDS/lEAYgBSAAICUgCjA1IARAVSAOQGUgCFCFIANgpSANcLUgCIDVIAKQ9SANoQUgBqElIACxRSAKwVUgBMF1IA7RhSAI4aUgA/HFIA4B1SAJEfUgAyIVIA4yJSAIQkUgAUJlIAtCdSAFUpUgD2KlIAlixSADcuUgDoL1IAiTFSADozUgDbNFIAjDZSABw4UgC9OVIAXjtSAP48UgCfPlIAQEBSAPFBUgCSQ1IAQ0VSAORGUgCVSFIANkpSAOdLUgCITVIAOU9SANpQUgCLUlIALFRSAN1VUgB+V1IADllSAK5aUgBPXFIA8F1SAJBfUgAxYVIA4mJSAINkUgA0ZlIA1WdSAIdpUgAna1IA2GxSAGhuUgAJcFIAqnFSAEpzUgDrdFIAjHZSAD14UgDeeVIAj3tSADB9UgDhflIAgoBSADOCUgDDg1IAZIVSABWHUgC2iFIAZ4pSAAiMUgC5jVIAWo9SAAuRUgCsklIAPJRSANyVUgB9l1IAHplSAL6aUgBfnFIAEJ5SALGfUgBioVIAA6NSALSkUgBEplIA5adSAIapUgAmq1IAx6xSAGiuUgAZsFIAurFSAGuzUgAMtVIAvbZSAF64UgAPulIAsLtSAEC9UgDgvlIAgcBSACLCUgDCw1IAY8VSABTHUgC1yFIAZspSAAfMUgC4zVIAWc9SAPrQUgCK0lIAKtRSAMvVUgBs11IAHdlSAL7aUgBv3FIAEN5SAMHfUgBi4VIAE+NSALTkUgBl5lIA9edSAJbpUgA261IAxuxSAGfuUgAY8FIAufFSAGrzUgAL9VIAvPZSAF34UgAP+lIAr/tSAFD9UgDg/lIAgABTACECUwDCA1MAcwVTABQHUwDFCFMAZgpTABcMUwC4DVMAaQ9TAAoRUwC7ElMASxRTAOwVUwCMF1MAHBlTAL0aUwBuHFMADx5TAMAfUwBhIVMAEiNTALMkUwBkJlMABShTAKYpUwA2K1MA1yxTAHcuUwAYMFMAyTFTAGozUwAbNVMAvDZTAG04UwAOOlMAvztTAGA9UwARP1MAskBTAEJCUwDiQ1MAg0VTACRHUwDESFMAZUpTABdMUwC3TVMAaE9TAAlRUwC6UlMASlRTAOtVUwCMV1MALFlTAM1aUwBuXFMAH15TAMBfUwBxYVMAEmNTAMNkUwBkZlMAFWhTAKVpUwBGa1MA5mxTAHZuUwAXcFMAyHFTAGlzUwAadVMAu3ZTAGx4UwANelMAvntTAF99UwAQf1MAsYBTAFKCUwDig1MAgoVTACOHUwDEiFMAdYpTABaMUwDHjVMAaI9TABmRUwC6klMAa5RTAAyWUwC9l1MAXplTAO6aUwCOnFMAL55TANCfUwBwoVMAEaNTAMKkUwBjplMAFKhTALWpUwBmq1MA9qxTAJeuUwA4sFMA2LFTAHmzUwAatVMAy7ZTAGy4UwAdulMAvrtTAG+9UwAQv1MAwcBTAFHCUwDyw1MAksVTACLHUwDDyFMAdMpTABXMUwDGzVMAZ89TABjRUwC50lMAatRTAAvWUwCs11MAPNlTANzaUwB93FMAHt5TAM/fUwBw4VMAIeNTAMLkUwBz5lMAFOhTAMXpUwBm61MAF+1TAKfuUwBI8FMA6PFTAHjzUwAZ9VMAyvZTAGv4UwAc+lMAvftTAG79UwAP/1MAsABUAEACVADgA1QAgQVUACIHVADCCFQAYwpUAAQMVACkDVQARQ9UAOYQVAB2ElQAFhRUALcVVABYF1QA+BhUAJkaVABKHFQA6x1UAJwfVAA9IVQA3iJUAG4kVAAOJlQArydUAFApVAABK1QAoixUAFMuVAD0L1QApTFUAEYzVADWNFQAdzZUABc4VAC4OVQAWDtUAPk8VACqPlQAS0BUAPxBVACdQ1QAPkVUAM5GVABuSFQAD0pUALBLVABhTVQAAk9UALNQVABUUlQABVRUAKZVVABXV1QA+FhUAIhaVAAoXFQAyV1UAGpfVAAKYVQAq2JUAFxkVAD9ZVQArmdUAE9pVADwalQAgGxUACBuVADBb1QAYnFUABNzVAC0dFQAZXZUAAZ4VAC3eVQAWHtUAOh8VACIflQAKYBUAMqBVABqg1QAC4VUALyGVABdiFQADopUAK+LVABgjVQA8I5UAJGQVAAyklQA0pNUAHOVVAAUl1QAxZhUAGaaVAAXnFQAuJ1UAEifVADooFQAiaJUACqkVADKpVQAa6dUABypVAC9qlQAbqxUAA+uVADAr1QAULFUAPGyVACStFQAMrZUANO3VAB0uVQAJbtUAMa8VAB3vlQAGMBUAMnBVABZw1QA+sRUAJrGVAAqyFQAy8lUAHzLVAAdzVQAz85UAG/QVAAg0lQAwdNUAGLVVADy1lQAkthUADPaVADU21QAdN1UABXfVADG4FQAZ+JUABjkVAC55VQAaudUAAvpVACs6lQAPOxUANztVAB971QAHvFUAM/yVABw9FQAIfZUAML3VABz+VQAFPtUAMX8VABm/lQA9v9UAJcBVQA3A1UA2ARVAHgGVQAZCFUAyglVAGsLVQAcDVUAvQ5VAG4QVQAPElUAsBNVAEAVVQDgFlUAgRhVACIaVQDTG1UAdB1VACUfVQDGIFUAdyJVABgkVQDJJVUAaidVAPooVQCaKlUAOyxVANwtVQB8L1UAHTFVAM4yVQBvNFUAIDZVAME3VQByOVUAEztVAMQ8VQBUPlUA9T9VAJZBVQA2Q1UA10RVAHhGVQApSFUAyklVAHtLVQAcTVUAzU5VAG5QVQAfUlUAwFNVAFBVVQDwVlUAkVhVADJaVQDSW1UAc11VACRfVQDFYFUAdmJVABdkVQDIZVUAaWdVABppVQCqalUAS2xVAOxtVQCMb1UALXFVAM5yVQB/dFUAIHZVANF3VQByeVUAI3tVAMR8VQB1flUABYBVAKaBVQBGg1UA1oRVAHeGVQAoiFUAyYlVAHqLVQAbjVUAzI5VAG2QVQAfklUAv5NVAHCVVQARl1UAsphVAEKaVQDim1UAg51VACSfVQDVoFUAdqJVACekVQDIpVUAeadVABqpVQDLqlUAbKxVAB2uVQC+r1UATrFVAO6yVQCPtFUAMLZVANC3VQBxuVUAIrtVAMO8VQB0vlUAFcBVAMbBVQBnw1UAGMVVAKjGVQBJyFUA6slVAIrLVQArzVUAzM5VAH3QVQAe0lUAz9NVAHDVVQAh11UAwthVAHPaVQAU3FUApN1VAETfVQDl4FUAhuJVACfkVQDH5VUAeOdVABnpVQDK6lUAa+xVABzuVQC971UAXvFVAP7yVQCO9FUAL/ZVAOD3VQCB+VUAMvtVAML8VQBj/lUABABWAKQBVgBFA1YA5gRWAJcGVgA4CFYA6QlWAIoLVgA7DVYA3A5WAI0QVgAuElYAvhNWAF4VVgD/FlYAoBhWAEAaVgDhG1YAkh1WADMfVgDkIFYAhSJWADYkVgDXJVYAiCdWABgpVgC5KlYAWixWAPotVgCbL1YAPDFWAO0yVgCONFYAPzZWAOA3VgCROVYAMjtWAOM8VgCEPlYAFEBWALRBVgBVQ1YA9kRWAJZGVgA3SFYA6ElWAIlLVgA6TVYA205WAIxQVgAcUlYAvVNWAF5VVgD+VlYAn1hWAEBaVgDxW1YAkl1WAENfVgDkYFYAhGJWACVkVgC1ZVYAVmdWAPdoVgCXalYASGxWAOltVgCab1YAO3FWAOxyVgCNdFYAPnZWAN93VgCAeVYAEHtWALB8VgBRflYA8n9WAKOBVgBEg1YA9YRWAJaGVgBHiFYA6IlWAHiLVgAYjVYAuY5WAFqQVgD6kVYAm5NWAEyVVgDtllYAnphWAD+aVgDwm1YAgJ1WACGfVgDCoFYAYqJWAAOkVgCkpVYAVadWAPaoVgCnqlYASKxWAPmtVgCar1YAS7FWANuyVgB8tFYAHLZWAKy3VgBNuVYA/7pWAJ+8VgBQvlYA8b9WAKLBVgBDw1YA9MRWAITGVgAlyFYAxslWAGbLVgAHzVYAqM5WAFnQVgD60VYAq9NWAEzVVgD91lYAnthWAC7aVgDO21YAb91WABDfVgCw4FYAUeJWAALkVgCj5VYAVOdWAPXoVgCm6lYANuxWANftVgB471YAGPFWALnyVgBa9FYAC/ZWAKz3VgBd+VYA/vpWAK/8VgA//lYA4P9WAIABVwAQA1cAsQRXAGIGVwADCFcAtAlXAFULVwAHDVcApw5XAFgQVwDoEVcAiRNXACoVVwDKFlcAaxhXAAwaVwC9G1cAXh1XAA8fVwCwIFcAYSJXAAIkVwCSJVcAMidXANMoVwB0KlcAFCxXALUtVwBmL1cABzFXALgyVwBZNFcACjZXAKs3VwA7OVcA7DpXAI08VwA+PlcA3z9XAJBBVwAxQ1cA4kRXAINGVwA0SFcAxElXAGVLVwAGTVcApk5XAEdQVwDoUVcAmVNXADpVVwDrVlcAjFhXAD1aVwDNW1cAbl1XAA9fVwCeYFcAP2JXAPBjVwCRZVcAQmdXAONoVwCUalcANWxXAOZtVwCHb1cAKHFXALhyVwBYdFcA+XVXAJp3VwBLeVcA7HpXAJ18VwA+flcA739XAJCBVwBBg1cA0YRXAHKGVwASiFcAoolXAEOLVwD0jFcAlY5XAEaQVwDnkVcAmJNXADmVVwDallcAaphXAAqaVwCrm1cATJ1XAP2eVwCeoFcAT6JXAPCjVwChpVcAQqdXAPOoVwCUqlcAJKxXAMStVwBlr1cABrFXAKayVwBHtFcA+LVXAJm3VwBKuVcA67pXAJy8VwAsvlcAzb9XAG7BVwAOw1cAr8RXAFDGVwAByFcAoslXAFPLVwD0zFcApc5XADXQVwDW0VcAdtNXAAbVVwCn1lcAWNhXAPnZVwCq21cAS91XAPzeVwCd4FcAPuJXAM7jVwBu5VcAD+dXALDoVwBh6lcAAuxXALPtVwBU71cABfFXAKbyVwBX9FcA+PVXAKn3VwBK+VcA+/pXAJz8VwBN/lcA3f9XAH4BWAAfA1gArgRYAE8GWAAACFgAoQlYAFILWADzDFgApA5YAEUQWAD2EVgAlxNYAEgVWADYFlgAeRhYABoaWAC6G1gAWx1YAPweWACtIFgATiJYAP8jWACgJVgAUSdYAOEoWACCKlgAIixYALItWABTL1gABDFYAKUyWABWNFgA9zVYAKg3WABJOVgA+jpYAIo8WAArPlgAzD9YAGxBWAANQ1gArkRYAF9GWAAASFgAsUlYAFJLWAADTVgAk05YADRQWADUUVgAZFNYAAVVWAC2VlgAV1hYAAhaWACpW1gAWl1YAPteWACcYFgALGJYAMxjWABtZVgADmdYAL9oWABgalgAEWxYALJtWABjb1gABHFYALVyWABWdFgA5nVYAIZ3WAAneVgAyHpYAGh8WAAJflgAun9YAFuBWAAMg1gArYRYAF6GWADvh1gAj4lYADCLWADQjFgAcY5YABKQWADDkVgAZJNYABWVWAC2llgAZ5hYAPeZWACYm1gAOJ1YAMieWABpoFgAGqJYALujWABspVgADadYAL6oWABfqlgAEKxYALGtWABSr1gA4rBYAIKyWAAjtFgAxLVYAHW3WAAWuVgAt7pYAFe8WAD4vVgAmL9YADnBWADawlgAesRYABvGWADMx1gAbclYAB7LWAC/zFgAcM5YABHQWADC0VgAY9NYAATVWACU1lgANNhYANXZWAB221gAJ91YAMjeWAB54FgAGuJYAMvjWABs5VgAHedYAK3oWABO6lgA7utYAH/tWAAf71gA0PBYAHHyWAAi9FgAw/VYAHT3WAAV+VgAxvpYAFb8WAD3/VgAmP9YADgBWQDZAlkAegRZACsGWQDMB1kAfQlZAB4LWQDPDFkAcA5ZAAAQWQCgEVkAQRNZAOIUWQCCFlkAIxhZANQZWQB1G1kAJh1ZAMceWQB4IFkAGSJZALojWQBKJVkA6iZZAIsoWQAsKlkA3StZAH4tWQAvL1kA0DBZAIEyWQAiNFkA0zVZAHQ3WQAEOVkApDpZAEU8WQDmPVkAhz9ZACdBWQDYQlkAeURZACpGWQDLR1kAfElZAAxLWQCtTFkATk5ZAO5PWQCPUVkAMFNZAOFUWQCCVlkAM1hZANRZWQCFW1kAFV1ZALZeWQBWYFkA92FZAIdjWQA4ZVkA2WZZAIpoWQAralkA3GtZAH1tWQAub1kAz3BZAHByWQAAdFkAoHVZAEF3WQDieFkAk3pZADR8WQDlfVkAhn9ZADeBWQDYglkAiYRZACqGWQC6h1kAWolZAPuKWQCcjFkAPI5ZAN2PWQB+kVkAL5NZANCUWQCBllkAEZhZALKZWQBSm1kA85xZAIOeWQA0oFkA1aFZAIajWQAnpVkA2KZZAHmoWQAqqlkAuqtZAFutWQD8rlkAnLBZAD2yWQDes1kAj7VZADC3WQDhuFkAgrpZADO8WQDUvVkAZL9ZAATBWQClwlkARsRZAObFWQCHx1kAOMlZANnKWQCKzFkAK85ZANzPWQBs0VkADdNZAK7UWQBO1lkA79dZAJDZWQBB21kA4txZAJPeWQA04FkA5eFZAIbjWQA35VkAx+ZZAGjoWQAI6lkAqetZADntWQDq7lkAi/BZADzyWQDd81kAjvVZAC/3WQDQ+FkAYPpZAAD8WQCh/VkAQv9ZAPMAWgCUAloARQRaAOYFWgCXB1oAOAlaAMgKWgBoDFoACQ5aAKoPWgBKEVoA6xJaAJwUWgA9FloA7hdaAI8ZWgBAG1oA4RxaAIIeWgASIFoAsiFaAFMjWgD0JFoApSZaAEYoWgD3KVoAmCtaAEktWgDqLloAejBaABoyWgC7M1oAXDVaAPw2WgCdOFoATjpaAO87WgCgPVoAQT9aAPJAWgCTQloARERaAOVFWgCGR1oAFklaALZKWgBXTFoA+E1aAKlPWgBKUVoA+1JaAJxUWgBNVloA7ldaAJ9ZWgAvW1oA0FxaAHBeWgARYFoAoWFaAFJjWgDzZFoApGZaAEVoWgD2aVoAl2taAEhtWgDpbloAmnBaACpyWgDLc1oAbHVaAAx3WgCteFoATnpaAP97WgCgfVoAUX9aAPKAWgCjgloAM4RaANSFWgB0h1oAFYlaAKWKWgBWjFoA941aAKiPWgBJkVoA+pJaAJuUWgA8lloAzJdaAGyZWgANm1oArpxaAF+eWgAAoFoAsaFaAFKjWgADpVoApKZaAFWoWgDlqVoAhqtaACatWgDHrloAV7BaAAiyWgCps1oAWrVaAPu2WgCsuFoAPLpaAN27WgB+vVoAHr9aAL/AWgBgwloAEcRaALLFWgBjx1oABMlaAJTKWgA0zFoA1c1aAHbPWgAW0VoAt9JaAGjUWgAJ1loAutdaAFvZWgAM21oAnNxaAD3eWgDe31oAf+FaAB/jWgDA5FoAceZaABLoWgDD6VoAZOtaAPTsWgCU7loANfBaANbxWgB281oAF/VaAMj2WgBp+FoAGvpaAKr7WgBL/VoA7P5aAIwAWwAtAlsAzgNbAH8FWwAgB1sA0QhbAHIKWwACDFsAog1bAEMPWwDkEFsAhBJbABQUWwC1FVsAVhdbAPYYWwCXGlsAOBxbAMgdWwBoH1sACSFbAKoiWwBbJFsA/CVbAK0nWwBOKVsA/ypbAKAsWwAwLlsA0C9bAHExWwASM1sAsjRbAFM2WwAEOFsApTlbAFc7WwD3PFsAqD5bAElAWwD6QVsAikNbACtFWwDMRlsAbEhbAA1KWwCuS1sAX01bAABPWwCxUFsAUlJbAANUWwCkVVsANFdbANRYWwB1WlsAFlxbALZdWwBXX1sACGFbAKliWwBaZFsA+2VbAKxnWwBNaVsA/mpbAI5sWwAvblsA0G9bAHBxWwARc1sAsnRbAGN2WwAEeFsAtXlbAFZ7WwAHfVsAqH5bAFmAWwDpgVsAioNbACqFWwDLhlsAW4hbAAyKWwCti1sAX41bAP+OWwCwkFsAUZJbAAKUWwCSlVsAM5dbANSYWwB0mlsAFZxbALadWwBnn1sACKFbALmiWwBapFsAC6ZbAKynWwA8qVsA3KpbAH2sWwAerlsAvq9bAF+xWwAQs1sAsbRbAGK2WwADuFsAtLlbAFW7WwAGvVsAlr5bADfAWwDYwVsAeMNbABnFWwC6xlsAa8hbAAzKWwC9y1sAXs1bAA/PWwCw0FsAYdJbAALUWwCS1VsAMtdbANPYWwB02lsAFNxbALXdWwBn31sAB+FbALjiWwBZ5FsACuZbAKvnWwBM6VsA7OpbAI3sWwA+7lsA3+9bAJDxWwAx81sA4vRbAIP2WwA0+FsAxPlbAGX7WwAG/VsAp/5bAEcAXADoAVwAmQNcADoFXADrBlwAjAhcAD0KXADeC1wAbg1cAA4PXACvEFwAUBJcAPATXACRFVwAQhdcAOMYXACUGlwANRxcAOcdXAB2H1wAFyFcALgiXABYJFwA+SVcAJonXABLKVwA7CpcAJ0sXAA+LlwA7y9cAJAxXAAgM1wAwDRcAGE2XAACOFwAojlcAEM7XAD0PFwAlT5cAEZAXADnQVwAmENcADlFXADqRlwAekhcABtKXAC8S1wAXE1cAP1OXACeUFwAT1JcAPBTXAChVVwAQldcAPNYXACDWlwAJFxcAMRdXABlX1wA9WBcAKZiXABHZFwA+GVcAJlnXABKaVwA62pcAJxsXAA9blwA3m9cAG5xXAAOc1wAr3RcAFB2XAABeFwAonlcAFN7XAD0fFwApX5cAEaAXAD3gVwAmINcACiFXADIhlwAaYhcAAqKXACqi1wAS41cAPyOXACdkFwATpJcAO+TXACglVwAQZdcAPKYXACCmlwAI5xcAMSdXABkn1wABaFcAKaiXABXpFwA+KVcAKmnXABKqVwA+6pcAIusXAAsrlwAzK9cAG2xXAD9slwArrRcAE+2XAAAuFwAoblcAFK7XADzvFwApL5cAEXAXAD3wVwAhsNcACfFXADIxlwAaMhcAAnKXACqy1wAW81cAPzOXACc0FwAPdJcAN7TXAB/1VwAH9dcAMDYXABx2lwAEtxcAMPdXABk31wAFeFcALbiXABG5FwA5uVcAIfnXAAo6VwAyOpcAGnsXAAa7lwAu+9cAGzxXAAN81wAv/RcAF/2XAAA+FwAoPlcADD7XADR/FwAcv5cACMAXQDEAV0AdQNdABYFXQDHBl0AaAhdABkKXQC6C10ASg1dAOoOXQCLEF0ALBJdAMwTXQBtFV0AHhddAL8YXQBwGl0AERxdAMIdXQBjH10ABCFdAKQiXQA0JF0A1SVdAHYnXQAnKV0AyCpdAHksXQAaLl0Ayy9dAGwxXQAdM10AvjRdAE42XQDuN10AjzldADA7XQDQPF0AcT5dACJAXQDDQV0AdENdABVFXQDHRl0AZ0hdAAhKXQCoS10AOE1dANlOXQB6UF0AK1JdAMxTXQB9VV0AHlddAM9YXQBwWl0AIVxdAMJdXQBSX10A8mBdAJNiXQA0ZF0A1GVdAHVnXQAWaV0Ax2pdAFdsXQD4bV0AmG9dADlxXQDqcl0Ai3RdADx2XQDMd10AbXldAA57XQCufF0AT35dAPB/XQChgV0AQoNdAPOEXQCUhl0ARYhdAOaJXQB2i10AF41dALeOXQBYkF0A+JFdAJmTXQBKlV0A65ZdAJyYXQA9ml0A7ptdAI+dXQBAn10A0KBdAHGiXQASpF0AsqVdAFOnXQD0qF0ApapdAEasXQD3rV0AmK9dAEmxXQDqsl0Am7RdACu2XQDMt10AbLldAA27XQCdvF0ATr5dAO+/XQCgwV0AQcNdAPLEXQCTxl0ARMhdANTJXQB1y10AFs1dALbOXQBX0F0A+NFdAKnTXQBK1V0A+9ZdAJzYXQAs2l0AzNtdAG3dXQAO310AruBdAE/iXQDw410AkOVdADHnXQDB6F0AcupdABPsXQDE7V0AZe9dABbxXQC38l0AaPRdAAn2XQC6910ASvldAOv6XQCM/F0ALP5dAM3/XQBuAV4AHwNeAMAEXgBxBl4AEgheAMMJXgBTC14A9AxeAJQOXgA1EF4AxRFeAHYTXgAXFV4AyBZeAGkYXgAaGl4AqhteAEsdXgDsHl4AjCBeAC0iXgDOI14AfyVeACAnXgDRKF4AcipeACMsXgDELV4AdS9eAAUxXgCmMl4ARjReAOc1XgB3N14AKDleAMk6XgB6PF4AGz5eAMw/XgBtQV4A/UJeAK9EXgBPRl4A8EdeAJBJXgAxS14A0kxeAGJOXgACUF4Ao1FeAERTXgDkVF4AhVZeADdYXgDXWV4AiFteABhdXgC5Xl4AWmBeAPphXgCbY14APGVeAO1mXgCOaF4AP2peAOBrXgCRbV4AMm9eAMJwXgBicl4AA3ReAKR1XgBEd14A5XheAJZ6XgA3fF4A6H1eAIl/XgA6gV4A24JeAHyEXgAchl4ArIdeAE2JXgDuil4An4xeAECOXgDxj14AkpFeAEOTXgDklF4AlZZeACWYXgDGmV4AZpteAAedXgCXnl4ASKBeAOmhXgCao14AO6VeAOymXgCNqF4AP6peAN+rXgCArV4AIK9eALCwXgBRsl4A8rNeAKO1XgBEt14A9bheAJa6XgBHvF4A6L1eAJm/XgA6wV4AysJeAGrEXgALxl4ArMdeAEzJXgDtyl4AnsxeAD/OXgDwz14AkdFeAELTXgDj1F4AhNZeACTYXgC02V4AVdteAPbcXgCn3l4ASOBeAPnhXgCa414AS+VeAOzmXgB86F4AHOpeAL3rXgBe7V4A/u5eAJ/wXgBQ8l4A8fNeAKL1XgBD914A5PheAIT6XgAU/F4Atf1eAFb/XgAHAV8AqAJfAFkEXwD6BV8AqwdfAEwJXwD9Cl8AngxfAE8OXwDwD18AoRFfAEITXwDzFF8AlBZfACQYXwDEGV8AZRtfAAYdXwCmHl8ARyBfAPghXwCZI18ASiVfAOsmXwCcKF8APSpfAN4rXwB+LV8ADy9fAK8wXwBQMl8AATRfAKI1XwBTN18A9DhfAKU6XwBGPF8A9z1fAJg/XwBJQV8A2UJfAHpEXwAaRl8Au0dfAEtJXwD8Sl8AnUxfAE9OXwDvT18AoFFfAEFTXwDyVF8AglZfACNYXwDEWV8AZFtfAAVdXwCmXl8AV2BfAPhhXwCpY18ASmVfAPtmXwCLaF8ALGpfAMxrXwBtbV8A/W5fAK5wXwBPcl8AAHRfAKF1XwBSd18A83hfAKR6XwA0fF8A1X1fAHZ/XwAXgV8At4JfAFiEXwAJhl8AqodfAFuJXwD8il8ArYxfAD2OXwDej18AfpFfAB+TXwCvlF8AYJZfAAGYXwCymV8AU5tfAASdXwClnl8AV6BfAPehXwCYo18AOKVfAMimXwBpqF8ACqpfALurXwBcrV8ADa9fAK6wXwBfsl8AALRfALG1XwBBt18A4rhfAIK6XwAjvF8As71fAGS/XwAFwV8AtsJfAFfEXwD4xV8AmMdfADnJXwDayl8AesxfABvOXwC8z18AbdFfAA7TXwC/1F8AYNZfAPDXXwCQ2V8AMdtfANLcXwBy3l8AE+BfAMThXwBl418AFuVfALfmXwBY6F8A+OlfAIjrXwAp7V8Ayu5fAHvwXwAc8l8AzfNfAG71XwAf918Ar/hfAFD6XwDw+18Akf1fACH/XwDSAGAAcwJgACQEYADFBWAAdgdgABcJYADICmAAaQxgAAoOYACqD2AAOhFgANsSYAB8FGAALRZgAM4XYAB/GWAAIBtgANEcYAByHmAAIyBgAMQhYAB1I2AAFiVgAKYmYABGKGAA5ylgAIgrYAAoLWAAyS5gAHowYAAbMmAAzDNgAG01YAAON2AArzhgAD46YADfO2AAgD1gADE/YADSQGAAg0JgACREYADVRWAAdkdgACdJYAC3SmAAWExgAPhNYACZT2AAKVFgANpSYAB7VGAALFZgAM1XYAB+WWAAH1tgANBcYABgXmAAAWBgAKJhYABCY2AA42RgAIRmYAA1aGAA1mlgAIdrYAAobWAA2W5gAGlwYAAKcmAAqnNgAEt1YADbdmAAjHhgAC16YADee2AAf31gADB/YADRgGAAgoJgACOEYADEhWAAZIdgAPSIYACVimAANoxgAOeNYACIj2AAOZFgANqSYACLlGAALJZgALyXYABtmWAADptgAL+cYABgnmAAEaBgALKhYABjo2AABKVgALWmYABWqGAAB6pgAKirYABZrWAA+q5gAKuwYABMsmAA/bNgAI21YAAut2AAzrhgAG+6YAD/u2AAsL1gAFG/YAACwWAAo8JgAFTEYAD1xWAApsdgAEfJYADoymAAiMxgABjOYAC5z2AAWtFgAAvTYACs1GAAXdZgAP7XYACv2WAAUNtgAAHdYACR3mAAMuBgANLhYABz42AAA+VgALTmYABV6GAABupgAKfrYABY7WAA+e5gAKrwYABL8mAA7PNgAIz1YAAc92AAvfhgAF76YAAP/GAAsP1gAGH/YAACAWEAswJhAFQEYQAFBmEAlQdhADYJYQDWCmEAdwxhAAcOYQC4D2EAWRFhAAoTYQCrFGEAXBZhAP0XYQCuGWEATxthAAAdYQChHmEAQiBhAOIhYQByI2EAEyVhALQmYQBlKGEABiphALcrYQBYLWEACS9hAKowYQBbMmEA/DNhAIw1YQAsN2EAzThhAG46YQAOPGEArz1hAGA/YQABQWEAskJhAFNEYQAERmEApUdhAFZJYQDmSmEAh0xhAChOYQDIT2EAaVFhAApTYQC7VGEAXFZhAA1YYQCuWWEAX1thAO9cYQCQXmEAMGBhANFhYQBhY2EAEmVhALNmYQBkaGEABWphALZrYQBXbWEACG9hAKlwYQBKcmEA6nNhAHp1YQAbd2EAvHhhAG16YQAOfGEAv31hAGB/YQARgWEAsoJhAGOEYQAEhmEAtYdhAFaJYQAHi2EAqIxhAFmOYQD6j2EAipFhACqTYQDLlGEAbJZhAAyYYQCtmWEAXpthAP+cYQCwnmEAUaBhAAKiYQCjo2EAVKVhAPWmYQCWqGEANqphAMerYQBnrWEACK9hALmwYQBasmEAC7RhAKy1YQBdt2EA/rhhAK+6YQA/vGEA4L1hAIC/YQAhwWEAscJhAGLEYQADxmEAtMdhAFXJYQAHy2EAp8xhAFjOYQD5z2EAmtFhADrTYQDK1GEAa9ZhAAzYYQC92WEAXtthAA/dYQCw3mEAYeBhAALiYQCz42EAVOVhAOTmYQCE6GEAJephAMbrYQBm7WEAB+9hALjwYQBZ8mEACvRhAKv1YQBc92EA/fhhAK76YQBP/GEA8P1hAJD/YQAgAWIAwQJiAGIEYgATBmIAtAdiAGUJYgAGC2IAtwxiAFgOYgAJEGIAqhFiADoTYgDaFGIAexZiABwYYgC8GWIAXRtiAA8dYgCvHmIAPyBiAPAhYgCAI2IAISViAMImYgBzKGIAFCpiAMUrYgBmLWIAFy9iALgwYgBpMmIACjRiALs1YgBLN2IA7DhiAIw6YgAtPGIAvT1iAG4/YgAPQWIAwEJiAGFEYgASRmIAs0diAGRJYgAFS2IAtkxiAEZOYgDnT2IAiFFiAChTYgDJVGIAalZiAApYYgCrWWIATFtiAOxcYgCNXmIALmBiAN9hYgCAY2IAMWViANJmYgCDaGIAJGpiALRrYgBUbWIA9W5iAJZwYgA2cmIA13NiAIh1YgApd2IA2nhiAHt6YgAsfGIAzX1iAH5/YgAfgWIA0IJiAGCEYgABhmIAoodiAEKJYgDjimIAlIxiACSOYgDFj2IAZpFiAAaTYgCnlGIASJZiAPmXYgCamWIAS5tiAOycYgCdnmIAPqBiAM6hYgBuo2IAD6ViALCmYgBQqGIA8aliAKKrYgBDrWIA9K5iAJWwYgBGsmIA57NiAJi1YgA5t2IA2rhiAHq6YgAKvGIAq71iAEy/YgD9wGIAnsJiAE/EYgDwxWIAocdiAELJYgDzymIAg8xiACTOYgDEz2IAZdFiAPXSYgCn1GIAR9ZiAPjXYgCZ2WIASttiAOvcYgCc3mIAPeBiAO7hYgB+42IAH+ViAMDmYgBg6GIAAepiAKLrYgBT7WIA9O5iAKXwYgBG8mIA5/NiAHb1YgAX92IAuPhiAFj6YgD5+2IAmv1iAEv/YgDsAGMAnQJjAD4EYwDvBWMAfwdjACAJYwDACmMAYQxjAPENYwCiD2MAQxFjAPQSYwCVFGMARhZjAOcXYwCYGWMAORtjAOocYwCLHmMAPCBjAN0hYwCOI2MALyVjAOAmYwCBKGMAMipjANMrYwCELWMAJS9jANYwYwB3MmMAKDRjAMk1YwBqN2MACjljAJo6YwA7PGMA3D1jAI0/YwAuQWMA30JjAIBEYwAxRmMA0kdjAINJYwAkS2MAtExjAFROYwD1T2MAllFjADZTYwDXVGMAiFZjAClYYwDaWWMAe1tjACxdYwDNXmMAfmBjAB9iYwDAY2MAYGVjAPBmYwCRaGMAMmpjAONrYwCEbWMANW9jANZwYwCHcmMAKHRjANl1YwBpd2MACnljAKp6YwBLfGMA231jAIx/YwAtgWMA3oJjAH+EYwAwhmMA0YdjAIKJYwAji2MAxIxjAGSOYwD0j2MAlZFjADaTYwDnlGMAiJZjADmYYwDamWMAi5tjACydYwDdnmMAfqBjAA6iYwCvo2MAT6VjAPCmYwCQqGMAMapjAOKrYwCDrWMANK9jANWwYwCGsmMAJ7RjANi1YwB5t2MAKrljAMu6YwB8vGMAHb5jAL6/YwBewWMA78JjAI/EYwAwxmMA4cdjAILJYwAzy2MA1MxjAIXOYwAm0GMA19FjAHjTYwAp1WMAudZjAFrYYwD62WMAm9tjACvdYwDc3mMAfeBjAC/iYwDP42MAgOVjACHnYwDS6GMAc+pjACTsYwDF7WMAZu9jAAbxYwCW8mMAN/RjANj1YwCJ92MAKvljANv6YwB8/GMALf5jAM7/YwB/AWQAIANkALAEZABQBmQA8QdkAJIJZAAyC2QA0wxkAIQOZAAlEGQA1hFkAHcTZAAoFWQAyRZkAHoYZAAbGmQAzBtkAG0dZAAOH2QAryBkAD4iZADfI2QAgCVkADEnZADSKGQAgypkACQsZADVLWQAdi9kACcxZAC3MmQAWDRkAPg1ZACZN2QAKTlkANo6ZAB7PGQALD5kAM0/ZAB+QWQAH0NkANBEZABxRmQAIkhkAMNJZAB0S2QAFU1kALZOZABWUGQA5lFkAIdTZAAoVWQA2VZkAHpYZAArWmQAzFtkAH1dZAAeX2QAz2BkAHBiZAAhZGQAsWVkAFJnZADyaGQAk2pkACNsZADUbWQAdW9kACZxZADHcmQAeHRkABl2ZAC6d2QAWnlkAPt6ZACcfGQAPH5kAN1/ZAB+gWQAL4NkANCEZACBhmQAEYhkALKJZABSi2QA84xkAIOOZAA0kGQA1ZFkAIaTZAAnlWQA2JZkAHmYZAAqmmQAy5tkAHydZAAMn2QAraBkAE6iZADuo2QAj6VkADCnZADhqGQAgqpkADOsZADUrWQAha9kACaxZAC2smQAVrRkAPe1ZACYt2QAOLlkANm6ZACKvGQAK75kANy/ZAB9wWQALsNkAM/EZACAxmQAIchkANLJZABzy2QAJM1kAMXOZAB30GQAF9JkAMjTZABp1WQAGtdkAKrYZABL2mQA7NtkAIzdZAAt32QAzuBkAH/iZAAg5GQA0eVkAHLnZAAj6WQAxOpkAFTsZAD07WQAle9kADbxZADW8mQAd/RkACj2ZADJ92QAevlkABv7ZADM/GQAbf5kAB4AZQCuAWUATwNlAPAEZQCQBmUAMQhlANIJZQCDC2UAJA1lANUOZQB2EGUAJxJlALcTZQBYFWUA+BZlAJkYZQApGmUA2htlAHsdZQAsH2UAzSBlAH8iZQAfJGUA0CVlAHEnZQASKWUAsiplAEIsZQDjLWUAhC9lADUxZQDWMmUAhzRlACg2ZQDZN2UAejllACs7ZQDMPGUAXD5lAPw/ZQCdQWUAPkNlAN5EZQB/RmUAMEhlANFJZQCCS2UAI01lAMROZQBUUGUA9FFlAJVTZQA2VWUA1lZlAHdYZQAoWmUAyVtlAHpdZQAbX2UAzGBlAG1iZQAeZGUAv2VlAGBnZQAAaWUAkGplADFsZQDSbWUAg29lACRxZQDVcmUAdnRlACd2ZQDId2UAWHllAPh6ZQCZfGUAOn5lANp/ZQB7gWUALINlAM2EZQB+hmUAH4hlANCJZQBxi2UAIo1lALKOZQBTkGUA9JFlAJSTZQA1lWUA1pZlAIeYZQAommUA2ZtlAHqdZQArn2UAzKBlAFyiZQD8o2UAnaVlAD6nZQDeqGUAf6plADCsZQDRrWUAgq9lACOxZQDUsmUAdbRlACa2ZQDHt2UAaLllAAi7ZQCYvGUAOb5lANq/ZQCLwWUALMNlAN3EZQB+xmUAL8hlANDJZQCBy2UAIs1lALLOZQBS0GUA89FlAJTTZQA01WUA1dZlAIbYZQAn2mUA2NtlAHndZQAq32UAy+BlAHziZQAd5GUAz+VlAG/nZQAQ6WUAsOplAEDsZQDh7WUAgu9lADPxZQDU8mUAhfRlACb2ZQDX92UAePllACn7ZQDK/GUAWv5lAPr/ZQCbAWYAPANmANwEZgB9BmYAHghmAL4JZgBfC2YA7wxmAKAOZgBBEGYA8hFmAJMTZgBEFWYA5RZmAJcYZgA3GmYA6BtmAIkdZgA6H2YAyiBmAGsiZgAMJGYArCVmAE0nZgDuKGYAnypmAEAsZgDxLWYAki9mAEMxZgDkMmYAdDRmABQ2ZgC1N2YAVjlmAPY6ZgCXPGYASD5mAOk/ZgCaQWYAO0NmAOxEZgCNRmYAPkhmAN9JZgCQS2YAMU1mAOJOZgCDUGYAJFJmAMRTZgBUVWYA9VZmAJZYZgBHWmYA6FtmAJldZgA6X2YA62BmAIxiZgA9ZGYA3mVmAG5nZgAOaWYAr2pmAFBsZgDwbWYAkW9mAEJxZgDjcmYAlHRmADV2ZgDWd2YAdnlmABd7ZgC4fGYASH5mAOh/ZgCJgWYAKoNmAMqEZgBrhmYAHIhmAL2JZgBui2YAD41mAMCOZgBhkGYAEpJmALOTZgBUlWYA9JZmAISYZgAlmmYAxptmAHedZgAYn2YAyaBmAGqiZgAbpGYAvKVmAG2nZgAOqWYAv6pmAGCsZgARrmYAsq9mAGOxZgAEs2YAtbRmAFa2ZgAHuGYAl7lmADi7ZgDYvGYAeb5mAAnAZgC6wWYAW8NmAAzFZgCtxmYAX8hmAP/JZgCwy2YAUc1mAALPZgCj0GYAM9JmAOTTZgB01WYAFddmALbYZgBn2mYACNxmALndZgBa32YAC+FmAKziZgBd5GYA/uVmAK/nZgBQ6WYA4OpmAIDsZgAh7mYAwu9mAGLxZgAD82YAtPRmAFX2ZgAG+GYAp/lmAFj7ZgD5/GYAqv5mAEsAZwD8AWcAnQNnAE4FZwDvBmcAoAhnADAKZwDRC2cAcg1nABIPZwCzEGcAVBJnAAUUZwCmFWcAVxdnAPgYZwCpGmcAShxnAPsdZwCLH2cALCFnAMwiZwBtJGcA/SVnAK4nZwBPKWcAACtnAKEsZwBSLmcA8y9nAKQxZwBFM2cA9jRnAJc2ZwBIOGcA7zhnAJA6ZwAwPGcA0T1nAHI/ZwACQWcAokJnAFREZwD0RWcApkdnAEdJZwD4SmcAmExnAEpOZwDqT2cAnFFnADxTZwDdVGcAbVZnAA5YZwCuWWcAT1tnAN9cZwCAXmcAIGBnAMFhZwByY2cAE2VnAMRmZwBlaGcAFmpnALdrZwBobWcACW9nALpwZwBbcmcADHRnAK11ZwBOd2cA/3hnAKB6ZwBAfGcA4X1nAIJ/ZwASgWcAsoJnAGSEZwAEhmcAtodnAFaJZwAIi2cAqIxnAFqOZwD6j2cArJFnAEyTZwDtlGcAfZZnAB6YZwC+mWcAX5tnABCdZwCxnmcAYqBnAAOiZwCko2cARKVnAPamZwCGqGcAJqpnAMerZwBorWcACK9nAKmwZwBasmcA+7NnAKy1ZwBNt2cA/rhnAJ+6ZwBQvGcA8b1nAKK/ZwBDwWcA5MJnAITEZwAlxmcAxsdnAFbJZwD2ymcAqMxnAEjOZwD6z2cAmtFnAEzTZwDs1GcAntZnAD7YZwDf2WcAb9tnABDdZwCw3mcAUeBnAALiZwCj42cAVOVnAPXmZwCm6GcAR+pnAPjrZwCZ7WcASu9nAOvwZwCM8mcALPRnAM31ZwBu92cA/vhnAJ76ZwBQ/GcA8P1nAKL/ZwBCAWgA9AJoAJQEaABGBmgA1gdoAHYJaAAXC2gAuAxoAFgOaAD5D2gAqhFoAEsTaAD8FGgAnRZoAE8YaADvGWgAoBtoAEEdaADRHmgAciBoABIiaACzI2gAVCVoAPQmaACmKGgARipoAPgraACYLWgASi9oANowaAB6MmgAGzRoALw1aABcN2gA/ThoAK46aABPPGgAAD5oAKE/aABSQWgA80JoAKREaABFRmgA9kdoAJdJaAAnS2gAyExoAGhOaAAJUGgAqlFoAEpTaAD8VGgAnFZoAE5YaADuWWgAoFtoAEBdaADhXmgAcWBoABJiaACyY2gAU2VoAARnaAClaGgAV2poAPdraACobWgASW9oAPpwaACbcmgATHRoAO11aAB9d2gAHnloAL56aABffGgAAH5oAKB/aABSgWgA8oJoAKSEaABEhmgA9odoAJeJaAA3i2gAx4xoAGiOaAAIkGgAqZFoAFqTaAD7lGgArJZoAE2YaAD+mWgAn5toAFCdaADxnmgAoqBoAEOiaADko2gAhKVoACWnaADGqGgAVqpoAParaACorWgASK9oAPqwaACasmgATLRoAOy1aACet2gAPrloAPC6aACAvGgAIL5oAMG/aABiwWgAAsNoAKPEaABUxmgA9cdoAKbJaABHy2gA+MxoAJnOaAAp0GgAytFoAGrTaAAL1WgArNZoAEzYaAD+2WgAn9toAFDdaADw3mgAkeBoACHiaADC42gAYuVoAAPnaAC06GgAVepoAAbsaACn7WgAWO9oAPnwaACq8mgAS/RoAPz1aACM92gALfloAM76aABe/GgA/v1oALD/aABQAWkAAgNpAKIEaQBUBmkA9AdpAKYJaQA2C2kA1gxpAHcOaQAYEGkAuBFpAFkTaQAKFWkAqxZpAFwYaQD9GWkArhtpAE8daQAAH2kAoSBpADEiaQDSI2kAgyVpACQnaQDEKGkAdippABYsaQC3LWkAWC9pAOgwaQCIMmkAKTRpAMo1aQBqN2kACzlpALw6aQBdPGkADj5pAK8/aQBgQWkAAUNpALJEaQBTRmkABEhpAKVJaQA1S2kA1kxpAHZOaQAXUGkAuFFpAFhTaQAKVWkAqlZpAFxYaQD8WWkArltpAE5daQAAX2kAoGBpAEFiaQDRY2kAcmVpABJnaQCzaGkAZGppAAVsaQC2bWkAV29pAAhxaQCpcmkAWnRpAPt1aQCsd2kATXlpAP56aQCffGkAUH5pAPF/aQCigWkAQ4NpANOEaQB0hmkAFIhpALWJaQBWi2kA9oxpAKiOaQBIkGkA+pFpAJqTaQBMlWkA3JZpAHyYaQAdmmkAvptpAF6daQD/nmkAsKBpAFGiaQACpGkAo6VpAFSnaQD1qGkAp6ppAEesaQD4rWkAma9pACmxaQDKsmkAarRpAAu2aQCst2kATLlpAP66aQCevGkAUL5pAPC/aQCRwWkAMsNpAMLEaQBixmkAFMhpALTJaQBmy2kABs1pALjOaQBY0GkACtJpAKrTaQBL1WkA29ZpAHzYaQAc2mkAvdtpAG/daQAP32kAwOBpAGHiaQAS5GkAs+VpAGTnaQAF6WkAtuppAFfsaQDn7WkAiO9pACjxaQDJ8mkAavRpAAr2aQC892kAXPlpAA77aQCe/GkAPv5pAN//aQCAAWoAEANqALAEagBiBmoAAghqALQJagBUC2oABg1qAKYOagBYEGoA6BFqAIgTagApFWoAyhZqAGoYagALGmoAvBtqAF0dagAOH2oAryBqAGAiagABJGoAsiVqAFMnagAEKWoApSpqADUsagDWLWoAdy9qABcxagC4MmoAWDRqAAo2agCqN2oAXDlqAPw6agCuPGoAPj5qAN4/agB/QWoAIENqAMBEagBhRmoAEkhqALNJagBkS2oABU1qALdOagBXUGoACFJqAJhTagA5VWoA2lZqAGpYagAKWmoAvFtqAFxdagAOX2oArmBqAGBiagAAZGoAsmVqAFJnagDzaGoAg2pqACRsagDEbWoAZW9qABZxagC3cmoAaHRqAAl2agC6d2oAW3lqAAx7agCtfGoAPX5qAN5/agB/gWoAH4NqAMCEagBghmoAEohqALKJagBki2oABI1qALaOagBWkGoA95FqAIeTagAolWoAyJZqAGmYagAammoAu5tqAGydagANn2oAv6BqAF+iagAQpGoAsaVqAGKnagADqWoAk6pqADSsagDUrWoAda9qABaxagC2smoAaLRqAAi2agC6t2oAWrlqAAy7agCcvGoAPL5qAN2/agB+wWoAHsNqAL/EagBwxmoAEchqAMLJagBjy2oAFM1qALXOagBm0GoAB9JqAJfTagA41WoA2NZqAHnYagAa2moAuttqAGzdagAM32oAvuBqAF7iagAQ5GoAsOVqAFHnagDh6GoAgupqACLsagDD7WoAdO9qABXxagDH8moAZ/RqABj2agC592oAavlqAAv7agCb/GoAPP5qANz/agB9AWsAHgNrAL4EawBwBmsAEAhrAMIJawBiC2sAFA1rAKQOawBEEGsA5RFrAIYTawAmFWsAxxZrAHgYawAZGmsAyhtrAGsdawAcH2sAvSBrAG4iawAPJGsAnyVrAEAnawDgKGsAgSprACIsawDCLWsAdC9rABQxawDGMmsAZjRrABg2awC4N2sAajlrAAo7awC8PGsAXD5rAA5AawCeQWsAPkNrAN9EawCARmsAIEhrAMFJawByS2sAE01rAMROawBlUGsAFlJrALdTawBoVWsA+FZrAJlYawA6WmsAyltrAGpdawAcX2sAvGBrAG5iawAPZGsAwGVrAGBnawASaWsAsmprAFNsawDjbWsAhG9rACRxawDFcmsAdnRrABd2awDId2sAaXlrABp7awC7fGsAXH5rAPx/awCdgWsAPoNrAN6EawB/hmsAIIhrAMCJawByi2sAEo1rAMSOawBUkGsA9JFrAJWTawA2lWsA15ZrAHeYawAommsAyZtrAHqdawAbn2sAzKBrAG2iawAepGsAv6VrAHCnawAAqWsAoaprAEKsawDSrWsAcq9rACSxawDEsmsAdrRrABe2awDIt2sAaLlrABq7awC6vGsAW75rAOu/awCMwWsALMNrAM3EawB+xmsAH8hrANDJawBxy2sAIs1rAMPOawB00GsAFdJrAKXTawBG1WsA5tZrAIfYawAo2msAyNtrAHrdawAa32sAzOBrAGziawAe5GsAruVrAE7nawDv6GsAkOprADDsawDR7WsAgu9rACPxawDU8msAdfRrACb2awDH92sAV/lrAPj6awCY/GsAOf5rANr/awB6AWwALANsAMwEbAB+BmwAHwhsANAJbABwC2wAIg1sAMIObAB0EGwAFBJsAMYTbABmFWwAGBdsALgYbABZGmwA6RtsAIodbAAqH2wAyyBsAHwibAAdJGwAziVsAG8nbAAgKWwAwSpsAHIsbAATLmwAxC9sAGUxbAD1MmwAljRsADY2bADXN2wAeDlsABg7bADKPGwAaj5sABxAbAC8QWwAbkNsAA5FbADARmwAUEhsAPBJbACRS2wAMk1sANJObABzUGwAJFJsANZTbABmVWwABldsALhYbABYWmwA+VtsAIldbAAqX2wAymBsAGtibAAcZGwAvWVsAG5nbAAPaWwAwGpsAGFsbAASbmwAs29sAGRxbAAFc2wAtnRsAFd2bADnd2wAiHlsACh7bADJfGwAan5sAAqAbAC8gWwAXINsAA6FbACuhmwAYIhsAACKbAChi2wAMY1sANKObABykGwAE5JsAMSTbABllWwAFpdsALeYbABommwACZxsALqdbABbn2wADKFsAJyibAA9pGwA3qVsAG6nbAAOqWwAwKpsAGCsbAASrmwAsq9sAGSxbAAEs2wAtrRsAFa2bAAIuGwAmLlsADi7bADZvGwAer5sABrAbAC7wWwAbMNsAA3FbAC+xmwAX8hsABDKbACxy2wAYs1sAAPPbAC00GwAVdJsAAbUbACn1WwAN9dsANjYbAB42mwAGdxsALrdbABa32wADOFsAKzibABe5GwA/uVsALDnbABA6WwA4OpsAIHsbAAi7mwAwu9sAGPxbAAU82wAtfRsAGf2bAAH+GwAuPlsAFn7bAAK/WwAq/5sADsAbQDcAW0AfANtAB0FbQC+Bm0AXghtABAKbQCwC20AYg1tAAIPbQC0EG0AVBJtAAYUbQCWFW0ANhdtANcYbQB4Gm0AGBxtALkdbQBqH20ACyFtALwibQBdJG0ADiZtAK8nbQBgKW0AASttALIsbQBTLm0ABDBtAKUxbQBWM20A9zRtAKg2bQA4OG0A2TltAHo7bQAKPW0Aqj5tAFxAbQD8QW0ArkNtAE5FbQAAR20AoEhtAFJKbQDyS20ApE1tAERPbQDlUG0AdVJtABZUbQC2VW0AV1dtAAhZbQCpWm0AWlxtAPtdbQCsX20ATWFtAP5ibQCfZG0AUGZtAPFnbQCBaW0AImttAMJsbQBjbm0ABHBtAKRxbQBWc20A9nRtAKh2bQBIeG0A+nltAIp7bQAqfW0Ay35tAGyAbQAMgm0ArYNtAF6FbQD/hm0AsIhtAFGKbQACjG0Ao41tADOPbQDUkG0AdJJtABWUbQC2lW0AVpdtAAiZbQComm0AWpxtAPqdbQCsn20ATKFtAO2ibQB9pG0AHqZtAL6nbQBfqW0AEKttALGsbQBirm0AA7BtALSxbQBVs20ABrVtAKe2bQBYuG0A6LltAIm7bQAqvW0Aur5tAFrAbQAMwm0ArMNtAF7FbQD+xm0AsMhtAFDKbQACzG0Aos1tAFTPbQD00G0AptJtAEbUbQD41W0AiNdtACjZbQDJ2m0AatxtAArebQCr320AO+FtANzibQB85G0AHeZtAL7nbQBe6W0AEOttALDsbQBi7m0AAvBtALTxbQBU820ABvVtAKb2bQBH+G0A1/ltAHj7bQAY/W0Auf5tAGoAbgALAm4AvANuAF0FbgAOB24ArwhuAGAKbgABDG4Asg1uAFMPbgAEEW4AlBJuADUUbgDWFW4AdxduAAYZbgCnGm4ASBxuANgdbgB4H24AKiFuAMoibgB8JG4AHCZuAM4nbgBuKW4AICtuAMAsbgByLm4AEjBuAMQxbgBUM24A9DRuAJU2bgA2OG4A1jluAHc7bgAoPW4AyT5uAHpAbgAbQm4AzENuAG1FbgAeR24Av0huAE9KbgDwS24AkE1uADFPbgDSUG4AclJuACRUbgDEVW4AdlduABZZbgDIWm4AaFxuABpebgCqX24ASmFuAOtibgCMZG4ALGZuAM1nbgB/aW4AH2tuANBsbgBxbm4AInBuAMNxbgB0c24AFXVuAMZ2bgBneG4A93luAJh7bgA4fW4A2X5uAGmAbgAKgm4AqoNuAEuFbgDbhm4AfIhuAByKbgC9i24AXo1uAP6ObgCwkG4AUJJuAAKUbgCilW4AVJduAPSYbgCmmm4ANpxuANadbgB3n24AGKFuALiibgBZpG4ACqZuAKunbgBcqW4A/apuAJ6sbgA+rm4A8K9uAICxbgAgs24AwbRuAGK2bgACuG4Ao7luAFS7bgD1vG4Apr5uAEfAbgD4wW4AmcNuAErFbgDrxm4Ae8huABzKbgC8y24AXc1uAP7ObgCe0G4AUNJuAPDTbgCi1W4AQtduAPTYbgCU2m4ARtxuANbdbgB2324AF+FuALjibgBY5G4A+eVuAKrnbgBL6W4A/OpuAJ3sbgBP7m4A7+9uAH/xbgAg824AwPRuAGH2bgAC+G4AovluAFT7bgD0/G4Apv5uAEYAbwD4AW8AmANvADkFbwDJBm8AaghvAAoKbwCrC28AXA1vAP0ObwCuEG8ATxJvAAAUbwChFW8AUhdvAPMYbwCDGm8AJBxvAMQdbwBlH28ABiFvAKYibwBYJG8A+CVvAKonbwBKKW8A/CpvAJwsbwBOLm8A7i9vAKAxbwAwM28A0DRvAHE2bwASOG8AsjlvAFM7bwAEPW8ApT5vAFdAbwD3QW8AqENvAElFbwD6Rm8Am0hvACtKbwDMS28AbE1vAA1PbwCuUG8ATlJvAABUbwCgVW8AUldvAPJYbwCkWm8ARFxvAPZdbwCXX28AN2FvAMdibwBoZG8ACGZvAKlnbwBaaW8A+2pvAKxsbwBNbm8A/m9vAJ9xbwBQc28A8XRvAIF2bwAieG8AwnlvAGN7bwAEfW8ApH5vAFaAbwD2gW8AqINvAEiFbwD6hm8AmohvADuKbwDLi28AbI1vAAyPbwCtkG8AX5JvAP+TbwCwlW8AUZdvAAKZbwCjmm8AVJxvAPWdbwCmn28AR6FvANeibwB4pG8AGKZvALmnbwBaqW8A+qpvAKysbwBMrm8A/q9vAJ+xbwA/s28Az7RvAHC2bwAQuG8AsblvAEG7bwDivG8Agr5vACPAbwDUwW8AdcNvACfFbwDHxm8AeMhvABnKbwDKy28Aa81vAPvObwCc0G8APNJvAN3TbwB+1W8AHtdvANDYbwBw2m8AItxvAMLdbwBj328A8+BvAJTibwA05G8A1eVvAIbnbwAn6W8A2OpvAHnsbwAq7m8Ay+9vAHzxbwAd828ArfRvAE72bwDv928Aj/lvADD7bwDQ/G8Agv5vACIAcADUAXAAdANwACYFcADGBnAAZwhwAPcJcACYC3AAOA1wANkOcACKEHAAKxJwANwTcAB9FXAALxdwAM8YcACAGnAAIRxwANIdcABzH3AAJCFwALQicABVJHAA9iVwAJYncAAmKXAA2CpwAHgscAAqLnAA2y9wAHwxcAAcM3AAzjRwAG82cAAPOHAAwDlwAGE7cAASPXAAsz5wAGRAcAAFQnAAlUNwADZFcADWRnAAd0hwABhKcAC4S3AAak1wAApPcAC8UHAAXFJwAA5UcACeVXAAPldwAN9YcACAWnAAIFxwAMFdcAByX3AAE2FwAMRicABlZHAAFmZwALdncABHaXAA6GpwAIhscAApbnAAym9wAGpxcAAcc3AAvHRwAG52cAAOeHAAwHlwAGB7cAABfXAAkX5wADKAcADSgXAAc4NwAAOFcACkhnAARIhwAOWJcACWi3AAN41wAOiOcACJkHAAOpJwANuTcACMlXAALZdwAN6YcABumnAAD5xwALCdcABQn3AA4KBwAJKicAAypHAA5KVwAISncAA2qXAA1qpwAIiscAAornAAya9wAFmxcAD6snAAmrRwADu2cADst3AAjblwAD+7cADfvHAAkL5wADHAcADiwXAAg8NwABPFcAC0xnAAVMhwAPXJcACWy3AANs1wAOjOcACI0HAAOtJwANrTcACM1XAALNdwAM3YcABd2nAA/ttwAJ7dcAA/33AA8OBwAJHicABC5HAA4+VwAJTncAA16XAA5upwAIfscAA47nAAyO9wAGnxcAAK83AAqvRwADr2cADs93AAjPlwAD77cADe/HAAkP5wADAAcQDiAXEAggNxADQFcQDUBnEAZAhxABYKcQC2C3EAaA1xAAgPcQC6EHEAWhJxAAwUcQCsFXEAXhdxAP8YcQCfGnEALxxxANAdcQBwH3EAESFxAMIicQBjJHEAFCZxALUncQBmKXEABytxALgscQBZLnEA6S9xAIoxcQAqM3EAyzRxAGw2cQAMOHEAvjlxAF47cQAQPXEAsD5xAGJAcQDyQXEAkkNxADNFcQDURnEAdEhxABVKcQDHS3EAZ01xABhPcQC5UHEAalJxAAtUcQCbVXEAPFdxANxYcQB9WnEAHlxxAL5dcQBwX3EAEGFxAMJicQBiZHEAFGZxALRncQBVaXEA5WpxAIZscQAmbnEAx29xAHhxcQAZc3EAynRxAGt2cQAceHEAvXlxAG57cQAPfXEAwH5xAFCAcQDxgXEAkoNxADKFcQDChnEAdIhxABSKcQDGi3EAZo1xABiPcQC4kHEAapJxAAqUcQC8lXEATJdxAOyYcQCNmnEALpxxAM+dcQBvn3EAIKFxAMGicQBypHEAE6ZxAMSncQBUqXEA9apxAJascQA2rnEAxq9xAHixcQAYs3EAyrRxAGq2cQAcuHEAvLlxAG67cQAPvXEAwL5xAFDAcQDwwXEAkcNxADLFcQDSxnEAc8hxACTKcQDFy3EAds1xABfPcQDI0HEAadJxABrUcQC71XEAbNdxAA3ZcQCd2nEAPtxxAN7dcQB/33EAIOFxAMDicQBy5HEAEuZxAMTncQBk6XEAFutxALbscQBo7nEA+O9xAJjxcQA583EA2vRxAHr2cQAb+HEAzPlxAG37cQAe/XEAv/5xAHAAcgARAnIAwgNyAGMFcgDzBnIAlAhyADQKcgDVC3IAdg1yABcPcgDIEHIAaBJyABoUcgC6FXIAWxdyAPwYcgCMGnIALBxyAM0dcgB+H3IAHyFyANAicgBxJHIAIiZyAMMncgB0KXIAFStyAKUscgBGLnIA5i9yAIcxcgAoM3IAyDRyAHo2cgAaOHIAzDlyAGw7cgAePXIAvj5yAHBAcgAQQnIAsUNyAEFFcgDiRnIAgkhyACNKcgDUS3IAdU1yACZPcgDHUHIAeFJyABlUcgDKVXIAa1dyABxZcgC9WnIATVxyAO5dcgCOX3IAL2FyANBicgBwZHIAImZyAMJncgB0aXIAFGtyAMZscgBmbnIAGHByALhxcgBZc3IA6XRyAIp2cgAqeHIAy3lyAHx7cgAdfXIAzn5yAG+AcgAggnIAwYNyAHKFcgATh3IAtIhyAFSKcgD1i3IAlo1yADaPcgDXkHIAeJJyABiUcgDKlXIAapdyAByZcgC8mnIAXZxyAO2dcgCOn3IALqFyAM+icgCApHIAIaZyANKncgBzqXIAJKtyAMWscgB2rnIABrByAKexcgBIs3IA6LRyAHi2cgAquHIAyrlyAHy7cgAcvXIAzr5yAG7AcgAgwnIAwMNyAGHFcgDxxnIAkshyADLKcgDTy3IAdM1yABTPcgDG0HIAZ9JyABjUcgCo1XIASNdyAOnYcgCK2nIAKtxyAMvdcgB833IAHeFyAM7icgBv5HIAIOZyAMHncgBR6XIA8upyAJLscgAz7nIA1O9yAHTxcgAm83IAxvRyAHj2cgAY+HIAyvlyAFr7cgD6/HIAm/5yADwAcwDcAXMAfQNzAC8FcwC+BnMAcAhzABAKcwDCC3MAYg1zABQPcwC0EHMAZhJzAAYUcwC4FXMASBdzAOgYcwCJGnMAKhxzAModcwBrH3MAHCFzAL0icwBvJHMADyZzAMAncwBQKXMA8SpzAJIscwAyLnMAwi9zAHQxcwAUM3MAxjRzAGY2cwAYOHMAuDlzAGo7cwAKPXMAvD5zAFxAcwD9QXMAnkNzAC5FcwDORnMAb0hzACBKcwDBS3MAck1zABNPcwDEUHMAZVJzABZUcwC3VXMAaFdzAAlZcwCZWnMAOlxzANpdcwB7X3MAHGFzALxicwBuZHMADmZzAMBncwBgaXMAEmtzALJscwBTbnMA9G9zAIRxcwAkc3MAxXRzAHd2cwAXeHMAyHlzAGl7cwAafXMAu35zAGyAcwANgnMAnYNzAD6FcwDehnMAf4hzACCKcwDAi3MAco1zABKPcwDEkHMAZJJzABaUcwC3lXMAV5dzAPiYcwCImnMAKJxzAMmdcwB6n3MAG6FzAMyicwBtpHMAHqZzAL+ncwBwqXMAEatzAMKscwBjrnMA869zAJSxcwA0s3MA1bRzAHa2cwAWuHMAyLlzAGi7cwAavXMAur5zAGzAcwD8wXMAnMNzAD3FcwDexnMAf8hzAB/KcwDQy3MAcc1zACLPcwDD0HMAdNJzABXUcwCl1XMAAA</prop>
				<prop name="Temps">REFSWgAAjSMCAICNHv9I4XoUrgc4QP+PwvUoXI84QP0z/vI6QIXrUbjvHoU8QO/xR2E+3vXzD0BAHwYB/kD9QOnyIEJApHA9fwrXA0NAzcw3AHvsQ/3z00RAcTAAv6OwRUCamU8BRv1ASABwPYpHQFKuCQDrsUhNBEkdA363SkDD+PFiS20ETHYtA2NNLQNDTkDu8tsnTw0DIVAtA5NQ3UBXAQoHUZUDd1HeTQPpUUB7EADhWlVSvQRSxQRTNQPM3AR7PFQFA8VUQGb2Ads2VS0Do1X98xNW3UBHAXB9VpUD51a2RQNQVw0D0VetAzd1WE0EWDUEWEDsCAHbC1kdA+5YHQO+WPtA9vnwwoVYQCm2YBD1ODwU/FddA+F7V0DIAHoU3ldFEyvbV00D2SwU15QfBgJB1awXPgMkFyYVHgLO1BfI3gPkH8YCyvwXZhLIVyVAXwFREyCuAscMJx4lRscBesQ0Lz4ldgLCVC8CRgLAbC9+L5ArVhOkL7YvDMAjZxEovMwv1i/oK+4lAlYCuhQ3Dj0GPyA/GjlePyAwP1I/lD9uPRYiuLQ/xj8A2D+yP+w/Bk0GTxhPOk9MTwAmT2BPck+kT7ZPkE/CT+xPAP5PEF8iXzRfxk/YT2pffF8ojl+gX7JfV/UDtrxf3l8A8F8CbxRvJm84b0pvXG9ubwCAb5JvpG+2b8hv2m/sb/5vABB/In9UXy5/WH9Cf3x/jn8AaH96f8R/1n/of/p/tH8ejwAIjxqPVI9Gj3iPwl+Mj66PAMCP0o/kj/aPCJ8anyyfno8AYI/6P3Sfhp+Yn0KfvJ/OnwCon7qfBK9unxivCq9Mr16vAHCvgq+Ur6avuK/Kr9yv7q8AAL8SvyS/Nr9Iv1q/bL9+vwCQv+qfpL/Gv9i/6r80rw7PACDP+r80z1bPaM96zzzPjs8AoM/Cz9TPrs/gzwrfHN8u3wDwzzrfTN9234jfmt+s377fANDf4t/03wbvGO9q3zzvTu8AYO9y7yzvfu+o77rvzO+uvwDY75LvFP8m/zj/Sv8E/17/AHD/kv+k/7b/yP/a/+z//v8AeP+K/zQPRg9YD+rvJA+ODwCgD7IPfA++D+gP+g/UDx4fADAfCh9EH2YfeB+KH5wfrh8AwB/SH+Qf5j9YHxovBC9enwAQLzovdC+GL2gvki+kL84vAOAv8i8EPz4vyC9KLzQ/Xj8AcD+CP0w/pj+4P8o/3D+ePwAATxJPJE/mP/g/Wk9sT0ZPAIBPkk+0T6ZP2E/qT8RPzk8AaA/y70RfVl9oX3pfjF/GTwCYX8JfpF/OX/hfCm8cby5vAOBfOm9kb3ZvSG+Cb6xvvm8A0G/ib/Rvlm8Yfwp/PH9OfwBgfyp/dH+Wf6h/un/Mf4Z/APB/Ao8UjyaPOI9Kjwxf5n8AgI+Sj3SPto/Ij9qP7I/+jwAQnyKfNJ9Gn1ifap98n46fAKCfsp/En9af6J/6nwyvHq8AMK+qj1SvZq94r0KvjK+erwDAr9Kv5K/2rwi/Gr8sv6avALivUr90v4a/aL+Sv6S/vr8AsL/avwTPFs/wvwLPTM9ezwA4z3rPlM+mz7jPcs/Mz+7PAGCP4s8U3zbfSN8i31zfft8AYN+Cz5TfBt+43+rf/N/e3wAg7wrvNO8+71Dveu9c74bvALDvwu+U787v4O/y7xz/Bv8AQP9S/9TfVv+I/5r/rP++/wDQ/2L/5P8GD/D/Eg8kD04PADgPao9kD5YPqA+6D4QP3g8A8A8CH9QPJh84H0ofXB9uHwCAH5IfHB+2H6gfwh/MH+YfABAvIi80L+4fAC9qL1wvji8AoC+yL8Qvfg/IL4IvDD8GPwAwPyI/VD9mP0A/Uj/cL3Y/AJg/sj/kP/Y/CE8aTyxPPk8AUE/SP3RPhk+YT6pPvE/OTwDgT2pP/E8GX+hPOl9MXx5fAFhfgl+UX6ZfYF9yX9xfxl8A6F8SbyRv7l8Ab1pvRG9mbwBwb4JvnG+ub9hv6m/8b7ZvAMhvMn9Ef54/KH96f4x/nn8AsH/Cf9R/5n/4fwqPHI9mfwAgj1KPLI9ej3CPgo+sj76PADCPmo/0jwafkI8SnzyfTp8AIJ9an4Sf3o+In7qfpJ/enwDwn9KfFK8mrzivSq8Mr26vAICvWq9kr7avyK/ar+yv/q8AEL8ivzS/Rr9gr1K/fL+OvwCgv7K/XL++v8i/2r8Mzx7PADDP8r9Ez2bPeM9Sz5zPrs8AwM/Sz4zP3s8I3xrf9M8+3wBQ32LfdN+G36Cvqt+U387fADDf2t8E7xbv4N+630zvRu8AcO+C75Tvpu+471rvzO/u79gA/9rvJPfsUQbwq1f7QFIG8YFXQM3MvkfwTFdAmplP8CnuPPQRV0AI8R71Vr1AH/EK11ZAafCjX3C9VkAzdvGjbPT/jVZAj8L1KFz/b1ZASOF6FK7vV1ZAHwjxPlZA1Wae8SaU9A5k9PdV7h3z2lVAj/FHwVXuNfRVQHFu8ZBVQH3DiPCPclVAe8DwX+FaVUAA5vFA3PTrKlWl9FU98/FUQN322PDC1VTd87pUts3zoFQd84pUvfNx1VRN80kkBDEsBBlU3UDf8XoEVAXz6FO2BQPFU0XzrFMF85h7U0AIAPUofFPl81tgU13zRVMd8ypcBNsMU3Xz81KV895S1jXzu1J19FLd84pS2oX0Uj3zUVJF8zxStD0ErAQD1ATpUYXzz21RvfOxUY3zl1FN88159ARhUUX0BBQpUd1ARwEUDlHV8/JQtm3z3VB188NQXfOlpVAdBFCF9EQUVUwUOmpEFCU8FAM8FNNPbQPbnE8lE25PjfMnT7ZN8/lOXfPFToXzj71O1fNiTkCkaPEjrU7N8/BNDQRNNfOLbU1l81dNlfMeTb3zi+FMNRRMlfTMFwbyGNa8FANOjfPn3BTXTSztBNQUy02N88c8JzYlQC4lLiV+E2QnJiXe8tp8LySGJeby4JwnvhLjrC++LxDIIx4l3i1G8uz0J+4vED+A+iHGFS4/QD9SP2Q3RgL0AHQ3bj+AP5I5rj/AP9I/DCQB+OQ/3j/wPxpBFk8oTzpPAFxPbk+AT5JPpE+2T8hP2k8ARE/mTxBf+k80X0ZfIFtuAgH8XF9+X5Bfol9sX8ZfuF8A0l/8Xw5v2F/qX0RvVm8obwA6b4xvdm+ob5pv1G/mb6Bv1MJhVvNO5fROZfN3Ttod86qkFOVObQMcT2rdFE9lBE8989FPdRbWhvIfUOX0UG0DXFC2jfN3UD3zkVC9E7O9UJXzzlBAKW4B6Np0FVFt8x1RBfM4UVrd9FFFA3RR5fOQtHRLqFE1JFHFJOwE//wEbRfEBDFSvRNTUm3zW21SZfOHUr3zoaQH2l7y1RSE91LN8xBTWO30fAe+EmNTJRN+ZAeq1vKyXATMXATsZAQI2hQEICwEOVR181NUVr0Tc1R99FSN86ckBFXBFATgDAT6RAQU9PSrLlWN80fU9GLE9HutVUXznFWNdFUlE861VeUEVZ1zCFY98yGVVs0EVgUDVYT3rhNWap1zqHT0wyyU3FZd9tr2c1clEy5X3fNKV6xVhDT0e1eFFFed87a1V73z0ST06FfdBFjaPXRY3fM6WJ1zSFjKNfMrxJT6pJdm8sdXFtXzwleV8778nw6vGKMCbgK8JK8WrzirPq9Yr4KvAJSvrt8g86av0K/irxz3RhMlVwUDdUT3bgIsVPeO8in3ZPeG8r9klKVEl4b9Vs7yQFYF8yhktBCs96I+8uH89MP41vKSFJR5SvyEXPz0Qez31vISHJRN+LSE11RFpAQEpRwHWg6DVCUTTlRl8zfctLEeTASLgB7y6lOdc8hKdASwhASabA8e8kqEB4ym8yTE+FIlE6MATvK5UVK1hLQPnvJWnAQ+pASVGyyEBaQE6+wPXvKVrAQXhvJfUWXzR9x0K9YsFBJRnfP2PBTjUGrtlFBdBFAlE45QDbSanHRYdHQ8UE30PNQJtVCFJE+9E6NPDbRPmuX0T23z/U4lxCR0lzYcJGdOdfMzTo02zhWsrhO8ZFxNnfRNBQP1VUwlxEzd8xrcFJfMJAAbIBYvKC86IQbvUCtmLW4vAIgvmi9s76Yv0C/iL/wvtsMAHD/e7yg/Avn27yD/Mv8ETwBG/2j/ev+M/y5fKF+6/8T/ANb/6P8KD/z/Lg9AD1IPJA8AJg+ID5oPfA++D9AP4g8EfwDuDxgfKh88H04fYB8CH4QfAJYfqB+6H8wf3h/wHwIvFC/AJi84L3IfTC9uLebaJ06yvXROpdSU1NROFbMM1lTUQ089xE9N87RPZv2z7k/1dIx0M1Ctg9VNPNRpjHSDDNSnUJq9hFCVs9tQ/cbWchhVUf10UZ3DTuTEZ/TEW4JRnYOjURWzvOTENdfExPG8dApSHbQUhKtHUkXEUv2jemw0nGoshLV8NNB0xOlSpXS2XIQeU+WDN1NFdFM2vYNxU5Wzi1PltMQ0W8dTjcPfUz3T+VSEaxNU1ZRUPcNMVLXTa2ZUtbOBBESbVJU0SpyE09y07hTFhLQhtLyrWlW103bchI4UlKnVVb2EVT3D3Ly0+lWW9dMXVnWUVk3EbJRnrVa9g4FWrYOdZJS1mlS0z1S071ZF1CS0IUoUtDzslFcMt2aykOyUqaf0l66C3RS0/OyUF9VYdZRY5cRYjcM/WJLVhFiFtBS0zPSXZrLAAGyvfl+QXzqvpF9er7hfyl8A/F8Ob8irxq8wb/Kv/KeelYgGVd7DfJQ6LLRzkG7TVqrldFa9c8qsZKpklJUpVvWEpGRjvERNnEeWRSRu0+SE5wyXLsNVNcR8RGuBVdVzaBSUSVVls00wHHQYVe10FETm/LQFzpyEs+y3noKrgC7T1IRLRFTtgyIUx2bS8PQ0w9lTnZQ0xx5DPMRsUzSdhFSEM4SEGFNt1DyEa+BSZYPIbMSuUp20liyEdVKttFLNlGzELtoMhAiMxO9RZYPYUbRtVMTEofzEhlH9s27WNIRQUd0kUf2jGlEiZdMARDQL37WzkSTX7oOqJNRFFNQsDDQLFDTmpU9ls7C8JzbTTx2UT8othE6dw56E147CL05SbYROHeYecpi01Ga81Ck1vN+eggKc1Hrc17aDAU4F9n7lNuUO74CfIu887wBG72Dv2p+U54bvoO8ar8znADav0OvO7xj/eq+Mrz7/mP8Awq9U/86v+K+i/xS/tg8wvwBCv1S/Zr+Iv5q/rL++v9C/AHK/5L8GzxjPKs88z+6/SM8Acs+Ez5bPqM9SL7zP3s/wzwAC3xTfJt8438rPXN9G31jfAJLfpN+238jf2t/klAuQboKtIAyUS049NE7FQ8W1TgUzAeSEOE8lM3GS1CSnzCcmMhGsh74yR6VQXcNk9CeGYp/sJLlWfITXUAX0UGU0UQVEVjQ0R1GFZFHdQ3mU5NWbNDS3PITRlOTrUarFQwXsdB7cdEAMhFjK/HyMfDSw5HdewuRSVNV21iNTbYMwpHRKtHem3jKFU+2EzHS4vDTXaqx08dR0DUR0JlTl5Kp89GBcdHo0RJOMdLCaRHTGbHToVB3kDHQaTVVdwzRV1WQMdGqURG2HVEShVSVDu1UFo7XTBHTwbEQOVh1zKJVWnYNC7GRdxGe+MpdNVuVTrlY1lLRE4cRkzfvsZB1XxfQEVFBXGu0kVzWTiFc9hNRXvpNa5FTuBFQQWI0kWAUzM0FYpYREVB9YlQauYwJcBMRsX+YP+A+qXxQfHh8AAB/qX2QfHm9Ia5YfgB9Kb1jEH25lliKaVyVDa+xHErYzV9XkbATprGfGg8RkUZu0R85txvNW7UMcxERLBVaF0+z8Z94ytSx0paB0JIUcd4ZiT5REN5YEdCBV1eRVbaQMRMxoLEyb8L4yd0x0XlQldKq09DG09BHUJPfUNNtCvHTD3DfWNbZ1xkJV9DS1Oax0Iew0/1LdM+UUnDe+MrcU9JSEN85jDIeqzoIs3HQQ5HT4bITgWkSExiyEqFGF04w0hKtwUfVjV6TkP3SEI1VR5UMBrOTpnITSVOTNt3TkmVC1RLyEZlCq1WRQVRMupIQVpIT1tU+NY7rchIhP9URPWk1UT8VD5U7lQ7EM50JugkBUl8aVNuOslHNElNM6TT2WLnLQNJToTAD1RLyXVpVexQalppWelYafAJCfop+0n8af4J8Cr2RfDq0ADq8or2KvvF9mr6Cr1l+grwCqrxxvNm9Ib1pvbG8Ov1jLAI5voG+yb8Rv3m/wb+Lf/G8AFn9AfyJ/VH92f1h/an+sfwC+f9B/4n/0fwaPGI+C3zyPADaPYI9Sj4SPdo+Qj7qPzI8A3o/wjwKfnI8OnzifSp8kl1hG42xHLlJ3To0TqlxEq/FOpQRPFQNiJOSYaU8dVKyUA2zkH1BtRFVQJZNc9DR3xJSQZORFsxxEznTk6zC2k1FVBG1RjRM6UZVDWlGdc2V0nDSQrDeOEspRdVSapOT/xDQXUjU0dDRT1hz0bVLd9FLVM6NSVO30hDTcbKT3jDVTlUOtKiw0RVNd5FMFI362VPSYUxUDslP19FNatSRTpfMGVFUTHuQkbTnMJFNUhSN1VEUj1Y38JKfsJMF89OBUZpVD+lRNRAQELlVV5ClVnZTs9Hu0JJx0J24lqhYjVXUDCDwkI1QkPLVWhSNVXCR1VkUzj6Y8BKhWDTRUJNwcBP2qjLQVBCQuzARKfARhtVc9M4GEBJxXpfO20nwE0ZQHjhIKrAQhWEL9FFid5KQHnnP8FMzUBwIWAsLcD17NVs+Az5LPVB8Aps+oH9rP7M/+z7Af4hke32hA35IRxiKlbAR5V40jVUhsBCkEJA58BPGstFPTVnXkJCSgPASInLQtbzwkU1YNpFY9NBwkhQrE1PH09+71FjO0JIyqbCRurCRVtCQ8rCQlqtT0CuT08az02Kz0uGqs9JjcJH6k9GZUteO1S8wkM1TkG1T9E/yqRDTfLDTFnKSqbPSNZkQ0b1Pt5EQ0P1MtU9UnXPQHRDTv7OTYUigVtHSnnjKAhDRsXKemAok3JPV0pAN0NEOgjiLIasw0rzykk8Q0d1H9E0tcUaWkUc20FKQKFKRV6vQ017yUv7yUnyREU4VQ9RT8lFP0NDcERFshUJ1zBFA1pE+dA1mQnJfPki9PLURORSNrvU4FI458RFpOfbTQlJSjUCYjdFSDDFRPTbb9MxlNRSPdTJ1z1LVMhSM1nHS0TX3UTgAllp5VNlXmTwBfElF2DR5dADZdNl9IX1Jf3A+WX6BfslkABh3OX/hfEm9kH3YfMG8qbwCkH74f0B/iH/Qf9m+gfxovAAQvPi8gLyovdC92L4gvoi8AvC/eL/AvAj8UPyY/OD9KPwBcP24/WJ8qmSafsD/CP5w/AM4/+D/iPxxPLk9AT1JPZE8Adk+IT5pPrE8GTxhDNgXmArVD3PR61PSuTqXT6FZ0lCBPFaRP9dRPlQSxT532lvXm4jxQfdNeavSUeeSUk+yUrlCl02vIUF3T5WRUBVEVxLQMp0/iVoRUdlFtk5FaFKSqhFTGUXXz5XRUrQFUpBlSJQRSfdNOllSkaVLltFJd1GSkvVTE546TUkWzEtSkLNyka0ZT1QNgnKR6U+20pqyktFPtlNyk5sSkAloctCBs5DxUBeRUrdSqbGSP7KSp9KTDbOTcmgy09xy0EFWdpGy0SbVVraRVBaN9Vd2jlmo8tLck5NEc5OpVBfS2jLQlVsXDPlYNE1dUrNeeooqUtKWUtMX0ZFXe/GT3xNQR5LQxPMRrTFflA2N81H5XPeTS5LSxPMfeY1d18wVYWuWkWKXTOFhV5Fido1U6HMT8XNTVXHTITMcAns/Qf+J/9H+2z8jPKo88jwBOj2CPOtluj0jfKt+kjwaiLa1MdINXlQNXzLfmAsMTVy12JnVeU7S0rFaq3bORlNR5FJRhvNRKqrzUKozUE6S0+NzU4wqkZMrc1LPEZ75ltmXm4oVMtGQ0tGQzsEaTJLTaxBS35gKjBLf+pa6CWlQWRbNCVG3TKMyUU2BGZRTWY7ykuNyklrSnTuO0pNVO7JQxLGQcnOT4UlKtg9rM5/ZDUs0jlHSkVXPE5FgEZEKMpCfkVLMFUr3kJPTTUZUDt9oc9J8U9IhRjdNjUaodg06sVDV8VBqEVPaihPTjXFcOk6T0ikxUc6qk9Fo8VD6M9Cd89AtapPTqrPSwT2XUT+VEaU8NxBRUzNz0mk599KlOXeTk9APk9MOEBI9mzARgTTWUDAT5TH0Tq9BMzdMaFEScbAQLBuz0B049Fk4NVg9oD4IPAIwPlg+4DzLP5A/mDwAfCh8ALB+ez7DPUh/Uz+bPqB+6HwAc3y7fQN9S32Tfvk/AL2rfAIzfrt+438rf5N/u3wDvKu8APO9O72Dvcu+E7xbvkO+67wCc78bvyE8aQZY/GE8a/zz/AE7/YP9y/4T/Jv84/7r/rP+A3v/Q/+r//P8mDxgLRsIA2U4lpEy0S07Nk4JObB10bAQFT9WTOE81c9txTy1zp0/dQ+5PWkXDENykLFC9k0VEVM1pTFSDUJWkRFS5UFpFY9ZUVO5QnWRRTbO1K4ykR3RUYVHtw4ClUb1jnYynJpLRdFTx2pxUCuRUJVLtw0BSrA1U5FR1UhVUUkXDsFVS1ZPITKTkVBT8zFSrHlMtczfslFEsZGxtU02zi1O9k6VTfaNrv1Mdk9nslPFTvWNVDWRkJdSUSFRkYMSUzXqEZJNURaT0FM5U1P1EpJQBfJQcxGQ2VaplZFVFw3CUlIjUZKGtVU2zu1W9k9VMJPUtVR2DDlbVlFbNlDyUq2NWTbN7/GSXJHSuaASXXsM8lAPMhB1XHSTNV+3DUFctJFx0iFcyJZOhhIe+Yt1X3eS8JCsQWAW0WC20WPUEDDSjF1htFGx33uLEvCTAABSPRj9YPwqPbD8ej6A/sj+AxD+Gj6iP6j/8P/4/CE8o0ZxMdz4TPHQh3IQHV1SNxDyU0zyUs3wkmxSUbYEclGlWvWNNVoWUqgyUHKQlVh0D7EwstdpcJJ5MJIVVRaNuVVZ9o09VFcM3LCQgJCQ1BVSU6nRkz1SNpBxUFZd8ZHn0FF7UF+4DrJQtE7yU9VMVxFOllKQXVLaTxBRtXFRXxBQ9JKc0fnOcFOtUFMxSXZRkFFWYfBR+/FRhNKRKPKStMUykFFLFpFE1c+FmDBTNUUWkvKSKUc2TVXIsFFoMFD2kpCMEZFsOUR2T6VDNk9LMB1jGBX4j1ARmUJ1EUD10qqwEFbQE+YQE0Ty0jGlP3YScBCCEBPFOZXQFTpUzflwHPpOstIPA3uJttBTEd02VMz5NNWQ2NATYTE0T5UzdhATHADZjVAQjAF7FFsXOv+C/8r8ABM8ezR7POM9Cz8R/ds+AzwCSz/x3/nW2z8jPQo9Uj/bPAKDfio+cj66PwI/Sj9zv3u8A+I8KnxSfLp8QnzIPdJ+GnwBYn5KfvJ/On+Cf8p8ErxavACivOq9Mr16vcK+Cr5Svpq8AuK8C/8Sv7q8AvxK/JL82vwDIr+KvbL9+v5C/or9ct14CtQvMZDPUZGdOHUOqgmwE5VQFnGeWZY5lppIEVsQEH1B9BFAlJFD9A61xdGSRUAVkUH1zx7VQdXPjTMQDURXEUap9BFGlk1QEZG5kxIhqDGSqbMTEBGTeUQUja/hR9XMXtFQzUl2za0xS1bRSfXOHUnVz06NSRSRMFNXcVPFSZgUjCFPNFPTERVOVM61ehBR3U2UDkhTUslVTrVRTbRRTZYMALFRrGVQtEzrsFFNUfVRVVNUDhtwUoAwkwUTUadpUVfwUDjQkKFX1c6tHVWUDYkQkexwkllrkRK6U1MdVPWRVDSSorEceI4QkV5xEbZQkiFqMRKGcRL1WfXRWTRMr9VadBFf9JFdtJNQktWFsRHtkRJdXFVOvtVctE8rEJOBXtURYLBUkDDQ3WAUjSHTnLhJN+mTk01dlFCzkwjQ/ALbvyO+CP9zv3j3+7yD/Mv+AJE9G/yBPCk98/479flKtakxEg2REV+wkNFc91FbU9PlWFVPfDOTHrETVrIxEkYQkd4xEYVbU1VQc5DCUJBiUJPhVtM10DFTKPCSxVaUDnK1V5SN9VaWTZBQkTKpcBDRcBBQMVPrcFOBKPFTITFSjXNcWUm8cVFVX3BRAPFQoPFQIXNSt5gTUzlOls7iUFJxlU8VUU01ElBRMUx0EVVOd8xrEFP18FN5kF7K2Y1IV1NxUcVIdZFKUVUTMxCPUVArsV85y00ocZLpcxJ8MZ15SZxxktUoEZC5kxBhRvXMAmlzE3yTExVD19HxklTRcZ75yYDzEPlD9JFxk2wtQnfPqT/Vzp0+yLVRPBTSUZAxPXbPcZNy3xmJrzLfOcgNOZXttk1y0XE2d8ypNVVRVTK1UTK3TBqy0mMx0AEsgxrVmhb51bnU+f1B/Yn8AdH+Of6B/Gj+8f85/6H/6fwAsjw6NLo9oj7o/zD9uj6iTAO4/eI8KTyxPPk9Qn1JPXE8Ahk9YT3JPvE+uT8hP2k8EXwAWXyhfOl/0T05fQF+CX5RfAKZfuF/KX9xfbl+wv2K/JG8ANm8IbxpvbG9eb5Bvgm+0bwDGb9hvom/sbw5/IHuuE+y1tkwkT06d04JO9SO3JU5tJE5lxATEcQQnFvLV3gwkCcQULOwUR1CyndRQVQQsxKFQDSO5bVCt09ZQFfPuUO3EamwUI4wUR7QUX1E95LaMFJdRJcO1Uc3T0dlRxdT8dAVSNTMgUmoNIzmsxFPcxHVS/bSa7MSo5MTBUi3UPIT8VrzEF1MFwzEMFEos1CtkU80ThdQEntwHbhOSJNTs3ATLBSa0B/bSWFp81HVM1JNUNTOwXNSrxlSd0+Js1AFkBBysbAcG4k1VHXNozNSBqEwH1sOs1Na01O6M1AhVVr0EVi3kVvUTWxTk1XXk9I8sBKgsBMhWbEU0XJT7Vs0TFVfd1Iqs5FDc9Gm89+YDnJS2ajTk0RT07pz0ClhVFLaM5DpYzRNFWF3EWBR9NBT0zkTkx6zvJq84rwBKr1yv9u8I/4KvpK+2r2D/QKL/3K/urQ6/+KMmwqUk5MV3pJwpXOQj4OYi81bKBTRW7SPDdJcGMopWoG10XJdWlWYj1NQMhJTz2rTU3jQEw1XNE6VVqpWjjqzUdsS0Xry0RdpMBCwUlAhVNTPwVIplM9e0BMBk137DbNRxtVT9w1U81DlUlaMeEMQHLtV+kwQUsOQH9iIT0NQG1d7SRgwUKjTUEFNMjeTsxNhSBeS8xKc8h6o+cmzcxFVchDycxB1GVBQDUpU0BIeX0rH0d5beMoBR9dNo3Hfms1GardMWhBT6ULUWtiK/2sx0qOQUjlBFM3NQ0l0kUGV0rHQhzBQFUFgFNAQn9qJqT20ET83UlU99lE4FM5o0JybjTqj1Vpaj3CSP3CRPBDQahU0F0+h0J97VhiV+shEGtNQHTn02BjW2LzDv0i8A7C9m7QY/KD8yP6zvTj/Q7wBiP5w/Bv+oPyr/PP/mP5BPACJPhP92/5D/uv/0X/Zf8P8A6l/k/+b/CA8yD0QPVg9oDwB6D4wPtg+oDxIPxA/+DxAfACIfNB9GH/BvAn98H2YfiB8Akh+0H9Yf6B/6HwwvHi8wL4BCL8QfZi9QL2IvnCe+4gNUtNd+4lpEdI+81NQU5G0MdHRHT6XjgE+dc1PCT43EdHQXTNQzpHRtTax0cVD1o4pQdeOtp6x0wVD149tU1Py2XNQYUaXjMFGVo05WDNRnURXEUWWzoxTUVbwM1NcEhPEk1Aq0xLMsUt10HIRgUvWjeqpUhJQ0hLUchNAkhOmqTIQBVMQgpIQ8ZMRX1VMdxFP144uEhKVTrDXUDETfU62T+ZyEE9VU9eMrPMRItIRmVKp9s4EsRJskxLXUhNO2NMTuVHXjB1V9syGFVe2UVSXEzLzLsK6SqWp0RMF0ROF8RPpVdeOrF1ZF0y6UtEpktGNWXJR7Vp3DnWSUtWyUs89WDYT8RAlXdURXNMXEFKRXTLRwV3W0FKRbp1ftA8RXncPdPFSN9BSkF1hNNPSXxsNYJu0DFFitRCxUyjxXHq8AoF+yX4yvvl+Qr4qv/F8eb4Awb9qvHL9mb1Bvcm+UVJBKzJRhDGQ+DFduQ1eFg1XlnLTMZLSzXJSb3EdMvuLbRUtWjdSctBxktFMDVuXkPJTOvLS1xLSLnlUl438Ul9bTvEQ3avS0IIREBeS07FSNIzXM1ISzbESXVK00jHSlWrSERixHJuIP3ITwqVP9tPQ0wWyEoZyEg6pcxGxshFGEhDVcxBxhU9XEHETTMH5iylJF0zOuUv3UFIR+Ur0kVITNRBSELlKFxLQ09FG0rbRUNL6ENKFRjSOMmhzUdvzEUFEFNIQ0IdYM1AdRzTRQTfPQUGrdhFDl45cMNH1QPUQqTNRDNDQrbNQVdNT7IFoOY08ts4VP/WRPRTRW9ITlThWETg1jfqTUTTqs1AtOdea+4qNU5KtvTe10TY2zAlT00EVMDZRM7TTsB0bSDrzXAKblXuUm76ifSule5V7veO8Aiu8Er6bvwO/i70yv9u325QD27U79Fv9Q/7qvpP/Or8j/AAK/FL/mD+APOr9Mv84PeL8Ami+Mv6a/uL/Kv9S/7r8AzwASzzTPRs9Yz2rPhC92z6DPAIrPxM/Wz+jPus8M3x7fMN8AQt9U32bfeN+K35zfrt/A36DS3+Tf9t/4zwrWGCyUS21OVZOCTgVTuU7VNDYElDhPfVNxTz2U7ISr3k8FVFDVIyzchEWlUC3DZLyHBlKZlOS5ZoTk1FBlROSEClEtRNaUhEdRnZNfvOR7USr1g5XM5K+ENNGchdzk9QWkNCBEhEBSQClaPjFYvDR1UtUjjBT006hS7SSUNNwk9PxSTP0k3DQwU81EXPRq7HSthdw0oFMF47jUdNPW5DTsU+VDDTxEJlRiDfRUFfSMd95ik1QVhFo0RMik9OBU1TRV9XRGjEQ2VQ00RHcW8oisRFWhnES5LHTVXHTwBAStCPRkI1ZVk0LkRF3a7ER19ESPVmVDrlaqFfPI9GTj/GT7HHQX2VfFRJRUUFdVo2dXpNV0PGScPGf2gtUMZO62fGQKWAVTKVjFc0FUZFeekh9sVOwMZM6MXwDWXxgfKh88H85fSB86b2wfAJYfqB+Kb7wf3h/QH/oRfvNWhFSaV32jazxURJwEjSO0BAVX/Ubu4xx0tzTkZ98igfxEaVbldMxEZTpsJCEUdz4y7FWF9KVVfaO7NHfmkockdG4qVHRXbHQ8hEQlZH9eRVoW8ris9JhUBVN5pPTVYCxES1xEMyxEG1SyZVP1vHfeYsNTtUOqmVO1NJT0bVOFRAxEP4Z89ChTLQQEh15DnDS3lqw0mlLVdFJNNBT0SCqUNDNM9VKdk/9UhzbztmyErFF9U5FRLcN0aVFFBMzkP4SEI1Gdo60MfITwUDXz0tyEtWlQZYTEhIbUhGtQTXRq3IQ1tIQXlOT5Tw2ENU9FNE8F01xPXXRU5KvxTuVDvRSUjjSUV1FOJeZWpS7CtCykg1SUVUJ8lU1FVEyl5EwllACsR36VBuVWpeaVnp8YX8KfADxf5p/wnxqh9p0mrzCvUq8AvF+erd5f8F+qrxRvJm84bwDyr0xvVm9ob5JvpG9Wv7hvANJvDO/ub/hv4m8UfzZ/QH8AUn98f45/oH+yf8R/1n/ofwD6fwyPHo8wj0KPVI9uf3iPAIqPbI+uj5iPqo/kj/aPCJ8AGp8E3z6fUJ8qn2SfdpUeUrMLThU0nJRzTvUTqq1OTQPlTuX0TzXzYqZM5JhPTVTUlAM8RB+tUIVTQFD1E1pMRHdlUN00UMX0rOTOUGUDM+hQhSTsNB1RTeT05KlZ5DeGUpA0pKjkNMQa1DTcxDT+UbU2rjV2kjFMnDeuI3w0o1KdJBz0q9VSJUPxDPQQXPQqtlQ0RVOt415TtSN+Vlz0mlM187KM9MxENGvkUz1jAPwkGVTdRGbkJFNUTTSc9IZUxVO1p9z0wRS02lSdU/PaxPQOBAQoVcVTR1VUxZScJHvs9JaUJLO0JM3OFATpVUXkXAQeVlbVgzRW3QNVVARvZAS1iEQkoVQku1b9U9zWTCT3VoVTEJQEJ1dqPQRXJUNhHCR7V1VT05dX5eQUJMoMJOhXaoUkWOX0WFVTN1ilNKlYrbRMxPg0xNMUxMcC/LTCZB+Gz5jPqs+MH1YfAMjP8s8E3xbfuB/6H0zfPt9EYNuO4q2cB74j/LQylARkgwBOAvXct04CxVY9NKJMBJVMB0YF7vJGjCQsVVa9pFZVU/ckBOBktFXHJASw/PSYFAR5bLdUZrU+YjBstBIEBPjU96ru8sb8JKm09Irc9HGsHLfmwj5UNfMizPQIorT06oT3niPcpJ6E9IO1U3WTbFT0UFMNAzFQLDRT8L4zDPTgtKTBjDRVqrykkKykdaQ0WET0VTx8NCNE9Ay0pVG1BNVRXVO69DSfPPSFUVplA2gERExRRURRZdOtGtQ0/FC1lFD1pFBUPTQcRJVURHkMpF4MpFU+HEQlTEQHLETmZEQ1tGxEfGxEPE8tBGREK9ROzTOilER3nJeGUmMATh1WzpN0lFxNLUOrJk0lNExlBEzNMwJCVFR3hFQbAMbzHATrBF8AHl+QDzJfTF9eX3Bb5g+IXwCiXxwfxl8IYzYVbgX2X2gfAAppBm+YH6offG92b8Af0h8ABC8WL9iP0o9ML0YvwG9qLwCEL44vgC+qL9wv7i8APxI/ACQ/xi9IP1o/bD82P3g/oj8AhD+uP9g/6j/8P26fCE8yTwBET1ZPEE8iT4xPfk+wT8JPQNRP5k/wQxYFvpMcBEv89G2CBAS3TgWj8U41pG1PBaNxTw0To08Vo9PeT+20jPQsnPRFUKpttFAls32k9Jmk9LmpUMUEFKTuHKQIZPQsNVHFA0dM9F9RDcQ89K2VrFS3UXXj0Tyk6bY89AVS/QMgUiXjOaVSzQNaDPeOEowU9KhNUu1DyFL9pBz0/BxklRjM5DDEpErE527yhajUpLvg7kK43OTX1OTxVVMlsw1c5CZU5EBU5DVgbOR6HLSTVBXkXOdUVuWes1W9lFVVxFUls61NBORwVZWkVQWjoWp0tLt8tNYE5PBVFaMrDlbtQyistETc1w7DWuS0l6S0rlZl08rMtLXh1LT77NQcV+XTNrbkxE5XJeNpVwWjgWIExKEs18YD5MTuV72kNVj1tFh140FYZVRUxIsUWAWj4STHXqOsdMAA3M/+f+DP2s80j87PII9KjwB8jzbfiI+Sj7yP1o9g29YCVZoMxGskxDqE1B00xap8dOnMtNHktLfUtJtWzLSBVn10VgWjUVSUTTHctBxWJaTs1OyEtJnT/GeuEqBVVWSMtG5NVdXTVVUd9Iy0HqSUVQWslOwctNMctLOkZ1T+k1S0XpTkSDy0MUy0tRMUtPqs5NtTHbPDarzko3xkjeTkb1OV1Jrk5D/MpCVTnbR8ZO1qnKTTrKS1/OSaUt2ktVJt82UU9EhS1eRSLEXkHGT4Uf0EUR1ktKRtqKykkFHFM3RRNRMtV3z0PFENEyPkVdxVNVCtE9DE9LdQTfR0V5ruQmh0VE1Q1eTE9BemlPT6TyVU7PSIVFRg1U/1tE+F9E6t865Oam2DfmQERwwEE04NG7WjvARz1AQ6TcWDChZ0FMxMhfRMldTEB7biAQ4UB/4FvgV+DQ7jpA8WzQC+DcYP2A/yD/wPfs8YH6LPAFQXvs1uH3gfsh8E3xbfuB8A8h9E317fcN+C35Tfxj2m3wC438LfzN/u3+DfCu8c70bvAFjvau98747voO/638Tv1u8A6O+y77zvHv+gTyr/VP9m/wAw/0LxPv+g/7L/xP9+/5j/APr/5P8GDzAPQg9UD479hrqbQ05tc4ZOhVSUBPnWFFQrT8VzdUy0qE9WHVPiTw3DC4RUKSy0a0FQFfNkDLR/UD2UYmRUtfynJtNcVAxRxXM1JdRUQdRUYVF1VNSkVZfUVLEsFM0UFOWsVNUHlKQhLGQ8BGRVUlY9w3dSJdOQdKSqJGStxISk5VItc/10pBpadGQxTGRMU21zZjxkTYA8ZKBThVRMpNVcZLXuNKQP9JQoVB1TQlacZFpUrQRU9bOPrGcMTnP8FOJUXXTslLuQPsJrN1X1s0/MZGxVhbO1gxR0ntxkvVVVA9iMDHdOwgpWFRQkd7ZTVmx1FESUkVYl07BW3XSpVo3ELHT9TJQZhHQxZVcdU1J8d47Cg1flw2GcbIeedSbTtIQMWM0EZViFBFitVLx0IVildgTWU5x0x+x37n9gjzqPfD8Aro9Qj6o/3D/uP7iPyo8UTzDmj0hPWkkGYqVX5ZTkJLVC9CQjJJQJV/Wz76qkJNcsdL20JKCkJIeqnCRvNJRXTHQ6VJQhWVadVFSU8VUtQ9r8Z1Qmo4QkitRkdKyUXPRk1UGklCXsRAr0ZPFUWhVj2DxUuFRdZFSFdBr0lGgUJE9U9VQEpy5jWhyk41xkzlNFw6o0pFWPTKR1XGReTKRFPKRjJ1MNFHRlBGTVUv1ktVKlw6eUpIFSfXRSKnXDUISkNfxUIHQUWxBArq0+FT7COxDOpS5zUY2kpvSkKVHVtMyk9MwE2dYUtL1QbURQtZOOUFaNw3NQvXNRBLQ3lGStIdwEBFBNdE8V85RtTy1Dak8l0zBPnRRtTrUDyE4tQ4pORcNtWny0J05N27BNdbSWDMRLTdUkTb22FvLUqUwFZBT0tAzEC4y0AwB8tKvA7rUOxf6/aHsez/CzAC7PQM9ayVbNhs/wf5rPFI8Azs84j0qPLN9uj4CPko9M3wBW38iPUt/sj/6PEP9aDxyfADafKJ9Kn2yffp+In5qfrJ8Axp/Yn/qf5J8GrzCvGq9MrwBmr3iviq+cr66vGA+6r+SvAPavCL8av8yvPr8ovzq/dL8AVr9ov6q/vL/Ov9izTnWGQ81OtXNXThUk/GTUTqrFVE+FBE+ds3zMZLCtT11j7k9VUxHUBDFadGRNzARpUF0kULVzFafkBL/sBNvcBGtg1rKrGFGtFFFVg0xUFGetUeUjglF9A6OUxLxaVBTXPBTxUYUkUp2zVSx0FEf8VGCkFHrUxNWc1FS1/FTQ9FTpUtTdRNwUJcRUPLxUV1OWHRNxU4Vzi5RXBmLFauwU39QU+cxUEVR9A80zPCROVL0UHCSAVKqtRFS9c7p0VNMcJPApVFUUNFQhfCRAFFcOVTbOMo5VXWOuVXV0/ES144Qk+hRUHFaNAzaZVv1UxERnVl0kzCSdAVb9xJxHlkWORdZDfEcWU2lXDSQUNJBUNKdXvSRq3CTh/CT8VDQXWF1jay5YTWRYXaM0WBWDJQckNNlUN+YiwmQ/3u8AmD/q7xT/9u8w/9I/XP9u/0AQT4r/nP9WT8j7RmKt9CfS/rNXneT0JBN0RPdWqk3z3pwkvyzkpZwkj6os5HXMJF20JEAE5CYqDAQOnET3fCTg5Nf2UlOpVX0UbAR5dARgHFdavnIqdAQQVT1T+ExU1d581MYMJKUMJIVUxkVjbVRtFGxXTvIeVGytZHxU7FOVg9BT5SNbslPVs5hTXWN+zFRbYVOt80pT/XMzrFRtDoRU81JdY95StQRo5FfGA5wUbUwUVlIl1EwMZ45y/1EVhIzE0Uxkqbg0Z5aCgKzEY8zESqxUZ+YiElGt8/psxN+GXMTDUJVUhGc202TEV01QnbM8UI0kXMQDZMS11xzEozzEcU+Fcyus1GfnAsVOnXOT9GRnolQkM/xnltOUdI/cdGCUHH/eY0y9cxo8f95yAABUd7Z1jnVuf4B/kn+kf7Z/AMB/4nHef1g/Ao98PyaPYIMALoWuPV6P0DvGP/A/uo8MTwDWjwhPKk9cT25PGJ9aqY5PAKBPQq/MT9ZPwE8KXxxfLl8AQF9SX/xP/k+IX5pfrF++XwDQX+Jf9F8GbxhvKm+cv05vAGBvcm+Eb5ZvqG+6b8xv3m8AQG/qbxR/Jn84f2JZtiX+ItkvXCc2MppONdPhTtqFxE8NM1NPnSOIT7LN5E9d1EQkHVCt8zppUNUEbMRvRMSRUFWD1awkJMdcxONExAFRtv0jH1FFczhRfVNUVVEVE278dIj8dKgEhKvEUf1j3JwU+MwVUtQtFNTETFQUZ3wUgFJWNdOhUvUju/zE1WSEUfEU15YDPBRDNBReLNRldwQUkgQX5jLMU31TpeT8BADkBzYyOmzUU6zMB07CjVRVFFQ108FVVJ0j2LwE9XTUDqQELSjk1EdVVeNifAd+0quWVRUjtdzUzmwE6U1VNdMBVv3eFiJVJORLbVaVdFZlhBzkw2yUFdws5PUM5BD0974T/PRrY1f1I3t05JdX/SNrr1edJFdFc+hXHSQtWP1jHFhVAzek5z4jCVj11PyU08TvHv9Qryr/AET/dq9A/4qvvK/Or7j/sv9A9K/G/yi/OrkeAwQEd1zkFUzcpCxM5BHklEPgNuVSTsK9HAcmMoc85G8U5KVXDAQ+RAeeA1Y1I/GVVQ2z2owEwWwH5jKMojSUcsTXjgUe01X9Ywxi7NTzDJe2w5zUo1QNswGKzAfmhSbT5AeO48SHfuMsRNc20pFTnSN4nIfnAsVFLNQnNB/OswzUuVIiDTOjXB8O41QUN3wXHiNmXITgUfUktBSzUU0jVZUE1Hv0dF+kFEfEF1qeA1Gto+5QveRQhbRKvHSltHSK/BeOc1DlxGbEdB9Q7QT0FM5P/WNbnE9tE2ZPZXRPZZRVT72ETvUUTu30Tu3TqSNsL/YiiyQ0V3xUFI1NnSPoTL2EpCdGcrgZTR2U1NQDTuU2NjXWLwDoL/ovBD8ePzg/Sjm271A/ANrvjD+WPfbl5jUe/zD/6j8AVP9m/0BPGk+M/35PwP/S/wDk/25fAA/y/xQPXl9AD1IPAHQPhg9gD3IPvA/OD+AP8g8ArA/+DxAfOh9MH14fcB+CHwCUH6YfuB/yb8wf7h8ALxIvACQv1h8wL1ovbC9+L5Avoi+gtC8u5dbVbn0uEtQ05AwYjH+efc7CFVD9dLx/ZtWKluKnbNTB5HdGIyQ0GA1RzeMwUV20DI9mg3Q0Jbws1Nc0j2azUi3UzMSrZVL9s4FMhJx0hLWJUlWUvMTphIcGw7yEPIqExFh8xHGsh3bFzsLFpVN149/MhzbSGeSEM1VUTYRUpdRUzTRUdfNVoNyEuizE01TE7hyfNs7iQFWd41pV1ZREl6oOgq4klMgUxOOkRPqtVX2zF1YtEzS0lFAKpLRnnJSDlJdug3y3drWqNtIJbLQhPKRCXLRcLVfNw3VXdfOQ5JduwyJstOHElCug1oNY5UQUpwwOpfbiB1gtrz+vaa+rqADWX8Bfkq/8Xx5vMG9Cb1RvQBa9Fr94bzq/jGeucq3MlC2D7JRYV3WUV0VEvGQ1/ay03oy0xVZ1xIy01ZWMtHWElF3kRERWRGW0jLQV/GTbQA6C3iyUUce8R0aVVrNVdfNgLJemdvIwVWU0JJT4VMTeWlxExoxErlR1448UlFN1VM3UbERAXEQmVES1DNyE6qTEzlN1k7ZmpMSeU8Vk5HRmU41jTUr0dDNTZTSExPhMhGvcUi0TxFyEsFKthIZ0hHVS9bS8NwbDhIVSqm3T8RTU1SzUtyTUn1qsNIIs1GdRLRNUhDSrOFGNYxoM1AMs1Oe1UO2UUEXzrFDd45OpUEVUXDRc1IRDdNQjtnzUB1CtM+JPdfOw2pzUfKzUT0+NYwpPtrUj2E6tM6JOrcNzNU6t1E7N4wBOZea2IrWYJORunOQ6Tc3D9VVM7ZRMrTMClOR3zOQAU5Au70DvUulW72jrhuWG7wCY76rvJK/e7+jv+u9sr0b1AAb9Nv9A/3r5tq/Yr7L//K8A7q8Ivxq/RL9WvzAPar90vwCOv4C/mr/Ev7Yv+L8KzxzPAOa/QM9SzyzPXs+Iz5rPrM8Avs/Qz+LP9M8G3xjfKt883wBO32Dfct+E35bfqN+638zfAN7f8N8C7xTvJu2WmtsgtnOtTo1Djk71ZE5NMwFSLJQ4FJd2wrQklOoclNsPUC1TMVAVc01Qyt1jafSEg0Q35pK/UFbdk9tQdcRQ3aMQbD8oloWOhd6Sm3SEtZw3boXSDqIKXIf+MkU0hGBSSo1jeiyElNw3NqLQ7DdqZuNTjUMeLEQ1U7V0lBRHFnKNLESlLE8WM1MWLVMRVN2TK1RPZkX+48pMRLOMRM6ERwaiB1VkLVTURDqkR3bCdFUNY4uOVd1jqcRP1k2OQi5RVgWE9EdvcoEUdJ30ZAG1FF8mXQZDPF9OVUYzrFdqFnLdpFT3pFQXWFUErVhFU0VY5ZM/fFQUmVjF5MxkyFcthExUwADsXzYfyF9KH1wfXm8Ab4IfALQfxh9wb5pv1B+mb+gT5nNqTFxfbFQ65GQdV92TLfsEVOFWNQRWDZSUBNWZDFR7/ERjDFRLVtiV5Cx3zqL8VUVT5VVqJYPMrCS1JASeVeWTVX98dGjMJE/cRDecRJsgVQVzBVXNpMT0zMzk9wail1Q99Bw0WlQqHXRUFXMtrHQVRESz8LR+Q6z0ufR0o1Pdk4sKjPRttPRRdPeugxREa/BUbqNMhMzMNLE89JrMN2pGUmX0NEgkhCxS1eQ1UsVz9tzk4FGlFBT0taGshIqchHRRbaNXVVElgzwU9CF0hAXk5NXsBJTS3IS1vOSfUDJtBFD9dKTkSVDd5GREbRCU5PFPDaO6T81jLYgUlFxP7SRPXSRU5GuuTqUTflSUS059dLFODaZeM/SUc02lEz4xTYWWnjN8lOhMtXQEpwZOcg5OdcY2pfaVvp/QnwDimead/p0Grxivml9Mr06vAHCveq/sXwZtlq/QrzpvTG8ALr02v2hvem+Ub7ZvyG/CvwDsb9ZvcM9qzyR/Nn9Yf0J/AGx/jn+gf7J/xH9uf4B/+n8gDI8ejzCP6nG2Ivw8j16PAHCPgo+Uj6aPQI9SgU6P4I8A8o8EnxafKJ86n0yfXp9wn7CCn5SfnpXekgtOFUROitVETuUTqmTko0C2Ihy1T+VDYmzkmE8FA9HVTyVTA7zkH2REQFDUJTQ8RHV0RJF0RLFQZqUTzlD1RKzkA1EFpElRbeQERFQER65SkFSkragERMRRvVRR7fP+1gxEF1K9UzPMNExS2mUEUnVTh1IlU6NSKi1Tu0z01Uz09dQ1hDSrKlMt9FOlE16UNHe1U+2UU+VDslOdNFNW7XPkU01jAPT0HkQ01Tnk9FM0NG00NI1UNt1Tp1T1M8FUhVRktG36LDQUVU1jMFXdU0tHVeWUVX0k/CScvCc07vMsBOnkJAdWReSkJKs8Vr0zVcS0c4wEj6pkJKhsBMGkJNx8BPXVVm1EV93kV52TSFcq9TNhVCR7BCScLCceQq3RHMToV/2UWN2UWFINBFjFNAwUK2zE+KwEAcwcF84FPh+oz7rPpB+mHwDwz+LPFN8m3xAv6h9M3xYvWIDfktme4q1XvVODxAQ1V5wEMZwEEVcFxv66q8VWhVOqdASNfAR11nQEXVbdM0YE5CZWqg3TDoQE9+wk4IS0xyrsJLCMtJIsBHmMt4a1qoZSKny0EDQE+PT03qlU3dS89Kvk9JNctHFqfORV9PQ+zPQmVJ2TtQjM9Ob0pM5TLSRTqq1ToJz0hdTkYIQ0SlrU5DCUNBdTfcRSdeSqZPTBxDSo1DSQTPR1qtw0Vpw0PLykI8Q0CLVS5UPyTKTPUcUzuFVRdQRRTWOAJERl7DQ1TuQ0MPw0GlFFpn5SredEpMNQpURQvVOTVVD9pFC11FAVRFCdIzUlxPQHFKTqT1W09JRVcYxEPIRECJRE4MyXimYDTkVDL7yU24BGWotYfFQDUOZCIk11REzd1FVMDdP+/ESXxFQDJAQDB04tZmZVVlUuX0BfUl8AZF9+X4hfol+sXy4f0F9SGQAeZWYdBm+IHzJvrB++H5BvAKpv5B/+bxgvKi88Lw5/8H8A4n+EL3YvmC+6L8wvri/wLwACP+QvJj84Pxo/XD9uP4A/AJI/pD+2P8g/2j/sP/4/EE8AIk80T0ZPWE9qT3xPjk+gTwCyT8SPvk/oT/pPDF9+BcazNU79A1osBI9O3dTMlGsKTzUTQxQEgE9VM1u0T7Xz7k/lsw+89FszUG3zTVBF42lEpK2DzPSnUF20UKUD21VQVTRQ3aRRdcRRnROtTKT0Z1GNs4LEVJvazFS8fPTVUZXj8VFq/QMKLPQl3KRAUjVUbVJl03pSVTOUUjXkzVKtk8hStbS8pANTWrXzHvykN1PF01HkpLNqU0203OSlU+Wzv1b8pNdTReP5ZGQRhORtK7TkSFTNE2BUXVRahOSbfOS1VK20VD2k1ly0AVXF0yFc5DpVrJ3kJORwVQ3TjrS0qVVVXbRVLdPcpLT1DHSsG+B3si5W7eRW3QNjqVaVtOzUndS0teS0z6lWtbRMdAOk1B2ExDxUtNcGc1f9A4okxKGMx1pu8t2MxPRX3aRYReNbKVjVs0VYzbRYdbRJWCUUpHTKjMfOEsDMzwAG3S6PII9Cj2SPXo+IjzrfgJyPZt+wj3Lf9I8Gnf4CmhVX5bNfpHQ6hHd+dXZ1VG51ThK3dHSZ9LSBdHRTaVZlZHSUMeTUGnx1VkR06lU1E9OUtLsMdJWe/GSFrLRu/Gc28jaqrLQe/GQFnLTsjOTTKmS0ujS0mTS0ebRnpgJFS4zkM1y0o2BOEveEZBXfBPTIBPSodGfuAgOwrObl5rI/U0X0UwVkU9T9VDz0zCz0tRT0oVKs3eTEpGtSNRNTpKQ7WlT0EoSk/FHVs+XEVGvLUb3jpoz0kFFF5KrMVFz8VEHspCmk9Aeq3FTyjFTZrFS73PSltVANU4iEVG1Q5bNPqsT0N0S0H6z0A+z0ylpkVJRsVG5PDVM4/PTb8U5F47lOtfOOTqi11CxXhiq0PBSDxARLbU1F4xlN9dPlTFUzS9RM3XM1tLemAgssVACDBVMQlg+oC74P0A/iAd4NAPYPAB8aHzwfPh9QH8rPlB8Adh8A36IZnh8w30LfjC9O3wCIL4rfnN+u35AvSj/M387fAPjfCu8k7x7vQO9i73Tvhu8AUO+S75zvtu/I79rvBP8W/wAo/8pPPP9e/3D/gv9M/6b/AJj/sv/c/+7/AA8SDyQPNg/ASA9aD2wPfg+IA5bCAE6alYMcBMRHTt1UnLS3aU7lZHy8cVRUo099g23eXFQQUCXTLFDddFVQvaNihFR9RLSfjFTbuVDdo9ZQfYPuUGZFowhRLVTUVEdRJZSqxFR79FSVTBSv/FTRquyk6fRUBTRkIERkOTSsp8aSdYSkjFJFpJSkVcEsZOTEpVLdoxZcpK0wbGRKU6XDY3xkhVVTrZRThQO4ZGTRdKSt6nRkDVTdoya0ZEA23GRYVN1zdVR1ZLxk1bAcJMa0ZOD0lPpUWqUEVe3jNFWFVFWFAxVoHHSB5JScpJcmEwR0s/BVNRR0lCFWvaNCZlx0XVadFGx0j1ZFpKrcJMhklOFUdPtUlBfZVz10zHRQV83DZ1danWOB3IScV92jtnyEtc58hO7UhApY/aMhNVgtlFhFo0hYVbTkdAHsNDcGjziPmj+sP74/gI8A4j/0PwZPGE/ijzRP5o9QT1AKn2RHLrMUNHcsNEYUNFUnBDQOrHTxTHTTdHRbuVZF06BWXcOHXHSVbVSUV9REQLQnrirxxVVlQ9qkl94D9GSKVaq9o3L0ZFrsZEH8ZCWqFFQK7GTx3GTY3GS4VrRkoFQdNFTt42RkJGtMVF3DNyykF1S9o9UChFTkVKTHVGSuU6a9o5JTnRR0pFrMVEVZU/UEfGQFU/XEUl3EaVKFZExkozRkgFIlQytsUnWUUl1kUlVkNGQr/lHNxFF1Y81kF14awX/0rwa1zhMUt87C11CsHXQ0FKhQJUOMnGRxsES35rNUt+7iBFCVs862fLSYT92jZk+lkyvNT02j/U49pJy0l05S1TNepL/2k03VM35ExIlPzL8+o0yFlLS3zsIHAU6dBq7FVsUuzSbPOMtOzQBWz3DPgs/8f6bPsM/Sz9zPAPbF9s3ezxjfgo+kj7aPeNsAdt/Yj8LfDJ8enzCf6t/k7wBWn2ifip9En5afsJ/Sn+SfAMaf+J8KrySv5p9Qr2KvdK8Ahq+Yr7r/rK/Or+Cv8q8EvwAWvyi/Or9Mv16/cL+Cv5S/AKa/uL/Kv9y/7r+QD3p2I3DW1nJXTtUkTt1TxU7anYMM3ARDTyVDfE/aZXRPBTPuT00TD1CqHYMzDBRNHBRpbMSDaBQXnmVWEtvUZPRQvYOrEFElYzFsZExEFGeqjGSCVBSbXBS1RBTXVmwU8VHlcwqcFCX8VK1HFGRgUmVDerwUlLYUZLBS/bPIUqVT4qoMZAO8VB7sFDUEJFFpU7Vk9FSL5BSjUwVk1nTU31ONE/kEJBFUGvVkVP2zSFQVdHxX1sOlVN3EVN1kpNTulFQHqlxUISxUOkxUVaQkcNVV3URVPYOnhCTBVdYlQ9xV/QP1TFQVVlIFNFbdFMREY+wkgeREVZ3MJLXUJM/MROnERG0DHDQhV52DPFclxClX5USENJCE5Kd8Nw4Std18NPSENBBYBTRYbP0EZDQ/WD2jFFglYyvhVwV0V6VTwoQ/Bv8AGP/SPzT/Lv8oS17/gP+S/4BkT679bk/Y/+r/vPd28o6ZV00UdPQ+V4UUlEQFVVdlhFblc8rERLP0JNGbROc+5VYSS7QkMVZSnYMcbOU05OokVNMkVLOzVfUUTFSFVQUzblR0Jx4iNqwEHkxUBZwkzeZkJMxURQSUVJdUQo0TeaTXviOU1yaCE1wlquQU0/RUu+wUpRQkjVYUJG1TzXNTFCQ9BCRRIUwUQ9BO0uUUZNAkZKmxHNdOw1JN02UU1EraNGQuNNQSUmVT+FFq/bPYjGTChGSmUa3z1YqMZHL0xFpMZD1Rsh3EUbVEfGTpUKVT0qKUZLeMx2ZjpMRkfMRJtVANgzCUZBdQDVRPWi10T2VTiE8N1E+tRKVPTXROvVQUdH4sxE+FTv2zGAx023AmU9R0d2Y0dD5NtUQExNhMTXYAJsPUd7ZDJHd+f5h7nn22dQAmPc59Rj3mfwCPCo+MPz6PALA/eo9kj+Y/mI/CiQZPKE8AOk+kn05PcE+CT5RPpp84rwCin8xPPq/oT/pPJF/+TxhfAFpfRF9OX5BfSl+0X8Zf2F8A6l+0r/ZfIG8ybwxvVm9obwB6b0Rvhm+wb8Jv1G/mb/hvAAp/HH8uf0B/Un9kf5ZtZgJtCyzEL069A2ZOrfPbqk7tw+FOlfMcT9BNFFwn9uO8dAOMxB9QVm1zOFDt1FBN03VMJGuRUH0kUFUzx1Dt41PoUD3U7BQdvBQ4BCRbWVGtU3RRhTOQvBQNqDyExFEV5LwUuxBGI1lSbcSMFExStTNnBNTNhzzUo1ItFPzE1VJs7cS0FAhTrfMqU/3Da0VT/QRTtTN3U21z25hTNdOyUx1DzFOqrVPk3IQIzNQeHBQ61uQEU1SN5FS9A4ZUZj1DoFSVxBwU2lQd5GrE1A6cBC4E5EdVNdOrYlVlA3u8BJYc5LUm9NTQVWXkDOQBdAd+47VWTdNVTORtVl0kVtSd5FTkxXQE3FTk9VbWhTMQV/UDKfTkQleqjTNjNAR7nOSXFASvtnT0zldtc+hXPdRYbLV03OQ0WO3jSFjtlCpEpPgspNOc5Mf873avAIivmq9s/7avaP/Sr/SvBr+AuP/S/yy/Tr9gv0KxjuKtqvyUg3zkTBS0LHTkEaAsBOOQ1prTkF4yqkzkjdpU5HVM5F1WrVNEVqa9AyZWveTElPf01OCqBOTHjJSpZJSSjJR5WGSXXpVeMipVveRVtRQqzNTeJJTGRJSlJJcelbTu08zUPiSUJlStUwRSHBTqJB92k1NdM3ps1M1jRNROUz0krMQWU1C1FDTXpuOEhKe0FIikhJt1Ur0DVlJ95IyEJ7KcFAqshfQU01FVM7dZUbXUzBSGUa1zYUTU1Uv0FDO8FBg8hPRQTK3kHITDUL209HSVNCSteQyEV1ANszz0dCXaNCQJDCTiTw2znE+0rQTM1DxcJAhPrVPUxpwkl06FhJR3hjIATlgdNt6DvCRuTb2ETUWUVUzt5Ezlo/7UJJeUNAEDFOSTcD5FVjUmNQY9HjUAju02Pa7tXj1eP3g/ij8E/wCeP8A/2jlG/fY/AE8ST3z/AJ7/SE9iSWZP4P/y/wQPFg8AgF+iXzwPTg94X2oPlA9uDwCAD6oP3A+uD8gPEh8kHzYfAEgfWh9sH5ZveB+iH7Qfhh8AwB/qH/wfDi8gLzIvzB/WHwBoL3ovjC+eL7Avwi/UL+Yt1FblFvIj9NRXlHSPTlrNlE6N8wxPDfNDzNS1fOzUtNTU7k+tkxWq/HQxfNRNvNRpHISD1gyEp1A1lFBd09tQmHXW7rNEhDBRjbQ81GelUa3zgETXzrK1VNTRYFTUM9DW4ivQzrIlUq3zq0BS9eNgJNR67MSUNvQ0sFJNk85SjZSUhLUDxMQe1IQ3U52zUdVTrXNxpMSLnMSjU1qVc79cRN9TndP5PERbEVRd0ytU5SNILJRTYFT9NHxEm3TEtUyUa85UFYRUZaMHVZ2zLSE0xDpVdcRVPYRUlJmODMeessFVXYR8lPVtVWWjF1ZNky5WhUSlVlXUVm00xLSd3JS1pVal5FYl9CRUAXy0HWqMtDwMpFd8tG1XxXRq7JSp9JTCfLTdVwUUtmykEFgl8ydYZaNHtViVcz88pBRYnbPhAnxUyIxXbq/wX6qvBG8GbwAQv0pvXG9ubxi/Or+Ub7ZvmMhv2m/kVJBXVdQ0ZD6qnLQhpLQF/JTjnJTMZuy0sFZF1CRUgVZlNIY0dEtWVTSclx6DrJTlVvxEzFUN87NUlJ7URM2FdJRmVV00dJQ2VTItRFUdhHSU5lR1dBSUVbO0RJjEdHzEdFyMxKlEfEcW8hOUxPpsRNlK3IS4PEShTEeWgnPExzR2g8zEIEREAVNtdPQ0S9BSnbOxBEc2M1Ktk1Vl7MREJNQqDNQWFNRb/FGdY9pRNWRRLVPVo5w0kHTUdEzUVlFqrdRRBeMftIQDUbVEVow01FANRFAl85d81JV9jDRkvNRJVDcG4g/WVDTxT41UT43zjE+0XdTs1BTk1OhOZYROGuXDghTkS05t1PTUc+C0VkPU5HoU9ENN5cMCKjz0zDzk6EzkV2znnrMAfJT7JRvwvuWO7YbvoOum7wDA427lbuXO7+Dv8u90ryb/AJivMv+8r86vkP/yr+SvFr8AwP/a/zy/Xr9Iv1q5/g+YvwCqv7S/rr/Av/q/5L8GzzDPAELPVM9mzxDPIs+cz4bPqM8A0s/kz/bPCN8a31wvPt9Q3wBi33Tfht+Y36rfvN/O3+DfAPLfLN/+3yjvOu9M7w7tTpJtCxQ0L06lo2dOlYPVphw05XyVTy1TU0+qVeOYRDTOpOQDLJQfVvyEQFDldFBNM3VUNGuRUA2zrHQ0x1DthrTmhV5TUVXjOFFFc1moxIe+hVbiqMSExNSE3DbchP9RpaMXUj2EdIRpTHyHdjKHJESjUk2T1bvkNNV09PfsNBBTrI2ELIRDUzVjXjREd7YUhJhT3VOyUyV0U7a9w+RTlYMGVDVjHloEhDrMdFNUdVRUlYPNhoxEoFR9NASE2lS0BVTEdAyEdC5VpaNHbVXdU2JVTZN7VQ2z1ZwEVLWsdM7sROlV0FVUXHdmU2x0VTRUbVZWTaOKVtVzqCxUwyR0tdw8VPVUdBFXnTRXok2jSvxnVgNsVJd0VK3W/GTRV1Xj6PxkAVjGfWMcWM1EtFdGcilYJtVz+FclpJxUxORfXh8AcB+CHxRvfm2mH8gf2h/sH4CmbQYvGC+qb0QvLiXWQqWpV93kZFRM/BQshFQJzVfdg+9WPaQ0VL1WpIV0lCSHnAemolcsdEDVVpWDJix0EFR08VWopYT0R06Sq8xEikwEcqrMRFrEREHURCXkJApqfHTztETYjETAVKWjq6dUdUOBhERoHARRVVRFczlENBeMRAAcBFPhU/XkRISwpPSaLERrflPVc1hEREFTTaNYq/DGU1xE71I1NFIdBKrMNKhchIAcRGlkhFGqfIQ1hPQbdPQHXPTjKjT0yNyErxz0mcSHHvWa1kJFHPQpUaVUzIT2qhyU2SyUv/Tkp/yEkNVQdaNzLJRP3OQ1UFodAyHc5AVQLSPKVJQ1lDyUYkyUK09VVFyUm8hONYOOTrX0hOQn1U59u7B8pIMcpE9NhkVzGU21lq6V9vO8xLQEdOduogCE5KugJqUepe6fAACrFq8wrzqvVK/GX2ivgq8g9F8Ob7ivErFOkussbw6/AAi/Ir+Eb5ZvML+qb8xv3m8A8G/avwx/zr8gf0p/PH9efwBQf5J/pH9uf4B/2n/sf85/AACP8n8Ujy6PWI9qj3yPjo8AoI+yj8SP1o/oj/qPDJ8enwAwn0KfVJ9mn3ifip+cn66fsMCfOol25fYSPE7983MFTi0jqpTn7kO8R67vwOOilgIlzO/e7b8yruzkzBj87w71xuI/UQ00JP82/WgWRU799jIxXPRTUp0EBHT3fgKhhP/GNZ71tjVGQwC09541xv/Y+3Y17v8ACw7yYY1ENx4FNjW2UvpUvTSlVZ1jMEQHLiJqfASBWFwPbg2mMghW7VMjjA+KxuJvDMSPrA++BQ7y/RaUBBVXbQMu3A/uBfYSpZxMFLQEHyYzWP3zIywkF6YySFjFRFhtZLwULc70BMdXPbPCjB+2HQDmz9DPsh8M3w7fIN9S32TfgCYvgN86L6zflt1mLUbSTlREx+5SExQU8RzE2AzEJb/EBKUUx1+ydbwnRtK1PpQEJaQkDlblU/BFVc2T2HwE8yDuMqmstEWQRAR3DD+2M6y0EOy0afg0P+5So7Tkg1S9tJY0BExU9QM3XLfOkgiJVG1kpDTIjD+eNeZSYKSs925iLLw3/vLzZPTcVVLl88Zs9KVs9IUEtJVvjPRVFEQzBEdfsgXaBLVR9TPRUaUzuFG09QS8pH9ERGVRxUNL0rT0K1RPR6LfdETHUIq1U6qERJN0pItA9gJX0kSkPDSnRoIE5PTaT7blU6BP7TN5T7W0T2JtYwzUR/YDDKRnTm1DaS/0R+5Sw4xUj01FpC1NPbMiTf0z9SRXFlUM9gPsVANO5ZYWZa5VXl8AcF+CX5Rfpl+4X9pfRB/uXwAYb3ofJG82b0hvUm/MH+YfAMBvumm2b8hvOi9ML14vEH8Aai98L34vqC/CL8wv7i84jwDqLyQ/Dj8wP0I/ZD9+P5A/AKI/tD/WL3g/6j/8Pw5PIE+AMk9ET1ZPaE96T4xPbtL8AJRPtk/IT9pP7E/+T5hPqk+YNF8+VVYSAE71tEwEV7VO3bOOBKTFTo2zAUw0B27SfE9txCSk7iQEbRDs9DNQfaNNUJ0D1Wl0pIP89KfU9L9QhnXz21DN9sb1vvWe8keqnPRnxPSAtPSbnPS3lpz011H91FGFxPykJdYMtEBSFfRSldN6UtrdM5RMZLBSPVPIUrLltFJ1pAz0HlM94zW1U/30U42zcVN184vWjGSlUw3kU50D2VNahePxxGQRVKXEVEXzbUas5GBUheOBVJ0DW5lUBaO1VN20VE3katTkB4TkIXzkOlVl9C1VVRNwVUXTjmTnbgPZVT30fOT6VZ3zF1aqRcRWldNKLORnJMSDWjTEnRTktVZ1xFbltJacdAFXHXRX/bS8xFclVzV0V23kvMSnxMd+orXdTMT6vMQXWFUTMNVY/VRYhaRYPbMSWAS9ZHzEyMTHruP8z06PYI8Aco9E30bfmI9y38yPjt/gjyC63xSfJp+Y087yttR3R6JNX0zEOlfFpFzE+5x0zeF0dMpW5fQU5JVWNF3EJMRjNMRNVs2k/LQVHPy0/NS05dy31rU2sylVpfRU5GjklE+stz5SVRjklP/cZObk5MjUZE2rzOSMVE2kBHRe3GeqzvIm3GQGXLTulGTXLLRnhuKhU73kU3W0HLSrVVOFEzf85CBEtPxaDLTgVGTKUoXjsVxn0p7yd0xn3jJEVGQqUtIdhFItZl+y1QxkwFFabbOjzPSGUdWDbAxkq1BRbfRRfbMdrPQFlpT06FCVBFD95NxUm6TEVxbzUIXk3FQr7PQTiuRU5jwErIxXtvOUVBRtT3VT5U6FA6JO9fShTgUEtAzrAN6TTc3zZmqMBDWEBAIkJNBM/bYCJhJ6JCe2Bd41VhUGFdYPAOgL7g0GFQYfIB8yH6zPVh8AaB/iz/THrhUG3b4fyB/6HwBM317fcN8qL4Tfhi+438rfANzf1j9wP8o/DO/u3yjvGu8AZO8+X5Dvou9878bv2O+67wD87w7/8O8a/0T/Vv9o/3r/AIz/Hl+Y/8L/rP/m//j/Cg8AHA8uD0APUg9kD9b/cA+aD1CsD1ZVBqPUtEu8tIJ0XxauAjhPdbNxlF+mVTbSUSy0X36j1FSfvFS53F8IHoP0Vz5iRQRn3gMUZ/5jUCRvlsI7b0WzWKwUdVxnEq+yrmxnLvLkfG+OZXayFVG0ZG+EpI2sb+7Ca6AIxm/YY64CSORvFmP8b64CIegUfyZ/OHPOoodEd4dSCcFUd65i9WR/TiOcl4dSQYGMf5597hO0fy7yVMx/sN5/8HMu80Q0EFjtwyc0DI+us1h1s+FXRbMzjwB9j78/iY+ziN4/uI+qjxRPADZP+I/yjzSfbk+ATzqZBhNETJ8egjJkn3aV7hLDhJ+slpWGol1W3WRWRUMskVZldr6VxsNV3bQ0dLCU3J8egmJEdEn8n0ay+GpUJODcZMb0ZKlUNZPLilSdZFS9FFykPlTaLfMkLKQMVM3D81NWJUPOUx2DsvQUnpRko4dTHbSMpy6zUxWjFqaEpP1SxZT0pMG8FKjW7KSSUp20UiVDXlKEvXTMpCfkpKsQ9qU2ktpBUSVEhBcWvyizbnNRBaRZUcUE/KTlUJ00UNUUplS0kFA1pMRkXoS0Q0rUZCUsFAmMt37SsBQUU4BP5WSUtAwEFNS8twgWw9QH7sIH1LRTwOa9TqPVTTUkTJ00TCVD/kwAzaSc10Z1ftU2z0jLTs9ozwB6z4zPls+4z8rPPI/uz/jPAArfFN8W3zjbNt/Ij9qPTO8A7o/4jwqfNJ9Gn1DvIv90nwB+n5ifap+sn76f6J/SnwyvAP6fGK9CrySvLq9Yr3KvnK8Arq/Ar9Kv5K/2rwi/Gr8svwA+v1C/ggmGD4C/kr+kv7a/gGC/er/sv/6/EM+CqUaCA7ZEdCdOhXNXTg0jj6DkDxZ1DnUGHR4iFTQUM4AkHzYdJiNMH24zZBe+gkwIdB+GFb6CvJQfXmWuHS6CMWA8Z84dLoLQUhU0ZGRrAVMtgyAsJDdTvRQVU6VUU8VzixwvLiVmUhH5PC9OJV5zVA10ZC92JYomQu5MJAiML54ljqJ0hVUlQ460JyYywygOgvoE1C+OQkrsJwZaAz8VNvZjCCQ3liNMNFc8P5ZTVD+Gcq33TDQXWJ1kWI3TRUSEN0ZzWE0UnDeOosSsPwAm/zj/+j9c/x5PWP8qT6T/AGZPmE+ST9z//v+oT7pPnOea9hNXdeMFVx1kLFTMsuwks2znDlJ9Vo3TZbZs5E1WjaM0VpXzHlVWDSP/PFTnNFTQPFS1t2xUoLwkgVXd82qqvCRRfFQ4zAQavCQBAExUgyB2JW4l1tVeJV5TjFRJRrTXRoIT7NU0JNGE1DW7BGSjlNSPU80EZNQtUKTUOVPtEyMEZPMQaOYVXgNUZLdkZKFSXSRVUg2DWjzURETULjRkyxJSxcRRlTSkZMhRaq1zo5xkjoRkdlG941tZUQ1TPVHtZFENg60K3MTsUDVj0pTEvbVQdeOlrMR/UI2jZFacxElQJTMxXCQR1GSz9U+NVBx0jE+181xqFHQjfMVOveO5ToVkFkzET05F0w40dBOAXoKtp+x0c001Y0JcdAYa5ITQdHToTIUk/He2JQCOpQ6Frn/Ifyo53n/of/p/ABSPJo9Aj7I/ZI9ujZaNho8AqI+6jyxPPk9QTyqZXk9YnwCST6RPtk9oryLP1E/uT+BPAAJfDF8GXyBfal98X1ZfoF8Akl/EX7Zf0F/6Xwxv3l8YbwBCb1Rv1r9gb4pvnG+ub8BvANJv5G/2bwh/Gn8sfz5/UH+gYn90b4Z/mHuu006dM0DZTs0kpCSmTpXj8U6qtdRPHRRPlXOYfMTOWU+N5GwkJVC1dFDd86taUM0zdxSEl1wksc1QlfPOUO0kXCQBUYKNJFH15AQnFuP0F97yqlIU1MrcF54DUc0zF1TUWzlSvTNTUoUDbZwUS4dS7RRSTRQ01NycFK33JNQQU30zKmQUSrZUFGNTRdN+U+V0U1pVQ7BUFNNTJURT3SRW7NQeVAXkVB0zUzQUW3NUhQONVMUkVB30WlSU4CyU+lQtYxQc5JMuVYUE9ARoxAcmQpxNVY3TtVX9BKwE8NwEUwhWleRcBDxk5Ft05K11nASPVu0jqGQEw5pcBNx05PVWjYREBC5WnORKVw3TYZTkgbz00ZwkB37jlPTu5PQKWKp9FFgF5FjtI0gE9CspWCVElPTOpOTHxOde/wCgr5L/tK92/+Cvwvn2rxi/gML/LL/e/0i/Eg+Evz4jV5otM2vE5EJXjSRktAxRV800fOe2A1a9BFathFqcBG+8lFFWlXM4vJeWtprxVQ2UVU0UHMSjmgTkiqSUblU1lJSUPGpExCPMBAqUlOxUTTRU3Ndu41SN04W81Gj8BGtOVOXDN4TEFVSl1ipWItmM1MV01KhcF0+ilXdk1GCU1D98Fx4jUzD9lEzXJoM01JxShcQM1KthUnXjRUzUMNQUFqqUFPxEhOP8FMbkFKhVUZ0zkAQkeYyEVwwnGs4yJyQkDFE1hi4lnpM2RCSfUL0zg1CltEQktU8EhDAUhBdQPeRPWnWET3XjhU+l5E+dM7MgT812TuKuTi0jggysJ5ZyGE7NNgaTzCcOsgs+TU2kTc3k7C/+LzBjAJ41Hj8wP0I/TD9mP3g7jj8AAP+iP8Q/Nv/YP/o/DEdG9QAOTyBPWk+0/3ZPyEvW//j/AAoPHA8uD0APUg+cf14PcA8Aig+sD74PkA+iD/QP5g8YHwAqHwwfDh9gH3IfhB+WH6gfALofzB/eH/AfAi8UL25/gH8ASi9cL24vgC+SL6Qvti/IL8DaL+wvLi9AI651JrI8TgLVxE5thMx3htPcf+51juJRA/x/DoWGwnUkhJEkj8A2hWYzRI9WjWbVxtKvUUCd5EzXho+Yj6qJ5pNSPaNBwcSP1oVWsuOAjuJD7I8s/oVOMrJTvZPRFJ8mlVbG8kBUXeNYhMR1RJdCDuNUVdRcn26VxnI2fJ9gjp0myiPArp3+IihWrbTIzJ/enS5DViX0PFT7VqilxAynxvJQxLRntLSDgCynJrXe40Sn9nNUrybyQyVYxdMfdK9WEsSMrwZvABhv0q8sbw6/CL8qv4Rvlm8AaL9iuYa/2G/qb7xntoO8VKtpV8VzRsS0JwykDqYMdPNW7eQ8VLvMtKEaPHSKvJRxVlWExJe2s6o8dApkVPPkRNbsRL1qnJSlZMSMHFRwVfXUNqSUPlV1wyVVvbQcxG3zPJTTVJ3zvFT9U6uiVFWzisREZozESGpElC1MlBdUlABUPaNZ4bzHnvKsU1UTlPzErXWERFxTPaNB/IQolPTHxtLvtITTvId24p6qBNSABERpBNRQHNQ1SVL9NvY651TXDuNRdcOFlXTUd8Q3VoO0N/bDUbJFpFC1xKzUv1D106e1UP0jiKzUb1B1w1VWfDQ6UD2jIUSUAaw0K9NPLaRP/XRPRTaGwrP1Ti1EHOSPTu3jWqJENU6d9jajJPSDxORP1sz0EE0lhEz9I9hMBEXm/iK4dOc+JSb1ju2m5QCm77jvyu/c7+7l7u3u7R7/AJCvMv+0r271fv1u/e6voP8AEr8kv87/6P9aD2y/fr9QvwCKv0wfNh+wvwI/5L/2v7i/AArPLM9Gz1jPes9kz4bPsM8A2r+8z77P2M8K3xzfNi8o3wBS32Tfdt+I35rfrN++39DfAOLf9N8G7xjvKu88707vYO8IMt8cP/6SczQ/Rj9YP2oxEG6TdD+GNQZCmZQ/pjUmU5C0P8Y/2Dv+YsrsP2ZCHiAETxZNDnMsT5dC9URP/mKlSjyEZGRH/mKaXIS4ClxE02SE6oxPzlOkR56iiXO0R7aip8RP1k1uYi6NVbWjR1W95PxPrkK1Srx0zrx07iRXdno6dFTRVURfVlX+ksNsdNxWsu1D/XRfVnJKV11TYYVXHTOBnFemk+xX/mLqsgx0A8RfJkJIWAWjKwFYtVbuXwBveh+MH54fOG8Auh/MH25v+B+yb7xv9m8oL1g6L2Qvl0KlVwWja2wUpUKUVCO8VRR06VxU0W1WtaO3VjWzoFYdRJpkdGlcdFFWPZRcdCHIVFQrUAYi7BRXDlqjVVRVdLx0bsR0VQRUPMR/aNZ1/pNEBLoMhJ1UBRRW7HRiVAWjS0w0M6xEtRVEBVPtQ91THZPHamSEqmyEj5w0d1OlRGpkhDpURCOERAxTtaQqjITQPES3NEScjIcGIpNsUtUkhIQurI+O4uGqPPTEVPSqzISONPR51DT3luNRrUMlzIQOUVQ1tNzk1/TktUSUoSSXVIbzDJRJ5OQwDJQZDPSt/mSUxk89hE+1dE9GfaMgT63mlnOk5IqElItPTm3jGLTku6A2srAGVKR3TY0k5JV05NOQ/sID1EzNVFSn5p/4mzalBq0AHq8wr0KvVK9mrd5fgK8CbwC8r8atzq/4r1pvPL9+b5BvAKJvlL+ev9hv6m/8bw5/KM8AKn9070Z/UH9if4x/dn+gfwCyf9R/5n+4fzp//H8uj0CPAAKPVI92j4iPmo+sj76PON8Ayo/0jwafGJ8qnzyf1o9InwByn4Sflp+on1qfzJ+2n8iT1FZV5uNOtTRO/fOmTqK1A+UEVbzvjuLRzEQEYvTkJeTv9uWO4pFQ3aOjrFCdNBT31uNRJQMdLVHdkzhRFTNaPPdGRWLekqg0R6bzRET+UR1GCg5iM6T0TIT/lvUGM6z0jdWc9PFSlQS89zYyRUVT7RNe3DS7MMbjU20TtbLUNMzM9ORTpWMAVAQPtlJTXDRtNASGLAc0nvNEBNqENPVUbUSUBFkoXA8GMntV/fOWjATJroQHpiNV1eTUBBxWUmWDNKwHLvJvxASIrCSjoVYFNNQHrvNW9VMQoVe15Iwn/gXes1fFI5dVVyUDrfQEygQU4SwXFgYiHFjFIzdEF67FRgMWfCTVV92TyGwf5s/4zwAK3wwvFt8IL1LfZN9231ArgH7fUC9KL8zf1tWGxQ5igyp8xFfcxDIEFBF8JFPAUNYFzgWmM8wEk5wEc9wEm11W/fNGVhVExCQXpsQk91X1VMy0x2zksIpkBJL8tHlkB14FpmIwKVUFVJQE+HS03jQH7rPQlLeOtSYzPARA5OQlVKo9NFTdk+j09MpstLC1Uw0UU2WjhVNto2Gq5PRILPQxHPQczDTzzVLV09pSZRRU9KpSql1jjOw0dyS0WGz0PLKs9CW09fSk7VGlVFG2xQO4UQUzm1G1A4WqvPRlpKRKLEQxXEQcUtSlUB2kjKTDhKSoVKSrkFA95FCd01xspEFqfEQnpEQJXKTqT8UEpU9lpE9dRDwECDSk2KYMpJdOhST8RC8EpABpTlU0pFSPxJRcTcVDayZN5URMxQPITL1EaUw15AxkAwxUB06lZgDOVXZdfl+QX6pfvF/OX+hfAFofDG8Wb5AfMm88Z15vaG8AqmneHwAvEi8cf75vKC9aLwBsL34vIH9iiZYvYI9aj9QvANYv6C8aPyw/Dj9QP0I/dD8Ahj+YP6o/bD/OP+ifyp8ETwAWTyhPOk9MT+4/WE+CT5RPAKZPuE/KT9xPZk/oTxJfJF+gNl9IX7o5xgV+EiMMpFe2hASaTsUz1E7NEwzVT30TQzwEiCykwk9mLQP5T92kDAQzUN3jU01QJcQ0BIp8pKfUVGu/UA2z2xQE/FAlpG1RbRMwUc0TTFH9o0tnUd1UUTXEFGS8HGRN1yxk8VGV9p7SLPykq0dSbRNgVPR6VPSalhS0tVL1tFL9tAS0A7VTVeMeXLQ8U/3UU1Y1w3FT3eONDPSqrGSbx1MVE99TtVQs9BHVVA2zK/zkTJS0ZlSqbaOB7GSbrLS6hLTTVrzk7lT9oweE5CJs5FtAVc0TXFWtpFU9062O/LSpVaW0VZXEVWLFxFVd5lblbhJQVpUTVWc0xIFE5J0cxLUkxM3PJMTvVi0EDOQhV7SF9NR0XPTUc1cVI5AyfMSn3Mfe4t1XxTR8xLMXWFXkvMRHWBUTPzVYzQRYLQPZV60EDIQFxOx0wDTfLt94j0LfhI8Alo+wj9KP5I/2j5Dfyt8sn0i23wCTFqK27HcWEl8MhFU0XMQXhMT9NMThTMQRxSzv3rMk5GNM51ZjXOcW9hL8VWWj5fS37rU2o1VVFRN/rORo/LRJpO8qFhL/lLTm/OTMzOe+Y6lUPeT85Fy85D6UtCao/OemA6xk19xkuZxknqqsZIcc9Gws9FHcZDk1U+WzFly0/FKVFGz0Acxk94bjdPdGc1xnLrPkpM0H3KTyUV0E5PS+UbKldFGVtCRkalHdw1IaFLQ4JLQdUZ3EvPTz8KrGgs4cBLEsBJn0VHtVUBUjYAwEQ/RUKxwEWxFQ3cPiT80TrEwEW3xPDXNLT8UzFMS0VJNQZsKidARvhAQ6bAShC2wEExD2k5wEZqQEMZVN3cMCRCTQtAfO8noARCfutfYV3g/wDwIfFB8mHwA4H0IfxM9uH+jPih8M1/YVALYf0B/aH0zfZt9434rfPC8Ari/A39Lf5N+2L6gvAu8M7wAO7yjvMu9k74bvmO+q72zvAMbvuO/a7wT/7u8A/zr/TP8A7k8AX4L/lP+m/7j/av/M/wDu/wAPEg/c/zYPSA9aD2wPwH4PIA8yD7QPxg3ewgBOav2DHOy0S9S0gk6tdK1OLWMBT0W0TwVzcbacVKNPhXPuT93DEK1QPdMsUK1zRaS0YmrMVH3sVJ90tLlQjVQ2ZLTuUHVzClHtZBxkU0dRbZR8FHt8FJtctE21RGTRUY1kXLQFZGRbIFKN00BSpVNYfGSzdVJVdGRksFLFA8hFUi3z5Oykw6AGY1MNZGVTPZNKnKeucoVTxYMMk6DGArhTBdODoHalzlIxDWSnzhNkJGBUbWQcdMuTVO0UVPUUjCToVLIFFFXlBEx0NFVds1VqPHRwfHSHbHShVQ1zq7tVLaPWPHTwVHQOrVbFAyhWrVNCpHRdbKyXBtKXVsWDrlZFhKiMl5ZjBIQdXJQ2VIRQtnyUZ1d1c4pXlcOjVASXXrLVxITuVIQQPISbKVgtY0FYPRQshB8JWD3UXDTKTI9+j9g/6j8AvI/GjyBPwo9ET1ZPIJ9Kn8BsT55PsE+6QT4jXDSaVyoNc2v8dELkdCNkNDswVI5jnHTRlHS3HDSeJDStiMR0aValpFa1QzqyjHQgNDXElOxV9cPTCNQnHhNEdIxMd7YlpmO0JCslVbVDCkR07Bx3FnVEpnOEJIBsJw6jHHQz7GTLG1QVxFRFJobCv1OW1ROoU92kU90UDGRVqtRkP6xkJ/xUCLxk7Vp8ZNXEpLdSXUOcxBRVgExkbNSkSsQUMMSkmxdShXP+UfXEjBTPFjS0qlEFc5GUF95zNLTVOqwUIaxkDDy08lCsRSRMFL1QnXOhPBSFqny0a+RkUdRkN9RkF1Z0FPpPtUPKzLSUHHStahwUI0+tc/UEFMHa3LSP5LRaTpXDE060BdYu8rT0xINNXaRNlj2jDk0FhEwVtCzEOgBsd+61xgX2xZ7FVs1uxW7NAIbFhs2ez7DPus88j+7PYI8AAt+EhybfQN+yj1Tfjt/ojwD6j6TfFu8wmx6fUJ9inyT/AHafiJ8q/5yfHv+4n+qf1J8AFq8orwKvTK82r8ifYq+UrwCmr7ivyq+cD9avAL8SvyS/ADa/SL9av2y/fr/gr/KvtL8Axr/Yv+q//L8OzyDPMs9Ex9ZuggNO7UROhRNXTlaFc45OZRROxWRPfYNrR09dQ3wkdLRPzVNR+YTEE3AWEjFMFE1cFFtpULVDilCFE6dUFG2/9GTbUN0j9lANJNVRFSRRPUNOhBRnUaY9w4hRZTSsZLyEFNdmrBTxUXUUPGQlUoUUqsQUYExkfPwUlDxktVbEFNBStRRSBRRThXOzHlOFVCRkV1P9Y3FNU50Ti1MdFCRkx/RUk99TncRMJBHUV15CTFJcJGa8V54TVKUUVIVzq85UbRRUhRMHzCQhSVWddIRUXHRX5hNVzVNTqVUlNMwk4STk+sQkqxdWhXMuNFRKFDRnajQ0gwQ0nTQ0s1YNhFoENO0kVAlXHeRXhVSpV2XEPDRtxDSQ/ESpquREwjw03bzk/MTkF2VYbeRYhRSkND9YfYMLB1jdxFclNOTnxj9I/wACT2z/Lk+A/6L/lP/G/5BPQIJP5P/m/yAPMglGMra89NGOxOdGNc5SGTw0/Va2tYPcVnUzxVYVc6qifASVDDcGNUYyRkxULNp8BBV0BPxV/QPlVWrldFWFc67cJJZV9VNTf1XFVETkSewEMNwkSxZVbQRU/RRcJMa0VNWt3NSMnCRxnCRRVESFVBQUJLRUWyBugvMMZIXVpNS7NCcuJebTFCRQqqzUMxwkGvxU+MwU4IlStTR8ZK7kFw5jxBReIETXHuO0FDvQfqNRdTQE1LW3jGSfzGSCUS1jaFrMZFIM1DhRPTRRpbRWzMTnUL3zzqzEsazEzZHUZHdQTdTsZEVQarWDLKzEEeTE5k/9g6uwT+3UTwWDUxx0CqgkdHvA5lKiXHRzTHQvxU5NgwBMdNNwPsKYTbLl1E2txHx0/kwlNEwE/SaecnoElx7zfMTbgMZ/ANhz1n1GPf59dj0WjziPqj8ATI9uj4CPko8ER+Y1to/AjwACmS5PAJ9qT0Sfjk+gT7JPAMRP1k+Ar0KvDF8GXyBfEl8A5E9GX1Bfal+cX4ZfqF/SXwDkX/ZfCG8abyxvPm9Qb2JvAHRvhm+Yb6pvvG/Ob5i/qr8ABH8Wfyh/On/sb0Z/cH+Cf6CUf6Z/sHPWJe7DTqXTS5a8JIJOfQROfdSUxDStT63DcU+t1E+9896lT9XDD3wnhsNQFSNiqVCF5NTEn7zEueTE1lZMJO5QNdRRpdMr/BRVRSzUYWSEe2SEm/wUTbUs1NFRddT8FAU814p2QkC0FFrMHMsQTuKotVKtc8hc1ORS9eRStKXEfBQ1zNRRU9XzbFh8F3YVrnK4U+Uz18zUs/FTVRYGEiZUrXNIVVTtBFQtA3rU1JME5GmuBOdO4ug0FAFV1fO1HNwENgwUTVXFM3CWZOSHVa3UVW0U3ATW2sQE9ewEEFatcyhW0hUjQpwHzhNW1cOPVla9865WTeRWfdPhnASkcwA2I1f1dDz0UNzkaS1XlTOKV33Tofz3NjNavPTuDAQKWH3TIXSkM0FYdSQU9B9YJUREpAXKLKTEPP+2r3j/av/srwC+/7j/2v80v0a/WL8KDzQPsI6/oL+qsTbSmlel02um5ORCV13EZLQM3OTpWhSk0Xzkt1Z1Q6Cc5NWH/JRvfORXdOQ6VrQd5AykCCTE8VWls9qovJe2lUajVRUjclzkWqYc5EFVPdQ8xAq0lPNWfJTYVJUzuiQUnQTkWX7k1wbiTlRlAzlcFK0TlMT6U4Uz43QUziqM1Kw8lI08lG2U14YyTUOM1CxTNdS81O9k1KvVUg0jv/SEp7wUfrZ01GlS1TNTUqXTO5r0FBQs1P9R5TRkhMuqlISxBCSXbNR3NCRdWVEF1JyEKVEF4w4UJK3yZCTXUO1zwUQkp01QrXOIUM3kNIRTZCStN8TUIVC9UwSMJMaq9HSUrCRqlCQw/HTxbU7t471OpbOKTlUEVU7VtE7dS7TUNINkNCtLTWUETe3kTLUkFDQJOlTnlgIL1CfWNTY1Xj0ATj9oO24/iDuOP6A/Iv/UPwDWP+g/avlWRfY9Jk+g/1pPAMT/fk/AU+b/4P/iTyQPNg8ASA9iX2QPdg/AX5IPpA+2DwDID+oP/A8OH9AP4g9EH14PAEgfeh+MH2YfsB/CH9Qf5h8A+B8KLxwvLi9YfzovZC92LwCIL5ovrC++L9Av4i9MLwY/sBg/mhmW5T6CL05l82epTr205HTlzHVP5dRPVtWDiE/dc8JsNAM8hK0f1NQ4UCXTVcTUcVVQNfOQHISszNTHNISz41D9JNTUGFGVNFGqpRNUrNRu3DSInNSjtrTUwlFds9xR1YP4tVHVlFJdsyxSBfNHtjTUZ1I184BSpbOa0sSEtSTXfqLx1IQIU7SthATcXCyUd1Pdc5JqFNSqFJTFHNTfU9XztQC8xBlklDNUXbNMKpzEbazEhlSUoJTHDvNZVM2UxEQMVdWDKGzHlGbFfoNVDeRVbZQEVMjVVeW0Ve10VqXzHFaqlZRWNfNQFMRnFKSBphSkoVa9lPSU1fyU7xZcVBBXZfMnzLd+Q9S0bXOspJBXdeOtVw2k1Vclw+FEpPpktBxYyi2kWNWDSOxXZvIHWBTt5Fykx8y0wqyvLm9AbwDar1xvdm9ob5JvZL9mv3i/gKq/3G/ebxh7xlVe4yykVFrMtDLUVBFXJdP1TFSr3Fbt48P0lKUkpI2o9Jfula5iPlRUJgSkDqIExPc8x8bTPFSpXMSSqjxUeVzEYgxcKlzEEiIEVPiMxyZj9ESl1EfORVieM7zHrmIeVF3DAkyUNegElNGMRLJTDeQU1LV6XIRkJJRIUxVzKiasRBBTFUQkRNws1/4zVMyH7uJzJNRVNNQ3PEQ1IKSEA1TU61FNhBREWbiE19bygFEl02WE1LNHUQ3UtNQSUQXj9iKMNN+8N25zzDSMpDf+w0rMNDycNCX81w7zT71ja5xPhaN1DOQ0Tx2kClw0xTzklzznzoNM55bDWuTkjzT0YE19hE11M5voTKXzzExt5u7ikwSU507yA0w0a/AG9d7lxu8AwOve7/DvCv98ryb/MP9S/wC8r9avcP+q/wy/1v0ev0C/AFK//P9uv1gPmr+sv14fmB8A0r/Ev/a/6L8SzyTPJs9AzwByz4TPXs+Qz6LPzM/ez/DPALrPBN8m3zjf8i9M307fYN8Aet+U37bfoN/C3+zf/t8Q7wAi7zTvRu/Q31LvfO+O7zg/BEo/vJTUZDdWk3Q/hj+YMwhuM0yXFnKKtD/GPY4z3D+mvmJsUa00TPSo5DTEgAxHluMclSRHxkM0R05ygWRET66i0FxPXqIjUy1zCz1TrWNehEdeiptIFtIR5KxPvkUuUk7MT95P8E8wAl/Udx5drqKwVTWkDFSD4VX15ExXjpNcX16igxh0X26jdHTtVk12nl+wUyiGk7xfhqLKPHTk3F9uojU3XBRH7Fz4Vw1vH2QAfm+gH7IfxB9ub9gfsm/8HwAeL8hvCn9ELxZ/YC8if9RUWYE8f+aiF1cFo/tcf2SWQ2R0k3x/RgJGViVEKoRUFcwk/JwE4KQHLlWyluKYzH/mokdVVbMwlOx/FiLeRATGDIdmAoVVVG0jarxEU/x0ODSHqkYCBkQE5oyEyISEsAlTfZRMhIHs9/4jfI+mc2qshN7M9MFMRKVShaMVisz0cWREWMSH9pPUh2L+A1FFU+uAXqKzUeWjtPuAhnJ9DJRnURUjTlpkRCf8hBBRbSP6LJfChnK9PJce9baDPPRcUEotUz6kRB1sl26jT62jG6BPLVNuT7XklJc2Uwykn7aiI05VthYjzJfGQyKMpBrkn05VFtK0rOeuogEAFK8mrS6vQK9ar2ynbq8AkK8Cb6yvtq/Ir+qh3oMUtwD2r3BvGr8sv1a/uG9iv3y/ANZvAH8SfyR/Ft8wzzp/TH8Abn9gf5rvnH/Gf9h/6n+8fwD+fxCPmn8sj+5/SI9aj4yPAJ6PsI/Cj9SP5o/4jwqfHJ8ALp9An1KfZJ92n4ifmp9c74Cmn9Cf4p/0n57vsOvmUnctTm0jqk4NQ+HU50YzFU81NE8FE9H059ZFBvXUxkX281AFE5HMRK5QZhUjzlBVVDT0A1FF/gomAllU9HRk/+7jfPfHQi3/ZEQXUi1jM5z3x0Jrb1L9M4fM9KFS7QQSHLTXzPcWIg4EBPMwzlJpQ+z39kJ+7DSaU0UzE7JTXVR8tOzkNLMwpjVaJgI5nDRYVC1jczwEy41UJTOndDfGYuBUWsUkVH2DFFUVIy5MN2xGNc7ygVV9Y5xVDQNVtSw0zhw08GQ0CAQULSHMJDxWDQNV7Cc+UwVW5eOo1CfOJcYlviUeYmswVwWjSAwUZ1ctY22DNCScV0UDtldVRNqExOh8FANYDUMhWNrtUzp0FEhYJQMpWFR9ZBQkzqwkxCwUwOQfAA7fIN/yHzTfFi9Y3zIvjN+ANi+AK67fwN9yL/TfzlKj1CQXpmJM1NQs1NQMV1L9Q+/0B8dCv+wkpdwkrYoEFHFWxaRWFRRWNCVUzCQMdOTzVX30DMS1xYwEq+S0jlVFA3ZWBMRcVS1jQwTELIzk2HMAZgWmsthUfWO8VFJFM6KENxazVL3zVaQ0CT6kN3bS/uQ0uzCeo3S3qD5T9PcGEmHsNEp8tCyqdLQSBAT6nPTcTES9UqT0pxxHntJsxPRQPERFOcT0IERHPmNsRM1URLGxdERrQEYyglFN42WqdERHxKQp5KQSzKT0JoSk11ANRKSkqLRHJkPSrERVdKfOUiOEpAdQau1UT5UET63jZk9VNLQEVw5DTvVDjk7tU1qGhFQnTn2GNlWWw8RUTzFNPURUVwai2EwN9AykG7hN9UMOTr2WLmWOXwCoW65fwF/SX+Rf7l8Qb4IfACxvPmWuH8AbpmVWbeYfqG8ACi8cLy4vQC/6b1QvVi+ILwCaL3SPvi+wL9Iv5C92jwivACo/DD9GPzg/Wj+EP34/mD8Aij+sP7Y/8D8CTxRPJk84TwBKT1xPbk+wn8KfpE+2T8hPAIpP3E/+TxBfIl80X0ZfWF9oal98V17iEewEPE49E4lzNKdO4uWUBUyvFsNPVmXjCVANwyWUpD58p1oW41Bl45lQnROznK9IrqV247SkP8SvTuKVtKSrr1H108okZOPk9AWorPem9Z4SU3z0bUS0jslSVcQ8tMF0907i9VJGRSMQU33EVPfmMmRktyZ20p5T3QRM9NGEt3ZSCQgU90YiQKS/trWWo8S/tNa1ntIcrOQ2VbWzTa1V9dNqVR20VV2joSqc5Lus5NYUxO4kz27l2h6iW3Tkc1Y9s5FWKnXTrlTEyLx04WzHbqPapMQ2/MRQV2XjaVdCXaOBnMee1VYTdNTuzNQZCsTPFuJFWBX05M/2zwAo34KPlI9m36CPot/cj+6PgACf2t/M3/bfMJ9Cn7TEuK1XZROaVx2ja6TERqaMxCdXZWSElOu8dNFWdMS3VkUjoLx0gWTkTWlc5FFWdaRU5BpcxCsDVl2T6rzk0wzH3mNVVU3jhRTEbhSkVQTE0zxVRQQUpAUExOxUqj0UVGUTugT0lZy0eao8dGCctEnUtCv05BWqvLT3RPTXVLTDTLSqmVO1tKykbVMF9KykPVZUtCNTnRMDRPTnnPSt0AS0s1Kt45aUZHhanPRglGRIUuUDLvSkmxZS7RP8UY3kBATENVGlpFF1U4hRHaQ0Z9QuZTajUZUTADRk6VCqpXPS3FS1FAShRASDWVBlBPxUSVB1czEEZK0TrLTxT1WkTxVziGVP7VRPrfTMtOhODcTVTsWDfpQER5xUE04IVRaG81QUd6QE2wDmA/QUE8xMxQZWEldUF45V5jUAnhU+FQ4fIB8yGTYfSB9aHwCMH44foBumHxjfyh80307fAPgfSi+E35bfgC96L8zf3t8A8N8C7xTvrj8w70LvVO9e7wDYP2rvlO+276jvwu/M7+bvAPjvCv80/x7/WP9q/3z/5k8AiP+y/8T/1v+Y/+L/9P8eDwAwD0IPVA8WD3gPig+cD64PYGgPug/kB26zlFQcTnXDq0tOpXOCDMS37LT1tLRXHqNPBdOjT8WD3tTUV27SLIS0RXy0YlBWraN9UKXDn/xUuZy0LdYMZO5QzcMKJGfGwhVHTGRfNGR5RG+uk3S1KGRvDnOUZFisZHWMb55lKk7y5CS1UoXDF7xn1pOWxGRqUwWjhdxn17K/SJSnvrOspA18p94CSGynql6Senykm1yktUx0zDYUdOhU1XMBVU12TvKJNCSn9sJwbHc2E3R0waq8JNwEpPUMpA7clChVVk3zROyUY6x0e7SUUZfEd6bDtJTn7JVX5XasLqMchFdX1SRXzbRXUq3DoxSXrqLdZIT0bIRrEFhVsyk0hEFYLWStWE3zFFh1c+F8lMoAZI+Wj/A/wo8MTwZPEJ9KTwAkT1ZPWJ9Kn4RPlk+wT3KfCVelFHyUOlQ3TjV2s6yXip7SsMyUmcSfBhPUlDElVl3THOyXdkLs/J8OpVBGIxyn17NsdDccpB48p1KesuY0d66irUykkyx0RX40dGZ8J6YzTHQMHHRL81N1w9tUJ3ZzU820VVPVc3H0ZFxEJDXEZLEazKTboK6i7VK9xFI2dXOxUqVzklKNJOykFWNkZEJUZCe0ZSS/pnKtwiy0rFG1Q4qkZHKaPLRaLLQ8UeV0nBQHIjy06ny3XmOktJlkF94Cy2hQdUNMrLfXsg9QpI10PBS+zLcGE0+9NE8WXaPlTi3DrvS3BhV2whELDM8ezX5iAjTHVnNExwSe1S7DTu0L+8BuzY7Nhs0Ans+4z8rPPI/uzwDfco8s3wAu33DTppO0h66NZt+g3/KPAASfpt/A37rfPJ9en3Cfgp8ARP+G77ifUv/Mn9af6J8SrwD8ny6vIK9ar2yvfq+Qr6KvALSvxq/Yryqv7K8OvyC/Mr8AzA9Wv2i/er+Mv06/sL/CvwCkv+a/0L/ivxzPLs9Az+oPEPwPDh22I0x0NCwfPh9QE0L+ckdcH24fgBuOY1F1JCScFx5SYawXLoKXvB/OH1jgH/IfTNSwUk3DyBQvgk7CGCwvPi9QL2IvvFQmQoQkQIQvzlV203wkyHwkSLMvxSYGck3ULxZjVZUjBbt0VNX8J45jDD8ePzA7pl7SyFZ9hERU+2RUHCrUNDTcNFAUVGl0Nx5SQaGkRy6DlD+mNX6CQ7Q3Ai6CF8Q3pnPUP/4/YP8yTwB0/15PmP+6/8z/3v+oT6JPANRPxk8gD+JP9E8GXxhfKl9QPF/GI1RfVhLlpFTOdF8GtjJ/VQ10lF9O06xX3oNUpCd+MrOsJJj0VHz0VKVcvFRG7Fcmc1T9c/caDGTfRGTDU+UkHGe2MoNvU80kNGe+I0RnnoNSUr1UUl10fNSYzBR+XGRTYVIVdMwULmzUDoTUm/RRLXPeUa30NNShhLRv1uNRNWTUbz7T/MTQRVB9g7P8b95TZCRDvMdaXoIQHHTxT5UET12DS4BPZTRPLeRMdNRkdI2efHR3Th30dH9egqBFTd1UTR10nHdeI0yt8wv+TEWDerx/TsV+hd5/AFg/8nkWjR6PMI9Kj7w/Xo8A4D+Kj6SHto3OjzBPQk8cnwBmT3hPik/En5ZPwJ/ST+RPAPavsJ/yTwxfNl9IXzJfZF8Adl+AX5JfpF+2X+Bf8l8EbwAWbyhvOm9Mb15vcG+Cb5RvAKZvuG/Kb9xv7m8AfxJ/JH8ANn9If1p/bH++X9Bfon8Mx9QOzf5yB3TEK8wkXk5KBeROreRORdS8JDysJ2aWcrRPnSbuMhNQPSTW3MRPUJXjayyEhVBqXdOonCTB3MTfUKV0zVCVcxRRvcQUJE5Rql3TaCwkgkQknTQkwFVRpXPYLCTydIQM9BfQDtPkF94VfyKW5BSxUrY9A8pS1cPtUrXTBVac1CBTFfM5fBRT3NRtbdzUjVOVM6dTjQNbwVOV49tTrTP6hBSrE1TVwy1cFEkU5Gg1VO0zg1SUnVSFxGQUa89UrTPq/NQKVQXjtSMkFDwMFFdV7cN2WnTkkFzkq1XtM8PkBGzbANbC/VVd0xhWndSgtAfuMpPg1sOk5J6c5LdYjAceQ8TkDFftMyOs9K0+XARaV+UTcUz0kFFXxZRE99bC3fzk9+TkaxhYndRYXdNIWI0DS0FYlZRYbaauMspE9wCO/4j/2q/sr6b/oP8SvzS/AEa/WL8SD3S/fr9AD7K/VKdUFtNM9EBMpCH85AdcpFAroD7zlAeW4puM5IP8l0C2D8gD3pXWD+gDjkKgTOewnsMEHxYdfyLmVN0EVApl07V8lJf8104dBtNUlADj0G7jLJTT0DaVhhVO46wUEWyk16YVNjIetNQDkL4VUO6FdtrbEEYTUv2UUg0zVULshCpc1BLEFPYkJGPaUcUUHC+WcnRRneNbV1HtMzNR9QMfTCdmjqLoUK2knCSxUJ3kqHQn3uN0JE2cJDGcJBEsnCeuMrpPjRRPJcTEJJsUT50T5U7NFOx0c0VO1TNA5C+GE5w0dwQ/Aj7zTDXkJD82PdY1jjV+NQBmP3A/gj+UP6Y/uD/aOdY/APA/Ak8MT05NHk9IT1JPzP8A3v+4T6pP/P8mDzgPSg9cDwCGf2gPeg+UD4YPsA/CD+wPAOYPEB8iH/wPNh9IH2offB8Ajh+gH7IfxH/WH+gf+h8MLwAeL8AfynnOH2Avci9UL5YvAKgvui+EL8Yv8C/SLww//i/WsOgATmWzHNx0S07ahdOG/HTFTjWTAU9qLTM4HIRxJISjT13TzeIMhBBQdYTc1EdQ0l3TYuTXv8Kf7NS5UGoF9FAls+7M1ApR3XSqvNRHtNRf5DR7vNSXWVGlxIzU0VHt0+m81S1SjcMlUt20UkWkLERbdVK984xSTYRSNZRVUl0T5ExE/NyEFgSUaTAM17ayahTUhVMNpFVTLTO4TJTTDNTxJJSs28DGwiZU3bRUjaNYlmyUc1TtdFQ91GSUyJbMROBUbTRVTTSUxDZm3JRNVWWU5JSIVQ3TVaHElLuUxNZMxO7klEsIVmXUVl3UJMRbHMQ1cxSklwykrlb1dBykmeE8xRSkF1cVVFSkUClX7dRMpIHUtKFstw7zWiS07lSkEFjt0ymUp5YugkVYtdRYvfQktM4AZKeegyxn7q9Ib1pvbG/+rwAov5JvtG/Gb3i/4m+8v/ZvVAh/Gnac9LRrrFRG5L/I9rX+4xTEswzHNpKBVkTt1DzETSzPjsMspOxEVyIWo1UNpGTHRvJwdM+GzVTG8wRU0eREs9REmLzEk3xUrTTMxEvERy4yCFFU1TTkxxbCwxTUpSSXqr/CbyyUV3SEPwTUHEIUlAMklPuAnsPkjJrUh2pWcmFM1Ez8hDVSpVSWZET0UU3D3oTXxsKmLVHNY4xRXdNypNeWchM9UZ2UxNQIHEXMNxajbLw3v8J/UIXTZlAlxEFQrdQE7xbtvsOENCN8NJnxPOeuYn5OpTRE5BNgXO9u5T6jfOfu8tBMxdQBTH2EDPd2k6znVvUO9cbvAODv8uHu7wD/Ev8k/56vSP8AWv/Ur37/mPu2/xi/yv88vwBOvyAPcr+Evw4Njr+4v8q/AFwfXh8Az/K/JM8ez0jPOs8AbM9+z5DPos+0z8bP2M/qzwD8zw7fIN8y30TfVt9o33rfAIzfnt+w38Lf1N8GPygzJj8A8N8C7zTvRu8Y7zLvZO927wCI75rvxO/W7+jvqu8M/wb/ADD/Qv9U/yb/eP+K/5z/rv/aIKgDXDSmTlWzkE+KpYM+bJSzZJTrMK5jUaxtlLSEqlL1dFNdQ5HFU2XDBORHJkPEdHdV1B1E7HR3fFTnnHRUV2rtk8JkdCsEZJVYrXStWZVzHVlt9Fg9pFgq5URY7TRYzWMMpATjUAJ+osdkByZlZgXGDSZlblKrq1f1NFeFBFdVU9hEfFe28kiMVFtQpoNVZcM1lAxUTDQUFFWNpNxEq6NUlXNtNAQ33ETz2VM9VKxEg1Olg05TpFVUfETQtIfGomPMhCymdET2US1kHER5JJRDxVElswwERNMwtqKQUNYlc1pQBWMl1DTeT6x9hOT07k7tk4IcpBiVTmXDtFykT/SXLrJsrUw1ow9MDQRLJZMzrUv1U9lKxRRKhQRKtlWzsEkFY1VJbfRIqtWUSH0kSG30R+VER6qlFEd9NEetZEdlVEhWtaPASP2USHWj98wkAwBJrXTsL/Yl5iXmJYYlAB493iXeJR4/MD86P2Q/dj8AgD+SOa4/SD/CP+Q/nj8ATwDKPxxPzj84TxJPbE/uP3hPAIpPrE+2TQA</prop>
			</obj>
			<obj name="Protocol" class="HTCProtocol" version="1">
				<prop name="Created">2013-05-24T22:16:21.937</prop>
				<prop name="LastModified">2013-05-24T22:18:09.093</prop>
				<obj name="Programs" class="HTCRunProgramList" version="5">
					<list name="emlist" count="4">
						<obj name="item" class="HTCRunProgram" version="1">
							<prop name="name">Heat Activation</prop>
							<prop name="Cycles">1</prop>
							<prop name="AnalysisMode">None</prop>
							<obj name="Segments" class="TEMRunSegmentList" version="1">
								<list name="emlist" count="1">
									<obj name="item" class="HTCRunSegment" version="2">
										<prop name="Hold">600</prop>
										<prop name="Slope">4.4</prop>
										<prop name="StepDelay">0</prop>
										<prop name="StepSize">0</prop>
										<prop name="Target">95</prop>
										<prop name="Target2">0</prop>
										<prop name="AcquisitionMode">0</prop>
										<prop name="AcqPerDegree">5</prop>
									</obj>
								</list>
							</obj>
						</obj>
						<obj name="item" class="HTCRunProgram" version="1">
							<prop name="name">Quantification</prop>
							<prop name="Cycles">45</prop>
							<prop name="AnalysisMode">Quantification</prop>
							<obj name="Segments" class="TEMRunSegmentList" version="1">
								<list name="emlist" count="2">
									<obj name="item" class="HTCRunSegment" version="2">
										<prop name="Hold">15</prop>
										<prop name="Slope">1</prop>
										<prop name="StepDelay">0</prop>
										<prop name="StepSize">0</prop>
										<prop name="Target">95</prop>
										<prop name="Target2">0</prop>
										<prop name="AcquisitionMode">0</prop>
										<prop name="AcqPerDegree">5</prop>
									</obj>
									<obj name="item" class="HTCRunSegment" version="2">
										<prop name="Hold">60</prop>
										<prop name="Slope">1</prop>
										<prop name="StepDelay">0</prop>
										<prop name="StepSize">0</prop>
										<prop name="Target">60</prop>
										<prop name="Target2">0</prop>
										<prop name="AcquisitionMode">1</prop>
										<prop name="AcqPerDegree">5</prop>
									</obj>
								</list>
							</obj>
						</obj>
						<obj name="item" class="HTCRunProgram" version="1">
							<prop name="name">Melt Curve</prop>
							<prop name="Cycles">1</prop>
							<prop name="AnalysisMode">Melting Curves</prop>
							<obj name="Segments" class="TEMRunSegmentList" version="1">
								<list name="emlist" count="2">
									<obj name="item" class="HTCRunSegment" version="2">
										<prop name="Hold">15</prop>
										<prop name="Slope">4.4</prop>
										<prop name="StepDelay">0</prop>
										<prop name="StepSize">0</prop>
										<prop name="Target">60</prop>
										<prop name="Target2">0</prop>
										<prop name="AcquisitionMode">0</prop>
										<prop name="AcqPerDegree">5</prop>
									</obj>
									<obj name="item" class="HTCRunSegment" version="2">
										<prop name="Hold">3</prop>
										<prop name="Slope">4.4</prop>
										<prop name="StepDelay">0</prop>
										<prop name="StepSize">0</prop>
										<prop name="Target">95</prop>
										<prop name="Target2">0</prop>
										<prop name="AcquisitionMode">0</prop>
										<prop name="AcqPerDegree">20</prop>
									</obj>
								</list>
							</obj>
						</obj>
						<obj name="item" class="HTCRunProgram" version="1">
							<prop name="name">Cooling</prop>
							<prop name="Cycles">1</prop>
							<prop name="AnalysisMode">None</prop>
							<obj name="Segments" class="TEMRunSegmentList" version="1">
								<list name="emlist" count="1">
									<obj name="item" class="HTCRunSegment" version="2">
										<prop name="Hold">30</prop>
										<prop name="Slope">2.2</prop>
										<prop name="StepDelay">0</prop>
										<prop name="StepSize">0</prop>
										<prop name="Target">50</prop>
										<prop name="Target2">0</prop>
										<prop name="AcquisitionMode">0</prop>
										<prop name="AcqPerDegree">5</prop>
									</obj>
								</list>
							</obj>
						</obj>
					</list>
					<list name="AnalysisModes" count="4">
						<item>None</item>
						<item>Quantification</item>
						<item>Melting Curves</item>
						<item>Color Compensation</item>
					</list>
					<prop name="ChannelCount">1</prop>
					<prop name="InstrumentSubclass">HTC_VER_10</prop>
					<obj name="Container" class="HTCBlockType" version="1">
						<prop name="Id">bt96TC5</prop>
						<prop name="RowCount">8</prop>
						<prop name="ColCount">12</prop>
						<prop name="OvershootDnDelay">10</prop>
						<prop name="OvershootUpDelay">10</prop>
						<prop name="RampRateMaxDn">2.2</prop>
						<prop name="RampRateMaxUp">4.4</prop>
						<prop name="ReactionVolMin">10</prop>
						<prop name="ReactionVolMax">100</prop>
						<prop name="ReactionVolDefault">20</prop>
						<prop name="HorVertCrosstalkCoefficient">0.0003</prop>
						<prop name="DiagCrosstalkCoefficent">0.0001</prop>
					</obj>
					<prop name="MaxPositionsToSeek">96</prop>
					<obj name="DetectionFormats" class="DetectionFormats" version="2">
						<list name="emlist" count="1">
							<obj name="item" class="HTCDetectionFormat" version="1">
								<list name="emlist" count="1">
									<obj name="item" class="HTCChannel" version="2">
										<prop name="name">SYBR Green I / HRM Dye</prop>
										<prop name="Active">1</prop>
										<prop name="EmissionWL">533</prop>
										<prop name="ExcitationWL">483</prop>
										<prop name="IntgrTime">250</prop>
										<prop name="MaxIntgrTime">1000</prop>
										<prop name="MeltFactor">1.2</prop>
										<prop name="QuantFactor">30</prop>
									</obj>
								</list>
								<prop name="name">SYBR Green I / HRM Dye</prop>
								<prop name="Active">1</prop>
								<prop name="DefChannelNdx">0</prop>
								<prop name="DenominatorNdx">-1</prop>
								<prop name="ReadOnly">0</prop>
								<list name="EmissionWLAvail" count="6">
									<item>500</item>
									<item>533</item>
									<item>568</item>
									<item>610</item>
									<item>640</item>
									<item>670</item>
								</list>
								<list name="ExcitationWLAvail" count="5">
									<item>450</item>
									<item>483</item>
									<item>523</item>
									<item>558</item>
									<item>615</item>
								</list>
								<prop name="MeasuringMode">hmmDynamic</prop>
							</obj>
						</list>
						<prop name="DefFormatName">SYBR Green I / HRM Dye</prop>
					</obj>
					<list name="AcquisitionModes" count="4">
						<item>None</item>
						<item>Single</item>
						<item>Continuous</item>
						<item>Step</item>
					</list>
					<prop name="SeekTemp">30</prop>
					<prop name="SampleVolume">25</prop>
				</obj>
			</obj>
			<prop name="CompletedProgramNo">5</prop>
			<prop name="StopPoint">3</prop>
			<prop name="CarouselConstMoved">0</prop>
		</obj>
		<obj name="AnlsAndSampleInfo" class="AnlsAndSampleInfo" version="1">
			<obj name="AnlsPropTypes" class="PropertyTypeList" version="1">
				<list name="emlist" count="3">
					<obj name="item" class="SamplePropType" version="1">
						<prop name="name">Units</prop>
						<prop name="PropClass">QuantUnitsProp</prop>
						<prop name="IsChannelProperty">0</prop>
						<prop name="SelectorOrder">0</prop>
						<prop name="ShowInSelector">0</prop>
						<prop name="ShowInTable">0</prop>
						<prop name="TableOrder">0</prop>
					</obj>
					<obj name="item" class="SamplePropType" version="1">
						<prop name="name">ExtRef</prop>
						<prop name="PropClass">RQExtRefProp</prop>
						<prop name="IsChannelProperty">0</prop>
						<prop name="SelectorOrder">0</prop>
						<prop name="ShowInSelector">0</prop>
						<prop name="ShowInTable">0</prop>
						<prop name="TableOrder">0</prop>
					</obj>
					<obj name="item" class="SamplePropType" version="1">
						<prop name="name">Endpt External Experiment</prop>
						<prop name="PropClass">EndptGenoExtExp</prop>
						<prop name="IsChannelProperty">0</prop>
						<prop name="SelectorOrder">0</prop>
						<prop name="ShowInSelector">0</prop>
						<prop name="ShowInTable">0</prop>
						<prop name="TableOrder">0</prop>
					</obj>
				</list>
			</obj>
			<obj name="SamplePropTypes" class="PropertyTypeList" version="1">
				<list name="emlist" count="26">
					<obj name="item" class="SamplePosPropType" version="1">
						<prop name="name">Position</prop>
						<prop name="PropClass">GenSampleEditPosition</prop>
						<prop name="AnalysisClass">General</prop>
						<prop name="IsChannelProperty">0</prop>
						<prop name="SelectorOrder">0</prop>
						<prop name="ShowInSelector">0</prop>
						<prop name="ShowInTable">1</prop>
						<prop name="TableOrder">0</prop>
					</obj>
					<obj name="item" class="SamplePropType" version="1">
						<prop name="name">Color</prop>
						<prop name="PropClass">SamplePrefColor</prop>
						<prop name="AnalysisClass">General</prop>
						<prop name="IsChannelProperty">0</prop>
						<prop name="SelectorOrder">1</prop>
						<prop name="ShowInSelector">0</prop>
						<prop name="ShowInTable">1</prop>
						<prop name="TableOrder">1</prop>
					</obj>
					<obj name="item" class="SamplePropType" version="1">
						<prop name="name">Replicate of</prop>
						<prop name="PropClass">GenSampleEditReplicate</prop>
						<prop name="AnalysisClass">General</prop>
						<prop name="IsChannelProperty">0</prop>
						<prop name="SelectorOrder">2</prop>
						<prop name="ShowInSelector">0</prop>
						<prop name="ShowInTable">1</prop>
						<prop name="TableOrder">2</prop>
					</obj>
					<obj name="item" class="SamplePropType" version="1">
						<prop name="name">Sample Name</prop>
						<prop name="PropClass">GenSampleEditName</prop>
						<prop name="AnalysisClass">General</prop>
						<prop name="IsChannelProperty">0</prop>
						<prop name="SelectorOrder">3</prop>
						<prop name="ShowInSelector">1</prop>
						<prop name="ShowInTable">1</prop>
						<prop name="TableOrder">3</prop>
					</obj>
					<obj name="item" class="SamplePropType" version="1">
						<prop name="name">Subsets</prop>
						<prop name="PropClass">GenSampleEditSubset</prop>
						<prop name="AnalysisClass">General</prop>
						<prop name="IsChannelProperty">0</prop>
						<prop name="SelectorOrder">4</prop>
						<prop name="ShowInSelector">0</prop>
						<prop name="ShowInTable">0</prop>
						<prop name="TableOrder">4</prop>
					</obj>
					<obj name="item" class="SamplePropType" version="1">
						<prop name="name">Notes</prop>
						<prop name="PropClass">GenSampleEditNotes</prop>
						<prop name="AnalysisClass">General</prop>
						<prop name="IsChannelProperty">0</prop>
						<prop name="SelectorOrder">5</prop>
						<prop name="ShowInSelector">0</prop>
						<prop name="ShowInTable">0</prop>
						<prop name="TableOrder">5</prop>
					</obj>
					<obj name="item" class="SamplePropType" version="1">
						<prop name="name">Sample ID</prop>
						<prop name="PropClass">HTCSampleID</prop>
						<prop name="AnalysisClass">General</prop>
						<prop name="IsChannelProperty">0</prop>
						<prop name="SelectorOrder">6</prop>
						<prop name="ShowInSelector">0</prop>
						<prop name="ShowInTable">0</prop>
						<prop name="TableOrder">6</prop>
					</obj>
					<obj name="item" class="SamplePropType" version="1">
						<prop name="name">Sample Prep Notes</prop>
						<prop name="PropClass">HTCSamplePrepNotes</prop>
						<prop name="AnalysisClass">General</prop>
						<prop name="IsChannelProperty">0</prop>
						<prop name="SelectorOrder">7</prop>
						<prop name="ShowInSelector">0</prop>
						<prop name="ShowInTable">0</prop>
						<prop name="TableOrder">7</prop>
					</obj>
					<obj name="item" class="SamplePrefWidthType" version="1">
						<prop name="name">Width</prop>
						<prop name="PropClass">SamplePrefWidth</prop>
						<prop name="AnalysisClass">Sample preferences</prop>
						<prop name="IsChannelProperty">0</prop>
						<prop name="SelectorOrder">8</prop>
						<prop name="ShowInSelector">0</prop>
						<prop name="ShowInTable">0</prop>
						<prop name="TableOrder">8</prop>
					</obj>
					<obj name="item" class="SamplePrefLineStyleType" version="1">
						<prop name="name">Line Style</prop>
						<prop name="PropClass">SamplePrefLineStyle</prop>
						<prop name="AnalysisClass">Sample preferences</prop>
						<prop name="IsChannelProperty">0</prop>
						<prop name="SelectorOrder">9</prop>
						<prop name="ShowInSelector">0</prop>
						<prop name="ShowInTable">0</prop>
						<prop name="TableOrder">9</prop>
					</obj>
					<obj name="item" class="SamplePrefPointStyleType" version="1">
						<prop name="name">Point Style</prop>
						<prop name="PropClass">SamplePrefPointStyle</prop>
						<prop name="AnalysisClass">Sample preferences</prop>
						<prop name="IsChannelProperty">0</prop>
						<prop name="SelectorOrder">10</prop>
						<prop name="ShowInSelector">0</prop>
						<prop name="ShowInTable">0</prop>
						<prop name="TableOrder">10</prop>
					</obj>
					<obj name="item" class="SamplePropType" version="1">
						<prop name="name">Dominant Channel</prop>
						<prop name="PropClass">DominantChannelProp</prop>
						<prop name="AnalysisClass">Color Compensation Analysis</prop>
						<prop name="IsChannelProperty">0</prop>
						<prop name="SelectorOrder">11</prop>
						<prop name="ShowInSelector">0</prop>
						<prop name="ShowInTable">0</prop>
						<prop name="TableOrder">11</prop>
					</obj>
					<obj name="item" class="EndPtSampleTypePropertyType" version="1">
						<prop name="name">EndPt Sample Type</prop>
						<prop name="PropClass">GroupingSample</prop>
						<prop name="AnalysisClass">EndPtGenotyping</prop>
						<prop name="IsChannelProperty">0</prop>
						<prop name="SelectorOrder">12</prop>
						<prop name="ShowInSelector">0</prop>
						<prop name="ShowInTable">0</prop>
						<prop name="TableOrder">12</prop>
					</obj>
					<obj name="item" class="SamplePropType" version="1">
						<prop name="name">EndPt Genotype</prop>
						<prop name="PropClass">Genotype</prop>
						<prop name="AnalysisClass">EndPtGenotyping</prop>
						<prop name="IsChannelProperty">0</prop>
						<prop name="SelectorOrder">13</prop>
						<prop name="ShowInSelector">0</prop>
						<prop name="ShowInTable">0</prop>
						<prop name="TableOrder">13</prop>
					</obj>
					<obj name="item" class="SamplePropType" version="1">
						<prop name="name">Target Name</prop>
						<prop name="PropClass">TargetName</prop>
						<prop name="AnalysisClass">General</prop>
						<prop name="IsChannelProperty">1</prop>
						<prop name="SelectorOrder">14</prop>
						<prop name="ShowInSelector">0</prop>
						<prop name="ShowInTable">0</prop>
						<prop name="TableOrder">14</prop>
					</obj>
					<obj name="item" class="QuantSampleTypePropertyType" version="1">
						<prop name="name">Quantification Sample Type</prop>
						<prop name="PropClass">QuantSampleTypeProperty</prop>
						<prop name="AnalysisClass">Quantification Analysis</prop>
						<prop name="IsChannelProperty">1</prop>
						<prop name="SelectorOrder">15</prop>
						<prop name="ShowInSelector">0</prop>
						<prop name="ShowInTable">0</prop>
						<prop name="TableOrder">15</prop>
					</obj>
					<obj name="item" class="SamplePropType" version="1">
						<prop name="name">Concentration</prop>
						<prop name="PropClass">QuantConcProperty</prop>
						<prop name="AnalysisClass">Quantification Analysis</prop>
						<prop name="IsChannelProperty">1</prop>
						<prop name="SelectorOrder">16</prop>
						<prop name="ShowInSelector">0</prop>
						<prop name="ShowInTable">0</prop>
						<prop name="TableOrder">16</prop>
					</obj>
					<obj name="item" class="QuantCpType" version="1">
						<prop name="name">Cp Low</prop>
						<prop name="PropClass">QuantCpLowProp</prop>
						<prop name="AnalysisClass">Quantification Analysis</prop>
						<prop name="IsChannelProperty">1</prop>
						<prop name="SelectorOrder">17</prop>
						<prop name="ShowInSelector">0</prop>
						<prop name="ShowInTable">0</prop>
						<prop name="TableOrder">17</prop>
					</obj>
					<obj name="item" class="QuantCpType" version="1">
						<prop name="name">Cp High</prop>
						<prop name="PropClass">QuantCpHighProp</prop>
						<prop name="AnalysisClass">Quantification Analysis</prop>
						<prop name="IsChannelProperty">1</prop>
						<prop name="SelectorOrder">18</prop>
						<prop name="ShowInSelector">0</prop>
						<prop name="ShowInTable">0</prop>
						<prop name="TableOrder">18</prop>
					</obj>
					<obj name="item" class="GroupSampleTypePropertyType" version="1">
						<prop name="name">Melt Geno Sample Type</prop>
						<prop name="PropClass">GroupChannelTypeProp</prop>
						<prop name="AnalysisClass">Melt Geno</prop>
						<prop name="IsChannelProperty">1</prop>
						<prop name="SelectorOrder">19</prop>
						<prop name="ShowInSelector">0</prop>
						<prop name="ShowInTable">0</prop>
						<prop name="TableOrder">19</prop>
					</obj>
					<obj name="item" class="SamplePropType" version="1">
						<prop name="name">Melt Geno Genotype</prop>
						<prop name="PropClass">ChannelGenotype</prop>
						<prop name="AnalysisClass">Melt Geno</prop>
						<prop name="IsChannelProperty">1</prop>
						<prop name="SelectorOrder">20</prop>
						<prop name="ShowInSelector">0</prop>
						<prop name="ShowInTable">0</prop>
						<prop name="TableOrder">20</prop>
					</obj>
					<obj name="item" class="RQTargetPropertyType" version="1">
						<prop name="name">Target Type</prop>
						<prop name="PropClass">RQTargetProperty</prop>
						<prop name="AnalysisClass">Relative Quantification</prop>
						<prop name="IsChannelProperty">1</prop>
						<prop name="SelectorOrder">21</prop>
						<prop name="ShowInSelector">0</prop>
						<prop name="ShowInTable">0</prop>
						<prop name="TableOrder">21</prop>
					</obj>
					<obj name="item" class="RQSampleTargetPropertyType" version="1">
						<prop name="name">Combined Sample and Target Type</prop>
						<prop name="PropClass">RQSampleTargetProperty</prop>
						<prop name="AnalysisClass">Relative Quantification</prop>
						<prop name="IsChannelProperty">1</prop>
						<prop name="SelectorOrder">22</prop>
						<prop name="ShowInSelector">0</prop>
						<prop name="ShowInTable">0</prop>
						<prop name="TableOrder">22</prop>
					</obj>
					<obj name="item" class="SamplePropType" version="1">
						<prop name="name">Efficiency</prop>
						<prop name="PropClass">RQEffProp</prop>
						<prop name="AnalysisClass">Relative Quantification</prop>
						<prop name="IsChannelProperty">1</prop>
						<prop name="SelectorOrder">23</prop>
						<prop name="ShowInSelector">0</prop>
						<prop name="ShowInTable">0</prop>
						<prop name="TableOrder">23</prop>
					</obj>
					<obj name="item" class="GroupSampleTypePropertyTypeNoPos" version="1">
						<prop name="name">Scanning Sample Type</prop>
						<prop name="PropClass">GroupChannelTypeProp</prop>
						<prop name="AnalysisClass">Scanning</prop>
						<prop name="IsChannelProperty">1</prop>
						<prop name="SelectorOrder">24</prop>
						<prop name="ShowInSelector">0</prop>
						<prop name="ShowInTable">0</prop>
						<prop name="TableOrder">24</prop>
					</obj>
					<obj name="item" class="SamplePropType" version="1">
						<prop name="name">Scanning Genotype</prop>
						<prop name="PropClass">ChannelGenotype</prop>
						<prop name="AnalysisClass">Scanning</prop>
						<prop name="IsChannelProperty">1</prop>
						<prop name="SelectorOrder">25</prop>
						<prop name="ShowInSelector">0</prop>
						<prop name="ShowInTable">0</prop>
						<prop name="TableOrder">25</prop>
					</obj>
				</list>
			</obj>
			<obj name="SelectedChannels" class="TEMIntegerSet" version="1">
				<list name="Items" count="1">
					<prop name="Item">0</prop>
				</list>
			</obj>
			<obj name="AnalysisProperties" class="ExpPropList" version="1">
				<list name="emlist" count="3">
					<obj name="PropertyObject" class="EndptGenoExtExp" version="3">
						<prop name="PropertyTypeName">Endpt External Experiment</prop>
					</obj>
					<obj name="PropertyObject" class="RQExtRefProp" version="3">
						<prop name="PropertyTypeName">ExtRef</prop>
						<prop name="RefExpProg">-1</prop>
					</obj>
					<obj name="PropertyObject" class="QuantUnitsProp" version="3">
						<prop name="PropertyTypeName">Units</prop>
					</obj>
				</list>
			</obj>
			<obj name="SampleInfoList" class="SamplePropInfoList" version="1">
				<list name="emlist" count="96">
					<obj name="item" class="SamplePropInfo" version="1">
						<obj name="ChannelProperties" class="ChanPropList" version="2">
							<obj name="ChannelProperties" class="EMList" version="1">
								<list name="emlist" count="1">
									<obj name="item" class="PropertyList" version="1">
										<list name="emlist" count="12">
											<obj name="PropertyObject" class="RQSampleTargetProperty" version="4">
												<prop name="PropertyTypeName">Combined Sample and Target Type</prop>
												<prop name="Position">0</prop>
												<prop name="IsDefault">0</prop>
												<obj name="ChannelProp" class="ChannelProperty" version="1">
													<prop name="ChannelIdx">0</prop>
												</obj>
											</obj>
											<obj name="PropertyObject" class="QuantConcProperty" version="4">
												<prop name="PropertyTypeName">Concentration</prop>
												<prop name="Position">0</prop>
												<prop name="IsDefault">1</prop>
												<prop name="Concentration">0</prop>
												<obj name="ChannelProp" class="ChannelProperty" version="1">
													<prop name="ChannelIdx">0</prop>
												</obj>
												<prop name="ReadOnly">1</prop>
											</obj>
											<obj name="PropertyObject" class="QuantCpHighProp" version="4">
												<prop name="PropertyTypeName">Cp High</prop>
												<prop name="Position">0</prop>
												<prop name="IsDefault">1</prop>
												<prop name="CpRangeHigh">0</prop>
												<obj name="ChannelProp" class="ChannelProperty" version="1">
													<prop name="ChannelIdx">0</prop>
												</obj>
												<prop name="ReadOnly">1</prop>
											</obj>
											<obj name="PropertyObject" class="QuantCpLowProp" version="4">
												<prop name="PropertyTypeName">Cp Low</prop>
												<prop name="Position">0</prop>
												<prop name="IsDefault">1</prop>
												<prop name="CpRangeLow">0</prop>
												<obj name="ChannelProp" class="ChannelProperty" version="1">
													<prop name="ChannelIdx">0</prop>
												</obj>
												<prop name="ReadOnly">1</prop>
											</obj>
											<obj name="PropertyObject" class="RQEffProp" version="4">
												<prop name="PropertyTypeName">Efficiency</prop>
												<prop name="Position">0</prop>
												<prop name="IsDefault">1</prop>
												<prop name="Efficiency">2</prop>
												<obj name="ChannelProp" class="ChannelProperty" version="1">
													<prop name="ChannelIdx">0</prop>
												</obj>
											</obj>
											<obj name="PropertyObject" class="ChannelGenotype" version="4">
												<prop name="PropertyTypeName">Melt Geno Genotype</prop>
												<prop name="Position">0</prop>
												<prop name="IsDefault">1</prop>
												<prop name="ReadOnly">1</prop>
												<obj name="ChannelProp" class="ChannelProperty" version="1">
													<prop name="ChannelIdx">0</prop>
												</obj>
											</obj>
											<obj name="PropertyObject" class="GroupChannelTypeProp" version="4">
												<prop name="PropertyTypeName">Melt Geno Sample Type</prop>
												<prop name="Position">0</prop>
												<prop name="IsDefault">0</prop>
												<prop name="GroupSampleType">mstUnknown</prop>
												<obj name="ChannelProp" class="ChannelProperty" version="1">
													<prop name="ChannelIdx">0</prop>
												</obj>
											</obj>
											<obj name="PropertyObject" class="QuantSampleTypeProperty" version="4">
												<prop name="PropertyTypeName">Quantification Sample Type</prop>
												<prop name="Position">0</prop>
												<prop name="IsDefault">0</prop>
												<prop name="SampleType">qsUnknown</prop>
												<obj name="ChannelProp" class="ChannelProperty" version="1">
													<prop name="ChannelIdx">0</prop>
												</obj>
											</obj>
											<obj name="PropertyObject" class="ChannelGenotype" version="4">
												<prop name="PropertyTypeName">Scanning Genotype</prop>
												<prop name="Position">0</prop>
												<prop name="IsDefault">1</prop>
												<prop name="ReadOnly">1</prop>
												<obj name="ChannelProp" class="ChannelProperty" version="1">
													<prop name="ChannelIdx">0</prop>
												</obj>
											</obj>
											<obj name="PropertyObject" class="GroupChannelTypeProp" version="4">
												<prop name="PropertyTypeName">Scanning Sample Type</prop>
												<prop name="Position">0</prop>
												<prop name="IsDefault">0</prop>
												<prop name="GroupSampleType">mstUnknown</prop>
												<obj name="ChannelProp" class="ChannelProperty" version="1">
													<prop name="ChannelIdx">0</prop>
												</obj>
											</obj>
											<obj name="PropertyObject" class="TargetName" version="4">
												<prop name="PropertyTypeName">Target Name</prop>
												<prop name="Position">0</prop>
												<prop name="IsDefault">1</prop>
												<obj name="ChannelProp" class="ChannelProperty" version="1">
													<prop name="ChannelIdx">0</prop>
												</obj>
											</obj>
											<obj name="PropertyObject" class="RQTargetProperty" version="4">
												<prop name="PropertyTypeName">Target Type</prop>
												<prop name="Position">0</prop>
												<prop name="IsDefault">0</prop>
												<prop name="TargetType">dtNone</prop>
												<obj name="ChannelProp" class="ChannelProperty" version="1">
													<prop name="ChannelIdx">0</prop>
												</obj>
											</obj>
										</list>
									</obj>
								</list>
							</obj>
						</obj>
						<prop name="ChannelPropertyCount">1</prop>
						<prop name="ContainerPosition">0</prop>
						<prop name="HasSampleProperties">1</prop>
						<obj name="SampleProperties" class="PropertyList" version="1">
							<list name="emlist" count="14">
								<obj name="PropertyObject" class="SamplePrefColor" version="4">
									<prop name="PropertyTypeName">Color</prop>
									<prop name="Position">0</prop>
									<prop name="IsDefault">0</prop>
									<prop name="Color">$00FF8000</prop>
								</obj>
								<obj name="PropertyObject" class="DominantChannelProp" version="4">
									<prop name="PropertyTypeName">Dominant Channel</prop>
									<prop name="Position">0</prop>
									<prop name="IsDefault">0</prop>
									<prop name="DominantChannel">0</prop>
								</obj>
								<obj name="PropertyObject" class="Genotype" version="4">
									<prop name="PropertyTypeName">EndPt Genotype</prop>
									<prop name="Position">0</prop>
									<prop name="IsDefault">1</prop>
									<prop name="ReadOnly">1</prop>
								</obj>
								<obj name="PropertyObject" class="GroupingSample" version="4">
									<prop name="PropertyTypeName">EndPt Sample Type</prop>
									<prop name="Position">0</prop>
									<prop name="IsDefault">0</prop>
									<prop name="GroupSampleType">mstUnknown</prop>
								</obj>
								<obj name="PropertyObject" class="SamplePrefLineStyle" version="4">
									<prop name="PropertyTypeName">Line Style</prop>
									<prop name="Position">0</prop>
									<prop name="IsDefault">0</prop>
									<prop name="LineStyle">psSolid</prop>
								</obj>
								<obj name="PropertyObject" class="GenSampleEditNotes" version="4">
									<prop name="PropertyTypeName">Notes</prop>
									<prop name="Position">0</prop>
									<prop name="IsDefault">1</prop>
								</obj>
								<obj name="PropertyObject" class="SamplePrefPointStyle" version="4">
									<prop name="PropertyTypeName">Point Style</prop>
									<prop name="Position">0</prop>
									<prop name="IsDefault">0</prop>
									<prop name="PointStyle">psNothing</prop>
								</obj>
								<obj name="PropertyObject" class="GenSampleEditPosition" version="4">
									<prop name="PropertyTypeName">Position</prop>
									<prop name="Position">0</prop>
									<prop name="IsDefault">1</prop>
								</obj>
								<obj name="PropertyObject" class="GenSampleEditReplicate" version="4">
									<prop name="PropertyTypeName">Replicate of</prop>
									<prop name="Position">0</prop>
									<prop name="IsDefault">1</prop>
									<prop name="ReplicateOf">-1</prop>
								</obj>
								<obj name="PropertyObject" class="HTCSampleID" version="4">
									<prop name="PropertyTypeName">Sample ID</prop>
									<prop name="Position">0</prop>
									<prop name="IsDefault">1</prop>
								</obj>
								<obj name="PropertyObject" class="GenSampleEditName" version="4">
									<prop name="PropertyTypeName">Sample Name</prop>
									<prop name="Position">0</prop>
									<prop name="IsDefault">1</prop>
									<prop name="name">Sample 1</prop>
								</obj>
								<obj name="PropertyObject" class="HTCSamplePrepNotes" version="4">
									<prop name="PropertyTypeName">Sample Prep Notes</prop>
									<prop name="Position">0</prop>
									<prop name="IsDefault">1</prop>
								</obj>
								<obj name="PropertyObject" class="GenSampleEditSubset" version="4">
									<prop name="PropertyTypeName">Subsets</prop>
									<prop name="Position">0</prop>
									<prop name="IsDefault">1</prop>
								</obj>
								<obj name="PropertyObject" class="SamplePrefWidth" version="5">
									<prop name="PropertyTypeName">Width</prop>
									<prop name="Position">0</prop>
									<prop name="IsDefault">1</prop>
									<prop name="Width">1</prop>
								</obj>
							</list>
						</obj>
					</obj>
					<obj name="item" class="SamplePropInfo" version="1">
						<obj name="ChannelProperties" class="ChanPropList" version="2">
							<obj name="ChannelProperties" class="EMList" version="1">
								<list name="emlist" count="1">
									<obj name="item" class="PropertyList" version="1">
										<list name="emlist" count="12">
											<obj name="PropertyObject" class="RQSampleTargetProperty" version="4">
												<prop name="PropertyTypeName">Combined Sample and Target Type</prop>
												<prop name="Position">1</prop>
												<prop name="IsDefault">0</prop>
												<obj name="ChannelProp" class="ChannelProperty" version="1">
													<prop name="ChannelIdx">0</prop>
												</obj>
											</obj>
											<obj name="PropertyObject" class="QuantConcProperty" version="4">
												<prop name="PropertyTypeName">Concentration</prop>
												<prop name="Position">1</prop>
												<prop name="IsDefault">1</prop>
												<prop name="Concentration">0</prop>
												<obj name="ChannelProp" class="ChannelProperty" version="1">
													<prop name="ChannelIdx">0</prop>
												</obj>
												<prop name="ReadOnly">1</prop>
											</obj>
											<obj name="PropertyObject" class="QuantCpHighProp" version="4">
												<prop name="PropertyTypeName">Cp High</prop>
												<prop name="Position">1</prop>
												<prop name="IsDefault">1</prop>
												<prop name="CpRangeHigh">0</prop>
												<obj name="ChannelProp" class="ChannelProperty" version="1">
													<prop name="ChannelIdx">0</prop>
												</obj>
												<prop name="ReadOnly">1</prop>
											</obj>
											<obj name="PropertyObject" class="QuantCpLowProp" version="4">
												<prop name="PropertyTypeName">Cp Low</prop>
												<prop name="Position">1</prop>
												<prop name="IsDefault">1</prop>
												<prop name="CpRangeLow">0</prop>
												<obj name="ChannelProp" class="ChannelProperty" version="1">
													<prop name="ChannelIdx">0</prop>
												</obj>
												<prop name="ReadOnly">1</prop>
											</obj>
											<obj name="PropertyObject" class="RQEffProp" version="4">
												<prop name="PropertyTypeName">Efficiency</prop>
												<prop name="Position">1</prop>
												<prop name="IsDefault">1</prop>
												<prop name="Efficiency">2</prop>
												<obj name="ChannelProp" class="ChannelProperty" version="1">
													<prop name="ChannelIdx">0</prop>
												</obj>
											</obj>
											<obj name="PropertyObject" class="ChannelGenotype" version="4">
												<prop name="PropertyTypeName">Melt Geno Genotype</prop>
												<prop name="Position">1</prop>
												<prop name="IsDefault">1</prop>
												<prop name="ReadOnly">1</prop>
												<obj name="ChannelProp" class="ChannelProperty" version="1">
													<prop name="ChannelIdx">0</prop>
												</obj>
											</obj>
											<obj name="PropertyObject" class="GroupChannelTypeProp" version="4">
												<prop name="PropertyTypeName">Melt Geno Sample Type</prop>
												<prop name="Position">1</prop>
												<prop name="IsDefault">0</prop>
												<prop name="GroupSampleType">mstUnknown</prop>
												<obj name="ChannelProp" class="ChannelProperty" version="1">
													<prop name="ChannelIdx">0</prop>
												</obj>
											</obj>
											<obj name="PropertyObject" class="QuantSampleTypeProperty" version="4">
												<prop name="PropertyTypeName">Quantification Sample Type</prop>
												<prop name="Position">1</prop>
												<prop name="IsDefault">0</prop>
												<prop name="SampleType">qsUnknown</prop>
												<obj name="ChannelProp" class="ChannelProperty" version="1">
													<prop name="ChannelIdx">0</prop>
												</obj>
											</obj>
											<obj name="PropertyObject" class="ChannelGenotype" version="4">
												<prop name="PropertyTypeName">Scanning Genotype</prop>
												<prop name="Position">1</prop>
												<prop name="IsDefault">1</prop>
												<prop name="ReadOnly">1</prop>
												<obj name="ChannelProp" class="ChannelProperty" version="1">
													<prop name="ChannelIdx">0</prop>
												</obj>
											</obj>
											<obj name="PropertyObject" class="GroupChannelTypeProp" version="4">
												<prop name="PropertyTypeName">Scanning Sample Type</prop>
												<prop name="Position">1</prop>
												<prop name="IsDefault">0</prop>
												<prop name="GroupSampleType">mstUnknown</prop>
												<obj name="ChannelProp" class="ChannelProperty" version="1">
													<prop name="ChannelIdx">0</prop>
												</obj>
											</obj>
											<obj name="PropertyObject" class="TargetName" version="4">
												<prop name="PropertyTypeName">Target Name</prop>
												<prop name="Position">1</prop>
												<prop name="IsDefault">1</prop>
												<obj name="ChannelProp" class="ChannelProperty" version="1">
													<prop name="ChannelIdx">0</prop>
												</obj>
											</obj>
											<obj name="PropertyObject" class="RQTargetProperty" version="4">
												<prop name="PropertyTypeName">Target Type</prop>
												<prop name="Position">1</prop>
												<prop name="IsDefault">0</prop>
												<prop name="TargetType">dtNone</prop>
												<obj name="ChannelProp" class="ChannelProperty" version="1">
													<prop name="ChannelIdx">0</prop>
												</obj>
											</obj>
										</list>
									</obj>
								</list>
							</obj>
						</obj>
						<prop name="ChannelPropertyCount">1</prop>
						<prop name="ContainerPosition">1</prop>
						<prop name="HasSampleProperties">1</prop>
						<obj name="SampleProperties" class="PropertyList" version="1">
							<list name="emlist" count="14">
								<obj name="PropertyObject" class="SamplePrefColor" version="4">
									<prop name="PropertyTypeName">Color</prop>
									<prop name="Position">1</prop>
									<prop name="IsDefault">0</prop>
									<prop name="Color">clRed</prop>
								</obj>
								<obj name="PropertyObject" class="DominantChannelProp" version="4">
									<prop name="PropertyTypeName">Dominant Channel</prop>
									<prop name="Position">1</prop>
									<prop name="IsDefault">0</prop>
									<prop name="DominantChannel">0</prop>
								</obj>
								<obj name="PropertyObject" class="Genotype" version="4">
									<prop name="PropertyTypeName">EndPt Genotype</prop>
									<prop name="Position">1</prop>
									<prop name="IsDefault">1</prop>
									<prop name="ReadOnly">1</prop>
								</obj>
								<obj name="PropertyObject" class="GroupingSample" version="4">
									<prop name="PropertyTypeName">EndPt Sample Type</prop>
									<prop name="Position">1</prop>
									<prop name="IsDefault">0</prop>
									<prop name="GroupSampleType">mstUnknown</prop>
								</obj>
								<obj name="PropertyObject" class="SamplePrefLineStyle" version="4">
									<prop name="PropertyTypeName">Line Style</prop>
									<prop name="Position">1</prop>
									<prop name="IsDefault">0</prop>
									<prop name="LineStyle">psSolid</prop>
								</obj>
								<obj name="PropertyObject" class="GenSampleEditNotes" version="4">
									<prop name="PropertyTypeName">Notes</prop>
									<prop name="Position">1</prop>
									<prop name="IsDefault">1</prop>
								</obj>
								<obj name="PropertyObject" class="SamplePrefPointStyle" version="4">
									<prop name="PropertyTypeName">Point Style</prop>
									<prop name="Position">1</prop>
									<prop name="IsDefault">0</prop>
									<prop name="PointStyle">psNothing</prop>
								</obj>
								<obj name="PropertyObject" class="GenSampleEditPosition" version="4">
									<prop name="PropertyTypeName">Position</prop>
									<prop name="Position">1</prop>
									<prop name="IsDefault">1</prop>
								</obj>
								<obj name="PropertyObject" class="GenSampleEditReplicate" version="4">
									<prop name="PropertyTypeName">Replicate of</prop>
									<prop name="Position">1</prop>
									<prop name="IsDefault">1</prop>
									<prop name="ReplicateOf">-1</prop>
								</obj>
								<obj name="PropertyObject" class="HTCSampleID" version="4">
									<prop name="PropertyTypeName">Sample ID</prop>
									<prop name="Position">1</prop>
									<prop name="IsDefault">1</prop>
								</obj>
								<obj name="PropertyObject" class="GenSampleEditName" version="4">
									<prop name="PropertyTypeName">Sample Name</prop>
									<prop name="Position">1</prop>
									<prop name="IsDefault">1</prop>
									<prop name="name">Sample 2</prop>
								</obj>
								<obj name="PropertyObject" class="HTCSamplePrepNotes" version="4">
									<prop name="PropertyTypeName">Sample Prep Notes</prop>
									<prop name="Position">1</prop>
									<prop name="IsDefault">1</prop>
								</obj>
								<obj name="PropertyObject" class="GenSampleEditSubset" version="4">
									<prop name="PropertyTypeName">Subsets</prop>
									<prop name="Position">1</prop>
									<prop name="IsDefault">1</prop>
								</obj>
								<obj name="PropertyObject" class="SamplePrefWidth" version="5">
									<prop name="PropertyTypeName">Width</prop>
									<prop name="Position">1</prop>
									<prop name="IsDefault">1</prop>
									<prop name="Width">1</prop>
								</obj>
							</list>
						</obj>
					</obj>
					<obj name="item" class="SamplePropInfo" version="1">
						<obj name="ChannelProperties" class="ChanPropList" version="2">
							<obj name="ChannelProperties" class="EMList" version="1">
								<list name="emlist" count="1">
									<obj name="item" class="PropertyList" version="1">
										<list name="emlist" count="12">
											<obj name="PropertyObject" class="RQSampleTargetProperty" version="4">
												<prop name="PropertyTypeName">Combined Sample and Target Type</prop>
												<prop name="Position">2</prop>
												<prop name="IsDefault">0</prop>
												<obj name="ChannelProp" class="ChannelProperty" version="1">
													<prop name="ChannelIdx">0</prop>
												</obj>
											</obj>
											<obj name="PropertyObject" class="QuantConcProperty" version="4">
												<prop name="PropertyTypeName">Concentration</prop>
												<prop name="Position">2</prop>
												<prop name="IsDefault">1</prop>
												<prop name="Concentration">0</prop>
												<obj name="ChannelProp" class="ChannelProperty" version="1">
													<prop name="ChannelIdx">0</prop>
												</obj>
												<prop name="ReadOnly">1</prop>
											</obj>
											<obj name="PropertyObject" class="QuantCpHighProp" version="4">
												<prop name="PropertyTypeName">Cp High</prop>
												<prop name="Position">2</prop>
												<prop name="IsDefault">1</prop>
												<prop name="CpRangeHigh">0</prop>
												<obj name="ChannelProp" class="ChannelProperty" version="1">
													<prop name="ChannelIdx">0</prop>
												</obj>
												<prop name="ReadOnly">1</prop>
											</obj>
											<obj name="PropertyObject" class="QuantCpLowProp" version="4">
												<prop name="PropertyTypeName">Cp Low</prop>
												<prop name="Position">2</prop>
												<prop name="IsDefault">1</prop>
												<prop name="CpRangeLow">0</prop>
												<obj name="ChannelProp" class="ChannelProperty" version="1">
													<prop name="ChannelIdx">0</prop>
												</obj>
												<prop name="ReadOnly">1</prop>
											</obj>
											<obj name="PropertyObject" class="RQEffProp" version="4">
												<prop name="PropertyTypeName">Efficiency</prop>
												<prop name="Position">2</prop>
												<prop name="IsDefault">1</prop>
												<prop name="Efficiency">2</prop>
												<obj name="ChannelProp" class="ChannelProperty" version="1">
													<prop name="ChannelIdx">0</prop>
												</obj>
											</obj>
											<obj name="PropertyObject" class="ChannelGenotype" version="4">
												<prop name="PropertyTypeName">Melt Geno Genotype</prop>
												<prop name="Position">2</prop>
												<prop name="IsDefault">1</prop>
												<prop name="ReadOnly">1</prop>
												<obj name="ChannelProp" class="ChannelProperty" version="1">
													<prop name="ChannelIdx">0</prop>
												</obj>
											</obj>
											<obj name="PropertyObject" class="GroupChannelTypeProp" version="4">
												<prop name="PropertyTypeName">Melt Geno Sample Type</prop>
												<prop name="Position">2</prop>
												<prop name="IsDefault">0</prop>
												<prop name="GroupSampleType">mstUnknown</prop>
												<obj name="ChannelProp" class="ChannelProperty" version="1">
													<prop name="ChannelIdx">0</prop>
												</obj>
											</obj>
											<obj name="PropertyObject" class="QuantSampleTypeProperty" version="4">
												<prop name="PropertyTypeName">Quantification Sample Type</prop>
												<prop name="Position">2</prop>
												<prop name="IsDefault">0</prop>
												<prop name="SampleType">qsUnknown</prop>
												<obj name="ChannelProp" class="ChannelProperty" version="1">
													<prop name="ChannelIdx">0</prop>
												</obj>
											</obj>
											<obj name="PropertyObject" class="ChannelGenotype" version="4">
												<prop name="PropertyTypeName">Scanning Genotype</prop>
												<prop name="Position">2</prop>
												<prop name="IsDefault">1</prop>
												<prop name="ReadOnly">1</prop>
												<obj name="ChannelProp" class="ChannelProperty" version="1">
													<prop name="ChannelIdx">0</prop>
												</obj>
											</obj>
											<obj name="PropertyObject" class="GroupChannelTypeProp" version="4">
												<prop name="PropertyTypeName">Scanning Sample Type</prop>
												<prop name="Position">2</prop>
												<prop name="IsDefault">0</prop>
												<prop name="GroupSampleType">mstUnknown</prop>
												<obj name="ChannelProp" class="ChannelProperty" version="1">
													<prop name="ChannelIdx">0</prop>
												</obj>
											</obj>
											<obj name="PropertyObject" class="TargetName" version="4">
												<prop name="PropertyTypeName">Target Name</prop>
												<prop name="Position">2</prop>
												<prop name="IsDefault">1</prop>
												<obj name="ChannelProp" class="ChannelProperty" version="1">
													<prop name="ChannelIdx">0</prop>
												</obj>
											</obj>
											<obj name="PropertyObject" class="RQTargetProperty" version="4">
												<prop name="PropertyTypeName">Target Type</prop>
												<prop name="Position">2</prop>
												<prop name="IsDefault">0</prop>
												<prop name="TargetType">dtNone</prop>
												<obj name="ChannelProp" class="ChannelProperty" version="1">
													<prop name="ChannelIdx">0</prop>
												</obj>
											</obj>
										</list>
									</obj>
								</list>
							</obj>
						</obj>
						<prop name="ChannelPropertyCount">1</prop>
						<prop name="ContainerPosition">2</prop>
						<prop name="HasSampleProperties">1</prop>
						<obj name="SampleProperties" class="PropertyList" version="1">
							<list name="emlist" count="14">
								<obj name="PropertyObject" class="SamplePrefColor" version="4">
									<prop name="PropertyTypeName">Color</prop>
									<prop name="Position">2</prop>
									<prop name="IsDefault">0</prop>
									<prop name="Color">$0030D700</prop>
								</obj>
								<obj name="PropertyObject" class="DominantChannelProp" version="4">
									<prop name="PropertyTypeName">Dominant Channel</prop>
									<prop name="Position">2</prop>
									<prop name="IsDefault">0</prop>
									<prop name="DominantChannel">0</prop>
								</obj>
								<obj name="PropertyObject" class="Genotype" version="4">
									<prop name="PropertyTypeName">EndPt Genotype</prop>
									<prop name="Position">2</prop>
									<prop name="IsDefault">1</prop>
									<prop name="ReadOnly">1</prop>
								</obj>
								<obj name="PropertyObject" class="GroupingSample" version="4">
									<prop name="PropertyTypeName">EndPt Sample Type</prop>
									<prop name="Position">2</prop>
									<prop name="IsDefault">0</prop>
									<prop name="GroupSampleType">mstUnknown</prop>
								</obj>
								<obj name="PropertyObject" class="SamplePrefLineStyle" version="4">
									<prop name="PropertyTypeName">Line Style</prop>
									<prop name="Position">2</prop>
									<prop name="IsDefault">0</prop>
									<prop name="LineStyle">psSolid</prop>
								</obj>
								<obj name="PropertyObject" class="GenSampleEditNotes" version="4">
									<prop name="PropertyTypeName">Notes</prop>
									<prop name="Position">2</prop>
									<prop name="IsDefault">1</prop>
								</obj>
								<obj name="PropertyObject" class="SamplePrefPointStyle" version="4">
									<prop name="PropertyTypeName">Point Style</prop>
									<prop name="Position">2</prop>
									<prop name="IsDefault">0</prop>
									<prop name="PointStyle">psNothing</prop>
								</obj>
								<obj name="PropertyObject" class="GenSampleEditPosition" version="4">
									<prop name="PropertyTypeName">Position</prop>
									<prop name="Position">2</prop>
									<prop name="IsDefault">1</prop>
								</obj>
								<obj name="PropertyObject" class="GenSampleEditReplicate" version="4">
									<prop name="PropertyTypeName">Replicate of</prop>
									<prop name="Position">2</prop>
									<prop name="IsDefault">1</prop>
									<prop name="ReplicateOf">-1</prop>
								</obj>
								<obj name="PropertyObject" class="HTCSampleID" version="4">
									<prop name="PropertyTypeName">Sample ID</prop>
									<prop name="Position">2</prop>
									<prop name="IsDefault">1</prop>
								</obj>
								<obj name="PropertyObject" class="GenSampleEditName" version="4">
									<prop name="PropertyTypeName">Sample Name</prop>
									<prop name="Position">2</prop>
									<prop name="IsDefault">1</prop>
									<prop name="name">Sample 3</prop>
								</obj>
								<obj name="PropertyObject" class="HTCSamplePrepNotes" version="4">
									<prop name="PropertyTypeName">Sample Prep Notes</prop>
									<prop name="Position">2</prop>
									<prop name="IsDefault">1</prop>
								</obj>
								<obj name="PropertyObject" class="GenSampleEditSubset" version="4">
									<prop name="PropertyTypeName">Subsets</prop>
									<prop name="Position">2</prop>
									<prop name="IsDefault">1</prop>
								</obj>
								<obj name="PropertyObject" class="SamplePrefWidth" version="5">
									<prop name="PropertyTypeName">Width</prop>
									<prop name="Position">2</prop>
									<prop name="IsDefault">1</prop>
									<prop name="Width">1</prop>
								</obj>
							</list>
						</obj>
					</obj>
					<obj name="item" class="SamplePropInfo" version="1">
						<obj name="ChannelProperties" class="ChanPropList" version="2">
							<obj name="ChannelProperties" class="EMList" version="1">
								<list name="emlist" count="1">
									<obj name="item" class="PropertyList" version="1">
										<list name="emlist" count="12">
											<obj name="PropertyObject" class="RQSampleTargetProperty" version="4">
												<prop name="PropertyTypeName">Combined Sample and Target Type</prop>
												<prop name="Position">3</prop>
												<prop name="IsDefault">0</prop>
												<obj name="ChannelProp" class="ChannelProperty" version="1">
													<prop name="ChannelIdx">0</prop>
												</obj>
											</obj>
											<obj name="PropertyObject" class="QuantConcProperty" version="4">
												<prop name="PropertyTypeName">Concentration</prop>
												<prop name="Position">3</prop>
												<prop name="IsDefault">1</prop>
												<prop name="Concentration">0</prop>
												<obj name="ChannelProp" class="ChannelProperty" version="1">
													<prop name="ChannelIdx">0</prop>
												</obj>
												<prop name="ReadOnly">1</prop>
											</obj>
											<obj name="PropertyObject" class="QuantCpHighProp" version="4">
												<prop name="PropertyTypeName">Cp High</prop>
												<prop name="Position">3</prop>
												<prop name="IsDefault">1</prop>
												<prop name="CpRangeHigh">0</prop>
												<obj name="ChannelProp" class="ChannelProperty" version="1">
													<prop name="ChannelIdx">0</prop>
												</obj>
												<prop name="ReadOnly">1</prop>
											</obj>
											<obj name="PropertyObject" class="QuantCpLowProp" version="4">
												<prop name="PropertyTypeName">Cp Low</prop>
												<prop name="Position">3</prop>
												<prop name="IsDefault">1</prop>
												<prop name="CpRangeLow">0</prop>
												<obj name="ChannelProp" class="ChannelProperty" version="1">
													<prop name="ChannelIdx">0</prop>
												</obj>
												<prop name="ReadOnly">1</prop>
											</obj>
											<obj name="PropertyObject" class="RQEffProp" version="4">
												<prop name="PropertyTypeName">Efficiency</prop>
												<prop name="Position">3</prop>
												<prop name="IsDefault">1</prop>
												<prop name="Efficiency">2</prop>
												<obj name="ChannelProp" class="ChannelProperty" version="1">
													<prop name="ChannelIdx">0</prop>
												</obj>
											</obj>
											<obj name="PropertyObject" class="ChannelGenotype" version="4">
												<prop name="PropertyTypeName">Melt Geno Genotype</prop>
												<prop name="Position">3</prop>
												<prop name="IsDefault">1</prop>
												<prop name="ReadOnly">1</prop>
												<obj name="ChannelProp" class="ChannelProperty" version="1">
													<prop name="ChannelIdx">0</prop>
												</obj>
											</obj>
											<obj name="PropertyObject" class="GroupChannelTypeProp" version="4">
												<prop name="PropertyTypeName">Melt Geno Sample Type</prop>
												<prop name="Position">3</prop>
												<prop name="IsDefault">0</prop>
												<prop name="GroupSampleType">mstUnknown</prop>
												<obj name="ChannelProp" class="ChannelProperty" version="1">
													<prop name="ChannelIdx">0</prop>
												</obj>
											</obj>
											<obj name="PropertyObject" class="QuantSampleTypeProperty" version="4">
												<prop name="PropertyTypeName">Quantification Sample Type</prop>
												<prop name="Position">3</prop>
												<prop name="IsDefault">0</prop>
												<prop name="SampleType">qsUnknown</prop>
												<obj name="ChannelProp" class="ChannelProperty" version="1">
													<prop name="ChannelIdx">0</prop>
												</obj>
											</obj>
											<obj name="PropertyObject" class="ChannelGenotype" version="4">
												<prop name="PropertyTypeName">Scanning Genotype</prop>
												<prop name="Position">3</prop>
												<prop name="IsDefault">1</prop>
												<prop name="ReadOnly">1</prop>
												<obj name="ChannelProp" class="ChannelProperty" version="1">
													<prop name="ChannelIdx">0</prop>
												</obj>
											</obj>
											<obj name="PropertyObject" class="GroupChannelTypeProp" version="4">
												<prop name="PropertyTypeName">Scanning Sample Type</prop>
												<prop name="Position">3</prop>
												<prop name="IsDefault">0</prop>
												<prop name="GroupSampleType">mstUnknown</prop>
												<obj name="ChannelProp" class="ChannelProperty" version="1">
													<prop name="ChannelIdx">0</prop>
												</obj>
											</obj>
											<obj name="PropertyObject" class="TargetName" version="4">
												<prop name="PropertyTypeName">Target Name</prop>
												<prop name="Position">3</prop>
												<prop name="IsDefault">1</prop>
												<obj name="ChannelProp" class="ChannelProperty" version="1">
													<prop name="ChannelIdx">0</prop>
												</obj>
											</obj>
											<obj name="PropertyObject" class="RQTargetProperty" version="4">
												<prop name="PropertyTypeName">Target Type</prop>
												<prop name="Position">3</prop>
												<prop name="IsDefault">0</prop>
												<prop name="TargetType">dtNone</prop>
												<obj name="ChannelProp" class="ChannelProperty" version="1">
													<prop name="ChannelIdx">0</prop>
												</obj>
											</obj>
										</list>
									</obj>
								</list>
							</obj>
						</obj>
						<prop name="ChannelPropertyCount">1</prop>
						<prop name="ContainerPosition">3</prop>
						<prop name="HasSampleProperties">1</prop>
						<obj name="SampleProperties" class="PropertyList" version="1">
							<list name="emlist" count="14">
								<obj name="PropertyObject" class="SamplePrefColor" version="4">
									<prop name="PropertyTypeName">Color</prop>
									<prop name="Position">3</prop>
									<prop name="IsDefault">0</prop>
									<prop name="Color">clFuchsia</prop>
								</obj>
								<obj name="PropertyObject" class="DominantChannelProp" version="4">
									<prop name="PropertyTypeName">Dominant Channel</prop>
									<prop name="Position">3</prop>
									<prop name="IsDefault">0</prop>
									<prop name="DominantChannel">0</prop>
								</obj>
								<obj name="PropertyObject" class="Genotype" version="4">
									<prop name="PropertyTypeName">EndPt Genotype</prop>
									<prop name="Position">3</prop>
									<prop name="IsDefault">1</prop>
									<prop name="ReadOnly">1</prop>
								</obj>
								<obj name="PropertyObject" class="GroupingSample" version="4">
									<prop name="PropertyTypeName">EndPt Sample Type</prop>
									<prop name="Position">3</prop>
									<prop name="IsDefault">0</prop>
									<prop name="GroupSampleType">mstUnknown</prop>
								</obj>
								<obj name="PropertyObject" class="SamplePrefLineStyle" version="4">
									<prop name="PropertyTypeName">Line Style</prop>
									<prop name="Position">3</prop>
									<prop name="IsDefault">0</prop>
									<prop name="LineStyle">psSolid</prop>
								</obj>
								<obj name="PropertyObject" class="GenSampleEditNotes" version="4">
									<prop name="PropertyTypeName">Notes</prop>
									<prop name="Position">3</prop>
									<prop name="IsDefault">1</prop>
								</obj>
								<obj name="PropertyObject" class="SamplePrefPointStyle" version="4">
									<prop name="PropertyTypeName">Point Style</prop>
									<prop name="Position">3</prop>
									<prop name="IsDefault">0</prop>
									<prop name="PointStyle">psNothing</prop>
								</obj>
								<obj name="PropertyObject" class="GenSampleEditPosition" version="4">
									<prop name="PropertyTypeName">Position</prop>
									<prop name="Position">3</prop>
									<prop name="IsDefault">1</prop>
								</obj>
								<obj name="PropertyObject" class="GenSampleEditReplicate" version="4">
									<prop name="PropertyTypeName">Replicate of</prop>
									<prop name="Position">3</prop>
									<prop name="IsDefault">1</prop>
									<prop name="ReplicateOf">-1</prop>
								</obj>
								<obj name="PropertyObject" class="HTCSampleID" version="4">
									<prop name="PropertyTypeName">Sample ID</prop>
									<prop name="Position">3</prop>
									<prop name="IsDefault">1</prop>
								</obj>
								<obj name="PropertyObject" class="GenSampleEditName" version="4">
									<prop name="PropertyTypeName">Sample Name</prop>
									<prop name="Position">3</prop>
									<prop name="IsDefault">1</prop>
									<prop name="name">Sample 4</prop>
								</obj>
								<obj name="PropertyObject" class="HTCSamplePrepNotes" version="4">
									<prop name="PropertyTypeName">Sample Prep Notes</prop>
									<prop name="Position">3</prop>
									<prop name="IsDefault">1</prop>
								</obj>
								<obj name="PropertyObject" class="GenSampleEditSubset" version="4">
									<prop name="PropertyTypeName">Subsets</prop>
									<prop name="Position">3</prop>
									<prop name="IsDefault">1</prop>
								</obj>
								<obj name="PropertyObject" class="SamplePrefWidth" version="5">
									<prop name="PropertyTypeName">Width</prop>
									<prop name="Position">3</prop>
									<prop name="IsDefault">1</prop>
									<prop name="Width">1</prop>
								</obj>
							</list>
						</obj>
					</obj>
					<obj name="item" class="SamplePropInfo" version="1">
						<obj name="ChannelProperties" class="ChanPropList" version="2">
							<obj name="ChannelProperties" class="EMList" version="1">
								<list name="emlist" count="1">
									<obj name="item" class="PropertyList" version="1">
										<list name="emlist" count="12">
											<obj name="PropertyObject" class="RQSampleTargetProperty" version="4">
												<prop name="PropertyTypeName">Combined Sample and Target Type</prop>
												<prop name="Position">4</prop>
												<prop name="IsDefault">0</prop>
												<obj name="ChannelProp" class="ChannelProperty" version="1">
													<prop name="ChannelIdx">0</prop>
												</obj>
											</obj>
											<obj name="PropertyObject" class="QuantConcProperty" version="4">
												<prop name="PropertyTypeName">Concentration</prop>
												<prop name="Position">4</prop>
												<prop name="IsDefault">1</prop>
												<prop name="Concentration">0</prop>
												<obj name="ChannelProp" class="ChannelProperty" version="1">
													<prop name="ChannelIdx">0</prop>
												</obj>
												<prop name="ReadOnly">1</prop>
											</obj>
											<obj name="PropertyObject" class="QuantCpHighProp" version="4">
												<prop name="PropertyTypeName">Cp High</prop>
												<prop name="Position">4</prop>
												<prop name="IsDefault">1</prop>
												<prop name="CpRangeHigh">0</prop>
												<obj name="ChannelProp" class="ChannelProperty" version="1">
													<prop name="ChannelIdx">0</prop>
												</obj>
												<prop name="ReadOnly">1</prop>
											</obj>
											<obj name="PropertyObject" class="QuantCpLowProp" version="4">
												<prop name="PropertyTypeName">Cp Low</prop>
												<prop name="Position">4</prop>
												<prop name="IsDefault">1</prop>
												<prop name="CpRangeLow">0</prop>
												<obj name="ChannelProp" class="ChannelProperty" version="1">
													<prop name="ChannelIdx">0</prop>
												</obj>
												<prop name="ReadOnly">1</prop>
											</obj>
											<obj name="PropertyObject" class="RQEffProp" version="4">
												<prop name="PropertyTypeName">Efficiency</prop>
												<prop name="Position">4</prop>
												<prop name="IsDefault">1</prop>
												<prop name="Efficiency">2</prop>
												<obj name="ChannelProp" class="ChannelProperty" version="1">
													<prop name="ChannelIdx">0</prop>
												</obj>
											</obj>
											<obj name="PropertyObject" class="ChannelGenotype" version="4">
												<prop name="PropertyTypeName">Melt Geno Genotype</prop>
												<prop name="Position">4</prop>
												<prop name="IsDefault">1</prop>
												<prop name="ReadOnly">1</prop>
												<obj name="ChannelProp" class="ChannelProperty" version="1">
													<prop name="ChannelIdx">0</prop>
												</obj>
											</obj>
											<obj name="PropertyObject" class="GroupChannelTypeProp" version="4">
												<prop name="PropertyTypeName">Melt Geno Sample Type</prop>
												<prop name="Position">4</prop>
												<prop name="IsDefault">0</prop>
												<prop name="GroupSampleType">mstUnknown</prop>
												<obj name="ChannelProp" class="ChannelProperty" version="1">
													<prop name="ChannelIdx">0</prop>
												</obj>
											</obj>
											<obj name="PropertyObject" class="QuantSampleTypeProperty" version="4">
												<prop name="PropertyTypeName">Quantification Sample Type</prop>
												<prop name="Position">4</prop>
												<prop name="IsDefault">0</prop>
												<prop name="SampleType">qsUnknown</prop>
												<obj name="ChannelProp" class="ChannelProperty" version="1">
													<prop name="ChannelIdx">0</prop>
												</obj>
											</obj>
											<obj name="PropertyObject" class="ChannelGenotype" version="4">
												<prop name="PropertyTypeName">Scanning Genotype</prop>
												<prop name="Position">4</prop>
												<prop name="IsDefault">1</prop>
												<prop name="ReadOnly">1</prop>
												<obj name="ChannelProp" class="ChannelProperty" version="1">
													<prop name="ChannelIdx">0</prop>
												</obj>
											</obj>
											<obj name="PropertyObject" class="GroupChannelTypeProp" version="4">
												<prop name="PropertyTypeName">Scanning Sample Type</prop>
												<prop name="Position">4</prop>
												<prop name="IsDefault">0</prop>
												<prop name="GroupSampleType">mstUnknown</prop>
												<obj name="ChannelProp" class="ChannelProperty" version="1">
													<prop name="ChannelIdx">0</prop>
												</obj>
											</obj>
											<obj name="PropertyObject" class="TargetName" version="4">
												<prop name="PropertyTypeName">Target Name</prop>
												<prop name="Position">4</prop>
												<prop name="IsDefault">1</prop>
												<obj name="ChannelProp" class="ChannelProperty" version="1">
													<prop name="ChannelIdx">0</prop>
												</obj>
											</obj>
											<obj name="PropertyObject" class="RQTargetProperty" version="4">
												<prop name="PropertyTypeName">Target Type</prop>
												<prop name="Position">4</prop>
												<prop name="IsDefault">0</prop>
												<prop name="TargetType">dtNone</prop>
												<obj name="ChannelProp" class="ChannelProperty" version="1">
													<prop name="ChannelIdx">0</prop>
												</obj>
											</obj>
										</list>
									</obj>
								</list>
							</obj>
						</obj>
						<prop name="ChannelPropertyCount">1</prop>
						<prop name="ContainerPosition">4</prop>
						<prop name="HasSampleProperties">1</prop>
						<obj name="SampleProperties" class="PropertyList" version="1">
							<list name="emlist" count="14">
								<obj name="PropertyObject" class="SamplePrefColor" version="4">
									<prop name="PropertyTypeName">Color</prop>
									<prop name="Position">4</prop>
									<prop name="IsDefault">0</prop>
									<prop name="Color">clGray</prop>
								</obj>
								<obj name="PropertyObject" class="DominantChannelProp" version="4">
									<prop name="PropertyTypeName">Dominant Channel</prop>
									<prop name="Position">4</prop>
									<prop name="IsDefault">0</prop>
									<prop name="DominantChannel">0</prop>
								</obj>
								<obj name="PropertyObject" class="Genotype" version="4">
									<prop name="PropertyTypeName">EndPt Genotype</prop>
									<prop name="Position">4</prop>
									<prop name="IsDefault">1</prop>
									<prop name="ReadOnly">1</prop>
								</obj>
								<obj name="PropertyObject" class="GroupingSample" version="4">
									<prop name="PropertyTypeName">EndPt Sample Type</prop>
									<prop name="Position">4</prop>
									<prop name="IsDefault">0</prop>
									<prop name="GroupSampleType">mstUnknown</prop>
								</obj>
								<obj name="PropertyObject" class="SamplePrefLineStyle" version="4">
									<prop name="PropertyTypeName">Line Style</prop>
									<prop name="Position">4</prop>
									<prop name="IsDefault">0</prop>
									<prop name="LineStyle">psSolid</prop>
								</obj>
								<obj name="PropertyObject" class="GenSampleEditNotes" version="4">
									<prop name="PropertyTypeName">Notes</prop>
									<prop name="Position">4</prop>
									<prop name="IsDefault">1</prop>
								</obj>
								<obj name="PropertyObject" class="SamplePrefPointStyle" version="4">
									<prop name="PropertyTypeName">Point Style</prop>
									<prop name="Position">4</prop>
									<prop name="IsDefault">0</prop>
									<prop name="PointStyle">psNothing</prop>
								</obj>
								<obj name="PropertyObject" class="GenSampleEditPosition" version="4">
									<prop name="PropertyTypeName">Position</prop>
									<prop name="Position">4</prop>
									<prop name="IsDefault">1</prop>
								</obj>
								<obj name="PropertyObject" class="GenSampleEditReplicate" version="4">
									<prop name="PropertyTypeName">Replicate of</prop>
									<prop name="Position">4</prop>
									<prop name="IsDefault">1</prop>
									<prop name="ReplicateOf">-1</prop>
								</obj>
								<obj name="PropertyObject" class="HTCSampleID" version="4">
									<prop name="PropertyTypeName">Sample ID</prop>
									<prop name="Position">4</prop>
									<prop name="IsDefault">1</prop>
								</obj>
								<obj name="PropertyObject" class="GenSampleEditName" version="4">
									<prop name="PropertyTypeName">Sample Name</prop>
									<prop name="Position">4</prop>
									<prop name="IsDefault">1</prop>
									<prop name="name">Sample 5</prop>
								</obj>
								<obj name="PropertyObject" class="HTCSamplePrepNotes" version="4">
									<prop name="PropertyTypeName">Sample Prep Notes</prop>
									<prop name="Position">4</prop>
									<prop name="IsDefault">1</prop>
								</obj>
								<obj name="PropertyObject" class="GenSampleEditSubset" version="4">
									<prop name="PropertyTypeName">Subsets</prop>
									<prop name="Position">4</prop>
									<prop name="IsDefault">1</prop>
								</obj>
								<obj name="PropertyObject" class="SamplePrefWidth" version="5">
									<prop name="PropertyTypeName">Width</prop>
									<prop name="Position">4</prop>
									<prop name="IsDefault">1</prop>
									<prop name="Width">1</prop>
								</obj>
							</list>
						</obj>
					</obj>
					<obj name="item" class="SamplePropInfo" version="1">
						<obj name="ChannelProperties" class="ChanPropList" version="2">
							<obj name="ChannelProperties" class="EMList" version="1">
								<list name="emlist" count="1">
									<obj name="item" class="PropertyList" version="1">
										<list name="emlist" count="12">
											<obj name="PropertyObject" class="RQSampleTargetProperty" version="4">
												<prop name="PropertyTypeName">Combined Sample and Target Type</prop>
												<prop name="Position">5</prop>
												<prop name="IsDefault">0</prop>
												<obj name="ChannelProp" class="ChannelProperty" version="1">
													<prop name="ChannelIdx">0</prop>
												</obj>
											</obj>
											<obj name="PropertyObject" class="QuantConcProperty" version="4">
												<prop name="PropertyTypeName">Concentration</prop>
												<prop name="Position">5</prop>
												<prop name="IsDefault">1</prop>
												<prop name="Concentration">0</prop>
												<obj name="ChannelProp" class="ChannelProperty" version="1">
													<prop name="ChannelIdx">0</prop>
												</obj>
												<prop name="ReadOnly">1</prop>
											</obj>
											<obj name="PropertyObject" class="QuantCpHighProp" version="4">
												<prop name="PropertyTypeName">Cp High</prop>
												<prop name="Position">5</prop>
												<prop name="IsDefault">1</prop>
												<prop name="CpRangeHigh">0</prop>
												<obj name="ChannelProp" class="ChannelProperty" version="1">
													<prop name="ChannelIdx">0</prop>
												</obj>
												<prop name="ReadOnly">1</prop>
											</obj>
											<obj name="PropertyObject" class="QuantCpLowProp" version="4">
												<prop name="PropertyTypeName">Cp Low</prop>
												<prop name="Position">5</prop>
												<prop name="IsDefault">1</prop>
												<prop name="CpRangeLow">0</prop>
												<obj name="ChannelProp" class="ChannelProperty" version="1">
													<prop name="ChannelIdx">0</prop>
												</obj>
												<prop name="ReadOnly">1</prop>
											</obj>
											<obj name="PropertyObject" class="RQEffProp" version="4">
												<prop name="PropertyTypeName">Efficiency</prop>
												<prop name="Position">5</prop>
												<prop name="IsDefault">1</prop>
												<prop name="Efficiency">2</prop>
												<obj name="ChannelProp" class="ChannelProperty" version="1">
													<prop name="ChannelIdx">0</prop>
												</obj>
											</obj>
											<obj name="PropertyObject" class="ChannelGenotype" version="4">
												<prop name="PropertyTypeName">Melt Geno Genotype</prop>
												<prop name="Position">5</prop>
												<prop name="IsDefault">1</prop>
												<prop name="ReadOnly">1</prop>
												<obj name="ChannelProp" class="ChannelProperty" version="1">
													<prop name="ChannelIdx">0</prop>
												</obj>
											</obj>
											<obj name="PropertyObject" class="GroupChannelTypeProp" version="4">
												<prop name="PropertyTypeName">Melt Geno Sample Type</prop>
												<prop name="Position">5</prop>
												<prop name="IsDefault">0</prop>
												<prop name="GroupSampleType">mstUnknown</prop>
												<obj name="ChannelProp" class="ChannelProperty" version="1">
													<prop name="ChannelIdx">0</prop>
												</obj>
											</obj>
											<obj name="PropertyObject" class="QuantSampleTypeProperty" version="4">
												<prop name="PropertyTypeName">Quantification Sample Type</prop>
												<prop name="Position">5</prop>
												<prop name="IsDefault">0</prop>
												<prop name="SampleType">qsUnknown</prop>
												<obj name="ChannelProp" class="ChannelProperty" version="1">
													<prop name="ChannelIdx">0</prop>
												</obj>
											</obj>
											<obj name="PropertyObject" class="ChannelGenotype" version="4">
												<prop name="PropertyTypeName">Scanning Genotype</prop>
												<prop name="Position">5</prop>
												<prop name="IsDefault">1</prop>
												<prop name="ReadOnly">1</prop>
												<obj name="ChannelProp" class="ChannelProperty" version="1">
													<prop name="ChannelIdx">0</prop>
												</obj>
											</obj>
											<obj name="PropertyObject" class="GroupChannelTypeProp" version="4">
												<prop name="PropertyTypeName">Scanning Sample Type</prop>
												<prop name="Position">5</prop>
												<prop name="IsDefault">0</prop>
												<prop name="GroupSampleType">mstUnknown</prop>
												<obj name="ChannelProp" class="ChannelProperty" version="1">
													<prop name="ChannelIdx">0</prop>
												</obj>
											</obj>
											<obj name="PropertyObject" class="TargetName" version="4">
												<prop name="PropertyTypeName">Target Name</prop>
												<prop name="Position">5</prop>
												<prop name="IsDefault">1</prop>
												<obj name="ChannelProp" class="ChannelProperty" version="1">
													<prop name="ChannelIdx">0</prop>
												</obj>
											</obj>
											<obj name="PropertyObject" class="RQTargetProperty" version="4">
												<prop name="PropertyTypeName">Target Type</prop>
												<prop name="Position">5</prop>
												<prop name="IsDefault">0</prop>
												<prop name="TargetType">dtNone</prop>
												<obj name="ChannelProp" class="ChannelProperty" version="1">
													<prop name="ChannelIdx">0</prop>
												</obj>
											</obj>
										</list>
									</obj>
								</list>
							</obj>
						</obj>
						<prop name="ChannelPropertyCount">1</prop>
						<prop name="ContainerPosition">5</prop>
						<prop name="HasSampleProperties">1</prop>
						<obj name="SampleProperties" class="PropertyList" version="1">
							<list name="emlist" count="14">
								<obj name="PropertyObject" class="SamplePrefColor" version="4">
									<prop name="PropertyTypeName">Color</prop>
									<prop name="Position">5</prop>
									<prop name="IsDefault">0</prop>
									<prop name="Color">$0012D7FA</prop>
								</obj>
								<obj name="PropertyObject" class="DominantChannelProp" version="4">
									<prop name="PropertyTypeName">Dominant Channel</prop>
									<prop name="Position">5</prop>
									<prop name="IsDefault">0</prop>
									<prop name="DominantChannel">0</prop>
								</obj>
								<obj name="PropertyObject" class="Genotype" version="4">
									<prop name="PropertyTypeName">EndPt Genotype</prop>
									<prop name="Position">5</prop>
									<prop name="IsDefault">1</prop>
									<prop name="ReadOnly">1</prop>
								</obj>
								<obj name="PropertyObject" class="GroupingSample" version="4">
									<prop name="PropertyTypeName">EndPt Sample Type</prop>
									<prop name="Position">5</prop>
									<prop name="IsDefault">0</prop>
									<prop name="GroupSampleType">mstUnknown</prop>
								</obj>
								<obj name="PropertyObject" class="SamplePrefLineStyle" version="4">
									<prop name="PropertyTypeName">Line Style</prop>
									<prop name="Position">5</prop>
									<prop name="IsDefault">0</prop>
									<prop name="LineStyle">psSolid</prop>
								</obj>
								<obj name="PropertyObject" class="GenSampleEditNotes" version="4">
									<prop name="PropertyTypeName">Notes</prop>
									<prop name="Position">5</prop>
									<prop name="IsDefault">1</prop>
								</obj>
								<obj name="PropertyObject" class="SamplePrefPointStyle" version="4">
									<prop name="PropertyTypeName">Point Style</prop>
									<prop name="Position">5</prop>
									<prop name="IsDefault">0</prop>
									<prop name="PointStyle">psNothing</prop>
								</obj>
								<obj name="PropertyObject" class="GenSampleEditPosition" version="4">
									<prop name="PropertyTypeName">Position</prop>
									<prop name="Position">5</prop>
									<prop name="IsDefault">1</prop>
								</obj>
								<obj name="PropertyObject" class="GenSampleEditReplicate" version="4">
									<prop name="PropertyTypeName">Replicate of</prop>
									<prop name="Position">5</prop>
									<prop name="IsDefault">1</prop>
									<prop name="ReplicateOf">-1</prop>
								</obj>
								<obj name="PropertyObject" class="HTCSampleID" version="4">
									<prop name="PropertyTypeName">Sample ID</prop>
									<prop name="Position">5</prop>
									<prop name="IsDefault">1</prop>
								</obj>
								<obj name="PropertyObject" class="GenSampleEditName" version="4">
									<prop name="PropertyTypeName">Sample Name</prop>
									<prop name="Position">5</prop>
									<prop name="IsDefault">1</prop>
									<prop name="name">Sample 6</prop>
								</obj>
								<obj name="PropertyObject" class="HTCSamplePrepNotes" version="4">
									<prop name="PropertyTypeName">Sample Prep Notes</prop>
									<prop name="Position">5</prop>
									<prop name="IsDefault">1</prop>
								</obj>
								<obj name="PropertyObject" class="GenSampleEditSubset" version="4">
									<prop name="PropertyTypeName">Subsets</prop>
									<prop name="Position">5</prop>
									<prop name="IsDefault">1</prop>
								</obj>
								<obj name="PropertyObject" class="SamplePrefWidth" version="5">
									<prop name="PropertyTypeName">Width</prop>
									<prop name="Position">5</prop>
									<prop name="IsDefault">1</prop>
									<prop name="Width">1</prop>
								</obj>
							</list>
						</obj>
					</obj>
					<obj name="item" class="SamplePropInfo" version="1">
						<obj name="ChannelProperties" class="ChanPropList" version="2">
							<obj name="ChannelProperties" class="EMList" version="1">
								<list name="emlist" count="1">
									<obj name="item" class="PropertyList" version="1">
										<list name="emlist" count="12">
											<obj name="PropertyObject" class="RQSampleTargetProperty" version="4">
												<prop name="PropertyTypeName">Combined Sample and Target Type</prop>
												<prop name="Position">6</prop>
												<prop name="IsDefault">0</prop>
												<obj name="ChannelProp" class="ChannelProperty" version="1">
													<prop name="ChannelIdx">0</prop>
												</obj>
											</obj>
											<obj name="PropertyObject" class="QuantConcProperty" version="4">
												<prop name="PropertyTypeName">Concentration</prop>
												<prop name="Position">6</prop>
												<prop name="IsDefault">1</prop>
												<prop name="Concentration">0</prop>
												<obj name="ChannelProp" class="ChannelProperty" version="1">
													<prop name="ChannelIdx">0</prop>
												</obj>
												<prop name="ReadOnly">1</prop>
											</obj>
											<obj name="PropertyObject" class="QuantCpHighProp" version="4">
												<prop name="PropertyTypeName">Cp High</prop>
												<prop name="Position">6</prop>
												<prop name="IsDefault">1</prop>
												<prop name="CpRangeHigh">0</prop>
												<obj name="ChannelProp" class="ChannelProperty" version="1">
													<prop name="ChannelIdx">0</prop>
												</obj>
												<prop name="ReadOnly">1</prop>
											</obj>
											<obj name="PropertyObject" class="QuantCpLowProp" version="4">
												<prop name="PropertyTypeName">Cp Low</prop>
												<prop name="Position">6</prop>
												<prop name="IsDefault">1</prop>
												<prop name="CpRangeLow">0</prop>
												<obj name="ChannelProp" class="ChannelProperty" version="1">
													<prop name="ChannelIdx">0</prop>
												</obj>
												<prop name="ReadOnly">1</prop>
											</obj>
											<obj name="PropertyObject" class="RQEffProp" version="4">
												<prop name="PropertyTypeName">Efficiency</prop>
												<prop name="Position">6</prop>
												<prop name="IsDefault">1</prop>
												<prop name="Efficiency">2</prop>
												<obj name="ChannelProp" class="ChannelProperty" version="1">
													<prop name="ChannelIdx">0</prop>
												</obj>
											</obj>
											<obj name="PropertyObject" class="ChannelGenotype" version="4">
												<prop name="PropertyTypeName">Melt Geno Genotype</prop>
												<prop name="Position">6</prop>
												<prop name="IsDefault">1</prop>
												<prop name="ReadOnly">1</prop>
												<obj name="ChannelProp" class="ChannelProperty" version="1">
													<prop name="ChannelIdx">0</prop>
												</obj>
											</obj>
											<obj name="PropertyObject" class="GroupChannelTypeProp" version="4">
												<prop name="PropertyTypeName">Melt Geno Sample Type</prop>
												<prop name="Position">6</prop>
												<prop name="IsDefault">0</prop>
												<prop name="GroupSampleType">mstUnknown</prop>
												<obj name="ChannelProp" class="ChannelProperty" version="1">
													<prop name="ChannelIdx">0</prop>
												</obj>
											</obj>
											<obj name="PropertyObject" class="QuantSampleTypeProperty" version="4">
												<prop name="PropertyTypeName">Quantification Sample Type</prop>
												<prop name="Position">6</prop>
												<prop name="IsDefault">0</prop>
												<prop name="SampleType">qsUnknown</prop>
												<obj name="ChannelProp" class="ChannelProperty" version="1">
													<prop name="ChannelIdx">0</prop>
												</obj>
											</obj>
											<obj name="PropertyObject" class="ChannelGenotype" version="4">
												<prop name="PropertyTypeName">Scanning Genotype</prop>
												<prop name="Position">6</prop>
												<prop name="IsDefault">1</prop>
												<prop name="ReadOnly">1</prop>
												<obj name="ChannelProp" class="ChannelProperty" version="1">
													<prop name="ChannelIdx">0</prop>
												</obj>
											</obj>
											<obj name="PropertyObject" class="GroupChannelTypeProp" version="4">
												<prop name="PropertyTypeName">Scanning Sample Type</prop>
												<prop name="Position">6</prop>
												<prop name="IsDefault">0</prop>
												<prop name="GroupSampleType">mstUnknown</prop>
												<obj name="ChannelProp" class="ChannelProperty" version="1">
													<prop name="ChannelIdx">0</prop>
												</obj>
											</obj>
											<obj name="PropertyObject" class="TargetName" version="4">
												<prop name="PropertyTypeName">Target Name</prop>
												<prop name="Position">6</prop>
												<prop name="IsDefault">1</prop>
												<obj name="ChannelProp" class="ChannelProperty" version="1">
													<prop name="ChannelIdx">0</prop>
												</obj>
											</obj>
											<obj name="PropertyObject" class="RQTargetProperty" version="4">
												<prop name="PropertyTypeName">Target Type</prop>
												<prop name="Position">6</prop>
												<prop name="IsDefault">0</prop>
												<prop name="TargetType">dtNone</prop>
												<obj name="ChannelProp" class="ChannelProperty" version="1">
													<prop name="ChannelIdx">0</prop>
												</obj>
											</obj>
										</list>
									</obj>
								</list>
							</obj>
						</obj>
						<prop name="ChannelPropertyCount">1</prop>
						<prop name="ContainerPosition">6</prop>
						<prop name="HasSampleProperties">1</prop>
						<obj name="SampleProperties" class="PropertyList" version="1">
							<list name="emlist" count="14">
								<obj name="PropertyObject" class="SamplePrefColor" version="4">
									<prop name="PropertyTypeName">Color</prop>
									<prop name="Position">6</prop>
									<prop name="IsDefault">0</prop>
									<prop name="Color">$00000097</prop>
								</obj>
								<obj name="PropertyObject" class="DominantChannelProp" version="4">
									<prop name="PropertyTypeName">Dominant Channel</prop>
									<prop name="Position">6</prop>
									<prop name="IsDefault">0</prop>
									<prop name="DominantChannel">0</prop>
								</obj>
								<obj name="PropertyObject" class="Genotype" version="4">
									<prop name="PropertyTypeName">EndPt Genotype</prop>
									<prop name="Position">6</prop>
									<prop name="IsDefault">1</prop>
									<prop name="ReadOnly">1</prop>
								</obj>
								<obj name="PropertyObject" class="GroupingSample" version="4">
									<prop name="PropertyTypeName">EndPt Sample Type</prop>
									<prop name="Position">6</prop>
									<prop name="IsDefault">0</prop>
									<prop name="GroupSampleType">mstUnknown</prop>
								</obj>
								<obj name="PropertyObject" class="SamplePrefLineStyle" version="4">
									<prop name="PropertyTypeName">Line Style</prop>
									<prop name="Position">6</prop>
									<prop name="IsDefault">0</prop>
									<prop name="LineStyle">psSolid</prop>
								</obj>
								<obj name="PropertyObject" class="GenSampleEditNotes" version="4">
									<prop name="PropertyTypeName">Notes</prop>
									<prop name="Position">6</prop>
									<prop name="IsDefault">1</prop>
								</obj>
								<obj name="PropertyObject" class="SamplePrefPointStyle" version="4">
									<prop name="PropertyTypeName">Point Style</prop>
									<prop name="Position">6</prop>
									<prop name="IsDefault">0</prop>
									<prop name="PointStyle">psNothing</prop>
								</obj>
								<obj name="PropertyObject" class="GenSampleEditPosition" version="4">
									<prop name="PropertyTypeName">Position</prop>
									<prop name="Position">6</prop>
									<prop name="IsDefault">1</prop>
								</obj>
								<obj name="PropertyObject" class="GenSampleEditReplicate" version="4">
									<prop name="PropertyTypeName">Replicate of</prop>
									<prop name="Position">6</prop>
									<prop name="IsDefault">1</prop>
									<prop name="ReplicateOf">-1</prop>
								</obj>
								<obj name="PropertyObject" class="HTCSampleID" version="4">
									<prop name="PropertyTypeName">Sample ID</prop>
									<prop name="Position">6</prop>
									<prop name="IsDefault">1</prop>
								</obj>
								<obj name="PropertyObject" class="GenSampleEditName" version="4">
									<prop name="PropertyTypeName">Sample Name</prop>
									<prop name="Position">6</prop>
									<prop name="IsDefault">1</prop>
									<prop name="name">Sample 7</prop>
								</obj>
								<obj name="PropertyObject" class="HTCSamplePrepNotes" version="4">
									<prop name="PropertyTypeName">Sample Prep Notes</prop>
									<prop name="Position">6</prop>
									<prop name="IsDefault">1</prop>
								</obj>
								<obj name="PropertyObject" class="GenSampleEditSubset" version="4">
									<prop name="PropertyTypeName">Subsets</prop>
									<prop name="Position">6</prop>
									<prop name="IsDefault">1</prop>
								</obj>
								<obj name="PropertyObject" class="SamplePrefWidth" version="5">
									<prop name="PropertyTypeName">Width</prop>
									<prop name="Position">6</prop>
									<prop name="IsDefault">1</prop>
									<prop name="Width">1</prop>
								</obj>
							</list>
						</obj>
					</obj>
					<obj name="item" class="SamplePropInfo" version="1">
						<obj name="ChannelProperties" class="ChanPropList" version="2">
							<obj name="ChannelProperties" class="EMList" version="1">
								<list name="emlist" count="1">
									<obj name="item" class="PropertyList" version="1">
										<list name="emlist" count="12">
											<obj name="PropertyObject" class="RQSampleTargetProperty" version="4">
												<prop name="PropertyTypeName">Combined Sample and Target Type</prop>
												<prop name="Position">7</prop>
												<prop name="IsDefault">0</prop>
												<obj name="ChannelProp" class="ChannelProperty" version="1">
													<prop name="ChannelIdx">0</prop>
												</obj>
											</obj>
											<obj name="PropertyObject" class="QuantConcProperty" version="4">
												<prop name="PropertyTypeName">Concentration</prop>
												<prop name="Position">7</prop>
												<prop name="IsDefault">1</prop>
												<prop name="Concentration">0</prop>
												<obj name="ChannelProp" class="ChannelProperty" version="1">
													<prop name="ChannelIdx">0</prop>
												</obj>
												<prop name="ReadOnly">1</prop>
											</obj>
											<obj name="PropertyObject" class="QuantCpHighProp" version="4">
												<prop name="PropertyTypeName">Cp High</prop>
												<prop name="Position">7</prop>
												<prop name="IsDefault">1</prop>
												<prop name="CpRangeHigh">0</prop>
												<obj name="ChannelProp" class="ChannelProperty" version="1">
													<prop name="ChannelIdx">0</prop>
												</obj>
												<prop name="ReadOnly">1</prop>
											</obj>
											<obj name="PropertyObject" class="QuantCpLowProp" version="4">
												<prop name="PropertyTypeName">Cp Low</prop>
												<prop name="Position">7</prop>
												<prop name="IsDefault">1</prop>
												<prop name="CpRangeLow">0</prop>
												<obj name="ChannelProp" class="ChannelProperty" version="1">
													<prop name="ChannelIdx">0</prop>
												</obj>
												<prop name="ReadOnly">1</prop>
											</obj>
											<obj name="PropertyObject" class="RQEffProp" version="4">
												<prop name="PropertyTypeName">Efficiency</prop>
												<prop name="Position">7</prop>
												<prop name="IsDefault">1</prop>
												<prop name="Efficiency">2</prop>
												<obj name="ChannelProp" class="ChannelProperty" version="1">
													<prop name="ChannelIdx">0</prop>
												</obj>
											</obj>
											<obj name="PropertyObject" class="ChannelGenotype" version="4">
												<prop name="PropertyTypeName">Melt Geno Genotype</prop>
												<prop name="Position">7</prop>
												<prop name="IsDefault">1</prop>
												<prop name="ReadOnly">1</prop>
												<obj name="ChannelProp" class="ChannelProperty" version="1">
													<prop name="ChannelIdx">0</prop>
												</obj>
											</obj>
											<obj name="PropertyObject" class="GroupChannelTypeProp" version="4">
												<prop name="PropertyTypeName">Melt Geno Sample Type</prop>
												<prop name="Position">7</prop>
												<prop name="IsDefault">0</prop>
												<prop name="GroupSampleType">mstUnknown</prop>
												<obj name="ChannelProp" class="ChannelProperty" version="1">
													<prop name="ChannelIdx">0</prop>
												</obj>
											</obj>
											<obj name="PropertyObject" class="QuantSampleTypeProperty" version="4">
												<prop name="PropertyTypeName">Quantification Sample Type</prop>
												<prop name="Position">7</prop>
												<prop name="IsDefault">0</prop>
												<prop name="SampleType">qsUnknown</prop>
												<obj name="ChannelProp" class="ChannelProperty" version="1">
													<prop name="ChannelIdx">0</prop>
												</obj>
											</obj>
											<obj name="PropertyObject" class="ChannelGenotype" version="4">
												<prop name="PropertyTypeName">Scanning Genotype</prop>
												<prop name="Position">7</prop>
												<prop name="IsDefault">1</prop>
												<prop name="ReadOnly">1</prop>
												<obj name="ChannelProp" class="ChannelProperty" version="1">
													<prop name="ChannelIdx">0</prop>
												</obj>
											</obj>
											<obj name="PropertyObject" class="GroupChannelTypeProp" version="4">
												<prop name="PropertyTypeName">Scanning Sample Type</prop>
												<prop name="Position">7</prop>
												<prop name="IsDefault">0</prop>
												<prop name="GroupSampleType">mstUnknown</prop>
												<obj name="ChannelProp" class="ChannelProperty" version="1">
													<prop name="ChannelIdx">0</prop>
												</obj>
											</obj>
											<obj name="PropertyObject" class="TargetName" version="4">
												<prop name="PropertyTypeName">Target Name</prop>
												<prop name="Position">7</prop>
												<prop name="IsDefault">1</prop>
												<obj name="ChannelProp" class="ChannelProperty" version="1">
													<prop name="ChannelIdx">0</prop>
												</obj>
											</obj>
											<obj name="PropertyObject" class="RQTargetProperty" version="4">
												<prop name="PropertyTypeName">Target Type</prop>
												<prop name="Position">7</prop>
												<prop name="IsDefault">0</prop>
												<prop name="TargetType">dtNone</prop>
												<obj name="ChannelProp" class="ChannelProperty" version="1">
													<prop name="ChannelIdx">0</prop>
												</obj>
											</obj>
										</list>
									</obj>
								</list>
							</obj>
						</obj>
						<prop name="ChannelPropertyCount">1</prop>
						<prop name="ContainerPosition">7</prop>
						<prop name="HasSampleProperties">1</prop>
						<obj name="SampleProperties" class="PropertyList" version="1">
							<list name="emlist" count="14">
								<obj name="PropertyObject" class="SamplePrefColor" version="4">
									<prop name="PropertyTypeName">Color</prop>
									<prop name="Position">7</prop>
									<prop name="IsDefault">0</prop>
									<prop name="Color">$00FFFF0F</prop>
								</obj>
								<obj name="PropertyObject" class="DominantChannelProp" version="4">
									<prop name="PropertyTypeName">Dominant Channel</prop>
									<prop name="Position">7</prop>
									<prop name="IsDefault">0</prop>
									<prop name="DominantChannel">0</prop>
								</obj>
								<obj name="PropertyObject" class="Genotype" version="4">
									<prop name="PropertyTypeName">EndPt Genotype</prop>
									<prop name="Position">7</prop>
									<prop name="IsDefault">1</prop>
									<prop name="ReadOnly">1</prop>
								</obj>
								<obj name="PropertyObject" class="GroupingSample" version="4">
									<prop name="PropertyTypeName">EndPt Sample Type</prop>
									<prop name="Position">7</prop>
									<prop name="IsDefault">0</prop>
									<prop name="GroupSampleType">mstUnknown</prop>
								</obj>
								<obj name="PropertyObject" class="SamplePrefLineStyle" version="4">
									<prop name="PropertyTypeName">Line Style</prop>
									<prop name="Position">7</prop>
									<prop name="IsDefault">0</prop>
									<prop name="LineStyle">psSolid</prop>
								</obj>
								<obj name="PropertyObject" class="GenSampleEditNotes" version="4">
									<prop name="PropertyTypeName">Notes</prop>
									<prop name="Position">7</prop>
									<prop name="IsDefault">1</prop>
								</obj>
								<obj name="PropertyObject" class="SamplePrefPointStyle" version="4">
									<prop name="PropertyTypeName">Point Style</prop>
									<prop name="Position">7</prop>
									<prop name="IsDefault">0</prop>
									<prop name="PointStyle">psNothing</prop>
								</obj>
								<obj name="PropertyObject" class="GenSampleEditPosition" version="4">
									<prop name="PropertyTypeName">Position</prop>
									<prop name="Position">7</prop>
									<prop name="IsDefault">1</prop>
								</obj>
								<obj name="PropertyObject" class="GenSampleEditReplicate" version="4">
									<prop name="PropertyTypeName">Replicate of</prop>
									<prop name="Position">7</prop>
									<prop name="IsDefault">1</prop>
									<prop name="ReplicateOf">-1</prop>
								</obj>
								<obj name="PropertyObject" class="HTCSampleID" version="4">
									<prop name="PropertyTypeName">Sample ID</prop>
									<prop name="Position">7</prop>
									<prop name="IsDefault">1</prop>
								</obj>
								<obj name="PropertyObject" class="GenSampleEditName" version="4">
									<prop name="PropertyTypeName">Sample Name</prop>
									<prop name="Position">7</prop>
									<prop name="IsDefault">1</prop>
									<prop name="name">Sample 8</prop>
								</obj>
								<obj name="PropertyObject" class="HTCSamplePrepNotes" version="4">
									<prop name="PropertyTypeName">Sample Prep Notes</prop>
									<prop name="Position">7</prop>
									<prop name="IsDefault">1</prop>
								</obj>
								<obj name="PropertyObject" class="GenSampleEditSubset" version="4">
									<prop name="PropertyTypeName">Subsets</prop>
									<prop name="Position">7</prop>
									<prop name="IsDefault">1</prop>
								</obj>
								<obj name="PropertyObject" class="SamplePrefWidth" version="5">
									<prop name="PropertyTypeName">Width</prop>
									<prop name="Position">7</prop>
									<prop name="IsDefault">1</prop>
									<prop name="Width">1</prop>
								</obj>
							</list>
						</obj>
					</obj>
					<obj name="item" class="SamplePropInfo" version="1">
						<obj name="ChannelProperties" class="ChanPropList" version="2">
							<obj name="ChannelProperties" class="EMList" version="1">
								<list name="emlist" count="1">
									<obj name="item" class="PropertyList" version="1">
										<list name="emlist" count="12">
											<obj name="PropertyObject" class="RQSampleTargetProperty" version="4">
												<prop name="PropertyTypeName">Combined Sample and Target Type</prop>
												<prop name="Position">8</prop>
												<prop name="IsDefault">0</prop>
												<obj name="ChannelProp" class="ChannelProperty" version="1">
													<prop name="ChannelIdx">0</prop>
												</obj>
											</obj>
											<obj name="PropertyObject" class="QuantConcProperty" version="4">
												<prop name="PropertyTypeName">Concentration</prop>
												<prop name="Position">8</prop>
												<prop name="IsDefault">1</prop>
												<prop name="Concentration">0</prop>
												<obj name="ChannelProp" class="ChannelProperty" version="1">
													<prop name="ChannelIdx">0</prop>
												</obj>
												<prop name="ReadOnly">1</prop>
											</obj>
											<obj name="PropertyObject" class="QuantCpHighProp" version="4">
												<prop name="PropertyTypeName">Cp High</prop>
												<prop name="Position">8</prop>
												<prop name="IsDefault">1</prop>
												<prop name="CpRangeHigh">0</prop>
												<obj name="ChannelProp" class="ChannelProperty" version="1">
													<prop name="ChannelIdx">0</prop>
												</obj>
												<prop name="ReadOnly">1</prop>
											</obj>
											<obj name="PropertyObject" class="QuantCpLowProp" version="4">
												<prop name="PropertyTypeName">Cp Low</prop>
												<prop name="Position">8</prop>
												<prop name="IsDefault">1</prop>
												<prop name="CpRangeLow">0</prop>
												<obj name="ChannelProp" class="ChannelProperty" version="1">
													<prop name="ChannelIdx">0</prop>
												</obj>
												<prop name="ReadOnly">1</prop>
											</obj>
											<obj name="PropertyObject" class="RQEffProp" version="4">
												<prop name="PropertyTypeName">Efficiency</prop>
												<prop name="Position">8</prop>
												<prop name="IsDefault">1</prop>
												<prop name="Efficiency">2</prop>
												<obj name="ChannelProp" class="ChannelProperty" version="1">
													<prop name="ChannelIdx">0</prop>
												</obj>
											</obj>
											<obj name="PropertyObject" class="ChannelGenotype" version="4">
												<prop name="PropertyTypeName">Melt Geno Genotype</prop>
												<prop name="Position">8</prop>
												<prop name="IsDefault">1</prop>
												<prop name="ReadOnly">1</prop>
												<obj name="ChannelProp" class="ChannelProperty" version="1">
													<prop name="ChannelIdx">0</prop>
												</obj>
											</obj>
											<obj name="PropertyObject" class="GroupChannelTypeProp" version="4">
												<prop name="PropertyTypeName">Melt Geno Sample Type</prop>
												<prop name="Position">8</prop>
												<prop name="IsDefault">0</prop>
												<prop name="GroupSampleType">mstUnknown</prop>
												<obj name="ChannelProp" class="ChannelProperty" version="1">
													<prop name="ChannelIdx">0</prop>
												</obj>
											</obj>
											<obj name="PropertyObject" class="QuantSampleTypeProperty" version="4">
												<prop name="PropertyTypeName">Quantification Sample Type</prop>
												<prop name="Position">8</prop>
												<prop name="IsDefault">0</prop>
												<prop name="SampleType">qsUnknown</prop>
												<obj name="ChannelProp" class="ChannelProperty" version="1">
													<prop name="ChannelIdx">0</prop>
												</obj>
											</obj>
											<obj name="PropertyObject" class="ChannelGenotype" version="4">
												<prop name="PropertyTypeName">Scanning Genotype</prop>
												<prop name="Position">8</prop>
												<prop name="IsDefault">1</prop>
												<prop name="ReadOnly">1</prop>
												<obj name="ChannelProp" class="ChannelProperty" version="1">
													<prop name="ChannelIdx">0</prop>
												</obj>
											</obj>
											<obj name="PropertyObject" class="GroupChannelTypeProp" version="4">
												<prop name="PropertyTypeName">Scanning Sample Type</prop>
												<prop name="Position">8</prop>
												<prop name="IsDefault">0</prop>
												<prop name="GroupSampleType">mstUnknown</prop>
												<obj name="ChannelProp" class="ChannelProperty" version="1">
													<prop name="ChannelIdx">0</prop>
												</obj>
											</obj>
											<obj name="PropertyObject" class="TargetName" version="4">
												<prop name="PropertyTypeName">Target Name</prop>
												<prop name="Position">8</prop>
												<prop name="IsDefault">1</prop>
												<obj name="ChannelProp" class="ChannelProperty" version="1">
													<prop name="ChannelIdx">0</prop>
												</obj>
											</obj>
											<obj name="PropertyObject" class="RQTargetProperty" version="4">
												<prop name="PropertyTypeName">Target Type</prop>
												<prop name="Position">8</prop>
												<prop name="IsDefault">0</prop>
												<prop name="TargetType">dtNone</prop>
												<obj name="ChannelProp" class="ChannelProperty" version="1">
													<prop name="ChannelIdx">0</prop>
												</obj>
											</obj>
										</list>
									</obj>
								</list>
							</obj>
						</obj>
						<prop name="ChannelPropertyCount">1</prop>
						<prop name="ContainerPosition">8</prop>
						<prop name="HasSampleProperties">1</prop>
						<obj name="SampleProperties" class="PropertyList" version="1">
							<list name="emlist" count="14">
								<obj name="PropertyObject" class="SamplePrefColor" version="4">
									<prop name="PropertyTypeName">Color</prop>
									<prop name="Position">8</prop>
									<prop name="IsDefault">0</prop>
									<prop name="Color">$00404000</prop>
								</obj>
								<obj name="PropertyObject" class="DominantChannelProp" version="4">
									<prop name="PropertyTypeName">Dominant Channel</prop>
									<prop name="Position">8</prop>
									<prop name="IsDefault">0</prop>
									<prop name="DominantChannel">0</prop>
								</obj>
								<obj name="PropertyObject" class="Genotype" version="4">
									<prop name="PropertyTypeName">EndPt Genotype</prop>
									<prop name="Position">8</prop>
									<prop name="IsDefault">1</prop>
									<prop name="ReadOnly">1</prop>
								</obj>
								<obj name="PropertyObject" class="GroupingSample" version="4">
									<prop name="PropertyTypeName">EndPt Sample Type</prop>
									<prop name="Position">8</prop>
									<prop name="IsDefault">0</prop>
									<prop name="GroupSampleType">mstUnknown</prop>
								</obj>
								<obj name="PropertyObject" class="SamplePrefLineStyle" version="4">
									<prop name="PropertyTypeName">Line Style</prop>
									<prop name="Position">8</prop>
									<prop name="IsDefault">0</prop>
									<prop name="LineStyle">psSolid</prop>
								</obj>
								<obj name="PropertyObject" class="GenSampleEditNotes" version="4">
									<prop name="PropertyTypeName">Notes</prop>
									<prop name="Position">8</prop>
									<prop name="IsDefault">1</prop>
								</obj>
								<obj name="PropertyObject" class="SamplePrefPointStyle" version="4">
									<prop name="PropertyTypeName">Point Style</prop>
									<prop name="Position">8</prop>
									<prop name="IsDefault">0</prop>
									<prop name="PointStyle">psNothing</prop>
								</obj>
								<obj name="PropertyObject" class="GenSampleEditPosition" version="4">
									<prop name="PropertyTypeName">Position</prop>
									<prop name="Position">8</prop>
									<prop name="IsDefault">1</prop>
								</obj>
								<obj name="PropertyObject" class="GenSampleEditReplicate" version="4">
									<prop name="PropertyTypeName">Replicate of</prop>
									<prop name="Position">8</prop>
									<prop name="IsDefault">1</prop>
									<prop name="ReplicateOf">-1</prop>
								</obj>
								<obj name="PropertyObject" class="HTCSampleID" version="4">
									<prop name="PropertyTypeName">Sample ID</prop>
									<prop name="Position">8</prop>
									<prop name="IsDefault">1</prop>
								</obj>
								<obj name="PropertyObject" class="GenSampleEditName" version="4">
									<prop name="PropertyTypeName">Sample Name</prop>
									<prop name="Position">8</prop>
									<prop name="IsDefault">1</prop>
									<prop name="name">Sample 9</prop>
								</obj>
								<obj name="PropertyObject" class="HTCSamplePrepNotes" version="4">
									<prop name="PropertyTypeName">Sample Prep Notes</prop>
									<prop name="Position">8</prop>
									<prop name="IsDefault">1</prop>
								</obj>
								<obj name="PropertyObject" class="GenSampleEditSubset" version="4">
									<prop name="PropertyTypeName">Subsets</prop>
									<prop name="Position">8</prop>
									<prop name="IsDefault">1</prop>
								</obj>
								<obj name="PropertyObject" class="SamplePrefWidth" version="5">
									<prop name="PropertyTypeName">Width</prop>
									<prop name="Position">8</prop>
									<prop name="IsDefault">1</prop>
									<prop name="Width">1</prop>
								</obj>
							</list>
						</obj>
					</obj>
					<obj name="item" class="SamplePropInfo" version="1">
						<obj name="ChannelProperties" class="ChanPropList" version="2">
							<obj name="ChannelProperties" class="EMList" version="1">
								<list name="emlist" count="1">
									<obj name="item" class="PropertyList" version="1">
										<list name="emlist" count="12">
											<obj name="PropertyObject" class="RQSampleTargetProperty" version="4">
												<prop name="PropertyTypeName">Combined Sample and Target Type</prop>
												<prop name="Position">9</prop>
												<prop name="IsDefault">0</prop>
												<obj name="ChannelProp" class="ChannelProperty" version="1">
													<prop name="ChannelIdx">0</prop>
												</obj>
											</obj>
											<obj name="PropertyObject" class="QuantConcProperty" version="4">
												<prop name="PropertyTypeName">Concentration</prop>
												<prop name="Position">9</prop>
												<prop name="IsDefault">1</prop>
												<prop name="Concentration">0</prop>
												<obj name="ChannelProp" class="ChannelProperty" version="1">
													<prop name="ChannelIdx">0</prop>
												</obj>
												<prop name="ReadOnly">1</prop>
											</obj>
											<obj name="PropertyObject" class="QuantCpHighProp" version="4">
												<prop name="PropertyTypeName">Cp High</prop>
												<prop name="Position">9</prop>
												<prop name="IsDefault">1</prop>
												<prop name="CpRangeHigh">0</prop>
												<obj name="ChannelProp" class="ChannelProperty" version="1">
													<prop name="ChannelIdx">0</prop>
												</obj>
												<prop name="ReadOnly">1</prop>
											</obj>
											<obj name="PropertyObject" class="QuantCpLowProp" version="4">
												<prop name="PropertyTypeName">Cp Low</prop>
												<prop name="Position">9</prop>
												<prop name="IsDefault">1</prop>
												<prop name="CpRangeLow">0</prop>
												<obj name="ChannelProp" class="ChannelProperty" version="1">
													<prop name="ChannelIdx">0</prop>
												</obj>
												<prop name="ReadOnly">1</prop>
											</obj>
											<obj name="PropertyObject" class="RQEffProp" version="4">
												<prop name="PropertyTypeName">Efficiency</prop>
												<prop name="Position">9</prop>
												<prop name="IsDefault">1</prop>
												<prop name="Efficiency">2</prop>
												<obj name="ChannelProp" class="ChannelProperty" version="1">
													<prop name="ChannelIdx">0</prop>
												</obj>
											</obj>
											<obj name="PropertyObject" class="ChannelGenotype" version="4">
												<prop name="PropertyTypeName">Melt Geno Genotype</prop>
												<prop name="Position">9</prop>
												<prop name="IsDefault">1</prop>
												<prop name="ReadOnly">1</prop>
												<obj name="ChannelProp" class="ChannelProperty" version="1">
													<prop name="ChannelIdx">0</prop>
												</obj>
											</obj>
											<obj name="PropertyObject" class="GroupChannelTypeProp" version="4">
												<prop name="PropertyTypeName">Melt Geno Sample Type</prop>
												<prop name="Position">9</prop>
												<prop name="IsDefault">0</prop>
												<prop name="GroupSampleType">mstUnknown</prop>
												<obj name="ChannelProp" class="ChannelProperty" version="1">
													<prop name="ChannelIdx">0</prop>
												</obj>
											</obj>
											<obj name="PropertyObject" class="QuantSampleTypeProperty" version="4">
												<prop name="PropertyTypeName">Quantification Sample Type</prop>
												<prop name="Position">9</prop>
												<prop name="IsDefault">0</prop>
												<prop name="SampleType">qsUnknown</prop>
												<obj name="ChannelProp" class="ChannelProperty" version="1">
													<prop name="ChannelIdx">0</prop>
												</obj>
											</obj>
											<obj name="PropertyObject" class="ChannelGenotype" version="4">
												<prop name="PropertyTypeName">Scanning Genotype</prop>
												<prop name="Position">9</prop>
												<prop name="IsDefault">1</prop>
												<prop name="ReadOnly">1</prop>
												<obj name="ChannelProp" class="ChannelProperty" version="1">
													<prop name="ChannelIdx">0</prop>
												</obj>
											</obj>
											<obj name="PropertyObject" class="GroupChannelTypeProp" version="4">
												<prop name="PropertyTypeName">Scanning Sample Type</prop>
												<prop name="Position">9</prop>
												<prop name="IsDefault">0</prop>
												<prop name="GroupSampleType">mstUnknown</prop>
												<obj name="ChannelProp" class="ChannelProperty" version="1">
													<prop name="ChannelIdx">0</prop>
												</obj>
											</obj>
											<obj name="PropertyObject" class="TargetName" version="4">
												<prop name="PropertyTypeName">Target Name</prop>
												<prop name="Position">9</prop>
												<prop name="IsDefault">1</prop>
												<obj name="ChannelProp" class="ChannelProperty" version="1">
													<prop name="ChannelIdx">0</prop>
												</obj>
											</obj>
											<obj name="PropertyObject" class="RQTargetProperty" version="4">
												<prop name="PropertyTypeName">Target Type</prop>
												<prop name="Position">9</prop>
												<prop name="IsDefault">0</prop>
												<prop name="TargetType">dtNone</prop>
												<obj name="ChannelProp" class="ChannelProperty" version="1">
													<prop name="ChannelIdx">0</prop>
												</obj>
											</obj>
										</list>
									</obj>
								</list>
							</obj>
						</obj>
						<prop name="ChannelPropertyCount">1</prop>
						<prop name="ContainerPosition">9</prop>
						<prop name="HasSampleProperties">1</prop>
						<obj name="SampleProperties" class="PropertyList" version="1">
							<list name="emlist" count="14">
								<obj name="PropertyObject" class="SamplePrefColor" version="4">
									<prop name="PropertyTypeName">Color</prop>
									<prop name="Position">9</prop>
									<prop name="IsDefault">0</prop>
									<prop name="Color">$004080FF</prop>
								</obj>
								<obj name="PropertyObject" class="DominantChannelProp" version="4">
									<prop name="PropertyTypeName">Dominant Channel</prop>
									<prop name="Position">9</prop>
									<prop name="IsDefault">0</prop>
									<prop name="DominantChannel">0</prop>
								</obj>
								<obj name="PropertyObject" class="Genotype" version="4">
									<prop name="PropertyTypeName">EndPt Genotype</prop>
									<prop name="Position">9</prop>
									<prop name="IsDefault">1</prop>
									<prop name="ReadOnly">1</prop>
								</obj>
								<obj name="PropertyObject" class="GroupingSample" version="4">
									<prop name="PropertyTypeName">EndPt Sample Type</prop>
									<prop name="Position">9</prop>
									<prop name="IsDefault">0</prop>
									<prop name="GroupSampleType">mstUnknown</prop>
								</obj>
								<obj name="PropertyObject" class="SamplePrefLineStyle" version="4">
									<prop name="PropertyTypeName">Line Style</prop>
									<prop name="Position">9</prop>
									<prop name="IsDefault">0</prop>
									<prop name="LineStyle">psSolid</prop>
								</obj>
								<obj name="PropertyObject" class="GenSampleEditNotes" version="4">
									<prop name="PropertyTypeName">Notes</prop>
									<prop name="Position">9</prop>
									<prop name="IsDefault">1</prop>
								</obj>
								<obj name="PropertyObject" class="SamplePrefPointStyle" version="4">
									<prop name="PropertyTypeName">Point Style</prop>
									<prop name="Position">9</prop>
									<prop name="IsDefault">0</prop>
									<prop name="PointStyle">psNothing</prop>
								</obj>
								<obj name="PropertyObject" class="GenSampleEditPosition" version="4">
									<prop name="PropertyTypeName">Position</prop>
									<prop name="Position">9</prop>
									<prop name="IsDefault">1</prop>
								</obj>
								<obj name="PropertyObject" class="GenSampleEditReplicate" version="4">
									<prop name="PropertyTypeName">Replicate of</prop>
									<prop name="Position">9</prop>
									<prop name="IsDefault">1</prop>
									<prop name="ReplicateOf">-1</prop>
								</obj>
								<obj name="PropertyObject" class="HTCSampleID" version="4">
									<prop name="PropertyTypeName">Sample ID</prop>
									<prop name="Position">9</prop>
									<prop name="IsDefault">1</prop>
								</obj>
								<obj name="PropertyObject" class="GenSampleEditName" version="4">
									<prop name="PropertyTypeName">Sample Name</prop>
									<prop name="Position">9</prop>
									<prop name="IsDefault">1</prop>
									<prop name="name">Sample 10</prop>
								</obj>
								<obj name="PropertyObject" class="HTCSamplePrepNotes" version="4">
									<prop name="PropertyTypeName">Sample Prep Notes</prop>
									<prop name="Position">9</prop>
									<prop name="IsDefault">1</prop>
								</obj>
								<obj name="PropertyObject" class="GenSampleEditSubset" version="4">
									<prop name="PropertyTypeName">Subsets</prop>
									<prop name="Position">9</prop>
									<prop name="IsDefault">1</prop>
								</obj>
								<obj name="PropertyObject" class="SamplePrefWidth" version="5">
									<prop name="PropertyTypeName">Width</prop>
									<prop name="Position">9</prop>
									<prop name="IsDefault">1</prop>
									<prop name="Width">1</prop>
								</obj>
							</list>
						</obj>
					</obj>
					<obj name="item" class="SamplePropInfo" version="1">
						<obj name="ChannelProperties" class="ChanPropList" version="2">
							<obj name="ChannelProperties" class="EMList" version="1">
								<list name="emlist" count="1">
									<obj name="item" class="PropertyList" version="1">
										<list name="emlist" count="12">
											<obj name="PropertyObject" class="RQSampleTargetProperty" version="4">
												<prop name="PropertyTypeName">Combined Sample and Target Type</prop>
												<prop name="Position">10</prop>
												<prop name="IsDefault">0</prop>
												<obj name="ChannelProp" class="ChannelProperty" version="1">
													<prop name="ChannelIdx">0</prop>
												</obj>
											</obj>
											<obj name="PropertyObject" class="QuantConcProperty" version="4">
												<prop name="PropertyTypeName">Concentration</prop>
												<prop name="Position">10</prop>
												<prop name="IsDefault">1</prop>
												<prop name="Concentration">0</prop>
												<obj name="ChannelProp" class="ChannelProperty" version="1">
													<prop name="ChannelIdx">0</prop>
												</obj>
												<prop name="ReadOnly">1</prop>
											</obj>
											<obj name="PropertyObject" class="QuantCpHighProp" version="4">
												<prop name="PropertyTypeName">Cp High</prop>
												<prop name="Position">10</prop>
												<prop name="IsDefault">1</prop>
												<prop name="CpRangeHigh">0</prop>
												<obj name="ChannelProp" class="ChannelProperty" version="1">
													<prop name="ChannelIdx">0</prop>
												</obj>
												<prop name="ReadOnly">1</prop>
											</obj>
											<obj name="PropertyObject" class="QuantCpLowProp" version="4">
												<prop name="PropertyTypeName">Cp Low</prop>
												<prop name="Position">10</prop>
												<prop name="IsDefault">1</prop>
												<prop name="CpRangeLow">0</prop>
												<obj name="ChannelProp" class="ChannelProperty" version="1">
													<prop name="ChannelIdx">0</prop>
												</obj>
												<prop name="ReadOnly">1</prop>
											</obj>
											<obj name="PropertyObject" class="RQEffProp" version="4">
												<prop name="PropertyTypeName">Efficiency</prop>
												<prop name="Position">10</prop>
												<prop name="IsDefault">1</prop>
												<prop name="Efficiency">2</prop>
												<obj name="ChannelProp" class="ChannelProperty" version="1">
													<prop name="ChannelIdx">0</prop>
												</obj>
											</obj>
											<obj name="PropertyObject" class="ChannelGenotype" version="4">
												<prop name="PropertyTypeName">Melt Geno Genotype</prop>
												<prop name="Position">10</prop>
												<prop name="IsDefault">1</prop>
												<prop name="ReadOnly">1</prop>
												<obj name="ChannelProp" class="ChannelProperty" version="1">
													<prop name="ChannelIdx">0</prop>
												</obj>
											</obj>
											<obj name="PropertyObject" class="GroupChannelTypeProp" version="4">
												<prop name="PropertyTypeName">Melt Geno Sample Type</prop>
												<prop name="Position">10</prop>
												<prop name="IsDefault">0</prop>
												<prop name="GroupSampleType">mstUnknown</prop>
												<obj name="ChannelProp" class="ChannelProperty" version="1">
													<prop name="ChannelIdx">0</prop>
												</obj>
											</obj>
											<obj name="PropertyObject" class="QuantSampleTypeProperty" version="4">
												<prop name="PropertyTypeName">Quantification Sample Type</prop>
												<prop name="Position">10</prop>
												<prop name="IsDefault">0</prop>
												<prop name="SampleType">qsUnknown</prop>
												<obj name="ChannelProp" class="ChannelProperty" version="1">
													<prop name="ChannelIdx">0</prop>
												</obj>
											</obj>
											<obj name="PropertyObject" class="ChannelGenotype" version="4">
												<prop name="PropertyTypeName">Scanning Genotype</prop>
												<prop name="Position">10</prop>
												<prop name="IsDefault">1</prop>
												<prop name="ReadOnly">1</prop>
												<obj name="ChannelProp" class="ChannelProperty" version="1">
													<prop name="ChannelIdx">0</prop>
												</obj>
											</obj>
											<obj name="PropertyObject" class="GroupChannelTypeProp" version="4">
												<prop name="PropertyTypeName">Scanning Sample Type</prop>
												<prop name="Position">10</prop>
												<prop name="IsDefault">0</prop>
												<prop name="GroupSampleType">mstUnknown</prop>
												<obj name="ChannelProp" class="ChannelProperty" version="1">
													<prop name="ChannelIdx">0</prop>
												</obj>
											</obj>
											<obj name="PropertyObject" class="TargetName" version="4">
												<prop name="PropertyTypeName">Target Name</prop>
												<prop name="Position">10</prop>
												<prop name="IsDefault">1</prop>
												<obj name="ChannelProp" class="ChannelProperty" version="1">
													<prop name="ChannelIdx">0</prop>
												</obj>
											</obj>
											<obj name="PropertyObject" class="RQTargetProperty" version="4">
												<prop name="PropertyTypeName">Target Type</prop>
												<prop name="Position">10</prop>
												<prop name="IsDefault">0</prop>
												<prop name="TargetType">dtNone</prop>
												<obj name="ChannelProp" class="ChannelProperty" version="1">
													<prop name="ChannelIdx">0</prop>
												</obj>
											</obj>
										</list>
									</obj>
								</list>
							</obj>
						</obj>
						<prop name="ChannelPropertyCount">1</prop>
						<prop name="ContainerPosition">10</prop>
						<prop name="HasSampleProperties">1</prop>
						<obj name="SampleProperties" class="PropertyList" version="1">
							<list name="emlist" count="14">
								<obj name="PropertyObject" class="SamplePrefColor" version="4">
									<prop name="PropertyTypeName">Color</prop>
									<prop name="Position">10</prop>
									<prop name="IsDefault">0</prop>
									<prop name="Color">$00FD0299</prop>
								</obj>
								<obj name="PropertyObject" class="DominantChannelProp" version="4">
									<prop name="PropertyTypeName">Dominant Channel</prop>
									<prop name="Position">10</prop>
									<prop name="IsDefault">0</prop>
									<prop name="DominantChannel">0</prop>
								</obj>
								<obj name="PropertyObject" class="Genotype" version="4">
									<prop name="PropertyTypeName">EndPt Genotype</prop>
									<prop name="Position">10</prop>
									<prop name="IsDefault">1</prop>
									<prop name="ReadOnly">1</prop>
								</obj>
								<obj name="PropertyObject" class="GroupingSample" version="4">
									<prop name="PropertyTypeName">EndPt Sample Type</prop>
									<prop name="Position">10</prop>
									<prop name="IsDefault">0</prop>
									<prop name="GroupSampleType">mstUnknown</prop>
								</obj>
								<obj name="PropertyObject" class="SamplePrefLineStyle" version="4">
									<prop name="PropertyTypeName">Line Style</prop>
									<prop name="Position">10</prop>
									<prop name="IsDefault">0</prop>
									<prop name="LineStyle">psSolid</prop>
								</obj>
								<obj name="PropertyObject" class="GenSampleEditNotes" version="4">
									<prop name="PropertyTypeName">Notes</prop>
									<prop name="Position">10</prop>
									<prop name="IsDefault">1</prop>
								</obj>
								<obj name="PropertyObject" class="SamplePrefPointStyle" version="4">
									<prop name="PropertyTypeName">Point Style</prop>
									<prop name="Position">10</prop>
									<prop name="IsDefault">0</prop>
									<prop name="PointStyle">psNothing</prop>
								</obj>
								<obj name="PropertyObject" class="GenSampleEditPosition" version="4">
									<prop name="PropertyTypeName">Position</prop>
									<prop name="Position">10</prop>
									<prop name="IsDefault">1</prop>
								</obj>
								<obj name="PropertyObject" class="GenSampleEditReplicate" version="4">
									<prop name="PropertyTypeName">Replicate of</prop>
									<prop name="Position">10</prop>
									<prop name="IsDefault">1</prop>
									<prop name="ReplicateOf">-1</prop>
								</obj>
								<obj name="PropertyObject" class="HTCSampleID" version="4">
									<prop name="PropertyTypeName">Sample ID</prop>
									<prop name="Position">10</prop>
									<prop name="IsDefault">1</prop>
								</obj>
								<obj name="PropertyObject" class="GenSampleEditName" version="4">
									<prop name="PropertyTypeName">Sample Name</prop>
									<prop name="Position">10</prop>
									<prop name="IsDefault">1</prop>
									<prop name="name">Sample 11</prop>
								</obj>
								<obj name="PropertyObject" class="HTCSamplePrepNotes" version="4">
									<prop name="PropertyTypeName">Sample Prep Notes</prop>
									<prop name="Position">10</prop>
									<prop name="IsDefault">1</prop>
								</obj>
								<obj name="PropertyObject" class="GenSampleEditSubset" version="4">
									<prop name="PropertyTypeName">Subsets</prop>
									<prop name="Position">10</prop>
									<prop name="IsDefault">1</prop>
								</obj>
								<obj name="PropertyObject" class="SamplePrefWidth" version="5">
									<prop name="PropertyTypeName">Width</prop>
									<prop name="Position">10</prop>
									<prop name="IsDefault">1</prop>
									<prop name="Width">1</prop>
								</obj>
							</list>
						</obj>
					</obj>
					<obj name="item" class="SamplePropInfo" version="1">
						<obj name="ChannelProperties" class="ChanPropList" version="2">
							<obj name="ChannelProperties" class="EMList" version="1">
								<list name="emlist" count="1">
									<obj name="item" class="PropertyList" version="1">
										<list name="emlist" count="12">
											<obj name="PropertyObject" class="RQSampleTargetProperty" version="4">
												<prop name="PropertyTypeName">Combined Sample and Target Type</prop>
												<prop name="Position">11</prop>
												<prop name="IsDefault">0</prop>
												<obj name="ChannelProp" class="ChannelProperty" version="1">
													<prop name="ChannelIdx">0</prop>
												</obj>
											</obj>
											<obj name="PropertyObject" class="QuantConcProperty" version="4">
												<prop name="PropertyTypeName">Concentration</prop>
												<prop name="Position">11</prop>
												<prop name="IsDefault">1</prop>
												<prop name="Concentration">0</prop>
												<obj name="ChannelProp" class="ChannelProperty" version="1">
													<prop name="ChannelIdx">0</prop>
												</obj>
												<prop name="ReadOnly">1</prop>
											</obj>
											<obj name="PropertyObject" class="QuantCpHighProp" version="4">
												<prop name="PropertyTypeName">Cp High</prop>
												<prop name="Position">11</prop>
												<prop name="IsDefault">1</prop>
												<prop name="CpRangeHigh">0</prop>
												<obj name="ChannelProp" class="ChannelProperty" version="1">
													<prop name="ChannelIdx">0</prop>
												</obj>
												<prop name="ReadOnly">1</prop>
											</obj>
											<obj name="PropertyObject" class="QuantCpLowProp" version="4">
												<prop name="PropertyTypeName">Cp Low</prop>
												<prop name="Position">11</prop>
												<prop name="IsDefault">1</prop>
												<prop name="CpRangeLow">0</prop>
												<obj name="ChannelProp" class="ChannelProperty" version="1">
													<prop name="ChannelIdx">0</prop>
												</obj>
												<prop name="ReadOnly">1</prop>
											</obj>
											<obj name="PropertyObject" class="RQEffProp" version="4">
												<prop name="PropertyTypeName">Efficiency</prop>
												<prop name="Position">11</prop>
												<prop name="IsDefault">1</prop>
												<prop name="Efficiency">2</prop>
												<obj name="ChannelProp" class="ChannelProperty" version="1">
													<prop name="ChannelIdx">0</prop>
												</obj>
											</obj>
											<obj name="PropertyObject" class="ChannelGenotype" version="4">
												<prop name="PropertyTypeName">Melt Geno Genotype</prop>
												<prop name="Position">11</prop>
												<prop name="IsDefault">1</prop>
												<prop name="ReadOnly">1</prop>
												<obj name="ChannelProp" class="ChannelProperty" version="1">
													<prop name="ChannelIdx">0</prop>
												</obj>
											</obj>
											<obj name="PropertyObject" class="GroupChannelTypeProp" version="4">
												<prop name="PropertyTypeName">Melt Geno Sample Type</prop>
												<prop name="Position">11</prop>
												<prop name="IsDefault">0</prop>
												<prop name="GroupSampleType">mstUnknown</prop>
												<obj name="ChannelProp" class="ChannelProperty" version="1">
													<prop name="ChannelIdx">0</prop>
												</obj>
											</obj>
											<obj name="PropertyObject" class="QuantSampleTypeProperty" version="4">
												<prop name="PropertyTypeName">Quantification Sample Type</prop>
												<prop name="Position">11</prop>
												<prop name="IsDefault">0</prop>
												<prop name="SampleType">qsUnknown</prop>
												<obj name="ChannelProp" class="ChannelProperty" version="1">
													<prop name="ChannelIdx">0</prop>
												</obj>
											</obj>
											<obj name="PropertyObject" class="ChannelGenotype" version="4">
												<prop name="PropertyTypeName">Scanning Genotype</prop>
												<prop name="Position">11</prop>
												<prop name="IsDefault">1</prop>
												<prop name="ReadOnly">1</prop>
												<obj name="ChannelProp" class="ChannelProperty" version="1">
													<prop name="ChannelIdx">0</prop>
												</obj>
											</obj>
											<obj name="PropertyObject" class="GroupChannelTypeProp" version="4">
												<prop name="PropertyTypeName">Scanning Sample Type</prop>
												<prop name="Position">11</prop>
												<prop name="IsDefault">0</prop>
												<prop name="GroupSampleType">mstUnknown</prop>
												<obj name="ChannelProp" class="ChannelProperty" version="1">
													<prop name="ChannelIdx">0</prop>
												</obj>
											</obj>
											<obj name="PropertyObject" class="TargetName" version="4">
												<prop name="PropertyTypeName">Target Name</prop>
												<prop name="Position">11</prop>
												<prop name="IsDefault">1</prop>
												<obj name="ChannelProp" class="ChannelProperty" version="1">
													<prop name="ChannelIdx">0</prop>
												</obj>
											</obj>
											<obj name="PropertyObject" class="RQTargetProperty" version="4">
												<prop name="PropertyTypeName">Target Type</prop>
												<prop name="Position">11</prop>
												<prop name="IsDefault">0</prop>
												<prop name="TargetType">dtNone</prop>
												<obj name="ChannelProp" class="ChannelProperty" version="1">
													<prop name="ChannelIdx">0</prop>
												</obj>
											</obj>
										</list>
									</obj>
								</list>
							</obj>
						</obj>
						<prop name="ChannelPropertyCount">1</prop>
						<prop name="ContainerPosition">11</prop>
						<prop name="HasSampleProperties">1</prop>
						<obj name="SampleProperties" class="PropertyList" version="1">
							<list name="emlist" count="14">
								<obj name="PropertyObject" class="SamplePrefColor" version="4">
									<prop name="PropertyTypeName">Color</prop>
									<prop name="Position">11</prop>
									<prop name="IsDefault">0</prop>
									<prop name="Color">$0026C4B8</prop>
								</obj>
								<obj name="PropertyObject" class="DominantChannelProp" version="4">
									<prop name="PropertyTypeName">Dominant Channel</prop>
									<prop name="Position">11</prop>
									<prop name="IsDefault">0</prop>
									<prop name="DominantChannel">0</prop>
								</obj>
								<obj name="PropertyObject" class="Genotype" version="4">
									<prop name="PropertyTypeName">EndPt Genotype</prop>
									<prop name="Position">11</prop>
									<prop name="IsDefault">1</prop>
									<prop name="ReadOnly">1</prop>
								</obj>
								<obj name="PropertyObject" class="GroupingSample" version="4">
									<prop name="PropertyTypeName">EndPt Sample Type</prop>
									<prop name="Position">11</prop>
									<prop name="IsDefault">0</prop>
									<prop name="GroupSampleType">mstUnknown</prop>
								</obj>
								<obj name="PropertyObject" class="SamplePrefLineStyle" version="4">
									<prop name="PropertyTypeName">Line Style</prop>
									<prop name="Position">11</prop>
									<prop name="IsDefault">0</prop>
									<prop name="LineStyle">psSolid</prop>
								</obj>
								<obj name="PropertyObject" class="GenSampleEditNotes" version="4">
									<prop name="PropertyTypeName">Notes</prop>
									<prop name="Position">11</prop>
									<prop name="IsDefault">1</prop>
								</obj>
								<obj name="PropertyObject" class="SamplePrefPointStyle" version="4">
									<prop name="PropertyTypeName">Point Style</prop>
									<prop name="Position">11</prop>
									<prop name="IsDefault">0</prop>
									<prop name="PointStyle">psNothing</prop>
								</obj>
								<obj name="PropertyObject" class="GenSampleEditPosition" version="4">
									<prop name="PropertyTypeName">Position</prop>
									<prop name="Position">11</prop>
									<prop name="IsDefault">1</prop>
								</obj>
								<obj name="PropertyObject" class="GenSampleEditReplicate" version="4">
									<prop name="PropertyTypeName">Replicate of</prop>
									<prop name="Position">11</prop>
									<prop name="IsDefault">1</prop>
									<prop name="ReplicateOf">-1</prop>
								</obj>
								<obj name="PropertyObject" class="HTCSampleID" version="4">
									<prop name="PropertyTypeName">Sample ID</prop>
									<prop name="Position">11</prop>
									<prop name="IsDefault">1</prop>
								</obj>
								<obj name="PropertyObject" class="GenSampleEditName" version="4">
									<prop name="PropertyTypeName">Sample Name</prop>
									<prop name="Position">11</prop>
									<prop name="IsDefault">1</prop>
									<prop name="name">Sample 12</prop>
								</obj>
								<obj name="PropertyObject" class="HTCSamplePrepNotes" version="4">
									<prop name="PropertyTypeName">Sample Prep Notes</prop>
									<prop name="Position">11</prop>
									<prop name="IsDefault">1</prop>
								</obj>
								<obj name="PropertyObject" class="GenSampleEditSubset" version="4">
									<prop name="PropertyTypeName">Subsets</prop>
									<prop name="Position">11</prop>
									<prop name="IsDefault">1</prop>
								</obj>
								<obj name="PropertyObject" class="SamplePrefWidth" version="5">
									<prop name="PropertyTypeName">Width</prop>
									<prop name="Position">11</prop>
									<prop name="IsDefault">1</prop>
									<prop name="Width">1</prop>
								</obj>
							</list>
						</obj>
					</obj>
					<obj name="item" class="SamplePropInfo" version="1">
						<obj name="ChannelProperties" class="ChanPropList" version="2">
							<obj name="ChannelProperties" class="EMList" version="1">
								<list name="emlist" count="1">
									<obj name="item" class="PropertyList" version="1">
										<list name="emlist" count="12">
											<obj name="PropertyObject" class="RQSampleTargetProperty" version="4">
												<prop name="PropertyTypeName">Combined Sample and Target Type</prop>
												<prop name="Position">12</prop>
												<prop name="IsDefault">0</prop>
												<obj name="ChannelProp" class="ChannelProperty" version="1">
													<prop name="ChannelIdx">0</prop>
												</obj>
											</obj>
											<obj name="PropertyObject" class="QuantConcProperty" version="4">
												<prop name="PropertyTypeName">Concentration</prop>
												<prop name="Position">12</prop>
												<prop name="IsDefault">1</prop>
												<prop name="Concentration">0</prop>
												<obj name="ChannelProp" class="ChannelProperty" version="1">
													<prop name="ChannelIdx">0</prop>
												</obj>
												<prop name="ReadOnly">1</prop>
											</obj>
											<obj name="PropertyObject" class="QuantCpHighProp" version="4">
												<prop name="PropertyTypeName">Cp High</prop>
												<prop name="Position">12</prop>
												<prop name="IsDefault">1</prop>
												<prop name="CpRangeHigh">0</prop>
												<obj name="ChannelProp" class="ChannelProperty" version="1">
													<prop name="ChannelIdx">0</prop>
												</obj>
												<prop name="ReadOnly">1</prop>
											</obj>
											<obj name="PropertyObject" class="QuantCpLowProp" version="4">
												<prop name="PropertyTypeName">Cp Low</prop>
												<prop name="Position">12</prop>
												<prop name="IsDefault">1</prop>
												<prop name="CpRangeLow">0</prop>
												<obj name="ChannelProp" class="ChannelProperty" version="1">
													<prop name="ChannelIdx">0</prop>
												</obj>
												<prop name="ReadOnly">1</prop>
											</obj>
											<obj name="PropertyObject" class="RQEffProp" version="4">
												<prop name="PropertyTypeName">Efficiency</prop>
												<prop name="Position">12</prop>
												<prop name="IsDefault">1</prop>
												<prop name="Efficiency">2</prop>
												<obj name="ChannelProp" class="ChannelProperty" version="1">
													<prop name="ChannelIdx">0</prop>
												</obj>
											</obj>
											<obj name="PropertyObject" class="ChannelGenotype" version="4">
												<prop name="PropertyTypeName">Melt Geno Genotype</prop>
												<prop name="Position">12</prop>
												<prop name="IsDefault">1</prop>
												<prop name="ReadOnly">1</prop>
												<obj name="ChannelProp" class="ChannelProperty" version="1">
													<prop name="ChannelIdx">0</prop>
												</obj>
											</obj>
											<obj name="PropertyObject" class="GroupChannelTypeProp" version="4">
												<prop name="PropertyTypeName">Melt Geno Sample Type</prop>
												<prop name="Position">12</prop>
												<prop name="IsDefault">0</prop>
												<prop name="GroupSampleType">mstUnknown</prop>
												<obj name="ChannelProp" class="ChannelProperty" version="1">
													<prop name="ChannelIdx">0</prop>
												</obj>
											</obj>
											<obj name="PropertyObject" class="QuantSampleTypeProperty" version="4">
												<prop name="PropertyTypeName">Quantification Sample Type</prop>
												<prop name="Position">12</prop>
												<prop name="IsDefault">0</prop>
												<prop name="SampleType">qsUnknown</prop>
												<obj name="ChannelProp" class="ChannelProperty" version="1">
													<prop name="ChannelIdx">0</prop>
												</obj>
											</obj>
											<obj name="PropertyObject" class="ChannelGenotype" version="4">
												<prop name="PropertyTypeName">Scanning Genotype</prop>
												<prop name="Position">12</prop>
												<prop name="IsDefault">1</prop>
												<prop name="ReadOnly">1</prop>
												<obj name="ChannelProp" class="ChannelProperty" version="1">
													<prop name="ChannelIdx">0</prop>
												</obj>
											</obj>
											<obj name="PropertyObject" class="GroupChannelTypeProp" version="4">
												<prop name="PropertyTypeName">Scanning Sample Type</prop>
												<prop name="Position">12</prop>
												<prop name="IsDefault">0</prop>
												<prop name="GroupSampleType">mstUnknown</prop>
												<obj name="ChannelProp" class="ChannelProperty" version="1">
													<prop name="ChannelIdx">0</prop>
												</obj>
											</obj>
											<obj name="PropertyObject" class="TargetName" version="4">
												<prop name="PropertyTypeName">Target Name</prop>
												<prop name="Position">12</prop>
												<prop name="IsDefault">1</prop>
												<obj name="ChannelProp" class="ChannelProperty" version="1">
													<prop name="ChannelIdx">0</prop>
												</obj>
											</obj>
											<obj name="PropertyObject" class="RQTargetProperty" version="4">
												<prop name="PropertyTypeName">Target Type</prop>
												<prop name="Position">12</prop>
												<prop name="IsDefault">0</prop>
												<prop name="TargetType">dtNone</prop>
												<obj name="ChannelProp" class="ChannelProperty" version="1">
													<prop name="ChannelIdx">0</prop>
												</obj>
											</obj>
										</list>
									</obj>
								</list>
							</obj>
						</obj>
						<prop name="ChannelPropertyCount">1</prop>
						<prop name="ContainerPosition">12</prop>
						<prop name="HasSampleProperties">1</prop>
						<obj name="SampleProperties" class="PropertyList" version="1">
							<list name="emlist" count="14">
								<obj name="PropertyObject" class="SamplePrefColor" version="4">
									<prop name="PropertyTypeName">Color</prop>
									<prop name="Position">12</prop>
									<prop name="IsDefault">0</prop>
									<prop name="Color">$00FF8000</prop>
								</obj>
								<obj name="PropertyObject" class="DominantChannelProp" version="4">
									<prop name="PropertyTypeName">Dominant Channel</prop>
									<prop name="Position">12</prop>
									<prop name="IsDefault">0</prop>
									<prop name="DominantChannel">0</prop>
								</obj>
								<obj name="PropertyObject" class="Genotype" version="4">
									<prop name="PropertyTypeName">EndPt Genotype</prop>
									<prop name="Position">12</prop>
									<prop name="IsDefault">1</prop>
									<prop name="ReadOnly">1</prop>
								</obj>
								<obj name="PropertyObject" class="GroupingSample" version="4">
									<prop name="PropertyTypeName">EndPt Sample Type</prop>
									<prop name="Position">12</prop>
									<prop name="IsDefault">0</prop>
									<prop name="GroupSampleType">mstUnknown</prop>
								</obj>
								<obj name="PropertyObject" class="SamplePrefLineStyle" version="4">
									<prop name="PropertyTypeName">Line Style</prop>
									<prop name="Position">12</prop>
									<prop name="IsDefault">0</prop>
									<prop name="LineStyle">psSolid</prop>
								</obj>
								<obj name="PropertyObject" class="GenSampleEditNotes" version="4">
									<prop name="PropertyTypeName">Notes</prop>
									<prop name="Position">12</prop>
									<prop name="IsDefault">1</prop>
								</obj>
								<obj name="PropertyObject" class="SamplePrefPointStyle" version="4">
									<prop name="PropertyTypeName">Point Style</prop>
									<prop name="Position">12</prop>
									<prop name="IsDefault">0</prop>
									<prop name="PointStyle">psNothing</prop>
								</obj>
								<obj name="PropertyObject" class="GenSampleEditPosition" version="4">
									<prop name="PropertyTypeName">Position</prop>
									<prop name="Position">12</prop>
									<prop name="IsDefault">1</prop>
								</obj>
								<obj name="PropertyObject" class="GenSampleEditReplicate" version="4">
									<prop name="PropertyTypeName">Replicate of</prop>
									<prop name="Position">12</prop>
									<prop name="IsDefault">1</prop>
									<prop name="ReplicateOf">-1</prop>
								</obj>
								<obj name="PropertyObject" class="HTCSampleID" version="4">
									<prop name="PropertyTypeName">Sample ID</prop>
									<prop name="Position">12</prop>
									<prop name="IsDefault">1</prop>
								</obj>
								<obj name="PropertyObject" class="GenSampleEditName" version="4">
									<prop name="PropertyTypeName">Sample Name</prop>
									<prop name="Position">12</prop>
									<prop name="IsDefault">1</prop>
									<prop name="name">Sample 13</prop>
								</obj>
								<obj name="PropertyObject" class="HTCSamplePrepNotes" version="4">
									<prop name="PropertyTypeName">Sample Prep Notes</prop>
									<prop name="Position">12</prop>
									<prop name="IsDefault">1</prop>
								</obj>
								<obj name="PropertyObject" class="GenSampleEditSubset" version="4">
									<prop name="PropertyTypeName">Subsets</prop>
									<prop name="Position">12</prop>
									<prop name="IsDefault">1</prop>
								</obj>
								<obj name="PropertyObject" class="SamplePrefWidth" version="5">
									<prop name="PropertyTypeName">Width</prop>
									<prop name="Position">12</prop>
									<prop name="IsDefault">1</prop>
									<prop name="Width">1</prop>
								</obj>
							</list>
						</obj>
					</obj>
					<obj name="item" class="SamplePropInfo" version="1">
						<obj name="ChannelProperties" class="ChanPropList" version="2">
							<obj name="ChannelProperties" class="EMList" version="1">
								<list name="emlist" count="1">
									<obj name="item" class="PropertyList" version="1">
										<list name="emlist" count="12">
											<obj name="PropertyObject" class="RQSampleTargetProperty" version="4">
												<prop name="PropertyTypeName">Combined Sample and Target Type</prop>
												<prop name="Position">13</prop>
												<prop name="IsDefault">0</prop>
												<obj name="ChannelProp" class="ChannelProperty" version="1">
													<prop name="ChannelIdx">0</prop>
												</obj>
											</obj>
											<obj name="PropertyObject" class="QuantConcProperty" version="4">
												<prop name="PropertyTypeName">Concentration</prop>
												<prop name="Position">13</prop>
												<prop name="IsDefault">1</prop>
												<prop name="Concentration">0</prop>
												<obj name="ChannelProp" class="ChannelProperty" version="1">
													<prop name="ChannelIdx">0</prop>
												</obj>
												<prop name="ReadOnly">1</prop>
											</obj>
											<obj name="PropertyObject" class="QuantCpHighProp" version="4">
												<prop name="PropertyTypeName">Cp High</prop>
												<prop name="Position">13</prop>
												<prop name="IsDefault">1</prop>
												<prop name="CpRangeHigh">0</prop>
												<obj name="ChannelProp" class="ChannelProperty" version="1">
													<prop name="ChannelIdx">0</prop>
												</obj>
												<prop name="ReadOnly">1</prop>
											</obj>
											<obj name="PropertyObject" class="QuantCpLowProp" version="4">
												<prop name="PropertyTypeName">Cp Low</prop>
												<prop name="Position">13</prop>
												<prop name="IsDefault">1</prop>
												<prop name="CpRangeLow">0</prop>
												<obj name="ChannelProp" class="ChannelProperty" version="1">
													<prop name="ChannelIdx">0</prop>
												</obj>
												<prop name="ReadOnly">1</prop>
											</obj>
											<obj name="PropertyObject" class="RQEffProp" version="4">
												<prop name="PropertyTypeName">Efficiency</prop>
												<prop name="Position">13</prop>
												<prop name="IsDefault">1</prop>
												<prop name="Efficiency">2</prop>
												<obj name="ChannelProp" class="ChannelProperty" version="1">
													<prop name="ChannelIdx">0</prop>
												</obj>
											</obj>
											<obj name="PropertyObject" class="ChannelGenotype" version="4">
												<prop name="PropertyTypeName">Melt Geno Genotype</prop>
												<prop name="Position">13</prop>
												<prop name="IsDefault">1</prop>
												<prop name="ReadOnly">1</prop>
												<obj name="ChannelProp" class="ChannelProperty" version="1">
													<prop name="ChannelIdx">0</prop>
												</obj>
											</obj>
											<obj name="PropertyObject" class="GroupChannelTypeProp" version="4">
												<prop name="PropertyTypeName">Melt Geno Sample Type</prop>
												<prop name="Position">13</prop>
												<prop name="IsDefault">0</prop>
												<prop name="GroupSampleType">mstUnknown</prop>
												<obj name="ChannelProp" class="ChannelProperty" version="1">
													<prop name="ChannelIdx">0</prop>
												</obj>
											</obj>
											<obj name="PropertyObject" class="QuantSampleTypeProperty" version="4">
												<prop name="PropertyTypeName">Quantification Sample Type</prop>
												<prop name="Position">13</prop>
												<prop name="IsDefault">0</prop>
												<prop name="SampleType">qsUnknown</prop>
												<obj name="ChannelProp" class="ChannelProperty" version="1">
													<prop name="ChannelIdx">0</prop>
												</obj>
											</obj>
											<obj name="PropertyObject" class="ChannelGenotype" version="4">
												<prop name="PropertyTypeName">Scanning Genotype</prop>
												<prop name="Position">13</prop>
												<prop name="IsDefault">1</prop>
												<prop name="ReadOnly">1</prop>
												<obj name="ChannelProp" class="ChannelProperty" version="1">
													<prop name="ChannelIdx">0</prop>
												</obj>
											</obj>
											<obj name="PropertyObject" class="GroupChannelTypeProp" version="4">
												<prop name="PropertyTypeName">Scanning Sample Type</prop>
												<prop name="Position">13</prop>
												<prop name="IsDefault">0</prop>
												<prop name="GroupSampleType">mstUnknown</prop>
												<obj name="ChannelProp" class="ChannelProperty" version="1">
													<prop name="ChannelIdx">0</prop>
												</obj>
											</obj>
											<obj name="PropertyObject" class="TargetName" version="4">
												<prop name="PropertyTypeName">Target Name</prop>
												<prop name="Position">13</prop>
												<prop name="IsDefault">1</prop>
												<obj name="ChannelProp" class="ChannelProperty" version="1">
													<prop name="ChannelIdx">0</prop>
												</obj>
											</obj>
											<obj name="PropertyObject" class="RQTargetProperty" version="4">
												<prop name="PropertyTypeName">Target Type</prop>
												<prop name="Position">13</prop>
												<prop name="IsDefault">0</prop>
												<prop name="TargetType">dtNone</prop>
												<obj name="ChannelProp" class="ChannelProperty" version="1">
													<prop name="ChannelIdx">0</prop>
												</obj>
											</obj>
										</list>
									</obj>
								</list>
							</obj>
						</obj>
						<prop name="ChannelPropertyCount">1</prop>
						<prop name="ContainerPosition">13</prop>
						<prop name="HasSampleProperties">1</prop>
						<obj name="SampleProperties" class="PropertyList" version="1">
							<list name="emlist" count="14">
								<obj name="PropertyObject" class="SamplePrefColor" version="4">
									<prop name="PropertyTypeName">Color</prop>
									<prop name="Position">13</prop>
									<prop name="IsDefault">0</prop>
									<prop name="Color">clRed</prop>
								</obj>
								<obj name="PropertyObject" class="DominantChannelProp" version="4">
									<prop name="PropertyTypeName">Dominant Channel</prop>
									<prop name="Position">13</prop>
									<prop name="IsDefault">0</prop>
									<prop name="DominantChannel">0</prop>
								</obj>
								<obj name="PropertyObject" class="Genotype" version="4">
									<prop name="PropertyTypeName">EndPt Genotype</prop>
									<prop name="Position">13</prop>
									<prop name="IsDefault">1</prop>
									<prop name="ReadOnly">1</prop>
								</obj>
								<obj name="PropertyObject" class="GroupingSample" version="4">
									<prop name="PropertyTypeName">EndPt Sample Type</prop>
									<prop name="Position">13</prop>
									<prop name="IsDefault">0</prop>
									<prop name="GroupSampleType">mstUnknown</prop>
								</obj>
								<obj name="PropertyObject" class="SamplePrefLineStyle" version="4">
									<prop name="PropertyTypeName">Line Style</prop>
									<prop name="Position">13</prop>
									<prop name="IsDefault">0</prop>
									<prop name="LineStyle">psSolid</prop>
								</obj>
								<obj name="PropertyObject" class="GenSampleEditNotes" version="4">
									<prop name="PropertyTypeName">Notes</prop>
									<prop name="Position">13</prop>
									<prop name="IsDefault">1</prop>
								</obj>
								<obj name="PropertyObject" class="SamplePrefPointStyle" version="4">
									<prop name="PropertyTypeName">Point Style</prop>
									<prop name="Position">13</prop>
									<prop name="IsDefault">0</prop>
									<prop name="PointStyle">psNothing</prop>
								</obj>
								<obj name="PropertyObject" class="GenSampleEditPosition" version="4">
									<prop name="PropertyTypeName">Position</prop>
									<prop name="Position">13</prop>
									<prop name="IsDefault">1</prop>
								</obj>
								<obj name="PropertyObject" class="GenSampleEditReplicate" version="4">
									<prop name="PropertyTypeName">Replicate of</prop>
									<prop name="Position">13</prop>
									<prop name="IsDefault">1</prop>
									<prop name="ReplicateOf">-1</prop>
								</obj>
								<obj name="PropertyObject" class="HTCSampleID" version="4">
									<prop name="PropertyTypeName">Sample ID</prop>
									<prop name="Position">13</prop>
									<prop name="IsDefault">1</prop>
								</obj>
								<obj name="PropertyObject" class="GenSampleEditName" version="4">
									<prop name="PropertyTypeName">Sample Name</prop>
									<prop name="Position">13</prop>
									<prop name="IsDefault">1</prop>
									<prop name="name">Sample 14</prop>
								</obj>
								<obj name="PropertyObject" class="HTCSamplePrepNotes" version="4">
									<prop name="PropertyTypeName">Sample Prep Notes</prop>
									<prop name="Position">13</prop>
									<prop name="IsDefault">1</prop>
								</obj>
								<obj name="PropertyObject" class="GenSampleEditSubset" version="4">
									<prop name="PropertyTypeName">Subsets</prop>
									<prop name="Position">13</prop>
									<prop name="IsDefault">1</prop>
								</obj>
								<obj name="PropertyObject" class="SamplePrefWidth" version="5">
									<prop name="PropertyTypeName">Width</prop>
									<prop name="Position">13</prop>
									<prop name="IsDefault">1</prop>
									<prop name="Width">1</prop>
								</obj>
							</list>
						</obj>
					</obj>
					<obj name="item" class="SamplePropInfo" version="1">
						<obj name="ChannelProperties" class="ChanPropList" version="2">
							<obj name="ChannelProperties" class="EMList" version="1">
								<list name="emlist" count="1">
									<obj name="item" class="PropertyList" version="1">
										<list name="emlist" count="12">
											<obj name="PropertyObject" class="RQSampleTargetProperty" version="4">
												<prop name="PropertyTypeName">Combined Sample and Target Type</prop>
												<prop name="Position">14</prop>
												<prop name="IsDefault">0</prop>
												<obj name="ChannelProp" class="ChannelProperty" version="1">
													<prop name="ChannelIdx">0</prop>
												</obj>
											</obj>
											<obj name="PropertyObject" class="QuantConcProperty" version="4">
												<prop name="PropertyTypeName">Concentration</prop>
												<prop name="Position">14</prop>
												<prop name="IsDefault">1</prop>
												<prop name="Concentration">0</prop>
												<obj name="ChannelProp" class="ChannelProperty" version="1">
													<prop name="ChannelIdx">0</prop>
												</obj>
												<prop name="ReadOnly">1</prop>
											</obj>
											<obj name="PropertyObject" class="QuantCpHighProp" version="4">
												<prop name="PropertyTypeName">Cp High</prop>
												<prop name="Position">14</prop>
												<prop name="IsDefault">1</prop>
												<prop name="CpRangeHigh">0</prop>
												<obj name="ChannelProp" class="ChannelProperty" version="1">
													<prop name="ChannelIdx">0</prop>
												</obj>
												<prop name="ReadOnly">1</prop>
											</obj>
											<obj name="PropertyObject" class="QuantCpLowProp" version="4">
												<prop name="PropertyTypeName">Cp Low</prop>
												<prop name="Position">14</prop>
												<prop name="IsDefault">1</prop>
												<prop name="CpRangeLow">0</prop>
												<obj name="ChannelProp" class="ChannelProperty" version="1">
													<prop name="ChannelIdx">0</prop>
												</obj>
												<prop name="ReadOnly">1</prop>
											</obj>
											<obj name="PropertyObject" class="RQEffProp" version="4">
												<prop name="PropertyTypeName">Efficiency</prop>
												<prop name="Position">14</prop>
												<prop name="IsDefault">1</prop>
												<prop name="Efficiency">2</prop>
												<obj name="ChannelProp" class="ChannelProperty" version="1">
													<prop name="ChannelIdx">0</prop>
												</obj>
											</obj>
											<obj name="PropertyObject" class="ChannelGenotype" version="4">
												<prop name="PropertyTypeName">Melt Geno Genotype</prop>
												<prop name="Position">14</prop>
												<prop name="IsDefault">1</prop>
												<prop name="ReadOnly">1</prop>
												<obj name="ChannelProp" class="ChannelProperty" version="1">
													<prop name="ChannelIdx">0</prop>
												</obj>
											</obj>
											<obj name="PropertyObject" class="GroupChannelTypeProp" version="4">
												<prop name="PropertyTypeName">Melt Geno Sample Type</prop>
												<prop name="Position">14</prop>
												<prop name="IsDefault">0</prop>
												<prop name="GroupSampleType">mstUnknown</prop>
												<obj name="ChannelProp" class="ChannelProperty" version="1">
													<prop name="ChannelIdx">0</prop>
												</obj>
											</obj>
											<obj name="PropertyObject" class="QuantSampleTypeProperty" version="4">
												<prop name="PropertyTypeName">Quantification Sample Type</prop>
												<prop name="Position">14</prop>
												<prop name="IsDefault">0</prop>
												<prop name="SampleType">qsUnknown</prop>
												<obj name="ChannelProp" class="ChannelProperty" version="1">
													<prop name="ChannelIdx">0</prop>
												</obj>
											</obj>
											<obj name="PropertyObject" class="ChannelGenotype" version="4">
												<prop name="PropertyTypeName">Scanning Genotype</prop>
												<prop name="Position">14</prop>
												<prop name="IsDefault">1</prop>
												<prop name="ReadOnly">1</prop>
												<obj name="ChannelProp" class="ChannelProperty" version="1">
													<prop name="ChannelIdx">0</prop>
												</obj>
											</obj>
											<obj name="PropertyObject" class="GroupChannelTypeProp" version="4">
												<prop name="PropertyTypeName">Scanning Sample Type</prop>
												<prop name="Position">14</prop>
												<prop name="IsDefault">0</prop>
												<prop name="GroupSampleType">mstUnknown</prop>
												<obj name="ChannelProp" class="ChannelProperty" version="1">
													<prop name="ChannelIdx">0</prop>
												</obj>
											</obj>
											<obj name="PropertyObject" class="TargetName" version="4">
												<prop name="PropertyTypeName">Target Name</prop>
												<prop name="Position">14</prop>
												<prop name="IsDefault">1</prop>
												<obj name="ChannelProp" class="ChannelProperty" version="1">
													<prop name="ChannelIdx">0</prop>
												</obj>
											</obj>
											<obj name="PropertyObject" class="RQTargetProperty" version="4">
												<prop name="PropertyTypeName">Target Type</prop>
												<prop name="Position">14</prop>
												<prop name="IsDefault">0</prop>
												<prop name="TargetType">dtNone</prop>
												<obj name="ChannelProp" class="ChannelProperty" version="1">
													<prop name="ChannelIdx">0</prop>
												</obj>
											</obj>
										</list>
									</obj>
								</list>
							</obj>
						</obj>
						<prop name="ChannelPropertyCount">1</prop>
						<prop name="ContainerPosition">14</prop>
						<prop name="HasSampleProperties">1</prop>
						<obj name="SampleProperties" class="PropertyList" version="1">
							<list name="emlist" count="14">
								<obj name="PropertyObject" class="SamplePrefColor" version="4">
									<prop name="PropertyTypeName">Color</prop>
									<prop name="Position">14</prop>
									<prop name="IsDefault">0</prop>
									<prop name="Color">$0030D700</prop>
								</obj>
								<obj name="PropertyObject" class="DominantChannelProp" version="4">
									<prop name="PropertyTypeName">Dominant Channel</prop>
									<prop name="Position">14</prop>
									<prop name="IsDefault">0</prop>
									<prop name="DominantChannel">0</prop>
								</obj>
								<obj name="PropertyObject" class="Genotype" version="4">
									<prop name="PropertyTypeName">EndPt Genotype</prop>
									<prop name="Position">14</prop>
									<prop name="IsDefault">1</prop>
									<prop name="ReadOnly">1</prop>
								</obj>
								<obj name="PropertyObject" class="GroupingSample" version="4">
									<prop name="PropertyTypeName">EndPt Sample Type</prop>
									<prop name="Position">14</prop>
									<prop name="IsDefault">0</prop>
									<prop name="GroupSampleType">mstUnknown</prop>
								</obj>
								<obj name="PropertyObject" class="SamplePrefLineStyle" version="4">
									<prop name="PropertyTypeName">Line Style</prop>
									<prop name="Position">14</prop>
									<prop name="IsDefault">0</prop>
									<prop name="LineStyle">psSolid</prop>
								</obj>
								<obj name="PropertyObject" class="GenSampleEditNotes" version="4">
									<prop name="PropertyTypeName">Notes</prop>
									<prop name="Position">14</prop>
									<prop name="IsDefault">1</prop>
								</obj>
								<obj name="PropertyObject" class="SamplePrefPointStyle" version="4">
									<prop name="PropertyTypeName">Point Style</prop>
									<prop name="Position">14</prop>
									<prop name="IsDefault">0</prop>
									<prop name="PointStyle">psNothing</prop>
								</obj>
								<obj name="PropertyObject" class="GenSampleEditPosition" version="4">
									<prop name="PropertyTypeName">Position</prop>
									<prop name="Position">14</prop>
									<prop name="IsDefault">1</prop>
								</obj>
								<obj name="PropertyObject" class="GenSampleEditReplicate" version="4">
									<prop name="PropertyTypeName">Replicate of</prop>
									<prop name="Position">14</prop>
									<prop name="IsDefault">1</prop>
									<prop name="ReplicateOf">-1</prop>
								</obj>
								<obj name="PropertyObject" class="HTCSampleID" version="4">
									<prop name="PropertyTypeName">Sample ID</prop>
									<prop name="Position">14</prop>
									<prop name="IsDefault">1</prop>
								</obj>
								<obj name="PropertyObject" class="GenSampleEditName" version="4">
									<prop name="PropertyTypeName">Sample Name</prop>
									<prop name="Position">14</prop>
									<prop name="IsDefault">1</prop>
									<prop name="name">Sample 15</prop>
								</obj>
								<obj name="PropertyObject" class="HTCSamplePrepNotes" version="4">
									<prop name="PropertyTypeName">Sample Prep Notes</prop>
									<prop name="Position">14</prop>
									<prop name="IsDefault">1</prop>
								</obj>
								<obj name="PropertyObject" class="GenSampleEditSubset" version="4">
									<prop name="PropertyTypeName">Subsets</prop>
									<prop name="Position">14</prop>
									<prop name="IsDefault">1</prop>
								</obj>
								<obj name="PropertyObject" class="SamplePrefWidth" version="5">
									<prop name="PropertyTypeName">Width</prop>
									<prop name="Position">14</prop>
									<prop name="IsDefault">1</prop>
									<prop name="Width">1</prop>
								</obj>
							</list>
						</obj>
					</obj>
					<obj name="item" class="SamplePropInfo" version="1">
						<obj name="ChannelProperties" class="ChanPropList" version="2">
							<obj name="ChannelProperties" class="EMList" version="1">
								<list name="emlist" count="1">
									<obj name="item" class="PropertyList" version="1">
										<list name="emlist" count="12">
											<obj name="PropertyObject" class="RQSampleTargetProperty" version="4">
												<prop name="PropertyTypeName">Combined Sample and Target Type</prop>
												<prop name="Position">15</prop>
												<prop name="IsDefault">0</prop>
												<obj name="ChannelProp" class="ChannelProperty" version="1">
													<prop name="ChannelIdx">0</prop>
												</obj>
											</obj>
											<obj name="PropertyObject" class="QuantConcProperty" version="4">
												<prop name="PropertyTypeName">Concentration</prop>
												<prop name="Position">15</prop>
												<prop name="IsDefault">1</prop>
												<prop name="Concentration">0</prop>
												<obj name="ChannelProp" class="ChannelProperty" version="1">
													<prop name="ChannelIdx">0</prop>
												</obj>
												<prop name="ReadOnly">1</prop>
											</obj>
											<obj name="PropertyObject" class="QuantCpHighProp" version="4">
												<prop name="PropertyTypeName">Cp High</prop>
												<prop name="Position">15</prop>
												<prop name="IsDefault">1</prop>
												<prop name="CpRangeHigh">0</prop>
												<obj name="ChannelProp" class="ChannelProperty" version="1">
													<prop name="ChannelIdx">0</prop>
												</obj>
												<prop name="ReadOnly">1</prop>
											</obj>
											<obj name="PropertyObject" class="QuantCpLowProp" version="4">
												<prop name="PropertyTypeName">Cp Low</prop>
												<prop name="Position">15</prop>
												<prop name="IsDefault">1</prop>
												<prop name="CpRangeLow">0</prop>
												<obj name="ChannelProp" class="ChannelProperty" version="1">
													<prop name="ChannelIdx">0</prop>
												</obj>
												<prop name="ReadOnly">1</prop>
											</obj>
											<obj name="PropertyObject" class="RQEffProp" version="4">
												<prop name="PropertyTypeName">Efficiency</prop>
												<prop name="Position">15</prop>
												<prop name="IsDefault">1</prop>
												<prop name="Efficiency">2</prop>
												<obj name="ChannelProp" class="ChannelProperty" version="1">
													<prop name="ChannelIdx">0</prop>
												</obj>
											</obj>
											<obj name="PropertyObject" class="ChannelGenotype" version="4">
												<prop name="PropertyTypeName">Melt Geno Genotype</prop>
												<prop name="Position">15</prop>
												<prop name="IsDefault">1</prop>
												<prop name="ReadOnly">1</prop>
												<obj name="ChannelProp" class="ChannelProperty" version="1">
													<prop name="ChannelIdx">0</prop>
												</obj>
											</obj>
											<obj name="PropertyObject" class="GroupChannelTypeProp" version="4">
												<prop name="PropertyTypeName">Melt Geno Sample Type</prop>
												<prop name="Position">15</prop>
												<prop name="IsDefault">0</prop>
												<prop name="GroupSampleType">mstUnknown</prop>
												<obj name="ChannelProp" class="ChannelProperty" version="1">
													<prop name="ChannelIdx">0</prop>
												</obj>
											</obj>
											<obj name="PropertyObject" class="QuantSampleTypeProperty" version="4">
												<prop name="PropertyTypeName">Quantification Sample Type</prop>
												<prop name="Position">15</prop>
												<prop name="IsDefault">0</prop>
												<prop name="SampleType">qsUnknown</prop>
												<obj name="ChannelProp" class="ChannelProperty" version="1">
													<prop name="ChannelIdx">0</prop>
												</obj>
											</obj>
											<obj name="PropertyObject" class="ChannelGenotype" version="4">
												<prop name="PropertyTypeName">Scanning Genotype</prop>
												<prop name="Position">15</prop>
												<prop name="IsDefault">1</prop>
												<prop name="ReadOnly">1</prop>
												<obj name="ChannelProp" class="ChannelProperty" version="1">
													<prop name="ChannelIdx">0</prop>
												</obj>
											</obj>
											<obj name="PropertyObject" class="GroupChannelTypeProp" version="4">
												<prop name="PropertyTypeName">Scanning Sample Type</prop>
												<prop name="Position">15</prop>
												<prop name="IsDefault">0</prop>
												<prop name="GroupSampleType">mstUnknown</prop>
												<obj name="ChannelProp" class="ChannelProperty" version="1">
													<prop name="ChannelIdx">0</prop>
												</obj>
											</obj>
											<obj name="PropertyObject" class="TargetName" version="4">
												<prop name="PropertyTypeName">Target Name</prop>
												<prop name="Position">15</prop>
												<prop name="IsDefault">1</prop>
												<obj name="ChannelProp" class="ChannelProperty" version="1">
													<prop name="ChannelIdx">0</prop>
												</obj>
											</obj>
											<obj name="PropertyObject" class="RQTargetProperty" version="4">
												<prop name="PropertyTypeName">Target Type</prop>
												<prop name="Position">15</prop>
												<prop name="IsDefault">0</prop>
												<prop name="TargetType">dtNone</prop>
												<obj name="ChannelProp" class="ChannelProperty" version="1">
													<prop name="ChannelIdx">0</prop>
												</obj>
											</obj>
										</list>
									</obj>
								</list>
							</obj>
						</obj>
						<prop name="ChannelPropertyCount">1</prop>
						<prop name="ContainerPosition">15</prop>
						<prop name="HasSampleProperties">1</prop>
						<obj name="SampleProperties" class="PropertyList" version="1">
							<list name="emlist" count="14">
								<obj name="PropertyObject" class="SamplePrefColor" version="4">
									<prop name="PropertyTypeName">Color</prop>
									<prop name="Position">15</prop>
									<prop name="IsDefault">0</prop>
									<prop name="Color">clFuchsia</prop>
								</obj>
								<obj name="PropertyObject" class="DominantChannelProp" version="4">
									<prop name="PropertyTypeName">Dominant Channel</prop>
									<prop name="Position">15</prop>
									<prop name="IsDefault">0</prop>
									<prop name="DominantChannel">0</prop>
								</obj>
								<obj name="PropertyObject" class="Genotype" version="4">
									<prop name="PropertyTypeName">EndPt Genotype</prop>
									<prop name="Position">15</prop>
									<prop name="IsDefault">1</prop>
									<prop name="ReadOnly">1</prop>
								</obj>
								<obj name="PropertyObject" class="GroupingSample" version="4">
									<prop name="PropertyTypeName">EndPt Sample Type</prop>
									<prop name="Position">15</prop>
									<prop name="IsDefault">0</prop>
									<prop name="GroupSampleType">mstUnknown</prop>
								</obj>
								<obj name="PropertyObject" class="SamplePrefLineStyle" version="4">
									<prop name="PropertyTypeName">Line Style</prop>
									<prop name="Position">15</prop>
									<prop name="IsDefault">0</prop>
									<prop name="LineStyle">psSolid</prop>
								</obj>
								<obj name="PropertyObject" class="GenSampleEditNotes" version="4">
									<prop name="PropertyTypeName">Notes</prop>
									<prop name="Position">15</prop>
									<prop name="IsDefault">1</prop>
								</obj>
								<obj name="PropertyObject" class="SamplePrefPointStyle" version="4">
									<prop name="PropertyTypeName">Point Style</prop>
									<prop name="Position">15</prop>
									<prop name="IsDefault">0</prop>
									<prop name="PointStyle">psNothing</prop>
								</obj>
								<obj name="PropertyObject" class="GenSampleEditPosition" version="4">
									<prop name="PropertyTypeName">Position</prop>
									<prop name="Position">15</prop>
									<prop name="IsDefault">1</prop>
								</obj>
								<obj name="PropertyObject" class="GenSampleEditReplicate" version="4">
									<prop name="PropertyTypeName">Replicate of</prop>
									<prop name="Position">15</prop>
									<prop name="IsDefault">1</prop>
									<prop name="ReplicateOf">-1</prop>
								</obj>
								<obj name="PropertyObject" class="HTCSampleID" version="4">
									<prop name="PropertyTypeName">Sample ID</prop>
									<prop name="Position">15</prop>
									<prop name="IsDefault">1</prop>
								</obj>
								<obj name="PropertyObject" class="GenSampleEditName" version="4">
									<prop name="PropertyTypeName">Sample Name</prop>
									<prop name="Position">15</prop>
									<prop name="IsDefault">1</prop>
									<prop name="name">Sample 16</prop>
								</obj>
								<obj name="PropertyObject" class="HTCSamplePrepNotes" version="4">
									<prop name="PropertyTypeName">Sample Prep Notes</prop>
									<prop name="Position">15</prop>
									<prop name="IsDefault">1</prop>
								</obj>
								<obj name="PropertyObject" class="GenSampleEditSubset" version="4">
									<prop name="PropertyTypeName">Subsets</prop>
									<prop name="Position">15</prop>
									<prop name="IsDefault">1</prop>
								</obj>
								<obj name="PropertyObject" class="SamplePrefWidth" version="5">
									<prop name="PropertyTypeName">Width</prop>
									<prop name="Position">15</prop>
									<prop name="IsDefault">1</prop>
									<prop name="Width">1</prop>
								</obj>
							</list>
						</obj>
					</obj>
					<obj name="item" class="SamplePropInfo" version="1">
						<obj name="ChannelProperties" class="ChanPropList" version="2">
							<obj name="ChannelProperties" class="EMList" version="1">
								<list name="emlist" count="1">
									<obj name="item" class="PropertyList" version="1">
										<list name="emlist" count="12">
											<obj name="PropertyObject" class="RQSampleTargetProperty" version="4">
												<prop name="PropertyTypeName">Combined Sample and Target Type</prop>
												<prop name="Position">16</prop>
												<prop name="IsDefault">0</prop>
												<obj name="ChannelProp" class="ChannelProperty" version="1">
													<prop name="ChannelIdx">0</prop>
												</obj>
											</obj>
											<obj name="PropertyObject" class="QuantConcProperty" version="4">
												<prop name="PropertyTypeName">Concentration</prop>
												<prop name="Position">16</prop>
												<prop name="IsDefault">1</prop>
												<prop name="Concentration">0</prop>
												<obj name="ChannelProp" class="ChannelProperty" version="1">
													<prop name="ChannelIdx">0</prop>
												</obj>
												<prop name="ReadOnly">1</prop>
											</obj>
											<obj name="PropertyObject" class="QuantCpHighProp" version="4">
												<prop name="PropertyTypeName">Cp High</prop>
												<prop name="Position">16</prop>
												<prop name="IsDefault">1</prop>
												<prop name="CpRangeHigh">0</prop>
												<obj name="ChannelProp" class="ChannelProperty" version="1">
													<prop name="ChannelIdx">0</prop>
												</obj>
												<prop name="ReadOnly">1</prop>
											</obj>
											<obj name="PropertyObject" class="QuantCpLowProp" version="4">
												<prop name="PropertyTypeName">Cp Low</prop>
												<prop name="Position">16</prop>
												<prop name="IsDefault">1</prop>
												<prop name="CpRangeLow">0</prop>
												<obj name="ChannelProp" class="ChannelProperty" version="1">
													<prop name="ChannelIdx">0</prop>
												</obj>
												<prop name="ReadOnly">1</prop>
											</obj>
											<obj name="PropertyObject" class="RQEffProp" version="4">
												<prop name="PropertyTypeName">Efficiency</prop>
												<prop name="Position">16</prop>
												<prop name="IsDefault">1</prop>
												<prop name="Efficiency">2</prop>
												<obj name="ChannelProp" class="ChannelProperty" version="1">
													<prop name="ChannelIdx">0</prop>
												</obj>
											</obj>
											<obj name="PropertyObject" class="ChannelGenotype" version="4">
												<prop name="PropertyTypeName">Melt Geno Genotype</prop>
												<prop name="Position">16</prop>
												<prop name="IsDefault">1</prop>
												<prop name="ReadOnly">1</prop>
												<obj name="ChannelProp" class="ChannelProperty" version="1">
													<prop name="ChannelIdx">0</prop>
												</obj>
											</obj>
											<obj name="PropertyObject" class="GroupChannelTypeProp" version="4">
												<prop name="PropertyTypeName">Melt Geno Sample Type</prop>
												<prop name="Position">16</prop>
												<prop name="IsDefault">0</prop>
												<prop name="GroupSampleType">mstUnknown</prop>
												<obj name="ChannelProp" class="ChannelProperty" version="1">
													<prop name="ChannelIdx">0</prop>
												</obj>
											</obj>
											<obj name="PropertyObject" class="QuantSampleTypeProperty" version="4">
												<prop name="PropertyTypeName">Quantification Sample Type</prop>
												<prop name="Position">16</prop>
												<prop name="IsDefault">0</prop>
												<prop name="SampleType">qsUnknown</prop>
												<obj name="ChannelProp" class="ChannelProperty" version="1">
													<prop name="ChannelIdx">0</prop>
												</obj>
											</obj>
											<obj name="PropertyObject" class="ChannelGenotype" version="4">
												<prop name="PropertyTypeName">Scanning Genotype</prop>
												<prop name="Position">16</prop>
												<prop name="IsDefault">1</prop>
												<prop name="ReadOnly">1</prop>
												<obj name="ChannelProp" class="ChannelProperty" version="1">
													<prop name="ChannelIdx">0</prop>
												</obj>
											</obj>
											<obj name="PropertyObject" class="GroupChannelTypeProp" version="4">
												<prop name="PropertyTypeName">Scanning Sample Type</prop>
												<prop name="Position">16</prop>
												<prop name="IsDefault">0</prop>
												<prop name="GroupSampleType">mstUnknown</prop>
												<obj name="ChannelProp" class="ChannelProperty" version="1">
													<prop name="ChannelIdx">0</prop>
												</obj>
											</obj>
											<obj name="PropertyObject" class="TargetName" version="4">
												<prop name="PropertyTypeName">Target Name</prop>
												<prop name="Position">16</prop>
												<prop name="IsDefault">1</prop>
												<obj name="ChannelProp" class="ChannelProperty" version="1">
													<prop name="ChannelIdx">0</prop>
												</obj>
											</obj>
											<obj name="PropertyObject" class="RQTargetProperty" version="4">
												<prop name="PropertyTypeName">Target Type</prop>
												<prop name="Position">16</prop>
												<prop name="IsDefault">0</prop>
												<prop name="TargetType">dtNone</prop>
												<obj name="ChannelProp" class="ChannelProperty" version="1">
													<prop name="ChannelIdx">0</prop>
												</obj>
											</obj>
										</list>
									</obj>
								</list>
							</obj>
						</obj>
						<prop name="ChannelPropertyCount">1</prop>
						<prop name="ContainerPosition">16</prop>
						<prop name="HasSampleProperties">1</prop>
						<obj name="SampleProperties" class="PropertyList" version="1">
							<list name="emlist" count="14">
								<obj name="PropertyObject" class="SamplePrefColor" version="4">
									<prop name="PropertyTypeName">Color</prop>
									<prop name="Position">16</prop>
									<prop name="IsDefault">0</prop>
									<prop name="Color">clGray</prop>
								</obj>
								<obj name="PropertyObject" class="DominantChannelProp" version="4">
									<prop name="PropertyTypeName">Dominant Channel</prop>
									<prop name="Position">16</prop>
									<prop name="IsDefault">0</prop>
									<prop name="DominantChannel">0</prop>
								</obj>
								<obj name="PropertyObject" class="Genotype" version="4">
									<prop name="PropertyTypeName">EndPt Genotype</prop>
									<prop name="Position">16</prop>
									<prop name="IsDefault">1</prop>
									<prop name="ReadOnly">1</prop>
								</obj>
								<obj name="PropertyObject" class="GroupingSample" version="4">
									<prop name="PropertyTypeName">EndPt Sample Type</prop>
									<prop name="Position">16</prop>
									<prop name="IsDefault">0</prop>
									<prop name="GroupSampleType">mstUnknown</prop>
								</obj>
								<obj name="PropertyObject" class="SamplePrefLineStyle" version="4">
									<prop name="PropertyTypeName">Line Style</prop>
									<prop name="Position">16</prop>
									<prop name="IsDefault">0</prop>
									<prop name="LineStyle">psSolid</prop>
								</obj>
								<obj name="PropertyObject" class="GenSampleEditNotes" version="4">
									<prop name="PropertyTypeName">Notes</prop>
									<prop name="Position">16</prop>
									<prop name="IsDefault">1</prop>
								</obj>
								<obj name="PropertyObject" class="SamplePrefPointStyle" version="4">
									<prop name="PropertyTypeName">Point Style</prop>
									<prop name="Position">16</prop>
									<prop name="IsDefault">0</prop>
									<prop name="PointStyle">psNothing</prop>
								</obj>
								<obj name="PropertyObject" class="GenSampleEditPosition" version="4">
									<prop name="PropertyTypeName">Position</prop>
									<prop name="Position">16</prop>
									<prop name="IsDefault">1</prop>
								</obj>
								<obj name="PropertyObject" class="GenSampleEditReplicate" version="4">
									<prop name="PropertyTypeName">Replicate of</prop>
									<prop name="Position">16</prop>
									<prop name="IsDefault">1</prop>
									<prop name="ReplicateOf">-1</prop>
								</obj>
								<obj name="PropertyObject" class="HTCSampleID" version="4">
									<prop name="PropertyTypeName">Sample ID</prop>
									<prop name="Position">16</prop>
									<prop name="IsDefault">1</prop>
								</obj>
								<obj name="PropertyObject" class="GenSampleEditName" version="4">
									<prop name="PropertyTypeName">Sample Name</prop>
									<prop name="Position">16</prop>
									<prop name="IsDefault">1</prop>
									<prop name="name">Sample 17</prop>
								</obj>
								<obj name="PropertyObject" class="HTCSamplePrepNotes" version="4">
									<prop name="PropertyTypeName">Sample Prep Notes</prop>
									<prop name="Position">16</prop>
									<prop name="IsDefault">1</prop>
								</obj>
								<obj name="PropertyObject" class="GenSampleEditSubset" version="4">
									<prop name="PropertyTypeName">Subsets</prop>
									<prop name="Position">16</prop>
									<prop name="IsDefault">1</prop>
								</obj>
								<obj name="PropertyObject" class="SamplePrefWidth" version="5">
									<prop name="PropertyTypeName">Width</prop>
									<prop name="Position">16</prop>
									<prop name="IsDefault">1</prop>
									<prop name="Width">1</prop>
								</obj>
							</list>
						</obj>
					</obj>
					<obj name="item" class="SamplePropInfo" version="1">
						<obj name="ChannelProperties" class="ChanPropList" version="2">
							<obj name="ChannelProperties" class="EMList" version="1">
								<list name="emlist" count="1">
									<obj name="item" class="PropertyList" version="1">
										<list name="emlist" count="12">
											<obj name="PropertyObject" class="RQSampleTargetProperty" version="4">
												<prop name="PropertyTypeName">Combined Sample and Target Type</prop>
												<prop name="Position">17</prop>
												<prop name="IsDefault">0</prop>
												<obj name="ChannelProp" class="ChannelProperty" version="1">
													<prop name="ChannelIdx">0</prop>
												</obj>
											</obj>
											<obj name="PropertyObject" class="QuantConcProperty" version="4">
												<prop name="PropertyTypeName">Concentration</prop>
												<prop name="Position">17</prop>
												<prop name="IsDefault">1</prop>
												<prop name="Concentration">0</prop>
												<obj name="ChannelProp" class="ChannelProperty" version="1">
													<prop name="ChannelIdx">0</prop>
												</obj>
												<prop name="ReadOnly">1</prop>
											</obj>
											<obj name="PropertyObject" class="QuantCpHighProp" version="4">
												<prop name="PropertyTypeName">Cp High</prop>
												<prop name="Position">17</prop>
												<prop name="IsDefault">1</prop>
												<prop name="CpRangeHigh">0</prop>
												<obj name="ChannelProp" class="ChannelProperty" version="1">
													<prop name="ChannelIdx">0</prop>
												</obj>
												<prop name="ReadOnly">1</prop>
											</obj>
											<obj name="PropertyObject" class="QuantCpLowProp" version="4">
												<prop name="PropertyTypeName">Cp Low</prop>
												<prop name="Position">17</prop>
												<prop name="IsDefault">1</prop>
												<prop name="CpRangeLow">0</prop>
												<obj name="ChannelProp" class="ChannelProperty" version="1">
													<prop name="ChannelIdx">0</prop>
												</obj>
												<prop name="ReadOnly">1</prop>
											</obj>
											<obj name="PropertyObject" class="RQEffProp" version="4">
												<prop name="PropertyTypeName">Efficiency</prop>
												<prop name="Position">17</prop>
												<prop name="IsDefault">1</prop>
												<prop name="Efficiency">2</prop>
												<obj name="ChannelProp" class="ChannelProperty" version="1">
													<prop name="ChannelIdx">0</prop>
												</obj>
											</obj>
											<obj name="PropertyObject" class="ChannelGenotype" version="4">
												<prop name="PropertyTypeName">Melt Geno Genotype</prop>
												<prop name="Position">17</prop>
												<prop name="IsDefault">1</prop>
												<prop name="ReadOnly">1</prop>
												<obj name="ChannelProp" class="ChannelProperty" version="1">
													<prop name="ChannelIdx">0</prop>
												</obj>
											</obj>
											<obj name="PropertyObject" class="GroupChannelTypeProp" version="4">
												<prop name="PropertyTypeName">Melt Geno Sample Type</prop>
												<prop name="Position">17</prop>
												<prop name="IsDefault">0</prop>
												<prop name="GroupSampleType">mstUnknown</prop>
												<obj name="ChannelProp" class="ChannelProperty" version="1">
													<prop name="ChannelIdx">0</prop>
												</obj>
											</obj>
											<obj name="PropertyObject" class="QuantSampleTypeProperty" version="4">
												<prop name="PropertyTypeName">Quantification Sample Type</prop>
												<prop name="Position">17</prop>
												<prop name="IsDefault">0</prop>
												<prop name="SampleType">qsUnknown</prop>
												<obj name="ChannelProp" class="ChannelProperty" version="1">
													<prop name="ChannelIdx">0</prop>
												</obj>
											</obj>
											<obj name="PropertyObject" class="ChannelGenotype" version="4">
												<prop name="PropertyTypeName">Scanning Genotype</prop>
												<prop name="Position">17</prop>
												<prop name="IsDefault">1</prop>
												<prop name="ReadOnly">1</prop>
												<obj name="ChannelProp" class="ChannelProperty" version="1">
													<prop name="ChannelIdx">0</prop>
												</obj>
											</obj>
											<obj name="PropertyObject" class="GroupChannelTypeProp" version="4">
												<prop name="PropertyTypeName">Scanning Sample Type</prop>
												<prop name="Position">17</prop>
												<prop name="IsDefault">0</prop>
												<prop name="GroupSampleType">mstUnknown</prop>
												<obj name="ChannelProp" class="ChannelProperty" version="1">
													<prop name="ChannelIdx">0</prop>
												</obj>
											</obj>
											<obj name="PropertyObject" class="TargetName" version="4">
												<prop name="PropertyTypeName">Target Name</prop>
												<prop name="Position">17</prop>
												<prop name="IsDefault">1</prop>
												<obj name="ChannelProp" class="ChannelProperty" version="1">
													<prop name="ChannelIdx">0</prop>
												</obj>
											</obj>
											<obj name="PropertyObject" class="RQTargetProperty" version="4">
												<prop name="PropertyTypeName">Target Type</prop>
												<prop name="Position">17</prop>
												<prop name="IsDefault">0</prop>
												<prop name="TargetType">dtNone</prop>
												<obj name="ChannelProp" class="ChannelProperty" version="1">
													<prop name="ChannelIdx">0</prop>
												</obj>
											</obj>
										</list>
									</obj>
								</list>
							</obj>
						</obj>
						<prop name="ChannelPropertyCount">1</prop>
						<prop name="ContainerPosition">17</prop>
						<prop name="HasSampleProperties">1</prop>
						<obj name="SampleProperties" class="PropertyList" version="1">
							<list name="emlist" count="14">
								<obj name="PropertyObject" class="SamplePrefColor" version="4">
									<prop name="PropertyTypeName">Color</prop>
									<prop name="Position">17</prop>
									<prop name="IsDefault">0</prop>
									<prop name="Color">$0012D7FA</prop>
								</obj>
								<obj name="PropertyObject" class="DominantChannelProp" version="4">
									<prop name="PropertyTypeName">Dominant Channel</prop>
									<prop name="Position">17</prop>
									<prop name="IsDefault">0</prop>
									<prop name="DominantChannel">0</prop>
								</obj>
								<obj name="PropertyObject" class="Genotype" version="4">
									<prop name="PropertyTypeName">EndPt Genotype</prop>
									<prop name="Position">17</prop>
									<prop name="IsDefault">1</prop>
									<prop name="ReadOnly">1</prop>
								</obj>
								<obj name="PropertyObject" class="GroupingSample" version="4">
									<prop name="PropertyTypeName">EndPt Sample Type</prop>
									<prop name="Position">17</prop>
									<prop name="IsDefault">0</prop>
									<prop name="GroupSampleType">mstUnknown</prop>
								</obj>
								<obj name="PropertyObject" class="SamplePrefLineStyle" version="4">
									<prop name="PropertyTypeName">Line Style</prop>
									<prop name="Position">17</prop>
									<prop name="IsDefault">0</prop>
									<prop name="LineStyle">psSolid</prop>
								</obj>
								<obj name="PropertyObject" class="GenSampleEditNotes" version="4">
									<prop name="PropertyTypeName">Notes</prop>
									<prop name="Position">17</prop>
									<prop name="IsDefault">1</prop>
								</obj>
								<obj name="PropertyObject" class="SamplePrefPointStyle" version="4">
									<prop name="PropertyTypeName">Point Style</prop>
									<prop name="Position">17</prop>
									<prop name="IsDefault">0</prop>
									<prop name="PointStyle">psNothing</prop>
								</obj>
								<obj name="PropertyObject" class="GenSampleEditPosition" version="4">
									<prop name="PropertyTypeName">Position</prop>
									<prop name="Position">17</prop>
									<prop name="IsDefault">1</prop>
								</obj>
								<obj name="PropertyObject" class="GenSampleEditReplicate" version="4">
									<prop name="PropertyTypeName">Replicate of</prop>
									<prop name="Position">17</prop>
									<prop name="IsDefault">1</prop>
									<prop name="ReplicateOf">-1</prop>
								</obj>
								<obj name="PropertyObject" class="HTCSampleID" version="4">
									<prop name="PropertyTypeName">Sample ID</prop>
									<prop name="Position">17</prop>
									<prop name="IsDefault">1</prop>
								</obj>
								<obj name="PropertyObject" class="GenSampleEditName" version="4">
									<prop name="PropertyTypeName">Sample Name</prop>
									<prop name="Position">17</prop>
									<prop name="IsDefault">1</prop>
									<prop name="name">Sample 18</prop>
								</obj>
								<obj name="PropertyObject" class="HTCSamplePrepNotes" version="4">
									<prop name="PropertyTypeName">Sample Prep Notes</prop>
									<prop name="Position">17</prop>
									<prop name="IsDefault">1</prop>
								</obj>
								<obj name="PropertyObject" class="GenSampleEditSubset" version="4">
									<prop name="PropertyTypeName">Subsets</prop>
									<prop name="Position">17</prop>
									<prop name="IsDefault">1</prop>
								</obj>
								<obj name="PropertyObject" class="SamplePrefWidth" version="5">
									<prop name="PropertyTypeName">Width</prop>
									<prop name="Position">17</prop>
									<prop name="IsDefault">1</prop>
									<prop name="Width">1</prop>
								</obj>
							</list>
						</obj>
					</obj>
					<obj name="item" class="SamplePropInfo" version="1">
						<obj name="ChannelProperties" class="ChanPropList" version="2">
							<obj name="ChannelProperties" class="EMList" version="1">
								<list name="emlist" count="1">
									<obj name="item" class="PropertyList" version="1">
										<list name="emlist" count="12">
											<obj name="PropertyObject" class="RQSampleTargetProperty" version="4">
												<prop name="PropertyTypeName">Combined Sample and Target Type</prop>
												<prop name="Position">18</prop>
												<prop name="IsDefault">0</prop>
												<obj name="ChannelProp" class="ChannelProperty" version="1">
													<prop name="ChannelIdx">0</prop>
												</obj>
											</obj>
											<obj name="PropertyObject" class="QuantConcProperty" version="4">
												<prop name="PropertyTypeName">Concentration</prop>
												<prop name="Position">18</prop>
												<prop name="IsDefault">1</prop>
												<prop name="Concentration">0</prop>
												<obj name="ChannelProp" class="ChannelProperty" version="1">
													<prop name="ChannelIdx">0</prop>
												</obj>
												<prop name="ReadOnly">1</prop>
											</obj>
											<obj name="PropertyObject" class="QuantCpHighProp" version="4">
												<prop name="PropertyTypeName">Cp High</prop>
												<prop name="Position">18</prop>
												<prop name="IsDefault">1</prop>
												<prop name="CpRangeHigh">0</prop>
												<obj name="ChannelProp" class="ChannelProperty" version="1">
													<prop name="ChannelIdx">0</prop>
												</obj>
												<prop name="ReadOnly">1</prop>
											</obj>
											<obj name="PropertyObject" class="QuantCpLowProp" version="4">
												<prop name="PropertyTypeName">Cp Low</prop>
												<prop name="Position">18</prop>
												<prop name="IsDefault">1</prop>
												<prop name="CpRangeLow">0</prop>
												<obj name="ChannelProp" class="ChannelProperty" version="1">
													<prop name="ChannelIdx">0</prop>
												</obj>
												<prop name="ReadOnly">1</prop>
											</obj>
											<obj name="PropertyObject" class="RQEffProp" version="4">
												<prop name="PropertyTypeName">Efficiency</prop>
												<prop name="Position">18</prop>
												<prop name="IsDefault">1</prop>
												<prop name="Efficiency">2</prop>
												<obj name="ChannelProp" class="ChannelProperty" version="1">
													<prop name="ChannelIdx">0</prop>
												</obj>
											</obj>
											<obj name="PropertyObject" class="ChannelGenotype" version="4">
												<prop name="PropertyTypeName">Melt Geno Genotype</prop>
												<prop name="Position">18</prop>
												<prop name="IsDefault">1</prop>
												<prop name="ReadOnly">1</prop>
												<obj name="ChannelProp" class="ChannelProperty" version="1">
													<prop name="ChannelIdx">0</prop>
												</obj>
											</obj>
											<obj name="PropertyObject" class="GroupChannelTypeProp" version="4">
												<prop name="PropertyTypeName">Melt Geno Sample Type</prop>
												<prop name="Position">18</prop>
												<prop name="IsDefault">0</prop>
												<prop name="GroupSampleType">mstUnknown</prop>
												<obj name="ChannelProp" class="ChannelProperty" version="1">
													<prop name="ChannelIdx">0</prop>
												</obj>
											</obj>
											<obj name="PropertyObject" class="QuantSampleTypeProperty" version="4">
												<prop name="PropertyTypeName">Quantification Sample Type</prop>
												<prop name="Position">18</prop>
												<prop name="IsDefault">0</prop>
												<prop name="SampleType">qsUnknown</prop>
												<obj name="ChannelProp" class="ChannelProperty" version="1">
													<prop name="ChannelIdx">0</prop>
												</obj>
											</obj>
											<obj name="PropertyObject" class="ChannelGenotype" version="4">
												<prop name="PropertyTypeName">Scanning Genotype</prop>
												<prop name="Position">18</prop>
												<prop name="IsDefault">1</prop>
												<prop name="ReadOnly">1</prop>
												<obj name="ChannelProp" class="ChannelProperty" version="1">
													<prop name="ChannelIdx">0</prop>
												</obj>
											</obj>
											<obj name="PropertyObject" class="GroupChannelTypeProp" version="4">
												<prop name="PropertyTypeName">Scanning Sample Type</prop>
												<prop name="Position">18</prop>
												<prop name="IsDefault">0</prop>
												<prop name="GroupSampleType">mstUnknown</prop>
												<obj name="ChannelProp" class="ChannelProperty" version="1">
													<prop name="ChannelIdx">0</prop>
												</obj>
											</obj>
											<obj name="PropertyObject" class="TargetName" version="4">
												<prop name="PropertyTypeName">Target Name</prop>
												<prop name="Position">18</prop>
												<prop name="IsDefault">1</prop>
												<obj name="ChannelProp" class="ChannelProperty" version="1">
													<prop name="ChannelIdx">0</prop>
												</obj>
											</obj>
											<obj name="PropertyObject" class="RQTargetProperty" version="4">
												<prop name="PropertyTypeName">Target Type</prop>
												<prop name="Position">18</prop>
												<prop name="IsDefault">0</prop>
												<prop name="TargetType">dtNone</prop>
												<obj name="ChannelProp" class="ChannelProperty" version="1">
													<prop name="ChannelIdx">0</prop>
												</obj>
											</obj>
										</list>
									</obj>
								</list>
							</obj>
						</obj>
						<prop name="ChannelPropertyCount">1</prop>
						<prop name="ContainerPosition">18</prop>
						<prop name="HasSampleProperties">1</prop>
						<obj name="SampleProperties" class="PropertyList" version="1">
							<list name="emlist" count="14">
								<obj name="PropertyObject" class="SamplePrefColor" version="4">
									<prop name="PropertyTypeName">Color</prop>
									<prop name="Position">18</prop>
									<prop name="IsDefault">0</prop>
									<prop name="Color">$00000097</prop>
								</obj>
								<obj name="PropertyObject" class="DominantChannelProp" version="4">
									<prop name="PropertyTypeName">Dominant Channel</prop>
									<prop name="Position">18</prop>
									<prop name="IsDefault">0</prop>
									<prop name="DominantChannel">0</prop>
								</obj>
								<obj name="PropertyObject" class="Genotype" version="4">
									<prop name="PropertyTypeName">EndPt Genotype</prop>
									<prop name="Position">18</prop>
									<prop name="IsDefault">1</prop>
									<prop name="ReadOnly">1</prop>
								</obj>
								<obj name="PropertyObject" class="GroupingSample" version="4">
									<prop name="PropertyTypeName">EndPt Sample Type</prop>
									<prop name="Position">18</prop>
									<prop name="IsDefault">0</prop>
									<prop name="GroupSampleType">mstUnknown</prop>
								</obj>
								<obj name="PropertyObject" class="SamplePrefLineStyle" version="4">
									<prop name="PropertyTypeName">Line Style</prop>
									<prop name="Position">18</prop>
									<prop name="IsDefault">0</prop>
									<prop name="LineStyle">psSolid</prop>
								</obj>
								<obj name="PropertyObject" class="GenSampleEditNotes" version="4">
									<prop name="PropertyTypeName">Notes</prop>
									<prop name="Position">18</prop>
									<prop name="IsDefault">1</prop>
								</obj>
								<obj name="PropertyObject" class="SamplePrefPointStyle" version="4">
									<prop name="PropertyTypeName">Point Style</prop>
									<prop name="Position">18</prop>
									<prop name="IsDefault">0</prop>
									<prop name="PointStyle">psNothing</prop>
								</obj>
								<obj name="PropertyObject" class="GenSampleEditPosition" version="4">
									<prop name="PropertyTypeName">Position</prop>
									<prop name="Position">18</prop>
									<prop name="IsDefault">1</prop>
								</obj>
								<obj name="PropertyObject" class="GenSampleEditReplicate" version="4">
									<prop name="PropertyTypeName">Replicate of</prop>
									<prop name="Position">18</prop>
									<prop name="IsDefault">1</prop>
									<prop name="ReplicateOf">-1</prop>
								</obj>
								<obj name="PropertyObject" class="HTCSampleID" version="4">
									<prop name="PropertyTypeName">Sample ID</prop>
									<prop name="Position">18</prop>
									<prop name="IsDefault">1</prop>
								</obj>
								<obj name="PropertyObject" class="GenSampleEditName" version="4">
									<prop name="PropertyTypeName">Sample Name</prop>
									<prop name="Position">18</prop>
									<prop name="IsDefault">1</prop>
									<prop name="name">Sample 19</prop>
								</obj>
								<obj name="PropertyObject" class="HTCSamplePrepNotes" version="4">
									<prop name="PropertyTypeName">Sample Prep Notes</prop>
									<prop name="Position">18</prop>
									<prop name="IsDefault">1</prop>
								</obj>
								<obj name="PropertyObject" class="GenSampleEditSubset" version="4">
									<prop name="PropertyTypeName">Subsets</prop>
									<prop name="Position">18</prop>
									<prop name="IsDefault">1</prop>
								</obj>
								<obj name="PropertyObject" class="SamplePrefWidth" version="5">
									<prop name="PropertyTypeName">Width</prop>
									<prop name="Position">18</prop>
									<prop name="IsDefault">1</prop>
									<prop name="Width">1</prop>
								</obj>
							</list>
						</obj>
					</obj>
					<obj name="item" class="SamplePropInfo" version="1">
						<obj name="ChannelProperties" class="ChanPropList" version="2">
							<obj name="ChannelProperties" class="EMList" version="1">
								<list name="emlist" count="1">
									<obj name="item" class="PropertyList" version="1">
										<list name="emlist" count="12">
											<obj name="PropertyObject" class="RQSampleTargetProperty" version="4">
												<prop name="PropertyTypeName">Combined Sample and Target Type</prop>
												<prop name="Position">19</prop>
												<prop name="IsDefault">0</prop>
												<obj name="ChannelProp" class="ChannelProperty" version="1">
													<prop name="ChannelIdx">0</prop>
												</obj>
											</obj>
											<obj name="PropertyObject" class="QuantConcProperty" version="4">
												<prop name="PropertyTypeName">Concentration</prop>
												<prop name="Position">19</prop>
												<prop name="IsDefault">1</prop>
												<prop name="Concentration">0</prop>
												<obj name="ChannelProp" class="ChannelProperty" version="1">
													<prop name="ChannelIdx">0</prop>
												</obj>
												<prop name="ReadOnly">1</prop>
											</obj>
											<obj name="PropertyObject" class="QuantCpHighProp" version="4">
												<prop name="PropertyTypeName">Cp High</prop>
												<prop name="Position">19</prop>
												<prop name="IsDefault">1</prop>
												<prop name="CpRangeHigh">0</prop>
												<obj name="ChannelProp" class="ChannelProperty" version="1">
													<prop name="ChannelIdx">0</prop>
												</obj>
												<prop name="ReadOnly">1</prop>
											</obj>
											<obj name="PropertyObject" class="QuantCpLowProp" version="4">
												<prop name="PropertyTypeName">Cp Low</prop>
												<prop name="Position">19</prop>
												<prop name="IsDefault">1</prop>
												<prop name="CpRangeLow">0</prop>
												<obj name="ChannelProp" class="ChannelProperty" version="1">
													<prop name="ChannelIdx">0</prop>
												</obj>
												<prop name="ReadOnly">1</prop>
											</obj>
											<obj name="PropertyObject" class="RQEffProp" version="4">
												<prop name="PropertyTypeName">Efficiency</prop>
												<prop name="Position">19</prop>
												<prop name="IsDefault">1</prop>
												<prop name="Efficiency">2</prop>
												<obj name="ChannelProp" class="ChannelProperty" version="1">
													<prop name="ChannelIdx">0</prop>
												</obj>
											</obj>
											<obj name="PropertyObject" class="ChannelGenotype" version="4">
												<prop name="PropertyTypeName">Melt Geno Genotype</prop>
												<prop name="Position">19</prop>
												<prop name="IsDefault">1</prop>
												<prop name="ReadOnly">1</prop>
												<obj name="ChannelProp" class="ChannelProperty" version="1">
													<prop name="ChannelIdx">0</prop>
												</obj>
											</obj>
											<obj name="PropertyObject" class="GroupChannelTypeProp" version="4">
												<prop name="PropertyTypeName">Melt Geno Sample Type</prop>
												<prop name="Position">19</prop>
												<prop name="IsDefault">0</prop>
												<prop name="GroupSampleType">mstUnknown</prop>
												<obj name="ChannelProp" class="ChannelProperty" version="1">
													<prop name="ChannelIdx">0</prop>
												</obj>
											</obj>
											<obj name="PropertyObject" class="QuantSampleTypeProperty" version="4">
												<prop name="PropertyTypeName">Quantification Sample Type</prop>
												<prop name="Position">19</prop>
												<prop name="IsDefault">0</prop>
												<prop name="SampleType">qsUnknown</prop>
												<obj name="ChannelProp" class="ChannelProperty" version="1">
													<prop name="ChannelIdx">0</prop>
												</obj>
											</obj>
											<obj name="PropertyObject" class="ChannelGenotype" version="4">
												<prop name="PropertyTypeName">Scanning Genotype</prop>
												<prop name="Position">19</prop>
												<prop name="IsDefault">1</prop>
												<prop name="ReadOnly">1</prop>
												<obj name="ChannelProp" class="ChannelProperty" version="1">
													<prop name="ChannelIdx">0</prop>
												</obj>
											</obj>
											<obj name="PropertyObject" class="GroupChannelTypeProp" version="4">
												<prop name="PropertyTypeName">Scanning Sample Type</prop>
												<prop name="Position">19</prop>
												<prop name="IsDefault">0</prop>
												<prop name="GroupSampleType">mstUnknown</prop>
												<obj name="ChannelProp" class="ChannelProperty" version="1">
													<prop name="ChannelIdx">0</prop>
												</obj>
											</obj>
											<obj name="PropertyObject" class="TargetName" version="4">
												<prop name="PropertyTypeName">Target Name</prop>
												<prop name="Position">19</prop>
												<prop name="IsDefault">1</prop>
												<obj name="ChannelProp" class="ChannelProperty" version="1">
													<prop name="ChannelIdx">0</prop>
												</obj>
											</obj>
											<obj name="PropertyObject" class="RQTargetProperty" version="4">
												<prop name="PropertyTypeName">Target Type</prop>
												<prop name="Position">19</prop>
												<prop name="IsDefault">0</prop>
												<prop name="TargetType">dtNone</prop>
												<obj name="ChannelProp" class="ChannelProperty" version="1">
													<prop name="ChannelIdx">0</prop>
												</obj>
											</obj>
										</list>
									</obj>
								</list>
							</obj>
						</obj>
						<prop name="ChannelPropertyCount">1</prop>
						<prop name="ContainerPosition">19</prop>
						<prop name="HasSampleProperties">1</prop>
						<obj name="SampleProperties" class="PropertyList" version="1">
							<list name="emlist" count="14">
								<obj name="PropertyObject" class="SamplePrefColor" version="4">
									<prop name="PropertyTypeName">Color</prop>
									<prop name="Position">19</prop>
									<prop name="IsDefault">0</prop>
									<prop name="Color">$00FFFF0F</prop>
								</obj>
								<obj name="PropertyObject" class="DominantChannelProp" version="4">
									<prop name="PropertyTypeName">Dominant Channel</prop>
									<prop name="Position">19</prop>
									<prop name="IsDefault">0</prop>
									<prop name="DominantChannel">0</prop>
								</obj>
								<obj name="PropertyObject" class="Genotype" version="4">
									<prop name="PropertyTypeName">EndPt Genotype</prop>
									<prop name="Position">19</prop>
									<prop name="IsDefault">1</prop>
									<prop name="ReadOnly">1</prop>
								</obj>
								<obj name="PropertyObject" class="GroupingSample" version="4">
									<prop name="PropertyTypeName">EndPt Sample Type</prop>
									<prop name="Position">19</prop>
									<prop name="IsDefault">0</prop>
									<prop name="GroupSampleType">mstUnknown</prop>
								</obj>
								<obj name="PropertyObject" class="SamplePrefLineStyle" version="4">
									<prop name="PropertyTypeName">Line Style</prop>
									<prop name="Position">19</prop>
									<prop name="IsDefault">0</prop>
									<prop name="LineStyle">psSolid</prop>
								</obj>
								<obj name="PropertyObject" class="GenSampleEditNotes" version="4">
									<prop name="PropertyTypeName">Notes</prop>
									<prop name="Position">19</prop>
									<prop name="IsDefault">1</prop>
								</obj>
								<obj name="PropertyObject" class="SamplePrefPointStyle" version="4">
									<prop name="PropertyTypeName">Point Style</prop>
									<prop name="Position">19</prop>
									<prop name="IsDefault">0</prop>
									<prop name="PointStyle">psNothing</prop>
								</obj>
								<obj name="PropertyObject" class="GenSampleEditPosition" version="4">
									<prop name="PropertyTypeName">Position</prop>
									<prop name="Position">19</prop>
									<prop name="IsDefault">1</prop>
								</obj>
								<obj name="PropertyObject" class="GenSampleEditReplicate" version="4">
									<prop name="PropertyTypeName">Replicate of</prop>
									<prop name="Position">19</prop>
									<prop name="IsDefault">1</prop>
									<prop name="ReplicateOf">-1</prop>
								</obj>
								<obj name="PropertyObject" class="HTCSampleID" version="4">
									<prop name="PropertyTypeName">Sample ID</prop>
									<prop name="Position">19</prop>
									<prop name="IsDefault">1</prop>
								</obj>
								<obj name="PropertyObject" class="GenSampleEditName" version="4">
									<prop name="PropertyTypeName">Sample Name</prop>
									<prop name="Position">19</prop>
									<prop name="IsDefault">1</prop>
									<prop name="name">Sample 20</prop>
								</obj>
								<obj name="PropertyObject" class="HTCSamplePrepNotes" version="4">
									<prop name="PropertyTypeName">Sample Prep Notes</prop>
									<prop name="Position">19</prop>
									<prop name="IsDefault">1</prop>
								</obj>
								<obj name="PropertyObject" class="GenSampleEditSubset" version="4">
									<prop name="PropertyTypeName">Subsets</prop>
									<prop name="Position">19</prop>
									<prop name="IsDefault">1</prop>
								</obj>
								<obj name="PropertyObject" class="SamplePrefWidth" version="5">
									<prop name="PropertyTypeName">Width</prop>
									<prop name="Position">19</prop>
									<prop name="IsDefault">1</prop>
									<prop name="Width">1</prop>
								</obj>
							</list>
						</obj>
					</obj>
					<obj name="item" class="SamplePropInfo" version="1">
						<obj name="ChannelProperties" class="ChanPropList" version="2">
							<obj name="ChannelProperties" class="EMList" version="1">
								<list name="emlist" count="1">
									<obj name="item" class="PropertyList" version="1">
										<list name="emlist" count="12">
											<obj name="PropertyObject" class="RQSampleTargetProperty" version="4">
												<prop name="PropertyTypeName">Combined Sample and Target Type</prop>
												<prop name="Position">20</prop>
												<prop name="IsDefault">0</prop>
												<obj name="ChannelProp" class="ChannelProperty" version="1">
													<prop name="ChannelIdx">0</prop>
												</obj>
											</obj>
											<obj name="PropertyObject" class="QuantConcProperty" version="4">
												<prop name="PropertyTypeName">Concentration</prop>
												<prop name="Position">20</prop>
												<prop name="IsDefault">1</prop>
												<prop name="Concentration">0</prop>
												<obj name="ChannelProp" class="ChannelProperty" version="1">
													<prop name="ChannelIdx">0</prop>
												</obj>
												<prop name="ReadOnly">1</prop>
											</obj>
											<obj name="PropertyObject" class="QuantCpHighProp" version="4">
												<prop name="PropertyTypeName">Cp High</prop>
												<prop name="Position">20</prop>
												<prop name="IsDefault">1</prop>
												<prop name="CpRangeHigh">0</prop>
												<obj name="ChannelProp" class="ChannelProperty" version="1">
													<prop name="ChannelIdx">0</prop>
												</obj>
												<prop name="ReadOnly">1</prop>
											</obj>
											<obj name="PropertyObject" class="QuantCpLowProp" version="4">
												<prop name="PropertyTypeName">Cp Low</prop>
												<prop name="Position">20</prop>
												<prop name="IsDefault">1</prop>
												<prop name="CpRangeLow">0</prop>
												<obj name="ChannelProp" class="ChannelProperty" version="1">
													<prop name="ChannelIdx">0</prop>
												</obj>
												<prop name="ReadOnly">1</prop>
											</obj>
											<obj name="PropertyObject" class="RQEffProp" version="4">
												<prop name="PropertyTypeName">Efficiency</prop>
												<prop name="Position">20</prop>
												<prop name="IsDefault">1</prop>
												<prop name="Efficiency">2</prop>
												<obj name="ChannelProp" class="ChannelProperty" version="1">
													<prop name="ChannelIdx">0</prop>
												</obj>
											</obj>
											<obj name="PropertyObject" class="ChannelGenotype" version="4">
												<prop name="PropertyTypeName">Melt Geno Genotype</prop>
												<prop name="Position">20</prop>
												<prop name="IsDefault">1</prop>
												<prop name="ReadOnly">1</prop>
												<obj name="ChannelProp" class="ChannelProperty" version="1">
													<prop name="ChannelIdx">0</prop>
												</obj>
											</obj>
											<obj name="PropertyObject" class="GroupChannelTypeProp" version="4">
												<prop name="PropertyTypeName">Melt Geno Sample Type</prop>
												<prop name="Position">20</prop>
												<prop name="IsDefault">0</prop>
												<prop name="GroupSampleType">mstUnknown</prop>
												<obj name="ChannelProp" class="ChannelProperty" version="1">
													<prop name="ChannelIdx">0</prop>
												</obj>
											</obj>
											<obj name="PropertyObject" class="QuantSampleTypeProperty" version="4">
												<prop name="PropertyTypeName">Quantification Sample Type</prop>
												<prop name="Position">20</prop>
												<prop name="IsDefault">0</prop>
												<prop name="SampleType">qsUnknown</prop>
												<obj name="ChannelProp" class="ChannelProperty" version="1">
													<prop name="ChannelIdx">0</prop>
												</obj>
											</obj>
											<obj name="PropertyObject" class="ChannelGenotype" version="4">
												<prop name="PropertyTypeName">Scanning Genotype</prop>
												<prop name="Position">20</prop>
												<prop name="IsDefault">1</prop>
												<prop name="ReadOnly">1</prop>
												<obj name="ChannelProp" class="ChannelProperty" version="1">
													<prop name="ChannelIdx">0</prop>
												</obj>
											</obj>
											<obj name="PropertyObject" class="GroupChannelTypeProp" version="4">
												<prop name="PropertyTypeName">Scanning Sample Type</prop>
												<prop name="Position">20</prop>
												<prop name="IsDefault">0</prop>
												<prop name="GroupSampleType">mstUnknown</prop>
												<obj name="ChannelProp" class="ChannelProperty" version="1">
													<prop name="ChannelIdx">0</prop>
												</obj>
											</obj>
											<obj name="PropertyObject" class="TargetName" version="4">
												<prop name="PropertyTypeName">Target Name</prop>
												<prop name="Position">20</prop>
												<prop name="IsDefault">1</prop>
												<obj name="ChannelProp" class="ChannelProperty" version="1">
													<prop name="ChannelIdx">0</prop>
												</obj>
											</obj>
											<obj name="PropertyObject" class="RQTargetProperty" version="4">
												<prop name="PropertyTypeName">Target Type</prop>
												<prop name="Position">20</prop>
												<prop name="IsDefault">0</prop>
												<prop name="TargetType">dtNone</prop>
												<obj name="ChannelProp" class="ChannelProperty" version="1">
													<prop name="ChannelIdx">0</prop>
												</obj>
											</obj>
										</list>
									</obj>
								</list>
							</obj>
						</obj>
						<prop name="ChannelPropertyCount">1</prop>
						<prop name="ContainerPosition">20</prop>
						<prop name="HasSampleProperties">1</prop>
						<obj name="SampleProperties" class="PropertyList" version="1">
							<list name="emlist" count="14">
								<obj name="PropertyObject" class="SamplePrefColor" version="4">
									<prop name="PropertyTypeName">Color</prop>
									<prop name="Position">20</prop>
									<prop name="IsDefault">0</prop>
									<prop name="Color">$00404000</prop>
								</obj>
								<obj name="PropertyObject" class="DominantChannelProp" version="4">
									<prop name="PropertyTypeName">Dominant Channel</prop>
									<prop name="Position">20</prop>
									<prop name="IsDefault">0</prop>
									<prop name="DominantChannel">0</prop>
								</obj>
								<obj name="PropertyObject" class="Genotype" version="4">
									<prop name="PropertyTypeName">EndPt Genotype</prop>
									<prop name="Position">20</prop>
									<prop name="IsDefault">1</prop>
									<prop name="ReadOnly">1</prop>
								</obj>
								<obj name="PropertyObject" class="GroupingSample" version="4">
									<prop name="PropertyTypeName">EndPt Sample Type</prop>
									<prop name="Position">20</prop>
									<prop name="IsDefault">0</prop>
									<prop name="GroupSampleType">mstUnknown</prop>
								</obj>
								<obj name="PropertyObject" class="SamplePrefLineStyle" version="4">
									<prop name="PropertyTypeName">Line Style</prop>
									<prop name="Position">20</prop>
									<prop name="IsDefault">0</prop>
									<prop name="LineStyle">psSolid</prop>
								</obj>
								<obj name="PropertyObject" class="GenSampleEditNotes" version="4">
									<prop name="PropertyTypeName">Notes</prop>
									<prop name="Position">20</prop>
									<prop name="IsDefault">1</prop>
								</obj>
								<obj name="PropertyObject" class="SamplePrefPointStyle" version="4">
									<prop name="PropertyTypeName">Point Style</prop>
									<prop name="Position">20</prop>
									<prop name="IsDefault">0</prop>
									<prop name="PointStyle">psNothing</prop>
								</obj>
								<obj name="PropertyObject" class="GenSampleEditPosition" version="4">
									<prop name="PropertyTypeName">Position</prop>
									<prop name="Position">20</prop>
									<prop name="IsDefault">1</prop>
								</obj>
								<obj name="PropertyObject" class="GenSampleEditReplicate" version="4">
									<prop name="PropertyTypeName">Replicate of</prop>
									<prop name="Position">20</prop>
									<prop name="IsDefault">1</prop>
									<prop name="ReplicateOf">-1</prop>
								</obj>
								<obj name="PropertyObject" class="HTCSampleID" version="4">
									<prop name="PropertyTypeName">Sample ID</prop>
									<prop name="Position">20</prop>
									<prop name="IsDefault">1</prop>
								</obj>
								<obj name="PropertyObject" class="GenSampleEditName" version="4">
									<prop name="PropertyTypeName">Sample Name</prop>
									<prop name="Position">20</prop>
									<prop name="IsDefault">1</prop>
									<prop name="name">Sample 21</prop>
								</obj>
								<obj name="PropertyObject" class="HTCSamplePrepNotes" version="4">
									<prop name="PropertyTypeName">Sample Prep Notes</prop>
									<prop name="Position">20</prop>
									<prop name="IsDefault">1</prop>
								</obj>
								<obj name="PropertyObject" class="GenSampleEditSubset" version="4">
									<prop name="PropertyTypeName">Subsets</prop>
									<prop name="Position">20</prop>
									<prop name="IsDefault">1</prop>
								</obj>
								<obj name="PropertyObject" class="SamplePrefWidth" version="5">
									<prop name="PropertyTypeName">Width</prop>
									<prop name="Position">20</prop>
									<prop name="IsDefault">1</prop>
									<prop name="Width">1</prop>
								</obj>
							</list>
						</obj>
					</obj>
					<obj name="item" class="SamplePropInfo" version="1">
						<obj name="ChannelProperties" class="ChanPropList" version="2">
							<obj name="ChannelProperties" class="EMList" version="1">
								<list name="emlist" count="1">
									<obj name="item" class="PropertyList" version="1">
										<list name="emlist" count="12">
											<obj name="PropertyObject" class="RQSampleTargetProperty" version="4">
												<prop name="PropertyTypeName">Combined Sample and Target Type</prop>
												<prop name="Position">21</prop>
												<prop name="IsDefault">0</prop>
												<obj name="ChannelProp" class="ChannelProperty" version="1">
													<prop name="ChannelIdx">0</prop>
												</obj>
											</obj>
											<obj name="PropertyObject" class="QuantConcProperty" version="4">
												<prop name="PropertyTypeName">Concentration</prop>
												<prop name="Position">21</prop>
												<prop name="IsDefault">1</prop>
												<prop name="Concentration">0</prop>
												<obj name="ChannelProp" class="ChannelProperty" version="1">
													<prop name="ChannelIdx">0</prop>
												</obj>
												<prop name="ReadOnly">1</prop>
											</obj>
											<obj name="PropertyObject" class="QuantCpHighProp" version="4">
												<prop name="PropertyTypeName">Cp High</prop>
												<prop name="Position">21</prop>
												<prop name="IsDefault">1</prop>
												<prop name="CpRangeHigh">0</prop>
												<obj name="ChannelProp" class="ChannelProperty" version="1">
													<prop name="ChannelIdx">0</prop>
												</obj>
												<prop name="ReadOnly">1</prop>
											</obj>
											<obj name="PropertyObject" class="QuantCpLowProp" version="4">
												<prop name="PropertyTypeName">Cp Low</prop>
												<prop name="Position">21</prop>
												<prop name="IsDefault">1</prop>
												<prop name="CpRangeLow">0</prop>
												<obj name="ChannelProp" class="ChannelProperty" version="1">
													<prop name="ChannelIdx">0</prop>
												</obj>
												<prop name="ReadOnly">1</prop>
											</obj>
											<obj name="PropertyObject" class="RQEffProp" version="4">
												<prop name="PropertyTypeName">Efficiency</prop>
												<prop name="Position">21</prop>
												<prop name="IsDefault">1</prop>
												<prop name="Efficiency">2</prop>
												<obj name="ChannelProp" class="ChannelProperty" version="1">
													<prop name="ChannelIdx">0</prop>
												</obj>
											</obj>
											<obj name="PropertyObject" class="ChannelGenotype" version="4">
												<prop name="PropertyTypeName">Melt Geno Genotype</prop>
												<prop name="Position">21</prop>
												<prop name="IsDefault">1</prop>
												<prop name="ReadOnly">1</prop>
												<obj name="ChannelProp" class="ChannelProperty" version="1">
													<prop name="ChannelIdx">0</prop>
												</obj>
											</obj>
											<obj name="PropertyObject" class="GroupChannelTypeProp" version="4">
												<prop name="PropertyTypeName">Melt Geno Sample Type</prop>
												<prop name="Position">21</prop>
												<prop name="IsDefault">0</prop>
												<prop name="GroupSampleType">mstUnknown</prop>
												<obj name="ChannelProp" class="ChannelProperty" version="1">
													<prop name="ChannelIdx">0</prop>
												</obj>
											</obj>
											<obj name="PropertyObject" class="QuantSampleTypeProperty" version="4">
												<prop name="PropertyTypeName">Quantification Sample Type</prop>
												<prop name="Position">21</prop>
												<prop name="IsDefault">0</prop>
												<prop name="SampleType">qsUnknown</prop>
												<obj name="ChannelProp" class="ChannelProperty" version="1">
													<prop name="ChannelIdx">0</prop>
												</obj>
											</obj>
											<obj name="PropertyObject" class="ChannelGenotype" version="4">
												<prop name="PropertyTypeName">Scanning Genotype</prop>
												<prop name="Position">21</prop>
												<prop name="IsDefault">1</prop>
												<prop name="ReadOnly">1</prop>
												<obj name="ChannelProp" class="ChannelProperty" version="1">
													<prop name="ChannelIdx">0</prop>
												</obj>
											</obj>
											<obj name="PropertyObject" class="GroupChannelTypeProp" version="4">
												<prop name="PropertyTypeName">Scanning Sample Type</prop>
												<prop name="Position">21</prop>
												<prop name="IsDefault">0</prop>
												<prop name="GroupSampleType">mstUnknown</prop>
												<obj name="ChannelProp" class="ChannelProperty" version="1">
													<prop name="ChannelIdx">0</prop>
												</obj>
											</obj>
											<obj name="PropertyObject" class="TargetName" version="4">
												<prop name="PropertyTypeName">Target Name</prop>
												<prop name="Position">21</prop>
												<prop name="IsDefault">1</prop>
												<obj name="ChannelProp" class="ChannelProperty" version="1">
													<prop name="ChannelIdx">0</prop>
												</obj>
											</obj>
											<obj name="PropertyObject" class="RQTargetProperty" version="4">
												<prop name="PropertyTypeName">Target Type</prop>
												<prop name="Position">21</prop>
												<prop name="IsDefault">0</prop>
												<prop name="TargetType">dtNone</prop>
												<obj name="ChannelProp" class="ChannelProperty" version="1">
													<prop name="ChannelIdx">0</prop>
												</obj>
											</obj>
										</list>
									</obj>
								</list>
							</obj>
						</obj>
						<prop name="ChannelPropertyCount">1</prop>
						<prop name="ContainerPosition">21</prop>
						<prop name="HasSampleProperties">1</prop>
						<obj name="SampleProperties" class="PropertyList" version="1">
							<list name="emlist" count="14">
								<obj name="PropertyObject" class="SamplePrefColor" version="4">
									<prop name="PropertyTypeName">Color</prop>
									<prop name="Position">21</prop>
									<prop name="IsDefault">0</prop>
									<prop name="Color">$004080FF</prop>
								</obj>
								<obj name="PropertyObject" class="DominantChannelProp" version="4">
									<prop name="PropertyTypeName">Dominant Channel</prop>
									<prop name="Position">21</prop>
									<prop name="IsDefault">0</prop>
									<prop name="DominantChannel">0</prop>
								</obj>
[truncated: 750,600 more chars]
