# Supplementary material for: Immune response of human cultured cells towards macrocyclic Fe2PO and Fe2PC bioactive cyclophane complexes
Source: PeerJ. 2020 Apr 20;8:e8956. doi: 10.7717/peerj.8956 (PMC7179565; doi:10.7717/peerj.8956)
Supplement: Supplemental Information 1 — Raw data from the Roche LightCycler 480 using the RT2 ProfilerTM PCR Array Human Innate Adaptive Immune Responses (catalog PAHS-052Z, Qiagen-SABiosciences). [file peerj-08-8956-s001.zip › Raw data RTqPCR Fe(III) Complexes/Fe2PC 8h.txt]

Raw Data		Experiment - Alex 8h Fe2PC (Run on LCS480 1.5.0.39)
SamplePos	SampleName	Prog#	Seg#	Cycle#	Time	Temp	483-533
A1	Sample 1	2	2	1	739333	59.94	5.20
A1	Sample 1	2	2	2	893133	59.94	5.26
A1	Sample 1	2	2	3	1046967	59.94	5.25
A1	Sample 1	2	2	4	1200783	59.94	5.34
A1	Sample 1	2	2	5	1354550	59.94	5.31
A1	Sample 1	2	2	6	1508366	59.94	5.32
A1	Sample 1	2	2	7	1662150	59.94	5.36
A1	Sample 1	2	2	8	1815983	59.94	5.25
A1	Sample 1	2	2	9	1969750	59.94	5.39
A1	Sample 1	2	2	10	2123600	59.94	5.35
A1	Sample 1	2	2	11	2277366	59.94	5.38
A1	Sample 1	2	2	12	2431133	59.94	5.41
A1	Sample 1	2	2	13	2584950	59.94	5.39
A1	Sample 1	2	2	14	2738750	59.94	5.46
A1	Sample 1	2	2	15	2892566	59.94	5.49
A1	Sample 1	2	2	16	3046350	59.94	5.42
A1	Sample 1	2	2	17	3199916	59.94	5.40
A1	Sample 1	2	2	18	3353683	59.94	5.49
A1	Sample 1	2	2	19	3507500	59.94	5.47
A1	Sample 1	2	2	20	3661333	59.94	5.55
A1	Sample 1	2	2	21	3815100	59.94	5.55
A1	Sample 1	2	2	22	3968916	59.94	5.67
A1	Sample 1	2	2	23	4122716	59.94	5.88
A1	Sample 1	2	2	24	4276483	59.94	6.20
A1	Sample 1	2	2	25	4430316	59.94	6.78
A1	Sample 1	2	2	26	4584133	59.94	8.02
A1	Sample 1	2	2	27	4737900	59.97	10.23
A1	Sample 1	2	2	28	4891700	59.94	14.31
A1	Sample 1	2	2	29	5045533	59.94	21.65
A1	Sample 1	2	2	30	5199383	59.94	33.93
A1	Sample 1	2	2	31	5353200	59.94	50.88
A1	Sample 1	2	2	32	5507000	59.94	67.11
A1	Sample 1	2	2	33	5660800	59.94	76.95
A1	Sample 1	2	2	34	5814633	59.94	82.59
A1	Sample 1	2	2	35	5968416	59.94	86.56
A1	Sample 1	2	2	36	6122233	59.94	89.81
A1	Sample 1	2	2	37	6276000	59.94	92.06
A1	Sample 1	2	2	38	6429816	59.94	93.61
A1	Sample 1	2	2	39	6583600	59.94	94.37
A1	Sample 1	2	2	40	6737416	59.94	95.54
A1	Sample 1	2	2	41	6890967	59.97	96.27
A1	Sample 1	2	2	42	7044766	59.97	96.88
A1	Sample 1	2	2	43	7198550	59.94	97.46
A1	Sample 1	2	2	44	7352366	59.94	97.71
A1	Sample 1	2	2	45	7506166	59.94	98.20
A2	Sample 2	2	2	1	739333	59.94	4.34
A2	Sample 2	2	2	2	893133	59.94	4.42
A2	Sample 2	2	2	3	1046967	59.94	4.46
A2	Sample 2	2	2	4	1200783	59.94	4.45
A2	Sample 2	2	2	5	1354550	59.94	4.44
A2	Sample 2	2	2	6	1508366	59.94	4.50
A2	Sample 2	2	2	7	1662150	59.94	4.51
A2	Sample 2	2	2	8	1815983	59.94	4.55
A2	Sample 2	2	2	9	1969750	59.94	4.54
A2	Sample 2	2	2	10	2123600	59.94	4.55
A2	Sample 2	2	2	11	2277366	59.94	4.53
A2	Sample 2	2	2	12	2431133	59.94	4.60
A2	Sample 2	2	2	13	2584950	59.94	4.58
A2	Sample 2	2	2	14	2738750	59.94	4.61
A2	Sample 2	2	2	15	2892566	59.94	4.70
A2	Sample 2	2	2	16	3046350	59.94	4.64
A2	Sample 2	2	2	17	3199916	59.94	4.59
A2	Sample 2	2	2	18	3353683	59.94	4.61
A2	Sample 2	2	2	19	3507500	59.94	4.57
A2	Sample 2	2	2	20	3661333	59.94	4.62
A2	Sample 2	2	2	21	3815100	59.94	4.62
A2	Sample 2	2	2	22	3968916	59.94	4.64
A2	Sample 2	2	2	23	4122716	59.94	4.67
A2	Sample 2	2	2	24	4276483	59.94	4.74
A2	Sample 2	2	2	25	4430316	59.94	4.74
A2	Sample 2	2	2	26	4584133	59.94	4.87
A2	Sample 2	2	2	27	4737900	59.97	5.05
A2	Sample 2	2	2	28	4891700	59.94	5.39
A2	Sample 2	2	2	29	5045533	59.94	6.02
A2	Sample 2	2	2	30	5199383	59.94	7.28
A2	Sample 2	2	2	31	5353200	59.94	9.70
A2	Sample 2	2	2	32	5507000	59.94	14.35
A2	Sample 2	2	2	33	5660800	59.94	22.74
A2	Sample 2	2	2	34	5814633	59.94	36.89
A2	Sample 2	2	2	35	5968416	59.94	55.17
A2	Sample 2	2	2	36	6122233	59.94	70.33
A2	Sample 2	2	2	37	6276000	59.94	78.95
A2	Sample 2	2	2	38	6429816	59.94	83.78
A2	Sample 2	2	2	39	6583600	59.94	87.11
A2	Sample 2	2	2	40	6737416	59.94	89.77
A2	Sample 2	2	2	41	6890967	59.97	92.04
A2	Sample 2	2	2	42	7044766	59.97	93.63
A2	Sample 2	2	2	43	7198550	59.94	94.84
A2	Sample 2	2	2	44	7352366	59.94	95.76
A2	Sample 2	2	2	45	7506166	59.94	96.51
A3	Sample 3	2	2	1	739333	59.94	5.66
A3	Sample 3	2	2	2	893133	59.94	5.79
A3	Sample 3	2	2	3	1046967	59.94	5.85
A3	Sample 3	2	2	4	1200783	59.94	5.78
A3	Sample 3	2	2	5	1354550	59.94	5.80
A3	Sample 3	2	2	6	1508366	59.94	5.79
A3	Sample 3	2	2	7	1662150	59.94	5.82
A3	Sample 3	2	2	8	1815983	59.94	5.84
A3	Sample 3	2	2	9	1969750	59.94	5.87
A3	Sample 3	2	2	10	2123600	59.94	5.84
A3	Sample 3	2	2	11	2277366	59.94	5.84
A3	Sample 3	2	2	12	2431133	59.94	5.89
A3	Sample 3	2	2	13	2584950	59.94	5.85
A3	Sample 3	2	2	14	2738750	59.94	5.92
A3	Sample 3	2	2	15	2892566	59.94	5.99
A3	Sample 3	2	2	16	3046350	59.94	5.86
A3	Sample 3	2	2	17	3199916	59.94	5.86
A3	Sample 3	2	2	18	3353683	59.94	5.91
A3	Sample 3	2	2	19	3507500	59.94	5.91
A3	Sample 3	2	2	20	3661333	59.94	5.87
A3	Sample 3	2	2	21	3815100	59.94	5.87
A3	Sample 3	2	2	22	3968916	59.94	5.91
A3	Sample 3	2	2	23	4122716	59.94	5.87
A3	Sample 3	2	2	24	4276483	59.94	5.94
A3	Sample 3	2	2	25	4430316	59.94	5.92
A3	Sample 3	2	2	26	4584133	59.94	5.92
A3	Sample 3	2	2	27	4737900	59.97	5.97
A3	Sample 3	2	2	28	4891700	59.94	5.97
A3	Sample 3	2	2	29	5045533	59.94	5.94
A3	Sample 3	2	2	30	5199383	59.94	5.94
A3	Sample 3	2	2	31	5353200	59.94	6.03
A3	Sample 3	2	2	32	5507000	59.94	6.07
A3	Sample 3	2	2	33	5660800	59.94	6.15
A3	Sample 3	2	2	34	5814633	59.94	6.27
A3	Sample 3	2	2	35	5968416	59.94	6.48
A3	Sample 3	2	2	36	6122233	59.94	7.00
A3	Sample 3	2	2	37	6276000	59.94	8.00
A3	Sample 3	2	2	38	6429816	59.94	9.62
A3	Sample 3	2	2	39	6583600	59.94	12.77
A3	Sample 3	2	2	40	6737416	59.94	18.41
A3	Sample 3	2	2	41	6890967	59.97	26.97
A3	Sample 3	2	2	42	7044766	59.97	37.25
A3	Sample 3	2	2	43	7198550	59.94	45.03
A3	Sample 3	2	2	44	7352366	59.94	49.04
A3	Sample 3	2	2	45	7506166	59.94	51.47
A4	Sample 4	2	2	1	739333	59.94	3.92
A4	Sample 4	2	2	2	893133	59.94	3.95
A4	Sample 4	2	2	3	1046967	59.94	4.01
A4	Sample 4	2	2	4	1200783	59.94	4.02
A4	Sample 4	2	2	5	1354550	59.94	3.97
A4	Sample 4	2	2	6	1508366	59.94	4.05
A4	Sample 4	2	2	7	1662150	59.94	4.05
A4	Sample 4	2	2	8	1815983	59.94	4.09
A4	Sample 4	2	2	9	1969750	59.94	4.06
A4	Sample 4	2	2	10	2123600	59.94	4.09
A4	Sample 4	2	2	11	2277366	59.94	4.13
A4	Sample 4	2	2	12	2431133	59.94	4.12
A4	Sample 4	2	2	13	2584950	59.94	4.14
A4	Sample 4	2	2	14	2738750	59.94	4.14
A4	Sample 4	2	2	15	2892566	59.94	4.17
A4	Sample 4	2	2	16	3046350	59.94	4.17
A4	Sample 4	2	2	17	3199916	59.94	4.15
A4	Sample 4	2	2	18	3353683	59.94	4.19
A4	Sample 4	2	2	19	3507500	59.94	4.13
A4	Sample 4	2	2	20	3661333	59.94	4.17
A4	Sample 4	2	2	21	3815100	59.94	4.22
A4	Sample 4	2	2	22	3968916	59.94	4.15
A4	Sample 4	2	2	23	4122716	59.94	4.18
A4	Sample 4	2	2	24	4276483	59.94	4.16
A4	Sample 4	2	2	25	4430316	59.94	4.18
A4	Sample 4	2	2	26	4584133	59.94	4.22
A4	Sample 4	2	2	27	4737900	59.97	4.24
A4	Sample 4	2	2	28	4891700	59.94	4.25
A4	Sample 4	2	2	29	5045533	59.94	4.22
A4	Sample 4	2	2	30	5199383	59.94	4.26
A4	Sample 4	2	2	31	5353200	59.94	4.41
A4	Sample 4	2	2	32	5507000	59.94	4.58
A4	Sample 4	2	2	33	5660800	59.94	4.81
A4	Sample 4	2	2	34	5814633	59.94	5.39
A4	Sample 4	2	2	35	5968416	59.94	6.41
A4	Sample 4	2	2	36	6122233	59.94	8.37
A4	Sample 4	2	2	37	6276000	59.94	11.99
A4	Sample 4	2	2	38	6429816	59.94	18.64
A4	Sample 4	2	2	39	6583600	59.94	29.30
A4	Sample 4	2	2	40	6737416	59.94	42.96
A4	Sample 4	2	2	41	6890967	59.97	54.22
A4	Sample 4	2	2	42	7044766	59.97	61.65
A4	Sample 4	2	2	43	7198550	59.94	65.86
A4	Sample 4	2	2	44	7352366	59.94	69.58
A4	Sample 4	2	2	45	7506166	59.94	71.62
A5	Sample 5	2	2	1	739333	59.94	5.20
A5	Sample 5	2	2	2	893133	59.94	5.27
A5	Sample 5	2	2	3	1046967	59.94	5.28
A5	Sample 5	2	2	4	1200783	59.94	5.30
A5	Sample 5	2	2	5	1354550	59.94	5.23
A5	Sample 5	2	2	6	1508366	59.94	5.33
A5	Sample 5	2	2	7	1662150	59.94	5.29
A5	Sample 5	2	2	8	1815983	59.94	5.33
A5	Sample 5	2	2	9	1969750	59.94	5.36
A5	Sample 5	2	2	10	2123600	59.94	5.33
A5	Sample 5	2	2	11	2277366	59.94	5.33
A5	Sample 5	2	2	12	2431133	59.94	5.38
A5	Sample 5	2	2	13	2584950	59.94	5.44
A5	Sample 5	2	2	14	2738750	59.94	5.40
A5	Sample 5	2	2	15	2892566	59.94	5.45
A5	Sample 5	2	2	16	3046350	59.94	5.45
A5	Sample 5	2	2	17	3199916	59.94	5.39
A5	Sample 5	2	2	18	3353683	59.94	5.43
A5	Sample 5	2	2	19	3507500	59.94	5.42
A5	Sample 5	2	2	20	3661333	59.94	5.42
A5	Sample 5	2	2	21	3815100	59.94	5.38
A5	Sample 5	2	2	22	3968916	59.94	5.44
A5	Sample 5	2	2	23	4122716	59.94	5.40
A5	Sample 5	2	2	24	4276483	59.94	5.44
A5	Sample 5	2	2	25	4430316	59.94	5.35
A5	Sample 5	2	2	26	4584133	59.94	5.47
A5	Sample 5	2	2	27	4737900	59.97	5.45
A5	Sample 5	2	2	28	4891700	59.94	5.43
A5	Sample 5	2	2	29	5045533	59.94	5.47
A5	Sample 5	2	2	30	5199383	59.94	5.41
A5	Sample 5	2	2	31	5353200	59.94	5.50
A5	Sample 5	2	2	32	5507000	59.94	5.52
A5	Sample 5	2	2	33	5660800	59.94	5.46
A5	Sample 5	2	2	34	5814633	59.94	5.58
A5	Sample 5	2	2	35	5968416	59.94	5.66
A5	Sample 5	2	2	36	6122233	59.94	5.83
A5	Sample 5	2	2	37	6276000	59.94	6.11
A5	Sample 5	2	2	38	6429816	59.94	6.66
A5	Sample 5	2	2	39	6583600	59.94	7.78
A5	Sample 5	2	2	40	6737416	59.94	9.87
A5	Sample 5	2	2	41	6890967	59.97	13.73
A5	Sample 5	2	2	42	7044766	59.97	20.70
A5	Sample 5	2	2	43	7198550	59.94	32.05
A5	Sample 5	2	2	44	7352366	59.94	46.15
A5	Sample 5	2	2	45	7506166	59.94	55.67
A6	Sample 6	2	2	1	739333	59.94	8.48
A6	Sample 6	2	2	2	893133	59.94	8.32
A6	Sample 6	2	2	3	1046967	59.94	8.30
A6	Sample 6	2	2	4	1200783	59.94	8.30
A6	Sample 6	2	2	5	1354550	59.94	8.33
A6	Sample 6	2	2	6	1508366	59.94	8.39
A6	Sample 6	2	2	7	1662150	59.94	8.41
A6	Sample 6	2	2	8	1815983	59.94	8.33
A6	Sample 6	2	2	9	1969750	59.94	8.33
A6	Sample 6	2	2	10	2123600	59.94	8.40
A6	Sample 6	2	2	11	2277366	59.94	8.40
A6	Sample 6	2	2	12	2431133	59.94	8.41
A6	Sample 6	2	2	13	2584950	59.94	8.48
A6	Sample 6	2	2	14	2738750	59.94	8.48
A6	Sample 6	2	2	15	2892566	59.94	8.47
A6	Sample 6	2	2	16	3046350	59.94	8.45
A6	Sample 6	2	2	17	3199916	59.94	8.41
A6	Sample 6	2	2	18	3353683	59.94	8.41
A6	Sample 6	2	2	19	3507500	59.94	8.40
A6	Sample 6	2	2	20	3661333	59.94	8.46
A6	Sample 6	2	2	21	3815100	59.94	8.46
A6	Sample 6	2	2	22	3968916	59.94	8.36
A6	Sample 6	2	2	23	4122716	59.94	8.38
A6	Sample 6	2	2	24	4276483	59.94	8.43
A6	Sample 6	2	2	25	4430316	59.94	8.42
A6	Sample 6	2	2	26	4584133	59.94	8.42
A6	Sample 6	2	2	27	4737900	59.97	8.48
A6	Sample 6	2	2	28	4891700	59.94	8.44
A6	Sample 6	2	2	29	5045533	59.94	8.46
A6	Sample 6	2	2	30	5199383	59.94	8.39
A6	Sample 6	2	2	31	5353200	59.94	8.36
A6	Sample 6	2	2	32	5507000	59.94	8.43
A6	Sample 6	2	2	33	5660800	59.94	8.44
A6	Sample 6	2	2	34	5814633	59.94	8.40
A6	Sample 6	2	2	35	5968416	59.94	8.46
A6	Sample 6	2	2	36	6122233	59.94	8.53
A6	Sample 6	2	2	37	6276000	59.94	8.60
A6	Sample 6	2	2	38	6429816	59.94	8.71
A6	Sample 6	2	2	39	6583600	59.94	9.01
A6	Sample 6	2	2	40	6737416	59.94	9.57
A6	Sample 6	2	2	41	6890967	59.97	10.67
A6	Sample 6	2	2	42	7044766	59.97	12.76
A6	Sample 6	2	2	43	7198550	59.94	16.89
A6	Sample 6	2	2	44	7352366	59.94	23.93
A6	Sample 6	2	2	45	7506166	59.94	35.45
A7	Sample 7	2	2	1	739333	59.94	3.97
A7	Sample 7	2	2	2	893133	59.94	4.02
A7	Sample 7	2	2	3	1046967	59.94	4.04
A7	Sample 7	2	2	4	1200783	59.94	4.03
A7	Sample 7	2	2	5	1354550	59.94	4.02
A7	Sample 7	2	2	6	1508366	59.94	4.08
A7	Sample 7	2	2	7	1662150	59.94	4.00
A7	Sample 7	2	2	8	1815983	59.94	4.06
A7	Sample 7	2	2	9	1969750	59.94	4.07
A7	Sample 7	2	2	10	2123600	59.94	4.04
A7	Sample 7	2	2	11	2277366	59.94	4.08
A7	Sample 7	2	2	12	2431133	59.94	4.09
A7	Sample 7	2	2	13	2584950	59.94	4.07
A7	Sample 7	2	2	14	2738750	59.94	4.17
A7	Sample 7	2	2	15	2892566	59.94	4.12
A7	Sample 7	2	2	16	3046350	59.94	4.10
A7	Sample 7	2	2	17	3199916	59.94	4.14
A7	Sample 7	2	2	18	3353683	59.94	4.16
A7	Sample 7	2	2	19	3507500	59.94	4.06
A7	Sample 7	2	2	20	3661333	59.94	4.18
A7	Sample 7	2	2	21	3815100	59.94	4.12
A7	Sample 7	2	2	22	3968916	59.94	4.18
A7	Sample 7	2	2	23	4122716	59.94	4.12
A7	Sample 7	2	2	24	4276483	59.94	4.15
A7	Sample 7	2	2	25	4430316	59.94	4.21
A7	Sample 7	2	2	26	4584133	59.94	4.19
A7	Sample 7	2	2	27	4737900	59.97	4.21
A7	Sample 7	2	2	28	4891700	59.94	4.18
A7	Sample 7	2	2	29	5045533	59.94	4.16
A7	Sample 7	2	2	30	5199383	59.94	4.23
A7	Sample 7	2	2	31	5353200	59.94	4.34
A7	Sample 7	2	2	32	5507000	59.94	4.54
A7	Sample 7	2	2	33	5660800	59.94	4.81
A7	Sample 7	2	2	34	5814633	59.94	5.34
A7	Sample 7	2	2	35	5968416	59.94	6.60
A7	Sample 7	2	2	36	6122233	59.94	8.77
A7	Sample 7	2	2	37	6276000	59.94	12.91
A7	Sample 7	2	2	38	6429816	59.94	20.39
A7	Sample 7	2	2	39	6583600	59.94	32.47
A7	Sample 7	2	2	40	6737416	59.94	47.13
A7	Sample 7	2	2	41	6890967	59.97	59.81
A7	Sample 7	2	2	42	7044766	59.97	68.18
A7	Sample 7	2	2	43	7198550	59.94	73.04
A7	Sample 7	2	2	44	7352366	59.94	76.30
A7	Sample 7	2	2	45	7506166	59.94	79.04
A8	Sample 8	2	2	1	739333	59.94	3.51
A8	Sample 8	2	2	2	893133	59.94	3.58
A8	Sample 8	2	2	3	1046967	59.94	3.58
A8	Sample 8	2	2	4	1200783	59.94	3.55
A8	Sample 8	2	2	5	1354550	59.94	3.55
A8	Sample 8	2	2	6	1508366	59.94	3.56
A8	Sample 8	2	2	7	1662150	59.94	3.54
A8	Sample 8	2	2	8	1815983	59.94	3.60
A8	Sample 8	2	2	9	1969750	59.94	3.62
A8	Sample 8	2	2	10	2123600	59.94	3.60
A8	Sample 8	2	2	11	2277366	59.94	3.62
A8	Sample 8	2	2	12	2431133	59.94	3.65
A8	Sample 8	2	2	13	2584950	59.94	3.69
A8	Sample 8	2	2	14	2738750	59.94	3.69
A8	Sample 8	2	2	15	2892566	59.94	3.74
A8	Sample 8	2	2	16	3046350	59.94	3.70
A8	Sample 8	2	2	17	3199916	59.94	3.68
A8	Sample 8	2	2	18	3353683	59.94	3.70
A8	Sample 8	2	2	19	3507500	59.94	3.66
A8	Sample 8	2	2	20	3661333	59.94	3.66
A8	Sample 8	2	2	21	3815100	59.94	3.68
A8	Sample 8	2	2	22	3968916	59.94	3.77
A8	Sample 8	2	2	23	4122716	59.94	3.77
A8	Sample 8	2	2	24	4276483	59.94	3.73
A8	Sample 8	2	2	25	4430316	59.94	3.79
A8	Sample 8	2	2	26	4584133	59.94	3.77
A8	Sample 8	2	2	27	4737900	59.97	3.85
A8	Sample 8	2	2	28	4891700	59.94	3.74
A8	Sample 8	2	2	29	5045533	59.94	3.80
A8	Sample 8	2	2	30	5199383	59.94	3.82
A8	Sample 8	2	2	31	5353200	59.94	3.86
A8	Sample 8	2	2	32	5507000	59.94	3.99
A8	Sample 8	2	2	33	5660800	59.94	4.24
A8	Sample 8	2	2	34	5814633	59.94	4.70
A8	Sample 8	2	2	35	5968416	59.94	5.48
A8	Sample 8	2	2	36	6122233	59.94	7.13
A8	Sample 8	2	2	37	6276000	59.94	10.19
A8	Sample 8	2	2	38	6429816	59.94	15.73
A8	Sample 8	2	2	39	6583600	59.94	25.31
A8	Sample 8	2	2	40	6737416	59.94	39.72
A8	Sample 8	2	2	41	6890967	59.97	55.34
A8	Sample 8	2	2	42	7044766	59.97	66.97
A8	Sample 8	2	2	43	7198550	59.94	73.29
A8	Sample 8	2	2	44	7352366	59.94	76.22
A8	Sample 8	2	2	45	7506166	59.94	78.44
A9	Sample 9	2	2	1	739333	59.94	8.12
A9	Sample 9	2	2	2	893133	59.94	8.28
A9	Sample 9	2	2	3	1046967	59.94	8.32
A9	Sample 9	2	2	4	1200783	59.94	8.25
A9	Sample 9	2	2	5	1354550	59.94	8.30
A9	Sample 9	2	2	6	1508366	59.94	8.31
A9	Sample 9	2	2	7	1662150	59.94	8.32
A9	Sample 9	2	2	8	1815983	59.94	8.29
A9	Sample 9	2	2	9	1969750	59.94	8.39
A9	Sample 9	2	2	10	2123600	59.94	8.36
A9	Sample 9	2	2	11	2277366	59.94	8.36
A9	Sample 9	2	2	12	2431133	59.94	8.37
A9	Sample 9	2	2	13	2584950	59.94	8.37
A9	Sample 9	2	2	14	2738750	59.94	8.40
A9	Sample 9	2	2	15	2892566	59.94	8.47
A9	Sample 9	2	2	16	3046350	59.94	8.37
A9	Sample 9	2	2	17	3199916	59.94	8.32
A9	Sample 9	2	2	18	3353683	59.94	8.37
A9	Sample 9	2	2	19	3507500	59.94	8.33
A9	Sample 9	2	2	20	3661333	59.94	8.35
A9	Sample 9	2	2	21	3815100	59.94	8.40
A9	Sample 9	2	2	22	3968916	59.94	8.34
A9	Sample 9	2	2	23	4122716	59.94	8.36
A9	Sample 9	2	2	24	4276483	59.94	8.38
A9	Sample 9	2	2	25	4430316	59.94	8.43
A9	Sample 9	2	2	26	4584133	59.94	8.46
A9	Sample 9	2	2	27	4737900	59.97	8.52
A9	Sample 9	2	2	28	4891700	59.94	8.59
A9	Sample 9	2	2	29	5045533	59.94	8.70
A9	Sample 9	2	2	30	5199383	59.94	9.07
A9	Sample 9	2	2	31	5353200	59.94	9.70
A9	Sample 9	2	2	32	5507000	59.94	10.93
A9	Sample 9	2	2	33	5660800	59.94	13.22
A9	Sample 9	2	2	34	5814633	59.94	17.65
A9	Sample 9	2	2	35	5968416	59.94	25.58
A9	Sample 9	2	2	36	6122233	59.94	38.53
A9	Sample 9	2	2	37	6276000	59.94	55.93
A9	Sample 9	2	2	38	6429816	59.94	72.46
A9	Sample 9	2	2	39	6583600	59.94	82.34
A9	Sample 9	2	2	40	6737416	59.94	87.35
A9	Sample 9	2	2	41	6890967	59.97	90.26
A9	Sample 9	2	2	42	7044766	59.97	92.22
A9	Sample 9	2	2	43	7198550	59.94	93.45
A9	Sample 9	2	2	44	7352366	59.94	94.13
A9	Sample 9	2	2	45	7506166	59.94	94.72
A10	Sample 10	2	2	1	739333	59.94	4.29
A10	Sample 10	2	2	2	893133	59.94	4.35
A10	Sample 10	2	2	3	1046967	59.94	4.30
A10	Sample 10	2	2	4	1200783	59.94	4.35
A10	Sample 10	2	2	5	1354550	59.94	4.40
A10	Sample 10	2	2	6	1508366	59.94	4.36
A10	Sample 10	2	2	7	1662150	59.94	4.37
A10	Sample 10	2	2	8	1815983	59.94	4.39
A10	Sample 10	2	2	9	1969750	59.94	4.43
A10	Sample 10	2	2	10	2123600	59.94	4.46
A10	Sample 10	2	2	11	2277366	59.94	4.41
A10	Sample 10	2	2	12	2431133	59.94	4.44
A10	Sample 10	2	2	13	2584950	59.94	4.47
A10	Sample 10	2	2	14	2738750	59.94	4.49
A10	Sample 10	2	2	15	2892566	59.94	4.52
A10	Sample 10	2	2	16	3046350	59.94	4.47
A10	Sample 10	2	2	17	3199916	59.94	4.47
A10	Sample 10	2	2	18	3353683	59.94	4.48
A10	Sample 10	2	2	19	3507500	59.94	4.48
A10	Sample 10	2	2	20	3661333	59.94	4.55
A10	Sample 10	2	2	21	3815100	59.94	4.53
A10	Sample 10	2	2	22	3968916	59.94	4.55
A10	Sample 10	2	2	23	4122716	59.94	4.50
A10	Sample 10	2	2	24	4276483	59.94	4.55
A10	Sample 10	2	2	25	4430316	59.94	4.58
A10	Sample 10	2	2	26	4584133	59.94	4.62
A10	Sample 10	2	2	27	4737900	59.97	4.59
A10	Sample 10	2	2	28	4891700	59.94	4.61
A10	Sample 10	2	2	29	5045533	59.94	4.58
A10	Sample 10	2	2	30	5199383	59.94	4.60
A10	Sample 10	2	2	31	5353200	59.94	4.65
A10	Sample 10	2	2	32	5507000	59.94	4.65
A10	Sample 10	2	2	33	5660800	59.94	4.63
A10	Sample 10	2	2	34	5814633	59.94	4.62
A10	Sample 10	2	2	35	5968416	59.94	4.64
A10	Sample 10	2	2	36	6122233	59.94	4.76
A10	Sample 10	2	2	37	6276000	59.94	4.84
A10	Sample 10	2	2	38	6429816	59.94	4.97
A10	Sample 10	2	2	39	6583600	59.94	5.20
A10	Sample 10	2	2	40	6737416	59.94	5.93
A10	Sample 10	2	2	41	6890967	59.97	7.11
A10	Sample 10	2	2	42	7044766	59.97	9.50
A10	Sample 10	2	2	43	7198550	59.94	13.87
A10	Sample 10	2	2	44	7352366	59.94	21.89
A10	Sample 10	2	2	45	7506166	59.94	35.44
A11	Sample 11	2	2	1	739333	59.94	3.61
A11	Sample 11	2	2	2	893133	59.94	3.75
A11	Sample 11	2	2	3	1046967	59.94	3.77
A11	Sample 11	2	2	4	1200783	59.94	3.71
A11	Sample 11	2	2	5	1354550	59.94	3.73
A11	Sample 11	2	2	6	1508366	59.94	3.77
A11	Sample 11	2	2	7	1662150	59.94	3.82
A11	Sample 11	2	2	8	1815983	59.94	3.79
A11	Sample 11	2	2	9	1969750	59.94	3.86
A11	Sample 11	2	2	10	2123600	59.94	3.84
A11	Sample 11	2	2	11	2277366	59.94	3.77
A11	Sample 11	2	2	12	2431133	59.94	3.80
A11	Sample 11	2	2	13	2584950	59.94	3.90
A11	Sample 11	2	2	14	2738750	59.94	3.85
A11	Sample 11	2	2	15	2892566	59.94	3.95
A11	Sample 11	2	2	16	3046350	59.94	3.93
A11	Sample 11	2	2	17	3199916	59.94	3.91
A11	Sample 11	2	2	18	3353683	59.94	4.05
A11	Sample 11	2	2	19	3507500	59.94	4.08
A11	Sample 11	2	2	20	3661333	59.94	4.30
A11	Sample 11	2	2	21	3815100	59.94	4.65
A11	Sample 11	2	2	22	3968916	59.94	5.34
A11	Sample 11	2	2	23	4122716	59.94	6.79
A11	Sample 11	2	2	24	4276483	59.94	9.51
A11	Sample 11	2	2	25	4430316	59.94	14.47
A11	Sample 11	2	2	26	4584133	59.94	23.55
A11	Sample 11	2	2	27	4737900	59.97	38.19
A11	Sample 11	2	2	28	4891700	59.94	56.54
A11	Sample 11	2	2	29	5045533	59.94	70.30
A11	Sample 11	2	2	30	5199383	59.94	77.29
A11	Sample 11	2	2	31	5353200	59.94	81.44
A11	Sample 11	2	2	32	5507000	59.94	84.70
A11	Sample 11	2	2	33	5660800	59.94	86.88
A11	Sample 11	2	2	34	5814633	59.94	88.58
A11	Sample 11	2	2	35	5968416	59.94	89.80
A11	Sample 11	2	2	36	6122233	59.94	90.64
A11	Sample 11	2	2	37	6276000	59.94	91.56
A11	Sample 11	2	2	38	6429816	59.94	91.96
A11	Sample 11	2	2	39	6583600	59.94	92.27
A11	Sample 11	2	2	40	6737416	59.94	92.69
A11	Sample 11	2	2	41	6890967	59.97	92.91
A11	Sample 11	2	2	42	7044766	59.97	93.39
A11	Sample 11	2	2	43	7198550	59.94	93.54
A11	Sample 11	2	2	44	7352366	59.94	93.45
A11	Sample 11	2	2	45	7506166	59.94	93.75
A12	Sample 12	2	2	1	739333	59.94	3.75
A12	Sample 12	2	2	2	893133	59.94	3.82
A12	Sample 12	2	2	3	1046967	59.94	3.79
A12	Sample 12	2	2	4	1200783	59.94	3.78
A12	Sample 12	2	2	5	1354550	59.94	3.88
A12	Sample 12	2	2	6	1508366	59.94	3.84
A12	Sample 12	2	2	7	1662150	59.94	3.89
A12	Sample 12	2	2	8	1815983	59.94	3.86
A12	Sample 12	2	2	9	1969750	59.94	3.91
A12	Sample 12	2	2	10	2123600	59.94	3.86
A12	Sample 12	2	2	11	2277366	59.94	3.89
A12	Sample 12	2	2	12	2431133	59.94	3.98
A12	Sample 12	2	2	13	2584950	59.94	3.98
A12	Sample 12	2	2	14	2738750	59.94	3.93
A12	Sample 12	2	2	15	2892566	59.94	3.96
A12	Sample 12	2	2	16	3046350	59.94	3.96
A12	Sample 12	2	2	17	3199916	59.94	3.93
A12	Sample 12	2	2	18	3353683	59.94	3.99
A12	Sample 12	2	2	19	3507500	59.94	4.04
A12	Sample 12	2	2	20	3661333	59.94	4.07
A12	Sample 12	2	2	21	3815100	59.94	4.10
A12	Sample 12	2	2	22	3968916	59.94	4.28
A12	Sample 12	2	2	23	4122716	59.94	4.60
A12	Sample 12	2	2	24	4276483	59.94	5.05
A12	Sample 12	2	2	25	4430316	59.94	6.08
A12	Sample 12	2	2	26	4584133	59.94	8.15
A12	Sample 12	2	2	27	4737900	59.97	11.80
A12	Sample 12	2	2	28	4891700	59.94	18.52
A12	Sample 12	2	2	29	5045533	59.94	30.00
A12	Sample 12	2	2	30	5199383	59.94	46.54
A12	Sample 12	2	2	31	5353200	59.94	62.85
A12	Sample 12	2	2	32	5507000	59.94	72.25
A12	Sample 12	2	2	33	5660800	59.94	76.89
A12	Sample 12	2	2	34	5814633	59.94	80.01
A12	Sample 12	2	2	35	5968416	59.94	82.49
A12	Sample 12	2	2	36	6122233	59.94	84.23
A12	Sample 12	2	2	37	6276000	59.94	85.68
A12	Sample 12	2	2	38	6429816	59.94	86.59
A12	Sample 12	2	2	39	6583600	59.94	87.27
A12	Sample 12	2	2	40	6737416	59.94	87.90
A12	Sample 12	2	2	41	6890967	59.97	88.20
A12	Sample 12	2	2	42	7044766	59.97	88.62
A12	Sample 12	2	2	43	7198550	59.94	89.11
A12	Sample 12	2	2	44	7352366	59.94	89.18
A12	Sample 12	2	2	45	7506166	59.94	89.26
B1	Sample 13	2	2	1	739333	59.94	6.88
B1	Sample 13	2	2	2	893133	59.94	6.98
B1	Sample 13	2	2	3	1046967	59.94	6.93
B1	Sample 13	2	2	4	1200783	59.94	6.97
B1	Sample 13	2	2	5	1354550	59.94	7.06
B1	Sample 13	2	2	6	1508366	59.94	7.01
B1	Sample 13	2	2	7	1662150	59.94	7.00
B1	Sample 13	2	2	8	1815983	59.94	7.03
B1	Sample 13	2	2	9	1969750	59.94	6.98
B1	Sample 13	2	2	10	2123600	59.94	7.06
B1	Sample 13	2	2	11	2277366	59.94	7.08
B1	Sample 13	2	2	12	2431133	59.94	7.02
B1	Sample 13	2	2	13	2584950	59.94	7.03
B1	Sample 13	2	2	14	2738750	59.94	6.96
B1	Sample 13	2	2	15	2892566	59.94	7.09
B1	Sample 13	2	2	16	3046350	59.94	7.04
B1	Sample 13	2	2	17	3199916	59.94	7.02
B1	Sample 13	2	2	18	3353683	59.94	7.06
B1	Sample 13	2	2	19	3507500	59.94	7.02
B1	Sample 13	2	2	20	3661333	59.94	7.10
B1	Sample 13	2	2	21	3815100	59.94	7.24
B1	Sample 13	2	2	22	3968916	59.94	7.43
B1	Sample 13	2	2	23	4122716	59.94	7.81
B1	Sample 13	2	2	24	4276483	59.94	8.55
B1	Sample 13	2	2	25	4430316	59.94	9.95
B1	Sample 13	2	2	26	4584133	59.94	12.82
B1	Sample 13	2	2	27	4737900	59.97	18.42
B1	Sample 13	2	2	28	4891700	59.94	28.15
B1	Sample 13	2	2	29	5045533	59.94	41.82
B1	Sample 13	2	2	30	5199383	59.94	54.94
B1	Sample 13	2	2	31	5353200	59.94	63.94
B1	Sample 13	2	2	32	5507000	59.94	69.60
B1	Sample 13	2	2	33	5660800	59.94	73.72
B1	Sample 13	2	2	34	5814633	59.94	76.63
B1	Sample 13	2	2	35	5968416	59.94	78.87
B1	Sample 13	2	2	36	6122233	59.94	80.70
B1	Sample 13	2	2	37	6276000	59.94	81.67
B1	Sample 13	2	2	38	6429816	59.94	82.87
B1	Sample 13	2	2	39	6583600	59.94	83.55
B1	Sample 13	2	2	40	6737416	59.94	84.28
B1	Sample 13	2	2	41	6890967	59.97	84.81
B1	Sample 13	2	2	42	7044766	59.97	85.19
B1	Sample 13	2	2	43	7198550	59.94	85.55
B1	Sample 13	2	2	44	7352366	59.94	85.83
B1	Sample 13	2	2	45	7506166	59.94	86.18
B2	Sample 14	2	2	1	739333	59.94	6.26
B2	Sample 14	2	2	2	893133	59.94	6.16
B2	Sample 14	2	2	3	1046967	59.94	6.14
B2	Sample 14	2	2	4	1200783	59.94	6.30
B2	Sample 14	2	2	5	1354550	59.94	6.23
B2	Sample 14	2	2	6	1508366	59.94	6.25
B2	Sample 14	2	2	7	1662150	59.94	6.28
B2	Sample 14	2	2	8	1815983	59.94	6.29
B2	Sample 14	2	2	9	1969750	59.94	6.33
B2	Sample 14	2	2	10	2123600	59.94	6.30
B2	Sample 14	2	2	11	2277366	59.94	6.37
B2	Sample 14	2	2	12	2431133	59.94	6.29
B2	Sample 14	2	2	13	2584950	59.94	6.33
B2	Sample 14	2	2	14	2738750	59.94	6.29
B2	Sample 14	2	2	15	2892566	59.94	6.25
B2	Sample 14	2	2	16	3046350	59.94	6.32
B2	Sample 14	2	2	17	3199916	59.94	6.37
B2	Sample 14	2	2	18	3353683	59.94	6.37
B2	Sample 14	2	2	19	3507500	59.94	6.33
B2	Sample 14	2	2	20	3661333	59.94	6.44
B2	Sample 14	2	2	21	3815100	59.94	6.33
B2	Sample 14	2	2	22	3968916	59.94	6.33
B2	Sample 14	2	2	23	4122716	59.94	6.38
B2	Sample 14	2	2	24	4276483	59.94	6.40
B2	Sample 14	2	2	25	4430316	59.94	6.38
B2	Sample 14	2	2	26	4584133	59.94	6.43
B2	Sample 14	2	2	27	4737900	59.97	6.43
B2	Sample 14	2	2	28	4891700	59.94	6.42
B2	Sample 14	2	2	29	5045533	59.94	6.39
B2	Sample 14	2	2	30	5199383	59.94	6.34
B2	Sample 14	2	2	31	5353200	59.94	6.40
B2	Sample 14	2	2	32	5507000	59.94	6.39
B2	Sample 14	2	2	33	5660800	59.94	6.43
B2	Sample 14	2	2	34	5814633	59.94	6.40
B2	Sample 14	2	2	35	5968416	59.94	6.41
B2	Sample 14	2	2	36	6122233	59.94	6.48
B2	Sample 14	2	2	37	6276000	59.94	6.49
B2	Sample 14	2	2	38	6429816	59.94	6.51
B2	Sample 14	2	2	39	6583600	59.94	6.41
B2	Sample 14	2	2	40	6737416	59.94	6.61
B2	Sample 14	2	2	41	6890967	59.97	6.65
B2	Sample 14	2	2	42	7044766	59.97	6.87
B2	Sample 14	2	2	43	7198550	59.94	7.38
B2	Sample 14	2	2	44	7352366	59.94	8.15
B2	Sample 14	2	2	45	7506166	59.94	9.71
B3	Sample 15	2	2	1	739333	59.94	9.66
B3	Sample 15	2	2	2	893133	59.94	9.80
B3	Sample 15	2	2	3	1046967	59.94	9.78
B3	Sample 15	2	2	4	1200783	59.94	9.86
B3	Sample 15	2	2	5	1354550	59.94	9.90
B3	Sample 15	2	2	6	1508366	59.94	9.84
B3	Sample 15	2	2	7	1662150	59.94	9.86
B3	Sample 15	2	2	8	1815983	59.94	9.84
B3	Sample 15	2	2	9	1969750	59.94	9.90
B3	Sample 15	2	2	10	2123600	59.94	9.87
B3	Sample 15	2	2	11	2277366	59.94	9.91
B3	Sample 15	2	2	12	2431133	59.94	9.95
B3	Sample 15	2	2	13	2584950	59.94	9.89
B3	Sample 15	2	2	14	2738750	59.94	9.94
B3	Sample 15	2	2	15	2892566	59.94	9.97
B3	Sample 15	2	2	16	3046350	59.94	10.01
B3	Sample 15	2	2	17	3199916	59.94	9.97
B3	Sample 15	2	2	18	3353683	59.94	9.95
B3	Sample 15	2	2	19	3507500	59.94	9.98
B3	Sample 15	2	2	20	3661333	59.94	10.05
B3	Sample 15	2	2	21	3815100	59.94	10.11
B3	Sample 15	2	2	22	3968916	59.94	10.09
B3	Sample 15	2	2	23	4122716	59.94	10.28
B3	Sample 15	2	2	24	4276483	59.94	10.57
B3	Sample 15	2	2	25	4430316	59.94	11.09
B3	Sample 15	2	2	26	4584133	59.94	12.18
B3	Sample 15	2	2	27	4737900	59.97	14.10
B3	Sample 15	2	2	28	4891700	59.94	17.84
B3	Sample 15	2	2	29	5045533	59.94	24.52
B3	Sample 15	2	2	30	5199383	59.94	35.32
B3	Sample 15	2	2	31	5353200	59.94	48.59
B3	Sample 15	2	2	32	5507000	59.94	58.90
B3	Sample 15	2	2	33	5660800	59.94	65.66
B3	Sample 15	2	2	34	5814633	59.94	71.89
B3	Sample 15	2	2	35	5968416	59.94	76.93
B3	Sample 15	2	2	36	6122233	59.94	81.14
B3	Sample 15	2	2	37	6276000	59.94	84.45
B3	Sample 15	2	2	38	6429816	59.94	86.91
B3	Sample 15	2	2	39	6583600	59.94	89.13
B3	Sample 15	2	2	40	6737416	59.94	90.58
B3	Sample 15	2	2	41	6890967	59.97	92.14
B3	Sample 15	2	2	42	7044766	59.97	93.21
B3	Sample 15	2	2	43	7198550	59.94	94.33
B3	Sample 15	2	2	44	7352366	59.94	94.73
B3	Sample 15	2	2	45	7506166	59.94	95.45
B4	Sample 16	2	2	1	739333	59.94	5.27
B4	Sample 16	2	2	2	893133	59.94	5.28
B4	Sample 16	2	2	3	1046967	59.94	5.29
B4	Sample 16	2	2	4	1200783	59.94	5.33
B4	Sample 16	2	2	5	1354550	59.94	5.34
B4	Sample 16	2	2	6	1508366	59.94	5.32
B4	Sample 16	2	2	7	1662150	59.94	5.35
B4	Sample 16	2	2	8	1815983	59.94	5.36
B4	Sample 16	2	2	9	1969750	59.94	5.33
B4	Sample 16	2	2	10	2123600	59.94	5.34
B4	Sample 16	2	2	11	2277366	59.94	5.40
B4	Sample 16	2	2	12	2431133	59.94	5.41
B4	Sample 16	2	2	13	2584950	59.94	5.31
B4	Sample 16	2	2	14	2738750	59.94	5.35
B4	Sample 16	2	2	15	2892566	59.94	5.44
B4	Sample 16	2	2	16	3046350	59.94	5.40
B4	Sample 16	2	2	17	3199916	59.94	5.36
B4	Sample 16	2	2	18	3353683	59.94	5.42
B4	Sample 16	2	2	19	3507500	59.94	5.36
B4	Sample 16	2	2	20	3661333	59.94	5.39
B4	Sample 16	2	2	21	3815100	59.94	5.43
B4	Sample 16	2	2	22	3968916	59.94	5.39
B4	Sample 16	2	2	23	4122716	59.94	5.45
B4	Sample 16	2	2	24	4276483	59.94	5.50
B4	Sample 16	2	2	25	4430316	59.94	5.46
B4	Sample 16	2	2	26	4584133	59.94	5.60
B4	Sample 16	2	2	27	4737900	59.97	5.69
B4	Sample 16	2	2	28	4891700	59.94	5.83
B4	Sample 16	2	2	29	5045533	59.94	6.43
B4	Sample 16	2	2	30	5199383	59.94	7.17
B4	Sample 16	2	2	31	5353200	59.94	8.82
B4	Sample 16	2	2	32	5507000	59.94	11.90
B4	Sample 16	2	2	33	5660800	59.94	17.83
B4	Sample 16	2	2	34	5814633	59.94	27.77
B4	Sample 16	2	2	35	5968416	59.94	42.05
B4	Sample 16	2	2	36	6122233	59.94	55.73
B4	Sample 16	2	2	37	6276000	59.94	64.66
B4	Sample 16	2	2	38	6429816	59.94	69.99
B4	Sample 16	2	2	39	6583600	59.94	73.20
B4	Sample 16	2	2	40	6737416	59.94	75.53
B4	Sample 16	2	2	41	6890967	59.97	77.12
B4	Sample 16	2	2	42	7044766	59.97	78.32
B4	Sample 16	2	2	43	7198550	59.94	79.06
B4	Sample 16	2	2	44	7352366	59.94	79.71
B4	Sample 16	2	2	45	7506166	59.94	80.22
B5	Sample 17	2	2	1	739333	59.94	4.04
B5	Sample 17	2	2	2	893133	59.94	4.12
B5	Sample 17	2	2	3	1046967	59.94	4.13
B5	Sample 17	2	2	4	1200783	59.94	4.16
B5	Sample 17	2	2	5	1354550	59.94	4.16
B5	Sample 17	2	2	6	1508366	59.94	4.17
B5	Sample 17	2	2	7	1662150	59.94	4.22
B5	Sample 17	2	2	8	1815983	59.94	4.19
B5	Sample 17	2	2	9	1969750	59.94	4.19
B5	Sample 17	2	2	10	2123600	59.94	4.21
B5	Sample 17	2	2	11	2277366	59.94	4.29
B5	Sample 17	2	2	12	2431133	59.94	4.28
B5	Sample 17	2	2	13	2584950	59.94	4.26
B5	Sample 17	2	2	14	2738750	59.94	4.30
B5	Sample 17	2	2	15	2892566	59.94	4.29
B5	Sample 17	2	2	16	3046350	59.94	4.27
B5	Sample 17	2	2	17	3199916	59.94	4.31
B5	Sample 17	2	2	18	3353683	59.94	4.29
B5	Sample 17	2	2	19	3507500	59.94	4.29
B5	Sample 17	2	2	20	3661333	59.94	4.32
B5	Sample 17	2	2	21	3815100	59.94	4.30
B5	Sample 17	2	2	22	3968916	59.94	4.30
B5	Sample 17	2	2	23	4122716	59.94	4.32
B5	Sample 17	2	2	24	4276483	59.94	4.34
B5	Sample 17	2	2	25	4430316	59.94	4.28
B5	Sample 17	2	2	26	4584133	59.94	4.30
B5	Sample 17	2	2	27	4737900	59.97	4.32
B5	Sample 17	2	2	28	4891700	59.94	4.29
B5	Sample 17	2	2	29	5045533	59.94	4.36
B5	Sample 17	2	2	30	5199383	59.94	4.30
B5	Sample 17	2	2	31	5353200	59.94	4.37
B5	Sample 17	2	2	32	5507000	59.94	4.37
B5	Sample 17	2	2	33	5660800	59.94	4.37
B5	Sample 17	2	2	34	5814633	59.94	4.36
B5	Sample 17	2	2	35	5968416	59.94	4.42
B5	Sample 17	2	2	36	6122233	59.94	4.48
B5	Sample 17	2	2	37	6276000	59.94	4.57
B5	Sample 17	2	2	38	6429816	59.94	4.71
B5	Sample 17	2	2	39	6583600	59.94	5.09
B5	Sample 17	2	2	40	6737416	59.94	5.79
B5	Sample 17	2	2	41	6890967	59.97	6.94
B5	Sample 17	2	2	42	7044766	59.97	9.10
B5	Sample 17	2	2	43	7198550	59.94	13.15
B5	Sample 17	2	2	44	7352366	59.94	20.17
B5	Sample 17	2	2	45	7506166	59.94	31.45
B6	Sample 18	2	2	1	739333	59.94	4.81
B6	Sample 18	2	2	2	893133	59.94	4.92
B6	Sample 18	2	2	3	1046967	59.94	4.88
B6	Sample 18	2	2	4	1200783	59.94	4.95
B6	Sample 18	2	2	5	1354550	59.94	5.00
B6	Sample 18	2	2	6	1508366	59.94	4.98
B6	Sample 18	2	2	7	1662150	59.94	5.00
B6	Sample 18	2	2	8	1815983	59.94	5.00
B6	Sample 18	2	2	9	1969750	59.94	5.01
B6	Sample 18	2	2	10	2123600	59.94	5.04
B6	Sample 18	2	2	11	2277366	59.94	5.08
B6	Sample 18	2	2	12	2431133	59.94	5.07
B6	Sample 18	2	2	13	2584950	59.94	5.11
B6	Sample 18	2	2	14	2738750	59.94	5.01
B6	Sample 18	2	2	15	2892566	59.94	5.14
B6	Sample 18	2	2	16	3046350	59.94	5.14
B6	Sample 18	2	2	17	3199916	59.94	5.06
B6	Sample 18	2	2	18	3353683	59.94	5.14
B6	Sample 18	2	2	19	3507500	59.94	5.06
B6	Sample 18	2	2	20	3661333	59.94	5.13
B6	Sample 18	2	2	21	3815100	59.94	5.09
B6	Sample 18	2	2	22	3968916	59.94	5.09
B6	Sample 18	2	2	23	4122716	59.94	5.11
B6	Sample 18	2	2	24	4276483	59.94	5.13
B6	Sample 18	2	2	25	4430316	59.94	5.15
B6	Sample 18	2	2	26	4584133	59.94	5.17
B6	Sample 18	2	2	27	4737900	59.97	5.15
B6	Sample 18	2	2	28	4891700	59.94	5.13
B6	Sample 18	2	2	29	5045533	59.94	5.19
B6	Sample 18	2	2	30	5199383	59.94	5.12
B6	Sample 18	2	2	31	5353200	59.94	5.27
B6	Sample 18	2	2	32	5507000	59.94	5.23
B6	Sample 18	2	2	33	5660800	59.94	5.32
B6	Sample 18	2	2	34	5814633	59.94	5.59
B6	Sample 18	2	2	35	5968416	59.94	5.95
B6	Sample 18	2	2	36	6122233	59.94	6.79
B6	Sample 18	2	2	37	6276000	59.94	8.21
B6	Sample 18	2	2	38	6429816	59.94	10.98
B6	Sample 18	2	2	39	6583600	59.94	16.11
B6	Sample 18	2	2	40	6737416	59.94	25.40
B6	Sample 18	2	2	41	6890967	59.97	39.62
B6	Sample 18	2	2	42	7044766	59.97	56.72
B6	Sample 18	2	2	43	7198550	59.94	69.25
B6	Sample 18	2	2	44	7352366	59.94	75.26
B6	Sample 18	2	2	45	7506166	59.94	79.10
B7	Sample 19	2	2	1	739333	59.94	3.78
B7	Sample 19	2	2	2	893133	59.94	3.81
B7	Sample 19	2	2	3	1046967	59.94	3.79
B7	Sample 19	2	2	4	1200783	59.94	3.89
B7	Sample 19	2	2	5	1354550	59.94	3.91
B7	Sample 19	2	2	6	1508366	59.94	3.92
B7	Sample 19	2	2	7	1662150	59.94	3.89
B7	Sample 19	2	2	8	1815983	59.94	3.90
B7	Sample 19	2	2	9	1969750	59.94	3.90
B7	Sample 19	2	2	10	2123600	59.94	3.97
B7	Sample 19	2	2	11	2277366	59.94	3.99
B7	Sample 19	2	2	12	2431133	59.94	3.95
B7	Sample 19	2	2	13	2584950	59.94	3.97
B7	Sample 19	2	2	14	2738750	59.94	4.02
B7	Sample 19	2	2	15	2892566	59.94	4.06
B7	Sample 19	2	2	16	3046350	59.94	4.00
B7	Sample 19	2	2	17	3199916	59.94	3.98
B7	Sample 19	2	2	18	3353683	59.94	4.06
B7	Sample 19	2	2	19	3507500	59.94	4.07
B7	Sample 19	2	2	20	3661333	59.94	4.13
B7	Sample 19	2	2	21	3815100	59.94	4.19
B7	Sample 19	2	2	22	3968916	59.94	4.35
B7	Sample 19	2	2	23	4122716	59.94	4.70
B7	Sample 19	2	2	24	4276483	59.94	5.36
B7	Sample 19	2	2	25	4430316	59.94	6.67
B7	Sample 19	2	2	26	4584133	59.94	9.22
B7	Sample 19	2	2	27	4737900	59.97	13.81
B7	Sample 19	2	2	28	4891700	59.94	22.09
B7	Sample 19	2	2	29	5045533	59.94	34.49
B7	Sample 19	2	2	30	5199383	59.94	47.89
B7	Sample 19	2	2	31	5353200	59.94	58.26
B7	Sample 19	2	2	32	5507000	59.94	65.25
B7	Sample 19	2	2	33	5660800	59.94	69.99
B7	Sample 19	2	2	34	5814633	59.94	73.05
B7	Sample 19	2	2	35	5968416	59.94	75.12
B7	Sample 19	2	2	36	6122233	59.94	76.89
B7	Sample 19	2	2	37	6276000	59.94	78.05
B7	Sample 19	2	2	38	6429816	59.94	78.99
B7	Sample 19	2	2	39	6583600	59.94	79.69
B7	Sample 19	2	2	40	6737416	59.94	80.25
B7	Sample 19	2	2	41	6890967	59.97	80.62
B7	Sample 19	2	2	42	7044766	59.97	81.04
B7	Sample 19	2	2	43	7198550	59.94	81.49
B7	Sample 19	2	2	44	7352366	59.94	81.61
B7	Sample 19	2	2	45	7506166	59.94	81.96
B8	Sample 20	2	2	1	739333	59.94	6.77
B8	Sample 20	2	2	2	893133	59.94	6.86
B8	Sample 20	2	2	3	1046967	59.94	6.86
B8	Sample 20	2	2	4	1200783	59.94	6.83
B8	Sample 20	2	2	5	1354550	59.94	6.93
B8	Sample 20	2	2	6	1508366	59.94	6.89
B8	Sample 20	2	2	7	1662150	59.94	6.85
B8	Sample 20	2	2	8	1815983	59.94	6.86
B8	Sample 20	2	2	9	1969750	59.94	6.90
B8	Sample 20	2	2	10	2123600	59.94	6.91
B8	Sample 20	2	2	11	2277366	59.94	6.97
B8	Sample 20	2	2	12	2431133	59.94	7.00
B8	Sample 20	2	2	13	2584950	59.94	6.94
B8	Sample 20	2	2	14	2738750	59.94	6.91
B8	Sample 20	2	2	15	2892566	59.94	7.02
B8	Sample 20	2	2	16	3046350	59.94	6.98
B8	Sample 20	2	2	17	3199916	59.94	6.98
B8	Sample 20	2	2	18	3353683	59.94	6.98
B8	Sample 20	2	2	19	3507500	59.94	7.05
B8	Sample 20	2	2	20	3661333	59.94	7.13
B8	Sample 20	2	2	21	3815100	59.94	7.36
B8	Sample 20	2	2	22	3968916	59.94	7.66
B8	Sample 20	2	2	23	4122716	59.94	8.43
B8	Sample 20	2	2	24	4276483	59.94	9.82
B8	Sample 20	2	2	25	4430316	59.94	12.49
B8	Sample 20	2	2	26	4584133	59.94	17.34
B8	Sample 20	2	2	27	4737900	59.97	25.88
B8	Sample 20	2	2	28	4891700	59.94	38.82
B8	Sample 20	2	2	29	5045533	59.94	53.58
B8	Sample 20	2	2	30	5199383	59.94	64.62
B8	Sample 20	2	2	31	5353200	59.94	70.61
B8	Sample 20	2	2	32	5507000	59.94	74.29
B8	Sample 20	2	2	33	5660800	59.94	76.90
B8	Sample 20	2	2	34	5814633	59.94	78.70
B8	Sample 20	2	2	35	5968416	59.94	80.14
B8	Sample 20	2	2	36	6122233	59.94	81.01
B8	Sample 20	2	2	37	6276000	59.94	81.67
B8	Sample 20	2	2	38	6429816	59.94	82.35
B8	Sample 20	2	2	39	6583600	59.94	82.79
B8	Sample 20	2	2	40	6737416	59.94	83.14
B8	Sample 20	2	2	41	6890967	59.97	83.32
B8	Sample 20	2	2	42	7044766	59.97	83.76
B8	Sample 20	2	2	43	7198550	59.94	83.73
B8	Sample 20	2	2	44	7352366	59.94	83.93
B8	Sample 20	2	2	45	7506166	59.94	84.11
B9	Sample 21	2	2	1	739333	59.94	10.65
B9	Sample 21	2	2	2	893133	59.94	10.58
B9	Sample 21	2	2	3	1046967	59.94	10.65
B9	Sample 21	2	2	4	1200783	59.94	10.73
B9	Sample 21	2	2	5	1354550	59.94	10.68
B9	Sample 21	2	2	6	1508366	59.94	10.71
B9	Sample 21	2	2	7	1662150	59.94	10.68
B9	Sample 21	2	2	8	1815983	59.94	10.71
B9	Sample 21	2	2	9	1969750	59.94	10.70
B9	Sample 21	2	2	10	2123600	59.94	10.74
B9	Sample 21	2	2	11	2277366	59.94	10.74
B9	Sample 21	2	2	12	2431133	59.94	10.67
B9	Sample 21	2	2	13	2584950	59.94	10.63
B9	Sample 21	2	2	14	2738750	59.94	10.68
B9	Sample 21	2	2	15	2892566	59.94	10.78
B9	Sample 21	2	2	16	3046350	59.94	10.67
B9	Sample 21	2	2	17	3199916	59.94	10.63
B9	Sample 21	2	2	18	3353683	59.94	10.65
B9	Sample 21	2	2	19	3507500	59.94	10.66
B9	Sample 21	2	2	20	3661333	59.94	10.73
B9	Sample 21	2	2	21	3815100	59.94	10.64
B9	Sample 21	2	2	22	3968916	59.94	10.64
B9	Sample 21	2	2	23	4122716	59.94	10.69
B9	Sample 21	2	2	24	4276483	59.94	10.61
B9	Sample 21	2	2	25	4430316	59.94	10.66
B9	Sample 21	2	2	26	4584133	59.94	10.72
B9	Sample 21	2	2	27	4737900	59.97	10.68
B9	Sample 21	2	2	28	4891700	59.94	10.63
B9	Sample 21	2	2	29	5045533	59.94	10.71
B9	Sample 21	2	2	30	5199383	59.94	10.60
B9	Sample 21	2	2	31	5353200	59.94	10.72
B9	Sample 21	2	2	32	5507000	59.94	10.75
B9	Sample 21	2	2	33	5660800	59.94	10.81
B9	Sample 21	2	2	34	5814633	59.94	11.05
B9	Sample 21	2	2	35	5968416	59.94	11.57
B9	Sample 21	2	2	36	6122233	59.94	12.50
B9	Sample 21	2	2	37	6276000	59.94	14.25
B9	Sample 21	2	2	38	6429816	59.94	17.48
B9	Sample 21	2	2	39	6583600	59.94	23.56
B9	Sample 21	2	2	40	6737416	59.94	33.89
B9	Sample 21	2	2	41	6890967	59.97	48.07
B9	Sample 21	2	2	42	7044766	59.97	62.16
B9	Sample 21	2	2	43	7198550	59.94	71.55
B9	Sample 21	2	2	44	7352366	59.94	76.90
B9	Sample 21	2	2	45	7506166	59.94	80.46
B10	Sample 22	2	2	1	739333	59.94	4.86
B10	Sample 22	2	2	2	893133	59.94	4.94
B10	Sample 22	2	2	3	1046967	59.94	4.94
B10	Sample 22	2	2	4	1200783	59.94	4.97
B10	Sample 22	2	2	5	1354550	59.94	5.03
B10	Sample 22	2	2	6	1508366	59.94	5.05
B10	Sample 22	2	2	7	1662150	59.94	5.03
B10	Sample 22	2	2	8	1815983	59.94	4.98
B10	Sample 22	2	2	9	1969750	59.94	5.00
B10	Sample 22	2	2	10	2123600	59.94	5.10
B10	Sample 22	2	2	11	2277366	59.94	5.17
B10	Sample 22	2	2	12	2431133	59.94	5.08
B10	Sample 22	2	2	13	2584950	59.94	5.06
B10	Sample 22	2	2	14	2738750	59.94	5.09
B10	Sample 22	2	2	15	2892566	59.94	5.21
B10	Sample 22	2	2	16	3046350	59.94	5.16
B10	Sample 22	2	2	17	3199916	59.94	5.12
B10	Sample 22	2	2	18	3353683	59.94	5.10
B10	Sample 22	2	2	19	3507500	59.94	5.10
B10	Sample 22	2	2	20	3661333	59.94	5.19
B10	Sample 22	2	2	21	3815100	59.94	5.15
B10	Sample 22	2	2	22	3968916	59.94	5.15
B10	Sample 22	2	2	23	4122716	59.94	5.08
B10	Sample 22	2	2	24	4276483	59.94	5.22
B10	Sample 22	2	2	25	4430316	59.94	5.18
B10	Sample 22	2	2	26	4584133	59.94	5.22
B10	Sample 22	2	2	27	4737900	59.97	5.24
B10	Sample 22	2	2	28	4891700	59.94	5.19
B10	Sample 22	2	2	29	5045533	59.94	5.23
B10	Sample 22	2	2	30	5199383	59.94	5.28
B10	Sample 22	2	2	31	5353200	59.94	5.44
B10	Sample 22	2	2	32	5507000	59.94	5.53
B10	Sample 22	2	2	33	5660800	59.94	5.94
B10	Sample 22	2	2	34	5814633	59.94	6.66
B10	Sample 22	2	2	35	5968416	59.94	8.07
B10	Sample 22	2	2	36	6122233	59.94	10.66
B10	Sample 22	2	2	37	6276000	59.94	15.64
B10	Sample 22	2	2	38	6429816	59.94	24.24
B10	Sample 22	2	2	39	6583600	59.94	38.19
B10	Sample 22	2	2	40	6737416	59.94	55.99
B10	Sample 22	2	2	41	6890967	59.97	72.41
B10	Sample 22	2	2	42	7044766	59.97	82.81
B10	Sample 22	2	2	43	7198550	59.94	88.44
B10	Sample 22	2	2	44	7352366	59.94	92.31
B10	Sample 22	2	2	45	7506166	59.94	95.17
B11	Sample 23	2	2	1	739333	59.94	6.55
B11	Sample 23	2	2	2	893133	59.94	6.56
B11	Sample 23	2	2	3	1046967	59.94	6.50
B11	Sample 23	2	2	4	1200783	59.94	6.57
B11	Sample 23	2	2	5	1354550	59.94	6.58
B11	Sample 23	2	2	6	1508366	59.94	6.60
B11	Sample 23	2	2	7	1662150	59.94	6.57
B11	Sample 23	2	2	8	1815983	59.94	6.65
B11	Sample 23	2	2	9	1969750	59.94	6.65
B11	Sample 23	2	2	10	2123600	59.94	6.68
B11	Sample 23	2	2	11	2277366	59.94	6.68
B11	Sample 23	2	2	12	2431133	59.94	6.67
B11	Sample 23	2	2	13	2584950	59.94	6.65
B11	Sample 23	2	2	14	2738750	59.94	6.67
B11	Sample 23	2	2	15	2892566	59.94	6.78
B11	Sample 23	2	2	16	3046350	59.94	6.68
B11	Sample 23	2	2	17	3199916	59.94	6.71
B11	Sample 23	2	2	18	3353683	59.94	6.76
B11	Sample 23	2	2	19	3507500	59.94	6.76
B11	Sample 23	2	2	20	3661333	59.94	6.86
B11	Sample 23	2	2	21	3815100	59.94	6.96
B11	Sample 23	2	2	22	3968916	59.94	7.18
B11	Sample 23	2	2	23	4122716	59.94	7.65
B11	Sample 23	2	2	24	4276483	59.94	8.71
B11	Sample 23	2	2	25	4430316	59.94	10.51
B11	Sample 23	2	2	26	4584133	59.94	14.07
B11	Sample 23	2	2	27	4737900	59.97	20.48
B11	Sample 23	2	2	28	4891700	59.94	30.64
B11	Sample 23	2	2	29	5045533	59.94	42.98
B11	Sample 23	2	2	30	5199383	59.94	53.63
B11	Sample 23	2	2	31	5353200	59.94	61.96
B11	Sample 23	2	2	32	5507000	59.94	68.27
B11	Sample 23	2	2	33	5660800	59.94	73.48
B11	Sample 23	2	2	34	5814633	59.94	78.07
B11	Sample 23	2	2	35	5968416	59.94	81.73
B11	Sample 23	2	2	36	6122233	59.94	84.85
B11	Sample 23	2	2	37	6276000	59.94	87.46
B11	Sample 23	2	2	38	6429816	59.94	89.48
B11	Sample 23	2	2	39	6583600	59.94	90.99
B11	Sample 23	2	2	40	6737416	59.94	92.60
B11	Sample 23	2	2	41	6890967	59.97	93.84
B11	Sample 23	2	2	42	7044766	59.97	94.95
B11	Sample 23	2	2	43	7198550	59.94	95.89
B11	Sample 23	2	2	44	7352366	59.94	96.46
B11	Sample 23	2	2	45	7506166	59.94	97.28
B12	Sample 24	2	2	1	739333	59.94	4.39
B12	Sample 24	2	2	2	893133	59.94	4.33
B12	Sample 24	2	2	3	1046967	59.94	4.25
B12	Sample 24	2	2	4	1200783	59.94	4.47
B12	Sample 24	2	2	5	1354550	59.94	4.36
B12	Sample 24	2	2	6	1508366	59.94	4.37
B12	Sample 24	2	2	7	1662150	59.94	4.38
B12	Sample 24	2	2	8	1815983	59.94	4.35
B12	Sample 24	2	2	9	1969750	59.94	4.45
B12	Sample 24	2	2	10	2123600	59.94	4.40
B12	Sample 24	2	2	11	2277366	59.94	4.48
B12	Sample 24	2	2	12	2431133	59.94	4.41
B12	Sample 24	2	2	13	2584950	59.94	4.44
B12	Sample 24	2	2	14	2738750	59.94	4.36
B12	Sample 24	2	2	15	2892566	59.94	4.52
B12	Sample 24	2	2	16	3046350	59.94	4.42
B12	Sample 24	2	2	17	3199916	59.94	4.47
B12	Sample 24	2	2	18	3353683	59.94	4.55
B12	Sample 24	2	2	19	3507500	59.94	4.61
B12	Sample 24	2	2	20	3661333	59.94	4.66
B12	Sample 24	2	2	21	3815100	59.94	4.90
B12	Sample 24	2	2	22	3968916	59.94	5.30
B12	Sample 24	2	2	23	4122716	59.94	6.09
B12	Sample 24	2	2	24	4276483	59.94	7.62
B12	Sample 24	2	2	25	4430316	59.94	10.56
B12	Sample 24	2	2	26	4584133	59.94	16.00
B12	Sample 24	2	2	27	4737900	59.97	25.98
B12	Sample 24	2	2	28	4891700	59.94	40.82
B12	Sample 24	2	2	29	5045533	59.94	56.83
B12	Sample 24	2	2	30	5199383	59.94	67.38
B12	Sample 24	2	2	31	5353200	59.94	72.97
B12	Sample 24	2	2	32	5507000	59.94	76.42
B12	Sample 24	2	2	33	5660800	59.94	78.90
B12	Sample 24	2	2	34	5814633	59.94	80.73
B12	Sample 24	2	2	35	5968416	59.94	82.01
B12	Sample 24	2	2	36	6122233	59.94	83.05
B12	Sample 24	2	2	37	6276000	59.94	83.86
B12	Sample 24	2	2	38	6429816	59.94	84.52
B12	Sample 24	2	2	39	6583600	59.94	84.91
B12	Sample 24	2	2	40	6737416	59.94	85.29
B12	Sample 24	2	2	41	6890967	59.97	85.56
B12	Sample 24	2	2	42	7044766	59.97	85.53
B12	Sample 24	2	2	43	7198550	59.94	85.97
B12	Sample 24	2	2	44	7352366	59.94	86.02
B12	Sample 24	2	2	45	7506166	59.94	86.22
C1	Sample 25	2	2	1	739333	59.94	4.90
C1	Sample 25	2	2	2	893133	59.94	5.03
C1	Sample 25	2	2	3	1046967	59.94	4.98
C1	Sample 25	2	2	4	1200783	59.94	5.11
C1	Sample 25	2	2	5	1354550	59.94	5.08
C1	Sample 25	2	2	6	1508366	59.94	5.09
C1	Sample 25	2	2	7	1662150	59.94	5.08
C1	Sample 25	2	2	8	1815983	59.94	5.09
C1	Sample 25	2	2	9	1969750	59.94	5.11
C1	Sample 25	2	2	10	2123600	59.94	5.19
C1	Sample 25	2	2	11	2277366	59.94	5.12
C1	Sample 25	2	2	12	2431133	59.94	5.15
C1	Sample 25	2	2	13	2584950	59.94	5.11
C1	Sample 25	2	2	14	2738750	59.94	5.16
C1	Sample 25	2	2	15	2892566	59.94	5.16
C1	Sample 25	2	2	16	3046350	59.94	5.12
C1	Sample 25	2	2	17	3199916	59.94	5.14
C1	Sample 25	2	2	18	3353683	59.94	5.21
C1	Sample 25	2	2	19	3507500	59.94	5.17
C1	Sample 25	2	2	20	3661333	59.94	5.22
C1	Sample 25	2	2	21	3815100	59.94	5.26
C1	Sample 25	2	2	22	3968916	59.94	5.31
C1	Sample 25	2	2	23	4122716	59.94	5.57
C1	Sample 25	2	2	24	4276483	59.94	6.00
C1	Sample 25	2	2	25	4430316	59.94	6.78
C1	Sample 25	2	2	26	4584133	59.94	8.31
C1	Sample 25	2	2	27	4737900	59.97	11.19
C1	Sample 25	2	2	28	4891700	59.94	16.47
C1	Sample 25	2	2	29	5045533	59.94	25.58
C1	Sample 25	2	2	30	5199383	59.94	39.47
C1	Sample 25	2	2	31	5353200	59.94	55.18
C1	Sample 25	2	2	32	5507000	59.94	66.40
C1	Sample 25	2	2	33	5660800	59.94	71.82
C1	Sample 25	2	2	34	5814633	59.94	75.28
C1	Sample 25	2	2	35	5968416	59.94	77.46
C1	Sample 25	2	2	36	6122233	59.94	79.18
C1	Sample 25	2	2	37	6276000	59.94	80.22
C1	Sample 25	2	2	38	6429816	59.94	80.76
C1	Sample 25	2	2	39	6583600	59.94	81.36
C1	Sample 25	2	2	40	6737416	59.94	81.87
C1	Sample 25	2	2	41	6890967	59.97	82.22
C1	Sample 25	2	2	42	7044766	59.97	82.34
C1	Sample 25	2	2	43	7198550	59.94	82.49
C1	Sample 25	2	2	44	7352366	59.94	82.54
C1	Sample 25	2	2	45	7506166	59.94	82.71
C2	Sample 26	2	2	1	739333	59.94	7.64
C2	Sample 26	2	2	2	893133	59.94	7.80
C2	Sample 26	2	2	3	1046967	59.94	7.69
C2	Sample 26	2	2	4	1200783	59.94	7.83
C2	Sample 26	2	2	5	1354550	59.94	7.80
C2	Sample 26	2	2	6	1508366	59.94	7.76
C2	Sample 26	2	2	7	1662150	59.94	7.82
C2	Sample 26	2	2	8	1815983	59.94	7.85
C2	Sample 26	2	2	9	1969750	59.94	7.82
C2	Sample 26	2	2	10	2123600	59.94	7.81
C2	Sample 26	2	2	11	2277366	59.94	7.79
C2	Sample 26	2	2	12	2431133	59.94	7.84
C2	Sample 26	2	2	13	2584950	59.94	7.83
C2	Sample 26	2	2	14	2738750	59.94	7.85
C2	Sample 26	2	2	15	2892566	59.94	7.86
C2	Sample 26	2	2	16	3046350	59.94	7.86
C2	Sample 26	2	2	17	3199916	59.94	7.84
C2	Sample 26	2	2	18	3353683	59.94	7.89
C2	Sample 26	2	2	19	3507500	59.94	7.85
C2	Sample 26	2	2	20	3661333	59.94	7.83
C2	Sample 26	2	2	21	3815100	59.94	7.78
C2	Sample 26	2	2	22	3968916	59.94	7.83
C2	Sample 26	2	2	23	4122716	59.94	7.85
C2	Sample 26	2	2	24	4276483	59.94	7.83
C2	Sample 26	2	2	25	4430316	59.94	7.84
C2	Sample 26	2	2	26	4584133	59.94	7.82
C2	Sample 26	2	2	27	4737900	59.97	7.91
C2	Sample 26	2	2	28	4891700	59.94	7.88
C2	Sample 26	2	2	29	5045533	59.94	7.94
C2	Sample 26	2	2	30	5199383	59.94	7.93
C2	Sample 26	2	2	31	5353200	59.94	8.02
C2	Sample 26	2	2	32	5507000	59.94	8.15
C2	Sample 26	2	2	33	5660800	59.94	8.42
C2	Sample 26	2	2	34	5814633	59.94	9.01
C2	Sample 26	2	2	35	5968416	59.94	10.03
C2	Sample 26	2	2	36	6122233	59.94	12.09
C2	Sample 26	2	2	37	6276000	59.94	15.82
C2	Sample 26	2	2	38	6429816	59.94	22.77
C2	Sample 26	2	2	39	6583600	59.94	33.54
C2	Sample 26	2	2	40	6737416	59.94	46.53
C2	Sample 26	2	2	41	6890967	59.97	57.41
C2	Sample 26	2	2	42	7044766	59.97	64.61
C2	Sample 26	2	2	43	7198550	59.94	69.28
C2	Sample 26	2	2	44	7352366	59.94	72.39
C2	Sample 26	2	2	45	7506166	59.94	74.69
C3	Sample 27	2	2	1	739333	59.94	5.57
C3	Sample 27	2	2	2	893133	59.94	5.66
C3	Sample 27	2	2	3	1046967	59.94	5.59
C3	Sample 27	2	2	4	1200783	59.94	5.69
C3	Sample 27	2	2	5	1354550	59.94	5.68
C3	Sample 27	2	2	6	1508366	59.94	5.72
C3	Sample 27	2	2	7	1662150	59.94	5.73
C3	Sample 27	2	2	8	1815983	59.94	5.74
C3	Sample 27	2	2	9	1969750	59.94	5.72
C3	Sample 27	2	2	10	2123600	59.94	5.79
C3	Sample 27	2	2	11	2277366	59.94	5.77
C3	Sample 27	2	2	12	2431133	59.94	5.80
C3	Sample 27	2	2	13	2584950	59.94	5.80
C3	Sample 27	2	2	14	2738750	59.94	5.74
C3	Sample 27	2	2	15	2892566	59.94	5.83
C3	Sample 27	2	2	16	3046350	59.94	5.83
C3	Sample 27	2	2	17	3199916	59.94	5.85
C3	Sample 27	2	2	18	3353683	59.94	5.81
C3	Sample 27	2	2	19	3507500	59.94	5.77
C3	Sample 27	2	2	20	3661333	59.94	5.80
C3	Sample 27	2	2	21	3815100	59.94	5.82
C3	Sample 27	2	2	22	3968916	59.94	5.78
C3	Sample 27	2	2	23	4122716	59.94	5.84
C3	Sample 27	2	2	24	4276483	59.94	5.95
C3	Sample 27	2	2	25	4430316	59.94	6.00
C3	Sample 27	2	2	26	4584133	59.94	6.17
C3	Sample 27	2	2	27	4737900	59.97	6.51
C3	Sample 27	2	2	28	4891700	59.94	7.27
C3	Sample 27	2	2	29	5045533	59.94	8.65
C3	Sample 27	2	2	30	5199383	59.94	11.19
C3	Sample 27	2	2	31	5353200	59.94	16.17
C3	Sample 27	2	2	32	5507000	59.94	25.20
C3	Sample 27	2	2	33	5660800	59.94	39.02
C3	Sample 27	2	2	34	5814633	59.94	54.21
C3	Sample 27	2	2	35	5968416	59.94	65.57
C3	Sample 27	2	2	36	6122233	59.94	72.45
C3	Sample 27	2	2	37	6276000	59.94	76.49
C3	Sample 27	2	2	38	6429816	59.94	79.28
C3	Sample 27	2	2	39	6583600	59.94	81.10
C3	Sample 27	2	2	40	6737416	59.94	82.47
C3	Sample 27	2	2	41	6890967	59.97	83.44
C3	Sample 27	2	2	42	7044766	59.97	84.06
C3	Sample 27	2	2	43	7198550	59.94	84.78
C3	Sample 27	2	2	44	7352366	59.94	85.04
C3	Sample 27	2	2	45	7506166	59.94	85.72
C4	Sample 28	2	2	1	739333	59.94	3.31
C4	Sample 28	2	2	2	893133	59.94	3.36
C4	Sample 28	2	2	3	1046967	59.94	3.36
C4	Sample 28	2	2	4	1200783	59.94	3.45
C4	Sample 28	2	2	5	1354550	59.94	3.47
C4	Sample 28	2	2	6	1508366	59.94	3.44
C4	Sample 28	2	2	7	1662150	59.94	3.46
C4	Sample 28	2	2	8	1815983	59.94	3.48
C4	Sample 28	2	2	9	1969750	59.94	3.49
C4	Sample 28	2	2	10	2123600	59.94	3.54
C4	Sample 28	2	2	11	2277366	59.94	3.54
C4	Sample 28	2	2	12	2431133	59.94	3.59
C4	Sample 28	2	2	13	2584950	59.94	3.53
C4	Sample 28	2	2	14	2738750	59.94	3.51
C4	Sample 28	2	2	15	2892566	59.94	3.59
C4	Sample 28	2	2	16	3046350	59.94	3.55
C4	Sample 28	2	2	17	3199916	59.94	3.60
C4	Sample 28	2	2	18	3353683	59.94	3.62
C4	Sample 28	2	2	19	3507500	59.94	3.54
C4	Sample 28	2	2	20	3661333	59.94	3.58
C4	Sample 28	2	2	21	3815100	59.94	3.60
C4	Sample 28	2	2	22	3968916	59.94	3.60
C4	Sample 28	2	2	23	4122716	59.94	3.58
C4	Sample 28	2	2	24	4276483	59.94	3.64
C4	Sample 28	2	2	25	4430316	59.94	3.61
C4	Sample 28	2	2	26	4584133	59.94	3.69
C4	Sample 28	2	2	27	4737900	59.97	3.73
C4	Sample 28	2	2	28	4891700	59.94	3.85
C4	Sample 28	2	2	29	5045533	59.94	4.06
C4	Sample 28	2	2	30	5199383	59.94	4.42
C4	Sample 28	2	2	31	5353200	59.94	5.15
C4	Sample 28	2	2	32	5507000	59.94	6.60
C4	Sample 28	2	2	33	5660800	59.94	9.33
C4	Sample 28	2	2	34	5814633	59.94	14.55
C4	Sample 28	2	2	35	5968416	59.94	23.18
C4	Sample 28	2	2	36	6122233	59.94	36.47
C4	Sample 28	2	2	37	6276000	59.94	49.12
C4	Sample 28	2	2	38	6429816	59.94	56.42
C4	Sample 28	2	2	39	6583600	59.94	61.29
C4	Sample 28	2	2	40	6737416	59.94	65.41
C4	Sample 28	2	2	41	6890967	59.97	68.97
C4	Sample 28	2	2	42	7044766	59.97	71.72
C4	Sample 28	2	2	43	7198550	59.94	73.66
C4	Sample 28	2	2	44	7352366	59.94	75.25
C4	Sample 28	2	2	45	7506166	59.94	76.65
C5	Sample 29	2	2	1	739333	59.94	3.91
C5	Sample 29	2	2	2	893133	59.94	3.96
C5	Sample 29	2	2	3	1046967	59.94	3.96
C5	Sample 29	2	2	4	1200783	59.94	4.09
C5	Sample 29	2	2	5	1354550	59.94	4.04
C5	Sample 29	2	2	6	1508366	59.94	4.08
C5	Sample 29	2	2	7	1662150	59.94	4.08
C5	Sample 29	2	2	8	1815983	59.94	4.05
C5	Sample 29	2	2	9	1969750	59.94	4.07
C5	Sample 29	2	2	10	2123600	59.94	4.10
C5	Sample 29	2	2	11	2277366	59.94	4.12
C5	Sample 29	2	2	12	2431133	59.94	4.12
C5	Sample 29	2	2	13	2584950	59.94	4.15
C5	Sample 29	2	2	14	2738750	59.94	4.13
C5	Sample 29	2	2	15	2892566	59.94	4.19
C5	Sample 29	2	2	16	3046350	59.94	4.17
C5	Sample 29	2	2	17	3199916	59.94	4.13
C5	Sample 29	2	2	18	3353683	59.94	4.21
C5	Sample 29	2	2	19	3507500	59.94	4.18
C5	Sample 29	2	2	20	3661333	59.94	4.12
C5	Sample 29	2	2	21	3815100	59.94	4.18
C5	Sample 29	2	2	22	3968916	59.94	4.16
C5	Sample 29	2	2	23	4122716	59.94	4.18
C5	Sample 29	2	2	24	4276483	59.94	4.22
C5	Sample 29	2	2	25	4430316	59.94	4.21
C5	Sample 29	2	2	26	4584133	59.94	4.17
C5	Sample 29	2	2	27	4737900	59.97	4.23
C5	Sample 29	2	2	28	4891700	59.94	4.23
C5	Sample 29	2	2	29	5045533	59.94	4.27
C5	Sample 29	2	2	30	5199383	59.94	4.31
C5	Sample 29	2	2	31	5353200	59.94	4.37
C5	Sample 29	2	2	32	5507000	59.94	4.50
C5	Sample 29	2	2	33	5660800	59.94	4.65
C5	Sample 29	2	2	34	5814633	59.94	5.14
C5	Sample 29	2	2	35	5968416	59.94	5.90
C5	Sample 29	2	2	36	6122233	59.94	7.40
C5	Sample 29	2	2	37	6276000	59.94	10.29
C5	Sample 29	2	2	38	6429816	59.94	15.53
C5	Sample 29	2	2	39	6583600	59.94	24.19
C5	Sample 29	2	2	40	6737416	59.94	35.90
C5	Sample 29	2	2	41	6890967	59.97	47.79
C5	Sample 29	2	2	42	7044766	59.97	57.75
C5	Sample 29	2	2	43	7198550	59.94	64.39
C5	Sample 29	2	2	44	7352366	59.94	68.49
C5	Sample 29	2	2	45	7506166	59.94	70.81
C6	Sample 30	2	2	1	739333	59.94	6.91
C6	Sample 30	2	2	2	893133	59.94	6.93
C6	Sample 30	2	2	3	1046967	59.94	6.91
C6	Sample 30	2	2	4	1200783	59.94	6.98
C6	Sample 30	2	2	5	1354550	59.94	6.96
C6	Sample 30	2	2	6	1508366	59.94	6.96
C6	Sample 30	2	2	7	1662150	59.94	6.97
C6	Sample 30	2	2	8	1815983	59.94	7.00
C6	Sample 30	2	2	9	1969750	59.94	6.97
C6	Sample 30	2	2	10	2123600	59.94	7.00
C6	Sample 30	2	2	11	2277366	59.94	7.02
C6	Sample 30	2	2	12	2431133	59.94	7.03
C6	Sample 30	2	2	13	2584950	59.94	6.98
C6	Sample 30	2	2	14	2738750	59.94	7.00
C6	Sample 30	2	2	15	2892566	59.94	7.05
C6	Sample 30	2	2	16	3046350	59.94	7.01
C6	Sample 30	2	2	17	3199916	59.94	7.01
C6	Sample 30	2	2	18	3353683	59.94	7.01
C6	Sample 30	2	2	19	3507500	59.94	7.01
C6	Sample 30	2	2	20	3661333	59.94	7.02
C6	Sample 30	2	2	21	3815100	59.94	7.04
C6	Sample 30	2	2	22	3968916	59.94	7.00
C6	Sample 30	2	2	23	4122716	59.94	7.00
C6	Sample 30	2	2	24	4276483	59.94	6.98
C6	Sample 30	2	2	25	4430316	59.94	6.99
C6	Sample 30	2	2	26	4584133	59.94	7.03
C6	Sample 30	2	2	27	4737900	59.97	6.99
C6	Sample 30	2	2	28	4891700	59.94	7.03
C6	Sample 30	2	2	29	5045533	59.94	7.06
C6	Sample 30	2	2	30	5199383	59.94	7.06
C6	Sample 30	2	2	31	5353200	59.94	7.03
C6	Sample 30	2	2	32	5507000	59.94	7.11
C6	Sample 30	2	2	33	5660800	59.94	7.09
C6	Sample 30	2	2	34	5814633	59.94	7.05
C6	Sample 30	2	2	35	5968416	59.94	7.19
C6	Sample 30	2	2	36	6122233	59.94	7.29
C6	Sample 30	2	2	37	6276000	59.94	7.53
C6	Sample 30	2	2	38	6429816	59.94	7.84
C6	Sample 30	2	2	39	6583600	59.94	8.50
C6	Sample 30	2	2	40	6737416	59.94	9.80
C6	Sample 30	2	2	41	6890967	59.97	11.92
C6	Sample 30	2	2	42	7044766	59.97	15.75
C6	Sample 30	2	2	43	7198550	59.94	21.97
C6	Sample 30	2	2	44	7352366	59.94	30.04
C6	Sample 30	2	2	45	7506166	59.94	37.06
C7	Sample 31	2	2	1	739333	59.94	4.94
C7	Sample 31	2	2	2	893133	59.94	5.03
C7	Sample 31	2	2	3	1046967	59.94	5.04
C7	Sample 31	2	2	4	1200783	59.94	5.07
C7	Sample 31	2	2	5	1354550	59.94	5.09
C7	Sample 31	2	2	6	1508366	59.94	5.07
C7	Sample 31	2	2	7	1662150	59.94	5.05
C7	Sample 31	2	2	8	1815983	59.94	5.08
C7	Sample 31	2	2	9	1969750	59.94	5.04
C7	Sample 31	2	2	10	2123600	59.94	5.11
C7	Sample 31	2	2	11	2277366	59.94	5.07
C7	Sample 31	2	2	12	2431133	59.94	5.12
C7	Sample 31	2	2	13	2584950	59.94	5.08
C7	Sample 31	2	2	14	2738750	59.94	5.14
C7	Sample 31	2	2	15	2892566	59.94	5.13
C7	Sample 31	2	2	16	3046350	59.94	5.11
C7	Sample 31	2	2	17	3199916	59.94	5.15
C7	Sample 31	2	2	18	3353683	59.94	5.21
C7	Sample 31	2	2	19	3507500	59.94	5.13
C7	Sample 31	2	2	20	3661333	59.94	5.17
C7	Sample 31	2	2	21	3815100	59.94	5.18
C7	Sample 31	2	2	22	3968916	59.94	5.14
C7	Sample 31	2	2	23	4122716	59.94	5.18
C7	Sample 31	2	2	24	4276483	59.94	5.20
C7	Sample 31	2	2	25	4430316	59.94	5.18
C7	Sample 31	2	2	26	4584133	59.94	5.20
C7	Sample 31	2	2	27	4737900	59.97	5.14
C7	Sample 31	2	2	28	4891700	59.94	5.19
C7	Sample 31	2	2	29	5045533	59.94	5.22
C7	Sample 31	2	2	30	5199383	59.94	5.18
C7	Sample 31	2	2	31	5353200	59.94	5.28
C7	Sample 31	2	2	32	5507000	59.94	5.54
C7	Sample 31	2	2	33	5660800	59.94	5.78
C7	Sample 31	2	2	34	5814633	59.94	6.30
C7	Sample 31	2	2	35	5968416	59.94	7.36
C7	Sample 31	2	2	36	6122233	59.94	9.25
C7	Sample 31	2	2	37	6276000	59.94	12.56
C7	Sample 31	2	2	38	6429816	59.94	18.30
C7	Sample 31	2	2	39	6583600	59.94	26.12
C7	Sample 31	2	2	40	6737416	59.94	33.70
C7	Sample 31	2	2	41	6890967	59.97	39.85
C7	Sample 31	2	2	42	7044766	59.97	45.08
C7	Sample 31	2	2	43	7198550	59.94	50.13
C7	Sample 31	2	2	44	7352366	59.94	54.46
C7	Sample 31	2	2	45	7506166	59.94	57.77
C8	Sample 32	2	2	1	739333	59.94	4.02
C8	Sample 32	2	2	2	893133	59.94	4.03
C8	Sample 32	2	2	3	1046967	59.94	4.07
C8	Sample 32	2	2	4	1200783	59.94	4.10
C8	Sample 32	2	2	5	1354550	59.94	4.16
C8	Sample 32	2	2	6	1508366	59.94	4.11
C8	Sample 32	2	2	7	1662150	59.94	4.09
C8	Sample 32	2	2	8	1815983	59.94	4.15
C8	Sample 32	2	2	9	1969750	59.94	4.15
C8	Sample 32	2	2	10	2123600	59.94	4.19
C8	Sample 32	2	2	11	2277366	59.94	4.19
C8	Sample 32	2	2	12	2431133	59.94	4.16
C8	Sample 32	2	2	13	2584950	59.94	4.22
C8	Sample 32	2	2	14	2738750	59.94	4.16
C8	Sample 32	2	2	15	2892566	59.94	4.23
C8	Sample 32	2	2	16	3046350	59.94	4.21
C8	Sample 32	2	2	17	3199916	59.94	4.21
C8	Sample 32	2	2	18	3353683	59.94	4.29
C8	Sample 32	2	2	19	3507500	59.94	4.19
C8	Sample 32	2	2	20	3661333	59.94	4.28
C8	Sample 32	2	2	21	3815100	59.94	4.24
C8	Sample 32	2	2	22	3968916	59.94	4.19
C8	Sample 32	2	2	23	4122716	59.94	4.26
C8	Sample 32	2	2	24	4276483	59.94	4.28
C8	Sample 32	2	2	25	4430316	59.94	4.22
C8	Sample 32	2	2	26	4584133	59.94	4.26
C8	Sample 32	2	2	27	4737900	59.97	4.24
C8	Sample 32	2	2	28	4891700	59.94	4.29
C8	Sample 32	2	2	29	5045533	59.94	4.29
C8	Sample 32	2	2	30	5199383	59.94	4.30
C8	Sample 32	2	2	31	5353200	59.94	4.32
C8	Sample 32	2	2	32	5507000	59.94	4.34
C8	Sample 32	2	2	33	5660800	59.94	4.37
C8	Sample 32	2	2	34	5814633	59.94	4.43
C8	Sample 32	2	2	35	5968416	59.94	4.48
C8	Sample 32	2	2	36	6122233	59.94	4.63
C8	Sample 32	2	2	37	6276000	59.94	5.04
C8	Sample 32	2	2	38	6429816	59.94	5.70
C8	Sample 32	2	2	39	6583600	59.94	7.02
C8	Sample 32	2	2	40	6737416	59.94	9.47
C8	Sample 32	2	2	41	6890967	59.97	13.86
C8	Sample 32	2	2	42	7044766	59.97	21.61
C8	Sample 32	2	2	43	7198550	59.94	32.72
C8	Sample 32	2	2	44	7352366	59.94	45.11
C8	Sample 32	2	2	45	7506166	59.94	56.00
C9	Sample 33	2	2	1	739333	59.94	4.15
C9	Sample 33	2	2	2	893133	59.94	4.16
C9	Sample 33	2	2	3	1046967	59.94	4.14
C9	Sample 33	2	2	4	1200783	59.94	4.25
C9	Sample 33	2	2	5	1354550	59.94	4.20
C9	Sample 33	2	2	6	1508366	59.94	4.22
C9	Sample 33	2	2	7	1662150	59.94	4.22
C9	Sample 33	2	2	8	1815983	59.94	4.30
C9	Sample 33	2	2	9	1969750	59.94	4.24
C9	Sample 33	2	2	10	2123600	59.94	4.26
C9	Sample 33	2	2	11	2277366	59.94	4.24
C9	Sample 33	2	2	12	2431133	59.94	4.34
C9	Sample 33	2	2	13	2584950	59.94	4.34
C9	Sample 33	2	2	14	2738750	59.94	4.27
C9	Sample 33	2	2	15	2892566	59.94	4.37
C9	Sample 33	2	2	16	3046350	59.94	4.32
C9	Sample 33	2	2	17	3199916	59.94	4.35
C9	Sample 33	2	2	18	3353683	59.94	4.37
C9	Sample 33	2	2	19	3507500	59.94	4.33
C9	Sample 33	2	2	20	3661333	59.94	4.37
C9	Sample 33	2	2	21	3815100	59.94	4.35
C9	Sample 33	2	2	22	3968916	59.94	4.33
C9	Sample 33	2	2	23	4122716	59.94	4.40
C9	Sample 33	2	2	24	4276483	59.94	4.40
C9	Sample 33	2	2	25	4430316	59.94	4.34
C9	Sample 33	2	2	26	4584133	59.94	4.36
C9	Sample 33	2	2	27	4737900	59.97	4.40
C9	Sample 33	2	2	28	4891700	59.94	4.47
C9	Sample 33	2	2	29	5045533	59.94	4.55
C9	Sample 33	2	2	30	5199383	59.94	4.66
C9	Sample 33	2	2	31	5353200	59.94	4.86
C9	Sample 33	2	2	32	5507000	59.94	5.36
C9	Sample 33	2	2	33	5660800	59.94	6.10
C9	Sample 33	2	2	34	5814633	59.94	7.74
C9	Sample 33	2	2	35	5968416	59.94	10.82
C9	Sample 33	2	2	36	6122233	59.94	16.54
C9	Sample 33	2	2	37	6276000	59.94	26.30
C9	Sample 33	2	2	38	6429816	59.94	39.73
C9	Sample 33	2	2	39	6583600	59.94	52.09
C9	Sample 33	2	2	40	6737416	59.94	61.01
C9	Sample 33	2	2	41	6890967	59.97	66.78
C9	Sample 33	2	2	42	7044766	59.97	70.56
C9	Sample 33	2	2	43	7198550	59.94	73.22
C9	Sample 33	2	2	44	7352366	59.94	74.64
C9	Sample 33	2	2	45	7506166	59.94	75.85
C10	Sample 34	2	2	1	739333	59.94	5.06
C10	Sample 34	2	2	2	893133	59.94	5.10
C10	Sample 34	2	2	3	1046967	59.94	5.12
C10	Sample 34	2	2	4	1200783	59.94	5.24
C10	Sample 34	2	2	5	1354550	59.94	5.22
C10	Sample 34	2	2	6	1508366	59.94	5.19
C10	Sample 34	2	2	7	1662150	59.94	5.22
C10	Sample 34	2	2	8	1815983	59.94	5.23
C10	Sample 34	2	2	9	1969750	59.94	5.25
C10	Sample 34	2	2	10	2123600	59.94	5.30
C10	Sample 34	2	2	11	2277366	59.94	5.35
C10	Sample 34	2	2	12	2431133	59.94	5.31
C10	Sample 34	2	2	13	2584950	59.94	5.29
C10	Sample 34	2	2	14	2738750	59.94	5.29
C10	Sample 34	2	2	15	2892566	59.94	5.32
C10	Sample 34	2	2	16	3046350	59.94	5.37
C10	Sample 34	2	2	17	3199916	59.94	5.35
C10	Sample 34	2	2	18	3353683	59.94	5.35
C10	Sample 34	2	2	19	3507500	59.94	5.35
C10	Sample 34	2	2	20	3661333	59.94	5.35
C10	Sample 34	2	2	21	3815100	59.94	5.38
C10	Sample 34	2	2	22	3968916	59.94	5.38
C10	Sample 34	2	2	23	4122716	59.94	5.36
C10	Sample 34	2	2	24	4276483	59.94	5.40
C10	Sample 34	2	2	25	4430316	59.94	5.36
C10	Sample 34	2	2	26	4584133	59.94	5.41
C10	Sample 34	2	2	27	4737900	59.97	5.36
C10	Sample 34	2	2	28	4891700	59.94	5.39
C10	Sample 34	2	2	29	5045533	59.94	5.43
C10	Sample 34	2	2	30	5199383	59.94	5.43
C10	Sample 34	2	2	31	5353200	59.94	5.46
C10	Sample 34	2	2	32	5507000	59.94	5.48
C10	Sample 34	2	2	33	5660800	59.94	5.43
C10	Sample 34	2	2	34	5814633	59.94	5.50
C10	Sample 34	2	2	35	5968416	59.94	5.43
C10	Sample 34	2	2	36	6122233	59.94	5.47
C10	Sample 34	2	2	37	6276000	59.94	5.55
C10	Sample 34	2	2	38	6429816	59.94	5.58
C10	Sample 34	2	2	39	6583600	59.94	5.66
C10	Sample 34	2	2	40	6737416	59.94	5.90
C10	Sample 34	2	2	41	6890967	59.97	6.13
C10	Sample 34	2	2	42	7044766	59.97	6.75
C10	Sample 34	2	2	43	7198550	59.94	7.92
C10	Sample 34	2	2	44	7352366	59.94	10.02
C10	Sample 34	2	2	45	7506166	59.94	13.79
C11	Sample 35	2	2	1	739333	59.94	7.35
C11	Sample 35	2	2	2	893133	59.94	7.34
C11	Sample 35	2	2	3	1046967	59.94	7.36
C11	Sample 35	2	2	4	1200783	59.94	7.49
C11	Sample 35	2	2	5	1354550	59.94	7.49
C11	Sample 35	2	2	6	1508366	59.94	7.46
C11	Sample 35	2	2	7	1662150	59.94	7.45
C11	Sample 35	2	2	8	1815983	59.94	7.48
C11	Sample 35	2	2	9	1969750	59.94	7.43
C11	Sample 35	2	2	10	2123600	59.94	7.49
C11	Sample 35	2	2	11	2277366	59.94	7.51
C11	Sample 35	2	2	12	2431133	59.94	7.55
C11	Sample 35	2	2	13	2584950	59.94	7.53
C11	Sample 35	2	2	14	2738750	59.94	7.58
C11	Sample 35	2	2	15	2892566	59.94	7.57
C11	Sample 35	2	2	16	3046350	59.94	7.54
C11	Sample 35	2	2	17	3199916	59.94	7.54
C11	Sample 35	2	2	18	3353683	59.94	7.59
C11	Sample 35	2	2	19	3507500	59.94	7.55
C11	Sample 35	2	2	20	3661333	59.94	7.53
C11	Sample 35	2	2	21	3815100	59.94	7.53
C11	Sample 35	2	2	22	3968916	59.94	7.53
C11	Sample 35	2	2	23	4122716	59.94	7.58
C11	Sample 35	2	2	24	4276483	59.94	7.56
C11	Sample 35	2	2	25	4430316	59.94	7.54
C11	Sample 35	2	2	26	4584133	59.94	7.61
C11	Sample 35	2	2	27	4737900	59.97	7.54
C11	Sample 35	2	2	28	4891700	59.94	7.66
C11	Sample 35	2	2	29	5045533	59.94	7.70
C11	Sample 35	2	2	30	5199383	59.94	7.70
C11	Sample 35	2	2	31	5353200	59.94	7.87
C11	Sample 35	2	2	32	5507000	59.94	8.24
C11	Sample 35	2	2	33	5660800	59.94	8.73
C11	Sample 35	2	2	34	5814633	59.94	9.91
C11	Sample 35	2	2	35	5968416	59.94	12.03
C11	Sample 35	2	2	36	6122233	59.94	16.05
C11	Sample 35	2	2	37	6276000	59.94	23.65
C11	Sample 35	2	2	38	6429816	59.94	36.02
C11	Sample 35	2	2	39	6583600	59.94	52.01
C11	Sample 35	2	2	40	6737416	59.94	65.94
C11	Sample 35	2	2	41	6890967	59.97	74.37
C11	Sample 35	2	2	42	7044766	59.97	80.34
C11	Sample 35	2	2	43	7198550	59.94	84.64
C11	Sample 35	2	2	44	7352366	59.94	88.07
C11	Sample 35	2	2	45	7506166	59.94	90.69
C12	Sample 36	2	2	1	739333	59.94	8.83
C12	Sample 36	2	2	2	893133	59.94	8.75
C12	Sample 36	2	2	3	1046967	59.94	8.78
C12	Sample 36	2	2	4	1200783	59.94	8.82
C12	Sample 36	2	2	5	1354550	59.94	8.76
C12	Sample 36	2	2	6	1508366	59.94	8.71
C12	Sample 36	2	2	7	1662150	59.94	8.85
C12	Sample 36	2	2	8	1815983	59.94	8.73
C12	Sample 36	2	2	9	1969750	59.94	8.81
C12	Sample 36	2	2	10	2123600	59.94	8.82
C12	Sample 36	2	2	11	2277366	59.94	8.82
C12	Sample 36	2	2	12	2431133	59.94	8.86
C12	Sample 36	2	2	13	2584950	59.94	8.81
C12	Sample 36	2	2	14	2738750	59.94	8.74
C12	Sample 36	2	2	15	2892566	59.94	8.85
C12	Sample 36	2	2	16	3046350	59.94	8.83
C12	Sample 36	2	2	17	3199916	59.94	8.85
C12	Sample 36	2	2	18	3353683	59.94	8.80
C12	Sample 36	2	2	19	3507500	59.94	8.75
C12	Sample 36	2	2	20	3661333	59.94	8.78
C12	Sample 36	2	2	21	3815100	59.94	8.79
C12	Sample 36	2	2	22	3968916	59.94	8.76
C12	Sample 36	2	2	23	4122716	59.94	8.81
C12	Sample 36	2	2	24	4276483	59.94	8.79
C12	Sample 36	2	2	25	4430316	59.94	8.77
C12	Sample 36	2	2	26	4584133	59.94	8.82
C12	Sample 36	2	2	27	4737900	59.97	8.95
C12	Sample 36	2	2	28	4891700	59.94	9.16
C12	Sample 36	2	2	29	5045533	59.94	9.47
C12	Sample 36	2	2	30	5199383	59.94	9.97
C12	Sample 36	2	2	31	5353200	59.94	11.17
C12	Sample 36	2	2	32	5507000	59.94	13.56
C12	Sample 36	2	2	33	5660800	59.94	17.79
C12	Sample 36	2	2	34	5814633	59.94	25.69
C12	Sample 36	2	2	35	5968416	59.94	38.25
C12	Sample 36	2	2	36	6122233	59.94	54.61
C12	Sample 36	2	2	37	6276000	59.94	68.12
C12	Sample 36	2	2	38	6429816	59.94	75.85
C12	Sample 36	2	2	39	6583600	59.94	80.69
C12	Sample 36	2	2	40	6737416	59.94	84.07
C12	Sample 36	2	2	41	6890967	59.97	86.53
C12	Sample 36	2	2	42	7044766	59.97	88.12
C12	Sample 36	2	2	43	7198550	59.94	89.62
C12	Sample 36	2	2	44	7352366	59.94	90.63
C12	Sample 36	2	2	45	7506166	59.94	91.40
D1	Sample 37	2	2	1	739333	59.94	4.49
D1	Sample 37	2	2	2	893133	59.94	4.46
D1	Sample 37	2	2	3	1046967	59.94	4.44
D1	Sample 37	2	2	4	1200783	59.94	4.52
D1	Sample 37	2	2	5	1354550	59.94	4.53
D1	Sample 37	2	2	6	1508366	59.94	4.55
D1	Sample 37	2	2	7	1662150	59.94	4.51
D1	Sample 37	2	2	8	1815983	59.94	4.57
D1	Sample 37	2	2	9	1969750	59.94	4.59
D1	Sample 37	2	2	10	2123600	59.94	4.60
D1	Sample 37	2	2	11	2277366	59.94	4.62
D1	Sample 37	2	2	12	2431133	59.94	4.65
D1	Sample 37	2	2	13	2584950	59.94	4.63
D1	Sample 37	2	2	14	2738750	59.94	4.66
D1	Sample 37	2	2	15	2892566	59.94	4.73
D1	Sample 37	2	2	16	3046350	59.94	4.59
D1	Sample 37	2	2	17	3199916	59.94	4.59
D1	Sample 37	2	2	18	3353683	59.94	4.64
D1	Sample 37	2	2	19	3507500	59.94	4.67
D1	Sample 37	2	2	20	3661333	59.94	4.67
D1	Sample 37	2	2	21	3815100	59.94	4.74
D1	Sample 37	2	2	22	3968916	59.94	4.67
D1	Sample 37	2	2	23	4122716	59.94	4.62
D1	Sample 37	2	2	24	4276483	59.94	4.72
D1	Sample 37	2	2	25	4430316	59.94	4.72
D1	Sample 37	2	2	26	4584133	59.94	4.72
D1	Sample 37	2	2	27	4737900	59.97	4.74
D1	Sample 37	2	2	28	4891700	59.94	4.82
D1	Sample 37	2	2	29	5045533	59.94	4.93
D1	Sample 37	2	2	30	5199383	59.94	5.25
D1	Sample 37	2	2	31	5353200	59.94	5.65
D1	Sample 37	2	2	32	5507000	59.94	6.71
D1	Sample 37	2	2	33	5660800	59.94	8.44
D1	Sample 37	2	2	34	5814633	59.94	11.78
D1	Sample 37	2	2	35	5968416	59.94	17.67
D1	Sample 37	2	2	36	6122233	59.94	27.06
D1	Sample 37	2	2	37	6276000	59.94	38.74
D1	Sample 37	2	2	38	6429816	59.94	49.65
D1	Sample 37	2	2	39	6583600	59.94	57.79
D1	Sample 37	2	2	40	6737416	59.94	63.62
D1	Sample 37	2	2	41	6890967	59.97	68.29
D1	Sample 37	2	2	42	7044766	59.97	71.85
D1	Sample 37	2	2	43	7198550	59.94	74.74
D1	Sample 37	2	2	44	7352366	59.94	76.91
D1	Sample 37	2	2	45	7506166	59.94	78.64
D2	Sample 38	2	2	1	739333	59.94	3.80
D2	Sample 38	2	2	2	893133	59.94	3.81
D2	Sample 38	2	2	3	1046967	59.94	3.81
D2	Sample 38	2	2	4	1200783	59.94	3.86
D2	Sample 38	2	2	5	1354550	59.94	3.86
D2	Sample 38	2	2	6	1508366	59.94	3.91
D2	Sample 38	2	2	7	1662150	59.94	3.88
D2	Sample 38	2	2	8	1815983	59.94	3.94
D2	Sample 38	2	2	9	1969750	59.94	3.95
D2	Sample 38	2	2	10	2123600	59.94	3.96
D2	Sample 38	2	2	11	2277366	59.94	3.94
D2	Sample 38	2	2	12	2431133	59.94	3.99
D2	Sample 38	2	2	13	2584950	59.94	4.01
D2	Sample 38	2	2	14	2738750	59.94	4.01
D2	Sample 38	2	2	15	2892566	59.94	4.04
D2	Sample 38	2	2	16	3046350	59.94	4.02
D2	Sample 38	2	2	17	3199916	59.94	3.98
D2	Sample 38	2	2	18	3353683	59.94	4.04
D2	Sample 38	2	2	19	3507500	59.94	4.02
D2	Sample 38	2	2	20	3661333	59.94	4.05
D2	Sample 38	2	2	21	3815100	59.94	4.07
D2	Sample 38	2	2	22	3968916	59.94	4.07
D2	Sample 38	2	2	23	4122716	59.94	4.12
D2	Sample 38	2	2	24	4276483	59.94	4.21
D2	Sample 38	2	2	25	4430316	59.94	4.36
D2	Sample 38	2	2	26	4584133	59.94	4.74
D2	Sample 38	2	2	27	4737900	59.97	5.36
D2	Sample 38	2	2	28	4891700	59.94	6.68
D2	Sample 38	2	2	29	5045533	59.94	8.98
D2	Sample 38	2	2	30	5199383	59.94	13.49
D2	Sample 38	2	2	31	5353200	59.94	21.49
D2	Sample 38	2	2	32	5507000	59.94	34.45
D2	Sample 38	2	2	33	5660800	59.94	50.23
D2	Sample 38	2	2	34	5814633	59.94	63.27
D2	Sample 38	2	2	35	5968416	59.94	71.05
D2	Sample 38	2	2	36	6122233	59.94	76.56
D2	Sample 38	2	2	37	6276000	59.94	80.45
D2	Sample 38	2	2	38	6429816	59.94	83.12
D2	Sample 38	2	2	39	6583600	59.94	85.38
D2	Sample 38	2	2	40	6737416	59.94	86.90
D2	Sample 38	2	2	41	6890967	59.97	87.85
D2	Sample 38	2	2	42	7044766	59.97	88.88
D2	Sample 38	2	2	43	7198550	59.94	89.37
D2	Sample 38	2	2	44	7352366	59.94	90.00
D2	Sample 38	2	2	45	7506166	59.94	90.42
D3	Sample 39	2	2	1	739333	59.94	5.46
D3	Sample 39	2	2	2	893133	59.94	5.51
D3	Sample 39	2	2	3	1046967	59.94	5.51
D3	Sample 39	2	2	4	1200783	59.94	5.62
D3	Sample 39	2	2	5	1354550	59.94	5.54
D3	Sample 39	2	2	6	1508366	59.94	5.64
D3	Sample 39	2	2	7	1662150	59.94	5.62
D3	Sample 39	2	2	8	1815983	59.94	5.61
D3	Sample 39	2	2	9	1969750	59.94	5.67
D3	Sample 39	2	2	10	2123600	59.94	5.64
D3	Sample 39	2	2	11	2277366	59.94	5.66
D3	Sample 39	2	2	12	2431133	59.94	5.67
D3	Sample 39	2	2	13	2584950	59.94	5.71
D3	Sample 39	2	2	14	2738750	59.94	5.72
D3	Sample 39	2	2	15	2892566	59.94	5.70
D3	Sample 39	2	2	16	3046350	59.94	5.64
D3	Sample 39	2	2	17	3199916	59.94	5.64
D3	Sample 39	2	2	18	3353683	59.94	5.66
D3	Sample 39	2	2	19	3507500	59.94	5.71
D3	Sample 39	2	2	20	3661333	59.94	5.69
D3	Sample 39	2	2	21	3815100	59.94	5.67
D3	Sample 39	2	2	22	3968916	59.94	5.67
D3	Sample 39	2	2	23	4122716	59.94	5.69
D3	Sample 39	2	2	24	4276483	59.94	5.71
D3	Sample 39	2	2	25	4430316	59.94	5.72
D3	Sample 39	2	2	26	4584133	59.94	5.72
D3	Sample 39	2	2	27	4737900	59.97	5.73
D3	Sample 39	2	2	28	4891700	59.94	5.67
D3	Sample 39	2	2	29	5045533	59.94	5.64
D3	Sample 39	2	2	30	5199383	59.94	5.72
D3	Sample 39	2	2	31	5353200	59.94	5.81
D3	Sample 39	2	2	32	5507000	59.94	5.74
D3	Sample 39	2	2	33	5660800	59.94	5.81
D3	Sample 39	2	2	34	5814633	59.94	5.93
D3	Sample 39	2	2	35	5968416	59.94	6.05
D3	Sample 39	2	2	36	6122233	59.94	6.37
D3	Sample 39	2	2	37	6276000	59.94	6.86
D3	Sample 39	2	2	38	6429816	59.94	7.86
D3	Sample 39	2	2	39	6583600	59.94	9.87
D3	Sample 39	2	2	40	6737416	59.94	14.22
D3	Sample 39	2	2	41	6890967	59.97	22.28
D3	Sample 39	2	2	42	7044766	59.97	34.54
D3	Sample 39	2	2	43	7198550	59.94	48.25
D3	Sample 39	2	2	44	7352366	59.94	58.78
D3	Sample 39	2	2	45	7506166	59.94	65.54
D4	Sample 40	2	2	1	739333	59.94	3.72
D4	Sample 40	2	2	2	893133	59.94	3.69
D4	Sample 40	2	2	3	1046967	59.94	3.71
D4	Sample 40	2	2	4	1200783	59.94	3.82
D4	Sample 40	2	2	5	1354550	59.94	3.75
D4	Sample 40	2	2	6	1508366	59.94	3.83
D4	Sample 40	2	2	7	1662150	59.94	3.81
D4	Sample 40	2	2	8	1815983	59.94	3.85
D4	Sample 40	2	2	9	1969750	59.94	3.82
D4	Sample 40	2	2	10	2123600	59.94	3.89
D4	Sample 40	2	2	11	2277366	59.94	3.87
D4	Sample 40	2	2	12	2431133	59.94	3.92
D4	Sample 40	2	2	13	2584950	59.94	3.90
D4	Sample 40	2	2	14	2738750	59.94	3.94
D4	Sample 40	2	2	15	2892566	59.94	4.00
D4	Sample 40	2	2	16	3046350	59.94	3.92
D4	Sample 40	2	2	17	3199916	59.94	3.90
D4	Sample 40	2	2	18	3353683	59.94	3.97
D4	Sample 40	2	2	19	3507500	59.94	3.93
D4	Sample 40	2	2	20	3661333	59.94	3.97
D4	Sample 40	2	2	21	3815100	59.94	3.99
D4	Sample 40	2	2	22	3968916	59.94	3.97
D4	Sample 40	2	2	23	4122716	59.94	3.96
D4	Sample 40	2	2	24	4276483	59.94	3.99
D4	Sample 40	2	2	25	4430316	59.94	3.99
D4	Sample 40	2	2	26	4584133	59.94	4.03
D4	Sample 40	2	2	27	4737900	59.97	4.05
D4	Sample 40	2	2	28	4891700	59.94	3.96
D4	Sample 40	2	2	29	5045533	59.94	3.97
D4	Sample 40	2	2	30	5199383	59.94	4.03
D4	Sample 40	2	2	31	5353200	59.94	4.05
D4	Sample 40	2	2	32	5507000	59.94	4.03
D4	Sample 40	2	2	33	5660800	59.94	4.13
D4	Sample 40	2	2	34	5814633	59.94	4.21
D4	Sample 40	2	2	35	5968416	59.94	4.37
D4	Sample 40	2	2	36	6122233	59.94	4.84
D4	Sample 40	2	2	37	6276000	59.94	5.49
D4	Sample 40	2	2	38	6429816	59.94	6.80
D4	Sample 40	2	2	39	6583600	59.94	9.33
D4	Sample 40	2	2	40	6737416	59.94	14.19
D4	Sample 40	2	2	41	6890967	59.97	22.90
D4	Sample 40	2	2	42	7044766	59.97	35.35
D4	Sample 40	2	2	43	7198550	59.94	48.01
D4	Sample 40	2	2	44	7352366	59.94	57.90
D4	Sample 40	2	2	45	7506166	59.94	64.46
D5	Sample 41	2	2	1	739333	59.94	3.91
D5	Sample 41	2	2	2	893133	59.94	3.92
D5	Sample 41	2	2	3	1046967	59.94	3.94
D5	Sample 41	2	2	4	1200783	59.94	3.99
D5	Sample 41	2	2	5	1354550	59.94	3.97
D5	Sample 41	2	2	6	1508366	59.94	3.98
D5	Sample 41	2	2	7	1662150	59.94	4.04
D5	Sample 41	2	2	8	1815983	59.94	4.06
D5	Sample 41	2	2	9	1969750	59.94	4.03
D5	Sample 41	2	2	10	2123600	59.94	4.08
D5	Sample 41	2	2	11	2277366	59.94	4.08
D5	Sample 41	2	2	12	2431133	59.94	4.09
D5	Sample 41	2	2	13	2584950	59.94	4.17
D5	Sample 41	2	2	14	2738750	59.94	4.13
D5	Sample 41	2	2	15	2892566	59.94	4.22
D5	Sample 41	2	2	16	3046350	59.94	4.10
D5	Sample 41	2	2	17	3199916	59.94	4.14
D5	Sample 41	2	2	18	3353683	59.94	4.16
D5	Sample 41	2	2	19	3507500	59.94	4.14
D5	Sample 41	2	2	20	3661333	59.94	4.18
D5	Sample 41	2	2	21	3815100	59.94	4.17
D5	Sample 41	2	2	22	3968916	59.94	4.15
D5	Sample 41	2	2	23	4122716	59.94	4.19
D5	Sample 41	2	2	24	4276483	59.94	4.19
D5	Sample 41	2	2	25	4430316	59.94	4.19
D5	Sample 41	2	2	26	4584133	59.94	4.21
D5	Sample 41	2	2	27	4737900	59.97	4.21
D5	Sample 41	2	2	28	4891700	59.94	4.21
D5	Sample 41	2	2	29	5045533	59.94	4.22
D5	Sample 41	2	2	30	5199383	59.94	4.28
D5	Sample 41	2	2	31	5353200	59.94	4.22
D5	Sample 41	2	2	32	5507000	59.94	4.26
D5	Sample 41	2	2	33	5660800	59.94	4.26
D5	Sample 41	2	2	34	5814633	59.94	4.28
D5	Sample 41	2	2	35	5968416	59.94	4.28
D5	Sample 41	2	2	36	6122233	59.94	4.32
D5	Sample 41	2	2	37	6276000	59.94	4.37
D5	Sample 41	2	2	38	6429816	59.94	4.33
D5	Sample 41	2	2	39	6583600	59.94	4.34
D5	Sample 41	2	2	40	6737416	59.94	4.39
D5	Sample 41	2	2	41	6890967	59.97	4.42
D5	Sample 41	2	2	42	7044766	59.97	4.45
D5	Sample 41	2	2	43	7198550	59.94	4.44
D5	Sample 41	2	2	44	7352366	59.94	4.44
D5	Sample 41	2	2	45	7506166	59.94	4.43
D6	Sample 42	2	2	1	739333	59.94	4.06
D6	Sample 42	2	2	2	893133	59.94	4.09
D6	Sample 42	2	2	3	1046967	59.94	4.09
D6	Sample 42	2	2	4	1200783	59.94	4.18
D6	Sample 42	2	2	5	1354550	59.94	4.18
D6	Sample 42	2	2	6	1508366	59.94	4.17
D6	Sample 42	2	2	7	1662150	59.94	4.19
D6	Sample 42	2	2	8	1815983	59.94	4.25
D6	Sample 42	2	2	9	1969750	59.94	4.22
D6	Sample 42	2	2	10	2123600	59.94	4.21
D6	Sample 42	2	2	11	2277366	59.94	4.27
D6	Sample 42	2	2	12	2431133	59.94	4.30
D6	Sample 42	2	2	13	2584950	59.94	4.30
D6	Sample 42	2	2	14	2738750	59.94	4.30
D6	Sample 42	2	2	15	2892566	59.94	4.31
D6	Sample 42	2	2	16	3046350	59.94	4.27
D6	Sample 42	2	2	17	3199916	59.94	4.27
D6	Sample 42	2	2	18	3353683	59.94	4.27
D6	Sample 42	2	2	19	3507500	59.94	4.29
D6	Sample 42	2	2	20	3661333	59.94	4.33
D6	Sample 42	2	2	21	3815100	59.94	4.37
D6	Sample 42	2	2	22	3968916	59.94	4.35
D6	Sample 42	2	2	23	4122716	59.94	4.31
D6	Sample 42	2	2	24	4276483	59.94	4.35
D6	Sample 42	2	2	25	4430316	59.94	4.33
D6	Sample 42	2	2	26	4584133	59.94	4.37
D6	Sample 42	2	2	27	4737900	59.97	4.39
D6	Sample 42	2	2	28	4891700	59.94	4.39
D6	Sample 42	2	2	29	5045533	59.94	4.41
D6	Sample 42	2	2	30	5199383	59.94	4.42
D6	Sample 42	2	2	31	5353200	59.94	4.52
D6	Sample 42	2	2	32	5507000	59.94	4.62
D6	Sample 42	2	2	33	5660800	59.94	4.79
D6	Sample 42	2	2	34	5814633	59.94	5.21
D6	Sample 42	2	2	35	5968416	59.94	6.02
D6	Sample 42	2	2	36	6122233	59.94	7.41
D6	Sample 42	2	2	37	6276000	59.94	10.09
D6	Sample 42	2	2	38	6429816	59.94	14.97
D6	Sample 42	2	2	39	6583600	59.94	23.81
D6	Sample 42	2	2	40	6737416	59.94	37.58
D6	Sample 42	2	2	41	6890967	59.97	54.22
D6	Sample 42	2	2	42	7044766	59.97	67.27
D6	Sample 42	2	2	43	7198550	59.94	74.63
D6	Sample 42	2	2	44	7352366	59.94	79.34
D6	Sample 42	2	2	45	7506166	59.94	82.89
D7	Sample 43	2	2	1	739333	59.94	10.41
D7	Sample 43	2	2	2	893133	59.94	10.37
D7	Sample 43	2	2	3	1046967	59.94	10.39
D7	Sample 43	2	2	4	1200783	59.94	10.43
D7	Sample 43	2	2	5	1354550	59.94	10.42
D7	Sample 43	2	2	6	1508366	59.94	10.39
D7	Sample 43	2	2	7	1662150	59.94	10.47
D7	Sample 43	2	2	8	1815983	59.94	10.47
D7	Sample 43	2	2	9	1969750	59.94	10.46
D7	Sample 43	2	2	10	2123600	59.94	10.42
D7	Sample 43	2	2	11	2277366	59.94	10.46
D7	Sample 43	2	2	12	2431133	59.94	10.45
D7	Sample 43	2	2	13	2584950	59.94	10.44
D7	Sample 43	2	2	14	2738750	59.94	10.50
D7	Sample 43	2	2	15	2892566	59.94	10.52
D7	Sample 43	2	2	16	3046350	59.94	10.44
D7	Sample 43	2	2	17	3199916	59.94	10.42
D7	Sample 43	2	2	18	3353683	59.94	10.50
D7	Sample 43	2	2	19	3507500	59.94	10.46
D7	Sample 43	2	2	20	3661333	59.94	10.55
D7	Sample 43	2	2	21	3815100	59.94	10.61
D7	Sample 43	2	2	22	3968916	59.94	10.72
D7	Sample 43	2	2	23	4122716	59.94	10.96
D7	Sample 43	2	2	24	4276483	59.94	11.36
D7	Sample 43	2	2	25	4430316	59.94	12.30
D7	Sample 43	2	2	26	4584133	59.94	13.98
D7	Sample 43	2	2	27	4737900	59.97	17.29
D7	Sample 43	2	2	28	4891700	59.94	23.26
D7	Sample 43	2	2	29	5045533	59.94	33.07
D7	Sample 43	2	2	30	5199383	59.94	46.69
D7	Sample 43	2	2	31	5353200	59.94	59.53
D7	Sample 43	2	2	32	5507000	59.94	66.97
D7	Sample 43	2	2	33	5660800	59.94	70.86
D7	Sample 43	2	2	34	5814633	59.94	74.67
D7	Sample 43	2	2	35	5968416	59.94	77.66
D7	Sample 43	2	2	36	6122233	59.94	80.05
D7	Sample 43	2	2	37	6276000	59.94	81.65
D7	Sample 43	2	2	38	6429816	59.94	82.91
D7	Sample 43	2	2	39	6583600	59.94	83.90
D7	Sample 43	2	2	40	6737416	59.94	84.60
D7	Sample 43	2	2	41	6890967	59.97	85.34
D7	Sample 43	2	2	42	7044766	59.97	85.66
D7	Sample 43	2	2	43	7198550	59.94	86.21
D7	Sample 43	2	2	44	7352366	59.94	86.34
D7	Sample 43	2	2	45	7506166	59.94	86.80
D8	Sample 44	2	2	1	739333	59.94	4.57
D8	Sample 44	2	2	2	893133	59.94	4.54
D8	Sample 44	2	2	3	1046967	59.94	4.54
D8	Sample 44	2	2	4	1200783	59.94	4.63
D8	Sample 44	2	2	5	1354550	59.94	4.65
D8	Sample 44	2	2	6	1508366	59.94	4.66
D8	Sample 44	2	2	7	1662150	59.94	4.63
D8	Sample 44	2	2	8	1815983	59.94	4.70
D8	Sample 44	2	2	9	1969750	59.94	4.66
D8	Sample 44	2	2	10	2123600	59.94	4.73
D8	Sample 44	2	2	11	2277366	59.94	4.68
D8	Sample 44	2	2	12	2431133	59.94	4.82
D8	Sample 44	2	2	13	2584950	59.94	4.74
D8	Sample 44	2	2	14	2738750	59.94	4.78
D8	Sample 44	2	2	15	2892566	59.94	4.76
D8	Sample 44	2	2	16	3046350	59.94	4.77
D8	Sample 44	2	2	17	3199916	59.94	4.72
D8	Sample 44	2	2	18	3353683	59.94	4.77
D8	Sample 44	2	2	19	3507500	59.94	4.77
D8	Sample 44	2	2	20	3661333	59.94	4.79
D8	Sample 44	2	2	21	3815100	59.94	4.86
D8	Sample 44	2	2	22	3968916	59.94	4.77
D8	Sample 44	2	2	23	4122716	59.94	4.90
D8	Sample 44	2	2	24	4276483	59.94	5.01
D8	Sample 44	2	2	25	4430316	59.94	5.11
D8	Sample 44	2	2	26	4584133	59.94	5.45
D8	Sample 44	2	2	27	4737900	59.97	5.99
D8	Sample 44	2	2	28	4891700	59.94	6.96
D8	Sample 44	2	2	29	5045533	59.94	8.76
D8	Sample 44	2	2	30	5199383	59.94	12.16
D8	Sample 44	2	2	31	5353200	59.94	18.12
D8	Sample 44	2	2	32	5507000	59.94	28.44
D8	Sample 44	2	2	33	5660800	59.94	42.88
D8	Sample 44	2	2	34	5814633	59.94	57.92
D8	Sample 44	2	2	35	5968416	59.94	68.47
D8	Sample 44	2	2	36	6122233	59.94	74.68
D8	Sample 44	2	2	37	6276000	59.94	79.01
D8	Sample 44	2	2	38	6429816	59.94	82.37
D8	Sample 44	2	2	39	6583600	59.94	84.82
D8	Sample 44	2	2	40	6737416	59.94	86.46
D8	Sample 44	2	2	41	6890967	59.97	87.70
D8	Sample 44	2	2	42	7044766	59.97	88.67
D8	Sample 44	2	2	43	7198550	59.94	89.43
D8	Sample 44	2	2	44	7352366	59.94	89.80
D8	Sample 44	2	2	45	7506166	59.94	90.47
D9	Sample 45	2	2	1	739333	59.94	7.38
D9	Sample 45	2	2	2	893133	59.94	7.41
D9	Sample 45	2	2	3	1046967	59.94	7.38
D9	Sample 45	2	2	4	1200783	59.94	7.44
D9	Sample 45	2	2	5	1354550	59.94	7.43
D9	Sample 45	2	2	6	1508366	59.94	7.48
D9	Sample 45	2	2	7	1662150	59.94	7.49
D9	Sample 45	2	2	8	1815983	59.94	7.50
D9	Sample 45	2	2	9	1969750	59.94	7.51
D9	Sample 45	2	2	10	2123600	59.94	7.53
D9	Sample 45	2	2	11	2277366	59.94	7.57
D9	Sample 45	2	2	12	2431133	59.94	7.54
D9	Sample 45	2	2	13	2584950	59.94	7.56
D9	Sample 45	2	2	14	2738750	59.94	7.59
D9	Sample 45	2	2	15	2892566	59.94	7.60
D9	Sample 45	2	2	16	3046350	59.94	7.58
D9	Sample 45	2	2	17	3199916	59.94	7.58
D9	Sample 45	2	2	18	3353683	59.94	7.53
[truncated: 2,322 more rows]
