# Supplementary material for: Immune response of human cultured cells towards macrocyclic Fe2PO and Fe2PC bioactive cyclophane complexes
Source: PeerJ. 2020 Apr 20;8:e8956. doi: 10.7717/peerj.8956 (PMC7179565; doi:10.7717/peerj.8956)
Supplement: Supplemental Information 1 — Raw data from the Roche LightCycler 480 using the RT2 ProfilerTM PCR Array Human Innate Adaptive Immune Responses (catalog PAHS-052Z, Qiagen-SABiosciences). [file peerj-08-8956-s001.zip › Raw data RTqPCR Fe(III) Complexes/NC 8h.txt]

Raw Data		Experiment - Alex 8h NC (Run on LCS480 1.5.0.39)
SamplePos	SampleName	Prog#	Seg#	Cycle#	Time	Temp	483-533
A1	Sample 1	2	2	1	742317	59.94	4.29
A1	Sample 1	2	2	2	896117	59.94	4.25
A1	Sample 1	2	2	3	1049883	59.94	4.29
A1	Sample 1	2	2	4	1203733	59.97	4.29
A1	Sample 1	2	2	5	1357617	59.97	4.35
A1	Sample 1	2	2	6	1511433	59.94	4.35
A1	Sample 1	2	2	7	1665200	59.94	4.33
A1	Sample 1	2	2	8	1819000	59.94	4.33
A1	Sample 1	2	2	9	1972817	59.94	4.32
A1	Sample 1	2	2	10	2126600	59.94	4.33
A1	Sample 1	2	2	11	2280167	59.97	4.36
A1	Sample 1	2	2	12	2433950	59.94	4.35
A1	Sample 1	2	2	13	2587783	59.94	4.41
A1	Sample 1	2	2	14	2741700	59.94	4.40
A1	Sample 1	2	2	15	2895433	59.94	4.38
A1	Sample 1	2	2	16	3049233	59.94	4.36
A1	Sample 1	2	2	17	3203050	59.94	4.41
A1	Sample 1	2	2	18	3356867	59.94	4.43
A1	Sample 1	2	2	19	3510667	59.94	4.36
A1	Sample 1	2	2	20	3664433	59.94	4.39
A1	Sample 1	2	2	21	3818267	59.94	4.42
A1	Sample 1	2	2	22	3972067	59.94	4.44
A1	Sample 1	2	2	23	4125867	59.94	4.58
A1	Sample 1	2	2	24	4279633	59.94	4.71
A1	Sample 1	2	2	25	4433450	59.94	4.95
A1	Sample 1	2	2	26	4587283	59.94	5.42
A1	Sample 1	2	2	27	4741050	59.94	6.38
A1	Sample 1	2	2	28	4894900	59.94	8.10
A1	Sample 1	2	2	29	5048767	59.94	11.48
A1	Sample 1	2	2	30	5202550	59.94	17.42
A1	Sample 1	2	2	31	5356350	59.94	27.42
A1	Sample 1	2	2	32	5510183	59.94	41.54
A1	Sample 1	2	2	33	5663950	59.94	55.31
A1	Sample 1	2	2	34	5817517	59.94	63.66
A1	Sample 1	2	2	35	5971317	59.94	68.65
A1	Sample 1	2	2	36	6125100	59.94	72.16
A1	Sample 1	2	2	37	6278883	59.94	74.70
A1	Sample 1	2	2	38	6432700	59.94	76.99
A1	Sample 1	2	2	39	6586500	59.94	78.11
A1	Sample 1	2	2	40	6740283	59.94	79.16
A1	Sample 1	2	2	41	6894117	59.94	79.80
A1	Sample 1	2	2	42	7047917	59.94	80.45
A1	Sample 1	2	2	43	7201683	59.94	80.96
A1	Sample 1	2	2	44	7355500	59.94	81.28
A1	Sample 1	2	2	45	7509300	59.94	81.62
A2	Sample 2	2	2	1	742317	59.94	3.89
A2	Sample 2	2	2	2	896117	59.94	3.87
A2	Sample 2	2	2	3	1049883	59.94	3.91
A2	Sample 2	2	2	4	1203733	59.97	3.94
A2	Sample 2	2	2	5	1357617	59.97	3.96
A2	Sample 2	2	2	6	1511433	59.94	3.99
A2	Sample 2	2	2	7	1665200	59.94	3.97
A2	Sample 2	2	2	8	1819000	59.94	3.97
A2	Sample 2	2	2	9	1972817	59.94	3.96
A2	Sample 2	2	2	10	2126600	59.94	3.99
A2	Sample 2	2	2	11	2280167	59.97	3.99
A2	Sample 2	2	2	12	2433950	59.94	3.99
A2	Sample 2	2	2	13	2587783	59.94	3.98
A2	Sample 2	2	2	14	2741700	59.94	4.01
A2	Sample 2	2	2	15	2895433	59.94	3.99
A2	Sample 2	2	2	16	3049233	59.94	3.97
A2	Sample 2	2	2	17	3203050	59.94	4.04
A2	Sample 2	2	2	18	3356867	59.94	4.00
A2	Sample 2	2	2	19	3510667	59.94	4.02
A2	Sample 2	2	2	20	3664433	59.94	3.98
A2	Sample 2	2	2	21	3818267	59.94	4.03
A2	Sample 2	2	2	22	3972067	59.94	4.03
A2	Sample 2	2	2	23	4125867	59.94	4.09
A2	Sample 2	2	2	24	4279633	59.94	4.08
A2	Sample 2	2	2	25	4433450	59.94	4.15
A2	Sample 2	2	2	26	4587283	59.94	4.23
A2	Sample 2	2	2	27	4741050	59.94	4.44
A2	Sample 2	2	2	28	4894900	59.94	4.75
A2	Sample 2	2	2	29	5048767	59.94	5.50
A2	Sample 2	2	2	30	5202550	59.94	6.87
A2	Sample 2	2	2	31	5356350	59.94	9.63
A2	Sample 2	2	2	32	5510183	59.94	14.61
A2	Sample 2	2	2	33	5663950	59.94	23.63
A2	Sample 2	2	2	34	5817517	59.94	37.87
A2	Sample 2	2	2	35	5971317	59.94	54.08
A2	Sample 2	2	2	36	6125100	59.94	65.98
A2	Sample 2	2	2	37	6278883	59.94	72.50
A2	Sample 2	2	2	38	6432700	59.94	76.35
A2	Sample 2	2	2	39	6586500	59.94	79.10
A2	Sample 2	2	2	40	6740283	59.94	81.18
A2	Sample 2	2	2	41	6894117	59.94	82.67
A2	Sample 2	2	2	42	7047917	59.94	84.04
A2	Sample 2	2	2	43	7201683	59.94	84.91
A2	Sample 2	2	2	44	7355500	59.94	85.81
A2	Sample 2	2	2	45	7509300	59.94	86.38
A3	Sample 3	2	2	1	742317	59.94	5.28
A3	Sample 3	2	2	2	896117	59.94	5.29
A3	Sample 3	2	2	3	1049883	59.94	5.38
A3	Sample 3	2	2	4	1203733	59.97	5.36
A3	Sample 3	2	2	5	1357617	59.97	5.43
A3	Sample 3	2	2	6	1511433	59.94	5.39
A3	Sample 3	2	2	7	1665200	59.94	5.41
A3	Sample 3	2	2	8	1819000	59.94	5.44
A3	Sample 3	2	2	9	1972817	59.94	5.39
A3	Sample 3	2	2	10	2126600	59.94	5.42
A3	Sample 3	2	2	11	2280167	59.97	5.38
A3	Sample 3	2	2	12	2433950	59.94	5.41
A3	Sample 3	2	2	13	2587783	59.94	5.38
A3	Sample 3	2	2	14	2741700	59.94	5.41
A3	Sample 3	2	2	15	2895433	59.94	5.46
A3	Sample 3	2	2	16	3049233	59.94	5.44
A3	Sample 3	2	2	17	3203050	59.94	5.46
A3	Sample 3	2	2	18	3356867	59.94	5.46
A3	Sample 3	2	2	19	3510667	59.94	5.43
A3	Sample 3	2	2	20	3664433	59.94	5.36
A3	Sample 3	2	2	21	3818267	59.94	5.47
A3	Sample 3	2	2	22	3972067	59.94	5.46
A3	Sample 3	2	2	23	4125867	59.94	5.45
A3	Sample 3	2	2	24	4279633	59.94	5.48
A3	Sample 3	2	2	25	4433450	59.94	5.51
A3	Sample 3	2	2	26	4587283	59.94	5.52
A3	Sample 3	2	2	27	4741050	59.94	5.48
A3	Sample 3	2	2	28	4894900	59.94	5.44
A3	Sample 3	2	2	29	5048767	59.94	5.44
A3	Sample 3	2	2	30	5202550	59.94	5.48
A3	Sample 3	2	2	31	5356350	59.94	5.53
A3	Sample 3	2	2	32	5510183	59.94	5.52
A3	Sample 3	2	2	33	5663950	59.94	5.53
A3	Sample 3	2	2	34	5817517	59.94	5.63
A3	Sample 3	2	2	35	5971317	59.94	5.78
A3	Sample 3	2	2	36	6125100	59.94	6.10
A3	Sample 3	2	2	37	6278883	59.94	6.67
A3	Sample 3	2	2	38	6432700	59.94	7.60
A3	Sample 3	2	2	39	6586500	59.94	9.47
A3	Sample 3	2	2	40	6740283	59.94	12.88
A3	Sample 3	2	2	41	6894117	59.94	18.90
A3	Sample 3	2	2	42	7047917	59.94	28.07
A3	Sample 3	2	2	43	7201683	59.94	38.50
A3	Sample 3	2	2	44	7355500	59.94	46.42
A3	Sample 3	2	2	45	7509300	59.94	51.44
A4	Sample 4	2	2	1	742317	59.94	3.77
A4	Sample 4	2	2	2	896117	59.94	3.73
A4	Sample 4	2	2	3	1049883	59.94	3.79
A4	Sample 4	2	2	4	1203733	59.97	3.79
A4	Sample 4	2	2	5	1357617	59.97	3.80
A4	Sample 4	2	2	6	1511433	59.94	3.82
A4	Sample 4	2	2	7	1665200	59.94	3.76
A4	Sample 4	2	2	8	1819000	59.94	3.83
A4	Sample 4	2	2	9	1972817	59.94	3.77
A4	Sample 4	2	2	10	2126600	59.94	3.81
A4	Sample 4	2	2	11	2280167	59.97	3.81
A4	Sample 4	2	2	12	2433950	59.94	3.80
A4	Sample 4	2	2	13	2587783	59.94	3.83
A4	Sample 4	2	2	14	2741700	59.94	3.85
A4	Sample 4	2	2	15	2895433	59.94	3.87
A4	Sample 4	2	2	16	3049233	59.94	3.85
A4	Sample 4	2	2	17	3203050	59.94	3.83
A4	Sample 4	2	2	18	3356867	59.94	3.85
A4	Sample 4	2	2	19	3510667	59.94	3.88
A4	Sample 4	2	2	20	3664433	59.94	3.83
A4	Sample 4	2	2	21	3818267	59.94	3.90
A4	Sample 4	2	2	22	3972067	59.94	3.86
A4	Sample 4	2	2	23	4125867	59.94	3.88
A4	Sample 4	2	2	24	4279633	59.94	3.90
A4	Sample 4	2	2	25	4433450	59.94	3.91
A4	Sample 4	2	2	26	4587283	59.94	3.94
A4	Sample 4	2	2	27	4741050	59.94	3.95
A4	Sample 4	2	2	28	4894900	59.94	3.88
A4	Sample 4	2	2	29	5048767	59.94	3.93
A4	Sample 4	2	2	30	5202550	59.94	3.95
A4	Sample 4	2	2	31	5356350	59.94	3.97
A4	Sample 4	2	2	32	5510183	59.94	4.01
A4	Sample 4	2	2	33	5663950	59.94	4.11
A4	Sample 4	2	2	34	5817517	59.94	4.36
A4	Sample 4	2	2	35	5971317	59.94	4.73
A4	Sample 4	2	2	36	6125100	59.94	5.49
A4	Sample 4	2	2	37	6278883	59.94	6.93
A4	Sample 4	2	2	38	6432700	59.94	9.74
A4	Sample 4	2	2	39	6586500	59.94	14.90
A4	Sample 4	2	2	40	6740283	59.94	24.00
A4	Sample 4	2	2	41	6894117	59.94	37.51
A4	Sample 4	2	2	42	7047917	59.94	51.00
A4	Sample 4	2	2	43	7201683	59.94	60.10
A4	Sample 4	2	2	44	7355500	59.94	64.99
A4	Sample 4	2	2	45	7509300	59.94	68.01
A5	Sample 5	2	2	1	742317	59.94	4.56
A5	Sample 5	2	2	2	896117	59.94	4.59
A5	Sample 5	2	2	3	1049883	59.94	4.59
A5	Sample 5	2	2	4	1203733	59.97	4.61
A5	Sample 5	2	2	5	1357617	59.97	4.61
A5	Sample 5	2	2	6	1511433	59.94	4.62
A5	Sample 5	2	2	7	1665200	59.94	4.66
A5	Sample 5	2	2	8	1819000	59.94	4.69
A5	Sample 5	2	2	9	1972817	59.94	4.60
A5	Sample 5	2	2	10	2126600	59.94	4.69
A5	Sample 5	2	2	11	2280167	59.97	4.65
A5	Sample 5	2	2	12	2433950	59.94	4.64
A5	Sample 5	2	2	13	2587783	59.94	4.67
A5	Sample 5	2	2	14	2741700	59.94	4.68
A5	Sample 5	2	2	15	2895433	59.94	4.69
A5	Sample 5	2	2	16	3049233	59.94	4.67
A5	Sample 5	2	2	17	3203050	59.94	4.69
A5	Sample 5	2	2	18	3356867	59.94	4.67
A5	Sample 5	2	2	19	3510667	59.94	4.65
A5	Sample 5	2	2	20	3664433	59.94	4.66
A5	Sample 5	2	2	21	3818267	59.94	4.68
A5	Sample 5	2	2	22	3972067	59.94	4.68
A5	Sample 5	2	2	23	4125867	59.94	4.70
A5	Sample 5	2	2	24	4279633	59.94	4.68
A5	Sample 5	2	2	25	4433450	59.94	4.69
A5	Sample 5	2	2	26	4587283	59.94	4.68
A5	Sample 5	2	2	27	4741050	59.94	4.65
A5	Sample 5	2	2	28	4894900	59.94	4.66
A5	Sample 5	2	2	29	5048767	59.94	4.71
A5	Sample 5	2	2	30	5202550	59.94	4.77
A5	Sample 5	2	2	31	5356350	59.94	4.67
A5	Sample 5	2	2	32	5510183	59.94	4.71
A5	Sample 5	2	2	33	5663950	59.94	4.73
A5	Sample 5	2	2	34	5817517	59.94	4.73
A5	Sample 5	2	2	35	5971317	59.94	4.75
A5	Sample 5	2	2	36	6125100	59.94	4.81
A5	Sample 5	2	2	37	6278883	59.94	4.83
A5	Sample 5	2	2	38	6432700	59.94	4.87
A5	Sample 5	2	2	39	6586500	59.94	4.99
A5	Sample 5	2	2	40	6740283	59.94	5.38
A5	Sample 5	2	2	41	6894117	59.94	6.03
A5	Sample 5	2	2	42	7047917	59.94	7.29
A5	Sample 5	2	2	43	7201683	59.94	9.61
A5	Sample 5	2	2	44	7355500	59.94	14.17
A5	Sample 5	2	2	45	7509300	59.94	22.22
A6	Sample 6	2	2	1	742317	59.94	7.74
A6	Sample 6	2	2	2	896117	59.94	7.80
A6	Sample 6	2	2	3	1049883	59.94	7.75
A6	Sample 6	2	2	4	1203733	59.97	7.78
A6	Sample 6	2	2	5	1357617	59.97	7.82
A6	Sample 6	2	2	6	1511433	59.94	7.82
A6	Sample 6	2	2	7	1665200	59.94	7.85
A6	Sample 6	2	2	8	1819000	59.94	7.82
A6	Sample 6	2	2	9	1972817	59.94	7.80
A6	Sample 6	2	2	10	2126600	59.94	7.86
A6	Sample 6	2	2	11	2280167	59.97	7.80
A6	Sample 6	2	2	12	2433950	59.94	7.79
A6	Sample 6	2	2	13	2587783	59.94	7.79
A6	Sample 6	2	2	14	2741700	59.94	7.84
A6	Sample 6	2	2	15	2895433	59.94	7.80
A6	Sample 6	2	2	16	3049233	59.94	7.86
A6	Sample 6	2	2	17	3203050	59.94	7.88
A6	Sample 6	2	2	18	3356867	59.94	7.83
A6	Sample 6	2	2	19	3510667	59.94	7.82
A6	Sample 6	2	2	20	3664433	59.94	7.78
A6	Sample 6	2	2	21	3818267	59.94	7.80
A6	Sample 6	2	2	22	3972067	59.94	7.81
A6	Sample 6	2	2	23	4125867	59.94	7.80
A6	Sample 6	2	2	24	4279633	59.94	7.81
A6	Sample 6	2	2	25	4433450	59.94	7.82
A6	Sample 6	2	2	26	4587283	59.94	7.85
A6	Sample 6	2	2	27	4741050	59.94	7.75
A6	Sample 6	2	2	28	4894900	59.94	7.75
A6	Sample 6	2	2	29	5048767	59.94	7.78
A6	Sample 6	2	2	30	5202550	59.94	7.75
A6	Sample 6	2	2	31	5356350	59.94	7.82
A6	Sample 6	2	2	32	5510183	59.94	7.75
A6	Sample 6	2	2	33	5663950	59.94	7.75
A6	Sample 6	2	2	34	5817517	59.94	7.75
A6	Sample 6	2	2	35	5971317	59.94	7.74
A6	Sample 6	2	2	36	6125100	59.94	7.77
A6	Sample 6	2	2	37	6278883	59.94	7.77
A6	Sample 6	2	2	38	6432700	59.94	7.79
A6	Sample 6	2	2	39	6586500	59.94	7.74
A6	Sample 6	2	2	40	6740283	59.94	7.85
A6	Sample 6	2	2	41	6894117	59.94	7.80
A6	Sample 6	2	2	42	7047917	59.94	7.94
A6	Sample 6	2	2	43	7201683	59.94	8.08
A6	Sample 6	2	2	44	7355500	59.94	8.40
A6	Sample 6	2	2	45	7509300	59.94	9.04
A7	Sample 7	2	2	1	742317	59.94	3.68
A7	Sample 7	2	2	2	896117	59.94	3.75
A7	Sample 7	2	2	3	1049883	59.94	3.72
A7	Sample 7	2	2	4	1203733	59.97	3.77
A7	Sample 7	2	2	5	1357617	59.97	3.77
A7	Sample 7	2	2	6	1511433	59.94	3.73
A7	Sample 7	2	2	7	1665200	59.94	3.77
A7	Sample 7	2	2	8	1819000	59.94	3.78
A7	Sample 7	2	2	9	1972817	59.94	3.79
A7	Sample 7	2	2	10	2126600	59.94	3.78
A7	Sample 7	2	2	11	2280167	59.97	3.76
A7	Sample 7	2	2	12	2433950	59.94	3.77
A7	Sample 7	2	2	13	2587783	59.94	3.82
A7	Sample 7	2	2	14	2741700	59.94	3.78
A7	Sample 7	2	2	15	2895433	59.94	3.80
A7	Sample 7	2	2	16	3049233	59.94	3.82
A7	Sample 7	2	2	17	3203050	59.94	3.84
A7	Sample 7	2	2	18	3356867	59.94	3.86
A7	Sample 7	2	2	19	3510667	59.94	3.81
A7	Sample 7	2	2	20	3664433	59.94	3.79
A7	Sample 7	2	2	21	3818267	59.94	3.83
A7	Sample 7	2	2	22	3972067	59.94	3.83
A7	Sample 7	2	2	23	4125867	59.94	3.87
A7	Sample 7	2	2	24	4279633	59.94	3.83
A7	Sample 7	2	2	25	4433450	59.94	3.86
A7	Sample 7	2	2	26	4587283	59.94	3.89
A7	Sample 7	2	2	27	4741050	59.94	3.87
A7	Sample 7	2	2	28	4894900	59.94	3.89
A7	Sample 7	2	2	29	5048767	59.94	3.97
A7	Sample 7	2	2	30	5202550	59.94	4.03
A7	Sample 7	2	2	31	5356350	59.94	4.21
A7	Sample 7	2	2	32	5510183	59.94	4.47
A7	Sample 7	2	2	33	5663950	59.94	5.17
A7	Sample 7	2	2	34	5817517	59.94	6.54
A7	Sample 7	2	2	35	5971317	59.94	9.08
A7	Sample 7	2	2	36	6125100	59.94	13.68
A7	Sample 7	2	2	37	6278883	59.94	22.24
A7	Sample 7	2	2	38	6432700	59.94	35.23
A7	Sample 7	2	2	39	6586500	59.94	50.24
A7	Sample 7	2	2	40	6740283	59.94	61.56
A7	Sample 7	2	2	41	6894117	59.94	68.31
A7	Sample 7	2	2	42	7047917	59.94	72.52
A7	Sample 7	2	2	43	7201683	59.94	75.14
A7	Sample 7	2	2	44	7355500	59.94	77.18
A7	Sample 7	2	2	45	7509300	59.94	78.61
A8	Sample 8	2	2	1	742317	59.94	3.29
A8	Sample 8	2	2	2	896117	59.94	3.30
A8	Sample 8	2	2	3	1049883	59.94	3.32
A8	Sample 8	2	2	4	1203733	59.97	3.30
A8	Sample 8	2	2	5	1357617	59.97	3.32
A8	Sample 8	2	2	6	1511433	59.94	3.37
A8	Sample 8	2	2	7	1665200	59.94	3.35
A8	Sample 8	2	2	8	1819000	59.94	3.37
A8	Sample 8	2	2	9	1972817	59.94	3.34
A8	Sample 8	2	2	10	2126600	59.94	3.42
A8	Sample 8	2	2	11	2280167	59.97	3.40
A8	Sample 8	2	2	12	2433950	59.94	3.37
A8	Sample 8	2	2	13	2587783	59.94	3.40
A8	Sample 8	2	2	14	2741700	59.94	3.41
A8	Sample 8	2	2	15	2895433	59.94	3.44
A8	Sample 8	2	2	16	3049233	59.94	3.42
A8	Sample 8	2	2	17	3203050	59.94	3.40
A8	Sample 8	2	2	18	3356867	59.94	3.42
A8	Sample 8	2	2	19	3510667	59.94	3.38
A8	Sample 8	2	2	20	3664433	59.94	3.38
A8	Sample 8	2	2	21	3818267	59.94	3.42
A8	Sample 8	2	2	22	3972067	59.94	3.45
A8	Sample 8	2	2	23	4125867	59.94	3.44
A8	Sample 8	2	2	24	4279633	59.94	3.37
A8	Sample 8	2	2	25	4433450	59.94	3.52
A8	Sample 8	2	2	26	4587283	59.94	3.49
A8	Sample 8	2	2	27	4741050	59.94	3.43
A8	Sample 8	2	2	28	4894900	59.94	3.51
A8	Sample 8	2	2	29	5048767	59.94	3.55
A8	Sample 8	2	2	30	5202550	59.94	3.60
A8	Sample 8	2	2	31	5356350	59.94	3.69
A8	Sample 8	2	2	32	5510183	59.94	3.85
A8	Sample 8	2	2	33	5663950	59.94	4.29
A8	Sample 8	2	2	34	5817517	59.94	5.11
A8	Sample 8	2	2	35	5971317	59.94	6.74
A8	Sample 8	2	2	36	6125100	59.94	9.54
A8	Sample 8	2	2	37	6278883	59.94	14.82
A8	Sample 8	2	2	38	6432700	59.94	23.86
A8	Sample 8	2	2	39	6586500	59.94	37.33
A8	Sample 8	2	2	40	6740283	59.94	51.39
A8	Sample 8	2	2	41	6894117	59.94	61.12
A8	Sample 8	2	2	42	7047917	59.94	66.87
A8	Sample 8	2	2	43	7201683	59.94	70.09
A8	Sample 8	2	2	44	7355500	59.94	72.16
A8	Sample 8	2	2	45	7509300	59.94	73.62
A9	Sample 9	2	2	1	742317	59.94	7.98
A9	Sample 9	2	2	2	896117	59.94	7.95
A9	Sample 9	2	2	3	1049883	59.94	7.97
A9	Sample 9	2	2	4	1203733	59.97	8.01
A9	Sample 9	2	2	5	1357617	59.97	7.97
A9	Sample 9	2	2	6	1511433	59.94	7.97
A9	Sample 9	2	2	7	1665200	59.94	7.99
A9	Sample 9	2	2	8	1819000	59.94	7.97
A9	Sample 9	2	2	9	1972817	59.94	7.95
A9	Sample 9	2	2	10	2126600	59.94	7.93
A9	Sample 9	2	2	11	2280167	59.97	8.00
A9	Sample 9	2	2	12	2433950	59.94	8.03
A9	Sample 9	2	2	13	2587783	59.94	8.05
A9	Sample 9	2	2	14	2741700	59.94	7.99
A9	Sample 9	2	2	15	2895433	59.94	8.02
A9	Sample 9	2	2	16	3049233	59.94	7.99
A9	Sample 9	2	2	17	3203050	59.94	8.02
A9	Sample 9	2	2	18	3356867	59.94	8.00
A9	Sample 9	2	2	19	3510667	59.94	7.94
A9	Sample 9	2	2	20	3664433	59.94	7.92
A9	Sample 9	2	2	21	3818267	59.94	7.93
A9	Sample 9	2	2	22	3972067	59.94	8.00
A9	Sample 9	2	2	23	4125867	59.94	7.95
A9	Sample 9	2	2	24	4279633	59.94	7.96
A9	Sample 9	2	2	25	4433450	59.94	8.03
A9	Sample 9	2	2	26	4587283	59.94	8.04
A9	Sample 9	2	2	27	4741050	59.94	8.03
A9	Sample 9	2	2	28	4894900	59.94	8.05
A9	Sample 9	2	2	29	5048767	59.94	8.08
A9	Sample 9	2	2	30	5202550	59.94	8.22
A9	Sample 9	2	2	31	5356350	59.94	8.36
A9	Sample 9	2	2	32	5510183	59.94	8.71
A9	Sample 9	2	2	33	5663950	59.94	9.36
A9	Sample 9	2	2	34	5817517	59.94	10.70
A9	Sample 9	2	2	35	5971317	59.94	13.11
A9	Sample 9	2	2	36	6125100	59.94	17.74
A9	Sample 9	2	2	37	6278883	59.94	25.94
A9	Sample 9	2	2	38	6432700	59.94	39.12
A9	Sample 9	2	2	39	6586500	59.94	55.94
A9	Sample 9	2	2	40	6740283	59.94	71.27
A9	Sample 9	2	2	41	6894117	59.94	79.71
A9	Sample 9	2	2	42	7047917	59.94	83.97
A9	Sample 9	2	2	43	7201683	59.94	86.75
A9	Sample 9	2	2	44	7355500	59.94	88.38
A9	Sample 9	2	2	45	7509300	59.94	89.57
A10	Sample 10	2	2	1	742317	59.94	4.03
A10	Sample 10	2	2	2	896117	59.94	4.01
A10	Sample 10	2	2	3	1049883	59.94	3.99
A10	Sample 10	2	2	4	1203733	59.97	4.08
A10	Sample 10	2	2	5	1357617	59.97	4.04
A10	Sample 10	2	2	6	1511433	59.94	4.04
A10	Sample 10	2	2	7	1665200	59.94	4.09
A10	Sample 10	2	2	8	1819000	59.94	4.12
A10	Sample 10	2	2	9	1972817	59.94	4.10
A10	Sample 10	2	2	10	2126600	59.94	4.12
A10	Sample 10	2	2	11	2280167	59.97	4.14
A10	Sample 10	2	2	12	2433950	59.94	4.04
A10	Sample 10	2	2	13	2587783	59.94	4.14
A10	Sample 10	2	2	14	2741700	59.94	4.14
A10	Sample 10	2	2	15	2895433	59.94	4.21
A10	Sample 10	2	2	16	3049233	59.94	4.14
A10	Sample 10	2	2	17	3203050	59.94	4.14
A10	Sample 10	2	2	18	3356867	59.94	4.19
A10	Sample 10	2	2	19	3510667	59.94	4.15
A10	Sample 10	2	2	20	3664433	59.94	4.17
A10	Sample 10	2	2	21	3818267	59.94	4.13
A10	Sample 10	2	2	22	3972067	59.94	4.13
A10	Sample 10	2	2	23	4125867	59.94	4.22
A10	Sample 10	2	2	24	4279633	59.94	4.15
A10	Sample 10	2	2	25	4433450	59.94	4.23
A10	Sample 10	2	2	26	4587283	59.94	4.17
A10	Sample 10	2	2	27	4741050	59.94	4.22
A10	Sample 10	2	2	28	4894900	59.94	4.21
A10	Sample 10	2	2	29	5048767	59.94	4.21
A10	Sample 10	2	2	30	5202550	59.94	4.23
A10	Sample 10	2	2	31	5356350	59.94	4.23
A10	Sample 10	2	2	32	5510183	59.94	4.13
A10	Sample 10	2	2	33	5663950	59.94	4.22
A10	Sample 10	2	2	34	5817517	59.94	4.17
A10	Sample 10	2	2	35	5971317	59.94	4.25
A10	Sample 10	2	2	36	6125100	59.94	4.24
A10	Sample 10	2	2	37	6278883	59.94	4.29
A10	Sample 10	2	2	38	6432700	59.94	4.31
A10	Sample 10	2	2	39	6586500	59.94	4.39
A10	Sample 10	2	2	40	6740283	59.94	4.48
A10	Sample 10	2	2	41	6894117	59.94	4.75
A10	Sample 10	2	2	42	7047917	59.94	5.13
A10	Sample 10	2	2	43	7201683	59.94	6.08
A10	Sample 10	2	2	44	7355500	59.94	7.77
A10	Sample 10	2	2	45	7509300	59.94	10.97
A11	Sample 11	2	2	1	742317	59.94	3.63
A11	Sample 11	2	2	2	896117	59.94	3.64
A11	Sample 11	2	2	3	1049883	59.94	3.66
A11	Sample 11	2	2	4	1203733	59.97	3.64
A11	Sample 11	2	2	5	1357617	59.97	3.71
A11	Sample 11	2	2	6	1511433	59.94	3.67
A11	Sample 11	2	2	7	1665200	59.94	3.65
A11	Sample 11	2	2	8	1819000	59.94	3.65
A11	Sample 11	2	2	9	1972817	59.94	3.71
A11	Sample 11	2	2	10	2126600	59.94	3.72
A11	Sample 11	2	2	11	2280167	59.97	3.70
A11	Sample 11	2	2	12	2433950	59.94	3.65
A11	Sample 11	2	2	13	2587783	59.94	3.73
A11	Sample 11	2	2	14	2741700	59.94	3.70
A11	Sample 11	2	2	15	2895433	59.94	3.75
A11	Sample 11	2	2	16	3049233	59.94	3.75
A11	Sample 11	2	2	17	3203050	59.94	3.80
A11	Sample 11	2	2	18	3356867	59.94	3.85
A11	Sample 11	2	2	19	3510667	59.94	3.98
A11	Sample 11	2	2	20	3664433	59.94	4.10
A11	Sample 11	2	2	21	3818267	59.94	4.52
A11	Sample 11	2	2	22	3972067	59.94	5.34
A11	Sample 11	2	2	23	4125867	59.94	6.85
A11	Sample 11	2	2	24	4279633	59.94	9.72
A11	Sample 11	2	2	25	4433450	59.94	15.05
A11	Sample 11	2	2	26	4587283	59.94	24.61
A11	Sample 11	2	2	27	4741050	59.94	39.73
A11	Sample 11	2	2	28	4894900	59.94	58.23
A11	Sample 11	2	2	29	5048767	59.94	71.91
A11	Sample 11	2	2	30	5202550	59.94	78.60
A11	Sample 11	2	2	31	5356350	59.94	82.36
A11	Sample 11	2	2	32	5510183	59.94	85.40
A11	Sample 11	2	2	33	5663950	59.94	87.34
A11	Sample 11	2	2	34	5817517	59.94	88.78
A11	Sample 11	2	2	35	5971317	59.94	90.18
A11	Sample 11	2	2	36	6125100	59.94	91.17
A11	Sample 11	2	2	37	6278883	59.94	91.60
A11	Sample 11	2	2	38	6432700	59.94	92.23
A11	Sample 11	2	2	39	6586500	59.94	92.44
A11	Sample 11	2	2	40	6740283	59.94	92.72
A11	Sample 11	2	2	41	6894117	59.94	93.23
A11	Sample 11	2	2	42	7047917	59.94	93.35
A11	Sample 11	2	2	43	7201683	59.94	93.56
A11	Sample 11	2	2	44	7355500	59.94	93.64
A11	Sample 11	2	2	45	7509300	59.94	93.81
A12	Sample 12	2	2	1	742317	59.94	3.80
A12	Sample 12	2	2	2	896117	59.94	3.86
A12	Sample 12	2	2	3	1049883	59.94	3.80
A12	Sample 12	2	2	4	1203733	59.97	3.88
A12	Sample 12	2	2	5	1357617	59.97	3.89
A12	Sample 12	2	2	6	1511433	59.94	3.92
A12	Sample 12	2	2	7	1665200	59.94	3.86
A12	Sample 12	2	2	8	1819000	59.94	3.90
A12	Sample 12	2	2	9	1972817	59.94	3.88
A12	Sample 12	2	2	10	2126600	59.94	3.90
A12	Sample 12	2	2	11	2280167	59.97	3.90
A12	Sample 12	2	2	12	2433950	59.94	3.94
A12	Sample 12	2	2	13	2587783	59.94	3.95
A12	Sample 12	2	2	14	2741700	59.94	3.95
A12	Sample 12	2	2	15	2895433	59.94	4.00
A12	Sample 12	2	2	16	3049233	59.94	3.87
A12	Sample 12	2	2	17	3203050	59.94	3.92
A12	Sample 12	2	2	18	3356867	59.94	3.95
A12	Sample 12	2	2	19	3510667	59.94	3.96
A12	Sample 12	2	2	20	3664433	59.94	3.98
A12	Sample 12	2	2	21	3818267	59.94	4.14
A12	Sample 12	2	2	22	3972067	59.94	4.28
A12	Sample 12	2	2	23	4125867	59.94	4.59
A12	Sample 12	2	2	24	4279633	59.94	5.18
A12	Sample 12	2	2	25	4433450	59.94	6.32
A12	Sample 12	2	2	26	4587283	59.94	8.68
A12	Sample 12	2	2	27	4741050	59.94	12.81
A12	Sample 12	2	2	28	4894900	59.94	20.49
A12	Sample 12	2	2	29	5048767	59.94	33.19
A12	Sample 12	2	2	30	5202550	59.94	50.77
A12	Sample 12	2	2	31	5356350	59.94	66.72
A12	Sample 12	2	2	32	5510183	59.94	75.55
A12	Sample 12	2	2	33	5663950	59.94	79.89
A12	Sample 12	2	2	34	5817517	59.94	82.82
A12	Sample 12	2	2	35	5971317	59.94	85.26
A12	Sample 12	2	2	36	6125100	59.94	86.88
A12	Sample 12	2	2	37	6278883	59.94	88.08
A12	Sample 12	2	2	38	6432700	59.94	89.00
A12	Sample 12	2	2	39	6586500	59.94	89.84
A12	Sample 12	2	2	40	6740283	59.94	90.20
A12	Sample 12	2	2	41	6894117	59.94	90.52
A12	Sample 12	2	2	42	7047917	59.94	91.02
A12	Sample 12	2	2	43	7201683	59.94	91.46
A12	Sample 12	2	2	44	7355500	59.94	91.47
A12	Sample 12	2	2	45	7509300	59.94	91.44
B1	Sample 13	2	2	1	742317	59.94	6.02
B1	Sample 13	2	2	2	896117	59.94	6.13
B1	Sample 13	2	2	3	1049883	59.94	6.10
B1	Sample 13	2	2	4	1203733	59.97	6.15
B1	Sample 13	2	2	5	1357617	59.97	6.13
B1	Sample 13	2	2	6	1511433	59.94	6.12
B1	Sample 13	2	2	7	1665200	59.94	6.12
B1	Sample 13	2	2	8	1819000	59.94	6.17
B1	Sample 13	2	2	9	1972817	59.94	6.19
B1	Sample 13	2	2	10	2126600	59.94	6.10
B1	Sample 13	2	2	11	2280167	59.97	6.17
B1	Sample 13	2	2	12	2433950	59.94	6.14
B1	Sample 13	2	2	13	2587783	59.94	6.04
B1	Sample 13	2	2	14	2741700	59.94	6.12
B1	Sample 13	2	2	15	2895433	59.94	6.10
B1	Sample 13	2	2	16	3049233	59.94	6.08
B1	Sample 13	2	2	17	3203050	59.94	6.15
B1	Sample 13	2	2	18	3356867	59.94	6.18
B1	Sample 13	2	2	19	3510667	59.94	6.18
B1	Sample 13	2	2	20	3664433	59.94	6.28
B1	Sample 13	2	2	21	3818267	59.94	6.40
B1	Sample 13	2	2	22	3972067	59.94	6.57
B1	Sample 13	2	2	23	4125867	59.94	7.01
B1	Sample 13	2	2	24	4279633	59.94	7.85
B1	Sample 13	2	2	25	4433450	59.94	9.30
B1	Sample 13	2	2	26	4587283	59.94	12.32
B1	Sample 13	2	2	27	4741050	59.94	18.16
B1	Sample 13	2	2	28	4894900	59.94	28.33
B1	Sample 13	2	2	29	5048767	59.94	41.49
B1	Sample 13	2	2	30	5202550	59.94	53.21
B1	Sample 13	2	2	31	5356350	59.94	61.17
B1	Sample 13	2	2	32	5510183	59.94	66.34
B1	Sample 13	2	2	33	5663950	59.94	69.91
B1	Sample 13	2	2	34	5817517	59.94	72.67
B1	Sample 13	2	2	35	5971317	59.94	74.47
B1	Sample 13	2	2	36	6125100	59.94	76.02
B1	Sample 13	2	2	37	6278883	59.94	77.13
B1	Sample 13	2	2	38	6432700	59.94	78.09
B1	Sample 13	2	2	39	6586500	59.94	78.82
B1	Sample 13	2	2	40	6740283	59.94	79.41
B1	Sample 13	2	2	41	6894117	59.94	79.83
B1	Sample 13	2	2	42	7047917	59.94	80.26
B1	Sample 13	2	2	43	7201683	59.94	80.79
B1	Sample 13	2	2	44	7355500	59.94	80.96
B1	Sample 13	2	2	45	7509300	59.94	81.22
B2	Sample 14	2	2	1	742317	59.94	5.24
B2	Sample 14	2	2	2	896117	59.94	5.22
B2	Sample 14	2	2	3	1049883	59.94	5.18
B2	Sample 14	2	2	4	1203733	59.97	5.20
B2	Sample 14	2	2	5	1357617	59.97	5.20
B2	Sample 14	2	2	6	1511433	59.94	5.23
B2	Sample 14	2	2	7	1665200	59.94	5.28
B2	Sample 14	2	2	8	1819000	59.94	5.24
B2	Sample 14	2	2	9	1972817	59.94	5.30
B2	Sample 14	2	2	10	2126600	59.94	5.24
B2	Sample 14	2	2	11	2280167	59.97	5.22
B2	Sample 14	2	2	12	2433950	59.94	5.23
B2	Sample 14	2	2	13	2587783	59.94	5.27
B2	Sample 14	2	2	14	2741700	59.94	5.28
B2	Sample 14	2	2	15	2895433	59.94	5.31
B2	Sample 14	2	2	16	3049233	59.94	5.24
B2	Sample 14	2	2	17	3203050	59.94	5.29
B2	Sample 14	2	2	18	3356867	59.94	5.24
B2	Sample 14	2	2	19	3510667	59.94	5.27
B2	Sample 14	2	2	20	3664433	59.94	5.29
B2	Sample 14	2	2	21	3818267	59.94	5.30
B2	Sample 14	2	2	22	3972067	59.94	5.26
B2	Sample 14	2	2	23	4125867	59.94	5.30
B2	Sample 14	2	2	24	4279633	59.94	5.30
B2	Sample 14	2	2	25	4433450	59.94	5.24
B2	Sample 14	2	2	26	4587283	59.94	5.26
B2	Sample 14	2	2	27	4741050	59.94	5.24
B2	Sample 14	2	2	28	4894900	59.94	5.32
B2	Sample 14	2	2	29	5048767	59.94	5.28
B2	Sample 14	2	2	30	5202550	59.94	5.24
B2	Sample 14	2	2	31	5356350	59.94	5.31
B2	Sample 14	2	2	32	5510183	59.94	5.27
B2	Sample 14	2	2	33	5663950	59.94	5.28
B2	Sample 14	2	2	34	5817517	59.94	5.27
B2	Sample 14	2	2	35	5971317	59.94	5.31
B2	Sample 14	2	2	36	6125100	59.94	5.30
B2	Sample 14	2	2	37	6278883	59.94	5.36
B2	Sample 14	2	2	38	6432700	59.94	5.36
B2	Sample 14	2	2	39	6586500	59.94	5.31
B2	Sample 14	2	2	40	6740283	59.94	5.44
B2	Sample 14	2	2	41	6894117	59.94	5.48
B2	Sample 14	2	2	42	7047917	59.94	5.75
B2	Sample 14	2	2	43	7201683	59.94	6.28
B2	Sample 14	2	2	44	7355500	59.94	7.24
B2	Sample 14	2	2	45	7509300	59.94	8.99
B3	Sample 15	2	2	1	742317	59.94	8.16
B3	Sample 15	2	2	2	896117	59.94	8.20
B3	Sample 15	2	2	3	1049883	59.94	8.18
B3	Sample 15	2	2	4	1203733	59.97	8.18
B3	Sample 15	2	2	5	1357617	59.97	8.14
B3	Sample 15	2	2	6	1511433	59.94	8.20
B3	Sample 15	2	2	7	1665200	59.94	8.24
B3	Sample 15	2	2	8	1819000	59.94	8.20
B3	Sample 15	2	2	9	1972817	59.94	8.16
B3	Sample 15	2	2	10	2126600	59.94	8.25
B3	Sample 15	2	2	11	2280167	59.97	8.21
B3	Sample 15	2	2	12	2433950	59.94	8.15
B3	Sample 15	2	2	13	2587783	59.94	8.15
B3	Sample 15	2	2	14	2741700	59.94	8.20
B3	Sample 15	2	2	15	2895433	59.94	8.18
B3	Sample 15	2	2	16	3049233	59.94	8.12
B3	Sample 15	2	2	17	3203050	59.94	8.18
B3	Sample 15	2	2	18	3356867	59.94	8.27
B3	Sample 15	2	2	19	3510667	59.94	8.20
B3	Sample 15	2	2	20	3664433	59.94	8.22
B3	Sample 15	2	2	21	3818267	59.94	8.27
B3	Sample 15	2	2	22	3972067	59.94	8.25
B3	Sample 15	2	2	23	4125867	59.94	8.37
B3	Sample 15	2	2	24	4279633	59.94	8.41
B3	Sample 15	2	2	25	4433450	59.94	8.52
B3	Sample 15	2	2	26	4587283	59.94	8.89
B3	Sample 15	2	2	27	4741050	59.94	9.48
B3	Sample 15	2	2	28	4894900	59.94	10.62
B3	Sample 15	2	2	29	5048767	59.94	12.83
B3	Sample 15	2	2	30	5202550	59.94	16.93
B3	Sample 15	2	2	31	5356350	59.94	24.33
B3	Sample 15	2	2	32	5510183	59.94	34.87
B3	Sample 15	2	2	33	5663950	59.94	45.73
B3	Sample 15	2	2	34	5817517	59.94	52.81
B3	Sample 15	2	2	35	5971317	59.94	58.27
B3	Sample 15	2	2	36	6125100	59.94	63.16
B3	Sample 15	2	2	37	6278883	59.94	67.38
B3	Sample 15	2	2	38	6432700	59.94	70.95
B3	Sample 15	2	2	39	6586500	59.94	73.48
B3	Sample 15	2	2	40	6740283	59.94	75.38
B3	Sample 15	2	2	41	6894117	59.94	77.08
B3	Sample 15	2	2	42	7047917	59.94	78.37
B3	Sample 15	2	2	43	7201683	59.94	79.36
B3	Sample 15	2	2	44	7355500	59.94	80.19
B3	Sample 15	2	2	45	7509300	59.94	80.96
B4	Sample 16	2	2	1	742317	59.94	5.10
B4	Sample 16	2	2	2	896117	59.94	5.12
B4	Sample 16	2	2	3	1049883	59.94	5.12
B4	Sample 16	2	2	4	1203733	59.97	5.14
B4	Sample 16	2	2	5	1357617	59.97	5.13
B4	Sample 16	2	2	6	1511433	59.94	5.16
B4	Sample 16	2	2	7	1665200	59.94	5.14
B4	Sample 16	2	2	8	1819000	59.94	5.22
B4	Sample 16	2	2	9	1972817	59.94	5.21
B4	Sample 16	2	2	10	2126600	59.94	5.14
B4	Sample 16	2	2	11	2280167	59.97	5.18
B4	Sample 16	2	2	12	2433950	59.94	5.16
B4	Sample 16	2	2	13	2587783	59.94	5.21
B4	Sample 16	2	2	14	2741700	59.94	5.20
B4	Sample 16	2	2	15	2895433	59.94	5.20
B4	Sample 16	2	2	16	3049233	59.94	5.16
B4	Sample 16	2	2	17	3203050	59.94	5.16
B4	Sample 16	2	2	18	3356867	59.94	5.21
B4	Sample 16	2	2	19	3510667	59.94	5.21
B4	Sample 16	2	2	20	3664433	59.94	5.23
B4	Sample 16	2	2	21	3818267	59.94	5.26
B4	Sample 16	2	2	22	3972067	59.94	5.18
B4	Sample 16	2	2	23	4125867	59.94	5.21
B4	Sample 16	2	2	24	4279633	59.94	5.24
B4	Sample 16	2	2	25	4433450	59.94	5.23
B4	Sample 16	2	2	26	4587283	59.94	5.28
B4	Sample 16	2	2	27	4741050	59.94	5.35
B4	Sample 16	2	2	28	4894900	59.94	5.47
B4	Sample 16	2	2	29	5048767	59.94	5.79
B4	Sample 16	2	2	30	5202550	59.94	6.40
B4	Sample 16	2	2	31	5356350	59.94	7.60
B4	Sample 16	2	2	32	5510183	59.94	9.73
B4	Sample 16	2	2	33	5663950	59.94	13.93
B4	Sample 16	2	2	34	5817517	59.94	21.43
B4	Sample 16	2	2	35	5971317	59.94	33.75
B4	Sample 16	2	2	36	6125100	59.94	48.72
B4	Sample 16	2	2	37	6278883	59.94	60.64
B4	Sample 16	2	2	38	6432700	59.94	67.58
B4	Sample 16	2	2	39	6586500	59.94	71.98
B4	Sample 16	2	2	40	6740283	59.94	74.76
B4	Sample 16	2	2	41	6894117	59.94	76.76
B4	Sample 16	2	2	42	7047917	59.94	78.07
B4	Sample 16	2	2	43	7201683	59.94	79.12
B4	Sample 16	2	2	44	7355500	59.94	79.78
B4	Sample 16	2	2	45	7509300	59.94	80.51
B5	Sample 17	2	2	1	742317	59.94	3.42
B5	Sample 17	2	2	2	896117	59.94	3.42
B5	Sample 17	2	2	3	1049883	59.94	3.52
B5	Sample 17	2	2	4	1203733	59.97	3.56
B5	Sample 17	2	2	5	1357617	59.97	3.53
B5	Sample 17	2	2	6	1511433	59.94	3.61
B5	Sample 17	2	2	7	1665200	59.94	3.53
B5	Sample 17	2	2	8	1819000	59.94	3.53
B5	Sample 17	2	2	9	1972817	59.94	3.60
B5	Sample 17	2	2	10	2126600	59.94	3.58
B5	Sample 17	2	2	11	2280167	59.97	3.58
B5	Sample 17	2	2	12	2433950	59.94	3.53
B5	Sample 17	2	2	13	2587783	59.94	3.60
B5	Sample 17	2	2	14	2741700	59.94	3.57
B5	Sample 17	2	2	15	2895433	59.94	3.66
B5	Sample 17	2	2	16	3049233	59.94	3.55
B5	Sample 17	2	2	17	3203050	59.94	3.60
B5	Sample 17	2	2	18	3356867	59.94	3.62
B5	Sample 17	2	2	19	3510667	59.94	3.58
B5	Sample 17	2	2	20	3664433	59.94	3.60
B5	Sample 17	2	2	21	3818267	59.94	3.66
B5	Sample 17	2	2	22	3972067	59.94	3.57
B5	Sample 17	2	2	23	4125867	59.94	3.68
B5	Sample 17	2	2	24	4279633	59.94	3.63
B5	Sample 17	2	2	25	4433450	59.94	3.61
B5	Sample 17	2	2	26	4587283	59.94	3.65
B5	Sample 17	2	2	27	4741050	59.94	3.59
B5	Sample 17	2	2	28	4894900	59.94	3.61
B5	Sample 17	2	2	29	5048767	59.94	3.61
B5	Sample 17	2	2	30	5202550	59.94	3.63
B5	Sample 17	2	2	31	5356350	59.94	3.69
B5	Sample 17	2	2	32	5510183	59.94	3.65
B5	Sample 17	2	2	33	5663950	59.94	3.61
B5	Sample 17	2	2	34	5817517	59.94	3.59
B5	Sample 17	2	2	35	5971317	59.94	3.67
B5	Sample 17	2	2	36	6125100	59.94	3.66
B5	Sample 17	2	2	37	6278883	59.94	3.71
B5	Sample 17	2	2	38	6432700	59.94	3.73
B5	Sample 17	2	2	39	6586500	59.94	3.72
B5	Sample 17	2	2	40	6740283	59.94	3.76
B5	Sample 17	2	2	41	6894117	59.94	3.71
B5	Sample 17	2	2	42	7047917	59.94	3.91
B5	Sample 17	2	2	43	7201683	59.94	4.08
B5	Sample 17	2	2	44	7355500	59.94	4.38
B5	Sample 17	2	2	45	7509300	59.94	5.02
B6	Sample 18	2	2	1	742317	59.94	3.84
B6	Sample 18	2	2	2	896117	59.94	3.79
B6	Sample 18	2	2	3	1049883	59.94	3.87
B6	Sample 18	2	2	4	1203733	59.97	3.89
B6	Sample 18	2	2	5	1357617	59.97	3.89
B6	Sample 18	2	2	6	1511433	59.94	3.92
B6	Sample 18	2	2	7	1665200	59.94	3.88
B6	Sample 18	2	2	8	1819000	59.94	3.90
B6	Sample 18	2	2	9	1972817	59.94	3.95
B6	Sample 18	2	2	10	2126600	59.94	3.86
B6	Sample 18	2	2	11	2280167	59.97	3.94
B6	Sample 18	2	2	12	2433950	59.94	3.94
B6	Sample 18	2	2	13	2587783	59.94	3.93
B6	Sample 18	2	2	14	2741700	59.94	3.98
B6	Sample 18	2	2	15	2895433	59.94	3.98
B6	Sample 18	2	2	16	3049233	59.94	3.96
B6	Sample 18	2	2	17	3203050	59.94	4.02
B6	Sample 18	2	2	18	3356867	59.94	4.01
B6	Sample 18	2	2	19	3510667	59.94	4.05
B6	Sample 18	2	2	20	3664433	59.94	4.03
B6	Sample 18	2	2	21	3818267	59.94	4.07
B6	Sample 18	2	2	22	3972067	59.94	4.02
B6	Sample 18	2	2	23	4125867	59.94	4.05
B6	Sample 18	2	2	24	4279633	59.94	4.06
B6	Sample 18	2	2	25	4433450	59.94	3.98
B6	Sample 18	2	2	26	4587283	59.94	4.06
B6	Sample 18	2	2	27	4741050	59.94	4.06
B6	Sample 18	2	2	28	4894900	59.94	4.00
B6	Sample 18	2	2	29	5048767	59.94	4.02
B6	Sample 18	2	2	30	5202550	59.94	4.03
B6	Sample 18	2	2	31	5356350	59.94	4.13
B6	Sample 18	2	2	32	5510183	59.94	4.03
B6	Sample 18	2	2	33	5663950	59.94	4.04
B6	Sample 18	2	2	34	5817517	59.94	4.12
B6	Sample 18	2	2	35	5971317	59.94	4.21
B6	Sample 18	2	2	36	6125100	59.94	4.37
B6	Sample 18	2	2	37	6278883	59.94	4.69
B6	Sample 18	2	2	38	6432700	59.94	5.23
B6	Sample 18	2	2	39	6586500	59.94	6.38
B6	Sample 18	2	2	40	6740283	59.94	8.54
B6	Sample 18	2	2	41	6894117	59.94	12.61
B6	Sample 18	2	2	42	7047917	59.94	19.63
B6	Sample 18	2	2	43	7201683	59.94	30.17
B6	Sample 18	2	2	44	7355500	59.94	43.21
B6	Sample 18	2	2	45	7509300	59.94	54.58
B7	Sample 19	2	2	1	742317	59.94	3.14
B7	Sample 19	2	2	2	896117	59.94	3.15
B7	Sample 19	2	2	3	1049883	59.94	3.19
B7	Sample 19	2	2	4	1203733	59.97	3.17
B7	Sample 19	2	2	5	1357617	59.97	3.17
B7	Sample 19	2	2	6	1511433	59.94	3.24
B7	Sample 19	2	2	7	1665200	59.94	3.24
B7	Sample 19	2	2	8	1819000	59.94	3.20
B7	Sample 19	2	2	9	1972817	59.94	3.29
B7	Sample 19	2	2	10	2126600	59.94	3.18
B7	Sample 19	2	2	11	2280167	59.97	3.24
B7	Sample 19	2	2	12	2433950	59.94	3.24
B7	Sample 19	2	2	13	2587783	59.94	3.20
B7	Sample 19	2	2	14	2741700	59.94	3.32
B7	Sample 19	2	2	15	2895433	59.94	3.32
B7	Sample 19	2	2	16	3049233	59.94	3.24
B7	Sample 19	2	2	17	3203050	59.94	3.26
B7	Sample 19	2	2	18	3356867	59.94	3.30
B7	Sample 19	2	2	19	3510667	59.94	3.33
B7	Sample 19	2	2	20	3664433	59.94	3.35
B7	Sample 19	2	2	21	3818267	59.94	3.41
B7	Sample 19	2	2	22	3972067	59.94	3.43
B7	Sample 19	2	2	23	4125867	59.94	3.71
B7	Sample 19	2	2	24	4279633	59.94	4.05
B7	Sample 19	2	2	25	4433450	59.94	4.74
B7	Sample 19	2	2	26	4587283	59.94	6.14
B7	Sample 19	2	2	27	4741050	59.94	8.74
B7	Sample 19	2	2	28	4894900	59.94	13.56
B7	Sample 19	2	2	29	5048767	59.94	22.21
B7	Sample 19	2	2	30	5202550	59.94	34.43
B7	Sample 19	2	2	31	5356350	59.94	46.70
B7	Sample 19	2	2	32	5510183	59.94	55.83
B7	Sample 19	2	2	33	5663950	59.94	61.54
B7	Sample 19	2	2	34	5817517	59.94	65.35
B7	Sample 19	2	2	35	5971317	59.94	68.37
B7	Sample 19	2	2	36	6125100	59.94	70.32
B7	Sample 19	2	2	37	6278883	59.94	71.73
B7	Sample 19	2	2	38	6432700	59.94	72.57
B7	Sample 19	2	2	39	6586500	59.94	73.46
B7	Sample 19	2	2	40	6740283	59.94	74.00
B7	Sample 19	2	2	41	6894117	59.94	74.38
B7	Sample 19	2	2	42	7047917	59.94	74.80
B7	Sample 19	2	2	43	7201683	59.94	75.07
B7	Sample 19	2	2	44	7355500	59.94	75.46
B7	Sample 19	2	2	45	7509300	59.94	75.62
B8	Sample 20	2	2	1	742317	59.94	6.49
B8	Sample 20	2	2	2	896117	59.94	6.52
B8	Sample 20	2	2	3	1049883	59.94	6.48
B8	Sample 20	2	2	4	1203733	59.97	6.54
B8	Sample 20	2	2	5	1357617	59.97	6.44
B8	Sample 20	2	2	6	1511433	59.94	6.49
B8	Sample 20	2	2	7	1665200	59.94	6.51
B8	Sample 20	2	2	8	1819000	59.94	6.52
B8	Sample 20	2	2	9	1972817	59.94	6.56
B8	Sample 20	2	2	10	2126600	59.94	6.46
B8	Sample 20	2	2	11	2280167	59.97	6.50
B8	Sample 20	2	2	12	2433950	59.94	6.45
B8	Sample 20	2	2	13	2587783	59.94	6.49
B8	Sample 20	2	2	14	2741700	59.94	6.52
B8	Sample 20	2	2	15	2895433	59.94	6.54
B8	Sample 20	2	2	16	3049233	59.94	6.48
B8	Sample 20	2	2	17	3203050	59.94	6.56
B8	Sample 20	2	2	18	3356867	59.94	6.57
B8	Sample 20	2	2	19	3510667	59.94	6.55
B8	Sample 20	2	2	20	3664433	59.94	6.60
B8	Sample 20	2	2	21	3818267	59.94	6.70
B8	Sample 20	2	2	22	3972067	59.94	6.88
B8	Sample 20	2	2	23	4125867	59.94	7.18
B8	Sample 20	2	2	24	4279633	59.94	7.72
B8	Sample 20	2	2	25	4433450	59.94	8.90
B8	Sample 20	2	2	26	4587283	59.94	10.96
B8	Sample 20	2	2	27	4741050	59.94	14.95
B8	Sample 20	2	2	28	4894900	59.94	22.08
B8	Sample 20	2	2	29	5048767	59.94	33.33
B8	Sample 20	2	2	30	5202550	59.94	46.89
B8	Sample 20	2	2	31	5356350	59.94	58.37
B8	Sample 20	2	2	32	5510183	59.94	64.63
B8	Sample 20	2	2	33	5663950	59.94	68.29
B8	Sample 20	2	2	34	5817517	59.94	71.20
B8	Sample 20	2	2	35	5971317	59.94	73.14
B8	Sample 20	2	2	36	6125100	59.94	74.34
B8	Sample 20	2	2	37	6278883	59.94	75.26
B8	Sample 20	2	2	38	6432700	59.94	76.07
B8	Sample 20	2	2	39	6586500	59.94	76.53
B8	Sample 20	2	2	40	6740283	59.94	76.95
B8	Sample 20	2	2	41	6894117	59.94	77.17
B8	Sample 20	2	2	42	7047917	59.94	77.52
B8	Sample 20	2	2	43	7201683	59.94	77.77
B8	Sample 20	2	2	44	7355500	59.94	78.07
B8	Sample 20	2	2	45	7509300	59.94	78.11
B9	Sample 21	2	2	1	742317	59.94	9.94
B9	Sample 21	2	2	2	896117	59.94	10.02
B9	Sample 21	2	2	3	1049883	59.94	9.96
B9	Sample 21	2	2	4	1203733	59.97	9.94
B9	Sample 21	2	2	5	1357617	59.97	9.94
B9	Sample 21	2	2	6	1511433	59.94	10.00
B9	Sample 21	2	2	7	1665200	59.94	10.00
B9	Sample 21	2	2	8	1819000	59.94	9.99
B9	Sample 21	2	2	9	1972817	59.94	10.01
B9	Sample 21	2	2	10	2126600	59.94	9.91
B9	Sample 21	2	2	11	2280167	59.97	9.99
B9	Sample 21	2	2	12	2433950	59.94	9.89
B9	Sample 21	2	2	13	2587783	59.94	9.89
B9	Sample 21	2	2	14	2741700	59.94	9.96
B9	Sample 21	2	2	15	2895433	59.94	9.92
B9	Sample 21	2	2	16	3049233	59.94	9.95
B9	Sample 21	2	2	17	3203050	59.94	9.88
B9	Sample 21	2	2	18	3356867	59.94	9.95
B9	Sample 21	2	2	19	3510667	59.94	9.92
B9	Sample 21	2	2	20	3664433	59.94	9.95
B9	Sample 21	2	2	21	3818267	59.94	9.95
B9	Sample 21	2	2	22	3972067	59.94	9.87
B9	Sample 21	2	2	23	4125867	59.94	9.93
B9	Sample 21	2	2	24	4279633	59.94	9.85
B9	Sample 21	2	2	25	4433450	59.94	9.84
B9	Sample 21	2	2	26	4587283	59.94	9.85
B9	Sample 21	2	2	27	4741050	59.94	9.81
B9	Sample 21	2	2	28	4894900	59.94	9.81
B9	Sample 21	2	2	29	5048767	59.94	9.82
B9	Sample 21	2	2	30	5202550	59.94	9.82
B9	Sample 21	2	2	31	5356350	59.94	9.81
B9	Sample 21	2	2	32	5510183	59.94	9.78
B9	Sample 21	2	2	33	5663950	59.94	9.80
B9	Sample 21	2	2	34	5817517	59.94	9.80
B9	Sample 21	2	2	35	5971317	59.94	9.83
B9	Sample 21	2	2	36	6125100	59.94	9.82
B9	Sample 21	2	2	37	6278883	59.94	9.84
B9	Sample 21	2	2	38	6432700	59.94	9.92
B9	Sample 21	2	2	39	6586500	59.94	10.02
B9	Sample 21	2	2	40	6740283	59.94	10.36
B9	Sample 21	2	2	41	6894117	59.94	10.92
B9	Sample 21	2	2	42	7047917	59.94	12.07
B9	Sample 21	2	2	43	7201683	59.94	14.24
B9	Sample 21	2	2	44	7355500	59.94	18.48
B9	Sample 21	2	2	45	7509300	59.94	25.99
B10	Sample 22	2	2	1	742317	59.94	3.80
B10	Sample 22	2	2	2	896117	59.94	3.83
B10	Sample 22	2	2	3	1049883	59.94	3.88
B10	Sample 22	2	2	4	1203733	59.97	3.88
B10	Sample 22	2	2	5	1357617	59.97	3.86
B10	Sample 22	2	2	6	1511433	59.94	3.86
B10	Sample 22	2	2	7	1665200	59.94	3.88
B10	Sample 22	2	2	8	1819000	59.94	3.89
B10	Sample 22	2	2	9	1972817	59.94	3.92
B10	Sample 22	2	2	10	2126600	59.94	3.89
B10	Sample 22	2	2	11	2280167	59.97	3.91
B10	Sample 22	2	2	12	2433950	59.94	3.88
B10	Sample 22	2	2	13	2587783	59.94	3.92
B10	Sample 22	2	2	14	2741700	59.94	3.96
B10	Sample 22	2	2	15	2895433	59.94	3.96
B10	Sample 22	2	2	16	3049233	59.94	3.91
B10	Sample 22	2	2	17	3203050	59.94	3.91
B10	Sample 22	2	2	18	3356867	59.94	3.96
B10	Sample 22	2	2	19	3510667	59.94	3.97
B10	Sample 22	2	2	20	3664433	59.94	3.92
B10	Sample 22	2	2	21	3818267	59.94	3.97
B10	Sample 22	2	2	22	3972067	59.94	3.90
B10	Sample 22	2	2	23	4125867	59.94	3.97
B10	Sample 22	2	2	24	4279633	59.94	3.99
B10	Sample 22	2	2	25	4433450	59.94	3.95
B10	Sample 22	2	2	26	4587283	59.94	3.97
B10	Sample 22	2	2	27	4741050	59.94	4.04
B10	Sample 22	2	2	28	4894900	59.94	3.99
B10	Sample 22	2	2	29	5048767	59.94	3.99
B10	Sample 22	2	2	30	5202550	59.94	4.03
B10	Sample 22	2	2	31	5356350	59.94	4.07
B10	Sample 22	2	2	32	5510183	59.94	4.07
B10	Sample 22	2	2	33	5663950	59.94	4.18
B10	Sample 22	2	2	34	5817517	59.94	4.41
B10	Sample 22	2	2	35	5971317	59.94	4.99
B10	Sample 22	2	2	36	6125100	59.94	5.82
B10	Sample 22	2	2	37	6278883	59.94	7.80
B10	Sample 22	2	2	38	6432700	59.94	11.40
B10	Sample 22	2	2	39	6586500	59.94	18.49
B10	Sample 22	2	2	40	6740283	59.94	30.64
B10	Sample 22	2	2	41	6894117	59.94	46.61
B10	Sample 22	2	2	42	7047917	59.94	61.73
B10	Sample 22	2	2	43	7201683	59.94	71.38
B10	Sample 22	2	2	44	7355500	59.94	76.57
B10	Sample 22	2	2	45	7509300	59.94	79.91
B11	Sample 23	2	2	1	742317	59.94	5.54
B11	Sample 23	2	2	2	896117	59.94	5.52
B11	Sample 23	2	2	3	1049883	59.94	5.45
B11	Sample 23	2	2	4	1203733	59.97	5.47
B11	Sample 23	2	2	5	1357617	59.97	5.48
B11	Sample 23	2	2	6	1511433	59.94	5.54
B11	Sample 23	2	2	7	1665200	59.94	5.49
B11	Sample 23	2	2	8	1819000	59.94	5.52
B11	Sample 23	2	2	9	1972817	59.94	5.55
B11	Sample 23	2	2	10	2126600	59.94	5.49
B11	Sample 23	2	2	11	2280167	59.97	5.47
B11	Sample 23	2	2	12	2433950	59.94	5.56
B11	Sample 23	2	2	13	2587783	59.94	5.55
B11	Sample 23	2	2	14	2741700	59.94	5.54
B11	Sample 23	2	2	15	2895433	59.94	5.54
B11	Sample 23	2	2	16	3049233	59.94	5.52
B11	Sample 23	2	2	17	3203050	59.94	5.57
B11	Sample 23	2	2	18	3356867	59.94	5.59
B11	Sample 23	2	2	19	3510667	59.94	5.60
B11	Sample 23	2	2	20	3664433	59.94	5.65
B11	Sample 23	2	2	21	3818267	59.94	5.75
B11	Sample 23	2	2	22	3972067	59.94	5.83
B11	Sample 23	2	2	23	4125867	59.94	6.09
B11	Sample 23	2	2	24	4279633	59.94	6.54
B11	Sample 23	2	2	25	4433450	59.94	7.43
B11	Sample 23	2	2	26	4587283	59.94	9.23
B11	Sample 23	2	2	27	4741050	59.94	12.50
B11	Sample 23	2	2	28	4894900	59.94	18.59
B11	Sample 23	2	2	29	5048767	59.94	28.36
B11	Sample 23	2	2	30	5202550	59.94	39.69
B11	Sample 23	2	2	31	5356350	59.94	49.72
B11	Sample 23	2	2	32	5510183	59.94	56.48
B11	Sample 23	2	2	33	5663950	59.94	61.96
B11	Sample 23	2	2	34	5817517	59.94	66.40
B11	Sample 23	2	2	35	5971317	59.94	70.35
B11	Sample 23	2	2	36	6125100	59.94	73.46
B11	Sample 23	2	2	37	6278883	59.94	76.19
B11	Sample 23	2	2	38	6432700	59.94	78.53
B11	Sample 23	2	2	39	6586500	59.94	80.46
B11	Sample 23	2	2	40	6740283	59.94	82.10
B11	Sample 23	2	2	41	6894117	59.94	83.20
B11	Sample 23	2	2	42	7047917	59.94	84.46
B11	Sample 23	2	2	43	7201683	59.94	85.21
B11	Sample 23	2	2	44	7355500	59.94	86.02
B11	Sample 23	2	2	45	7509300	59.94	86.61
B12	Sample 24	2	2	1	742317	59.94	4.25
B12	Sample 24	2	2	2	896117	59.94	4.23
B12	Sample 24	2	2	3	1049883	59.94	4.26
B12	Sample 24	2	2	4	1203733	59.97	4.29
B12	Sample 24	2	2	5	1357617	59.97	4.26
B12	Sample 24	2	2	6	1511433	59.94	4.32
B12	Sample 24	2	2	7	1665200	59.94	4.32
B12	Sample 24	2	2	8	1819000	59.94	4.35
B12	Sample 24	2	2	9	1972817	59.94	4.36
B12	Sample 24	2	2	10	2126600	59.94	4.28
B12	Sample 24	2	2	11	2280167	59.97	4.28
B12	Sample 24	2	2	12	2433950	59.94	4.32
B12	Sample 24	2	2	13	2587783	59.94	4.33
B12	Sample 24	2	2	14	2741700	59.94	4.40
B12	Sample 24	2	2	15	2895433	59.94	4.33
B12	Sample 24	2	2	16	3049233	59.94	4.33
B12	Sample 24	2	2	17	3203050	59.94	4.41
B12	Sample 24	2	2	18	3356867	59.94	4.41
B12	Sample 24	2	2	19	3510667	59.94	4.41
B12	Sample 24	2	2	20	3664433	59.94	4.47
B12	Sample 24	2	2	21	3818267	59.94	4.63
B12	Sample 24	2	2	22	3972067	59.94	4.82
B12	Sample 24	2	2	23	4125867	59.94	5.34
B12	Sample 24	2	2	24	4279633	59.94	6.21
B12	Sample 24	2	2	25	4433450	59.94	7.96
B12	Sample 24	2	2	26	4587283	59.94	11.43
B12	Sample 24	2	2	27	4741050	59.94	17.87
B12	Sample 24	2	2	28	4894900	59.94	29.04
B12	Sample 24	2	2	29	5048767	59.94	45.47
B12	Sample 24	2	2	30	5202550	59.94	61.55
B12	Sample 24	2	2	31	5356350	59.94	71.53
B12	Sample 24	2	2	32	5510183	59.94	76.79
B12	Sample 24	2	2	33	5663950	59.94	79.90
B12	Sample 24	2	2	34	5817517	59.94	82.34
B12	Sample 24	2	2	35	5971317	59.94	83.98
B12	Sample 24	2	2	36	6125100	59.94	85.26
B12	Sample 24	2	2	37	6278883	59.94	86.37
B12	Sample 24	2	2	38	6432700	59.94	87.01
B12	Sample 24	2	2	39	6586500	59.94	87.63
B12	Sample 24	2	2	40	6740283	59.94	88.00
B12	Sample 24	2	2	41	6894117	59.94	88.15
B12	Sample 24	2	2	42	7047917	59.94	88.63
B12	Sample 24	2	2	43	7201683	59.94	88.82
B12	Sample 24	2	2	44	7355500	59.94	88.93
B12	Sample 24	2	2	45	7509300	59.94	89.01
C1	Sample 25	2	2	1	742317	59.94	4.56
C1	Sample 25	2	2	2	896117	59.94	4.60
C1	Sample 25	2	2	3	1049883	59.94	4.64
C1	Sample 25	2	2	4	1203733	59.97	4.64
C1	Sample 25	2	2	5	1357617	59.97	4.65
C1	Sample 25	2	2	6	1511433	59.94	4.65
C1	Sample 25	2	2	7	1665200	59.94	4.70
C1	Sample 25	2	2	8	1819000	59.94	4.70
C1	Sample 25	2	2	9	1972817	59.94	4.71
C1	Sample 25	2	2	10	2126600	59.94	4.68
C1	Sample 25	2	2	11	2280167	59.97	4.70
C1	Sample 25	2	2	12	2433950	59.94	4.67
C1	Sample 25	2	2	13	2587783	59.94	4.71
C1	Sample 25	2	2	14	2741700	59.94	4.72
C1	Sample 25	2	2	15	2895433	59.94	4.73
C1	Sample 25	2	2	16	3049233	59.94	4.70
C1	Sample 25	2	2	17	3203050	59.94	4.71
C1	Sample 25	2	2	18	3356867	59.94	4.75
C1	Sample 25	2	2	19	3510667	59.94	4.69
C1	Sample 25	2	2	20	3664433	59.94	4.69
C1	Sample 25	2	2	21	3818267	59.94	4.76
C1	Sample 25	2	2	22	3972067	59.94	4.88
C1	Sample 25	2	2	23	4125867	59.94	4.90
C1	Sample 25	2	2	24	4279633	59.94	5.10
C1	Sample 25	2	2	25	4433450	59.94	5.38
C1	Sample 25	2	2	26	4587283	59.94	6.06
C1	Sample 25	2	2	27	4741050	59.94	7.24
C1	Sample 25	2	2	28	4894900	59.94	9.59
C1	Sample 25	2	2	29	5048767	59.94	13.95
C1	Sample 25	2	2	30	5202550	59.94	21.49
C1	Sample 25	2	2	31	5356350	59.94	33.71
C1	Sample 25	2	2	32	5510183	59.94	48.81
C1	Sample 25	2	2	33	5663950	59.94	61.53
C1	Sample 25	2	2	34	5817517	59.94	68.07
C1	Sample 25	2	2	35	5971317	59.94	71.86
C1	Sample 25	2	2	36	6125100	59.94	74.36
C1	Sample 25	2	2	37	6278883	59.94	76.01
C1	Sample 25	2	2	38	6432700	59.94	77.15
C1	Sample 25	2	2	39	6586500	59.94	78.01
C1	Sample 25	2	2	40	6740283	59.94	78.52
C1	Sample 25	2	2	41	6894117	59.94	78.98
C1	Sample 25	2	2	42	7047917	59.94	79.33
C1	Sample 25	2	2	43	7201683	59.94	79.60
C1	Sample 25	2	2	44	7355500	59.94	79.89
C1	Sample 25	2	2	45	7509300	59.94	80.01
C2	Sample 26	2	2	1	742317	59.94	6.55
C2	Sample 26	2	2	2	896117	59.94	6.34
C2	Sample 26	2	2	3	1049883	59.94	6.43
C2	Sample 26	2	2	4	1203733	59.97	6.34
C2	Sample 26	2	2	5	1357617	59.97	6.39
C2	Sample 26	2	2	6	1511433	59.94	6.47
C2	Sample 26	2	2	7	1665200	59.94	6.46
C2	Sample 26	2	2	8	1819000	59.94	6.45
C2	Sample 26	2	2	9	1972817	59.94	6.51
C2	Sample 26	2	2	10	2126600	59.94	6.43
C2	Sample 26	2	2	11	2280167	59.97	6.47
C2	Sample 26	2	2	12	2433950	59.94	6.42
C2	Sample 26	2	2	13	2587783	59.94	6.48
C2	Sample 26	2	2	14	2741700	59.94	6.42
C2	Sample 26	2	2	15	2895433	59.94	6.47
C2	Sample 26	2	2	16	3049233	59.94	6.45
C2	Sample 26	2	2	17	3203050	59.94	6.45
C2	Sample 26	2	2	18	3356867	59.94	6.39
C2	Sample 26	2	2	19	3510667	59.94	6.42
C2	Sample 26	2	2	20	3664433	59.94	6.40
C2	Sample 26	2	2	21	3818267	59.94	6.40
C2	Sample 26	2	2	22	3972067	59.94	6.43
C2	Sample 26	2	2	23	4125867	59.94	6.40
C2	Sample 26	2	2	24	4279633	59.94	6.45
C2	Sample 26	2	2	25	4433450	59.94	6.41
C2	Sample 26	2	2	26	4587283	59.94	6.45
C2	Sample 26	2	2	27	4741050	59.94	6.43
C2	Sample 26	2	2	28	4894900	59.94	6.45
C2	Sample 26	2	2	29	5048767	59.94	6.52
C2	Sample 26	2	2	30	5202550	59.94	6.53
C2	Sample 26	2	2	31	5356350	59.94	6.64
C2	Sample 26	2	2	32	5510183	59.94	6.85
C2	Sample 26	2	2	33	5663950	59.94	7.17
C2	Sample 26	2	2	34	5817517	59.94	8.00
C2	Sample 26	2	2	35	5971317	59.94	9.45
C2	Sample 26	2	2	36	6125100	59.94	12.19
C2	Sample 26	2	2	37	6278883	59.94	17.77
C2	Sample 26	2	2	38	6432700	59.94	27.25
C2	Sample 26	2	2	39	6586500	59.94	39.29
C2	Sample 26	2	2	40	6740283	59.94	50.13
C2	Sample 26	2	2	41	6894117	59.94	57.37
C2	Sample 26	2	2	42	7047917	59.94	62.06
C2	Sample 26	2	2	43	7201683	59.94	65.30
C2	Sample 26	2	2	44	7355500	59.94	67.46
C2	Sample 26	2	2	45	7509300	59.94	69.13
C3	Sample 27	2	2	1	742317	59.94	4.93
C3	Sample 27	2	2	2	896117	59.94	5.00
C3	Sample 27	2	2	3	1049883	59.94	4.98
C3	Sample 27	2	2	4	1203733	59.97	5.00
C3	Sample 27	2	2	5	1357617	59.97	4.98
C3	Sample 27	2	2	6	1511433	59.94	5.09
C3	Sample 27	2	2	7	1665200	59.94	5.05
C3	Sample 27	2	2	8	1819000	59.94	4.99
C3	Sample 27	2	2	9	1972817	59.94	5.11
C3	Sample 27	2	2	10	2126600	59.94	5.04
C3	Sample 27	2	2	11	2280167	59.97	5.04
C3	Sample 27	2	2	12	2433950	59.94	5.01
C3	Sample 27	2	2	13	2587783	59.94	5.00
C3	Sample 27	2	2	14	2741700	59.94	5.07
C3	Sample 27	2	2	15	2895433	59.94	5.06
C3	Sample 27	2	2	16	3049233	59.94	5.06
C3	Sample 27	2	2	17	3203050	59.94	5.10
C3	Sample 27	2	2	18	3356867	59.94	5.02
C3	Sample 27	2	2	19	3510667	59.94	5.09
C3	Sample 27	2	2	20	3664433	59.94	5.02
C3	Sample 27	2	2	21	3818267	59.94	5.07
C3	Sample 27	2	2	22	3972067	59.94	5.14
C3	Sample 27	2	2	23	4125867	59.94	5.05
C3	Sample 27	2	2	24	4279633	59.94	5.14
C3	Sample 27	2	2	25	4433450	59.94	5.19
C3	Sample 27	2	2	26	4587283	59.94	5.29
C3	Sample 27	2	2	27	4741050	59.94	5.46
C3	Sample 27	2	2	28	4894900	59.94	5.90
C3	Sample 27	2	2	29	5048767	59.94	6.69
C3	Sample 27	2	2	30	5202550	59.94	8.15
C3	Sample 27	2	2	31	5356350	59.94	11.06
C3	Sample 27	2	2	32	5510183	59.94	16.48
C3	Sample 27	2	2	33	5663950	59.94	26.10
C3	Sample 27	2	2	34	5817517	59.94	40.27
C3	Sample 27	2	2	35	5971317	59.94	54.42
C3	Sample 27	2	2	36	6125100	59.94	64.31
C3	Sample 27	2	2	37	6278883	59.94	70.21
C3	Sample 27	2	2	38	6432700	59.94	73.76
C3	Sample 27	2	2	39	6586500	59.94	76.19
C3	Sample 27	2	2	40	6740283	59.94	77.80
C3	Sample 27	2	2	41	6894117	59.94	78.94
C3	Sample 27	2	2	42	7047917	59.94	79.87
C3	Sample 27	2	2	43	7201683	59.94	80.72
C3	Sample 27	2	2	44	7355500	59.94	81.11
C3	Sample 27	2	2	45	7509300	59.94	81.45
C4	Sample 28	2	2	1	742317	59.94	3.04
C4	Sample 28	2	2	2	896117	59.94	3.11
C4	Sample 28	2	2	3	1049883	59.94	3.11
C4	Sample 28	2	2	4	1203733	59.97	3.09
C4	Sample 28	2	2	5	1357617	59.97	3.09
C4	Sample 28	2	2	6	1511433	59.94	3.18
C4	Sample 28	2	2	7	1665200	59.94	3.15
C4	Sample 28	2	2	8	1819000	59.94	3.14
C4	Sample 28	2	2	9	1972817	59.94	3.18
C4	Sample 28	2	2	10	2126600	59.94	3.12
C4	Sample 28	2	2	11	2280167	59.97	3.22
C4	Sample 28	2	2	12	2433950	59.94	3.19
C4	Sample 28	2	2	13	2587783	59.94	3.14
C4	Sample 28	2	2	14	2741700	59.94	3.14
C4	Sample 28	2	2	15	2895433	59.94	3.22
C4	Sample 28	2	2	16	3049233	59.94	3.20
C4	Sample 28	2	2	17	3203050	59.94	3.20
C4	Sample 28	2	2	18	3356867	59.94	3.16
C4	Sample 28	2	2	19	3510667	59.94	3.16
C4	Sample 28	2	2	20	3664433	59.94	3.18
C4	Sample 28	2	2	21	3818267	59.94	3.21
C4	Sample 28	2	2	22	3972067	59.94	3.23
C4	Sample 28	2	2	23	4125867	59.94	3.21
C4	Sample 28	2	2	24	4279633	59.94	3.21
C4	Sample 28	2	2	25	4433450	59.94	3.23
C4	Sample 28	2	2	26	4587283	59.94	3.29
C4	Sample 28	2	2	27	4741050	59.94	3.29
C4	Sample 28	2	2	28	4894900	59.94	3.37
C4	Sample 28	2	2	29	5048767	59.94	3.54
C4	Sample 28	2	2	30	5202550	59.94	3.82
C4	Sample 28	2	2	31	5356350	59.94	4.42
C4	Sample 28	2	2	32	5510183	59.94	5.63
C4	Sample 28	2	2	33	5663950	59.94	7.80
C4	Sample 28	2	2	34	5817517	59.94	11.95
C4	Sample 28	2	2	35	5971317	59.94	19.52
C4	Sample 28	2	2	36	6125100	59.94	31.55
C4	Sample 28	2	2	37	6278883	59.94	45.91
C4	Sample 28	2	2	38	6432700	59.94	55.87
C4	Sample 28	2	2	39	6586500	59.94	61.26
C4	Sample 28	2	2	40	6740283	59.94	65.89
C4	Sample 28	2	2	41	6894117	59.94	69.83
C4	Sample 28	2	2	42	7047917	59.94	72.59
C4	Sample 28	2	2	43	7201683	59.94	74.71
C4	Sample 28	2	2	44	7355500	59.94	76.48
C4	Sample 28	2	2	45	7509300	59.94	77.73
C5	Sample 29	2	2	1	742317	59.94	4.04
C5	Sample 29	2	2	2	896117	59.94	4.03
C5	Sample 29	2	2	3	1049883	59.94	4.05
C5	Sample 29	2	2	4	1203733	59.97	4.03
C5	Sample 29	2	2	5	1357617	59.97	4.05
C5	Sample 29	2	2	6	1511433	59.94	4.10
C5	Sample 29	2	2	7	1665200	59.94	4.10
C5	Sample 29	2	2	8	1819000	59.94	4.04
C5	Sample 29	2	2	9	1972817	59.94	4.09
C5	Sample 29	2	2	10	2126600	59.94	4.06
C5	Sample 29	2	2	11	2280167	59.97	4.12
C5	Sample 29	2	2	12	2433950	59.94	4.12
C5	Sample 29	2	2	13	2587783	59.94	4.11
C5	Sample 29	2	2	14	2741700	59.94	4.10
C5	Sample 29	2	2	15	2895433	59.94	4.12
C5	Sample 29	2	2	16	3049233	59.94	4.10
C5	Sample 29	2	2	17	3203050	59.94	4.16
C5	Sample 29	2	2	18	3356867	59.94	4.14
C5	Sample 29	2	2	19	3510667	59.94	4.15
C5	Sample 29	2	2	20	3664433	59.94	4.07
C5	Sample 29	2	2	21	3818267	59.94	4.17
C5	Sample 29	2	2	22	3972067	59.94	4.16
C5	Sample 29	2	2	23	4125867	59.94	4.15
C5	Sample 29	2	2	24	4279633	59.94	4.18
C5	Sample 29	2	2	25	4433450	59.94	4.16
C5	Sample 29	2	2	26	4587283	59.94	4.20
C5	Sample 29	2	2	27	4741050	59.94	4.14
C5	Sample 29	2	2	28	4894900	59.94	4.18
C5	Sample 29	2	2	29	5048767	59.94	4.20
C5	Sample 29	2	2	30	5202550	59.94	4.20
C5	Sample 29	2	2	31	5356350	59.94	4.28
C5	Sample 29	2	2	32	5510183	59.94	4.48
C5	Sample 29	2	2	33	5663950	59.94	4.66
C5	Sample 29	2	2	34	5817517	59.94	5.18
C5	Sample 29	2	2	35	5971317	59.94	6.12
C5	Sample 29	2	2	36	6125100	59.94	7.80
C5	Sample 29	2	2	37	6278883	59.94	11.00
C5	Sample 29	2	2	38	6432700	59.94	16.83
C5	Sample 29	2	2	39	6586500	59.94	26.80
C5	Sample 29	2	2	40	6740283	59.94	40.31
C5	Sample 29	2	2	41	6894117	59.94	53.32
C5	Sample 29	2	2	42	7047917	59.94	62.28
C5	Sample 29	2	2	43	7201683	59.94	67.51
C5	Sample 29	2	2	44	7355500	59.94	70.41
C5	Sample 29	2	2	45	7509300	59.94	72.43
C6	Sample 30	2	2	1	742317	59.94	6.42
C6	Sample 30	2	2	2	896117	59.94	6.47
C6	Sample 30	2	2	3	1049883	59.94	6.47
C6	Sample 30	2	2	4	1203733	59.97	6.45
C6	Sample 30	2	2	5	1357617	59.97	6.51
C6	Sample 30	2	2	6	1511433	59.94	6.52
C6	Sample 30	2	2	7	1665200	59.94	6.54
C6	Sample 30	2	2	8	1819000	59.94	6.47
C6	Sample 30	2	2	9	1972817	59.94	6.54
C6	Sample 30	2	2	10	2126600	59.94	6.45
C6	Sample 30	2	2	11	2280167	59.97	6.47
C6	Sample 30	2	2	12	2433950	59.94	6.46
C6	Sample 30	2	2	13	2587783	59.94	6.48
C6	Sample 30	2	2	14	2741700	59.94	6.47
C6	Sample 30	2	2	15	2895433	59.94	6.49
C6	Sample 30	2	2	16	3049233	59.94	6.43
C6	Sample 30	2	2	17	3203050	59.94	6.51
C6	Sample 30	2	2	18	3356867	59.94	6.49
C6	Sample 30	2	2	19	3510667	59.94	6.50
C6	Sample 30	2	2	20	3664433	59.94	6.48
C6	Sample 30	2	2	21	3818267	59.94	6.49
C6	Sample 30	2	2	22	3972067	59.94	6.49
C6	Sample 30	2	2	23	4125867	59.94	6.44
C6	Sample 30	2	2	24	4279633	59.94	6.49
C6	Sample 30	2	2	25	4433450	59.94	6.50
C6	Sample 30	2	2	26	4587283	59.94	6.51
C6	Sample 30	2	2	27	4741050	59.94	6.42
C6	Sample 30	2	2	28	4894900	59.94	6.49
C6	Sample 30	2	2	29	5048767	59.94	6.50
C6	Sample 30	2	2	30	5202550	59.94	6.49
C6	Sample 30	2	2	31	5356350	59.94	6.52
C6	Sample 30	2	2	32	5510183	59.94	6.47
C6	Sample 30	2	2	33	5663950	59.94	6.43
C6	Sample 30	2	2	34	5817517	59.94	6.53
C6	Sample 30	2	2	35	5971317	59.94	6.56
C6	Sample 30	2	2	36	6125100	59.94	6.51
C6	Sample 30	2	2	37	6278883	59.94	6.47
C6	Sample 30	2	2	38	6432700	59.94	6.55
C6	Sample 30	2	2	39	6586500	59.94	6.54
C6	Sample 30	2	2	40	6740283	59.94	6.64
C6	Sample 30	2	2	41	6894117	59.94	6.85
C6	Sample 30	2	2	42	7047917	59.94	7.12
C6	Sample 30	2	2	43	7201683	59.94	7.70
C6	Sample 30	2	2	44	7355500	59.94	8.86
C6	Sample 30	2	2	45	7509300	59.94	10.86
C7	Sample 31	2	2	1	742317	59.94	4.65
C7	Sample 31	2	2	2	896117	59.94	4.71
C7	Sample 31	2	2	3	1049883	59.94	4.69
C7	Sample 31	2	2	4	1203733	59.97	4.69
C7	Sample 31	2	2	5	1357617	59.97	4.74
C7	Sample 31	2	2	6	1511433	59.94	4.77
C7	Sample 31	2	2	7	1665200	59.94	4.76
C7	Sample 31	2	2	8	1819000	59.94	4.73
C7	Sample 31	2	2	9	1972817	59.94	4.76
C7	Sample 31	2	2	10	2126600	59.94	4.75
C7	Sample 31	2	2	11	2280167	59.97	4.77
C7	Sample 31	2	2	12	2433950	59.94	4.74
C7	Sample 31	2	2	13	2587783	59.94	4.77
C7	Sample 31	2	2	14	2741700	59.94	4.77
C7	Sample 31	2	2	15	2895433	59.94	4.77
C7	Sample 31	2	2	16	3049233	59.94	4.75
C7	Sample 31	2	2	17	3203050	59.94	4.77
C7	Sample 31	2	2	18	3356867	59.94	4.79
C7	Sample 31	2	2	19	3510667	59.94	4.76
C7	Sample 31	2	2	20	3664433	59.94	4.72
C7	Sample 31	2	2	21	3818267	59.94	4.80
C7	Sample 31	2	2	22	3972067	59.94	4.83
C7	Sample 31	2	2	23	4125867	59.94	4.78
C7	Sample 31	2	2	24	4279633	59.94	4.83
C7	Sample 31	2	2	25	4433450	59.94	4.81
C7	Sample 31	2	2	26	4587283	59.94	4.76
C7	Sample 31	2	2	27	4741050	59.94	4.77
C7	Sample 31	2	2	28	4894900	59.94	4.78
C7	Sample 31	2	2	29	5048767	59.94	4.85
C7	Sample 31	2	2	30	5202550	59.94	4.81
C7	Sample 31	2	2	31	5356350	59.94	4.85
C7	Sample 31	2	2	32	5510183	59.94	4.91
C7	Sample 31	2	2	33	5663950	59.94	5.00
C7	Sample 31	2	2	34	5817517	59.94	5.22
C7	Sample 31	2	2	35	5971317	59.94	5.53
C7	Sample 31	2	2	36	6125100	59.94	6.23
C7	Sample 31	2	2	37	6278883	59.94	7.55
C7	Sample 31	2	2	38	6432700	59.94	9.92
C7	Sample 31	2	2	39	6586500	59.94	14.29
C7	Sample 31	2	2	40	6740283	59.94	21.54
C7	Sample 31	2	2	41	6894117	59.94	31.16
C7	Sample 31	2	2	42	7047917	59.94	40.03
C7	Sample 31	2	2	43	7201683	59.94	45.97
C7	Sample 31	2	2	44	7355500	59.94	49.96
C7	Sample 31	2	2	45	7509300	59.94	53.25
C8	Sample 32	2	2	1	742317	59.94	3.95
C8	Sample 32	2	2	2	896117	59.94	4.04
C8	Sample 32	2	2	3	1049883	59.94	4.04
C8	Sample 32	2	2	4	1203733	59.97	4.06
C8	Sample 32	2	2	5	1357617	59.97	4.08
C8	Sample 32	2	2	6	1511433	59.94	4.13
C8	Sample 32	2	2	7	1665200	59.94	4.09
C8	Sample 32	2	2	8	1819000	59.94	4.11
C8	Sample 32	2	2	9	1972817	59.94	4.10
C8	Sample 32	2	2	10	2126600	59.94	4.09
C8	Sample 32	2	2	11	2280167	59.97	4.09
C8	Sample 32	2	2	12	2433950	59.94	4.11
C8	Sample 32	2	2	13	2587783	59.94	4.12
C8	Sample 32	2	2	14	2741700	59.94	4.11
C8	Sample 32	2	2	15	2895433	59.94	4.14
C8	Sample 32	2	2	16	3049233	59.94	4.11
C8	Sample 32	2	2	17	3203050	59.94	4.18
C8	Sample 32	2	2	18	3356867	59.94	4.16
C8	Sample 32	2	2	19	3510667	59.94	4.16
C8	Sample 32	2	2	20	3664433	59.94	4.17
C8	Sample 32	2	2	21	3818267	59.94	4.19
C8	Sample 32	2	2	22	3972067	59.94	4.23
C8	Sample 32	2	2	23	4125867	59.94	4.19
C8	Sample 32	2	2	24	4279633	59.94	4.23
C8	Sample 32	2	2	25	4433450	59.94	4.24
C8	Sample 32	2	2	26	4587283	59.94	4.19
C8	Sample 32	2	2	27	4741050	59.94	4.19
C8	Sample 32	2	2	28	4894900	59.94	4.15
C8	Sample 32	2	2	29	5048767	59.94	4.23
C8	Sample 32	2	2	30	5202550	59.94	4.18
C8	Sample 32	2	2	31	5356350	59.94	4.24
C8	Sample 32	2	2	32	5510183	59.94	4.21
C8	Sample 32	2	2	33	5663950	59.94	4.23
C8	Sample 32	2	2	34	5817517	59.94	4.22
C8	Sample 32	2	2	35	5971317	59.94	4.22
C8	Sample 32	2	2	36	6125100	59.94	4.19
C8	Sample 32	2	2	37	6278883	59.94	4.33
C8	Sample 32	2	2	38	6432700	59.94	4.37
C8	Sample 32	2	2	39	6586500	59.94	4.51
C8	Sample 32	2	2	40	6740283	59.94	4.80
C8	Sample 32	2	2	41	6894117	59.94	5.35
C8	Sample 32	2	2	42	7047917	59.94	6.37
C8	Sample 32	2	2	43	7201683	59.94	8.30
C8	Sample 32	2	2	44	7355500	59.94	11.88
C8	Sample 32	2	2	45	7509300	59.94	18.37
C9	Sample 33	2	2	1	742317	59.94	3.92
C9	Sample 33	2	2	2	896117	59.94	3.95
C9	Sample 33	2	2	3	1049883	59.94	3.97
C9	Sample 33	2	2	4	1203733	59.97	3.99
C9	Sample 33	2	2	5	1357617	59.97	3.96
C9	Sample 33	2	2	6	1511433	59.94	4.01
C9	Sample 33	2	2	7	1665200	59.94	4.03
C9	Sample 33	2	2	8	1819000	59.94	4.03
C9	Sample 33	2	2	9	1972817	59.94	4.02
C9	Sample 33	2	2	10	2126600	59.94	4.01
C9	Sample 33	2	2	11	2280167	59.97	4.03
C9	Sample 33	2	2	12	2433950	59.94	4.00
C9	Sample 33	2	2	13	2587783	59.94	4.01
C9	Sample 33	2	2	14	2741700	59.94	3.98
C9	Sample 33	2	2	15	2895433	59.94	4.07
C9	Sample 33	2	2	16	3049233	59.94	4.03
C9	Sample 33	2	2	17	3203050	59.94	4.05
C9	Sample 33	2	2	18	3356867	59.94	4.01
C9	Sample 33	2	2	19	3510667	59.94	4.08
C9	Sample 33	2	2	20	3664433	59.94	4.02
C9	Sample 33	2	2	21	3818267	59.94	4.04
C9	Sample 33	2	2	22	3972067	59.94	4.07
C9	Sample 33	2	2	23	4125867	59.94	4.06
C9	Sample 33	2	2	24	4279633	59.94	4.15
C9	Sample 33	2	2	25	4433450	59.94	4.09
C9	Sample 33	2	2	26	4587283	59.94	4.07
C9	Sample 33	2	2	27	4741050	59.94	4.07
C9	Sample 33	2	2	28	4894900	59.94	4.18
C9	Sample 33	2	2	29	5048767	59.94	4.14
C9	Sample 33	2	2	30	5202550	59.94	4.20
C9	Sample 33	2	2	31	5356350	59.94	4.22
C9	Sample 33	2	2	32	5510183	59.94	4.37
C9	Sample 33	2	2	33	5663950	59.94	4.61
C9	Sample 33	2	2	34	5817517	59.94	5.15
C9	Sample 33	2	2	35	5971317	59.94	6.02
C9	Sample 33	2	2	36	6125100	59.94	7.81
C9	Sample 33	2	2	37	6278883	59.94	11.25
C9	Sample 33	2	2	38	6432700	59.94	17.55
C9	Sample 33	2	2	39	6586500	59.94	28.00
C9	Sample 33	2	2	40	6740283	59.94	41.64
C9	Sample 33	2	2	41	6894117	59.94	55.10
C9	Sample 33	2	2	42	7047917	59.94	64.41
C9	Sample 33	2	2	43	7201683	59.94	69.56
C9	Sample 33	2	2	44	7355500	59.94	72.57
C9	Sample 33	2	2	45	7509300	59.94	74.56
C10	Sample 34	2	2	1	742317	59.94	4.08
C10	Sample 34	2	2	2	896117	59.94	4.10
C10	Sample 34	2	2	3	1049883	59.94	4.13
C10	Sample 34	2	2	4	1203733	59.97	4.20
C10	Sample 34	2	2	5	1357617	59.97	4.08
C10	Sample 34	2	2	6	1511433	59.94	4.14
C10	Sample 34	2	2	7	1665200	59.94	4.14
C10	Sample 34	2	2	8	1819000	59.94	4.21
C10	Sample 34	2	2	9	1972817	59.94	4.20
C10	Sample 34	2	2	10	2126600	59.94	4.16
C10	Sample 34	2	2	11	2280167	59.97	4.16
C10	Sample 34	2	2	12	2433950	59.94	4.20
C10	Sample 34	2	2	13	2587783	59.94	4.19
C10	Sample 34	2	2	14	2741700	59.94	4.23
C10	Sample 34	2	2	15	2895433	59.94	4.21
C10	Sample 34	2	2	16	3049233	59.94	4.21
C10	Sample 34	2	2	17	3203050	59.94	4.23
C10	Sample 34	2	2	18	3356867	59.94	4.17
C10	Sample 34	2	2	19	3510667	59.94	4.19
C10	Sample 34	2	2	20	3664433	59.94	4.17
C10	Sample 34	2	2	21	3818267	59.94	4.24
C10	Sample 34	2	2	22	3972067	59.94	4.20
C10	Sample 34	2	2	23	4125867	59.94	4.15
C10	Sample 34	2	2	24	4279633	59.94	4.27
C10	Sample 34	2	2	25	4433450	59.94	4.14
C10	Sample 34	2	2	26	4587283	59.94	4.25
C10	Sample 34	2	2	27	4741050	59.94	4.25
C10	Sample 34	2	2	28	4894900	59.94	4.29
C10	Sample 34	2	2	29	5048767	59.94	4.30
C10	Sample 34	2	2	30	5202550	59.94	4.27
C10	Sample 34	2	2	31	5356350	59.94	4.27
C10	Sample 34	2	2	32	5510183	59.94	4.27
C10	Sample 34	2	2	33	5663950	59.94	4.27
C10	Sample 34	2	2	34	5817517	59.94	4.29
C10	Sample 34	2	2	35	5971317	59.94	4.32
C10	Sample 34	2	2	36	6125100	59.94	4.29
C10	Sample 34	2	2	37	6278883	59.94	4.26
C10	Sample 34	2	2	38	6432700	59.94	4.26
C10	Sample 34	2	2	39	6586500	59.94	4.29
C10	Sample 34	2	2	40	6740283	59.94	4.26
C10	Sample 34	2	2	41	6894117	59.94	4.36
C10	Sample 34	2	2	42	7047917	59.94	4.33
C10	Sample 34	2	2	43	7201683	59.94	4.36
C10	Sample 34	2	2	44	7355500	59.94	4.38
C10	Sample 34	2	2	45	7509300	59.94	4.33
C11	Sample 35	2	2	1	742317	59.94	5.81
C11	Sample 35	2	2	2	896117	59.94	5.84
C11	Sample 35	2	2	3	1049883	59.94	5.94
C11	Sample 35	2	2	4	1203733	59.97	5.94
C11	Sample 35	2	2	5	1357617	59.97	5.92
C11	Sample 35	2	2	6	1511433	59.94	5.98
C11	Sample 35	2	2	7	1665200	59.94	5.90
C11	Sample 35	2	2	8	1819000	59.94	5.91
C11	Sample 35	2	2	9	1972817	59.94	5.92
C11	Sample 35	2	2	10	2126600	59.94	5.93
C11	Sample 35	2	2	11	2280167	59.97	5.81
C11	Sample 35	2	2	12	2433950	59.94	5.95
C11	Sample 35	2	2	13	2587783	59.94	5.91
C11	Sample 35	2	2	14	2741700	59.94	5.95
C11	Sample 35	2	2	15	2895433	59.94	5.96
C11	Sample 35	2	2	16	3049233	59.94	5.96
C11	Sample 35	2	2	17	3203050	59.94	5.96
C11	Sample 35	2	2	18	3356867	59.94	5.86
C11	Sample 35	2	2	19	3510667	59.94	5.92
C11	Sample 35	2	2	20	3664433	59.94	5.90
C11	Sample 35	2	2	21	3818267	59.94	5.95
C11	Sample 35	2	2	22	3972067	59.94	5.98
C11	Sample 35	2	2	23	4125867	59.94	5.90
C11	Sample 35	2	2	24	4279633	59.94	5.96
C11	Sample 35	2	2	25	4433450	59.94	5.89
C11	Sample 35	2	2	26	4587283	59.94	5.93
C11	Sample 35	2	2	27	4741050	59.94	5.93
C11	Sample 35	2	2	28	4894900	59.94	5.93
C11	Sample 35	2	2	29	5048767	59.94	5.95
C11	Sample 35	2	2	30	5202550	59.94	5.89
C11	Sample 35	2	2	31	5356350	59.94	5.99
C11	Sample 35	2	2	32	5510183	59.94	5.99
C11	Sample 35	2	2	33	5663950	59.94	6.08
C11	Sample 35	2	2	34	5817517	59.94	6.23
C11	Sample 35	2	2	35	5971317	59.94	6.62
C11	Sample 35	2	2	36	6125100	59.94	7.20
C11	Sample 35	2	2	37	6278883	59.94	8.38
C11	Sample 35	2	2	38	6432700	59.94	10.78
C11	Sample 35	2	2	39	6586500	59.94	14.95
C11	Sample 35	2	2	40	6740283	59.94	22.56
C11	Sample 35	2	2	41	6894117	59.94	34.47
C11	Sample 35	2	2	42	7047917	59.94	47.99
C11	Sample 35	2	2	43	7201683	59.94	57.97
C11	Sample 35	2	2	44	7355500	59.94	63.73
C11	Sample 35	2	2	45	7509300	59.94	67.93
C12	Sample 36	2	2	1	742317	59.94	8.76
C12	Sample 36	2	2	2	896117	59.94	8.88
C12	Sample 36	2	2	3	1049883	59.94	8.80
C12	Sample 36	2	2	4	1203733	59.97	8.85
C12	Sample 36	2	2	5	1357617	59.97	8.75
C12	Sample 36	2	2	6	1511433	59.94	8.80
C12	Sample 36	2	2	7	1665200	59.94	8.82
C12	Sample 36	2	2	8	1819000	59.94	8.72
C12	Sample 36	2	2	9	1972817	59.94	8.77
C12	Sample 36	2	2	10	2126600	59.94	8.75
C12	Sample 36	2	2	11	2280167	59.97	8.70
C12	Sample 36	2	2	12	2433950	59.94	8.71
C12	Sample 36	2	2	13	2587783	59.94	8.76
C12	Sample 36	2	2	14	2741700	59.94	8.69
C12	Sample 36	2	2	15	2895433	59.94	8.64
C12	Sample 36	2	2	16	3049233	59.94	8.67
C12	Sample 36	2	2	17	3203050	59.94	8.67
C12	Sample 36	2	2	18	3356867	59.94	8.62
C12	Sample 36	2	2	19	3510667	59.94	8.66
C12	Sample 36	2	2	20	3664433	59.94	8.61
C12	Sample 36	2	2	21	3818267	59.94	8.61
C12	Sample 36	2	2	22	3972067	59.94	8.65
C12	Sample 36	2	2	23	4125867	59.94	8.64
C12	Sample 36	2	2	24	4279633	59.94	8.62
C12	Sample 36	2	2	25	4433450	59.94	8.66
C12	Sample 36	2	2	26	4587283	59.94	8.67
C12	Sample 36	2	2	27	4741050	59.94	8.65
C12	Sample 36	2	2	28	4894900	59.94	8.80
C12	Sample 36	2	2	29	5048767	59.94	8.94
C12	Sample 36	2	2	30	5202550	59.94	9.32
C12	Sample 36	2	2	31	5356350	59.94	10.12
C12	Sample 36	2	2	32	5510183	59.94	11.59
C12	Sample 36	2	2	33	5663950	59.94	14.31
C12	Sample 36	2	2	34	5817517	59.94	19.43
C12	Sample 36	2	2	35	5971317	59.94	28.58
C12	Sample 36	2	2	36	6125100	59.94	42.26
C12	Sample 36	2	2	37	6278883	59.94	57.39
C12	Sample 36	2	2	38	6432700	59.94	68.47
C12	Sample 36	2	2	39	6586500	59.94	74.34
C12	Sample 36	2	2	40	6740283	59.94	78.26
C12	Sample 36	2	2	41	6894117	59.94	80.99
C12	Sample 36	2	2	42	7047917	59.94	83.39
C12	Sample 36	2	2	43	7201683	59.94	84.88
C12	Sample 36	2	2	44	7355500	59.94	85.92
C12	Sample 36	2	2	45	7509300	59.94	87.08
D1	Sample 37	2	2	1	742317	59.94	3.53
D1	Sample 37	2	2	2	896117	59.94	3.54
D1	Sample 37	2	2	3	1049883	59.94	3.51
D1	Sample 37	2	2	4	1203733	59.97	3.56
D1	Sample 37	2	2	5	1357617	59.97	3.56
D1	Sample 37	2	2	6	1511433	59.94	3.57
D1	Sample 37	2	2	7	1665200	59.94	3.59
D1	Sample 37	2	2	8	1819000	59.94	3.62
D1	Sample 37	2	2	9	1972817	59.94	3.53
D1	Sample 37	2	2	10	2126600	59.94	3.55
D1	Sample 37	2	2	11	2280167	59.97	3.64
D1	Sample 37	2	2	12	2433950	59.94	3.59
D1	Sample 37	2	2	13	2587783	59.94	3.67
D1	Sample 37	2	2	14	2741700	59.94	3.62
D1	Sample 37	2	2	15	2895433	59.94	3.64
D1	Sample 37	2	2	16	3049233	59.94	3.62
D1	Sample 37	2	2	17	3203050	59.94	3.64
D1	Sample 37	2	2	18	3356867	59.94	3.60
D1	Sample 37	2	2	19	3510667	59.94	3.60
D1	Sample 37	2	2	20	3664433	59.94	3.63
D1	Sample 37	2	2	21	3818267	59.94	3.68
D1	Sample 37	2	2	22	3972067	59.94	3.66
D1	Sample 37	2	2	23	4125867	59.94	3.60
D1	Sample 37	2	2	24	4279633	59.94	3.66
D1	Sample 37	2	2	25	4433450	59.94	3.61
D1	Sample 37	2	2	26	4587283	59.94	3.66
D1	Sample 37	2	2	27	4741050	59.94	3.68
D1	Sample 37	2	2	28	4894900	59.94	3.68
D1	Sample 37	2	2	29	5048767	59.94	3.80
D1	Sample 37	2	2	30	5202550	59.94	3.86
D1	Sample 37	2	2	31	5356350	59.94	4.05
D1	Sample 37	2	2	32	5510183	59.94	4.49
D1	Sample 37	2	2	33	5663950	59.94	5.23
D1	Sample 37	2	2	34	5817517	59.94	6.73
D1	Sample 37	2	2	35	5971317	59.94	9.46
D1	Sample 37	2	2	36	6125100	59.94	14.35
D1	Sample 37	2	2	37	6278883	59.94	22.36
D1	Sample 37	2	2	38	6432700	59.94	32.46
D1	Sample 37	2	2	39	6586500	59.94	42.23
D1	Sample 37	2	2	40	6740283	59.94	49.30
D1	Sample 37	2	2	41	6894117	59.94	54.19
D1	Sample 37	2	2	42	7047917	59.94	58.05
D1	Sample 37	2	2	43	7201683	59.94	61.14
D1	Sample 37	2	2	44	7355500	59.94	63.59
D1	Sample 37	2	2	45	7509300	59.94	65.45
D2	Sample 38	2	2	1	742317	59.94	3.02
D2	Sample 38	2	2	2	896117	59.94	2.98
D2	Sample 38	2	2	3	1049883	59.94	2.96
D2	Sample 38	2	2	4	1203733	59.97	3.03
D2	Sample 38	2	2	5	1357617	59.97	2.99
D2	Sample 38	2	2	6	1511433	59.94	3.04
D2	Sample 38	2	2	7	1665200	59.94	2.99
D2	Sample 38	2	2	8	1819000	59.94	3.06
D2	Sample 38	2	2	9	1972817	59.94	3.02
D2	Sample 38	2	2	10	2126600	59.94	2.97
D2	Sample 38	2	2	11	2280167	59.97	3.04
D2	Sample 38	2	2	12	2433950	59.94	3.03
D2	Sample 38	2	2	13	2587783	59.94	3.06
D2	Sample 38	2	2	14	2741700	59.94	3.06
D2	Sample 38	2	2	15	2895433	59.94	3.10
D2	Sample 38	2	2	16	3049233	59.94	3.08
D2	Sample 38	2	2	17	3203050	59.94	3.08
D2	Sample 38	2	2	18	3356867	59.94	3.06
D2	Sample 38	2	2	19	3510667	59.94	3.09
D2	Sample 38	2	2	20	3664433	59.94	3.07
D2	Sample 38	2	2	21	3818267	59.94	3.09
D2	Sample 38	2	2	22	3972067	59.94	3.09
D2	Sample 38	2	2	23	4125867	59.94	3.13
D2	Sample 38	2	2	24	4279633	59.94	3.14
D2	Sample 38	2	2	25	4433450	59.94	3.19
D2	Sample 38	2	2	26	4587283	59.94	3.34
D2	Sample 38	2	2	27	4741050	59.94	3.56
D2	Sample 38	2	2	28	4894900	59.94	3.96
D2	Sample 38	2	2	29	5048767	59.94	4.85
D2	Sample 38	2	2	30	5202550	59.94	6.55
D2	Sample 38	2	2	31	5356350	59.94	9.62
D2	Sample 38	2	2	32	5510183	59.94	15.29
D2	Sample 38	2	2	33	5663950	59.94	25.07
D2	Sample 38	2	2	34	5817517	59.94	38.78
D2	Sample 38	2	2	35	5971317	59.94	51.64
D2	Sample 38	2	2	36	6125100	59.94	60.27
D2	Sample 38	2	2	37	6278883	59.94	65.53
D2	Sample 38	2	2	38	6432700	59.94	69.24
D2	Sample 38	2	2	39	6586500	59.94	72.36
D2	Sample 38	2	2	40	6740283	59.94	74.48
D2	Sample 38	2	2	41	6894117	59.94	75.72
D2	Sample 38	2	2	42	7047917	59.94	76.93
D2	Sample 38	2	2	43	7201683	59.94	77.63
D2	Sample 38	2	2	44	7355500	59.94	78.27
D2	Sample 38	2	2	45	7509300	59.94	78.59
D3	Sample 39	2	2	1	742317	59.94	5.05
D3	Sample 39	2	2	2	896117	59.94	5.00
D3	Sample 39	2	2	3	1049883	59.94	5.04
D3	Sample 39	2	2	4	1203733	59.97	5.00
D3	Sample 39	2	2	5	1357617	59.97	5.06
D3	Sample 39	2	2	6	1511433	59.94	5.01
D3	Sample 39	2	2	7	1665200	59.94	5.05
D3	Sample 39	2	2	8	1819000	59.94	5.12
D3	Sample 39	2	2	9	1972817	59.94	5.11
D3	Sample 39	2	2	10	2126600	59.94	5.06
D3	Sample 39	2	2	11	2280167	59.97	5.08
D3	Sample 39	2	2	12	2433950	59.94	5.07
D3	Sample 39	2	2	13	2587783	59.94	5.02
D3	Sample 39	2	2	14	2741700	59.94	5.07
D3	Sample 39	2	2	15	2895433	59.94	5.10
D3	Sample 39	2	2	16	3049233	59.94	5.12
D3	Sample 39	2	2	17	3203050	59.94	5.06
D3	Sample 39	2	2	18	3356867	59.94	5.06
D3	Sample 39	2	2	19	3510667	59.94	5.15
D3	Sample 39	2	2	20	3664433	59.94	5.09
D3	Sample 39	2	2	21	3818267	59.94	5.11
D3	Sample 39	2	2	22	3972067	59.94	5.11
D3	Sample 39	2	2	23	4125867	59.94	5.13
D3	Sample 39	2	2	24	4279633	59.94	5.12
D3	Sample 39	2	2	25	4433450	59.94	5.10
D3	Sample 39	2	2	26	4587283	59.94	5.07
D3	Sample 39	2	2	27	4741050	59.94	5.09
D3	Sample 39	2	2	28	4894900	59.94	5.13
D3	Sample 39	2	2	29	5048767	59.94	5.15
D3	Sample 39	2	2	30	5202550	59.94	5.14
D3	Sample 39	2	2	31	5356350	59.94	5.12
D3	Sample 39	2	2	32	5510183	59.94	5.12
D3	Sample 39	2	2	33	5663950	59.94	5.15
D3	Sample 39	2	2	34	5817517	59.94	5.10
D3	Sample 39	2	2	35	5971317	59.94	5.16
D3	Sample 39	2	2	36	6125100	59.94	5.14
D3	Sample 39	2	2	37	6278883	59.94	5.18
D3	Sample 39	2	2	38	6432700	59.94	5.24
D3	Sample 39	2	2	39	6586500	59.94	5.17
D3	Sample 39	2	2	40	6740283	59.94	5.21
D3	Sample 39	2	2	41	6894117	59.94	5.25
D3	Sample 39	2	2	42	7047917	59.94	5.28
D3	Sample 39	2	2	43	7201683	59.94	5.43
D3	Sample 39	2	2	44	7355500	59.94	5.76
D3	Sample 39	2	2	45	7509300	59.94	6.29
D4	Sample 40	2	2	1	742317	59.94	3.16
D4	Sample 40	2	2	2	896117	59.94	3.19
D4	Sample 40	2	2	3	1049883	59.94	3.15
D4	Sample 40	2	2	4	1203733	59.97	3.15
D4	Sample 40	2	2	5	1357617	59.97	3.19
D4	Sample 40	2	2	6	1511433	59.94	3.22
D4	Sample 40	2	2	7	1665200	59.94	3.24
D4	Sample 40	2	2	8	1819000	59.94	3.26
D4	Sample 40	2	2	9	1972817	59.94	3.27
D4	Sample 40	2	2	10	2126600	59.94	3.24
D4	Sample 40	2	2	11	2280167	59.97	3.24
D4	Sample 40	2	2	12	2433950	59.94	3.26
D4	Sample 40	2	2	13	2587783	59.94	3.30
D4	Sample 40	2	2	14	2741700	59.94	3.30
D4	Sample 40	2	2	15	2895433	59.94	3.30
D4	Sample 40	2	2	16	3049233	59.94	3.28
D4	Sample 40	2	2	17	3203050	59.94	3.28
D4	Sample 40	2	2	18	3356867	59.94	3.26
D4	Sample 40	2	2	19	3510667	59.94	3.31
D4	Sample 40	2	2	20	3664433	59.94	3.31
D4	Sample 40	2	2	21	3818267	59.94	3.33
D4	Sample 40	2	2	22	3972067	59.94	3.33
D4	Sample 40	2	2	23	4125867	59.94	3.32
D4	Sample 40	2	2	24	4279633	59.94	3.29
D4	Sample 40	2	2	25	4433450	59.94	3.33
D4	Sample 40	2	2	26	4587283	59.94	3.34
D4	Sample 40	2	2	27	4741050	59.94	3.32
D4	Sample 40	2	2	28	4894900	59.94	3.32
D4	Sample 40	2	2	29	5048767	59.94	3.32
D4	Sample 40	2	2	30	5202550	59.94	3.35
D4	Sample 40	2	2	31	5356350	59.94	3.33
D4	Sample 40	2	2	32	5510183	59.94	3.39
D4	Sample 40	2	2	33	5663950	59.94	3.47
D4	Sample 40	2	2	34	5817517	59.94	3.52
D4	Sample 40	2	2	35	5971317	59.94	3.67
D4	Sample 40	2	2	36	6125100	59.94	4.01
D4	Sample 40	2	2	37	6278883	59.94	4.68
D4	Sample 40	2	2	38	6432700	59.94	6.01
D4	Sample 40	2	2	39	6586500	59.94	8.47
D4	Sample 40	2	2	40	6740283	59.94	13.14
D4	Sample 40	2	2	41	6894117	59.94	21.69
D4	Sample 40	2	2	42	7047917	59.94	34.32
D4	Sample 40	2	2	43	7201683	59.94	47.38
D4	Sample 40	2	2	44	7355500	59.94	57.16
D4	Sample 40	2	2	45	7509300	59.94	63.96
D5	Sample 41	2	2	1	742317	59.94	3.35
D5	Sample 41	2	2	2	896117	59.94	3.35
D5	Sample 41	2	2	3	1049883	59.94	3.31
D5	Sample 41	2	2	4	1203733	59.97	3.37
D5	Sample 41	2	2	5	1357617	59.97	3.37
D5	Sample 41	2	2	6	1511433	59.94	3.36
D5	Sample 41	2	2	7	1665200	59.94	3.40
D5	Sample 41	2	2	8	1819000	59.94	3.44
D5	Sample 41	2	2	9	1972817	59.94	3.39
D5	Sample 41	2	2	10	2126600	59.94	3.38
D5	Sample 41	2	2	11	2280167	59.97	3.40
D5	Sample 41	2	2	12	2433950	59.94	3.46
D5	Sample 41	2	2	13	2587783	59.94	3.41
D5	Sample 41	2	2	14	2741700	59.94	3.42
D5	Sample 41	2	2	15	2895433	59.94	3.46
D5	Sample 41	2	2	16	3049233	59.94	3.46
D5	Sample 41	2	2	17	3203050	59.94	3.42
D5	Sample 41	2	2	18	3356867	59.94	3.46
D5	Sample 41	2	2	19	3510667	59.94	3.49
D5	Sample 41	2	2	20	3664433	59.94	3.46
D5	Sample 41	2	2	21	3818267	59.94	3.50
D5	Sample 41	2	2	22	3972067	59.94	3.50
D5	Sample 41	2	2	23	4125867	59.94	3.45
D5	Sample 41	2	2	24	4279633	59.94	3.50
D5	Sample 41	2	2	25	4433450	59.94	3.48
D5	Sample 41	2	2	26	4587283	59.94	3.45
D5	Sample 41	2	2	27	4741050	59.94	3.47
D5	Sample 41	2	2	28	4894900	59.94	3.47
D5	Sample 41	2	2	29	5048767	59.94	3.47
D5	Sample 41	2	2	30	5202550	59.94	3.55
D5	Sample 41	2	2	31	5356350	59.94	3.51
D5	Sample 41	2	2	32	5510183	59.94	3.53
D5	Sample 41	2	2	33	5663950	59.94	3.51
D5	Sample 41	2	2	34	5817517	59.94	3.52
D5	Sample 41	2	2	35	5971317	59.94	3.57
D5	Sample 41	2	2	36	6125100	59.94	3.52
D5	Sample 41	2	2	37	6278883	59.94	3.58
D5	Sample 41	2	2	38	6432700	59.94	3.56
D5	Sample 41	2	2	39	6586500	59.94	3.59
D5	Sample 41	2	2	40	6740283	59.94	3.65
D5	Sample 41	2	2	41	6894117	59.94	3.60
D5	Sample 41	2	2	42	7047917	59.94	3.55
D5	Sample 41	2	2	43	7201683	59.94	3.60
D5	Sample 41	2	2	44	7355500	59.94	3.58
D5	Sample 41	2	2	45	7509300	59.94	3.63
D6	Sample 42	2	2	1	742317	59.94	3.52
D6	Sample 42	2	2	2	896117	59.94	3.48
D6	Sample 42	2	2	3	1049883	59.94	3.50
D6	Sample 42	2	2	4	1203733	59.97	3.50
D6	Sample 42	2	2	5	1357617	59.97	3.55
D6	Sample 42	2	2	6	1511433	59.94	3.53
D6	Sample 42	2	2	7	1665200	59.94	3.59
D6	Sample 42	2	2	8	1819000	59.94	3.57
D6	Sample 42	2	2	9	1972817	59.94	3.54
D6	Sample 42	2	2	10	2126600	59.94	3.56
D6	Sample 42	2	2	11	2280167	59.97	3.54
D6	Sample 42	2	2	12	2433950	59.94	3.61
D6	Sample 42	2	2	13	2587783	59.94	3.60
D6	Sample 42	2	2	14	2741700	59.94	3.59
D6	Sample 42	2	2	15	2895433	59.94	3.61
D6	Sample 42	2	2	16	3049233	59.94	3.61
D6	Sample 42	2	2	17	3203050	59.94	3.60
D6	Sample 42	2	2	18	3356867	59.94	3.62
D6	Sample 42	2	2	19	3510667	59.94	3.60
D6	Sample 42	2	2	20	3664433	59.94	3.60
D6	Sample 42	2	2	21	3818267	59.94	3.62
D6	Sample 42	2	2	22	3972067	59.94	3.64
D6	Sample 42	2	2	23	4125867	59.94	3.62
D6	Sample 42	2	2	24	4279633	59.94	3.66
D6	Sample 42	2	2	25	4433450	59.94	3.63
D6	Sample 42	2	2	26	4587283	59.94	3.62
D6	Sample 42	2	2	27	4741050	59.94	3.64
D6	Sample 42	2	2	28	4894900	59.94	3.66
D6	Sample 42	2	2	29	5048767	59.94	3.68
D6	Sample 42	2	2	30	5202550	59.94	3.72
D6	Sample 42	2	2	31	5356350	59.94	3.66
D6	Sample 42	2	2	32	5510183	59.94	3.69
D6	Sample 42	2	2	33	5663950	59.94	3.66
D6	Sample 42	2	2	34	5817517	59.94	3.68
D6	Sample 42	2	2	35	5971317	59.94	3.76
D6	Sample 42	2	2	36	6125100	59.94	3.79
D6	Sample 42	2	2	37	6278883	59.94	3.93
D6	Sample 42	2	2	38	6432700	59.94	4.15
D6	Sample 42	2	2	39	6586500	59.94	4.61
D6	Sample 42	2	2	40	6740283	59.94	5.46
D6	Sample 42	2	2	41	6894117	59.94	6.99
D6	Sample 42	2	2	42	7047917	59.94	10.12
D6	Sample 42	2	2	43	7201683	59.94	16.23
D6	Sample 42	2	2	44	7355500	59.94	26.14
D6	Sample 42	2	2	45	7509300	59.94	39.14
D7	Sample 43	2	2	1	742317	59.94	9.59
D7	Sample 43	2	2	2	896117	59.94	9.44
D7	Sample 43	2	2	3	1049883	59.94	9.50
D7	Sample 43	2	2	4	1203733	59.97	9.48
D7	Sample 43	2	2	5	1357617	59.97	9.49
D7	Sample 43	2	2	6	1511433	59.94	9.36
D7	Sample 43	2	2	7	1665200	59.94	9.46
D7	Sample 43	2	2	8	1819000	59.94	9.55
D7	Sample 43	2	2	9	1972817	59.94	9.45
D7	Sample 43	2	2	10	2126600	59.94	9.43
D7	Sample 43	2	2	11	2280167	59.97	9.50
D7	Sample 43	2	2	12	2433950	59.94	9.46
D7	Sample 43	2	2	13	2587783	59.94	9.46
D7	Sample 43	2	2	14	2741700	59.94	9.39
D7	Sample 43	2	2	15	2895433	59.94	9.51
D7	Sample 43	2	2	16	3049233	59.94	9.43
D7	Sample 43	2	2	17	3203050	59.94	9.42
D7	Sample 43	2	2	18	3356867	59.94	9.40
D7	Sample 43	2	2	19	3510667	59.94	9.41
D7	Sample 43	2	2	20	3664433	59.94	9.45
D7	Sample 43	2	2	21	3818267	59.94	9.48
D7	Sample 43	2	2	22	3972067	59.94	9.53
D7	Sample 43	2	2	23	4125867	59.94	9.58
D7	Sample 43	2	2	24	4279633	59.94	9.59
D7	Sample 43	2	2	25	4433450	59.94	9.72
D7	Sample 43	2	2	26	4587283	59.94	10.14
D7	Sample 43	2	2	27	4741050	59.94	10.65
D7	Sample 43	2	2	28	4894900	59.94	11.87
D7	Sample 43	2	2	29	5048767	59.94	14.21
D7	Sample 43	2	2	30	5202550	59.94	18.44
D7	Sample 43	2	2	31	5356350	59.94	25.86
D7	Sample 43	2	2	32	5510183	59.94	37.36
D7	Sample 43	2	2	33	5663950	59.94	50.48
D7	Sample 43	2	2	34	5817517	59.94	59.78
D7	Sample 43	2	2	35	5971317	59.94	64.34
D7	Sample 43	2	2	36	6125100	59.94	68.00
D7	Sample 43	2	2	37	6278883	59.94	71.25
D7	Sample 43	2	2	38	6432700	59.94	73.49
D7	Sample 43	2	2	39	6586500	59.94	75.23
D7	Sample 43	2	2	40	6740283	59.94	76.44
D7	Sample 43	2	2	41	6894117	59.94	77.35
D7	Sample 43	2	2	42	7047917	59.94	78.28
D7	Sample 43	2	2	43	7201683	59.94	78.84
D7	Sample 43	2	2	44	7355500	59.94	79.25
D7	Sample 43	2	2	45	7509300	59.94	79.55
D8	Sample 44	2	2	1	742317	59.94	4.02
D8	Sample 44	2	2	2	896117	59.94	4.05
D8	Sample 44	2	2	3	1049883	59.94	4.01
D8	Sample 44	2	2	4	1203733	59.97	4.05
D8	Sample 44	2	2	5	1357617	59.97	4.09
D8	Sample 44	2	2	6	1511433	59.94	4.08
D8	Sample 44	2	2	7	1665200	59.94	4.08
D8	Sample 44	2	2	8	1819000	59.94	4.13
D8	Sample 44	2	2	9	1972817	59.94	4.09
D8	Sample 44	2	2	10	2126600	59.94	4.11
D8	Sample 44	2	2	11	2280167	59.97	4.08
D8	Sample 44	2	2	12	2433950	59.94	4.10
D8	Sample 44	2	2	13	2587783	59.94	4.09
D8	Sample 44	2	2	14	2741700	59.94	4.12
D8	Sample 44	2	2	15	2895433	59.94	4.15
D8	Sample 44	2	2	16	3049233	59.94	4.17
D8	Sample 44	2	2	17	3203050	59.94	4.13
D8	Sample 44	2	2	18	3356867	59.94	4.15
D8	Sample 44	2	2	19	3510667	59.94	4.18
D8	Sample 44	2	2	20	3664433	59.94	4.18
D8	Sample 44	2	2	21	3818267	59.94	4.14
D8	Sample 44	2	2	22	3972067	59.94	4.20
D8	Sample 44	2	2	23	4125867	59.94	4.22
D8	Sample 44	2	2	24	4279633	59.94	4.22
D8	Sample 44	2	2	25	4433450	59.94	4.23
D8	Sample 44	2	2	26	4587283	59.94	4.30
D8	Sample 44	2	2	27	4741050	59.94	4.45
D8	Sample 44	2	2	28	4894900	59.94	4.72
D8	Sample 44	2	2	29	5048767	59.94	5.16
D8	Sample 44	2	2	30	5202550	59.94	6.01
D8	Sample 44	2	2	31	5356350	59.94	7.59
D8	Sample 44	2	2	32	5510183	59.94	10.37
D8	Sample 44	2	2	33	5663950	59.94	15.57
D8	Sample 44	2	2	34	5817517	59.94	24.19
D8	Sample 44	2	2	35	5971317	59.94	37.33
D8	Sample 44	2	2	36	6125100	59.94	51.23
D8	Sample 44	2	2	37	6278883	59.94	61.44
D8	Sample 44	2	2	38	6432700	59.94	67.44
D8	Sample 44	2	2	39	6586500	59.94	71.42
D8	Sample 44	2	2	40	6740283	59.94	74.42
D8	Sample 44	2	2	41	6894117	59.94	76.36
D8	Sample 44	2	2	42	7047917	59.94	77.95
D8	Sample 44	2	2	43	7201683	59.94	79.03
D8	Sample 44	2	2	44	7355500	59.94	79.77
D8	Sample 44	2	2	45	7509300	59.94	80.33
D9	Sample 45	2	2	1	742317	59.94	6.24
D9	Sample 45	2	2	2	896117	59.94	6.23
D9	Sample 45	2	2	3	1049883	59.94	6.23
D9	Sample 45	2	2	4	1203733	59.97	6.27
D9	Sample 45	2	2	5	1357617	59.97	6.25
D9	Sample 45	2	2	6	1511433	59.94	6.24
D9	Sample 45	2	2	7	1665200	59.94	6.26
D9	Sample 45	2	2	8	1819000	59.94	6.31
D9	Sample 45	2	2	9	1972817	59.94	6.24
D9	Sample 45	2	2	10	2126600	59.94	6.21
D9	Sample 45	2	2	11	2280167	59.97	6.31
D9	Sample 45	2	2	12	2433950	59.94	6.28
D9	Sample 45	2	2	13	2587783	59.94	6.28
D9	Sample 45	2	2	14	2741700	59.94	6.18
D9	Sample 45	2	2	15	2895433	59.94	6.31
D9	Sample 45	2	2	16	3049233	59.94	6.29
D9	Sample 45	2	2	17	3203050	59.94	6.25
D9	Sample 45	2	2	18	3356867	59.94	6.25
[truncated: 2,322 more rows]
