# Supplementary material for: Immune response of human cultured cells towards macrocyclic Fe2PO and Fe2PC bioactive cyclophane complexes
Source: PeerJ. 2020 Apr 20;8:e8956. doi: 10.7717/peerj.8956 (PMC7179565; doi:10.7717/peerj.8956)
Supplement: Supplemental Information 2 [file peerj-08-8956-s002.zip › Heat Map Fe(III) Complexes/HeatMap 24h Fe2PO Vs 24h NC.xls]

## Sheet: Analysis Result
Well	Gene Symbol	AVG DeltaCt		2^(-DeltaCt)		Fold Difference		T-TEST	Fold Up- or Down- Regulation
		Group 1	Control Group	Group 1	Control Group	Group 1/Control Group	Comments	p value	Group 1/Control Group
A01	ADORA2A	6.91	5.02	0.00831539	0.0308198	0.27	OKAY	N/A	-3.71
A02	C5	6.92	7.44	0.00825795	0.00575886	1.43	OKAY	N/A	1.43
A03	C8A	12.96	12.48	0.000125502	0.000175043	0.72	C	N/A	-1.39
A04	CAMP	12.96	12.17	0.000125502	0.000217003	0.58	B	N/A	-1.73
A05	CASP1	12.96	12.48	0.000125502	0.000175043	0.72	C	N/A	-1.39
A06	CASP4	12.96	12.48	0.000125502	0.000175043	0.72	C	N/A	-1.39
A07	CCL2	12.96	11.97	0.000125502	0.000249271	0.5	B	N/A	-1.99
A08	CCR3	12.67	12.48	0.000153444	0.000175043	0.88	B	N/A	-1.14
A09	CD14	11.87	10.58	0.000267161	0.000653285	0.41	B	N/A	-2.45
A10	CD1D	12.96	12.48	0.000125502	0.000175043	0.72	C	N/A	-1.39
A11	CD55	0.63	1.56	0.646176	0.339151	1.91	OKAY	N/A	1.91
A12	CHUK	0.82	2.68	0.566442	0.156041	3.63	OKAY	N/A	3.63
B01	COLEC12	2.21	2.23	0.216134	0.213159	1.01	OKAY	N/A	1.01
B02	CRP	12.96	12.48	0.000125502	0.000175043	0.72	C	N/A	-1.39
B03	CXCR4	4.92	4.98	0.0330318	0.0316862	1.04	OKAY	N/A	1.04
B04	CYBB	9.04	8.26	0.00189972	0.00326206	0.58	B	N/A	-1.72
B05	DEFB4A	12.96	12.48	0.000125502	0.000175043	0.72	C	N/A	-1.39
B06	DMBT1	12.96	12.48	0.000125502	0.000175043	0.72	C	N/A	-1.39
B07	FN1	3.56	3.01	0.0847878	0.124137	0.68	OKAY	N/A	-1.46
B08	HMOX1	5.97	3.8	0.0159533	0.0717936	0.22	OKAY	N/A	-4.5
B09	IFNA1	12.96	12.3	0.000125502	0.000198304	0.63	B	N/A	-1.58
B10	IFNB1	12.88	12.39	0.000132658	0.000186311	0.71	B	N/A	-1.4
B11	IFNGR1	1.24	2.32	0.423373	0.200267	2.11	OKAY	N/A	2.11
B12	IFNGR2	2.54	1.82	0.171943	0.283221	0.61	OKAY	N/A	-1.65
C01	IKBKB	5.15	3.9	0.0281641	0.0669858	0.42	OKAY	N/A	-2.38
C02	IL10	12.96	12.48	0.000125502	0.000175043	0.72	C	N/A	-1.39
C03	IL12RB2	8	7.42	0.00390625	0.00583925	0.67	A	N/A	-1.49
C04	IL1A	8.39	8.64	0.00298097	0.00250669	1.19	B	N/A	1.19
C05	IL1B	11.11	11.39	0.000452436	0.000372622	1.21	B	N/A	1.21
C06	IL1F10	12.96	12.48	0.000125502	0.000175043	0.72	C	N/A	-1.39
C07	IL36RN	12.17	12.48	0.000217003	0.000175043	1.24	B	N/A	1.24
C08	IL36A	12.96	12.48	0.000125502	0.000175043	0.72	C	N/A	-1.39
C09	IL37	9.63	11.29	0.00126206	0.000399366	3.16	B	N/A	3.16
C10	IL36B	12.96	12.48	0.000125502	0.000175043	0.72	C	N/A	-1.39
C11	IL36G	12.96	12.11	0.000125502	0.000226218	0.55	B	N/A	-1.8
C12	IL1R1	8.69	8.56	0.0024213	0.00264962	0.91	B	N/A	-1.09
D01	IL1R2	9.89	10.95	0.00105393	0.000505501	2.08	B	N/A	2.08
D02	IL1RAP	6	6.31	0.015625	0.0126038	1.24	OKAY	N/A	1.24
D03	IL1RAPL2	12.96	12.48	0.000125502	0.000175043	0.72	C	N/A	-1.39
D04	IL1RL2	12.96	12.48	0.000125502	0.000175043	0.72	C	N/A	-1.39
D05	IL1RN	12.96	12.48	0.000125502	0.000175043	0.72	C	N/A	-1.39
D06	IL6	12.96	12.48	0.000125502	0.000175043	0.72	C	N/A	-1.39
D07	IRAK1	5.97	4.36	0.0159533	0.0486978	0.33	OKAY	N/A	-3.05
D08	IRAK2	7.43	6.68	0.00579892	0.00975258	0.59	OKAY	N/A	-1.68
D09	IRF1	10.22	9.2	0.000838443	0.00170029	0.49	B	N/A	-2.03
D10	LALBA	12.96	12.48	0.000125502	0.000175043	0.72	C	N/A	-1.39
D11	LBP	12.09	12.48	0.000229376	0.000175043	1.31	B	N/A	1.31
D12	LTF	12.96	12.48	0.000125502	0.000175043	0.72	C	N/A	-1.39
E01	LY96	11.9	12.48	0.000261663	0.000175043	1.49	B	N/A	1.49
E02	LYZ	10.57	10.07	0.000657829	0.000930311	0.71	B	N/A	-1.41
E03	MAPK14	2.1	2.19	0.233258	0.219151	1.06	OKAY	N/A	1.06
E04	MAPK8	1.45	2.11	0.366021	0.231647	1.58	OKAY	N/A	1.58
E05	MIF	-3.25	-4.84	9.51366	28.6408	0.33	OKAY	N/A	-3.01
E06	MYD88	6.23	6.11	0.0133224	0.0144779	0.92	OKAY	N/A	-1.09
E07	NCF4	12.96	12.48	0.000125502	0.000175043	0.72	C	N/A	-1.39
E08	NFKB1	0.7	2.11	0.615572	0.231647	2.66	OKAY	N/A	2.66
E09	NFKB2	6.1	5.22	0.0145786	0.0268302	0.54	OKAY	N/A	-1.84
E10	NFKBIA	1.68	1.69	0.312083	0.309927	1.01	OKAY	N/A	1.01
E11	NLRC4	4.49	6.97	0.0445016	0.00797666	5.58	OKAY	N/A	5.58
E12	NOS2	7.69	7.51	0.00484261	0.00548611	0.88	A	N/A	-1.13
F01	PGLYRP1	10.39	10.55	0.000745244	0.000667012	1.12	B	N/A	1.12
F02	PGLYRP2	12.96	12.48	0.000125502	0.000175043	0.72	C	N/A	-1.39
F03	PGLYRP3	10.24	10.89	0.0008269	0.000526967	1.57	B	N/A	1.57
F04	PPBP	12.96	12.48	0.000125502	0.000175043	0.72	C	N/A	-1.39
F05	PROC	12.96	12.48	0.000125502	0.000175043	0.72	C	N/A	-1.39
F06	PTAFR	12.96	12.08	0.000125502	0.000230971	0.54	B	N/A	-1.84
F07	S100A12	12.96	12.48	0.000125502	0.000175043	0.72	C	N/A	-1.39
F08	SERPINA1	12.96	12.48	0.000125502	0.000175043	0.72	C	N/A	-1.39
F09	SERPINE1	12.96	12.48	0.000125502	0.000175043	0.72	C	N/A	-1.39
F10	SFTPD	6.82	7.6	0.00885066	0.00515433	1.72	A	N/A	1.72
F11	TGFB1	3.67	3.3	0.0785633	0.101532	0.77	OKAY	N/A	-1.29
F12	TLR1	11.17	12.48	0.000434005	0.000175043	2.48	B	N/A	2.48
G01	TLR10	12.96	12.48	0.000125502	0.000175043	0.72	C	N/A	-1.39
G02	TLR2	12.96	12.48	0.000125502	0.000175043	0.72	C	N/A	-1.39
G03	TLR3	11.1	11.38	0.000455583	0.000375214	1.21	B	N/A	1.21
G04	TLR4	12.07	12.48	0.000232578	0.000175043	1.33	B	N/A	1.33
G05	TLR6	8.92	9.59	0.00206449	0.00129754	1.59	B	N/A	1.59
G06	TLR8	12.96	12.48	0.000125502	0.000175043	0.72	C	N/A	-1.39
G07	TLR9	12.96	12.48	0.000125502	0.000175043	0.72	C	N/A	-1.39
G08	TNF	11.52	12.17	0.000340514	0.000217003	1.57	B	N/A	1.57
G09	TNFRSF1A	2.57	2.12	0.168404	0.230047	0.73	OKAY	N/A	-1.37
G10	TOLLIP	6.52	4.41	0.0108964	0.047039	0.23	OKAY	N/A	-4.32
G11	TRAF6	2.64	3.22	0.160428	0.107321	1.49	OKAY	N/A	1.49
G12	TREM1	12.96	12.48	0.000125502	0.000175043	0.72	C	N/A	-1.39
H01	B2M	0	0	1	1	1	OKAY	N/A	1
H02	HPRT1	-2.49	-1.62	5.61778	3.07375	1.83	OKAY	N/A	1.83
H03	RPL13A	-1.21	-2.62	2.31338	6.1475	0.38	OKAY	N/A	-2.66
H04	GAPDH	-1.81	-3.75	3.50642	13.4543	0.26	OKAY	N/A	-3.84
H05	ACTB	-4.84	-3.6	28.6408	12.1257	2.36	OKAY	N/A	2.36
Comments:
A: This gene’s average threshold cycle is relatively high (> 30) in either the control or the test sample, and is reasonably low in the other sample (< 30).
These data mean that the gene’s expression is relatively low in one sample and reasonably detected in the other sample suggesting that the actual fold-change value is at least as large as the calculated and reported fold-change result.
This fold-change result may also have greater variations if p value > 0.05; therefore, it is important to have a sufficient number of biological replicates to validate the result for this gene.
B: This gene’s average threshold cycle is relatively high (> 30), meaning that its relative expression level is low, in both control and test samples, and the p-value for the fold-change is either unavailable or relatively high (p > 0.05).
This fold-change result may also have greater variations; therefore, it is important to have a sufficient number of biological replicates to validate the result for this gene.
C: This gene’s average threshold cycle is either not determined or greater than the defined cut-off value (default 35), in both samples meaning that its expression was undetected, making this fold-change result erroneous and un-interpretable.
Fold Change & Fold Regulation:
Fold-Change (2^(- Delta Delta Ct)) is the normalized gene expression (2^(- Delta Ct)) in the Test Sample divided the normalized gene expression (2^(- Delta Ct)) in the Control Sample.
Fold-Regulation represents fold-change results in a biologically meaningful way. Fold-change values greater than one indicate a positive- or an up-regulation, and the fold-regulation is equal to the fold-change.
Fold-change values less than one indicate a negative or down-regulation, and the fold-regulation is the negative inverse of the fold-change.
Fold-change and fold-regulation values greater than 2 are indicated in red; fold-change values less than 0.5 and fold-regulation values less than -2 are indicated in blue.
p-value:
The p values are calculated based on a Student’s t-test of the replicate 2^(- Delta Ct) values for each gene in the control group and treatment groups, and p values less than 0.05 are indicated in red.

## Sheet: Data for 3D Profile
3D Profile	A	B	C	D	E	F	G	H
1	0.27	1.01	0.42	2.08	1.49	1.12	0.72	1
2	1.43	0.72	0.72	1.24	0.71	0.72	0.72	1.83
3	0.72	1.04	0.67	0.72	1.06	1.57	1.21	0.38
4	0.58	0.58	1.19	0.72	1.58	0.72	1.33	0.26
5	0.72	0.72	1.21	0.72	0.33	0.72	1.59	2.36
6	0.72	0.72	0.72	0.72	0.92	0.54	0.72
7	0.5	0.68	1.24	0.33	0.72	0.72	0.72
8	0.88	0.22	0.72	0.59	2.66	0.72	1.57
9	0.41	0.63	3.16	0.49	0.54	0.72	0.73
10	0.72	0.71	0.72	0.72	1.01	1.72	0.23
11	1.91	2.11	0.55	1.31	5.58	0.77	1.49
12	3.63	0.61	0.91	0.72	0.88	2.48	0.72
