# Supplementary material for: Immune response of human cultured cells towards macrocyclic Fe2PO and Fe2PC bioactive cyclophane complexes
Source: PeerJ. 2020 Apr 20;8:e8956. doi: 10.7717/peerj.8956 (PMC7179565; doi:10.7717/peerj.8956)
Supplement: Supplemental Information 2 [file peerj-08-8956-s002.zip › Heat Map Fe(III) Complexes/HeatMap 8h Fe2PO Vs 8h NC.xls]

## Sheet: Analysis Result
Well	Gene Symbol	AVG DeltaCt		2^(-DeltaCt)		Fold Difference		T-TEST	Fold Up- or Down- Regulation
		Group 1	Control Group	Group 1	Control Group	Group 1/Control Group	Comments	p value	Group 1/Control Group
A01	ADORA2A	5.15	5.52	0.0281641	0.0217929	1.29	OKAY	N/A	1.29
A02	C5	7.76	7.91	0.00461325	0.0041577	1.11	B	N/A	1.11
A03	C8A	12	11.76	0.000244141	0.000288328	0.85	C	N/A	-1.18
A04	CAMP	12	11.76	0.000244141	0.000288328	0.85	C	N/A	-1.18
A05	CASP1	12	11.76	0.000244141	0.000288328	0.85	C	N/A	-1.18
A06	CASP4	12	11.76	0.000244141	0.000288328	0.85	C	N/A	-1.18
A07	CCL2	11.08	11.76	0.000461942	0.000288328	1.6	B	N/A	1.6
A08	CCR3	12	11.76	0.000244141	0.000288328	0.85	C	N/A	-1.18
A09	CD14	12	11.76	0.000244141	0.000288328	0.85	C	N/A	-1.18
A10	CD1D	12	11.76	0.000244141	0.000288328	0.85	C	N/A	-1.18
A11	CD55	1.1	0.96	0.466516	0.514057	0.91	OKAY	N/A	-1.1
A12	CHUK	3.03	3.37	0.122428	0.0967228	1.27	OKAY	N/A	1.27
B01	COLEC12	2.44	2.49	0.184284	0.178006	1.04	OKAY	N/A	1.04
B02	CRP	12	11.76	0.000244141	0.000288328	0.85	C	N/A	-1.18
B03	CXCR4	5.26	5.77	0.0260965	0.0183255	1.42	OKAY	N/A	1.42
B04	CYBB	9.15	9.19	0.00176025	0.00171212	1.03	B	N/A	1.03
B05	DEFB4A	12	11.76	0.000244141	0.000288328	0.85	C	N/A	-1.18
B06	DMBT1	12	11.76	0.000244141	0.000288328	0.85	C	N/A	-1.18
B07	FN1	3.81	3.73	0.0712977	0.075363	0.95	OKAY	N/A	-1.06
B08	HMOX1	2.11	3.1	0.231647	0.116629	1.99	OKAY	N/A	1.99
B09	IFNA1	12	11.76	0.000244141	0.000288328	0.85	C	N/A	-1.18
B10	IFNB1	12	11.76	0.000244141	0.000288328	0.85	C	N/A	-1.18
B11	IFNGR1	3.17	3.32	0.111105	0.100134	1.11	OKAY	N/A	1.11
B12	IFNGR2	2.75	2.58	0.148651	0.167241	0.89	OKAY	N/A	-1.13
C01	IKBKB	4.58	5.1	0.0418102	0.0291573	1.43	OKAY	N/A	1.43
C02	IL10	12	11.76	0.000244141	0.000288328	0.85	C	N/A	-1.18
C03	IL12RB2	7.77	7.71	0.00458139	0.00477594	0.96	B	N/A	-1.04
C04	IL1A	8.8	9.98	0.00224355	0.000990195	2.27	B	N/A	2.27
C05	IL1B	12	11.76	0.000244141	0.000288328	0.85	C	N/A	-1.18
C06	IL1F10	12	11.76	0.000244141	0.000288328	0.85	C	N/A	-1.18
C07	IL36RN	12	11.76	0.000244141	0.000288328	0.85	C	N/A	-1.18
C08	IL36A	12	11.76	0.000244141	0.000288328	0.85	C	N/A	-1.18
C09	IL37	11.94	11.76	0.000254508	0.000288328	0.88	B	N/A	-1.13
C10	IL36B	12	11.76	0.000244141	0.000288328	0.85	C	N/A	-1.18
C11	IL36G	12	11.76	0.000244141	0.000288328	0.85	C	N/A	-1.18
C12	IL1R1	10.22	9.83	0.000838443	0.00109869	0.76	B	N/A	-1.31
D01	IL1R2	11.34	11.51	0.000385762	0.000342882	1.13	B	N/A	1.13
D02	IL1RAP	7.15	7.56	0.00704102	0.00529924	1.33	B	N/A	1.33
D03	IL1RAPL2	12	11.76	0.000244141	0.000288328	0.85	C	N/A	-1.18
D04	IL1RL2	12	11.76	0.000244141	0.000288328	0.85	C	N/A	-1.18
D05	IL1RN	12	11.76	0.000244141	0.000288328	0.85	C	N/A	-1.18
D06	IL6	12	11.76	0.000244141	0.000288328	0.85	C	N/A	-1.18
D07	IRAK1	4.94	5.85	0.0325771	0.017337	1.88	OKAY	N/A	1.88
D08	IRAK2	8.08	8.79	0.00369554	0.00225916	1.64	B	N/A	1.64
D09	IRF1	9.27	8.87	0.00161976	0.00213729	0.76	B	N/A	-1.32
D10	LALBA	12	11.76	0.000244141	0.000288328	0.85	C	N/A	-1.18
D11	LBP	12	11.76	0.000244141	0.000288328	0.85	C	N/A	-1.18
D12	LTF	12	11.76	0.000244141	0.000288328	0.85	C	N/A	-1.18
E01	LY96	12	11.76	0.000244141	0.000288328	0.85	C	N/A	-1.18
E02	LYZ	11.7	11.25	0.000300572	0.000410594	0.73	B	N/A	-1.37
E03	MAPK14	2.49	2.22	0.178006	0.214641	0.83	OKAY	N/A	-1.21
E04	MAPK8	2.7	2.47	0.153893	0.180491	0.85	OKAY	N/A	-1.17
E05	MIF	-5.02	-4.91	32.4467	30.0647	1.08	OKAY	N/A	1.08
E06	MYD88	7.17	7.02	0.00694408	0.00770494	0.9	B	N/A	-1.11
E07	NCF4	12	11.76	0.000244141	0.000288328	0.85	C	N/A	-1.18
E08	NFKB1	1.98	1.99	0.25349	0.251739	1.01	OKAY	N/A	1.01
E09	NFKB2	5.89	5.7	0.0168629	0.0192366	0.88	OKAY	N/A	-1.14
E10	NFKBIA	1.59	1.51	0.332171	0.351111	0.95	OKAY	N/A	-1.06
E11	NLRC4	6.92	8.28	0.00825795	0.00321715	2.57	A	N/A	2.57
E12	NOS2	7.81	8.28	0.00445611	0.00321715	1.39	B	N/A	1.39
F01	PGLYRP1	11.73	10.79	0.000294387	0.000564789	0.52	B	N/A	-1.92
F02	PGLYRP2	12	11.76	0.000244141	0.000288328	0.85	C	N/A	-1.18
F03	PGLYRP3	11.94	11.72	0.000254508	0.000296434	0.86	B	N/A	-1.16
F04	PPBP	12	11.76	0.000244141	0.000288328	0.85	C	N/A	-1.18
F05	PROC	12	11.76	0.000244141	0.000288328	0.85	C	N/A	-1.18
F06	PTAFR	11.08	11.76	0.000461942	0.000288328	1.6	B	N/A	1.6
F07	S100A12	12	11.76	0.000244141	0.000288328	0.85	C	N/A	-1.18
F08	SERPINA1	12	11.76	0.000244141	0.000288328	0.85	C	N/A	-1.18
F09	SERPINE1	12	11.76	0.000244141	0.000288328	0.85	C	N/A	-1.18
F10	SFTPD	7.95	7.43	0.004044	0.00579892	0.7	B	N/A	-1.43
F11	TGFB1	3.95	3.97	0.0647041	0.0638133	1.01	OKAY	N/A	1.01
F12	TLR1	12	11.76	0.000244141	0.000288328	0.85	C	N/A	-1.18
G01	TLR10	12	11.76	0.000244141	0.000288328	0.85	C	N/A	-1.18
G02	TLR2	12	11.76	0.000244141	0.000288328	0.85	C	N/A	-1.18
G03	TLR3	11.74	11.39	0.000292353	0.000372622	0.78	B	N/A	-1.27
G04	TLR4	12	11.76	0.000244141	0.000288328	0.85	C	N/A	-1.18
G05	TLR6	10.82	10.54	0.000553166	0.000671651	0.82	B	N/A	-1.21
G06	TLR8	12	11.76	0.000244141	0.000288328	0.85	C	N/A	-1.18
G07	TLR9	12	11.76	0.000244141	0.000288328	0.85	C	N/A	-1.18
G08	TNF	12	11.76	0.000244141	0.000288328	0.85	C	N/A	-1.18
G09	TNFRSF1A	1.84	1.83	0.279322	0.281265	0.99	OKAY	N/A	-1.01
G10	TOLLIP	4.87	5.32	0.0341967	0.0250334	1.37	OKAY	N/A	1.37
G11	TRAF6	3.62	3.75	0.0813339	0.0743254	1.09	OKAY	N/A	1.09
G12	TREM1	12	11.76	0.000244141	0.000288328	0.85	C	N/A	-1.18
H01	B2M	0	0	1	1	1	OKAY	N/A	1
H02	HPRT1	-1.71	-1.62	3.27161	3.07375	1.06	OKAY	N/A	1.06
H03	RPL13A	-2.07	-1.61	4.19887	3.05252	1.38	OKAY	N/A	1.38
H04	GAPDH	-2.89	-2.1	7.4127	4.28709	1.73	OKAY	N/A	1.73
H05	ACTB	-3.27	-2.9	9.64646	7.46426	1.29	OKAY	N/A	1.29
Comments:
A: This gene’s average threshold cycle is relatively high (> 30) in either the control or the test sample, and is reasonably low in the other sample (< 30).
These data mean that the gene’s expression is relatively low in one sample and reasonably detected in the other sample suggesting that the actual fold-change value is at least as large as the calculated and reported fold-change result.
This fold-change result may also have greater variations if p value > 0.05; therefore, it is important to have a sufficient number of biological replicates to validate the result for this gene.
B: This gene’s average threshold cycle is relatively high (> 30), meaning that its relative expression level is low, in both control and test samples, and the p-value for the fold-change is either unavailable or relatively high (p > 0.05).
This fold-change result may also have greater variations; therefore, it is important to have a sufficient number of biological replicates to validate the result for this gene.
C: This gene’s average threshold cycle is either not determined or greater than the defined cut-off value (default 35), in both samples meaning that its expression was undetected, making this fold-change result erroneous and un-interpretable.
Fold Change & Fold Regulation:
Fold-Change (2^(- Delta Delta Ct)) is the normalized gene expression (2^(- Delta Ct)) in the Test Sample divided the normalized gene expression (2^(- Delta Ct)) in the Control Sample.
Fold-Regulation represents fold-change results in a biologically meaningful way. Fold-change values greater than one indicate a positive- or an up-regulation, and the fold-regulation is equal to the fold-change.
Fold-change values less than one indicate a negative or down-regulation, and the fold-regulation is the negative inverse of the fold-change.
Fold-change and fold-regulation values greater than 2 are indicated in red; fold-change values less than 0.5 and fold-regulation values less than -2 are indicated in blue.
p-value:
The p values are calculated based on a Student’s t-test of the replicate 2^(- Delta Ct) values for each gene in the control group and treatment groups, and p values less than 0.05 are indicated in red.

## Sheet: Data for 3D Profile
3D Profile	A	B	C	D	E	F	G	H
1	1.29	1.04	1.43	1.13	0.85	0.52	0.85	1
2	1.11	0.85	0.85	1.33	0.73	0.85	0.85	1.06
3	0.85	1.42	0.96	0.85	0.83	0.86	0.78	1.38
4	0.85	1.03	2.27	0.85	0.85	0.85	0.85	1.73
5	0.85	0.85	0.85	0.85	1.08	0.85	0.82	1.29
6	0.85	0.85	0.85	0.85	0.9	1.6	0.85
7	1.6	0.95	0.85	1.88	0.85	0.85	0.85
8	0.85	1.99	0.85	1.64	1.01	0.85	0.85
9	0.85	0.85	0.88	0.76	0.88	0.85	0.99
10	0.85	0.85	0.85	0.85	0.95	0.7	1.37
11	0.91	1.11	0.85	0.85	2.57	1.01	1.09
12	1.27	0.89	0.76	0.85	1.39	0.85	0.85
