# Supplementary material for: Immune response of human cultured cells towards macrocyclic Fe2PO and Fe2PC bioactive cyclophane complexes
Source: PeerJ. 2020 Apr 20;8:e8956. doi: 10.7717/peerj.8956 (PMC7179565; doi:10.7717/peerj.8956)
Supplement: Supplemental Information 2 [file peerj-08-8956-s002.zip › Heat Map Fe(III) Complexes/HeatMap 24h Fe2PC Vs 24h NC.xls]

## Sheet: Analysis Result
Well	Gene Symbol	AVG DeltaCt		2^(-DeltaCt)		Fold Difference		T-TEST	Fold Up- or Down- Regulation
		Group 2	Control Group	Group 2	Control Group	Group 2/Control Group	Comments	p value	Group 2/Control Group
A01	ADORA2A	6.78	5.02	0.00909948	0.0308198	0.3	OKAY	N/A	-3.39
A02	C5	7.54	7.44	0.00537321	0.00575886	0.93	OKAY	N/A	-1.07
A03	C8A	11.97	12.48	0.000249271	0.000175043	1.42	B	N/A	1.42
A04	CAMP	12.55	12.17	0.000166753	0.000217003	0.77	B	N/A	-1.3
A05	CASP1	13.12	12.48	0.000112328	0.000175043	0.64	C	N/A	-1.56
A06	CASP4	13.12	12.48	0.000112328	0.000175043	0.64	C	N/A	-1.56
A07	CCL2	11.22	11.97	0.000419221	0.000249271	1.68	B	N/A	1.68
A08	CCR3	10.77	12.48	0.000572673	0.000175043	3.27	B	N/A	3.27
A09	CD14	11.31	10.58	0.000393868	0.000653285	0.6	B	N/A	-1.66
A10	CD1D	13.12	12.48	0.000112328	0.000175043	0.64	C	N/A	-1.56
A11	CD55	0.75	1.56	0.594604	0.339151	1.75	OKAY	N/A	1.75
A12	CHUK	0.61	2.68	0.655197	0.156041	4.2	OKAY	N/A	4.2
B01	COLEC12	2.4	2.23	0.189465	0.213159	0.89	OKAY	N/A	-1.13
B02	CRP	13.12	12.48	0.000112328	0.000175043	0.64	C	N/A	-1.56
B03	CXCR4	4.37	4.98	0.0483614	0.0316862	1.53	OKAY	N/A	1.53
B04	CYBB	8.93	8.26	0.00205023	0.00326206	0.63	B	N/A	-1.59
B05	DEFB4A	13.12	12.48	0.000112328	0.000175043	0.64	C	N/A	-1.56
B06	DMBT1	13.12	12.48	0.000112328	0.000175043	0.64	C	N/A	-1.56
B07	FN1	3.72	3.01	0.0758872	0.124137	0.61	OKAY	N/A	-1.64
B08	HMOX1	6.22	3.8	0.0134151	0.0717936	0.19	OKAY	N/A	-5.35
B09	IFNA1	13.12	12.3	0.000112328	0.000198304	0.57	B	N/A	-1.77
B10	IFNB1	12.42	12.39	0.000182477	0.000186311	0.98	B	N/A	-1.02
B11	IFNGR1	1.33	2.32	0.397768	0.200267	1.99	OKAY	N/A	1.99
B12	IFNGR2	2.73	1.82	0.150726	0.283221	0.53	OKAY	N/A	-1.88
C01	IKBKB	5.04	3.9	0.0303955	0.0669858	0.45	OKAY	N/A	-2.2
C02	IL10	12.82	12.48	0.000138292	0.000175043	0.79	B	N/A	-1.27
C03	IL12RB2	8.13	7.42	0.00356965	0.00583925	0.61	A	N/A	-1.64
C04	IL1A	8.39	8.64	0.00298097	0.00250669	1.19	B	N/A	1.19
C05	IL1B	10.22	11.39	0.000838443	0.000372622	2.25	B	N/A	2.25
C06	IL1F10	13.12	12.48	0.000112328	0.000175043	0.64	C	N/A	-1.56
C07	IL36RN	10.49	12.48	0.000695337	0.000175043	3.97	B	N/A	3.97
C08	IL36A	13.12	12.48	0.000112328	0.000175043	0.64	C	N/A	-1.56
C09	IL37	8.59	11.29	0.00259509	0.000399366	6.5	B	N/A	6.5
C10	IL36B	13.12	12.48	0.000112328	0.000175043	0.64	C	N/A	-1.56
C11	IL36G	13.12	12.11	0.000112328	0.000226218	0.5	B	N/A	-2.01
C12	IL1R1	8.76	8.56	0.00230663	0.00264962	0.87	B	N/A	-1.15
D01	IL1R2	9.64	10.95	0.00125335	0.000505501	2.48	B	N/A	2.48
D02	IL1RAP	6.21	6.31	0.0135084	0.0126038	1.07	OKAY	N/A	1.07
D03	IL1RAPL2	13.12	12.48	0.000112328	0.000175043	0.64	C	N/A	-1.56
D04	IL1RL2	13.12	12.48	0.000112328	0.000175043	0.64	C	N/A	-1.56
D05	IL1RN	13.12	12.48	0.000112328	0.000175043	0.64	C	N/A	-1.56
D06	IL6	12.06	12.48	0.000234195	0.000175043	1.34	B	N/A	1.34
D07	IRAK1	5.91	4.36	0.0166308	0.0486978	0.34	OKAY	N/A	-2.93
D08	IRAK2	7.45	6.68	0.00571908	0.00975258	0.59	OKAY	N/A	-1.71
D09	IRF1	9.18	9.2	0.00172403	0.00170029	1.01	B	N/A	1.01
D10	LALBA	12.45	12.48	0.000178721	0.000175043	1.02	B	N/A	1.02
D11	LBP	12.13	12.48	0.000223103	0.000175043	1.27	B	N/A	1.27
D12	LTF	13.12	12.48	0.000112328	0.000175043	0.64	C	N/A	-1.56
E01	LY96	12.85	12.48	0.000135445	0.000175043	0.77	B	N/A	-1.29
E02	LYZ	10.26	10.07	0.000815516	0.000930311	0.88	B	N/A	-1.14
E03	MAPK14	2.25	2.19	0.210224	0.219151	0.96	OKAY	N/A	-1.04
E04	MAPK8	1.63	2.11	0.323088	0.231647	1.39	OKAY	N/A	1.39
E05	MIF	-3.15	-4.84	8.87656	28.6408	0.31	OKAY	N/A	-3.23
E06	MYD88	6.23	6.11	0.0133224	0.0144779	0.92	OKAY	N/A	-1.09
E07	NCF4	12.42	12.48	0.000182477	0.000175043	1.04	B	N/A	1.04
E08	NFKB1	0.64	2.11	0.641713	0.231647	2.77	OKAY	N/A	2.77
E09	NFKB2	6.33	5.22	0.0124303	0.0268302	0.46	OKAY	N/A	-2.16
E10	NFKBIA	1.56	1.69	0.339151	0.309927	1.09	OKAY	N/A	1.09
E11	NLRC4	4.35	6.97	0.0490365	0.00797666	6.15	OKAY	N/A	6.15
E12	NOS2	7.56	7.51	0.00529924	0.00548611	0.97	A	N/A	-1.04
F01	PGLYRP1	8.35	10.55	0.00306478	0.000667012	4.59	B	N/A	4.59
F02	PGLYRP2	12.75	12.48	0.000145167	0.000175043	0.83	B	N/A	-1.21
F03	PGLYRP3	8.86	10.89	0.00215216	0.000526967	4.08	B	N/A	4.08
F04	PPBP	12.55	12.48	0.000166753	0.000175043	0.95	B	N/A	-1.05
F05	PROC	13.12	12.48	0.000112328	0.000175043	0.64	C	N/A	-1.56
F06	PTAFR	11.38	12.08	0.000375214	0.000230971	1.62	B	N/A	1.62
F07	S100A12	13.12	12.48	0.000112328	0.000175043	0.64	C	N/A	-1.56
F08	SERPINA1	13.12	12.48	0.000112328	0.000175043	0.64	C	N/A	-1.56
F09	SERPINE1	12.36	12.48	0.000190226	0.000175043	1.09	B	N/A	1.09
F10	SFTPD	6.15	7.6	0.014082	0.00515433	2.73	A	N/A	2.73
F11	TGFB1	3.78	3.3	0.0727958	0.101532	0.72	OKAY	N/A	-1.39
F12	TLR1	11.8	12.48	0.000280444	0.000175043	1.6	B	N/A	1.6
G01	TLR10	12.64	12.48	0.000156668	0.000175043	0.9	B	N/A	-1.12
G02	TLR2	13.12	12.48	0.000112328	0.000175043	0.64	C	N/A	-1.56
G03	TLR3	11.3	11.38	0.000396608	0.000375214	1.06	B	N/A	1.06
G04	TLR4	11.06	12.48	0.000468391	0.000175043	2.68	B	N/A	2.68
G05	TLR6	8.62	9.59	0.00254168	0.00129754	1.96	B	N/A	1.96
G06	TLR8	13.12	12.48	0.000112328	0.000175043	0.64	C	N/A	-1.56
G07	TLR9	13.12	12.48	0.000112328	0.000175043	0.64	C	N/A	-1.56
G08	TNF	12.84	12.17	0.000136388	0.000217003	0.63	B	N/A	-1.59
G09	TNFRSF1A	2.69	2.12	0.154963	0.230047	0.67	OKAY	N/A	-1.48
G10	TOLLIP	6.69	4.41	0.00968522	0.047039	0.21	OKAY	N/A	-4.86
G11	TRAF6	2.6	3.22	0.164938	0.107321	1.54	OKAY	N/A	1.54
G12	TREM1	11.83	12.48	0.000274673	0.000175043	1.57	B	N/A	1.57
H01	B2M	0	0	1	1	1	OKAY	N/A	1
H02	HPRT1	-2.21	-1.62	4.62675	3.07375	1.51	OKAY	N/A	1.51
H03	RPL13A	-1.11	-2.62	2.15846	6.1475	0.35	OKAY	N/A	-2.85
H04	GAPDH	-1.96	-3.75	3.89062	13.4543	0.29	OKAY	N/A	-3.46
H05	ACTB	-4.81	-3.6	28.0514	12.1257	2.31	OKAY	N/A	2.31
Comments:
A: This gene’s average threshold cycle is relatively high (> 30) in either the control or the test sample, and is reasonably low in the other sample (< 30).
These data mean that the gene’s expression is relatively low in one sample and reasonably detected in the other sample suggesting that the actual fold-change value is at least as large as the calculated and reported fold-change result.
This fold-change result may also have greater variations if p value > 0.05; therefore, it is important to have a sufficient number of biological replicates to validate the result for this gene.
B: This gene’s average threshold cycle is relatively high (> 30), meaning that its relative expression level is low, in both control and test samples, and the p-value for the fold-change is either unavailable or relatively high (p > 0.05).
This fold-change result may also have greater variations; therefore, it is important to have a sufficient number of biological replicates to validate the result for this gene.
C: This gene’s average threshold cycle is either not determined or greater than the defined cut-off value (default 35), in both samples meaning that its expression was undetected, making this fold-change result erroneous and un-interpretable.
Fold Change & Fold Regulation:
Fold-Change (2^(- Delta Delta Ct)) is the normalized gene expression (2^(- Delta Ct)) in the Test Sample divided the normalized gene expression (2^(- Delta Ct)) in the Control Sample.
Fold-Regulation represents fold-change results in a biologically meaningful way. Fold-change values greater than one indicate a positive- or an up-regulation, and the fold-regulation is equal to the fold-change.
Fold-change values less than one indicate a negative or down-regulation, and the fold-regulation is the negative inverse of the fold-change.
Fold-change and fold-regulation values greater than 2 are indicated in red; fold-change values less than 0.5 and fold-regulation values less than -2 are indicated in blue.
p-value:
The p values are calculated based on a Student’s t-test of the replicate 2^(- Delta Ct) values for each gene in the control group and treatment groups, and p values less than 0.05 are indicated in red.

## Sheet: Data for 3D Profile
3D Profile	A	B	C	D	E	F	G	H
1	0.3	0.89	0.45	2.48	0.77	4.59	0.9	1
2	0.93	0.64	0.79	1.07	0.88	0.83	0.64	1.51
3	1.42	1.53	0.61	0.64	0.96	4.08	1.06	0.35
4	0.77	0.63	1.19	0.64	1.39	0.95	2.68	0.29
5	0.64	0.64	2.25	0.64	0.31	0.64	1.96	2.31
6	0.64	0.64	0.64	1.34	0.92	1.62	0.64
7	1.68	0.61	3.97	0.34	1.04	0.64	0.64
8	3.27	0.19	0.64	0.59	2.77	0.64	0.63
9	0.6	0.57	6.5	1.01	0.46	1.09	0.67
10	0.64	0.98	0.64	1.02	1.09	2.73	0.21
11	1.75	1.99	0.5	1.27	6.15	0.72	1.54
12	4.2	0.53	0.87	0.64	0.97	1.6	1.57
