# Supplementary material for: Immune response of human cultured cells towards macrocyclic Fe2PO and Fe2PC bioactive cyclophane complexes
Source: PeerJ. 2020 Apr 20;8:e8956. doi: 10.7717/peerj.8956 (PMC7179565; doi:10.7717/peerj.8956)
Supplement: Supplemental Information 2 [file peerj-08-8956-s002.zip › Heat Map Fe(III) Complexes/HeatMap 8h Fe2PC Vs 8h NC.xls]

## Sheet: Analysis Result
Well	Gene Symbol	AVG DeltaCt		2^(-DeltaCt)		Fold Difference		T-TEST	Fold Up- or Down- Regulation
		Group 2	Control Group	Group 2	Control Group	Group 2/Control Group	Comments	p value	Group 2/Control Group
A01	ADORA2A	4.84	5.52	0.0349152	0.0217929	1.6	OKAY	N/A	1.6
A02	C5	8.64	7.91	0.00250669	0.0041577	0.6	B	N/A	-1.66
A03	C8A	12.12	11.76	0.000224655	0.000288328	0.78	C	N/A	-1.28
A04	CAMP	12.12	11.76	0.000224655	0.000288328	0.78	C	N/A	-1.28
A05	CASP1	12.12	11.76	0.000224655	0.000288328	0.78	C	N/A	-1.28
A06	CASP4	12.12	11.76	0.000224655	0.000288328	0.78	C	N/A	-1.28
A07	CCL2	12.12	11.76	0.000224655	0.000288328	0.78	C	N/A	-1.28
A08	CCR3	12.12	11.76	0.000224655	0.000288328	0.78	C	N/A	-1.28
A09	CD14	10.76	11.76	0.000576657	0.000288328	2	B	N/A	2
A10	CD1D	12.12	11.76	0.000224655	0.000288328	0.78	C	N/A	-1.28
A11	CD55	1.4	0.96	0.378929	0.514057	0.74	OKAY	N/A	-1.36
A12	CHUK	3.87	3.37	0.0683934	0.0967228	0.71	OKAY	N/A	-1.41
B01	COLEC12	2.99	2.49	0.125869	0.178006	0.71	OKAY	N/A	-1.41
B02	CRP	12.12	11.76	0.000224655	0.000288328	0.78	C	N/A	-1.28
B03	CXCR4	4.63	5.77	0.040386	0.0183255	2.2	OKAY	N/A	2.2
B04	CYBB	8.94	9.19	0.00203607	0.00171212	1.19	B	N/A	1.19
B05	DEFB4A	12.12	11.76	0.000224655	0.000288328	0.78	C	N/A	-1.28
B06	DMBT1	12.12	11.76	0.000224655	0.000288328	0.78	C	N/A	-1.28
B07	FN1	3.29	3.73	0.102238	0.075363	1.36	OKAY	N/A	1.36
B08	HMOX1	2.24	3.1	0.211686	0.116629	1.82	OKAY	N/A	1.82
B09	IFNA1	12.12	11.76	0.000224655	0.000288328	0.78	C	N/A	-1.28
B10	IFNB1	12.12	11.76	0.000224655	0.000288328	0.78	C	N/A	-1.28
B11	IFNGR1	2.76	3.32	0.147624	0.100134	1.47	OKAY	N/A	1.47
B12	IFNGR2	2.1	2.58	0.233258	0.167241	1.39	OKAY	N/A	1.39
C01	IKBKB	4.16	5.1	0.0559391	0.0291573	1.92	OKAY	N/A	1.92
C02	IL10	12.12	11.76	0.000224655	0.000288328	0.78	C	N/A	-1.28
C03	IL12RB2	7.26	7.71	0.00652412	0.00477594	1.37	B	N/A	1.37
C04	IL1A	9.96	9.98	0.00100402	0.000990195	1.01	B	N/A	1.01
C05	IL1B	12.12	11.76	0.000224655	0.000288328	0.78	C	N/A	-1.28
C06	IL1F10	12.12	11.76	0.000224655	0.000288328	0.78	C	N/A	-1.28
C07	IL36RN	12.12	11.76	0.000224655	0.000288328	0.78	C	N/A	-1.28
C08	IL36A	12.12	11.76	0.000224655	0.000288328	0.78	C	N/A	-1.28
C09	IL37	11.94	11.76	0.000254508	0.000288328	0.88	B	N/A	-1.13
C10	IL36B	12.12	11.76	0.000224655	0.000288328	0.78	C	N/A	-1.28
C11	IL36G	12.12	11.76	0.000224655	0.000288328	0.78	C	N/A	-1.28
C12	IL1R1	9.62	9.83	0.00127084	0.00109869	1.16	B	N/A	1.16
D01	IL1R2	10.83	11.51	0.000549345	0.000342882	1.6	B	N/A	1.6
D02	IL1RAP	6.59	7.56	0.0103804	0.00529924	1.96	A	N/A	1.96
D03	IL1RAPL2	12.12	11.76	0.000224655	0.000288328	0.78	C	N/A	-1.28
D04	IL1RL2	12.12	11.76	0.000224655	0.000288328	0.78	C	N/A	-1.28
D05	IL1RN	12.12	11.76	0.000224655	0.000288328	0.78	C	N/A	-1.28
D06	IL6	12.12	11.76	0.000224655	0.000288328	0.78	C	N/A	-1.28
D07	IRAK1	3.8	5.85	0.0717936	0.017337	4.14	OKAY	N/A	4.14
D08	IRAK2	7.04	8.79	0.00759887	0.00225916	3.36	A	N/A	3.36
D09	IRF1	8.65	8.87	0.00248938	0.00213729	1.16	B	N/A	1.16
D10	LALBA	12.12	11.76	0.000224655	0.000288328	0.78	C	N/A	-1.28
D11	LBP	12.12	11.76	0.000224655	0.000288328	0.78	C	N/A	-1.28
D12	LTF	12.12	11.76	0.000224655	0.000288328	0.78	C	N/A	-1.28
E01	LY96	12.12	11.76	0.000224655	0.000288328	0.78	C	N/A	-1.28
E02	LYZ	11.26	11.25	0.000407758	0.000410594	0.99	B	N/A	-1.01
E03	MAPK14	2.03	2.22	0.244855	0.214641	1.14	OKAY	N/A	1.14
E04	MAPK8	2.33	2.47	0.198884	0.180491	1.1	OKAY	N/A	1.1
E05	MIF	-4.89	-4.91	29.6508	30.0647	0.99	OKAY	N/A	-1.01
E06	MYD88	6.08	7.02	0.0147822	0.00770494	1.92	A	N/A	1.92
E07	NCF4	12.12	11.76	0.000224655	0.000288328	0.78	C	N/A	-1.28
E08	NFKB1	2.87	1.99	0.136787	0.251739	0.54	OKAY	N/A	-1.84
E09	NFKB2	5.67	5.7	0.0196408	0.0192366	1.02	OKAY	N/A	1.02
E10	NFKBIA	2.02	1.51	0.246558	0.351111	0.7	OKAY	N/A	-1.42
E11	NLRC4	7.39	8.28	0.00596195	0.00321715	1.85	B	N/A	1.85
E12	NOS2	7.96	8.28	0.00401607	0.00321715	1.25	B	N/A	1.25
F01	PGLYRP1	10.91	10.79	0.000519712	0.000564789	0.92	B	N/A	-1.09
F02	PGLYRP2	12.12	11.76	0.000224655	0.000288328	0.78	C	N/A	-1.28
F03	PGLYRP3	11.1	11.72	0.000455583	0.000296434	1.54	B	N/A	1.54
F04	PPBP	12.12	11.76	0.000224655	0.000288328	0.78	C	N/A	-1.28
F05	PROC	12.12	11.76	0.000224655	0.000288328	0.78	C	N/A	-1.28
F06	PTAFR	10.85	11.76	0.000541782	0.000288328	1.88	B	N/A	1.88
F07	S100A12	12.12	11.76	0.000224655	0.000288328	0.78	C	N/A	-1.28
F08	SERPINA1	12.12	11.76	0.000224655	0.000288328	0.78	C	N/A	-1.28
F09	SERPINE1	12.12	11.76	0.000224655	0.000288328	0.78	C	N/A	-1.28
F10	SFTPD	7.38	7.43	0.00600342	0.00579892	1.04	B	N/A	1.04
F11	TGFB1	2.73	3.97	0.150726	0.0638133	2.36	OKAY	N/A	2.36
F12	TLR1	12.12	11.76	0.000224655	0.000288328	0.78	C	N/A	-1.28
G01	TLR10	12.12	11.76	0.000224655	0.000288328	0.78	C	N/A	-1.28
G02	TLR2	12.12	11.76	0.000224655	0.000288328	0.78	C	N/A	-1.28
G03	TLR3	12.12	11.39	0.000224655	0.000372622	0.6	B	N/A	-1.66
G04	TLR4	12.12	11.76	0.000224655	0.000288328	0.78	C	N/A	-1.28
G05	TLR6	10.31	10.54	0.000787736	0.000671651	1.17	B	N/A	1.17
G06	TLR8	12.12	11.76	0.000224655	0.000288328	0.78	C	N/A	-1.28
G07	TLR9	12.12	11.76	0.000224655	0.000288328	0.78	C	N/A	-1.28
G08	TNF	12.12	11.76	0.000224655	0.000288328	0.78	C	N/A	-1.28
G09	TNFRSF1A	2.12	1.83	0.230047	0.281265	0.82	OKAY	N/A	-1.22
G10	TOLLIP	4.62	5.32	0.0406669	0.0250334	1.62	OKAY	N/A	1.62
G11	TRAF6	3.72	3.75	0.0758872	0.0743254	1.02	OKAY	N/A	1.02
G12	TREM1	12.12	11.76	0.000224655	0.000288328	0.78	C	N/A	-1.28
H01	B2M	0	0	1	1	1	OKAY	N/A	1
H02	HPRT1	-0.97	-1.62	1.95884	3.07375	0.64	OKAY	N/A	-1.57
H03	RPL13A	-1.81	-1.61	3.50642	3.05252	1.15	OKAY	N/A	1.15
H04	GAPDH	-3.17	-2.1	9.00047	4.28709	2.1	OKAY	N/A	2.1
H05	ACTB	-3.08	-2.9	8.45614	7.46426	1.13	OKAY	N/A	1.13
Comments:
A: This gene’s average threshold cycle is relatively high (> 30) in either the control or the test sample, and is reasonably low in the other sample (< 30).
These data mean that the gene’s expression is relatively low in one sample and reasonably detected in the other sample suggesting that the actual fold-change value is at least as large as the calculated and reported fold-change result.
This fold-change result may also have greater variations if p value > 0.05; therefore, it is important to have a sufficient number of biological replicates to validate the result for this gene.
B: This gene’s average threshold cycle is relatively high (> 30), meaning that its relative expression level is low, in both control and test samples, and the p-value for the fold-change is either unavailable or relatively high (p > 0.05).
This fold-change result may also have greater variations; therefore, it is important to have a sufficient number of biological replicates to validate the result for this gene.
C: This gene’s average threshold cycle is either not determined or greater than the defined cut-off value (default 35), in both samples meaning that its expression was undetected, making this fold-change result erroneous and un-interpretable.
Fold Change & Fold Regulation:
Fold-Change (2^(- Delta Delta Ct)) is the normalized gene expression (2^(- Delta Ct)) in the Test Sample divided the normalized gene expression (2^(- Delta Ct)) in the Control Sample.
Fold-Regulation represents fold-change results in a biologically meaningful way. Fold-change values greater than one indicate a positive- or an up-regulation, and the fold-regulation is equal to the fold-change.
Fold-change values less than one indicate a negative or down-regulation, and the fold-regulation is the negative inverse of the fold-change.
Fold-change and fold-regulation values greater than 2 are indicated in red; fold-change values less than 0.5 and fold-regulation values less than -2 are indicated in blue.
p-value:
The p values are calculated based on a Student’s t-test of the replicate 2^(- Delta Ct) values for each gene in the control group and treatment groups, and p values less than 0.05 are indicated in red.

## Sheet: Data for 3D Profile
3D Profile	A	B	C	D	E	F	G	H
1	1.6	0.71	1.92	1.6	0.78	0.92	0.78	1
2	0.6	0.78	0.78	1.96	0.99	0.78	0.78	0.64
3	0.78	2.2	1.37	0.78	1.14	1.54	0.6	1.15
4	0.78	1.19	1.01	0.78	1.1	0.78	0.78	2.1
5	0.78	0.78	0.78	0.78	0.99	0.78	1.17	1.13
6	0.78	0.78	0.78	0.78	1.92	1.88	0.78
7	0.78	1.36	0.78	4.14	0.78	0.78	0.78
8	0.78	1.82	0.78	3.36	0.54	0.78	0.78
9	2	0.78	0.88	1.16	1.02	0.78	0.82
10	0.78	0.78	0.78	0.78	0.7	1.04	1.62
11	0.74	1.47	0.78	0.78	1.85	2.36	1.02
12	0.71	1.39	1.16	0.78	1.25	0.78	0.78
