# Supplementary material for: Immune response of human cultured cells towards macrocyclic Fe2PO and Fe2PC bioactive cyclophane complexes
Source: PeerJ. 2020 Apr 20;8:e8956. doi: 10.7717/peerj.8956 (PMC7179565; doi:10.7717/peerj.8956)
Supplement: Supplemental Information 3 — This analysis was run using proprietary software from Qiagen. [file peerj-08-8956-s003.zip]

Archive with 4 entries (4 files):
- Scatter Plot Fe(III) Complexes/ScatterPlotDataset 24h Fe2PO Vs 24h NC.xls
- Scatter Plot Fe(III) Complexes/ScatterPlotDataset 24h Fe2PC Vs 24h NC.xls
- Scatter Plot Fe(III) Complexes/ScatterPlotDataset 8h Fe2PO Vs 8h NC.xls
- Scatter Plot Fe(III) Complexes/ScatterPlotDataset 8h Fe2PC Vs 8h NC.xls
