# Supplementary material for: Immune response of human cultured cells towards macrocyclic Fe2PO and Fe2PC bioactive cyclophane complexes
Source: PeerJ. 2020 Apr 20;8:e8956. doi: 10.7717/peerj.8956 (PMC7179565; doi:10.7717/peerj.8956)
Supplement: Supplemental Information 3 — This analysis was run using proprietary software from Qiagen. [file peerj-08-8956-s003.zip › Scatter Plot Fe(III) Complexes/ScatterPlotDataset 8h Fe2PO Vs 8h NC.xls]

## Sheet: Scatter Plot
PCR Array Catalog:		PAHS-052
Test Group:		Group 1
Control Group:		Control Group
Fold Difference:		3
Arrays included in Test Group:		8h Fe2PO
Arrays included in Control Group:		8h NC
Genes Over-Expressed in						Genes Under-Expressed in
Group 1 vs. Control Group						Group 1 vs. Control Group
Position	Gene Symbol	Fold Regulation	Comments	RT2 Catalog		Position	Gene Symbol	Fold Regulation	Comments	RT2 Catalog
Note: only the genes which are checked are exported into this file
Comments:
A: This gene’s average threshold cycle is relatively high (> 30) in either the control or the test sample, and is reasonably low in the other sample (< 30).
These data mean that the gene’s expression is relatively low in one sample and reasonably detected in the other sample suggesting that the actual fold-change value is at least as large as the calculated and reported fold-change result.
This fold-change result may also have greater variations if p value > 0.05; therefore, it is important to have a sufficient number of biological replicates to validate the result for this gene.
B: This gene’s average threshold cycle is relatively high (> 30), meaning that its relative expression level is low, in both control and test samples, and the p-value for the fold-change is either unavailable or relatively high (p > 0.05).
This fold-change result may also have greater variations; therefore, it is important to have a sufficient number of biological replicates to validate the result for this gene.
C: This gene’s average threshold cycle is either not determined or greater than the defined cut-off value (default 35), in both samples meaning that its expression was undetected, making this fold-change result erroneous and un-interpretable.
Fold Change & Fold Regulation:
Fold-Change (2^(- Delta Delta Ct)) is the normalized gene expression (2^(- Delta Ct)) in the Test Sample divided the normalized gene expression (2^(- Delta Ct)) in the Control Sample.
Fold-Regulation represents fold-change results in a biologically meaningful way. Fold-change values greater than one indicate a positive- or an up-regulation, and the fold-regulation is equal to the fold-change.
Fold-change values less than one indicate a negative or down-regulation, and the fold-regulation is the negative inverse of the fold-change.
